# Supplementary material for: Novel Methods for Surface EMG Analysis and Exploration Based on Multi-Modal Gaussian Mixture Models
Source: PLoS One. 2016 Jun 30;11(6):e0157239. doi: 10.1371/journal.pone.0157239 (PMC4928879; doi:10.1371/journal.pone.0157239)
Supplement: S2 File — (ZIP) [file pone.0157239.s002.zip › Haf_horses_walk_data/Haf_h12_w1_emg.anc]

File_Type:	Analog R/C ASCII	Generation#:	2
Board_Type:	NI USB-6225	Polarity:	Bipolar
Trial_Name:	Sonjaw	Trial#:	1	Duration(Sec.):	9.999166	#Channels:	64
BitDepth:	16	PreciseRate:	1200.000000
Name	LDL	acc1x	acc1y	acc1z	GM1L	acc2x	acc2y	acc2z	GM2L	acc3x	acc3y	acc3z	GM3L	acc4x	acc4y	acc4z	LDR	acc5x	acc5y	acc5z	GM1R	acc6x	acc6y	acc6z	GM2R	acc7x	acc7y	acc7z	GM3R	acc8x	acc8y	acc8z	BLDL	acc9x	acc9y	acc9z	BGM1L	acc10x	acc10y	acc10z	BGM2L	acc11x	acc11y	acc11z	BGM3L	acc12x	acc12y	acc12z	BLDR
Rate	1200	1200	1200	1200	1200	1200	1200	1200	1200	1200	1200	1200	1200	1200	1200	1200	1200	1200	1200	1200	1200	1200	1200	1200	1200	1200	1200	1200	1200	1200	1200	1200	1200	1200	1200	1200	1200	1200	1200	1200	1200	1200	1200	1200	1200	1200	1200	1200	1200
Range	5000	5000	5000	5000	5000	5000	5000	5000	5000	5000	5000	5000	5000	5000	5000	5000	5000	5000	5000	5000	5000	5000	5000	5000	5000	5000	5000	5000	5000	5000	5000	5000	5000	5000	5000	5000	5000	5000	5000	5000	5000	5000	5000	5000	5000	5000	5000	5000	5000
0.000000	-137	-6559	-9126	-18629	-82	-18324	-2067	-12859	57	-17334	-6884	-11258	92	-17416	-7610	-7490	-102	-8522	185	-19422	-108	-25	-100	-57	867	-18460	23718	-18115	-22	-16654	29123	-6966	-1829	-17948	24088	-25934	-63	-59	-107	39	-152	18	32	-77	-19	-57	80	-28	-3
0.000833	-138	-6497	-9241	-18701	-135	-17952	-1922	-12876	59	-17037	-6820	-11073	74	-17163	-7506	-7524	-239	-8386	300	-19618	-105	-23	-101	-72	922	-18163	22880	-16841	77	-15963	29435	-5822	-1923	-17646	24044	-25186	-59	-58	-109	38	-154	28	35	-76	-23	-57	79	-29	0
0.001667	-153	-6406	-9348	-18754	-159	-17584	-1785	-12910	63	-16747	-6778	-10899	35	-16940	-7421	-7577	-215	-8215	450	-19808	-103	-24	-100	-67	919	-17858	22097	-15612	-8	-15345	29622	-4896	-1766	-17251	23979	-24425	-64	-55	-105	42	-151	18	35	-73	-19	-53	73	-29	-3
0.002500	-144	-6288	-9443	-18787	-127	-17218	-1659	-12963	41	-16504	-6752	-10728	-70	-16734	-7346	-7640	-217	-8016	600	-20000	-103	-22	-102	-69	847	-17532	21396	-14452	50	-14810	29667	-4199	-1400	-16770	23888	-23662	-62	-66	-109	40	-153	19	33	-75	-23	-59	79	-28	0
0.003333	-138	-6143	-9522	-18804	-138	-16859	-1533	-13030	32	-16200	-6743	-10582	-268	-16559	-7291	-7714	-221	-7792	755	-20187	-109	-24	-100	-69	853	-17181	20791	-13380	280	-14362	29572	-3747	-1033	-16203	23768	-22920	-65	-58	-107	37	-152	15	30	-77	-25	-58	79	-33	-8
0.004167	-134	-5978	-9587	-18828	-211	-16505	-1424	-13113	70	-15945	-6748	-10443	-284	-16407	-7252	-7799	-338	-7543	904	-20363	-108	-24	-102	-72	1057	-16788	20305	-12410	269	-13994	29333	-3525	16	-15553	23616	-22189	-66	-59	-108	35	-156	17	30	-77	-23	-57	79	-31	-4
0.005000	-143	-5775	-9624	-18789	-310	-16150	-1314	-13193	88	-15696	-6762	-10316	-240	-16281	-7232	-7898	-552	-7275	1056	-20524	-117	-24	-102	-63	1484	-16345	19939	-11537	176	-13696	28952	-3532	653	-14831	23438	-21511	-67	-56	-109	39	-152	17	30	-80	-24	-56	77	-52	-7
0.005833	-147	-5542	-9636	-18763	-292	-15798	-1207	-13288	97	-15453	-6786	-10209	-262	-16159	-7229	-8004	-530	-6992	1201	-20675	-107	-23	-102	-70	1586	-15859	19693	-10784	252	-13463	28437	-3734	558	-14053	23223	-20849	-65	-61	-105	39	-153	18	30	-75	-22	-58	81	-31	-3
0.006667	-128	-5279	-9623	-18733	-240	-15443	-1109	-13388	103	-15226	-6817	-10115	-158	-16109	-7257	-8125	-612	-6708	1341	-20813	-108	-26	-102	-72	1342	-15324	19561	-10142	241	-13283	27796	-4121	437	-13232	22970	-20227	-68	-60	-109	38	-153	18	28	-76	-28	-58	78	-32	-6
0.007500	-139	-5009	-9589	-18699	-210	-15093	-1015	-13499	107	-15006	-6852	-10056	-113	-16061	-7297	-8258	-388	-6418	1476	-20936	-109	-24	-104	-72	1249	-14747	19533	-9657	210	-13131	27077	-4644	248	-12380	22681	-19633	-62	-60	-108	39	-153	19	29	-75	-25	-56	82	-29	-1
0.008333	-152	-4701	-9525	-18664	-182	-14730	-932	-13608	156	-14793	-6886	-9990	-201	-16025	-7360	-8400	-407	-6125	1602	-21039	-107	-23	-103	-69	1117	-14139	19576	-9275	249	-12999	26263	-5286	153	-11511	22354	-19073	-62	-57	-107	39	-162	13	44	-73	-22	-57	79	-32	-1
0.009167	-148	-4381	-9440	-18633	-189	-14363	-862	-13728	173	-14583	-6919	-9956	-263	-16009	-7436	-8558	-332	-5842	1714	-21136	-109	-23	-100	-70	968	-13508	19684	-9006	244	-12873	25389	-6004	166	-10650	21989	-18534	-64	-57	-109	40	-155	18	30	-74	-25	-56	84	-31	-1
0.010000	-150	-4051	-9334	-18614	-191	-13992	-807	-13859	161	-14385	-6949	-9948	-323	-16010	-7525	-8731	-190	-5570	1829	-21215	-101	-22	-101	-70	860	-12860	19819	-8850	182	-12723	24481	-6762	168	-9811	21584	-18034	-64	-56	-108	38	-152	19	27	-73	-24	-56	80	-32	-4
0.010833	-153	-3705	-9205	-18607	-205	-13622	-772	-13985	165	-14148	-6972	-9963	-305	-16013	-7623	-8916	-144	-5308	1928	-21288	-110	-25	-102	-74	776	-12212	19953	-8792	148	-12553	23562	-7528	225	-9016	21148	-17547	-66	-59	-111	37	-153	18	28	-73	-24	-57	77	-32	-5
0.011667	-182	-3359	-9060	-18616	-200	-13242	-757	-14140	143	-13977	-6990	-9999	-270	-16021	-7725	-9110	-172	-5061	2021	-21351	-107	-26	-102	-73	580	-11605	20060	-8814	243	-12348	22657	-8274	3	-8274	20666	-17078	-66	-60	-109	39	-153	18	27	-75	-26	-58	77	-32	-8
0.012500	-163	-3018	-8900	-18641	-159	-12861	-766	-14290	144	-13770	-7002	-10060	-254	-16021	-7818	-9309	97	-4830	2110	-21399	-107	-26	-102	-72	459	-10978	20121	-8911	241	-12103	21781	-8970	-66	-7602	20162	-16610	-63	-59	-107	38	-151	15	32	-73	-24	-57	80	-32	0
0.013333	-164	-2674	-8726	-18679	-120	-12477	-800	-14447	175	-13556	-7004	-10139	-210	-16015	-7911	-9508	271	-4611	2206	-21440	-104	-21	-97	-63	322	-10413	20111	-9065	286	-11817	20946	-9610	562	-7007	19625	-16150	-61	-55	-103	43	-152	19	35	-59	-19	-56	81	-35	-3
0.014167	-166	-2343	-8538	-18742	-113	-12095	-862	-14611	141	-13345	-7005	-10231	-177	-15989	-7990	-9712	321	-4414	2302	-21486	-107	-21	-98	-67	244	-9908	20006	-9272	514	-11490	20162	-10187	738	-6494	19060	-15696	-59	-56	-104	38	-148	19	33	-70	-19	-55	84	-32	0
0.015000	-160	-2024	-8346	-18818	-107	-11718	-957	-14783	133	-13123	-7014	-10353	-141	-15947	-8058	-9919	305	-4231	2405	-21529	-107	-25	-101	-70	256	-9461	19794	-9517	601	-11140	19435	-10689	860	-6072	18471	-15250	-64	-61	-109	38	-152	18	28	-78	-29	-59	77	-33	0
0.015833	-165	-1727	-8146	-18919	-110	-11350	-1083	-14961	150	-12906	-6994	-10490	-223	-15877	-8110	-10112	172	-4060	2516	-21574	-108	-23	-101	-69	62	-9080	19473	-9784	455	-10760	18786	-11110	758	-5742	17871	-14807	-69	-57	-111	41	-149	19	30	-74	-18	-55	78	-29	0
0.016667	-183	-1452	-7939	-19030	-92	-10986	-1236	-15137	110	-12671	-7028	-10643	-304	-15780	-8140	-10295	103	-3907	2642	-21619	-108	-25	-101	-72	-55	-8774	19023	-10074	371	-10379	18178	-11470	467	-5502	17263	-14372	-64	-57	-108	41	-154	19	32	-75	-24	-60	77	-27	-5
0.017500	-181	-1192	-7730	-19162	-79	-10642	-1422	-15318	141	-12439	-7049	-10804	-229	-15647	-8147	-10458	128	-3761	2789	-21672	-108	-25	-102	-70	-79	-8539	18506	-10373	334	-10000	17707	-11774	367	-5346	16654	-13946	-62	-61	-109	38	-156	17	32	-77	-24	-59	80	-34	-1
0.018333	-178	-965	-7519	-19299	-84	-10306	-1635	-15494	160	-12204	-7088	-10977	-276	-15481	-8150	-10600	114	-3611	2958	-21731	-110	-25	-101	-70	-245	-8370	17878	-10682	298	-9647	17245	-12041	333	-5265	16039	-13538	-65	-60	-110	38	-152	33	33	-77	-27	-59	75	-34	-4
0.019167	-172	-761	-7300	-19454	-80	-9987	-1876	-15666	148	-11969	-7141	-11153	-328	-15278	-8133	-10710	240	-3488	3151	-21799	-109	-24	-104	-70	-248	-8273	17171	-10973	213	-9325	16860	-12285	76	-5255	15440	-13154	-65	-63	-110	37	-150	17	35	-76	-24	-59	79	-31	-1
0.020000	-166	-586	-7088	-19599	-48	-9683	-2139	-15819	137	-11738	-7218	-11341	-332	-15044	-8107	-10778	158	-3325	3371	-21873	-107	-21	-98	-68	-287	-8230	16403	-11315	44	-9055	16525	-12522	-253	-5305	14862	-12806	-64	-60	-107	40	-150	19	34	-84	-23	-58	78	-30	3
0.020833	-164	-442	-6873	-19758	-67	-9379	-2432	-15971	118	-11513	-7316	-11528	-362	-14769	-8073	-10842	201	-3242	3621	-21960	-105	-24	-102	-69	-385	-8240	15592	-11648	95	-8846	16237	-12758	-542	-5405	14296	-12497	-62	-58	-108	39	-151	19	33	-75	-18	-56	82	-28	3
0.021667	-160	-319	-6663	-19914	-174	-9135	-2723	-16101	141	-11294	-7449	-11716	-372	-14469	-8049	-10851	240	-3123	3898	-22057	-103	-18	-97	-66	-429	-8296	14772	-11986	227	-8707	15985	-13036	-577	-5543	13783	-12228	-60	-53	-104	43	-151	21	36	-48	-19	-57	81	-29	1
0.022500	-160	-228	-6450	-20075	-216	-8919	-3045	-16264	161	-11085	-7608	-11902	-287	-14144	-8032	-10841	179	-3007	4206	-22157	-105	-22	-98	-67	-495	-8387	13959	-12343	178	-8647	15751	-13348	-651	-5707	13292	-12019	-61	-60	-107	37	-148	18	34	-76	-22	-58	80	-28	1
0.023333	-161	-158	-6248	-20231	-168	-8652	-3379	-16325	155	-10885	-7800	-12090	-219	-13803	-8040	-10796	215	-2893	4540	-22269	-110	-25	-104	-72	-476	-8513	13174	-12722	35	-8672	15541	-13702	-671	-5897	12832	-11871	-66	-64	-114	34	-151	11	30	-79	-26	-70	74	-35	-5
0.024167	-169	-112	-6047	-20385	-166	-8440	-3718	-16409	144	-10694	-8025	-12276	-188	-13441	-8070	-10717	182	-2786	4906	-22385	-113	-27	-105	-73	-558	-8659	12442	-13120	132	-8767	15349	-14102	-626	-6093	12427	-11778	-68	-61	-110	35	-153	16	32	-79	-28	-60	78	-31	-5
0.025000	-162	-70	-5846	-20525	-200	-8229	-4069	-16466	167	-10506	-8268	-12448	-92	-13063	-8127	-10611	88	-2674	5305	-22502	-112	-24	-102	-72	-686	-8819	11794	-13548	450	-8943	15154	-14549	-805	-6291	12064	-11754	-65	-63	-110	35	-164	13	37	-77	-24	-60	79	-33	-5
0.025833	-155	-48	-5649	-20659	-264	-8025	-4419	-16509	145	-10317	-8544	-12620	-53	-12673	-8213	-10487	196	-2567	5725	-22622	-105	-24	-103	-72	-632	-9000	11225	-14003	985	-9180	14960	-15038	-1198	-6486	11748	-11793	-64	-60	-111	37	-152	18	33	-76	-22	-56	80	-31	-1
0.026667	-166	-30	-5456	-20784	-280	-7827	-4772	-16538	111	-10142	-8846	-12790	-110	-12292	-8347	-10349	247	-2464	6165	-22743	-107	-22	-103	-69	-521	-9194	10751	-14495	1678	-9483	14768	-15561	-900	-6678	11479	-11899	-63	-55	-105	39	-151	17	37	-77	-22	-57	76	-29	0
0.027500	-174	-18	-5292	-20901	-265	-7635	-5134	-16546	89	-9965	-9164	-12948	-180	-11909	-8519	-10200	76	-2373	6619	-22861	-107	-24	-101	-69	-686	-9400	10389	-15019	1728	-9827	14569	-16109	-1033	-6868	11254	-12078	-64	-61	-108	41	-150	17	36	-74	-21	-60	82	-29	0
0.028333	-162	-7	-5086	-21010	-271	-7444	-5471	-16540	79	-9785	-9498	-13107	-293	-11539	-8706	-10052	79	-2284	7089	-22974	-107	-21	-98	-69	-796	-9618	10109	-15576	1370	-10210	14363	-16667	-969	-7051	11066	-12321	-62	-62	-103	43	-152	18	34	-77	-24	-58	84	-28	-3
0.029167	-151	5	-4903	-21116	-258	-7250	-5814	-16521	73	-9600	-9843	-13255	-315	-11176	-8991	-9904	-88	-2205	7559	-23060	-111	-22	-99	-68	-656	-9852	9928	-16162	1106	-10620	14144	-17231	-842	-7240	10920	-12622	-67	-59	-105	41	-150	21	37	-73	-23	-60	84	-31	-1
0.030000	-158	25	-4720	-21206	-212	-7056	-6152	-16493	82	-9410	-10195	-13406	-110	-10825	-9290	-9773	-159	-2136	8033	-23185	-107	-22	-100	-70	-604	-10104	9826	-16787	788	-11041	13916	-17774	-903	-7431	10797	-12983	-65	-59	-107	38	-181	18	30	-75	-24	-59	82	-33	-5
0.030833	-158	52	-4536	-21298	-219	-6857	-6475	-16459	30	-9207	-10547	-13550	47	-10493	-9618	-9654	-113	-2083	8497	-23280	-113	-25	-101	-72	-506	-10378	9793	-17430	535	-11461	13676	-18285	-935	-7630	10698	-13392	-67	-59	-108	38	-155	19	30	-74	-22	-57	81	-35	-7
0.031667	-161	93	-4348	-21377	-248	-6652	-6791	-16417	5	-8990	-10886	-13697	1	-10177	-9973	-9558	-217	-2033	8947	-23364	-113	-26	-102	-75	-453	-10675	9803	-18100	433	-11873	13421	-18755	-664	-7843	10616	-13856	-68	-60	-115	18	-158	9	26	-79	-27	-63	77	-34	-6
0.032500	-159	141	-4154	-21459	-237	-6438	-7092	-16374	12	-8757	-11213	-13835	67	-9866	-10347	-9490	-153	-2001	9385	-23445	-109	-25	-116	-73	-469	-10990	9850	-18771	441	-12262	13162	-19164	-702	-8070	10549	-14360	-67	-61	-110	37	-153	19	32	-76	-27	-59	80	-33	1
0.033333	-150	212	-3944	-21528	-228	-6226	-7370	-16318	-21	-8501	-11528	-13974	9	-9575	-10727	-9447	-178	-1972	9808	-23508	-109	-23	-98	-70	-474	-11325	9902	-19454	459	-12626	12892	-19514	-730	-8319	10484	-14900	-51	-57	-104	41	-153	19	34	-78	-25	-56	84	-30	1
0.034167	-153	292	-3721	-21596	-173	-5998	-7629	-16266	-69	-8225	-11799	-14104	-137	-9277	-11114	-9434	-333	-1951	10199	-23570	-105	-22	-97	-69	-401	-11679	9939	-20130	278	-12960	12608	-19795	-720	-8603	10411	-15476	-63	-55	-103	40	-151	20	33	-75	-21	-57	81	-27	0
0.035000	-147	384	-3489	-21664	-153	-5774	-7875	-16202	-119	-7938	-12063	-14243	-127	-8999	-11498	-9461	-267	-1943	10559	-23623	-105	-21	-96	-69	-320	-12058	9944	-20805	4	-13267	12304	-20017	-683	-8908	10329	-16073	-64	-61	-107	41	-150	23	33	-78	-24	-57	82	-28	0
0.035833	-143	490	-3239	-21732	-138	-5546	-8095	-16162	-127	-7630	-12289	-14376	-161	-8723	-11864	-9524	-320	-1944	10887	-23676	-109	-23	-99	-77	-300	-12454	9899	-21458	-135	-13535	12004	-20166	-610	-9244	10229	-16694	-65	-58	-107	41	-150	21	33	-77	-23	-57	82	-30	1
0.036667	-149	604	-2975	-21797	-101	-5314	-8298	-16109	-113	-7307	-12485	-14533	-268	-8452	-12210	-9620	-130	-1943	11167	-23717	-108	-24	-99	-70	-281	-12856	9788	-22085	-235	-13770	11685	-20259	-464	-9602	10106	-17321	-63	-59	-107	40	-144	20	30	-91	-23	-48	81	-31	1
0.037500	-153	724	-2693	-21863	-113	-5087	-8482	-16054	-143	-6967	-12650	-14639	-302	-8177	-12529	-9749	-84	-1947	11442	-23761	-110	-24	-100	-70	-258	-13256	9628	-22673	-317	-13970	11359	-20300	-311	-9983	9957	-17959	-67	-61	-108	38	-150	19	33	-76	-25	-58	80	-34	1
0.038333	-144	849	-2392	-21925	-95	-4858	-8645	-15999	-187	-6620	-12778	-14766	-285	-7898	-12819	-9915	-205	-1947	11675	-23797	-108	-24	-100	-69	-323	-13649	9346	-23224	-422	-14140	11023	-20301	-287	-10376	9777	-18619	-65	-60	-105	38	-153	19	32	-78	-24	-61	80	-30	0
0.039167	-144	980	-2077	-21994	-46	-4632	-8783	-15940	-208	-6269	-12878	-14891	-340	-7616	-13069	-10109	-114	-1926	11854	-23839	-105	-23	-119	-69	-379	-14028	9004	-23720	-470	-14275	10680	-20270	-718	-10781	9570	-19221	-65	-58	-105	39	-152	19	30	-77	-22	-58	82	-29	-3
0.040000	-133	1108	-1747	-22056	15	-4415	-8906	-15881	-219	-5913	-12946	-15014	-357	-7327	-13286	-10338	122	-1937	12046	-23877	-107	-25	-101	-69	-345	-14383	8583	-24171	-598	-14387	10327	-20227	-508	-11187	9328	-19831	-63	-62	-109	53	-152	12	29	-80	-26	-59	79	-32	-1
0.040833	-134	1235	-1421	-22126	1	-4206	-9013	-15819	-234	-5555	-12998	-15132	-371	-7029	-13465	-10590	17	-1919	12199	-23915	-105	-24	-102	-68	-392	-14724	8089	-24560	-741	-14473	9974	-20175	-535	-11576	9053	-20417	-63	-58	-105	38	-153	20	33	-78	-23	-57	81	-33	-14
0.041667	-139	1364	-1054	-22181	2	-4003	-9104	-15746	-262	-5197	-13013	-15246	-340	-6721	-13614	-10864	3	-1885	12337	-23953	-105	-22	-97	-66	-316	-14989	7531	-24894	-690	-14531	9612	-20128	-498	-11945	8747	-20970	-51	-57	-104	43	-149	20	33	-81	-21	-56	82	-30	0
0.042500	-134	1486	-702	-22244	54	-3807	-9185	-15669	-251	-4846	-13026	-15353	-253	-6408	-13715	-11162	9	-1836	12456	-23989	-107	-22	-102	-65	-223	-15212	6929	-25161	-707	-14565	9242	-20099	-414	-12284	8411	-21494	-63	-56	-105	41	-149	18	37	-76	-22	-57	79	-32	1
0.043333	-129	1595	-342	-22304	99	-3631	-9257	-15597	-240	-4517	-13027	-15462	-240	-6096	-13814	-11487	27	-1779	12568	-24030	-109	-25	-99	-68	-208	-15394	6293	-25378	-773	-14587	8869	-20091	-370	-12585	8043	-21973	-65	-63	-107	37	-150	17	32	-81	-22	-58	81	-32	0
0.044167	-132	1701	10	-22367	63	-3469	-9322	-15513	-282	-4201	-13014	-15562	-245	-5783	-13865	-11826	8	-1701	12678	-24072	-108	-25	-98	-62	-143	-15503	5648	-25530	-816	-14581	8487	-20109	-546	-12823	7651	-22406	-67	-62	-108	36	-151	18	33	-72	-25	-58	79	-29	-4
0.045000	-146	1800	357	-22425	73	-3313	-9382	-15430	-294	-3906	-12996	-15660	-245	-5461	-13910	-12174	-145	-1605	12791	-24111	-104	-25	-100	-68	-188	-15544	5007	-25631	-878	-14550	8104	-20149	-310	-12997	7236	-22773	-61	-61	-107	39	-151	18	32	-79	-24	-56	79	-28	0
0.045833	-145	1894	696	-22470	155	-3175	-9443	-15341	-293	-3631	-12974	-15750	-204	-5147	-13946	-12537	-93	-1486	12907	-24154	-109	-24	-99	-66	-158	-15515	4393	-25665	-889	-14499	7716	-20210	-142	-13105	6805	-23080	-65	-59	-103	42	-149	19	32	-79	-21	-56	80	-25	-1
0.046667	-143	1982	1019	-22518	149	-3053	-9499	-15248	-297	-3377	-12958	-15835	-189	-4840	-13980	-12906	-39	-1342	13030	-24193	-108	-23	-99	-67	-118	-15420	3821	-25676	-858	-14421	7324	-20289	-7	-13139	6364	-23327	-61	-58	-104	40	-151	16	12	-79	-24	-57	82	-29	0
0.047500	-141	2056	1321	-22559	121	-2946	-9555	-15154	-267	-3156	-12939	-15914	-153	-4542	-14013	-13278	-233	-1197	13163	-24231	-104	-22	-108	-67	-256	-15252	3341	-25632	-886	-14325	6929	-20375	-121	-13094	5916	-23512	-62	-58	-105	39	-154	17	34	-77	-24	-56	84	-31	-4
0.048333	-131	2146	1608	-22593	122	-2858	-9614	-15065	-266	-2989	-12928	-15996	-160	-4259	-14059	-13656	-11	-1023	13308	-24270	-110	-25	-101	-69	-153	-15020	2884	-25563	-954	-14206	6549	-20467	-480	-12966	5464	-23626	-61	-60	-108	35	-155	15	32	-80	-29	-58	79	-35	-1
0.049167	-138	2224	1869	-22623	110	-2787	-9674	-14978	-299	-2798	-12924	-16066	-205	-3992	-14114	-14033	-42	-825	13459	-24308	-107	-22	-97	-69	11	-14730	2537	-25456	-1050	-14056	6135	-20543	-751	-12764	5020	-23676	-63	-57	-107	36	-151	18	17	-77	-21	-55	76	-34	0
0.050000	-146	2309	2110	-22641	144	-2733	-9727	-14893	-338	-2660	-12933	-16140	-222	-3744	-14181	-14407	-38	-613	13619	-24347	-105	-23	-99	-70	-38	-14387	2280	-25332	-1102	-13893	5738	-20617	-828	-12493	4596	-23669	-84	-58	-109	37	-154	18	30	-79	-25	-56	77	-31	-3
0.050833	-147	2388	2318	-22655	154	-2701	-9794	-14820	-346	-2555	-12946	-16207	-233	-3520	-14262	-14778	-1	-389	13782	-24384	-92	-23	-100	-70	-205	-13999	2120	-25192	-1045	-13706	5356	-20617	-788	-12155	4188	-23595	-64	-57	-110	36	-152	17	30	-75	-24	-55	77	-32	-1
0.051667	-142	2478	2506	-22656	136	-2686	-9849	-14750	-357	-2479	-12973	-16264	-260	-3321	-14356	-15137	104	-146	13946	-24423	-109	-24	-99	-72	-325	-13573	2049	-25041	-1098	-13504	4983	-20592	-668	-11763	3818	-23467	-81	-60	-110	35	-165	17	28	-78	-25	-56	77	-30	-3
0.052500	-142	2561	2662	-22653	87	-2691	-9905	-14690	-349	-2430	-13001	-16344	-188	-3151	-14465	-15487	60	108	14104	-24461	-131	-23	-99	-70	-386	-13116	2066	-24881	-1128	-13293	4635	-20509	-914	-11322	3482	-23294	-63	-57	-107	37	-152	19	35	-77	-23	-55	70	-29	1
0.053333	-137	2655	2797	-22635	71	-2713	-9950	-14644	-368	-2411	-13051	-16412	-110	-3002	-14583	-15824	198	385	14260	-24494	-104	-21	-95	-69	-370	-12655	2176	-24723	-1062	-13071	4312	-20367	-703	-10845	3190	-23072	-62	-57	-102	42	-148	20	36	-79	-19	-53	81	-29	3
0.054167	-138	2749	2903	-22608	82	-2760	-9994	-14599	-391	-2416	-13095	-16477	-92	-2886	-14705	-16144	119	666	14394	-24524	-105	-17	-95	-65	-309	-12184	2351	-24559	-1134	-12841	4020	-20160	-630	-10349	2958	-22821	-61	-57	-103	40	-151	24	36	-78	-23	-40	84	-29	0
0.055000	-145	2842	2982	-22576	88	-2831	-10033	-14551	-356	-2456	-13159	-16551	-84	-2803	-14840	-16457	103	958	14510	-24570	-103	-18	-95	-68	-263	-11725	2578	-24404	-1169	-12613	3763	-19887	-697	-9860	2776	-22539	-61	-56	-104	40	-147	21	33	-73	-18	-52	81	-28	4
0.055833	-145	2934	3033	-22533	88	-2924	-10066	-14562	-349	-2521	-13237	-16628	-144	-2748	-14975	-16748	196	1255	14601	-24606	-113	-16	-96	-69	-172	-11281	2858	-24245	-1129	-12387	3553	-19557	-527	-9344	2655	-22242	-60	-57	-109	37	-150	22	34	-73	-17	-53	62	-30	1
0.056667	-141	3024	3068	-22485	9	-3044	-10097	-14566	-370	-2611	-13325	-16711	-173	-2735	-15129	-17020	218	1558	14659	-24644	-108	-24	-100	-72	2	-10847	3158	-24093	-1125	-12161	3392	-19164	-290	-8857	2600	-21932	-65	-62	-128	35	-155	16	35	-78	-25	-61	79	-31	-6
0.057500	-146	3104	3074	-22433	1	-3192	-10118	-14579	-366	-2733	-13426	-16792	-169	-2749	-15241	-17269	131	1869	14683	-24676	-108	-23	-92	-73	19	-10446	3481	-23932	-1115	-11933	3293	-18719	-473	-8390	2611	-21612	-63	-59	-107	39	-154	19	35	-77	-23	-66	82	-31	-5
0.058333	-154	3189	3070	-22362	19	-3364	-10141	-14600	-346	-2869	-13536	-16876	-169	-2794	-15363	-17486	68	2189	14674	-24700	-109	-23	-101	-70	-46	-10077	3801	-23772	-1071	-11708	3253	-18235	-491	-7946	2692	-21291	-66	-59	-105	38	-155	17	34	-77	-26	-58	81	-33	-3
0.059167	-167	3257	3043	-22291	-62	-3564	-10153	-14632	-352	-3026	-13672	-16965	-211	-2872	-15485	-17679	138	2512	14622	-24723	-108	-22	-98	-68	-115	-9744	4118	-23598	-1000	-11480	3277	-17715	-468	-7542	2832	-20976	-66	-59	-105	34	-152	19	52	-76	-18	-55	97	-30	0
0.060000	-146	3324	3005	-22208	-58	-3794	-10173	-14669	-350	-3203	-13825	-17055	-264	-2989	-15601	-17842	262	2840	14530	-24729	-105	-21	-98	-72	-142	-9451	4411	-23412	-962	-11246	3382	-17206	-214	-7176	3034	-20664	-60	-49	-105	35	-148	20	38	-75	-22	-55	80	-28	-1
0.060833	-137	3372	2948	-22127	-42	-4046	-10203	-14717	-329	-3409	-13996	-17149	-228	-3140	-15715	-17975	155	3164	14392	-24730	-111	-24	-97	-70	-127	-9181	4681	-23203	-1010	-11005	3519	-16633	54	-6851	3285	-20369	-63	-58	-108	42	-150	21	36	-73	-22	-62	86	-26	0
0.061667	-136	3411	2883	-22035	-93	-4329	-10242	-14765	-309	-3629	-14185	-17241	-166	-3332	-15827	-18071	141	3494	14225	-24713	-104	-19	-99	-69	-145	-8967	4913	-22978	-939	-10755	3741	-16094	212	-6568	3581	-20083	-67	-60	-103	43	-151	20	37	-74	-24	-55	87	-25	1
0.062500	-143	3437	2802	-21939	-86	-4640	-10291	-14821	-283	-3871	-14399	-17333	-176	-3557	-15940	-18133	-117	3817	14011	-24689	-103	-19	-94	-49	-154	-8772	5116	-22724	-848	-10487	4015	-15573	445	-6326	3916	-19810	-62	-55	-102	42	-151	23	41	-69	-22	-55	88	-25	3
0.063333	-149	3449	2709	-21847	-74	-4976	-10368	-14880	-305	-4132	-14658	-17431	-126	-3823	-16065	-18163	-95	4142	13770	-24650	-107	-25	-99	-69	-158	-8606	5272	-22447	-797	-10205	4340	-15078	613	-6141	4274	-19553	-50	-58	-104	39	-151	18	36	-76	-26	-59	81	-28	2
0.064167	-152	3447	2602	-21752	-74	-5331	-10464	-14946	-296	-4407	-14904	-17519	-104	-4128	-16204	-18154	-9	4456	13509	-24602	-109	-29	-101	-69	-214	-8456	5397	-22133	-647	-9899	4708	-14609	683	-5949	4648	-19315	-65	-60	-108	50	-155	15	34	-68	-14	-59	77	-31	-4
0.065000	-141	3435	2488	-21650	-81	-5706	-10588	-15062	-300	-4697	-15195	-17604	-100	-4472	-16353	-18107	119	4782	13213	-24540	-111	-28	-101	-73	-227	-8318	5489	-21779	-689	-9567	5117	-14176	674	-5804	5034	-19081	-66	-66	-107	38	-152	16	34	-79	-27	-62	79	-31	-1
0.065833	-150	3413	2361	-21556	-40	-6090	-10739	-15066	-300	-4999	-15503	-17679	-95	-4852	-16519	-18022	-73	5100	12915	-24465	-101	-24	-99	-72	-353	-8173	5562	-21398	-735	-9206	5559	-13776	456	-5682	5415	-18863	-62	-60	-104	40	-152	16	35	-74	-22	-57	78	-31	-1
0.066667	-146	3396	2229	-21456	-66	-6482	-10920	-15124	-286	-5316	-15837	-17739	-121	-5277	-16708	-17898	-52	5414	12616	-24384	-108	-24	-101	-72	-372	-8032	5609	-20976	-649	-8824	6014	-13411	636	-5571	5785	-18647	-65	-59	-104	49	-153	9	30	-78	-24	-56	80	-30	-4
0.067500	-144	3369	2086	-21355	-124	-6878	-11133	-15188	-283	-5639	-16179	-17790	-26	-5722	-16927	-17744	-79	5722	12318	-24300	-108	-28	-93	-68	-335	-7873	5650	-20518	-616	-8419	6479	-13081	762	-5470	6131	-18445	-65	-57	-104	40	-150	16	34	-76	-23	-56	74	-30	-5
0.068333	-160	3337	1929	-21260	-70	-7276	-11382	-15253	-227	-5972	-16546	-17827	-3	-6207	-17165	-17555	-64	6026	12031	-24213	-104	-24	-99	-70	-362	-7701	5679	-20026	-728	-8000	6941	-12777	688	-5389	6455	-18251	-62	-56	-104	38	-150	15	29	-77	-18	-55	84	-31	0
0.069167	-166	3308	1764	-21162	-96	-7668	-11660	-15322	-198	-6311	-16917	-17845	-33	-6739	-17433	-17336	112	6317	11736	-24128	-107	-24	-98	-72	-414	-7504	5717	-19514	-845	-7573	7393	-12495	603	-5281	6742	-18063	-62	-60	-107	38	-150	18	33	-85	-21	-56	46	-31	-1
0.070000	-162	3282	1570	-21069	-110	-8049	-11967	-15409	-220	-6653	-17304	-17854	-39	-7268	-17728	-17091	42	6600	11499	-24057	-107	-23	-97	-69	-451	-7290	5751	-18973	-723	-7131	7822	-12227	488	-5183	6996	-17883	-63	-60	-103	37	-152	15	29	-79	-25	-56	81	-31	0
0.070833	-173	3260	1399	-20983	-72	-8411	-12298	-15474	-195	-7000	-17692	-17843	-131	-7835	-18042	-16822	-21	6867	11264	-23979	-111	-23	-96	-70	-317	-7041	5809	-18411	-577	-6698	8229	-11965	475	-5076	7191	-17704	-66	-61	-104	38	-152	16	30	-69	-26	-57	79	-30	-1
0.071667	-174	3243	1209	-20903	-62	-8759	-12641	-15562	-154	-7338	-18078	-17821	-222	-8422	-18368	-16535	-84	7121	11052	-23946	-108	-25	-100	-73	-240	-6777	5880	-17838	-498	-6276	8601	-11719	627	-4956	7358	-17533	-65	-61	-104	37	-153	16	30	-81	-24	-57	78	-32	-5
0.072500	-178	3231	1007	-20829	-87	-9089	-13020	-15662	-150	-7695	-18456	-17785	-202	-9017	-18705	-16237	-132	7356	10885	-23908	-110	-26	-101	-70	-99	-6490	5974	-17256	-427	-5868	8933	-11448	624	-4819	7478	-17369	-65	-62	-105	38	-151	19	34	-77	-24	-52	81	-33	-19
0.073333	-181	3228	800	-20762	-101	-9395	-13396	-15766	-132	-8009	-18823	-17732	-147	-9615	-19048	-15925	10	7573	10685	-23899	-108	-26	-101	-73	4	-6188	6088	-16677	-309	-5487	9222	-11168	303	-4669	7561	-17215	-64	-63	-105	37	-149	18	29	-79	-26	-58	81	-31	0
0.074167	-174	3226	587	-20709	-119	-9679	-13770	-15889	-107	-8372	-19175	-17670	-170	-10218	-19386	-15609	-268	7762	10526	-23921	-105	-23	-97	-70	-169	-5879	6227	-16102	-293	-5140	9473	-10889	113	-4503	7604	-17061	-64	-58	-102	56	-151	19	34	-76	-6	-53	82	-29	2
0.075000	-167	3233	378	-20664	-88	-9938	-14137	-16017	-82	-8698	-19508	-17602	-166	-10804	-19715	-15288	-291	7927	10377	-23936	-107	-21	-98	-70	-173	-5573	6382	-15543	-156	-4830	9677	-10591	108	-4325	7616	-16923	-63	-58	-104	37	-150	20	33	-77	-21	-55	82	-29	2
0.075833	-179	3242	159	-20627	-79	-10177	-14496	-16165	-72	-9021	-19818	-17531	-180	-11382	-20030	-14980	-448	8073	10227	-23986	-105	-19	-99	-92	-125	-5269	6555	-15003	-96	-4564	9835	-10279	76	-4140	7599	-16793	-64	-58	-105	41	-148	20	34	-79	-24	-52	84	-30	-4
0.076667	-172	3253	-57	-20606	-66	-10402	-14839	-16333	-68	-9334	-20096	-17461	-241	-11943	-20321	-14682	-438	8163	10083	-24064	-109	-22	-99	-73	-238	-4986	6737	-14489	-103	-4349	9945	-9957	201	-3942	7562	-16648	-63	-60	-104	39	-155	19	32	-80	-21	-53	82	-30	0
0.077500	-183	3253	-271	-20596	-51	-10611	-15154	-16515	-45	-9640	-20354	-17394	-234	-12471	-20583	-14395	-276	8228	9927	-24154	-103	-21	-91	-75	-267	-4721	6929	-14007	-77	-4180	10017	-9630	336	-3743	7501	-16564	-63	-59	-109	37	-151	19	34	-78	-40	-57	80	-30	1
0.078333	-188	3285	-492	-20599	-35	-10810	-15450	-16718	-81	-9936	-20577	-17328	-263	-12970	-20818	-14130	-288	8265	9759	-24280	-105	-23	-101	-72	-200	-4492	7116	-13561	-81	-4057	10054	-9298	262	-3538	7442	-16463	-64	-60	-105	40	-152	17	33	-78	-25	-55	81	-29	-1
0.079167	-183	3297	-711	-20610	-33	-11002	-15704	-16934	-90	-10225	-20761	-17272	-252	-13439	-21018	-13890	-409	8263	9580	-24417	-111	-21	-99	-70	-75	-4292	7301	-13149	45	-3978	10053	-8966	98	-3341	7372	-16372	-64	-61	-109	40	-150	19	34	-76	-23	-55	80	-28	-1
0.080000	-195	3345	-930	-20632	-70	-11197	-15923	-17170	-63	-10485	-20919	-17223	-222	-13875	-21183	-13670	-229	8232	9379	-24570	-105	-21	-98	-68	-12	-4135	7470	-12766	202	-3936	10026	-8638	181	-3153	7307	-16291	-62	-57	-105	42	-151	20	33	-76	-21	-55	82	-27	0
0.080833	-199	3339	-1154	-20666	-93	-11391	-16108	-17423	-55	-10780	-21041	-17189	-227	-14269	-21312	-13485	-203	8162	9156	-24740	-104	-15	-101	-70	-87	-4021	7620	-12446	247	-3926	9967	-8332	424	-2974	7245	-16219	-61	-56	-103	43	-150	19	37	-73	-34	-52	81	-26	2
0.081667	-194	3364	-1382	-20706	-85	-11587	-16254	-17697	-44	-11049	-21133	-17168	-163	-14620	-21408	-13336	-406	8062	8912	-24922	-105	-22	-101	-69	-189	-3953	7737	-12160	246	-3944	9886	-8036	257	-2803	7189	-16149	-60	-57	-105	43	-150	17	30	-73	-21	-53	82	-29	0
0.082500	-198	3383	-1617	-20754	-105	-11798	-16366	-17990	-24	-11331	-21190	-17161	-138	-14932	-21469	-13217	-357	7933	8646	-25110	-82	-19	-100	-69	-113	-3919	7833	-11910	337	-3980	9787	-7785	245	-2668	7147	-16090	-62	-57	-104	40	-148	19	40	-72	-22	-57	82	-26	-8
0.083333	-196	3412	-1858	-20806	-80	-12020	-16437	-18295	21	-11627	-21223	-17168	-212	-15206	-21509	-13137	-293	7775	8357	-25304	-107	-23	-103	-70	-104	-3936	7881	-11702	354	-4038	9671	-7559	159	-2551	7117	-16029	-66	-60	-108	40	-153	13	29	-79	-26	-59	79	-30	0
0.084167	-201	3440	-2110	-20864	-28	-12248	-16484	-18612	13	-11875	-21223	-17189	-247	-15430	-21519	-13093	-229	7595	8060	-25500	-109	-26	-104	-70	-139	-3985	7900	-11528	257	-4092	9543	-7364	-29	-2455	7092	-15966	-65	-61	-112	38	-153	17	32	-75	-24	-60	80	-29	-3
0.085000	-185	3486	-2361	-20915	-15	-12488	-16494	-18941	-10	-12143	-21202	-17223	-176	-15630	-21500	-13080	-147	7401	7758	-25680	-107	-23	-102	-69	-118	-4062	7884	-11381	225	-4147	9409	-7206	-70	-2380	7082	-15901	-62	-59	-105	41	-154	17	30	-73	-23	-57	81	-29	-3
0.085833	-203	3529	-2621	-20970	7	-12737	-16475	-19279	-24	-12422	-21147	-17273	-137	-15781	-21461	-13107	-130	7188	7458	-25858	-105	-23	-98	-69	-254	-4159	7812	-11269	383	-4203	9273	-7094	46	-2332	7072	-15834	-64	-58	-110	38	-149	16	30	-73	-5	-55	80	-29	-4
0.086667	-211	3590	-2886	-21019	25	-12988	-16431	-19655	-24	-12705	-21075	-17331	-116	-15904	-21411	-13169	38	6977	7160	-26011	-105	-23	-101	-69	-345	-4276	7706	-11179	367	-4253	9129	-7014	-1	-2304	7051	-15761	-64	-58	-85	39	-152	16	33	-75	-23	-56	81	-27	-1
0.087500	-200	3654	-3157	-21072	8	-13246	-16368	-19977	4	-12978	-20979	-17404	-59	-15990	-21338	-13259	-56	6752	6854	-26148	-108	-23	-102	-70	-380	-4403	7565	-11109	277	-4293	8984	-6982	112	-2302	7063	-15686	-61	-60	-108	40	-150	17	35	-74	-22	-55	82	0	1
0.088333	-193	3716	-3436	-21117	27	-13502	-16285	-20333	3	-13258	-20867	-17481	-61	-16051	-21256	-13381	1	6531	6604	-26265	-108	-18	-99	-67	-375	-4538	7390	-11063	301	-4331	8840	-6980	145	-2312	7052	-15609	-62	-58	-104	43	-151	17	34	-76	-22	-55	84	-28	1
0.089167	-196	3823	-3709	-21163	21	-13753	-16186	-20677	-8	-13531	-20736	-17568	-50	-16078	-21165	-13554	87	6284	6362	-26354	-108	-22	-99	-65	-301	-4667	7177	-11031	294	-4353	8697	-7031	232	-2352	7029	-15522	-60	-58	-100	58	-151	12	33	-70	-19	-55	82	-29	-1
0.090000	-180	3928	-3988	-21197	8	-13995	-16085	-21018	16	-13805	-20593	-17664	-41	-16088	-21065	-13702	10	6096	6153	-26407	-107	-25	-102	-69	-318	-4798	6939	-11014	273	-4374	8552	-7113	208	-2404	6992	-15436	-64	-60	-111	36	-154	11	27	-78	-26	-60	78	-31	-6
0.090833	-190	4034	-4267	-21233	15	-14230	-15974	-21347	43	-14071	-20435	-17767	-61	-16082	-20959	-13895	79	5889	5984	-26422	-105	-25	-105	-70	-317	-4909	6690	-11009	220	-4387	8412	-7229	236	-2461	6941	-15340	-67	-59	-109	38	-148	16	33	-76	-23	-57	79	-47	-5
0.091667	-189	4162	-4535	-21256	15	-14435	-15855	-21662	20	-14314	-20261	-17866	-45	-16057	-20843	-14093	115	5706	5856	-26400	-110	-24	-103	-73	-136	-5018	6423	-11011	25	-4413	8275	-7375	400	-2536	6864	-15250	-66	-61	-110	37	-158	10	28	-77	-26	-58	81	-34	-5
0.092500	-193	4301	-4806	-21277	4	-14633	-15739	-21950	19	-14553	-20080	-17965	-33	-16021	-20726	-14311	-34	5530	5772	-26334	-87	-25	-101	-68	-115	-5108	6149	-11024	7	-4425	8146	-7549	365	-2611	6771	-15154	-61	-57	-107	37	-152	17	34	-77	-28	-58	81	-30	-1
0.093333	-195	4451	-5069	-21293	-8	-14803	-15617	-22214	38	-14766	-19889	-18066	-97	-15974	-20602	-14499	41	5373	5733	-26224	-104	-21	-99	-68	-196	-5188	5877	-11047	93	-4443	8019	-7746	75	-2690	6648	-15058	-62	-53	-103	41	-153	15	34	-73	-19	-55	84	-26	-3
0.094167	-186	4607	-5322	-21305	-8	-14950	-15509	-22447	51	-14946	-19687	-18167	-133	-15929	-20476	-14700	116	5227	5733	-26070	-107	-22	-96	-64	-174	-5255	5607	-11080	188	-4479	7891	-7973	298	-2781	6510	-14972	-63	-52	-101	43	-159	20	34	-74	-21	-52	81	-31	-4
0.095000	-169	4775	-5576	-21300	16	-15081	-15411	-22657	57	-15110	-19491	-18269	-114	-15890	-20349	-14896	-18	5093	5774	-25876	-102	-21	-98	-69	-281	-5316	5343	-11130	161	-4527	7763	-8220	47	-2867	6343	-14888	-61	-55	-107	41	-152	19	32	-75	-22	-55	85	-28	2
0.095833	-170	4947	-5821	-21322	-31	-15186	-15321	-22823	42	-15241	-19287	-18368	-81	-15853	-20226	-15075	78	4967	5838	-25640	-102	-22	-99	-67	-315	-5369	5098	-11190	144	-4587	7634	-8485	-113	-2954	6160	-14808	-63	-57	-103	40	-151	21	29	-74	-22	-57	80	-31	0
0.096667	-174	5126	-6068	-21323	-91	-15274	-15241	-22959	70	-15342	-19083	-18463	-79	-15820	-20098	-15230	88	4855	5959	-25369	-105	-22	-99	-68	-189	-5423	4864	-11269	156	-4658	7509	-8764	-14	-3056	5954	-14741	-69	-61	-134	36	-153	19	34	-74	-26	-55	85	-30	0
0.097500	-161	5303	-6304	-21325	-79	-15338	-15171	-23047	150	-15407	-18883	-18558	-116	-15798	-19983	-15363	7	4747	6083	-25068	-105	-24	-97	-72	-42	-5471	4656	-11363	180	-4740	7377	-9056	-27	-3142	5739	-14685	-64	-57	-104	36	-145	19	33	-74	-17	-55	80	-34	-1
0.098333	-149	5476	-6544	-21319	-92	-15387	-15120	-23097	180	-15445	-18687	-18646	-120	-15780	-19864	-15467	-10	4642	6231	-24713	-107	-25	-101	-72	-21	-5525	4463	-11475	235	-4858	7244	-9352	-214	-3239	5515	-14639	-66	-60	-108	35	-156	15	32	-76	-25	-57	79	-33	-5
0.099167	-158	5649	-6780	-21310	-52	-15416	-15072	-23105	106	-15442	-18497	-18728	-92	-15764	-19755	-15541	-80	4539	6388	-24337	-105	-22	-100	-69	-36	-5578	4312	-11606	256	-4932	7104	-9654	-198	-3336	5290	-14604	-62	-61	-105	38	-150	19	33	-73	-25	-59	81	-31	-3
0.100000	-167	5815	-6981	-21291	-68	-15428	-15042	-23070	85	-15407	-18318	-18796	-146	-15764	-19647	-15574	119	4433	6539	-23935	-108	-24	-99	-70	-105	-5636	4180	-11761	202	-5034	6974	-9953	-302	-3438	5068	-14583	-63	-59	-104	39	-151	17	35	-73	-23	-55	82	-31	0
0.100833	-154	5974	-7249	-21269	-133	-15423	-15022	-22993	47	-15350	-18148	-18863	-204	-15759	-19552	-15573	88	4317	6681	-23533	-107	-24	-96	-67	-230	-5695	4074	-11937	188	-5134	6824	-10249	-311	-3541	4858	-14570	-61	-53	-102	41	-148	22	35	-75	-21	-53	82	-27	0
0.101667	-155	6118	-7484	-21247	-81	-15402	-15011	-22880	6	-15265	-17990	-18920	-182	-15753	-19459	-15534	-51	4194	6802	-23085	-102	-19	-96	-68	-225	-5762	3994	-12135	165	-5231	6679	-10533	-389	-3655	4652	-14567	-60	-53	-103	42	-149	22	38	-70	-19	-51	87	-22	0
0.102500	-160	6250	-7718	-21215	-62	-15372	-15013	-22729	7	-15160	-17847	-18964	-199	-15752	-19377	-15456	61	4052	6899	-22639	-104	-19	-95	-65	-131	-5833	3942	-12357	159	-5322	6527	-10809	-277	-3770	4474	-14582	-58	-55	-101	39	-150	-21	35	-70	-18	-56	86	-30	2
0.103333	-158	6356	-7954	-21187	-134	-15338	-15028	-22556	-34	-15041	-17719	-19005	-208	-15748	-19306	-15363	-44	3893	6958	-22196	-108	-23	-99	-74	-66	-5911	3905	-12601	250	-5405	6376	-11073	-103	-3897	4308	-14607	-63	-60	-108	32	-154	18	32	-75	-22	-55	78	-32	-3
0.104167	-158	6447	-8197	-21146	-150	-15285	-15041	-22355	-21	-14909	-17619	-19031	-170	-15732	-19244	-15234	-45	3718	6980	-21750	-110	-23	-102	-72	-94	-5983	3895	-12864	334	-5477	6210	-11315	-162	-4027	4169	-14637	-73	-62	-107	37	-151	16	30	-75	-24	-57	80	-31	-1
0.105000	-161	6518	-8423	-21101	-120	-15224	-15052	-22127	-38	-14770	-17510	-19043	-212	-15701	-19176	-15067	-60	3519	6968	-21306	-107	-25	-101	-59	-159	-6049	3904	-13143	335	-5530	6065	-11530	-187	-4159	4056	-14672	-66	-60	-107	36	-152	19	34	-75	-25	-52	80	-30	-1
0.105833	-152	6575	-8646	-21053	-115	-15153	-15061	-21881	-48	-14626	-17426	-19046	-270	-15663	-19117	-14879	-84	3302	6909	-20858	-108	-22	-98	-69	-163	-6114	3930	-13447	224	-5570	5914	-11725	-97	-4293	3969	-14714	-61	-59	-107	39	-153	1	29	-78	-23	-57	82	-31	-5
0.106667	-150	6603	-8863	-21002	-142	-15081	-15067	-21623	-61	-14480	-17351	-19037	-242	-15606	-19045	-14679	-92	3057	6803	-20461	-109	-25	-102	-75	-245	-6173	3973	-13758	9	-5599	5774	-11895	-384	-4433	3910	-14762	-62	-60	-114	34	-155	15	32	-78	-26	-57	78	-33	-3
0.107500	-156	6617	-9067	-20950	-184	-14992	-15061	-21358	-76	-14340	-17299	-19010	-252	-15535	-18978	-14461	39	2794	6658	-20055	-107	-23	-102	-70	-220	-6219	4029	-14078	-41	-5612	5643	-12034	-181	-4565	3882	-14808	-63	-58	-108	35	-147	8	33	-78	-22	-56	79	-33	2
0.108333	-147	6610	-9257	-20892	-159	-14896	-15034	-21080	-82	-14200	-17244	-18964	-349	-15441	-18901	-14234	-113	2513	6471	-19669	-110	-25	-103	-69	-193	-6257	4098	-14405	70	-5620	5541	-12151	-273	-4699	3877	-14856	-67	-61	-110	35	-152	15	35	-76	-25	-58	72	-31	-4
0.109167	-146	6579	-9419	-20838	-105	-14799	-14994	-20809	-83	-14078	-17200	-18916	-453	-15337	-18817	-14008	-179	2211	6248	-19305	-108	-23	-100	-69	-228	-6284	4167	-14734	120	-5618	5441	-12242	-196	-4829	3892	-14908	-64	-58	-86	38	-152	10	29	-77	-21	-59	78	-31	0
0.110000	-145	6513	-9566	-20789	-52	-14693	-14933	-20536	-77	-13958	-17164	-18845	-474	-15213	-18711	-13785	-171	1889	5995	-18972	-108	-26	-102	-70	-217	-6304	4246	-15061	50	-5613	5368	-12314	-143	-4957	3929	-14955	-60	-63	-112	34	-153	13	33	-80	-22	-58	81	-32	-3
0.110833	-143	6464	-9692	-20742	-148	-14582	-14853	-20270	-98	-13844	-17129	-18762	-489	-15089	-18604	-13571	-104	1558	5719	-18659	-110	-26	-102	-70	-239	-6312	4330	-15384	-70	-5609	5317	-12366	-161	-5072	3985	-15001	-65	-60	-104	38	-153	16	20	-78	-28	-58	87	-32	0
0.111667	-148	6381	-9797	-20696	-185	-14468	-14755	-20007	-153	-13742	-17094	-18665	-378	-14916	-18474	-13370	-56	1218	5430	-18373	-110	-27	-102	-72	-213	-6316	4413	-15689	-17	-5611	5293	-12407	-236	-5188	4052	-15037	-66	-63	-111	36	-153	13	30	-79	-28	-59	78	-32	-4
0.112500	-150	6286	-9876	-20662	-166	-14348	-14603	-19747	-131	-13647	-17056	-18559	-252	-14748	-18327	-13182	-174	877	5128	-18112	-109	-25	-102	-69	-168	-6314	4498	-15980	-11	-5620	5285	-12432	-29	-5289	4135	-15081	-63	-59	-109	38	-153	15	39	-79	-22	-58	77	-33	0
0.113333	-147	6199	-9887	-20633	-133	-14223	-14437	-19518	-84	-13553	-17013	-18437	-288	-14564	-18165	-13013	-23	528	4824	-17876	-107	-25	-100	-76	-169	-6316	4588	-16247	-64	-5634	5309	-12451	-118	-5389	4227	-15114	-62	-59	-108	40	-150	16	33	-76	-21	-56	81	-31	0
0.114167	-148	6055	-9962	-20615	-121	-14089	-14238	-19244	-121	-13462	-16973	-18301	-348	-14369	-17987	-12865	-7	181	4524	-17669	-105	-19	-96	-66	-205	-6320	4652	-16493	-45	-5666	5350	-12475	-124	-5484	4328	-15145	-72	-40	-107	39	-142	12	36	-73	-24	-57	80	-31	1
0.115000	-151	5918	-9978	-20610	-144	-13960	-14018	-19003	-103	-13377	-16926	-18157	-296	-14162	-17796	-12740	-182	-163	4236	-17490	-110	-24	-101	-58	-327	-6353	4720	-16715	4	-5713	5416	-12502	-86	-5574	4433	-15178	-62	-63	-110	37	-152	16	32	-77	-22	-59	80	-32	0
0.115833	-148	5771	-9979	-20619	-97	-13823	-13774	-18761	-109	-13289	-16871	-18004	-253	-13952	-17594	-12633	38	-500	3963	-17337	-103	-24	-101	-69	-289	-6357	4786	-16904	-39	-5773	5504	-12535	-193	-5656	4542	-15205	-61	-60	-105	35	-153	16	30	-76	-24	-58	79	-30	-1
0.116667	-143	5614	-9960	-20610	-99	-13684	-13501	-18521	-124	-13192	-16806	-17838	-225	-13734	-17377	-12551	46	-813	3710	-17214	-108	-26	-101	-70	-222	-6398	4842	-17061	-150	-5849	5580	-12582	-250	-5736	4657	-15225	-64	-59	-113	37	-154	15	29	-77	-24	-58	76	-32	-4
0.117500	-149	5444	-9931	-20676	-126	-13537	-13207	-18281	-129	-13093	-16735	-17669	-197	-13516	-17153	-12491	139	-1121	3464	-17110	-104	-22	-101	-73	-334	-6450	4896	-17186	-158	-5938	5721	-12635	-327	-5817	4773	-15261	-64	-58	-115	40	-152	18	32	-79	-21	-59	77	-31	1
0.118333	-152	5260	-9896	-20727	-115	-13390	-12896	-18037	-149	-12985	-16652	-17491	-253	-13297	-16923	-12441	49	-1406	3270	-17037	-107	-24	-107	-69	-435	-6518	4941	-17285	-104	-6040	5852	-12706	-309	-5898	4892	-15294	-64	-59	-109	36	-152	18	30	-75	-24	-55	79	-33	-7
0.119167	-146	5066	-9858	-20791	-110	-13236	-12571	-17792	-150	-12868	-16559	-17307	-251	-13082	-16688	-12405	-16	-1676	3086	-16983	-105	-23	-98	-69	-414	-6606	4999	-17348	-110	-6160	5993	-12793	-164	-5976	5018	-15304	-63	-59	-108	38	-150	20	34	-74	-26	-57	77	-32	-1
0.120000	-145	4857	-9821	-20868	-103	-13080	-12236	-17544	-203	-12735	-16453	-17119	-163	-12873	-16446	-12381	-32	-1922	2921	-16954	-109	-22	-98	-68	-299	-6706	5053	-17384	-251	-6280	6139	-12894	-370	-6052	5143	-15367	-65	-57	-109	42	-149	21	35	-76	-23	-55	82	-29	1
0.120833	-149	4638	-9787	-20961	-67	-12918	-11897	-17294	-203	-12590	-16335	-16928	-124	-12685	-16207	-12365	91	-2145	2769	-16945	-107	-21	-96	-68	-152	-6819	5111	-17396	-280	-6417	6290	-13011	-179	-6127	5276	-15411	-64	-56	-104	45	-162	23	15	-75	-26	-55	81	-26	0
0.121667	-146	4398	-9757	-21068	-60	-12750	-11548	-17041	-173	-12431	-16201	-16733	-147	-12482	-15958	-12353	-60	-2347	2645	-16961	-108	-19	-95	-66	-87	-6949	5177	-17389	-230	-6554	6446	-13136	-326	-6201	5410	-15460	-62	-56	-103	44	-148	23	36	-72	-17	-52	85	-27	3
0.122500	-144	4159	-9740	-21187	-83	-12578	-11209	-16785	-165	-12263	-16056	-16541	-125	-12299	-15714	-12342	-110	-2529	2524	-16994	-102	-17	-95	-65	-97	-7085	5252	-17365	-219	-6701	6598	-13276	-405	-6276	5545	-15513	-62	-57	-101	69	-149	24	36	-74	-24	-57	84	-26	0
0.123333	-148	3892	-9737	-21311	-107	-12409	-10877	-16535	-138	-12092	-15895	-16353	-79	-12154	-15478	-12332	-130	-2696	2396	-17057	-109	-26	-101	-70	-11	-7231	5331	-17335	-180	-6847	6744	-13426	-279	-6359	5684	-15586	-68	-59	-108	40	-155	16	32	-78	-27	-59	78	-29	1
0.124167	-162	3611	-9740	-21469	-122	-12235	-10552	-16285	-145	-11911	-15726	-16166	-99	-12019	-15240	-12310	-228	-2837	2274	-17126	-111	-22	-101	-75	97	-7377	5428	-17290	-163	-6991	6893	-13577	-186	-6426	5834	-15660	-68	-42	-105	36	-152	19	30	-77	-26	-62	76	-33	0
0.125000	-160	3324	-9749	-21614	-92	-12055	-10231	-16031	-153	-11719	-15523	-15967	-94	-11896	-14994	-12282	-251	-2951	2152	-17209	-109	-23	-98	-68	130	-7519	5541	-17240	-74	-7128	7040	-13714	-274	-6499	5988	-15739	-64	-59	-108	38	-152	18	34	-75	-23	-57	82	-29	-4
0.125833	-154	3030	-9771	-21769	-78	-11875	-9924	-15782	-155	-11528	-15305	-15784	-81	-11800	-14727	-12228	-362	-3047	2016	-17308	-105	-23	-98	-68	80	-7660	5671	-17194	-36	-7267	7177	-13846	-92	-6561	6147	-15825	-63	-56	-104	40	-156	45	36	-73	-23	-60	77	-31	-1
0.126667	-155	2722	-9800	-21928	-77	-11705	-9622	-15534	-161	-11340	-15069	-15567	-125	-11722	-14510	-12198	-305	-3123	1868	-17420	-110	-23	-99	-69	127	-7796	5814	-17145	-75	-7396	7314	-13966	-77	-6623	6309	-15918	-70	-60	-105	37	-149	19	35	-75	-21	-58	81	-29	0
0.127500	-153	2412	-9831	-22090	-65	-11527	-9352	-15296	-160	-11160	-14813	-15367	-169	-11672	-14266	-12136	-125	-3177	1706	-17537	-108	-23	-99	-68	122	-7922	5968	-17104	-90	-7520	7442	-14071	-118	-6684	6478	-16014	-61	-55	-101	39	-150	25	35	-75	-21	-56	81	-30	0
0.128333	-137	2096	-9869	-22299	-38	-11362	-9092	-15064	-134	-10993	-14541	-15155	-136	-11636	-14020	-12066	-325	-3214	1521	-17668	-108	-28	-66	-69	-49	-8039	6132	-17072	-206	-7638	7561	-14157	12	-6742	6644	-16122	-63	-56	-107	38	-151	17	35	-75	-18	-55	81	-30	-3
0.129167	-142	1782	-9909	-22418	-17	-11203	-8844	-14841	-126	-10858	-14251	-14947	-113	-11623	-13771	-11982	-93	-3235	1318	-17804	-105	-21	-98	-73	-146	-8163	6303	-17047	-308	-7750	7671	-14218	136	-6798	6818	-16229	-39	-56	-105	40	-151	16	34	-76	-23	-60	77	-29	1
0.130000	-156	1468	-9954	-22577	-62	-11053	-8613	-14626	-149	-10710	-13946	-14724	-165	-11627	-13521	-11889	-178	-3238	1105	-17948	-107	-27	-109	-72	-242	-8267	6464	-17032	-284	-7858	7777	-14250	159	-6854	6985	-16341	-64	-59	-108	37	-151	16	32	-77	-23	-56	78	-30	0
0.130833	-156	1161	-9987	-22730	-73	-10916	-8400	-14417	-136	-10603	-13627	-14499	-201	-11653	-13273	-11778	-196	-3230	878	-18097	-107	-26	-100	-73	-366	-8372	6650	-17029	-263	-7957	7875	-14256	247	-6908	7154	-16449	-63	-56	-105	37	-151	17	47	-75	-25	-59	77	-30	-1
0.131667	-163	863	-10028	-22880	-79	-10800	-8199	-14220	-116	-10520	-13291	-14265	-203	-11687	-13018	-11665	-118	-3209	633	-18251	-110	-28	-103	-77	-435	-8488	6815	-17029	-253	-8052	7962	-14235	346	-6965	7321	-16564	-69	-63	-113	34	-156	15	28	-79	-29	-61	75	-35	-6
0.132500	-152	573	-10047	-23016	-84	-10685	-8008	-14030	-122	-10462	-12949	-14027	-210	-11735	-12767	-11538	-119	-3171	394	-18399	-111	-28	-102	-75	-431	-8558	6981	-17040	-139	-8140	8056	-14178	440	-7022	7491	-16672	-66	-61	-109	34	-154	17	32	-63	-26	-60	74	-32	-3
0.133333	-149	305	-10059	-23140	-52	-10589	-7823	-13841	-154	-10430	-12599	-13774	-193	-11786	-12510	-11396	-310	-3127	149	-18557	-113	-26	-101	-69	-526	-8647	7130	-17050	-245	-8219	8145	-14094	179	-7080	7658	-16784	-64	-60	-105	39	-149	19	33	-76	-17	-56	81	-30	2
0.134167	-145	49	-10063	-23248	-59	-10514	-7649	-13666	-179	-10415	-12240	-13529	-159	-11822	-12251	-11242	-125	-3076	-86	-18710	-107	-23	-99	-66	-495	-8730	7268	-17070	-292	-8299	8233	-13982	148	-7131	7819	-16889	-63	-62	-107	37	-147	18	34	-78	-21	-58	79	-28	0
0.135000	-154	-195	-10060	-23351	-68	-10458	-7487	-13498	-187	-10439	-11890	-13271	-158	-11909	-12003	-11083	-117	-3023	-316	-18871	-110	-25	-97	-69	-371	-8835	7381	-17089	-197	-8375	8315	-13847	286	-7222	7967	-16991	-65	-60	-108	37	-150	17	35	-76	-21	-57	81	-28	0
0.135833	-160	-414	-10046	-23437	-11	-10419	-7332	-13330	-179	-10491	-11540	-13007	-133	-11972	-11750	-10913	-217	-2968	-527	-19031	-108	-23	-99	-69	-349	-8905	7475	-17110	-224	-8448	8395	-13692	429	-7299	8112	-17084	-61	-58	-109	39	-150	18	38	-76	-24	-59	79	-31	1
0.136667	-158	-635	-10025	-23513	5	-10402	-7179	-13171	-182	-10549	-11196	-12770	-82	-12035	-11503	-10735	-166	-2912	-719	-19197	-108	-25	-102	-68	-340	-8997	7549	-17121	-245	-8519	8474	-13519	545	-7383	8243	-17175	-65	-61	-109	38	-148	19	35	-76	-23	-58	81	-30	2
0.137500	-148	-799	-9985	-23571	-3	-10399	-7034	-13015	-132	-10634	-10864	-12528	-97	-12096	-11258	-10545	-66	-2859	-888	-19366	-107	-22	-99	-68	-310	-9091	7597	-17131	-170	-8587	8554	-13329	500	-7477	8374	-17252	-60	-46	-107	38	-153	18	33	-77	-22	-58	79	-36	-3
0.138333	-156	-963	-9932	-23616	-23	-10416	-6894	-12864	-86	-10734	-10542	-12284	-87	-12156	-11021	-10344	-36	-2806	-1021	-19538	-104	-18	-101	-68	-242	-9178	7629	-17131	-113	-8652	8629	-13132	328	-7573	8485	-17324	-64	-58	-111	36	-150	19	34	-59	-21	-55	79	-31	5
0.139167	-155	-1109	-9868	-23644	-49	-10449	-6759	-12717	-60	-10847	-10241	-12053	-70	-12215	-10792	-10133	-78	-2756	-1124	-19716	-105	-23	-99	-70	-166	-9276	7635	-17120	-115	-8719	8699	-12948	294	-7677	8587	-17383	-63	-81	-107	38	-150	17	33	-75	-24	-59	77	-31	0
0.140000	-150	-1234	-9790	-23662	-34	-10499	-6633	-12557	-56	-10966	-9954	-11829	-28	-12273	-10564	-9905	-188	-2711	-1197	-19896	-107	-41	-101	-70	-102	-9353	7622	-17098	-63	-8784	8763	-12723	268	-7781	8670	-17427	-67	-62	-110	34	-152	18	32	-77	-26	-61	78	-33	-4
0.140833	-160	-1336	-9700	-23664	-10	-10556	-6512	-12409	-63	-11099	-9684	-11610	-3	-12325	-10339	-9676	-146	-2664	-1230	-20075	-104	-23	-96	-67	4	-9468	7599	-17056	-6	-8848	8821	-12516	233	-7882	8743	-17454	-63	-60	-103	41	-150	19	35	-70	-22	-58	78	-31	0
0.141667	-161	-1435	-9610	-23650	-9	-10625	-6395	-12250	-26	-11233	-9431	-11400	-41	-12373	-10131	-9415	-276	-2617	-1234	-20262	-107	-24	-97	-81	-39	-9561	7560	-16996	-64	-8898	8869	-12315	274	-7987	8794	-17463	-64	-56	-105	40	-149	21	37	-75	-22	-56	80	-29	4
0.142500	-148	-1483	-9469	-23625	-36	-10707	-6286	-12095	132	-11369	-9197	-11207	-17	-12427	-9922	-9152	-173	-2568	-1205	-20449	-104	-19	-95	-67	11	-9655	7512	-16929	-114	-8971	8900	-12125	318	-8085	8830	-17454	-83	-58	-108	41	-153	23	36	-76	-19	-58	78	-29	1
0.143333	-146	-1540	-9335	-23599	-32	-10800	-6192	-11944	184	-11514	-8987	-11017	-11	-12483	-9728	-8888	-165	-2522	-1152	-20643	-110	-25	-101	-70	82	-9755	7448	-16846	-134	-9036	8917	-11947	248	-8189	8844	-17431	-66	-60	-108	39	-153	21	32	-78	-23	-58	85	-33	-3
0.144167	-155	-1574	-9187	-23553	-30	-10895	-6103	-11793	124	-11660	-8796	-10841	-38	-12545	-9538	-8608	-168	-2469	-1068	-20837	-111	-26	-102	-74	-44	-9838	7385	-16743	-91	-9102	8918	-11787	225	-8282	8842	-17378	-66	-39	-105	35	-153	17	33	-77	-25	-63	75	-36	0
0.145000	-164	-1586	-9021	-23496	-59	-10998	-6020	-11636	116	-11784	-8620	-10666	-76	-12603	-9352	-8321	-139	-2407	-954	-21036	-109	-23	-101	-69	-80	-9918	7322	-16621	-94	-9161	8914	-11624	300	-8368	8829	-17301	-64	-59	-107	36	-150	22	35	-79	-25	-58	79	-30	1
0.145833	-159	-1588	-8845	-23431	-28	-11099	-5946	-11481	76	-11909	-8457	-10498	-181	-12692	-9176	-8037	-152	-2335	-822	-21217	-110	-24	-101	-69	-51	-9999	7259	-16488	-215	-9224	8888	-11485	492	-8448	8792	-17206	-61	-56	-102	37	-150	5	35	-77	-21	-58	78	-33	0
0.146667	-134	-1571	-8658	-23361	-17	-11204	-5875	-11322	49	-12037	-8310	-10340	-172	-12743	-8999	-7748	-269	-2252	-669	-21406	-104	-24	-103	-70	-98	-10071	7201	-16345	-286	-9278	8852	-11359	557	-8519	8742	-17087	-64	-57	-107	39	-153	19	34	-77	-19	-58	82	-32	-1
0.147500	-166	-1540	-8462	-23282	-66	-11311	-5809	-11168	9	-12155	-8175	-10163	-79	-12824	-8830	-7467	-162	-2159	-505	-21588	-107	-23	-100	-72	-174	-10140	7147	-16184	-333	-9343	8800	-11248	328	-8598	8676	-16948	-62	-58	-104	38	-151	20	35	-73	-21	-58	80	-34	2
0.148333	-164	-1494	-8261	-23199	-96	-11418	-5746	-11015	-13	-12269	-8050	-10037	-35	-12910	-8670	-7197	-126	-2050	-325	-21768	-108	-26	-109	-74	-230	-10210	7091	-16023	-283	-9409	8737	-11154	400	-8672	8599	-16797	-66	-59	-107	35	-152	15	30	-77	-17	-60	79	-30	-3
0.149167	-156	-1435	-8056	-23111	-78	-11524	-5683	-10870	-6	-12381	-7950	-9895	-44	-13003	-8517	-6941	-134	-1922	-135	-21940	-108	-23	-100	-73	-263	-10265	7047	-15855	-134	-9472	8671	-11070	313	-8742	8515	-16622	-62	-40	-107	39	-150	17	35	-74	-22	-60	78	-30	-1
0.150000	-153	-1359	-7846	-23011	-77	-11630	-5620	-10722	-28	-12464	-7821	-9752	-64	-13103	-8366	-6701	-75	-1774	60	-22104	-109	-30	-117	-72	-220	-10326	7010	-15685	-124	-9540	8597	-10999	279	-8812	8420	-16439	-65	-60	-108	38	-149	15	32	-78	-19	-59	79	-39	1
0.150833	-148	-1273	-7641	-22910	-69	-11734	-5554	-10576	-86	-12550	-7720	-9618	-65	-13208	-8204	-6490	-69	-1616	256	-22256	-107	-27	-102	-70	-138	-10389	6966	-15516	-136	-9606	8517	-10938	395	-8886	8317	-16245	-49	-58	-108	54	-155	17	32	-76	-27	-60	79	-34	-3
0.151667	-151	-1181	-7459	-22800	-118	-11842	-5485	-10441	-118	-12628	-7614	-9486	-48	-13321	-8083	-6299	-84	-1439	448	-22399	-111	-28	-102	-74	-109	-10446	6925	-15352	-163	-9676	8437	-10885	361	-8966	8204	-16041	-64	-62	-109	37	-153	13	26	-76	-26	-59	79	-33	-4
0.152500	-160	-1077	-7244	-22680	-137	-11946	-5403	-10305	-141	-12684	-7515	-9363	-80	-13434	-7940	-6144	0	-1242	641	-22528	-111	-24	-103	-70	-138	-10503	6887	-15187	-230	-9749	8354	-10841	394	-9051	8091	-15832	-72	-60	-108	40	-151	10	27	-76	-24	-58	78	-32	-1
0.153333	-152	-966	-7055	-22551	-68	-12051	-5317	-10175	-202	-12749	-7416	-9241	-136	-13550	-7819	-6017	27	-1027	829	-22641	-107	-25	-104	-69	-223	-10582	6845	-15027	-251	-9822	8273	-10800	480	-9142	7976	-15621	-61	-57	-103	40	-149	16	35	-74	-9	-56	82	-28	1
0.154167	-153	-857	-6874	-22411	-85	-12155	-5220	-10037	-249	-12799	-7322	-9142	-188	-13668	-7697	-5931	137	-796	1007	-22740	-107	-21	-100	-67	-196	-10636	6795	-14875	-336	-9904	8188	-10772	295	-9245	7855	-15414	-60	-58	-103	44	-149	15	36	-74	-19	-56	84	-31	3
0.155000	-156	-747	-6711	-22262	-135	-12272	-5122	-9925	-269	-12846	-7233	-9024	-239	-13789	-7578	-5882	38	-551	1171	-22824	-107	-22	-101	-67	9	-10710	6738	-14732	-394	-9989	8102	-10742	224	-9357	7722	-15215	-60	-58	-105	40	-151	15	34	-73	-19	-53	84	-28	0
0.155833	-161	-639	-6561	-22100	-80	-12390	-5020	-9811	-268	-12890	-7151	-8925	-228	-13915	-7468	-5878	33	-299	1318	-22895	-107	-22	-99	-66	144	-10796	6666	-14594	-372	-10084	8012	-10725	106	-9474	7588	-15025	-63	-58	-105	41	-147	16	30	-74	-18	-55	79	-31	0
0.156667	-167	-543	-6434	-21930	-60	-12512	-4910	-9706	-234	-12932	-7072	-8849	-230	-14033	-7365	-5911	55	-35	1448	-22950	-109	-27	-107	-72	108	-10886	6584	-14467	-401	-10177	7924	-10708	21	-9607	7445	-14847	-66	-60	-112	35	-156	13	29	-78	-25	-59	78	-32	-5
0.157500	-162	-455	-6319	-21746	-70	-12635	-4795	-9605	-280	-12974	-7001	-8778	-303	-14150	-7269	-5984	-28	230	1563	-22985	-107	-24	-100	-69	131	-10985	6491	-14344	-446	-10287	7831	-10696	139	-9744	7299	-14676	-53	-60	-108	41	-155	16	30	-78	-22	-59	77	-35	-7
0.158333	-155	-376	-6215	-21550	-82	-12760	-4676	-9506	-371	-13007	-6932	-8716	-274	-14258	-7173	-6085	15	522	1659	-23009	-110	-25	-103	-72	40	-11088	6383	-14225	-490	-10393	7737	-10685	26	-9890	7147	-14524	-63	-60	-110	37	-156	17	30	-77	-29	-57	80	-34	0
0.159167	-148	-313	-6132	-21344	-49	-12885	-4585	-9414	-382	-13044	-6881	-8668	-315	-14361	-7092	-6226	1	785	1735	-23005	-109	-24	-102	-69	-56	-11197	6259	-14115	-470	-10512	7651	-10685	-39	-10045	6983	-14389	-64	-59	-107	34	-150	17	32	-77	-21	-59	78	-34	0
0.160000	-141	-264	-6069	-21131	-57	-13014	-4445	-9329	-339	-13074	-6833	-8631	-333	-14449	-7016	-6392	-40	1057	1794	-22991	-105	-23	-101	-69	-126	-11314	6124	-14007	-404	-10632	7535	-10682	-87	-10207	6819	-14263	-64	-58	-107	36	-149	18	32	-53	-22	-55	79	-31	0
0.160833	-151	-231	-6026	-20910	-83	-13134	-4337	-9255	-277	-13102	-6798	-8607	-273	-14532	-6953	-6586	56	1319	1831	-22964	-105	-21	-98	-68	-264	-11434	5980	-13901	-414	-10758	7425	-10686	-431	-10366	6649	-14159	-63	-69	-107	38	-148	20	35	-78	-23	-58	81	-30	0
0.161667	-160	-219	-6001	-20694	-91	-13256	-4234	-9176	-235	-13149	-6777	-8595	-260	-14595	-6899	-6799	95	1573	1847	-22919	-102	-23	-98	-88	-281	-11562	5827	-13797	-386	-10884	7311	-10690	-208	-10536	6467	-14066	-62	-60	-102	43	-151	20	38	-74	-22	-55	78	-28	6
0.162500	-147	-228	-5993	-20475	-100	-13373	-4156	-9108	-216	-13188	-6766	-8598	-320	-14646	-6854	-7035	-36	1812	1850	-22859	-102	-19	-98	-68	-344	-11687	5664	-13700	-365	-11014	7187	-10708	-391	-10706	6271	-13994	-61	-57	-109	39	-150	19	33	-77	-21	-58	81	-30	2
0.163333	-128	-257	-6010	-20263	-63	-13482	-4064	-9057	-233	-13231	-6767	-8612	-304	-14680	-6828	-7280	-19	2032	1833	-22786	-109	-19	-103	-73	-359	-11814	5493	-13606	-386	-11147	7062	-10727	-300	-10882	6081	-13934	-62	-60	-108	36	-163	17	32	-76	-23	-58	79	-24	0
0.164167	-137	-309	-6046	-20060	-43	-13589	-4003	-9013	-267	-13275	-6785	-8645	-304	-14702	-6810	-7536	-46	2226	1806	-22696	-111	-24	-102	-73	-288	-11940	5314	-13518	-366	-11278	6932	-10753	-357	-11058	5881	-13889	-67	-58	-109	38	-152	17	35	-78	-23	-59	79	-32	-5
0.165000	-154	-373	-6089	-19863	-68	-13682	-3941	-8971	-237	-13320	-6807	-8684	-266	-14696	-6802	-7796	16	2404	1769	-22590	-110	-27	-103	-77	-296	-12061	5139	-13428	-383	-11411	6795	-10783	-542	-11228	5677	-13856	-70	-62	-111	33	-156	16	28	-90	-27	-59	78	-34	-5
0.165833	-153	-452	-6158	-19678	-50	-13762	-3900	-8937	-182	-13359	-6838	-8726	-234	-14678	-6798	-8054	49	2553	1734	-22458	-109	-24	-97	-73	-339	-12175	4962	-13341	-487	-11531	6659	-10815	-563	-11385	5480	-13829	-63	-60	-109	35	-156	18	32	-79	-24	-58	80	-35	-5
0.166667	-154	-528	-6215	-19506	-9	-13832	-3865	-8913	-134	-13398	-6873	-8781	-270	-14637	-6802	-8306	-105	2677	1696	-22312	-109	-26	-100	-76	-407	-12286	4783	-13259	-482	-11643	6518	-10854	-394	-11546	5278	-13813	-64	-59	-109	36	-154	17	30	-75	-27	-58	81	-33	2
0.167500	-158	-616	-6294	-19348	-35	-13892	-3848	-8900	-110	-13432	-6917	-8849	-228	-14582	-6814	-8552	-33	2778	1661	-22142	-109	-25	-98	-74	-426	-12384	4606	-13199	-382	-11750	6375	-10898	-552	-11691	5075	-13803	-62	-58	-109	35	-154	18	33	-75	-19	-55	79	-33	-4
0.168333	-161	-706	-6376	-19207	-59	-13945	-3844	-8898	-166	-13465	-6964	-8915	-174	-14508	-6832	-8789	-69	2847	1629	-21948	-107	-24	-97	-75	-442	-12480	4430	-13116	-362	-11842	6228	-10946	-493	-11828	4878	-13802	-64	-60	-108	39	-153	17	34	-76	-22	-58	80	-32	-1
0.169167	-159	-803	-6463	-19081	-58	-13986	-3848	-8906	-216	-13492	-7016	-9006	-163	-14420	-6851	-9020	-102	2892	1607	-21728	-104	-25	-97	-75	-356	-12557	4255	-13060	-233	-11928	6076	-10996	-532	-11954	4687	-13802	-62	-58	-111	38	-151	18	36	-77	-22	-58	78	-31	-3
0.170000	-162	-882	-6549	-18972	-88	-14023	-3865	-8927	-180	-13513	-7065	-9099	-182	-14323	-6871	-9238	15	2911	1597	-21485	-109	-24	-98	-75	-137	-12638	4077	-13013	-190	-11998	5920	-11050	-532	-12062	4497	-13806	-64	-60	-109	42	-155	16	33	-77	-24	-57	78	-33	0
0.170833	-173	-962	-6606	-18874	-78	-14047	-3884	-8955	-128	-13525	-7119	-9195	-211	-14201	-6894	-9432	-121	2905	1604	-21216	-108	-23	-97	-73	4	-12702	3905	-12970	-258	-12054	5765	-11108	-402	-12148	4314	-13809	-62	-60	-108	35	-150	18	35	-75	-22	-57	78	-32	-1
0.171667	-177	-1034	-6707	-18794	-58	-14064	-3914	-9000	-33	-13528	-7167	-9302	-254	-14077	-6915	-9622	-117	2880	1630	-20938	-108	-24	-99	-76	127	-12754	3733	-12954	-233	-12101	5611	-11166	-452	-12225	4144	-13820	-63	-58	-131	35	-152	0	35	-82	-25	-58	76	-30	0
0.172500	-184	-1099	-6773	-18721	-96	-14077	-3946	-9046	2	-13520	-7215	-9413	-223	-13945	-6927	-9779	-107	2836	1673	-20604	-108	-23	-97	-73	59	-12791	3564	-12949	-245	-12131	5452	-11225	-419	-12282	3977	-13828	-67	-59	-108	37	-154	18	33	-75	-23	-56	79	-33	0
0.173333	-165	-1148	-6828	-18659	-90	-14080	-3979	-9120	0	-13502	-7259	-9534	-179	-13802	-6939	-9925	-154	2777	1740	-20256	-104	-24	-96	-75	-45	-12818	3398	-12959	-236	-12154	5294	-11286	-411	-12315	3818	-13838	-63	-60	-108	37	-154	15	39	-75	-22	-56	81	-31	0
0.174167	-159	-1194	-6868	-18602	-60	-14077	-4008	-9195	62	-13466	-7296	-9653	-257	-13655	-6952	-10048	-146	2710	1833	-19885	-107	-21	-100	-70	-18	-12824	3239	-12986	-239	-12161	5133	-11344	-671	-12331	3668	-13851	-60	-58	-105	40	-150	21	36	-76	-23	-52	85	-29	4
0.175000	-177	-1217	-6894	-18553	-70	-14061	-4038	-9282	77	-13417	-7332	-9779	-236	-13494	-6963	-10150	54	2641	1946	-19500	-110	-19	-96	-69	-64	-12822	3081	-13034	-281	-12166	4973	-11400	-352	-12321	3524	-13859	-60	-58	-103	45	-149	17	35	-74	-19	-57	82	-27	4
0.175833	-176	-1244	-6904	-18531	-52	-14034	-4059	-9377	28	-13352	-7364	-9908	-152	-13329	-6975	-10234	-7	2565	2077	-19099	-107	-21	-97	-68	-64	-12798	2939	-13104	-268	-12165	4813	-11458	-388	-12297	3387	-13877	-61	-57	-105	40	-147	18	36	-76	-19	-57	82	-29	0
0.176667	-185	-1255	-6898	-18474	-40	-13999	-4076	-9485	-5	-13277	-7394	-10045	-147	-13157	-6986	-10278	-17	2489	2231	-18688	-103	-32	-96	-69	-91	-12763	2786	-13189	-305	-12157	4657	-11510	-310	-12247	3263	-13894	-61	-55	-107	40	-149	18	28	-77	-17	-55	73	-29	2
0.177500	-190	-1268	-6859	-18447	-85	-13955	-4086	-9601	12	-13181	-7415	-10178	-163	-12985	-6993	-10324	-35	2417	2402	-18268	-104	-19	-96	-68	-96	-12711	2646	-13292	-346	-12139	4503	-11561	-365	-12183	3141	-13910	-60	-57	-104	39	-149	16	35	-73	-22	-56	82	-32	-4
0.178333	-178	-1272	-6847	-18407	-94	-13895	-4095	-9723	22	-13073	-7436	-10309	-113	-12806	-7006	-10331	-16	2358	2596	-17838	-104	-19	-97	-67	-76	-12644	2536	-13411	-214	-12142	4359	-11605	-417	-12093	3035	-13922	-63	-56	-111	43	-148	20	35	-77	-19	-53	85	-29	0
0.179167	-174	-1275	-6798	-18375	-46	-13821	-4090	-9850	19	-12949	-7448	-10442	-64	-12628	-7020	-10323	-14	2298	2799	-17409	-90	-22	-96	-66	-122	-12577	2431	-13547	-169	-12136	4219	-11649	-466	-11991	2935	-13950	-62	-56	-104	41	-149	19	36	-75	-24	-56	84	-28	0
0.180000	-183	-1276	-6736	-18351	-55	-13731	-4082	-9987	44	-12816	-7462	-10569	-108	-12449	-7033	-10289	-308	2250	3019	-16986	-108	-21	-97	-67	-189	-12471	2337	-13693	-198	-12132	4089	-11687	-307	-11868	2852	-13975	-64	-55	-103	46	-148	17	34	-78	-19	-53	84	-28	1
0.180833	-178	-1279	-6671	-18325	-60	-13617	-4070	-10127	5	-12665	-7456	-10695	-194	-12262	-7049	-10236	-352	2211	3241	-16568	-103	-18	-96	-66	-124	-12364	2263	-13856	-221	-12129	3967	-11720	-378	-11738	2774	-14002	-59	-53	-102	44	-150	21	38	-75	-18	-53	85	-27	1
0.181667	-169	-1273	-6595	-18309	-48	-13508	-4060	-10277	-56	-12512	-7458	-10817	-168	-12084	-7066	-10163	-267	2175	3467	-16168	-104	-19	-99	-67	-60	-12257	2194	-14021	-220	-12133	3856	-11753	-250	-11589	2710	-14030	-61	-58	-99	41	-150	22	33	-76	-22	-55	84	-27	2
0.182500	-176	-1271	-6522	-18294	-56	-13374	-4043	-10426	-36	-12346	-7449	-10930	-166	-11906	-7083	-10077	-474	2145	3694	-15769	-101	-18	-97	-64	-201	-12136	2153	-14189	-11	-12138	3758	-11780	-167	-11436	2664	-14064	-62	-56	-104	46	-150	22	35	-72	-22	-52	85	-28	-1
0.183333	-178	-1270	-6442	-18288	5	-13227	-4031	-10582	-31	-12185	-7435	-11025	-221	-11739	-7102	-9976	-327	2125	3922	-15396	-107	-23	-99	-68	-260	-12027	2113	-14365	82	-12149	3673	-11810	15	-11270	2631	-14112	-65	-56	-104	47	-151	16	32	-79	-19	-56	79	-33	-1
0.184167	-174	-1265	-6367	-18288	24	-13072	-4021	-10737	16	-12017	-7416	-11138	-269	-11576	-7118	-9868	-333	2091	4135	-15037	-107	-23	-100	-73	-138	-11909	2097	-14536	-25	-12161	3600	-11833	72	-11103	2613	-14145	-65	-58	-109	38	-152	18	34	-77	-23	-52	77	-31	0
0.185000	-166	-1251	-6286	-18292	-9	-12907	-4017	-10887	52	-11811	-7393	-11222	-387	-11417	-7130	-9748	-145	2066	4347	-14696	-108	-22	-101	-72	20	-11796	2092	-14704	-82	-12167	3543	-11845	-251	-10944	2623	-14189	-62	-58	-108	40	-153	18	30	-76	-23	-57	78	-30	0
0.185833	-146	-1237	-6210	-18306	-17	-12728	-4020	-11035	12	-11673	-7365	-11297	-458	-11270	-7141	-9625	-79	2034	4543	-14380	-107	-23	-101	-68	15	-11686	2104	-14863	-134	-12170	3496	-11854	-363	-10754	2628	-14231	-64	-56	-105	40	-153	18	32	-74	-24	-56	78	-32	-3
0.186667	-148	-1215	-6133	-18323	-11	-12547	-4030	-11180	-41	-11507	-7334	-11367	-409	-11132	-7158	-9498	-146	1992	4727	-14095	-105	-22	-102	-69	-23	-11589	2117	-15013	-199	-12168	3478	-11860	-282	-10583	2657	-14279	-61	-56	-108	39	-153	21	33	-75	-23	-50	78	-28	1
0.187500	-165	-1193	-6096	-18353	-50	-12358	-4049	-11316	-26	-11342	-7301	-11423	-401	-11005	-7151	-9377	-153	1942	4889	-13821	-108	-23	-100	-66	-187	-11494	2144	-15151	-251	-12155	3467	-11856	-570	-10421	2696	-14336	-62	-58	-104	44	-152	21	32	-76	-22	-55	81	-29	0
0.188333	-162	-1163	-5990	-18390	-77	-12171	-4082	-11445	37	-11185	-7269	-11468	-440	-10889	-7146	-9258	61	1880	5040	-13577	-107	-19	-99	-67	-186	-11415	2177	-15279	-335	-12137	3471	-11842	-335	-10267	2753	-14391	-67	-56	-107	42	-150	21	32	-79	-22	-55	82	-28	1
0.189167	-150	-1129	-5924	-18436	-93	-11985	-4126	-11565	108	-11030	-7240	-11503	-414	-10787	-7141	-9146	51	1800	5170	-13360	-105	-23	-98	-66	-228	-11346	2212	-15392	-258	-12108	3486	-11824	-257	-10124	2812	-14455	-65	-58	-104	40	-153	18	33	-79	-22	-55	82	-29	-1
0.190000	-152	-1092	-5852	-18484	-110	-11803	-4182	-11672	171	-10882	-7220	-11536	-422	-10690	-7135	-9043	17	1705	5285	-13170	-111	-27	-103	-68	-376	-11291	2250	-15496	-215	-12067	3509	-11797	-383	-9996	2879	-14521	-65	-65	-109	43	-149	16	33	-80	-25	-59	79	-30	0
0.190833	-158	-1058	-5778	-18538	-133	-11624	-4249	-11763	119	-10738	-7194	-11550	-385	-10606	-7124	-8947	-61	1596	5381	-13007	-110	-24	-100	-68	-344	-11244	2299	-15579	-232	-12008	3551	-11757	-414	-9881	2953	-14592	-63	-60	-107	41	-152	17	32	-78	-23	-58	79	-29	-1
0.191667	-142	-1007	-5694	-18593	-128	-11450	-4319	-11838	103	-10596	-7184	-11556	-294	-10538	-7107	-8862	-128	1475	5465	-12867	-109	-25	-100	-69	-326	-11206	2342	-15655	-254	-11933	3594	-11712	-389	-9779	3034	-14665	-75	-59	-109	40	-154	17	29	-78	-26	-57	79	-31	-5
0.192500	-145	-959	-5607	-18649	-96	-11283	-4399	-11902	95	-10461	-7165	-11556	-266	-10469	-7093	-8793	-47	1335	5536	-12757	-108	-24	-102	-72	-311	-11178	2389	-15717	-95	-11849	3644	-11657	-472	-9691	3113	-14748	-64	-58	-108	39	-152	18	30	-76	-24	-56	79	-30	-4
0.193333	-143	-921	-5504	-18698	-92	-11121	-4474	-11942	41	-10326	-7162	-11547	-203	-10409	-7077	-8724	-128	1189	5603	-12670	-107	-21	-100	-67	-200	-11155	2435	-15761	-67	-11752	3699	-11589	-180	-9614	3199	-14827	-56	-57	-100	42	-154	17	33	-75	-22	-55	82	-29	-3
0.194167	-134	-886	-5396	-18739	-96	-10970	-4553	-11960	-5	-10195	-7165	-11532	-165	-10361	-7066	-8675	-217	1029	5657	-12613	-102	-23	-96	-66	-176	-11139	2485	-15795	-139	-11641	3756	-11520	-128	-9551	3290	-14916	-64	-53	-102	42	-149	17	35	-77	-22	-52	82	-28	-3
0.195000	-147	-857	-5271	-18775	-76	-10803	-4631	-11964	-48	-10075	-7184	-11515	-168	-10323	-7055	-8639	-34	863	5707	-12575	-108	-21	-96	-66	-207	-11128	2526	-15822	37	-11528	3806	-11447	-143	-9497	3378	-15003	-64	-52	-103	42	-147	18	36	-77	-22	-55	84	-27	1
0.195833	-148	-838	-5140	-18802	-50	-10697	-4706	-11949	-107	-9950	-7208	-11493	-197	-10290	-7051	-8611	-195	690	5753	-12569	-104	-18	-97	-67	-147	-11118	2584	-15840	-50	-11408	3851	-11367	-22	-9454	3457	-15110	-62	-56	-104	42	-150	18	34	-76	-22	-52	82	-27	0
0.196667	-144	-826	-4995	-18812	-119	-10577	-4770	-11915	-122	-9833	-7236	-11475	-258	-10266	-7053	-8591	-118	518	5805	-12586	-104	-21	-96	-68	-133	-11113	2613	-15854	-342	-11288	3893	-11289	187	-9417	3541	-15202	-62	-56	-105	41	-151	13	28	-73	-21	-57	80	-29	-1
0.197500	-148	-830	-4841	-18812	-195	-10469	-4827	-11866	-142	-9720	-7273	-11442	-238	-10250	-7060	-8583	-162	343	5842	-12623	-105	-22	-99	-70	-200	-11103	2655	-15854	-417	-11122	3927	-11208	266	-9390	3620	-15303	-66	-59	-107	40	-150	13	33	-76	-22	-56	81	-29	1
0.198333	-148	-842	-4675	-18795	-121	-10367	-4868	-11790	-200	-9617	-7317	-11411	-187	-10244	-7081	-8578	-152	175	5890	-12683	-108	-24	-101	-70	-270	-11098	2693	-15846	-464	-11059	3950	-11131	82	-9361	3702	-15389	-65	-60	-108	37	-154	11	27	-81	-22	-58	80	-32	-5
0.199167	-148	-869	-4506	-18761	-115	-10280	-4899	-11714	-149	-9513	-7363	-11376	-133	-10234	-7104	-8578	-190	-6	5936	-12761	-109	-12	-98	-69	-341	-11083	2739	-15827	-582	-10951	3973	-11049	56	-9336	3781	-15499	-63	-57	-109	37	-154	12	32	-76	-24	-57	75	-29	-3
0.200000	-149	-904	-4327	-18712	-161	-10208	-4910	-11616	-131	-9414	-7410	-11342	-68	-10228	-7138	-8581	-129	-143	5988	-12856	-104	-22	-99	-72	-242	-11070	2782	-15801	-570	-10855	3988	-10967	299	-9312	3861	-15613	-61	-57	-103	40	-151	9	30	-75	-22	-55	84	-28	0
0.200833	-148	-949	-4147	-18648	-135	-10127	-4909	-11505	-149	-9325	-7449	-11303	27	-10226	-7180	-8589	-164	-289	6039	-12968	-103	-19	-100	-68	-119	-11057	2829	-15764	-677	-10769	4000	-10890	18	-9292	3932	-15685	-60	-59	-105	41	-147	17	33	-74	-17	-55	82	-29	-3
0.201667	-132	-1004	-3966	-18574	-59	-10065	-4902	-11384	-130	-9247	-7492	-11268	137	-10223	-7229	-8607	-85	-425	6089	-13096	-103	-18	-100	-68	-9	-11028	2868	-15714	-857	-10700	4011	-10810	-184	-9274	3990	-15769	-59	-56	-107	20	-151	16	33	-74	-16	-55	81	-27	3
0.202500	-127	-1064	-3794	-18486	-73	-10021	-4878	-11252	-131	-9174	-7530	-11234	190	-10221	-7289	-8609	-152	-549	6130	-13232	-133	-21	-99	-66	15	-11000	2912	-15660	-939	-10643	4022	-10735	-100	-9266	4056	-15851	-63	-57	-111	41	-150	17	33	-75	-19	-53	81	-28	-1
0.203333	-135	-1133	-3629	-18407	-114	-9987	-4846	-11125	-127	-9119	-7571	-11202	209	-10212	-7358	-8620	-130	-664	6165	-13379	-105	-23	-102	-72	-92	-10990	2944	-15591	-781	-10605	4032	-10662	-290	-9264	4112	-15929	-64	-60	-94	36	-154	13	29	-79	-22	-56	79	-34	0
0.204167	-141	-1203	-3477	-18318	-68	-9967	-4816	-10988	-130	-9072	-7597	-11172	271	-10219	-7430	-8634	-45	-768	6193	-13533	-102	-24	-102	-93	-180	-10969	2984	-15506	-660	-10580	4054	-10585	-390	-9266	4155	-15993	-62	-60	-107	38	-151	26	30	-79	-23	-58	81	-32	1
0.205000	-135	-1270	-3330	-18228	-126	-9956	-4777	-10850	-149	-9040	-7618	-11144	317	-10203	-7503	-8638	-97	-856	6218	-13681	-104	-21	-102	-73	-182	-10951	3019	-15412	-602	-10562	4082	-10510	-256	-9271	4195	-16045	-63	-58	-109	38	-148	16	30	-81	-23	-57	79	-33	-1
0.205833	-143	-1341	-3199	-18142	-173	-9961	-4737	-10711	-163	-9024	-7628	-11110	297	-10188	-7585	-8650	-83	-938	6226	-13830	-130	-24	-99	-69	-170	-10936	3054	-15307	-465	-10562	4123	-10433	-316	-9298	4220	-16093	-62	-61	-107	41	-153	16	30	-78	-19	-57	80	-31	-3
0.206667	-131	-1403	-3080	-18059	-119	-9976	-4704	-10575	-127	-9021	-7631	-11083	296	-10169	-7661	-8657	-38	-1006	6231	-13973	-110	-27	-103	-72	-200	-10932	3092	-15202	-288	-10570	4174	-10359	-255	-9324	4246	-16132	-62	-63	-108	37	-154	17	32	-82	-22	-58	79	-34	-3
0.207500	-137	-1460	-2978	-17986	-90	-10002	-4673	-10443	-119	-9027	-7637	-11057	290	-10144	-7737	-8668	-56	-1061	6229	-14103	-105	-24	-103	-69	-313	-10927	3130	-15081	-120	-10585	4235	-10283	-298	-9356	4262	-16161	-63	-60	-110	41	-149	16	32	-76	-22	-58	82	-34	-1
0.208333	-147	-1506	-2877	-17914	-125	-10036	-4651	-10311	-217	-9052	-7624	-11025	301	-10112	-7803	-8675	95	-1103	6227	-14221	-104	-26	-101	-69	-359	-10932	3177	-14963	1	-10627	4314	-10206	-376	-9398	4275	-16181	-38	-60	-107	40	-149	13	32	-78	-21	-53	84	-32	0
0.209167	-146	-1548	-2790	-17856	-98	-10080	-4628	-10181	-290	-9089	-7605	-11007	305	-10079	-7869	-8684	-56	-1142	6196	-14320	-108	-7	-99	-66	-400	-10944	3230	-14841	8	-10632	4408	-10136	-266	-9447	4281	-16195	-63	-59	-107	39	-150	17	32	-77	-40	-59	81	-32	0
0.210000	-131	-1576	-2708	-17810	-70	-10148	-4622	-10049	-268	-9140	-7561	-10986	121	-10039	-7923	-8694	75	-1168	6203	-14402	-105	-25	-101	-68	-497	-10968	3279	-14721	194	-10655	4512	-10070	-238	-9501	4294	-16199	-63	-60	-108	41	-153	16	33	-80	-23	-60	85	-30	-5
0.210833	-133	-1599	-2635	-17771	-96	-10191	-4623	-9951	-293	-9205	-7555	-10965	37	-9999	-7966	-8708	161	-1187	6190	-14461	-105	-26	-101	-67	-465	-10994	3328	-14610	196	-10683	4627	-10012	-67	-9559	4300	-16195	-62	-59	-105	39	-151	17	30	-77	-22	-55	82	-39	-4
0.211667	-135	-1608	-2561	-17740	-121	-10254	-4633	-9851	-468	-9273	-7525	-10945	162	-9954	-7991	-8725	214	-1194	6185	-14503	-104	-24	-102	-67	-423	-11032	3411	-14506	192	-10705	4744	-9957	-34	-9615	4316	-16184	-65	-63	-109	40	-152	17	29	-79	-23	-58	81	-32	-5
0.212500	-129	-1613	-2495	-17714	-109	-10318	-4652	-9754	-481	-9353	-7488	-10924	64	-9913	-8017	-8742	101	-1197	6183	-14518	-109	-34	-103	-68	-510	-11069	3490	-14416	325	-10723	4868	-9913	-30	-9673	4326	-16161	-67	-58	-105	41	-151	20	33	-79	-27	-58	82	-49	0
0.213333	-130	-1601	-2417	-17693	-80	-10376	-4669	-9664	-384	-9435	-7446	-10897	-124	-9863	-8019	-8761	23	-1184	6198	-14515	-102	-24	-98	-65	-398	-11108	3571	-14340	330	-10729	4995	-9875	286	-9709	4351	-16130	-59	-66	-103	43	-151	23	33	-75	-18	-53	86	-29	4
0.214167	-135	-1586	-2344	-17675	-88	-10430	-4692	-9589	-353	-9517	-7404	-10870	-287	-9807	-8007	-8784	16	-1173	6213	-14490	-102	-19	-95	-62	-187	-11147	3663	-14279	390	-10736	5109	-9849	263	-9782	4382	-16084	-60	-56	-105	41	-150	21	36	-82	-19	-59	88	-28	-3
0.215000	-146	-1565	-2262	-17661	-101	-10490	-4714	-9531	-306	-9601	-7364	-10838	-449	-9755	-7990	-8813	215	-1158	6246	-14451	-107	-24	-99	-66	-317	-11191	3754	-14243	442	-10738	5212	-9839	176	-9836	4416	-16032	-56	-62	-105	39	-155	15	30	-78	-25	-61	82	-32	1
0.215833	-159	-1541	-2187	-17642	-133	-10525	-4738	-9480	-245	-9679	-7324	-10800	-520	-9695	-7957	-8844	190	-1136	6294	-14399	-103	-18	-100	-65	-533	-11220	3856	-14220	612	-10725	5310	-9834	457	-9883	4461	-15970	-63	-58	-103	39	-149	20	34	-74	-22	-57	82	-33	0
0.216667	-147	-1508	-2101	-17625	-162	-10549	-4753	-9443	-143	-9753	-7279	-10749	-503	-9636	-7915	-8877	64	-1101	6358	-14344	-108	-22	-98	-67	-469	-11248	3954	-14226	649	-10708	5387	-9846	398	-9925	4512	-15892	-62	-40	-108	38	-154	15	29	-75	-23	-58	80	-28	-4
0.217500	-160	-1474	-2017	-17598	-130	-10562	-4759	-9415	-97	-9818	-7240	-10697	-462	-9568	-7863	-8915	13	-1083	6430	-14282	-108	-23	-98	-66	-300	-11266	4055	-14245	662	-10687	5441	-9865	316	-9963	4568	-15804	-62	-60	-107	38	-150	16	30	-77	-22	-58	82	-13	-5
0.218333	-171	-1437	-1927	-17569	-133	-10556	-4750	-9406	-100	-9868	-7197	-10632	-384	-9489	-7801	-8953	-124	-1048	6518	-14219	-104	-19	-98	-72	-146	-11269	4156	-14279	735	-10655	5476	-9893	347	-9988	4640	-15692	-67	-60	-109	39	-154	19	28	-76	-24	-62	81	-30	-1
0.219167	-161	-1397	-1841	-17534	-150	-10536	-4726	-9410	-40	-9899	-7154	-10556	-336	-9411	-7731	-8997	-28	-1063	6617	-14162	-105	-21	-86	-67	-131	-11255	4254	-14327	694	-10619	5492	-9933	413	-10008	4717	-15586	-63	-59	-107	37	-152	50	32	-75	-22	-58	77	-32	0
0.220000	-160	-1356	-1752	-17474	-128	-10497	-4684	-9426	4	-9916	-7109	-10471	-430	-9317	-7656	-9037	-5	-974	6727	-14113	-103	-18	-99	-67	-294	-11228	4344	-14383	590	-10576	5490	-9977	353	-10014	4798	-15460	-58	-58	-107	37	-150	17	32	-75	-19	-56	78	-29	0
0.220833	-162	-1313	-1671	-17441	-118	-10435	-4627	-9454	6	-9911	-7058	-10377	-406	-9216	-7575	-9081	-90	-930	6846	-14076	-121	-19	-103	-67	-464	-11184	4429	-14447	532	-10530	5469	-10022	244	-10011	4878	-15325	-60	-61	-103	39	-150	20	33	-74	-19	-58	84	-22	2
0.221667	-155	-1268	-1593	-17386	-103	-10359	-4546	-9497	20	-9887	-7006	-10276	-317	-9112	-7485	-9126	34	-882	6971	-14055	-103	-19	-98	-67	-438	-11127	4502	-14513	466	-10477	5430	-10069	69	-9991	4964	-15180	-56	-53	-103	57	-150	19	32	-73	-15	-52	84	-25	4
0.222500	-167	-1224	-1526	-17328	-125	-10260	-4450	-9554	56	-9841	-6947	-10175	-248	-8997	-7393	-9174	-30	-833	7090	-14048	-101	-19	-97	-68	-492	-11056	4564	-14583	434	-10425	5378	-10124	12	-9967	5044	-15032	-59	-58	-105	40	-151	17	30	-72	-21	-56	80	-26	0
0.223333	-160	-1181	-1474	-17269	-166	-10151	-4337	-9625	53	-9787	-6887	-10071	-108	-8878	-7301	-9224	113	-782	7210	-14085	-108	-25	-102	-74	-626	-10982	4606	-14644	504	-10375	5306	-10194	-153	-9925	5124	-14899	-66	-63	-111	33	-159	10	23	-81	-28	-62	75	-34	-5
0.224167	-162	-1140	-1425	-17212	-129	-10020	-4202	-9711	68	-9696	-6810	-9967	-101	-8745	-7196	-9296	140	-717	7330	-14131	-109	-28	-102	-76	-522	-10882	4649	-14691	420	-10315	5236	-10234	-41	-9866	5203	-14721	-65	-62	-109	33	-154	13	27	-79	-23	-63	77	-36	-6
0.225000	-151	-1079	-1382	-17147	-67	-9870	-4055	-9795	130	-9585	-6722	-9861	-99	-8604	-7084	-9318	67	-644	7446	-14197	-108	-26	-100	-72	-228	-10779	4673	-14727	265	-10253	5170	-10277	81	-9789	5274	-14560	-65	-60	-109	37	-154	13	26	-82	-23	-61	78	-32	-4
0.225833	-158	-1027	-1350	-17089	-93	-9709	-3876	-9887	124	-9456	-6623	-9763	16	-8451	-6965	-9361	147	-567	7548	-14293	-107	-24	-98	-72	-110	-10671	4692	-14748	233	-10189	5104	-10314	81	-9692	5357	-14400	-64	-60	-108	38	-153	15	26	-78	-23	-59	64	-33	1
0.226667	-167	-961	-1324	-17028	-103	-9533	-3694	-9995	118	-9335	-6510	-9672	72	-8285	-6835	-9412	150	-481	7646	-14414	-108	-25	-101	-70	-152	-10555	4701	-14750	175	-10123	5045	-10343	227	-9585	5432	-14244	-65	-81	-107	39	-156	-9	27	-79	-23	-58	78	-32	-6
0.227500	-193	-890	-1309	-16972	-62	-9343	-3500	-10102	193	-9153	-6376	-9595	-40	-8123	-6701	-9437	72	-393	7725	-14564	-107	-9	-100	-70	73	-10437	4704	-14730	86	-10053	4997	-10365	137	-9457	5499	-14093	-63	-58	-109	39	-151	16	32	-79	-22	-56	81	-31	11
0.228333	-169	-814	-1299	-16923	-30	-9149	-3303	-10221	219	-8981	-6235	-9531	-150	-7949	-6563	-9468	227	-292	7789	-14737	-105	-23	-101	-73	213	-10321	4700	-14691	94	-9984	4959	-10377	-146	-9323	5567	-13951	-61	-58	-108	40	-153	12	32	-80	-22	-57	81	-30	1
0.229167	-158	-729	-1290	-16878	-23	-8933	-3092	-10339	216	-8797	-6070	-9487	-6	-7765	-6416	-9492	449	-188	7841	-14929	-107	-21	-98	-69	93	-10208	4694	-14632	144	-9911	4934	-10378	109	-9158	5626	-13813	-66	-58	-107	40	-152	17	32	-85	-22	-57	80	-31	-3
0.230000	-156	-631	-1264	-16842	0	-8717	-2888	-10464	208	-8613	-5896	-9459	340	-7569	-6261	-9509	281	-83	7874	-15158	-105	-24	-99	-70	-55	-10104	4683	-14557	93	-9835	4917	-10372	50	-8994	5689	-13688	-70	-60	-105	40	-152	13	33	-78	-19	-56	84	-29	0
0.230833	-174	-524	-1276	-16808	-1	-8487	-2685	-10588	205	-8413	-5699	-9450	420	-7363	-6102	-9516	182	24	7892	-15415	-104	-29	-99	-72	-99	-9995	4680	-14465	42	-9759	4938	-10356	-102	-8816	5742	-13571	-65	-60	-105	40	-150	17	34	-79	-22	-58	81	-30	-7
0.231667	-173	-410	-1262	-16781	-19	-8250	-2488	-10722	199	-8223	-5494	-9469	216	-7153	-5939	-9516	180	138	7897	-15667	-110	-24	-102	-76	6	-9901	4676	-14359	84	-9676	4958	-10348	-430	-8636	5799	-13473	-68	-62	-111	38	-161	13	29	-80	-27	-60	77	-33	-10
0.232500	-153	-288	-1240	-16760	10	-8003	-2296	-10848	197	-8008	-5271	-9488	105	-6924	-5770	-9507	181	260	7899	-15942	-107	-27	-99	-69	132	-9801	4688	-14240	82	-9592	4998	-10306	-438	-8448	5860	-13364	-66	-60	-109	40	-153	18	34	-79	-25	-53	84	-30	-6
0.233333	-145	-149	-1203	-16738	88	-7716	-2107	-10982	196	-7787	-5039	-9531	67	-6679	-5597	-9483	128	391	7884	-16220	-108	-24	-100	-73	91	-9705	4707	-14116	-7	-9498	5049	-10271	-388	-8247	5925	-13271	-58	-57	-103	43	-152	20	34	-74	-18	-57	86	-27	0
0.234167	-149	-6	-1152	-16720	106	-7465	-1928	-11113	220	-7573	-4797	-9590	-55	-6423	-5410	-9449	-69	527	7867	-16509	-105	-19	-97	-65	52	-9610	4737	-13990	-84	-9404	5120	-10239	-597	-8056	5994	-13184	-64	-55	-104	50	-149	23	56	-76	-18	-51	86	-29	-4
0.235000	-143	143	-1109	-16707	178	-7182	-1760	-11252	214	-7350	-4553	-9672	-64	-6154	-5252	-9413	-27	671	7862	-16794	-108	-23	-98	-68	8	-9520	4777	-13875	-86	-9309	5196	-10226	-708	-7864	6068	-13112	-62	-55	-104	40	-151	22	36	-75	-22	-52	85	-27	1
0.235833	-136	288	-1012	-16700	329	-6886	-1612	-11384	216	-7117	-4312	-9763	-5	-5870	-5085	-9374	-125	827	7852	-17070	-108	-26	-98	-69	-43	-9419	4832	-13749	-65	-9210	5279	-10187	-474	-7675	6144	-13039	-63	-56	-104	44	-150	23	35	-77	-19	-51	86	-28	-3
0.236667	-141	433	-920	-16694	306	-6580	-1476	-11528	204	-6871	-4061	-9869	-117	-5574	-4941	-9328	-246	986	7852	-17330	-107	-22	-97	-70	7	-9318	4901	-13643	-94	-9109	5375	-10167	-509	-7492	6233	-12995	-64	-56	-107	30	-154	2	33	-74	-22	-52	86	-26	3
0.237500	-136	580	-808	-16690	173	-6254	-1344	-11668	175	-6615	-3831	-9981	-173	-5266	-4754	-9279	-272	1160	7863	-17568	-105	-21	-97	-68	-9	-9210	4986	-13546	-142	-9005	5468	-10162	-479	-7314	6328	-12912	-61	-56	-105	41	-150	22	36	-73	-23	-53	97	-27	-1
0.238333	-132	719	-682	-16690	136	-5920	-1233	-11821	146	-6351	-3603	-10099	-145	-4945	-4597	-9227	-468	1347	7895	-17774	-105	-22	-98	-70	-51	-9089	5087	-13464	-94	-8901	5574	-10160	-405	-7139	6433	-12854	-63	-58	-104	41	-152	22	35	-74	-23	-51	86	-29	1
0.239167	-134	849	-537	-16688	154	-5572	-1128	-11953	94	-6069	-3384	-10223	-200	-4616	-4444	-9175	-509	1553	7940	-17943	-102	-21	-95	-69	78	-8958	5197	-13404	-88	-8798	5680	-10175	-137	-6975	6545	-12804	-62	-58	-100	40	-152	21	35	-72	-19	-53	81	-31	-1
0.240000	-142	973	-371	-16696	61	-5219	-1040	-12084	26	-5766	-3182	-10355	-216	-4276	-4294	-9121	-785	1770	8002	-18076	-107	-24	-97	-73	77	-8822	5318	-13360	-85	-8689	5793	-10193	-17	-6843	6670	-12757	-63	-60	-105	35	-154	21	35	-76	-25	-55	84	-31	-3
0.240833	-139	1083	-201	-16706	12	-4847	-958	-12227	-18	-5449	-2993	-10483	-206	-3927	-4147	-9067	-764	2001	8081	-18154	-103	-19	-94	-67	92	-8663	5459	-13335	-171	-8586	5908	-10218	-66	-6661	6799	-12711	-61	-57	-104	40	-148	22	36	-70	-19	-47	85	-29	0
0.241667	-141	1181	-12	-16721	-30	-4470	-886	-12360	-21	-5106	-2825	-10613	-293	-3575	-3999	-9007	-603	2244	8186	-18187	-105	-22	-97	-69	104	-8499	5605	-13331	-167	-8483	6038	-10263	-208	-6515	6936	-12674	-58	-59	-102	40	-146	23	33	-68	-17	-50	87	-25	3
0.242500	-148	1260	183	-16742	-72	-4083	-819	-12483	-77	-4751	-2658	-10747	-371	-3224	-3855	-8951	-482	2497	8291	-18166	-99	-24	-96	-68	-42	-8326	5758	-13336	-95	-8383	6160	-10274	258	-6376	7082	-12644	-58	-55	-100	38	-147	21	36	-74	-16	-55	82	-28	5
0.243333	-153	1320	387	-16777	-116	-3699	-766	-12606	-88	-4383	-2520	-10882	-301	-2877	-3713	-8889	-505	2755	8420	-18090	-104	-24	-99	-70	-78	-8151	5916	-13360	-10	-8264	6293	-10303	223	-6246	7232	-12623	-63	-58	-107	37	-153	17	30	-73	-23	-56	81	-29	0
0.244167	-152	1364	601	-16818	-138	-3312	-719	-12718	-88	-3996	-2398	-11020	-258	-2549	-3574	-8830	-435	3022	8563	-17957	-110	-25	-100	-69	-103	-7965	6086	-13397	-3	-8192	6427	-10326	118	-6115	7392	-12606	-67	-61	-107	53	-148	19	34	-59	-24	-62	79	-31	-4
0.245000	-167	1393	834	-16861	-112	-2926	-680	-12822	-92	-3603	-2289	-11153	-258	-2189	-3431	-8760	-284	3287	8691	-17771	-107	-25	-102	-69	-239	-7783	6257	-13439	-198	-8096	6579	-10334	142	-5990	7554	-12600	-65	-61	-105	37	-153	16	34	-76	-21	-55	82	-29	0
0.245833	-167	1411	1035	-16921	-121	-2542	-647	-12912	-182	-3193	-2196	-11295	-245	-1852	-3294	-8687	-62	3552	8827	-17534	-107	-21	-101	-59	-231	-7594	6436	-13482	-292	-8005	6737	-10340	214	-5872	7726	-12596	-65	-57	-107	37	-152	20	21	-75	-27	-57	80	-38	-1
0.246667	-161	1415	1250	-16987	-134	-2165	-625	-13000	-236	-2781	-2107	-11438	-246	-1490	-3155	-8608	156	3806	8966	-17257	-107	-23	-100	-70	-217	-7417	6617	-13526	-265	-7917	6904	-10325	148	-5756	7903	-12599	-61	-61	-114	37	-152	18	36	-74	-21	-58	81	-29	-4
0.247500	-170	1416	1464	-17064	-152	-1795	-610	-13079	-230	-2368	-2044	-11589	-304	-1198	-3025	-8524	12	4056	9095	-16934	-103	-22	-101	-67	-331	-7245	6803	-13561	-344	-7833	7079	-10300	379	-5644	8077	-12615	-62	-57	-110	39	-151	18	34	-76	-12	-57	79	-29	0
0.248333	-190	1410	1672	-17151	-179	-1433	-609	-13157	-280	-1962	-1987	-11745	-314	-880	-2900	-8432	-53	4276	9215	-16581	-105	-24	-104	-73	-319	-7092	6991	-13588	-400	-7759	7262	-10255	409	-5536	8257	-12641	-65	-61	-111	37	-154	16	33	-76	-23	-59	78	-30	-1
0.249167	-185	1400	1876	-17247	-146	-1086	-610	-13232	-324	-1565	-1936	-11910	-235	-570	-2788	-8334	189	4491	9328	-16190	-103	-22	-100	-70	-230	-6951	7186	-13603	-384	-7687	7464	-10198	670	-5433	8445	-12668	-62	-61	-105	39	-152	16	34	-74	-19	-58	79	-31	-3
0.250000	-182	1402	2047	-17345	-145	-751	-626	-13308	-352	-1178	-1891	-12083	-190	-262	-2675	-8225	132	4679	9426	-15802	-108	-24	-104	-70	-334	-6832	7382	-13604	-396	-7624	7674	-10126	988	-5339	8636	-12705	-63	-61	-110	36	-152	18	35	-76	-21	-59	80	-29	-1
0.250833	-177	1411	2250	-17451	-133	-430	-655	-13373	-363	-810	-1858	-12267	-191	37	-2583	-8121	194	4852	9511	-15387	-105	-24	-101	-70	-394	-6733	7590	-13581	-426	-7565	7888	-10046	1083	-5249	8834	-12746	-63	-60	-108	39	-152	16	32	-77	-21	-58	79	-32	-4
0.251667	-179	1432	2419	-17560	-81	-125	-703	-13450	-395	-458	-1827	-12453	-240	334	-2499	-7997	86	4998	9582	-14979	-110	-24	-104	-69	-386	-6658	7803	-13541	-442	-7515	8116	-9949	955	-5165	9031	-12784	-65	-62	-110	38	-155	18	33	-75	-23	-60	79	-33	-4
0.252500	-187	1469	2572	-17670	-55	168	-756	-13532	-418	-134	-1806	-12655	-361	622	-2437	-7875	149	5100	9645	-14565	-108	-25	-101	-73	-335	-6607	8026	-13481	-423	-7476	8352	-9850	721	-5095	9237	-12835	-66	-59	-107	38	-155	19	37	-74	-15	-58	79	-30	0
0.253333	-194	1527	2714	-17778	-132	445	-824	-13615	-457	162	-1790	-12857	-316	906	-2386	-7743	128	5221	9702	-14163	-104	-24	-98	-67	-252	-6576	8258	-13403	-528	-7440	8597	-9738	656	-5021	9454	-12879	-65	-56	-104	43	-151	20	37	-73	-24	-51	86	-27	1
0.254167	-193	1607	2835	-17878	-110	710	-904	-13705	-468	438	-1778	-13067	-242	1181	-2355	-7605	75	5307	9747	-13776	-107	-19	-96	-66	-212	-6570	8495	-13297	-610	-7417	8849	-9627	649	-4977	9672	-12924	-62	-55	-109	45	-152	20	39	-57	-18	-50	82	-28	1
0.255000	-182	1706	2936	-17987	-90	948	-1000	-13795	-456	674	-1786	-13286	-236	1447	-2338	-7470	104	5366	9793	-13415	-105	-22	-100	-66	-216	-6590	8745	-13182	-520	-7408	9109	-9529	309	-4943	9895	-12964	-61	-57	-104	40	-149	22	37	-75	-19	-51	85	-31	0
0.255833	-176	1821	3014	-18081	-107	1166	-1114	-13897	-457	884	-1807	-13507	-204	1695	-2343	-7320	422	5411	9830	-13083	-101	-24	-99	-68	-164	-6633	8998	-13055	-448	-7413	9370	-9421	429	-4921	10121	-13003	-64	-58	-102	38	-154	20	35	-73	-24	-51	85	-31	-3
0.256667	-176	1966	3072	-18169	-144	1368	-1244	-13992	-380	1061	-1841	-13729	-240	1929	-2364	-7182	217	5440	9872	-12780	-110	-24	-103	-68	-61	-6694	9261	-12919	-442	-7430	9641	-9324	378	-4921	10353	-13030	-64	-57	-109	34	-152	18	36	-74	-25	-53	79	-33	0
0.257500	-187	2127	3103	-18249	-160	1553	-1383	-14100	-288	1206	-1895	-13952	-329	2142	-2396	-7041	37	5446	9932	-12502	-108	-29	-101	-69	20	-6768	9536	-12774	-389	-7457	9915	-9235	306	-4931	10595	-13056	-62	-56	-107	35	-154	20	35	-74	-23	-56	86	-31	-3
0.258333	-191	2312	3121	-18317	-152	1718	-1536	-14192	-262	1324	-1963	-14164	-308	2336	-2436	-6890	-46	5488	9972	-12263	-107	-24	-101	-69	79	-6866	9819	-12628	-423	-7490	10196	-9151	274	-4956	10843	-13069	-64	-57	-110	39	-153	20	36	-74	-25	-51	82	-30	-1
0.259167	-197	2508	3112	-18373	-124	1867	-1696	-14285	-282	1411	-2075	-14369	-280	2498	-2492	-6741	-137	5504	10033	-12051	-109	-25	-99	-69	25	-6955	10106	-12480	-410	-7543	10474	-9078	219	-4999	11092	-13072	-62	-55	-124	40	-150	19	34	-76	-23	-51	79	-32	0
0.260000	-182	2724	3079	-18395	-82	1992	-1867	-14361	-324	1470	-2175	-14559	-326	2634	-2551	-6591	-161	5523	10104	-11872	-107	-23	-99	-65	-211	-7057	10402	-12336	-408	-7600	10764	-9015	-46	-5056	11344	-13061	-63	-56	-105	41	-149	19	37	-74	-23	-49	86	-29	1
0.260833	-159	2950	3026	-18453	-70	2100	-2054	-14426	-360	1499	-2316	-14738	-474	2732	-2622	-6443	-234	5550	10186	-11726	-102	-19	-82	-64	-269	-7162	10702	-12196	-377	-7659	11045	-8963	73	-5124	11602	-13035	-62	-55	-103	43	-149	25	36	-72	-21	-53	84	-28	2
0.261667	-156	3185	2951	-18476	-96	2180	-2256	-14479	-401	1504	-2479	-14895	-819	2797	-2695	-6305	-279	5568	10281	-11608	-103	-22	-97	-64	-219	-7268	11007	-12066	-271	-7724	11340	-8918	44	-5198	11853	-12997	-59	-55	-104	47	-147	20	37	-73	-18	-49	87	-24	1
0.262500	-176	3423	2858	-18486	-95	2250	-2466	-14513	-371	1484	-2681	-15030	-856	2818	-2780	-6175	-490	5598	10410	-11534	-101	-22	-96	-65	-208	-7373	11310	-11952	-284	-7790	11595	-8888	34	-5283	12116	-12944	-61	-52	-104	44	-148	18	36	-67	-21	-52	82	-28	1
0.263333	-177	3661	2740	-18490	-36	2291	-2694	-14527	-320	1434	-2909	-15141	-737	2801	-2873	-6060	-505	5626	10490	-11460	-108	-22	-100	-67	-174	-7474	11612	-11854	-293	-7854	11858	-8868	-14	-5381	12371	-12877	-63	-59	-110	39	-153	17	33	-76	-27	-57	84	-30	-4
0.264167	-188	3898	2614	-18484	-68	2316	-2923	-14525	-318	1363	-3159	-15224	-757	2743	-2983	-5960	-420	5666	10604	-11420	-109	-24	-100	-69	-153	-7560	11909	-11757	-333	-7915	12112	-8853	-27	-5464	12620	-12808	-66	-48	-108	37	-154	15	24	-76	-25	-56	78	-33	-5
0.265000	-197	4136	2478	-18476	-107	2323	-3164	-14498	-301	1277	-3436	-15278	-645	2643	-3085	-5878	-715	5710	10732	-11409	-111	-28	-103	-75	-245	-7640	12200	-11679	-455	-7967	12357	-8843	166	-5554	12866	-12701	-67	-59	-115	34	-155	11	30	-80	-25	-58	76	-34	-5
0.265833	-184	4367	2333	-18445	-81	2314	-3409	-14447	-274	1173	-3742	-15296	-570	2510	-3203	-5813	-552	5765	10857	-11388	-108	-23	-99	-70	-277	-7700	12489	-11606	-412	-8007	12585	-8827	145	-5632	13112	-12585	-63	-58	-113	38	-151	12	33	-78	-23	-56	77	-31	11
0.266667	-181	4593	2181	-18419	-44	2288	-3666	-14377	-248	1055	-4068	-15282	-636	2340	-3330	-5774	-635	5815	10980	-11440	-110	-25	-104	-72	-284	-7750	12766	-11545	-332	-8037	12800	-8813	29	-5698	13346	-12452	-65	-60	-115	38	-148	16	30	-75	-22	-59	84	-28	0
0.267500	-178	4808	2032	-18385	7	2247	-3922	-14288	-252	926	-4420	-15235	-614	2128	-3477	-5765	-576	5869	11108	-11487	-105	-26	-102	-77	-285	-7784	13028	-11494	-98	-8059	12998	-8799	45	-5760	13576	-12315	-62	-59	-108	38	-152	18	34	-76	-24	-58	80	-32	0
0.268333	-183	5016	1885	-18343	8	2183	-4183	-14184	-303	785	-4795	-15152	-428	1893	-3635	-5792	-432	5926	11206	-11559	-105	-27	-101	-69	-173	-7802	13266	-11447	176	-8065	13184	-8776	-87	-5806	13795	-12168	-64	-59	-109	40	-154	16	32	-75	-21	-56	82	-29	-3
0.269167	-189	5206	1745	-18318	-3	2121	-4443	-14068	-300	636	-5195	-15013	-296	1620	-3805	-5855	-234	5981	11304	-11653	-107	-24	-100	-69	40	-7808	13487	-11406	192	-8062	13349	-8749	5	-5836	14006	-12015	-44	-59	-107	40	-150	13	32	-77	-24	-58	79	-32	-3
0.270000	-172	5385	1619	-18288	22	2036	-4704	-13942	-259	489	-5602	-14893	-203	1328	-4015	-5959	-199	6032	11384	-11775	-103	-25	-100	-68	106	-7800	13684	-11365	-26	-8048	13498	-8709	-43	-5846	14203	-11856	-62	-59	-108	39	-152	13	33	-76	-22	-58	84	-29	0
0.270833	-160	5548	1504	-18260	30	1946	-4957	-13808	-248	340	-6037	-14718	-147	1017	-4241	-6102	-201	6076	11447	-11908	-104	-23	-100	-70	40	-7774	13856	-11329	-259	-8019	13631	-8663	-204	-5836	14391	-11694	-62	-61	-105	40	-148	9	33	-79	-24	-61	80	-31	0
0.271667	-155	5695	1407	-18233	-17	1843	-5211	-13668	-208	198	-6478	-14514	-208	695	-4484	-6300	-61	6115	11490	-12080	-109	-23	-101	-69	-14	-7739	14000	-11290	-354	-7982	13748	-8607	-239	-5813	14564	-11531	-63	-60	-110	38	-153	15	29	-77	-24	-60	81	-29	-4
0.272500	-158	5823	1334	-18216	-47	1733	-5453	-13536	-85	60	-6930	-14293	-181	364	-4753	-6543	-33	6142	11511	-12276	-118	-24	-101	-70	-11	-7690	14116	-11254	-373	-7940	13841	-8538	-256	-5769	14728	-11369	-65	-57	-108	40	-151	13	32	-81	-22	-69	79	-29	-1
0.273333	-155	5935	1285	-18204	-64	1617	-5664	-13397	3	-57	-7385	-14046	-41	37	-5048	-6830	-32	6168	11511	-12495	-108	-24	-99	-70	11	-7621	14199	-11209	-326	-7872	13921	-8463	-389	-5710	14875	-11218	-64	-64	-110	40	-151	18	33	-81	-21	-60	84	-29	1
0.274167	-139	6030	1265	-18194	-86	1502	-5897	-13262	45	-160	-7842	-13784	33	-288	-5369	-7169	29	6181	11495	-12729	-105	-18	-95	-66	15	-7560	14255	-11168	-310	-7818	13978	-8372	-351	-5631	15010	-11065	-61	-60	-107	42	-149	18	33	-78	-22	-58	80	-29	0
0.275000	-149	6106	1274	-18199	-120	1382	-6096	-13133	45	-239	-8295	-13509	40	-598	-5716	-7568	13	6177	11457	-12998	-104	-24	-99	-69	-61	-7493	14272	-11126	-200	-7746	14014	-8285	-382	-5542	15123	-10930	-64	-60	-107	43	-148	17	33	-76	-18	-57	84	-28	0
0.275833	-154	6166	1308	-18208	-92	1265	-6282	-13008	17	-291	-8741	-13224	35	-891	-6087	-8013	240	6164	11405	-13284	-103	-16	-97	-66	-109	-7413	14263	-11082	-132	-7665	14030	-8195	-444	-5442	15219	-10800	-61	-57	-105	38	-150	19	33	-77	-18	-58	80	-31	0
0.276667	-132	6205	1370	-18230	-117	1149	-6449	-12887	49	-321	-9170	-12933	70	-1151	-6478	-8510	187	6135	11338	-13588	-107	-22	-98	-65	-141	-7331	14221	-11037	-104	-7572	14021	-8105	-432	-5329	15303	-10682	-63	-61	-108	43	-151	15	35	-76	-21	-56	84	-26	-3
0.277500	-139	6226	1459	-18256	-199	1037	-6610	-12772	89	-318	-9591	-12642	139	-1387	-6891	-9058	243	6086	11264	-13904	-107	-23	-99	-66	-160	-7247	14155	-10999	-152	-7473	13987	-8015	-462	-5209	15354	-10582	-62	-57	-108	38	-150	16	35	-79	-44	-61	81	-28	0
0.278333	-142	6226	1574	-18291	-302	928	-6751	-12663	73	-287	-9981	-12354	123	-1588	-7326	-9661	260	6029	11181	-14238	-108	-23	-98	-63	-267	-7162	14062	-10963	-354	-7345	13931	-7934	-429	-5076	15390	-10495	-64	-59	-107	41	-152	17	32	-75	-22	-57	85	-26	0
0.279167	-128	6217	1711	-18339	-334	832	-6871	-12552	77	-223	-10340	-12074	159	-1746	-7784	-10308	226	5959	11102	-14576	-104	-19	-97	-66	-236	-7074	13946	-10934	-385	-7239	13845	-7860	-446	-4940	15395	-10424	-61	-58	-104	51	-146	18	35	-76	-22	-59	84	-28	4
0.280000	-139	6190	1867	-18393	-259	744	-6986	-12443	116	-125	-10670	-11796	212	-1852	-8260	-10998	229	5874	11026	-14910	-107	-21	-98	-65	-217	-6982	13811	-10913	-321	-7101	13742	-7796	-466	-4796	15392	-10369	-62	-56	-103	44	-146	20	35	-75	-16	-56	86	-25	1
0.280833	-156	6156	2044	-18447	-249	665	-7087	-12334	122	6	-10963	-11534	188	-1907	-8756	-11727	263	5778	11002	-15240	-104	-18	-96	-65	-231	-6887	13648	-10900	-321	-6952	13607	-7745	-343	-4651	15357	-10331	-60	-56	-103	43	-150	23	33	-73	-19	-58	82	-27	4
0.281667	-155	6107	2225	-18514	-245	593	-7178	-12223	85	164	-11217	-11287	205	-1925	-9260	-12495	205	5668	10898	-15567	-108	-22	-98	-68	-199	-6795	13479	-10899	-285	-6795	13443	-7710	-493	-4504	15292	-10315	-61	-57	-105	39	-147	19	33	-73	-18	-56	80	-26	0
0.282500	-159	6055	2412	-18580	-178	536	-7267	-12114	56	348	-11424	-11053	190	-1884	-9773	-13281	254	5553	10809	-15876	-102	-17	-96	-65	-216	-6690	13288	-10909	-291	-6622	13275	-7682	-606	-4349	15206	-10309	-58	-57	-104	44	-148	19	38	-70	-23	-56	82	-28	0
0.283333	-170	5996	2607	-18654	-167	488	-7346	-11995	53	555	-11589	-10840	144	-1790	-10316	-14096	230	5425	10821	-16173	-107	-24	-100	-80	-283	-6588	13063	-10936	-270	-6445	13081	-7674	-520	-4196	15081	-10329	-68	-60	-112	40	-153	15	32	-78	-23	-58	79	-30	-33
0.284167	-181	5934	2788	-18729	-159	449	-7433	-11869	75	773	-11704	-10650	89	-1647	-10866	-14934	176	5296	10803	-16449	-108	-24	-100	-72	-329	-6473	12865	-10972	-154	-6259	12868	-7674	-873	-4042	14934	-10366	-65	-65	-116	52	-152	15	30	-78	-22	-61	77	-29	0
0.285000	-168	5878	2972	-18803	-81	421	-7510	-11734	54	1027	-11791	-10482	64	-1450	-11419	-15781	229	5166	10805	-16705	-111	-27	-101	-70	-387	-6349	12642	-11020	-154	-6055	12650	-7682	-1072	-3884	14765	-10417	-62	-61	-109	40	-148	12	30	-77	-18	-58	81	-30	4
0.285833	-155	5828	3141	-18875	-17	409	-7584	-11590	33	1282	-11830	-10339	43	-1203	-11986	-16629	222	5031	10822	-16938	-107	-25	-100	-73	-437	-6215	12411	-11076	-265	-5852	12419	-7703	-1392	-3715	14565	-10479	-65	-63	-108	42	-149	17	33	-74	-22	-62	79	-32	-1
0.286667	-161	5787	3300	-18936	-42	403	-7662	-11435	73	1546	-11832	-10234	10	-919	-12553	-17466	153	4908	10853	-17152	-104	-24	-101	-70	-419	-6073	12172	-11145	-217	-5638	12189	-7716	-1868	-3553	14346	-10555	-56	-59	-109	39	-150	18	32	-74	-22	-58	80	-29	0
0.287500	-156	5752	3439	-19011	-46	408	-7731	-11268	85	1811	-11795	-10159	-26	-602	-13141	-18297	95	4783	10887	-17350	-105	-26	-98	-70	-309	-5917	11935	-11218	-103	-5425	11955	-7755	-2085	-3389	14100	-10640	-59	-59	-105	40	-151	18	2	-72	-21	-57	79	-30	-1
0.288333	-154	5729	3557	-19077	-64	417	-7802	-11087	35	2065	-11737	-10128	-66	-253	-13689	-19098	75	4665	10940	-17529	-104	-26	-90	-74	-237	-5758	11689	-11288	-66	-5213	11723	-7786	-1916	-3227	13836	-10730	-63	-60	-107	40	-150	18	32	-77	-22	-57	75	-29	0
0.289167	-165	5719	3661	-19135	-70	436	-7864	-10901	6	2310	-11655	-10142	-82	115	-14256	-19881	122	4553	10987	-17699	-105	-25	-100	-73	-212	-5585	11448	-11365	-23	-5003	11491	-7818	-1810	-3069	13554	-10829	-66	-60	-105	42	-153	15	32	-77	-19	-58	79	-32	-1
0.290000	-179	5718	3739	-19183	-79	456	-7920	-10702	-8	2537	-11557	-10209	-63	499	-14810	-20625	-120	4448	11035	-17865	-108	-28	-104	-73	-270	-5416	11204	-11440	-236	-4815	11271	-7849	-1514	-2910	13257	-10927	-65	-62	-110	35	-154	12	29	-80	-24	-60	76	-36	-6
0.290833	-177	5733	3795	-19230	-64	481	-7965	-10494	-22	2743	-11449	-10326	-62	889	-15339	-21321	-98	4352	11081	-18022	-107	-27	-102	-74	-335	-5222	10970	-11503	-771	-4595	11062	-7875	-1252	-2754	12954	-11019	-64	-51	-108	37	-150	12	32	-81	-25	-60	77	-35	-4
0.291667	-165	5769	3837	-19261	-59	516	-7974	-10277	-51	2931	-11331	-10488	-91	1276	-15846	-21973	43	4270	11122	-18192	-110	-29	-104	-62	-359	-5036	10737	-11561	-749	-4405	10869	-7897	-1055	-2609	12641	-11107	-65	-63	-112	35	-152	10	30	-80	-22	-60	73	-32	-3
0.292500	-176	5813	3852	-19287	-41	553	-8007	-10049	-99	3089	-11212	-10709	-72	1646	-16312	-22562	-23	4196	11149	-18364	-108	-29	-104	-76	-378	-4846	10517	-11603	-539	-4223	10685	-7911	-873	-2470	12321	-11188	-63	-60	-112	36	-164	12	30	-78	-22	-63	75	-33	0
0.293333	-182	5855	3850	-19298	-17	594	-8005	-9818	-113	3215	-11098	-10973	-90	2006	-16727	-23096	26	4132	11170	-18543	-102	-27	-102	-70	-290	-4657	10309	-11629	-545	-4045	10523	-7917	-755	-2332	12009	-11251	-60	-61	-109	39	-148	20	36	-77	-18	-59	86	-28	4
0.294167	-174	5947	3833	-19294	-52	642	-7979	-9585	-115	3309	-10960	-11281	-139	2331	-17080	-23568	125	4080	11181	-18735	-103	-23	-100	-69	-205	-4472	10113	-11641	-429	-3893	10372	-7918	-558	-2212	11693	-11305	-61	-55	-105	40	-149	17	35	-77	-22	-59	80	-30	1
0.295000	-170	6024	3796	-19287	-64	689	-7941	-9358	-135	3365	-10898	-11640	-122	2623	-17377	-23971	26	4032	11187	-18946	-107	-26	-100	-70	-207	-4300	9932	-11635	-287	-3752	10239	-7917	-403	-2105	11378	-11352	-59	-58	-108	39	-152	15	35	-77	-21	-58	81	-28	1
0.295833	-172	6115	3746	-19266	-40	739	-7881	-9130	-150	3380	-10815	-12036	-107	2871	-17581	-24309	-76	3992	11157	-19168	-107	-24	-99	-68	-170	-4138	9758	-11618	-143	-3623	10121	-7912	-547	-2010	11074	-11381	-63	-58	-104	40	-153	7	32	-77	-41	-60	80	-31	0
0.296667	-184	6201	3678	-19232	-93	791	-7787	-8916	-164	3364	-10742	-12454	-115	3076	-17690	-24575	-83	3961	11134	-19404	-105	-26	-101	-68	-173	-3984	9611	-11583	-75	-3512	10028	-7899	-101	-1924	10777	-11397	-62	-57	-108	38	-151	18	32	-76	-19	-58	81	-30	-1
0.297500	-196	6302	3599	-19185	-103	848	-7701	-8710	-144	3305	-10684	-12897	-126	3224	-17681	-24772	-191	3956	11108	-19649	-107	-26	-98	-69	-216	-3848	9479	-11534	-115	-3420	9933	-7887	-56	-1856	10488	-11396	-66	-60	-105	40	-153	16	26	-77	-22	-58	79	-35	-4
0.298333	-186	6399	3505	-19122	-66	905	-7589	-8523	-143	3208	-10632	-13341	-124	3318	-17598	-24910	-182	3915	11070	-19901	-110	-28	-108	-73	-170	-3713	9363	-11472	-85	-3345	9859	-7877	34	-1798	10209	-11392	-68	-63	-109	35	-154	12	30	-81	-28	-61	74	-31	-5
0.299167	-183	6495	3402	-19050	-82	949	-7457	-8351	-152	3079	-10584	-13783	-100	3359	-17379	-24974	-152	3899	11042	-20146	-104	-26	-100	-69	-198	-3621	9271	-11396	-62	-3285	9801	-7861	215	-1762	9954	-11368	-64	-56	-113	38	-152	15	36	-77	-18	-60	79	-33	-3
0.300000	-187	6594	3292	-18953	-79	1028	-7312	-8199	-162	2919	-10541	-14204	-56	3346	-17034	-24973	-135	3888	11014	-20382	-110	-27	-100	-68	-207	-3518	9193	-11312	-87	-3246	9757	-7847	516	-1721	9706	-11342	-62	-61	-107	40	-153	18	36	-77	-22	-56	85	-27	9
0.300833	-168	6687	3168	-18842	-108	1093	-7147	-8071	-127	2726	-10496	-14602	-49	3270	-16573	-24932	-213	3881	10993	-20598	-108	-22	-98	-65	-88	-3466	9128	-11222	-65	-3227	9722	-7837	598	-1698	9476	-11309	-56	-61	-105	40	-153	18	36	-88	-25	-56	82	-29	-3
0.301667	-176	6769	3062	-18708	-102	1150	-6975	-7967	-109	2498	-10442	-14960	-49	3141	-15990	-24787	-309	3868	10986	-20791	-108	-23	-100	-66	-55	-3397	9081	-11127	-13	-3219	9702	-7834	713	-1684	9266	-11270	-62	-57	-108	41	-149	18	36	-73	-21	-55	84	-26	2
0.302500	-180	6845	2879	-18557	-79	1207	-6786	-7892	-80	2246	-10379	-15271	-48	2953	-15299	-24607	-127	3859	10990	-20949	-102	-22	-98	-66	139	-3379	9036	-11036	-36	-3247	9680	-7830	769	-1682	9069	-11231	-60	-60	-104	41	-149	21	30	-73	-19	-58	80	-28	0
0.303333	-168	6904	2705	-18385	-113	1251	-6592	-7846	-88	1964	-10307	-15545	-47	2711	-14501	-24376	-181	3839	11000	-21069	-108	-27	-101	-68	305	-3364	8998	-10939	-8	-3289	9668	-7837	864	-1695	8890	-11193	-66	-64	-110	36	-151	19	34	-74	-23	-60	80	-31	-3
0.304167	-170	6952	2532	-18188	-86	1287	-6380	-7812	-94	1663	-10213	-15756	-117	2421	-13610	-24085	-266	3818	11032	-21133	-110	-25	-99	-70	111	-3363	8968	-10858	-15	-3351	9661	-7844	787	-1709	8728	-11158	-73	-61	-104	38	-150	16	30	-79	-24	-59	80	-31	-3
0.305000	-174	6988	2343	-17963	-70	1312	-6158	-7831	-84	1350	-10095	-15899	-158	2094	-12631	-23742	-136	3801	11073	-21146	-104	-25	-97	-68	10	-3373	8939	-10771	-48	-3424	9665	-7855	757	-1735	8585	-11115	-64	-61	-108	37	-152	18	33	-74	-21	-57	82	-30	-4
0.305833	-164	7011	2137	-17712	-90	1326	-5924	-7861	-104	1011	-9956	-15992	-177	1703	-11591	-23354	-274	3759	11132	-21101	-108	-25	-99	-68	-122	-3404	8909	-10692	139	-3524	9668	-7871	791	-1771	8464	-11078	-62	-70	-113	35	-154	17	34	-76	-25	-58	79	-33	0
0.306667	-163	7015	1918	-17437	-51	1286	-5681	-7913	-100	674	-9787	-16026	-178	1325	-10497	-22920	-276	3719	11197	-20995	-110	-27	-101	-74	-137	-3443	8880	-10619	301	-3634	9673	-7890	812	-1814	8369	-11050	-66	-63	-111	36	-153	16	32	-77	-24	-59	79	-32	-5
0.307500	-163	7001	1684	-17132	-18	1294	-5426	-7988	-64	329	-9589	-16015	-204	900	-9375	-22440	-179	3671	11265	-20827	-105	-23	-101	-68	-108	-3493	8849	-10553	175	-3759	9684	-7902	903	-1864	8289	-11010	-63	-62	-108	37	-155	17	32	-74	-25	-61	81	-29	0
0.308333	-153	6970	1441	-16803	-76	1248	-5155	-8069	-60	-12	-9356	-15959	-224	452	-8238	-21917	-245	3611	11335	-20602	-110	-26	-101	-67	-131	-3554	8816	-10493	159	-3893	9699	-7914	949	-1926	8232	-10981	-66	-61	-108	37	-149	18	33	-80	-24	-57	82	-30	-1
0.309167	-153	6920	1188	-16444	-66	1180	-4878	-8165	-76	-351	-9094	-15880	-189	-8	-7103	-21347	-323	3541	11407	-20322	-105	-23	-99	-69	-166	-3626	8777	-10441	161	-4039	9712	-7923	672	-1994	8193	-10946	-63	-57	-105	35	-151	20	34	-76	-21	-57	79	-29	1
0.310000	-159	6853	918	-16071	-26	1088	-4593	-8274	-55	-672	-8795	-15778	-174	-476	-5987	-20743	-183	3466	11489	-19997	-108	-24	-99	-70	-262	-3712	8735	-10393	49	-4190	9731	-7928	1021	-2079	8177	-10916	-66	-59	-107	37	-151	18	32	-70	0	-58	81	-30	0
0.310833	-162	6764	644	-15672	-44	969	-4305	-8375	-49	-976	-8468	-15673	-193	-946	-4922	-20104	-275	3380	11508	-19630	-108	-23	-102	-70	-280	-3812	8697	-10355	46	-4349	9744	-7920	974	-2171	8176	-10881	-62	-59	-109	35	-150	17	28	-77	-24	-61	78	-32	-4
0.311667	-163	6660	361	-15264	-46	830	-4017	-8499	-57	-1270	-8117	-15576	-214	-1407	-3911	-19429	-236	3279	11529	-19237	-108	-25	-102	-50	-162	-3918	8659	-10321	28	-4503	9766	-7901	959	-2283	8194	-10847	-64	-58	-109	35	-152	17	28	-67	-23	-56	79	-33	-3
0.312500	-166	6540	76	-14838	-58	672	-3753	-8617	-78	-1528	-7733	-15503	-212	-1853	-2963	-18726	-206	3177	11529	-18819	-105	-24	-99	-72	-99	-4041	8623	-10292	4	-4659	9792	-7873	938	-2404	8234	-10805	-62	-59	-108	37	-151	17	32	-79	-24	-59	78	-31	-3
0.313333	-169	6403	-211	-14404	-61	498	-3422	-8726	-82	-1751	-7327	-15451	-267	-2278	-2103	-17992	-199	3069	11499	-18384	-104	-22	-101	-68	2	-4167	8593	-10260	56	-4805	9812	-7828	918	-2532	8291	-10760	-63	-56	-107	43	-149	6	34	-74	-17	-53	81	-14	0
0.314167	-164	6241	-510	-13966	3	308	-3122	-8837	-47	-1944	-6905	-15448	-304	-2681	-1327	-17225	-116	2956	11436	-17950	-103	-22	-97	-66	-34	-4311	8564	-10232	108	-4960	9840	-7776	679	-2678	8360	-10708	-62	-55	-107	39	-151	18	32	-76	-22	-57	79	-28	0
0.315000	-163	6084	-769	-13542	22	107	-2842	-8953	-53	-2092	-6462	-15498	-320	-3057	-658	-16461	-194	2840	11336	-17523	-109	-24	-100	-70	-174	-4470	8539	-10219	86	-5108	9862	-7712	782	-2833	8439	-10662	-64	-62	-111	39	-149	16	29	-79	-34	-61	80	-32	-1
0.315833	-168	5899	-1031	-13120	66	-104	-2565	-9072	-83	-2203	-6018	-15602	-313	-3394	-92	-15644	-167	2727	11200	-17107	-109	-21	-99	-68	-141	-4635	8521	-10203	64	-5233	9906	-7635	851	-3012	8538	-10603	-61	-57	-105	40	-150	17	32	-78	-23	-59	80	-29	0
0.316667	-171	5709	-1287	-12721	74	-305	-2294	-9195	-81	-2271	-5557	-15764	-289	-3689	366	-14833	-124	2612	11024	-16724	-111	-23	-101	-69	-143	-4817	8509	-10189	57	-5382	9923	-7553	805	-3157	8636	-10536	-64	-58	-109	38	-151	15	32	-107	-25	-59	80	-28	-3
0.317500	-164	5510	-1528	-12342	39	-508	-2034	-9328	-79	-2295	-5100	-15981	-284	-3938	712	-14018	-199	2507	10814	-16355	-108	-23	-101	-70	-208	-5010	8502	-10174	-5	-5513	9953	-7458	740	-3333	8754	-10472	-63	-58	-105	40	-152	12	30	-79	-26	-59	80	-31	-4
0.318333	-160	5301	-1745	-11987	22	-697	-1788	-9470	-49	-2282	-4643	-16249	-270	-4141	969	-13198	-14	2406	10570	-16022	-108	-24	-99	-69	-144	-5211	8502	-10160	-28	-5636	9982	-7363	744	-3495	8875	-10424	-66	-58	-107	17	-154	16	29	-79	-24	-58	79	-32	-6
0.319167	-165	5089	-1936	-11666	18	-874	-1550	-9632	-53	-2233	-4194	-16566	-300	-4296	1093	-12391	-111	2317	10295	-15721	-107	-24	-100	-73	-21	-5415	8509	-10154	-62	-5757	10012	-7264	625	-3664	9003	-10324	-61	-58	-107	38	-151	19	33	-75	-23	-57	81	-30	9
0.320000	-170	4880	-2102	-11380	9	-1031	-1325	-9812	-81	-2149	-3768	-16915	-271	-4391	1163	-11600	-66	2241	9998	-15455	-103	-21	-98	-68	-82	-5627	8524	-10145	-141	-5878	10037	-7163	412	-3828	9138	-10248	-59	-57	-103	41	-149	17	35	-75	-19	-55	82	-29	2
0.320833	-179	4672	-2244	-11130	-38	-1165	-1116	-10014	-70	-2038	-3329	-17298	-276	-4439	1089	-10839	-66	2179	9677	-15220	-104	-19	-96	-68	-250	-5840	8539	-10144	-189	-5995	10052	-7067	222	-3990	9277	-10171	-62	-55	-105	41	-149	20	36	-74	-21	-55	80	-28	4
0.321667	-171	4472	-2351	-10926	-92	-1279	-916	-10244	-59	-1905	-2923	-17685	-308	-4432	967	-10121	-30	2126	9336	-15020	-102	-17	-97	-66	-181	-6062	8564	-10143	-137	-6106	10076	-6971	94	-4146	9421	-10092	-59	-55	-102	45	-150	23	38	-69	-15	-60	84	-26	2
0.322500	-173	4286	-2434	-10760	-64	-1367	-724	-10501	-79	-1763	-2540	-18076	-276	-4372	777	-9456	89	2090	8984	-14848	-102	-21	-97	-66	-104	-6281	8586	-10139	-72	-6221	10085	-6885	-258	-4301	9562	-10016	-59	-57	-104	43	-150	17	35	-73	-22	-57	86	-28	0
0.323333	-177	4107	-2488	-10641	-57	-1434	-548	-10794	-114	-1620	-2186	-18440	-270	-4267	507	-8857	377	2060	8624	-14701	-108	-24	-100	-72	-130	-6498	8616	-10174	-17	-6335	10080	-6811	-186	-4457	9702	-9928	-64	-61	-108	37	-155	10	29	-78	-24	-62	80	-31	-3
0.324167	-178	3944	-2513	-10563	-64	-1478	-379	-11116	-127	-1486	-1854	-18779	-235	-4114	234	-8320	235	2053	8258	-14571	-107	-23	-100	-68	-202	-6719	8653	-10195	-32	-6442	10070	-6736	-332	-4599	9855	-9870	-65	-57	-108	41	-155	12	32	-77	-23	-59	81	-29	-5
0.325000	-179	3802	-2508	-10520	-88	-1491	-215	-11459	-129	-1355	-1548	-19067	-220	-3915	-74	-7866	172	2055	7901	-14458	-107	-22	-100	-69	-208	-6898	8699	-10222	-56	-6551	10050	-6677	-385	-4742	10003	-9801	-66	-60	-104	40	-172	11	33	-77	-23	-58	85	-28	-4
0.325833	-179	3721	-2473	-10517	-154	-1488	-58	-11827	-134	-1246	-1259	-19288	-229	-3682	-404	-7497	185	2069	7557	-14356	-108	-21	-99	-70	-156	-7085	8752	-10254	-38	-6656	10019	-6647	-363	-4881	10153	-9725	-61	-60	-111	39	-152	16	33	-78	-22	-58	80	-28	-1
0.326667	-176	3600	-2417	-10550	-132	-1472	88	-12226	-132	-1163	-1000	-19439	-223	-3426	-730	-7216	73	2090	7221	-14260	-111	-23	-98	-67	-238	-7251	8814	-10289	-134	-6759	9985	-6567	-286	-5014	10303	-9654	-65	-59	-104	41	-151	18	41	-75	-24	-56	84	-27	-4
0.327500	-182	3538	-2338	-10617	-110	-1443	229	-12598	-136	-1123	-772	-19513	-169	-3148	-1045	-7051	128	2112	6902	-14178	-108	-19	-98	-67	-191	-7408	8883	-10328	-166	-6854	9938	-6526	-494	-5154	10456	-9578	-64	-58	-107	41	-152	17	34	-77	-25	-56	81	-26	0
0.328333	-183	3497	-2248	-10723	-126	-1410	355	-13082	-111	-1143	-567	-19496	-150	-2870	-1343	-6971	167	2139	6595	-14095	-107	-21	-98	-67	-177	-7545	8968	-10368	-117	-6958	9885	-6484	-976	-5309	10604	-9502	-62	-41	-104	35	-149	19	35	-75	-22	-55	84	-27	-3
0.329167	-181	3489	-2140	-10863	-115	-1381	467	-13529	-110	-1179	-387	-19392	-163	-2598	-1605	-6993	131	2163	6309	-14016	-105	-21	-98	-48	-191	-7665	9060	-10411	-234	-7054	9822	-6441	-2240	-5425	10754	-9420	-62	-56	-107	41	-153	18	34	-76	-18	-58	85	-27	-1
0.330000	-185	3503	-2026	-11032	-86	-1361	561	-13985	-138	-1279	-230	-19195	-131	-2344	-1832	-7108	210	2179	6038	-13944	-104	-19	-101	-66	-173	-7773	9169	-10451	-230	-7147	9764	-6401	-2423	-5565	10900	-9337	-61	-58	-110	40	-156	19	35	-75	-21	-59	82	-27	0
0.330833	-181	3542	-1917	-11235	-119	-1350	633	-14443	-138	-1447	-99	-18907	-158	-2113	-2020	-7315	-84	2190	5792	-13876	-105	-23	-101	-68	-263	-7864	9286	-10486	-197	-7245	9706	-6356	-1814	-5703	11046	-9246	-65	-59	-107	40	-150	17	33	-78	-25	-57	82	-26	-1
0.331667	-184	3598	-1797	-11465	-93	-1361	683	-14905	-153	-1669	13	-18534	-202	-1926	-2165	-7605	-61	2187	5561	-13817	-107	-28	-103	-74	-321	-7940	9414	-10521	-303	-7342	9650	-6310	-1664	-5847	11181	-9156	-67	-57	-110	36	-154	12	27	-81	-28	-61	78	-32	-7
0.332500	-184	3676	-1685	-11725	-69	-1390	706	-15356	-172	-1945	101	-18090	-216	-1783	-2260	-7956	-145	2177	5350	-13762	-108	-25	-101	-70	-340	-7998	9557	-10540	-327	-7468	9604	-6247	-1250	-5983	11320	-9047	-66	-58	-109	38	-152	17	32	-79	-24	-58	79	-28	-4
0.333333	-195	3768	-1577	-12013	-90	-1440	705	-15790	-181	-2270	174	-17579	-233	-1689	-2313	-8367	-164	2149	5159	-13720	-107	-23	-98	-68	-309	-8042	9710	-10549	-277	-7511	9566	-6178	-910	-6123	11448	-8960	-64	-58	-105	41	-146	21	38	-75	-24	-55	81	-26	1
0.334167	-194	3873	-1476	-12324	-60	-1514	674	-16209	-168	-2652	220	-17017	-183	-1657	-2332	-8827	-101	2117	4986	-13691	-107	-14	-96	-67	-238	-8084	9865	-10547	-300	-7597	9537	-6104	-813	-6261	11568	-8820	-65	-57	-104	41	-152	17	33	-52	-23	-53	84	-28	-3
0.335000	-189	3980	-1400	-12666	-69	-1619	604	-16608	-134	-3077	240	-16420	-136	-1691	-2327	-9311	-96	2063	4820	-13685	-107	-21	-99	-66	-294	-8114	10025	-10532	-350	-7678	9518	-6021	-581	-6426	11673	-8703	-62	-29	-105	40	-149	18	36	-77	-21	-53	81	-27	0
0.335833	-180	4035	-1338	-13035	-122	-1753	497	-16980	-159	-3552	231	-15802	-193	-1786	-2299	-9809	-232	2001	4674	-13696	-104	-22	-99	-53	-405	-8148	10179	-10510	-336	-7754	9518	-5933	-610	-6554	11768	-8582	-62	-56	-105	39	-152	17	34	-77	-19	-52	81	-29	-1
0.336667	-184	4191	-1295	-13424	-121	-1909	359	-17321	-196	-4057	198	-15181	-211	-1947	-2260	-10299	-103	1924	4538	-13726	-107	-22	-99	-70	-336	-8176	10332	-10458	-310	-7824	9524	-5844	-417	-6706	11842	-8463	-63	-57	-104	39	-155	18	35	-78	-24	-55	79	-24	-4
0.337500	-180	4294	-1274	-13838	-155	-2090	185	-17628	-205	-4591	129	-14567	-223	-2168	-2217	-10771	-111	1847	4417	-13784	-105	-22	-97	-70	-263	-8209	10475	-10399	-304	-7886	9540	-5747	-163	-6855	11908	-8344	-61	-52	-104	39	-153	18	33	-76	-21	-53	80	-30	0
0.338333	-179	4381	-1280	-14272	-202	-2297	-16	-17899	-187	-5145	36	-13966	-198	-2441	-2178	-11207	-180	1756	4301	-13863	-103	-21	-98	-69	89	-8240	10602	-10319	-332	-7939	9568	-5654	-111	-7017	11946	-8230	-67	-58	-105	40	-151	18	35	-77	-22	-53	82	-32	1
0.339167	-170	4455	-1305	-14723	-181	-2528	-251	-18130	-150	-5716	-85	-13436	-162	-2769	-2164	-11591	-296	1662	4202	-13969	-107	-22	-98	-69	1148	-8283	10707	-10231	-362	-7986	9603	-5557	-22	-7177	11975	-8126	-62	-55	-107	40	-150	17	35	-77	-22	-52	82	-8	1
0.340000	-169	4508	-1353	-15182	-152	-2777	-525	-18314	-151	-6290	-231	-12936	-126	-3133	-2172	-11923	-458	1567	4106	-14097	-105	-23	-98	-70	1778	-8330	10794	-10126	-247	-8026	9636	-5478	38	-7349	11970	-8037	-61	-59	-110	36	-152	39	34	-77	-19	-56	79	-32	-3
0.340833	-172	4541	-1426	-15651	-176	-3050	-787	-18454	-139	-6865	-421	-12501	-138	-3527	-2206	-12159	-426	1471	4022	-14243	-104	-19	-98	-70	1444	-8387	10864	-10009	-188	-8052	9666	-5398	-42	-7516	11965	-7954	-57	-57	-104	40	-151	18	34	-76	-17	-55	84	-26	4
0.341667	-180	4555	-1525	-16116	-189	-3339	-1074	-18536	-109	-7423	-624	-12131	-146	-3961	-2277	-12320	-427	1373	3948	-14414	-107	-19	-97	-67	1201	-8452	10881	-9890	-248	-8075	9700	-5335	162	-7692	11934	-7892	-56	-56	-96	43	-135	21	37	-72	-19	-50	85	-26	0
0.342500	-162	4539	-1638	-16575	-204	-3659	-1374	-18573	-105	-7972	-850	-11845	-133	-4370	-2381	-12381	-380	1280	3888	-14606	-105	-9	-97	-69	979	-8527	10877	-9762	-236	-8090	9717	-5284	431	-7868	11884	-7847	-61	-53	-102	39	-151	18	34	-76	-18	-51	81	-29	2
0.343333	-158	4500	-1781	-17032	-227	-4004	-1680	-18559	-69	-8492	-1094	-11634	-130	-4800	-2524	-12349	-206	1180	3825	-14814	-104	-22	-100	-70	800	-8607	10835	-9635	-82	-8105	9713	-5257	347	-8056	11815	-7821	-58	-61	-105	38	-153	15	34	-77	-22	-57	80	-29	-3
0.344167	-151	4431	-1940	-17474	-208	-4373	-1979	-18491	-61	-8992	-1353	-11513	-135	-5230	-2705	-12205	-394	1081	3771	-15033	-119	-24	-100	-72	671	-8703	10757	-9508	22	-8110	9693	-5242	229	-8237	11735	-7816	-63	-61	-107	37	-154	15	32	-79	-25	-64	79	-30	-1
0.345000	-159	4339	-2110	-17892	-136	-4771	-2262	-18367	-41	-9455	-1613	-11457	-110	-5644	-2910	-11962	-223	986	3728	-15260	-109	-23	-102	-70	516	-8783	10654	-9384	-27	-8117	9653	-5245	121	-8393	11645	-7828	-49	-55	-105	39	-151	19	32	-78	-22	-56	82	-29	-3
0.345833	-165	4223	-2294	-18282	-138	-5197	-2529	-18197	-5	-9887	-1869	-11469	-58	-6044	-3135	-11617	-201	891	3694	-15493	-108	-27	-103	-69	257	-8881	10508	-9266	-91	-8126	9594	-5263	254	-8589	11541	-7854	-61	-59	-105	39	-152	16	32	-78	-21	-55	81	-28	-1
0.346667	-158	4086	-2485	-18647	-196	-5656	-2771	-17970	-59	-10286	-2110	-11545	-69	-6428	-3352	-11176	-230	796	3658	-15725	-107	-21	-99	-67	44	-8974	10337	-9157	-172	-8133	9499	-5301	517	-8760	11427	-7898	-63	-58	-104	40	-151	20	30	-83	-24	-38	82	-29	-5
0.347500	-163	3918	-2685	-18981	-184	-6156	-2991	-17701	-96	-10656	-2335	-11662	-165	-6797	-3618	-10654	-216	702	3643	-15955	-105	-24	-101	-69	-122	-9070	10137	-9058	-229	-8151	9381	-5352	738	-8917	11306	-7957	-60	-58	-105	41	-151	16	30	-76	-17	-53	84	-28	0
0.348333	-147	3754	-2882	-19286	-162	-6690	-3170	-17389	-84	-10996	-2531	-11813	-256	-7155	-3850	-10060	-205	605	3625	-16180	-105	-24	-101	-68	-288	-9157	9909	-8980	-201	-8176	9236	-5419	876	-9071	11170	-8032	-64	-60	-109	38	-153	18	29	-78	-25	-60	80	-31	-4
0.349167	-149	3560	-3079	-19565	-159	-7268	-3311	-17042	-73	-11319	-2690	-11982	-272	-7500	-4061	-9393	-218	524	3621	-16391	-109	-22	-100	-62	-375	-9242	9670	-8905	-165	-8205	9068	-5496	763	-9199	11042	-8111	-62	-56	-104	39	-151	17	33	-73	-21	-55	80	-29	10
0.350000	-150	3362	-3263	-19801	-145	-7879	-3404	-16655	-117	-11620	-2802	-12144	-303	-7849	-4239	-8676	-82	418	3623	-16593	-108	-21	-100	-68	-468	-9317	9411	-8854	-104	-8249	8876	-5584	716	-9307	10892	-8199	-62	-59	-108	40	-152	17	34	-75	-21	-56	81	-31	0
0.350833	-138	3179	-3431	-20017	-107	-8529	-3458	-16248	-142	-11915	-2868	-12303	-331	-8200	-4382	-7927	-52	332	3628	-16775	-109	-23	-96	-67	-643	-9393	9140	-8818	-103	-8307	8665	-5678	1167	-9423	10739	-8293	-65	-58	-104	36	-154	17	32	-75	-18	-56	81	-33	-1
0.351667	-150	2946	-3587	-20206	-77	-9212	-3460	-15817	-68	-12202	-2882	-12424	-296	-8561	-4468	-7159	-125	248	3646	-16938	-105	-22	-102	-70	-721	-9452	8869	-8800	-188	-8372	8440	-5775	990	-9512	10576	-8392	-63	-63	-111	36	-152	36	33	-79	-24	-58	79	-32	-6
0.352500	-143	2743	-3718	-20369	-93	-9924	-3412	-15370	-59	-12481	-2840	-12496	-274	-8936	-4499	-6385	-92	171	3669	-17082	-108	-24	-101	-68	-806	-9512	8596	-8794	-269	-8446	8207	-5869	743	-9574	10405	-8489	-63	-61	-105	40	-154	12	30	-73	-24	-58	81	-30	-1
0.353333	-141	2538	-3824	-20510	-83	-10657	-3308	-14914	-56	-12760	-2748	-12505	-282	-9331	-4469	-5618	-76	108	3703	-17199	-108	-23	-99	-66	-901	-9551	8334	-8799	-365	-8527	7970	-5966	822	-9609	10222	-8579	-60	-63	-104	40	-150	19	37	-72	-19	-56	82	-28	1
0.354167	-146	2350	-3897	-20634	-39	-11392	-3148	-14457	-21	-13045	-2595	-12449	-283	-9752	-4376	-4863	1	56	3740	-17293	-104	-18	-96	-78	-902	-9591	8071	-8815	-412	-8612	7726	-6060	658	-9647	10026	-8672	-58	-57	-103	36	-152	17	36	-73	-19	-58	82	-29	-1
0.355000	-146	2169	-3943	-20757	-21	-12133	-2937	-14002	-13	-13336	-2402	-12309	-292	-10211	-4228	-4137	19	16	3779	-17362	-103	-21	-96	-66	-847	-9624	7824	-8841	-359	-8703	7487	-6150	515	-9666	9821	-8761	-60	-33	-104	38	-151	18	36	-73	-21	-55	84	-33	-1
0.355833	-139	2003	-3956	-20845	-15	-12865	-2669	-13567	13	-13631	-2176	-12085	-269	-10704	-4026	-3449	9	-6	3819	-17407	-105	-19	-97	-70	-843	-9657	7587	-8875	-373	-8800	7253	-6239	734	-9669	9607	-8846	-61	-60	-105	38	-154	19	34	-75	-22	-57	82	-31	0
0.356667	-134	1858	-3939	-20930	13	-13574	-2341	-13143	1	-13924	-1915	-11772	-423	-11222	-3770	-2815	167	-19	3871	-17424	-109	-23	-99	-70	-831	-9688	7366	-8911	-370	-8895	7023	-6325	886	-9668	9377	-8930	-64	-62	-108	33	-153	10	30	-78	-25	-59	79	-38	-7
0.357500	-135	1715	-3894	-21006	22	-14221	-1962	-12742	-9	-14214	-1631	-11374	-892	-11770	-3483	-2219	53	-6	3913	-17414	-107	-22	-115	-74	-855	-9710	7165	-8937	-246	-8983	6813	-6402	936	-9653	9147	-9005	-62	-59	-105	36	-155	15	34	-75	-22	-57	77	-45	-3
0.358333	-139	1626	-3804	-21067	34	-14887	-1522	-12357	21	-14495	-1344	-10891	-921	-12331	-3161	-1684	140	20	3957	-17378	-108	-23	-99	-69	-838	-9739	6978	-8979	-173	-9063	6612	-6477	603	-9637	8907	-9077	-60	-59	-108	39	-158	18	33	-79	-24	-58	79	-35	0
0.359167	-135	1542	-3691	-21119	30	-15466	-1033	-12001	5	-14754	-1032	-10333	-654	-12910	-2814	-1199	309	68	4008	-17318	-105	-23	-101	-70	-791	-9770	6811	-9007	-180	-9134	6428	-6545	314	-9618	8663	-9154	-63	-58	-107	39	-159	17	33	-77	-22	-40	80	-33	-5
0.360000	-139	1476	-3546	-21158	55	-15979	-497	-11674	22	-14992	-742	-9706	-633	-13492	-2452	-779	256	129	4050	-17238	-103	-19	-98	-69	-798	-9804	6660	-9032	-225	-9197	6260	-6612	209	-9597	8423	-9225	-61	-59	-107	42	-153	19	35	-75	-19	-56	81	-31	-1
0.360833	-130	1435	-3381	-21183	58	-16420	85	-11378	81	-15204	-462	-9027	-559	-14060	-2089	-414	275	206	4091	-17135	-104	-18	-116	-72	-782	-9846	6524	-9056	-274	-9253	6112	-6676	25	-9587	8182	-9298	-61	-58	-104	41	-153	18	36	-75	-23	-56	84	-30	-5
0.361667	-129	1408	-3199	-21196	27	-16783	706	-11104	38	-15376	-214	-8310	-475	-14603	-1734	-116	223	294	4133	-17016	-104	-18	-97	-65	-754	-9883	6403	-9077	-317	-9294	5978	-6740	-248	-9585	7949	-9375	-59	-55	-102	43	-151	18	38	-72	-19	-52	85	-28	-3
0.362500	-130	1384	-3002	-21192	42	-17064	1360	-10861	57	-15502	10	-7573	-395	-15105	-1384	124	46	391	4171	-16879	-98	-18	-96	-69	-711	-9933	6297	-9099	-222	-9326	5862	-6798	-351	-9584	7725	-9460	-59	-57	-105	41	-150	17	36	-74	-23	-57	85	-32	2
0.363333	-134	1399	-2797	-21173	27	-17266	2038	-10651	87	-15579	198	-6832	-294	-15563	-1054	293	39	490	4208	-16732	-108	-24	-98	-70	-366	-9988	6193	-9117	-269	-9353	5759	-6856	-466	-9593	7508	-9550	-66	-60	-109	40	-153	18	33	-76	-25	-57	80	-32	-4
0.364167	-129	1403	-2585	-21138	-35	-17385	2731	-10469	56	-15618	345	-6105	-294	-15954	-741	402	49	592	4238	-16576	-111	-26	-103	-82	74	-10054	6096	-9142	-406	-9379	5674	-6914	-51	-9615	7311	-9646	-65	-61	-113	36	-158	21	30	-78	-26	-59	79	-35	-4
0.365000	-133	1418	-2372	-21081	10	-17425	3434	-10279	20	-15593	456	-5401	-233	-16266	-446	445	-100	693	4282	-16411	-109	-26	-101	-74	-42	-10120	6009	-9170	-345	-9396	5600	-6968	68	-9644	7115	-9748	-67	-65	-111	35	-152	16	32	-80	-29	-60	77	-33	-5
0.365833	-145	1432	-2166	-21006	29	-17388	4128	-10175	24	-15515	534	-4738	-98	-16489	-168	431	-117	801	4326	-16225	-108	-24	-101	-75	-187	-10188	5929	-9205	-378	-9405	5563	-7016	133	-9675	6980	-9852	-64	-60	-108	35	-155	16	33	-77	-22	-56	81	-33	-7
0.366667	-138	1449	-1962	-20909	-6	-17284	4820	-10052	50	-15382	580	-4138	17	-16624	89	362	-131	896	4373	-16067	-108	-22	-100	-73	-308	-10264	5850	-9257	-359	-9426	5525	-7063	89	-9719	6847	-9971	-59	-59	-110	37	-146	19	30	-77	-24	-59	78	-32	-3
0.367500	-134	1432	-1766	-20791	-34	-17130	5483	-9955	26	-15203	605	-3610	144	-16666	337	212	-30	986	4426	-15892	-109	-24	-100	-87	-513	-10346	5781	-9323	-266	-9448	5511	-7113	-80	-9764	6739	-10091	-63	-61	-109	36	-151	17	32	-75	-23	-58	81	-28	-3
0.368333	-139	1467	-1578	-20651	-11	-16920	6107	-9871	6	-14985	606	-3165	171	-16621	570	8	-33	1067	4488	-15722	-109	-22	-98	-74	-518	-10426	5713	-9410	-320	-9480	5512	-7169	-217	-9821	6652	-10219	-63	-58	-109	39	-151	18	33	-76	-24	-58	77	-30	0
0.369167	-141	1470	-1403	-20497	17	-16678	6678	-9809	-33	-14731	600	-2817	101	-16484	797	-253	-164	1143	4553	-15564	-104	-23	-100	-70	-613	-10510	5650	-9512	-281	-9523	5523	-7222	314	-9877	6591	-10351	-64	-62	-110	40	-150	18	34	-93	-19	-59	81	-30	0
0.370000	-145	1457	-1233	-20322	16	-16411	7187	-9756	-51	-14449	588	-2570	87	-16275	1016	-575	21	1212	4627	-15403	-108	-22	-98	-67	-634	-10596	5591	-9642	-220	-9583	5553	-7263	508	-9914	6553	-10487	-64	-60	-104	39	-152	19	34	-75	-25	-61	80	-29	-1
0.370833	-145	1433	-1077	-20134	6	-16135	7625	-9719	-26	-14153	584	-2427	78	-15997	1240	-951	15	1270	4710	-15257	-108	-25	-100	-50	-614	-10684	5544	-9789	-223	-9656	5601	-7358	230	-10004	6536	-10634	-65	-62	-109	39	-151	19	34	-76	-23	-55	82	-30	-8
0.371667	-151	1398	-927	-19924	12	-15852	7988	-9692	-34	-13849	590	-2391	135	-15669	1457	-1378	-87	1328	4800	-15119	-108	-23	-100	-69	-1233	-10774	5497	-9974	-241	-9749	5656	-7441	-58	-10065	6537	-10778	-67	-57	-107	39	-148	16	30	-79	-25	-59	79	-31	-3
0.372500	-148	1351	-786	-19704	-5	-15571	8260	-9674	12	-13547	613	-2469	181	-15305	1677	-1850	20	1380	4895	-14994	-107	-26	-100	-66	-2246	-10872	5465	-10179	-211	-9857	5731	-7536	-141	-10139	6555	-10928	-68	-61	-109	37	-152	17	34	-76	-25	-58	79	-30	-10
0.373333	-149	1293	-641	-19466	25	-15296	8443	-9660	145	-13258	667	-2650	194	-14920	1901	-2369	-48	1435	5002	-14874	-107	-24	-100	-72	-2248	-10961	5445	-10411	-241	-9984	5816	-7647	-361	-10210	6588	-11076	-68	-58	-107	38	-150	19	32	-77	-29	-58	81	-29	-3
0.374167	-144	1224	-504	-19220	-12	-15042	8531	-9647	118	-12991	732	-2926	210	-14534	2126	-2930	6	1490	5115	-14761	-102	-26	-98	-69	-1849	-11056	5441	-10660	-247	-10125	5915	-7767	-426	-10286	6640	-11230	-62	-59	-105	41	-150	20	33	-79	-21	-50	81	-28	1
0.375000	-145	1146	-361	-18961	-46	-14799	8520	-9644	2	-12756	824	-3305	165	-14163	2348	-3527	-45	1550	5230	-14657	-103	-22	-97	-69	-1727	-11164	5447	-10942	-219	-10290	6020	-7906	-288	-10364	6700	-11385	-63	-57	-104	38	-153	19	36	-75	-25	-58	81	-29	3
0.375833	-158	1059	-231	-18695	-42	-14573	8422	-9630	-53	-12556	940	-3764	60	-13823	2565	-4162	-68	1614	5347	-14554	-73	-24	-100	-69	-1352	-11273	5476	-11240	-212	-10464	6133	-8078	-403	-10452	6764	-11549	-64	-60	-104	41	-152	17	34	-75	-22	-56	79	-29	1
0.376667	-164	967	-91	-18420	-87	-14364	8231	-9617	-111	-12399	1092	-4302	-30	-13533	2775	-4816	9	1686	5468	-14454	-104	-22	-100	-68	-845	-11395	5517	-11562	-245	-10653	6250	-8258	-670	-10553	6840	-11713	-62	-58	-104	42	-151	12	44	-77	-22	-56	80	-26	1
0.377500	-165	865	44	-18139	-91	-14171	7955	-9593	-182	-12290	1214	-4909	-68	-13302	2971	-5500	101	1763	5588	-14353	-104	-22	-98	-69	-569	-11531	5582	-11899	-219	-10855	6371	-8457	-343	-10660	6915	-11890	-64	-57	-107	38	-150	18	35	-77	-23	-58	80	-30	1
0.378333	-165	758	181	-17849	-50	-13986	7608	-9560	-161	-12235	1361	-5573	-40	-13137	3154	-6208	-70	1853	5712	-14242	-103	-22	-97	-68	-534	-11668	5662	-12257	-235	-11068	6489	-8672	-567	-10782	7000	-12067	-60	-57	-105	40	-152	18	33	-77	-25	-58	80	-29	0
0.379167	-167	646	315	-17555	-41	-13810	7199	-9513	-86	-12212	1509	-6273	-8	-13040	3314	-6940	-77	1949	5832	-14132	-58	-21	-97	-67	-488	-11819	5763	-12630	-288	-11285	6605	-8905	-776	-10916	7088	-12257	-62	-56	-101	42	-148	20	34	-74	-21	-55	82	-29	0
0.380000	-158	537	453	-17253	-26	-13636	6736	-9448	-115	-12239	1643	-7011	-61	-13015	3454	-7691	-188	2053	5951	-14009	-103	-22	-95	-67	-272	-11986	5877	-13016	-284	-11511	6720	-9155	-968	-11067	7177	-12453	-59	-52	-102	42	-151	19	37	-76	-23	-53	84	-28	1
0.380833	-163	421	583	-16957	-28	-13466	6230	-9363	-161	-12301	1762	-7772	-108	-13062	3564	-8460	-212	2157	6058	-13886	-103	-19	-97	-74	-78	-12167	6007	-13417	-230	-11741	6821	-9420	-1077	-11236	7276	-12669	-63	-55	-102	44	-149	19	36	-75	-25	-55	82	-27	3
0.381667	-163	311	707	-16659	-33	-13297	5692	-9256	-132	-12399	1851	-8535	-86	-13169	3641	-9245	-86	2262	6161	-13743	-108	-24	-101	-68	-75	-12371	6144	-13826	-242	-11977	6914	-9693	-1293	-11421	7377	-12885	-63	-61	-108	41	-150	18	34	-78	-25	-59	82	-28	0
0.382500	-163	198	820	-16367	-79	-13130	5134	-9122	-83	-12517	1911	-9304	-60	-13330	3686	-10045	-249	2362	6250	-13603	-101	-23	-99	-66	-59	-12584	6299	-14245	-232	-12207	6999	-9974	-1420	-11626	7483	-13119	-62	-57	-101	43	-147	20	37	-82	-22	-55	85	-38	0
0.383333	-160	92	925	-16071	-90	-12959	4571	-8995	-49	-12651	1921	-10045	-70	-13536	3692	-10862	-178	2454	6324	-13463	-108	-25	-101	-70	11	-12816	6444	-14680	-97	-12445	7067	-10269	-2162	-11861	7588	-13371	-65	-58	-105	38	-153	13	30	-78	-26	-58	80	-31	-1
0.384167	-167	-12	1015	-15789	-69	-12795	4016	-8781	-45	-12785	1898	-10787	-97	-13771	3663	-11698	-79	2516	6377	-13335	-107	-26	-101	-72	181	-13063	6596	-15116	-127	-12680	7120	-10566	-2094	-12101	7704	-13633	-68	-58	-111	37	-155	19	28	-81	-24	-33	80	-33	-4
0.385000	-170	-107	1097	-15513	-3	-12636	3478	-8568	-72	-12915	1828	-11482	-36	-14009	3601	-12543	-294	2604	6425	-13183	-108	-25	-101	-70	261	-13318	6747	-15562	-242	-12894	7169	-10862	-1499	-12355	7832	-13900	-65	-59	-108	37	-151	13	30	-82	-23	-59	84	-31	-1
0.385833	-169	-198	1163	-15250	90	-12486	2962	-8333	-97	-13031	1710	-12142	73	-14252	3498	-13401	-116	2650	6446	-13061	-108	-23	-100	-81	336	-13585	6892	-16012	-463	-13137	7203	-11159	-1397	-12626	7963	-14187	-63	-59	-105	37	-151	16	34	-79	-21	-60	80	-38	-1
0.386667	-170	-276	1215	-15000	52	-12356	2481	-8073	-96	-13125	1552	-12750	112	-14478	3368	-14265	-186	2675	6449	-12943	-108	-21	-102	-68	413	-13866	7030	-16458	-671	-13364	7228	-11457	-1162	-12906	8099	-14478	-63	-59	-98	37	-144	16	29	-79	-22	-59	84	-32	1
0.387500	-173	-358	1255	-14759	-38	-12242	2037	-7792	-134	-13193	1356	-13331	122	-14679	3205	-15140	-177	2674	6431	-12845	-105	-21	-99	-66	387	-14149	7158	-16906	-515	-13590	7246	-11752	-922	-13198	8243	-14784	-62	-56	-105	40	-151	17	33	-87	-22	-57	82	-30	0
0.388333	-164	-415	1279	-14543	-121	-12171	1637	-7498	-101	-13240	1124	-13860	111	-14844	3012	-16023	-181	2642	6391	-12780	-107	-22	-99	-69	327	-14445	7271	-17348	-435	-13811	7268	-12049	-666	-13498	8393	-15101	-62	-57	-108	40	-153	17	33	-76	-22	-57	80	-31	-1
0.389167	-165	-500	1294	-14347	-141	-12126	1296	-7192	3	-13253	868	-14342	-10	-14963	2791	-16920	-445	2581	6327	-12738	-107	-23	-97	-68	317	-14738	7373	-17780	-459	-14034	7268	-12344	-341	-13802	8541	-15430	-67	-59	-119	41	-152	34	34	-78	-25	-56	81	-32	-1
0.390000	-167	-574	1292	-14171	-172	-12124	1007	-6887	18	-13268	580	-14789	-52	-15033	2545	-17818	-560	2485	6244	-12735	-109	-23	-102	-69	391	-15038	7458	-18213	-356	-14266	7281	-12637	-406	-14107	8686	-15774	-65	-62	-107	35	-159	12	29	-79	-22	-60	81	-35	-3
0.390833	-171	-648	1286	-14023	-269	-12172	773	-6578	36	-13211	286	-15196	-88	-15046	2280	-18717	-266	2381	6144	-12766	-108	-22	-101	-68	530	-15335	7532	-18619	-262	-14492	7297	-12938	89	-14412	8820	-16127	-65	-61	-108	38	-155	15	30	-76	-25	-59	84	-51	0
0.391667	-162	-718	1275	-13892	-301	-12269	619	-6281	139	-13160	-10	-15576	-182	-15008	2004	-19603	-320	2214	6026	-12833	-110	-24	-102	-70	505	-15633	7591	-19011	-260	-14723	7319	-13220	132	-14710	8950	-16486	-65	-61	-107	35	-158	15	29	-77	-25	-59	80	-34	-3
0.392500	-154	-802	1262	-13787	-326	-12415	490	-6000	178	-13097	-299	-15928	-314	-14917	1711	-20477	-302	2034	5896	-12927	-108	-30	-118	-69	466	-15923	7636	-19377	-230	-14954	7350	-13527	22	-15007	9067	-16856	-66	-60	-105	38	-153	18	28	-64	-48	-60	81	-31	9
0.393333	-165	-887	1243	-13704	-331	-12615	433	-5754	162	-12999	-574	-16262	-462	-14779	1417	-21333	-217	1832	5756	-13065	-105	-21	-102	-68	470	-16202	7680	-19712	-151	-15182	7392	-13820	127	-15289	9178	-17235	-65	-58	-105	40	-152	20	35	-72	-17	-55	82	-30	0
0.394167	-170	-986	1223	-13637	-268	-12863	433	-5555	122	-12979	-830	-16590	-443	-14603	1126	-22171	-239	1609	5606	-13223	-104	-19	-98	-65	443	-16479	7700	-20017	-90	-15416	7443	-14123	228	-15571	9267	-17612	-63	-58	-105	39	-149	21	26	-73	-21	-55	82	-30	-1
0.395000	-145	-1099	1197	-13616	-194	-13164	476	-5421	183	-12947	-1058	-16926	-368	-14402	808	-22973	-186	1368	5450	-13414	-102	-21	-99	-67	391	-16756	7711	-20292	-158	-15657	7503	-14430	58	-15850	9339	-17994	-62	-56	-105	39	-151	21	37	-70	-21	-53	84	-29	1
0.395833	-156	-1229	1171	-13564	-135	-13505	561	-5357	322	-12950	-1254	-17275	-370	-14180	506	-23743	-199	1112	5290	-13615	-104	0	-96	-65	333	-17024	7710	-20526	-120	-15897	7573	-14744	172	-16116	9393	-18381	-59	-58	-105	40	-151	21	35	-73	-14	-53	82	-31	-1
0.396667	-166	-1374	1140	-13547	-53	-13883	676	-5413	415	-12995	-1417	-17638	-246	-13947	210	-24463	-94	844	5125	-13825	-103	-21	-100	-67	315	-17287	7694	-20720	40	-16136	7647	-15060	208	-16376	9427	-18752	-59	-58	-107	40	-155	20	34	-74	-22	-56	85	-31	0
0.397500	-164	-1542	1103	-13535	5	-14292	821	-5525	445	-13094	-1536	-18032	209	-13716	-82	-25134	24	569	4964	-14036	-100	-21	-100	-69	268	-17544	7671	-20874	139	-16376	7722	-15388	187	-16627	9444	-19130	-65	-58	-108	40	-150	32	32	-74	-21	-53	78	-33	-3
0.398333	-162	-1726	1061	-13531	1	-14731	975	-5781	401	-13240	-1617	-18454	447	-13500	-361	-25746	-104	286	4807	-14241	-110	-26	-104	-70	184	-17785	7629	-20993	97	-16614	7802	-15719	201	-16883	9440	-19488	-67	-63	-110	34	-153	20	32	-75	-25	-60	78	-33	-3
0.399167	-158	-1928	1008	-13525	38	-15178	1139	-6164	377	-13449	-1657	-18912	129	-13295	-627	-26262	63	8	4658	-14420	-104	-24	-97	-68	121	-18038	7580	-21063	62	-16845	7876	-16050	278	-17119	9427	-19823	-65	-57	-108	41	-150	39	37	-75	-24	-40	80	-31	0
0.400000	-152	-2140	954	-13544	78	-15626	1276	-6681	347	-13708	-1657	-19402	-6	-13109	-876	-26750	27	-262	4515	-14578	-109	-22	-99	-67	76	-18273	7515	-21098	168	-17075	7945	-16385	281	-17353	9389	-20139	-64	-57	-108	40	-150	22	32	-73	-19	-53	84	-31	0
0.400833	-148	-2371	888	-13500	78	-16066	1450	-7349	245	-14025	-1623	-19928	-203	-12958	-1119	-27125	-67	-525	4379	-14703	-107	-19	-97	-59	91	-18506	7439	-21095	346	-17291	8010	-16717	223	-17584	9342	-20424	-61	-55	-103	39	-150	21	37	-67	-19	-53	79	-30	0
0.401667	-142	-2615	808	-13479	25	-16496	1573	-8173	174	-14397	-1548	-20494	-387	-12828	-1344	-27412	-80	-779	4256	-14795	-102	-19	-97	-64	18	-18722	7355	-21061	371	-17503	8066	-17045	439	-17802	9276	-20679	-62	-58	-104	38	-150	24	36	-72	-17	-50	86	-27	1
0.402500	-144	-2859	715	-13450	18	-16901	1664	-9156	130	-14803	-1471	-21087	-324	-12740	-1563	-27599	60	-1012	4141	-14851	-102	-17	-100	-68	33	-18929	7260	-20998	344	-17705	8106	-17367	824	-18019	9206	-20899	-63	-55	-107	41	-149	21	35	-74	-10	-52	81	-29	-11
0.403333	-146	-3115	608	-13416	5	-17276	1692	-10286	-34	-15244	-1367	-21710	-344	-12681	-1772	-27683	-77	-1235	4033	-14875	-107	-22	-100	-69	8	-19124	7155	-20914	254	-17894	8121	-17676	601	-18271	9113	-21081	-64	-57	-108	38	-149	21	32	-75	-21	-53	81	-29	0
0.404167	-153	-3373	491	-13373	0	-17602	1710	-11548	-201	-15696	-1252	-22350	-274	-12655	-1979	-27657	58	-1435	3936	-14850	-109	-22	-98	-70	-28	-19304	7044	-20806	269	-18073	8151	-17965	782	-18419	9011	-21219	-66	-63	-111	42	-153	17	37	-75	-26	-57	80	-32	-5
0.405000	-136	-3629	370	-13321	12	-17885	1664	-12945	-249	-16152	-1128	-23005	-130	-12642	-2177	-27518	36	-1615	3857	-14802	-107	-22	-96	-67	-23	-19461	6936	-20679	385	-18229	8157	-18235	1415	-18596	8898	-21313	-65	-59	-108	38	-153	20	35	-74	-24	-52	82	-30	-4
0.405833	-142	-3877	235	-13264	28	-18114	1560	-14457	-361	-16611	-1007	-23667	-115	-12658	-2381	-27272	-63	-1774	3787	-14719	-109	-21	-97	-70	-169	-19603	6824	-20551	447	-18379	8160	-18485	1440	-18763	8774	-21366	-62	-57	-109	34	-150	19	36	-75	-26	-87	79	-31	-3
0.406667	-151	-4120	102	-13203	-25	-18288	1387	-16071	-468	-17045	-890	-24322	-419	-12706	-2591	-26913	42	-1904	3726	-14615	-109	-25	-101	-69	-429	-19722	6719	-20411	424	-18512	8152	-18699	1307	-18911	8629	-21381	-55	-59	-107	41	-153	17	30	-80	-22	-57	80	-31	0
0.407500	-158	-4351	-41	-13142	-39	-18406	1175	-17754	-518	-17453	-791	-24966	-741	-12772	-2805	-26453	66	-2016	3681	-14485	-93	-22	-98	-69	-611	-19818	6623	-20269	350	-18625	8141	-18882	1328	-19045	8490	-21347	-65	-57	-107	37	-150	20	39	-77	-24	-56	82	-31	0
0.408333	-168	-4568	-181	-13078	-25	-18438	905	-19471	-630	-17818	-710	-25571	-579	-12867	-3033	-25895	72	-2109	3646	-14351	-108	-21	-98	-70	-500	-19893	6531	-20132	303	-18723	8128	-19032	1093	-19159	8324	-21282	-65	-57	-105	35	-154	17	34	-76	-23	-53	80	-33	0
0.409167	-161	-4772	-317	-13011	-68	-18461	585	-21193	-776	-18143	-655	-26144	-464	-12994	-3277	-25249	53	-2181	3632	-14208	-105	-19	-98	-68	-383	-19931	6453	-20001	243	-18809	8110	-19141	854	-19252	8155	-21177	-64	-58	-102	40	-149	16	34	-76	-24	-58	81	-28	0
0.410000	-147	-4970	-452	-12949	-55	-18408	209	-22894	-889	-18419	-624	-26684	-517	-13163	-3542	-24526	32	-2240	3628	-14072	-108	-23	-96	-70	-367	-19951	6376	-19874	214	-18882	8098	-19224	600	-19329	7974	-21052	-67	-57	-104	38	-151	17	36	-77	-22	-55	82	-28	0
0.410833	-160	-5151	-578	-12891	-48	-18300	-198	-24541	-998	-18649	-636	-27165	-666	-13365	-3829	-23748	138	-2286	3640	-13945	-108	-49	-100	-72	-195	-19948	6339	-19764	192	-18940	8090	-19246	490	-19389	7785	-20900	-63	-58	-103	38	-153	6	32	-81	-22	-56	81	-40	-3
0.411667	-151	-5323	-695	-12842	-62	-18148	-648	-26118	-1093	-18833	-680	-27581	-832	-13619	-4130	-22921	-121	-2323	3662	-13829	-107	-19	-99	-70	-42	-19922	6310	-19666	116	-18990	8088	-19237	447	-19432	7596	-20728	-63	-58	-107	37	-153	17	32	-77	-24	-58	80	-31	0
0.412500	-138	-5482	-798	-12785	-43	-17947	-1114	-27577	-1144	-18977	-764	-27926	-784	-13923	-4454	-22067	-36	-2358	3709	-13729	-107	-40	-100	-68	8	-19879	6293	-19572	-21	-19019	8095	-19190	412	-19455	7393	-20535	-64	-59	-105	39	-150	18	29	-78	-39	-53	81	-29	1
0.413333	-141	-5634	-893	-12738	-73	-17713	-1599	-28896	-1160	-19080	-883	-28197	-746	-14283	-4795	-21190	35	-2385	3766	-13656	-103	-19	-98	-67	75	-19813	6298	-19491	-92	-19040	8130	-19098	589	-19467	7194	-20338	-60	-57	-101	43	-147	20	37	-74	-16	-50	84	-25	1
0.414167	-144	-5776	-973	-12690	-66	-17445	-2084	-30056	-1187	-19160	-1047	-28393	-702	-14703	-5154	-20288	-90	-2416	3840	-13602	-101	-21	-96	-67	45	-19746	6314	-19423	-91	-19055	8137	-18977	698	-19465	6998	-20131	-61	-56	-104	43	-150	22	32	-78	-21	-56	84	-27	0
0.415000	-154	-5919	-1045	-12657	-50	-17166	-2563	-31056	-1226	-19220	-1259	-28508	-635	-15193	-5532	-19428	-190	-2455	3921	-13580	-107	-22	-100	-70	96	-19667	6330	-19368	-159	-19065	8169	-18817	763	-19462	6804	-19932	-63	-59	-105	40	-151	17	34	-82	-21	-56	82	-30	-6
0.415833	-146	-6054	-1102	-12630	-49	-16875	-3027	-31890	-1227	-19279	-1522	-28542	-569	-15743	-5901	-18565	-158	-2493	4019	-13573	-104	-19	-98	-67	120	-19582	6390	-19315	-248	-19060	8215	-18620	676	-19446	6621	-19718	-60	-56	-103	41	-150	22	33	-78	-19	-55	79	-30	2
0.416667	-143	-6181	-1147	-12612	12	-16568	-3454	-32378	-1176	-19332	-1826	-28492	-417	-16346	-6297	-17736	-267	-2550	4121	-13590	-109	-24	-102	-67	72	-19503	6447	-19272	-284	-19056	8262	-18412	179	-19437	6444	-19507	-87	-58	-103	39	-155	17	34	-77	-24	-56	80	-34	-3
0.417500	-153	-6308	-1181	-12602	10	-16278	-3847	-32596	-1167	-19404	-2182	-28363	-372	-17007	-6684	-16936	-150	-2610	4235	-13631	-105	-23	-103	-73	178	-19426	6512	-19235	-320	-19048	8320	-18149	-22	-19423	6284	-19322	-63	-59	-104	38	-133	15	32	-77	-21	-56	79	-32	-1
0.418333	-151	-6429	-1207	-12611	-46	-15997	-4192	-32664	-1115	-19493	-2577	-28159	-311	-17702	-7062	-16174	-114	-2687	4349	-13692	-109	-24	-101	-69	151	-19357	6589	-19203	-357	-19038	8388	-17871	126	-19422	6137	-19132	-63	-60	-107	39	-148	17	33	-78	-22	-52	81	-27	-1
0.419167	-143	-6537	-1226	-12625	-53	-15738	-4483	-32710	-1033	-19591	-3025	-27888	-203	-18424	-7431	-15458	-59	-2768	4473	-13763	-104	-19	-99	-70	124	-19302	6666	-19166	-304	-19029	8455	-17564	-109	-19417	6010	-18942	-61	-59	-109	42	-153	16	29	-74	-19	-56	84	-28	1
0.420000	-142	-6642	-1233	-12663	-56	-15510	-4714	-32713	-980	-19748	-3505	-27550	-124	-19164	-7782	-14804	71	-2866	4597	-13848	-105	-21	-98	-68	179	-19251	6747	-19130	-351	-19024	8538	-17246	-87	-19429	5902	-18774	-62	-53	-103	43	-148	18	33	-73	-17	-50	84	-29	0
0.420833	-136	-6741	-1238	-12719	-35	-15335	-4898	-32730	-900	-19930	-4030	-27158	-57	-19894	-8121	-14216	-39	-2981	4718	-13948	-104	-19	-98	-69	123	-19244	6829	-19087	-389	-19026	8617	-16908	-9	-19449	5822	-18606	-59	-55	-102	43	-168	17	36	-73	-22	-52	87	-27	1
0.421667	-137	-6828	-1242	-12796	23	-15214	-5021	-32718	-759	-20142	-4578	-26722	-33	-20593	-8443	-13704	29	-3084	4836	-14048	-102	-21	-96	-65	195	-19245	6912	-19037	-350	-19032	8705	-16560	-70	-19481	5760	-18450	-62	-52	-102	45	-148	21	38	-69	-19	-51	86	-27	-1
0.422500	-142	-6913	-1240	-12898	4	-15165	-5123	-32728	-655	-20387	-5154	-26255	2	-21245	-8743	-13287	131	-3207	4943	-14162	-98	-22	-98	-67	241	-19279	7003	-18974	-403	-19052	8800	-16209	-30	-19532	5728	-18302	-59	-56	-102	42	-169	18	36	-75	-68	-51	88	-28	0
0.423333	-144	-6999	-1240	-13010	-16	-15201	-5183	-32725	-596	-20664	-5746	-25766	41	-21827	-9040	-12981	18	-3345	5054	-14287	-113	-22	-101	-73	52	-19334	7082	-18906	-425	-19083	8896	-15860	111	-19603	5716	-18170	-69	-61	-107	38	-156	15	30	-79	-28	-58	78	-35	-6
0.424167	-152	-7051	-1248	-13182	7	-15326	-5232	-32662	-540	-20971	-6345	-25298	45	-22321	-9323	-12774	132	-3486	5160	-14416	-108	-24	-101	-74	-60	-19418	7173	-18823	-378	-19127	9007	-15501	170	-19677	5740	-18039	-55	-62	-108	37	-158	12	26	-79	-26	-56	84	-33	-5
0.425000	-166	-7101	-1249	-13354	-10	-15543	-5269	-32391	-480	-21286	-6934	-24764	85	-22711	-9593	-12705	28	-3626	5265	-14552	-110	-24	-98	-70	-44	-19517	7264	-18713	-387	-19186	9129	-15149	165	-19767	5792	-17919	-68	-60	-105	40	-153	18	29	-75	-22	-53	84	-32	-6
0.425833	-160	-7139	-1252	-13551	-5	-15871	-5328	-32030	-420	-21621	-7526	-24266	124	-22991	-9858	-12749	56	-3768	5368	-14695	-108	-24	-100	-72	24	-19647	7356	-18588	-406	-19259	9264	-14806	4	-19868	5880	-17807	-65	-57	-109	39	-154	16	28	-75	-22	-52	86	-30	1
0.426667	-161	-7169	-1263	-13771	-9	-16304	-5426	-31589	-341	-21960	-8112	-23785	171	-23153	-10120	-12912	68	-3915	5465	-14842	-104	-21	-98	-69	11	-19790	7452	-18437	-455	-19350	9406	-14478	19	-19978	5997	-17711	-64	-60	-105	42	-151	18	34	-75	-21	-53	86	-29	0
0.427500	-152	-7188	-1280	-14009	-68	-16851	-5589	-31105	-293	-22305	-8695	-23316	182	-23210	-10387	-13175	-75	-4056	5559	-15005	-109	-19	-98	-69	4	-19959	7556	-18271	-437	-19451	9565	-14165	-63	-20088	6144	-17626	-63	-50	-103	40	-154	15	35	-69	-22	-51	86	-29	-3
0.428333	-144	-7198	-1301	-14270	-131	-17499	-5831	-30562	-270	-22648	-9277	-22871	37	-23176	-10657	-13527	-31	-4195	5660	-15180	-105	-21	-96	-67	72	-20133	7669	-18084	-368	-19566	9735	-13873	-156	-20201	6321	-17554	-62	-52	-103	41	-154	20	37	-73	-22	-53	84	-29	-4
0.429167	-134	-7194	-1325	-14546	-107	-18248	-6173	-29963	-224	-22988	-9867	-22450	-194	-23066	-10933	-13935	10	-4330	5764	-15365	-108	-22	-95	-68	-28	-20317	7777	-17882	-380	-19692	9922	-13595	4	-20311	6527	-17497	-63	-33	-107	40	-156	20	38	-74	-23	-51	86	-28	-1
0.430000	-142	-7186	-1356	-14837	-99	-19080	-6632	-29318	-162	-23318	-10486	-22042	-281	-22912	-11219	-14369	-12	-4457	5869	-15565	-104	-21	-95	-66	-103	-20497	7914	-17651	-386	-19821	10145	-13340	-107	-20417	6756	-17458	-63	-56	-103	41	-151	19	36	-77	-24	-53	84	-30	-1
0.430833	-149	-7165	-1396	-15143	-122	-19980	-7230	-28604	-120	-23640	-11148	-21644	-145	-22740	-11516	-14784	76	-4575	5978	-15786	-109	-23	-99	-72	-186	-20675	8028	-17434	-390	-19954	10325	-13107	-405	-20503	7005	-17441	-67	-59	-105	35	-154	16	53	-77	-23	-57	82	-32	-1
0.431667	-143	-7135	-1440	-15455	-139	-20938	-7969	-27807	-77	-23951	-11860	-21260	-95	-22576	-11821	-15150	200	-4684	6093	-16016	-114	-24	-102	-72	-252	-20848	8164	-17196	-271	-20096	10546	-12899	-199	-20580	7274	-17434	-68	-63	-108	36	-160	13	30	-81	-30	-61	75	-35	-9
0.432500	-142	-7105	-1489	-15775	-154	-21932	-8854	-26956	-12	-24244	-12642	-20877	-64	-22457	-12142	-15437	163	-4780	6222	-16265	-108	-25	-100	-69	-270	-20986	8313	-16949	-74	-20192	10771	-12704	-442	-20631	7562	-17438	-62	-57	-108	38	-151	19	35	-76	-18	-58	80	-28	3
0.433333	-121	-7052	-1532	-16052	-116	-22925	-9863	-26010	46	-24507	-13496	-20486	10	-22399	-12484	-15565	170	-4859	6359	-16523	-107	-24	-99	-69	-304	-21110	8469	-16701	-10	-20292	10997	-12530	-550	-20664	7863	-17460	-63	-56	-103	41	-152	19	35	-76	-19	-59	80	-31	-1
0.434167	-131	-6993	-1582	-16414	-135	-23902	-10996	-25000	111	-24738	-14440	-20093	-10	-22425	-12859	-15557	145	-4931	6506	-16798	-105	-21	-99	-68	-306	-21200	8631	-16460	-67	-20364	11221	-12368	-727	-20672	8163	-17496	-57	-60	-110	41	-152	20	35	-73	-22	-56	81	-26	-1
0.435000	-131	-6921	-1635	-16740	-187	-24834	-12222	-23926	158	-24925	-15488	-19697	21	-22556	-13287	-15372	141	-4983	6661	-17091	-108	-22	-98	-64	-303	-21253	8787	-16230	-117	-20407	11435	-12225	-840	-20647	8457	-17550	-61	-53	-107	42	-151	20	34	-76	-23	-56	80	-28	0
0.435833	-127	-6845	-1682	-17060	-203	-25695	-13514	-22796	174	-25062	-16639	-19304	132	-22792	-13767	-15005	176	-5051	6826	-17388	-107	-26	-100	-68	-322	-21265	8942	-16012	-172	-20416	11636	-12092	-975	-20603	8742	-17613	-64	-56	-108	39	-150	17	35	-59	-23	-53	79	-26	-3
0.436667	-125	-6767	-1728	-17376	-183	-26451	-14839	-21606	241	-25124	-17884	-18902	197	-23125	-14335	-14450	116	-5058	6998	-17697	-105	-24	-100	-69	-286	-21234	9092	-15817	-177	-20384	11815	-11971	-957	-20530	9010	-17689	-65	-58	-109	38	-152	18	33	-78	-23	-60	78	-29	0
0.437500	-120	-6661	-1770	-17696	-180	-27090	-16160	-20380	291	-25100	-19214	-18508	199	-23539	-14985	-13719	213	-5083	7180	-18007	-105	-24	-102	-68	-216	-21153	9233	-15642	-146	-20301	11966	-11853	-1000	-20431	9257	-17767	-61	-57	-109	42	-149	20	32	-78	-25	-57	82	-27	0
0.438333	-131	-6567	-1803	-18008	-200	-27581	-17429	-19136	319	-24980	-20615	-18132	188	-24020	-15748	-12844	130	-5086	7369	-18335	-105	-32	-101	-67	-254	-21023	9357	-15493	-153	-20177	12081	-11736	-896	-20311	9467	-17852	-61	-55	-105	40	-150	18	33	-74	-21	-57	84	-29	9
0.439167	-139	-6435	-1831	-18309	-126	-27897	-18609	-17892	384	-24747	-22057	-17775	211	-24536	-16626	-11836	2	-5089	7571	-18658	-109	-25	-101	-66	-240	-20846	9458	-15374	-99	-20000	12163	-11626	-966	-20161	9641	-17942	-87	-59	-107	40	-154	19	34	-74	-22	-56	81	-28	-4
0.440000	-138	-6308	-1843	-18606	-94	-28064	-19661	-16668	414	-24395	-23520	-17431	157	-25063	-17633	-10751	106	-5085	7776	-18979	-107	-25	-101	-70	-151	-20628	9536	-15290	-42	-19775	12195	-11519	-902	-20000	9772	-18031	-66	-58	-107	36	-153	17	32	-77	-23	-59	78	-30	-3
0.440833	-155	-6168	-1850	-18899	-94	-28045	-20565	-15483	436	-23915	-24974	-17111	128	-25552	-18761	-9627	-33	-5070	7993	-19291	-107	-25	-102	-70	-165	-20350	9587	-15234	-36	-19497	12188	-11410	-905	-19821	9856	-18131	-63	-57	-109	40	-146	20	35	-76	-18	-55	80	-26	0
0.441667	-151	-6032	-1841	-19171	-42	-27837	-21293	-14342	466	-23305	-26373	-16811	198	-25967	-19987	-8530	-27	-5052	8213	-19596	-103	-16	-99	-73	-232	-20046	9605	-15215	-162	-19183	12128	-11300	-919	-19628	9881	-18197	-60	-56	-107	40	-148	19	34	-73	-21	-58	78	-27	6
0.442500	-147	-5853	-1829	-19439	-15	-27453	-21831	-13288	473	-22580	-27669	-16538	189	-26270	-21306	-7492	42	-5030	8435	-19891	-102	-22	-101	-66	-239	-19709	9586	-15226	-200	-18831	12024	-11197	-781	-19426	9858	-18279	-62	-56	-168	37	-148	19	36	-74	-21	-57	80	-27	3
0.443333	-151	-5705	-1809	-19697	-14	-26902	-22181	-12333	470	-21758	-28833	-16270	125	-26435	-22699	-6573	-80	-5005	8663	-20179	-101	-22	-102	-74	-224	-19350	9524	-15275	-160	-18452	11867	-11097	-765	-19221	9771	-18347	-62	-57	-108	37	-152	18	34	-76	-24	-59	78	-33	0
0.444167	-155	-5504	-1782	-19946	-24	-26201	-22350	-11490	413	-20849	-29820	-16010	114	-26429	-24138	-5804	-167	-4977	8890	-20439	-111	-26	-102	-73	-239	-18976	9419	-15355	-205	-18046	11666	-11007	-1068	-19010	9629	-18408	-69	-75	-109	39	-154	15	29	-77	-24	-60	79	-30	-4
0.445000	-169	-5319	-1748	-20177	-35	-25364	-22338	-10776	415	-19863	-30602	-15736	128	-26229	-25571	-5233	-64	-4944	9127	-20675	-107	-25	-95	-70	-227	-18590	9276	-15460	-212	-17621	11426	-10907	-772	-18795	9439	-18459	-62	-58	-108	39	-152	19	53	-79	-26	-59	72	-30	-3
0.445833	-173	-5124	-1712	-20389	-42	-24420	-22177	-10221	352	-18837	-31163	-15403	125	-25825	-26965	-4884	-216	-4900	9364	-20887	-108	-25	-100	-69	-262	-18204	9092	-15586	-293	-17190	11151	-10824	-844	-18577	9196	-18496	-64	-57	-107	40	-149	18	33	-74	-19	-57	85	-29	2
0.446667	-183	-4920	-1681	-20594	-39	-23394	-21904	-9762	269	-17802	-31478	-15088	123	-25223	-28271	-4772	-273	-4853	9602	-21068	-109	-23	-99	-73	-264	-17824	8877	-15738	-359	-16766	10844	-10754	-880	-18359	8908	-18521	-61	-57	-107	39	-148	17	36	-75	-21	-58	84	-28	-12
0.447500	-187	-4717	-1655	-20763	-58	-22303	-21540	-9469	271	-16784	-31536	-14686	81	-24438	-29448	-4903	-263	-4797	9830	-21222	-109	-26	-102	-68	-315	-17463	8602	-15902	-285	-16352	10517	-10702	-1011	-18147	8583	-18534	-60	-60	-105	40	-148	20	36	-76	-23	-59	85	-28	2
0.448333	-202	-4507	-1640	-20925	-77	-21189	-21132	-9323	253	-15836	-31348	-14220	46	-23498	-30463	-5266	-290	-4745	10052	-21345	-124	-25	-101	-70	-378	-17129	8302	-16082	-270	-15963	10178	-10663	-1035	-17936	8219	-18537	-65	-59	-119	36	-151	34	40	-76	-25	-59	79	-32	-1
0.449167	-210	-4302	-1641	-21072	-139	-20075	-20714	-9319	172	-14965	-30908	-13667	99	-22428	-31286	-5849	-283	-4674	10273	-21437	-108	-22	-97	-67	-329	-16816	7982	-16262	-299	-15594	9817	-10636	-1021	-17716	7837	-18520	-63	-56	-104	41	-151	21	37	-73	-22	-55	85	-30	0
0.450000	-201	-4082	-1655	-21196	-206	-19004	-20306	-9444	164	-14205	-30234	-13022	80	-21269	-31882	-6623	-351	-4598	10477	-21486	-105	-25	-100	-69	-403	-16536	7621	-16450	-243	-15269	9491	-10638	-712	-17505	7435	-18491	-62	-58	-110	41	-151	16	34	-76	-25	-62	80	-31	-3
0.450833	-201	-3874	-1694	-21281	-220	-17987	-19956	-9729	145	-13584	-29347	-12279	-5	-20079	-32271	-7538	-314	-4520	10664	-21533	-107	-26	-100	-70	-466	-16291	7247	-16631	-191	-14982	9171	-10659	-447	-17292	7030	-18447	-41	-61	-108	38	-153	17	34	-77	-22	-60	80	-29	0
0.451667	-208	-3672	-1752	-21400	-202	-17051	-19673	-10046	144	-13113	-28282	-11447	-9	-18906	-32402	-8561	-245	-4437	10826	-21536	-103	-25	-100	-68	-458	-16082	6860	-16807	56	-14740	8855	-10703	-254	-17079	6629	-18389	-65	-58	-108	39	-151	18	33	-78	-25	-59	79	-29	1
0.452500	-203	-3470	-1837	-21482	-234	-16202	-19474	-10489	181	-12805	-27079	-10529	-44	-17792	-32298	-9638	-348	-4352	10964	-21515	-108	-26	-101	-70	-431	-15911	6467	-16965	281	-14532	8572	-10770	-561	-16867	6234	-18313	-64	-61	-109	37	-154	15	34	-78	-22	-57	81	-28	-3
0.453333	-210	-3279	-1954	-21544	-220	-15471	-19364	-11006	194	-12672	-25782	-9540	-67	-16787	-31960	-10732	-168	-4263	11079	-21466	-132	-22	-98	-67	-385	-15771	6080	-17106	153	-14394	8326	-10858	-1124	-16645	5862	-18223	-62	-56	-105	40	-151	4	35	-87	-23	-55	81	-29	0
0.454167	-205	-3090	-2093	-21601	-210	-14865	-19346	-11571	207	-12695	-24436	-8506	-64	-15923	-31395	-11780	-324	-4182	11157	-21401	-103	-22	-98	-68	-432	-15665	5709	-17227	52	-14290	8116	-10961	-1505	-16426	5507	-18119	-60	-53	-107	41	-152	21	38	-73	-22	-52	84	-26	1
0.455000	-205	-2926	-2266	-21652	-213	-14387	-19395	-12157	177	-12877	-23089	-7459	-114	-15241	-30630	-12755	-294	-4100	11199	-21323	-103	-22	-97	-69	-473	-15594	5330	-17325	7	-14236	7944	-11099	-1648	-16207	5187	-18008	-61	-55	-103	39	-149	21	36	-92	-21	-53	81	-30	1
0.455833	-219	-2771	-2474	-21700	-196	-14035	-19506	-12742	128	-13192	-21776	-6412	-107	-14759	-29697	-13608	-239	-4036	11193	-21234	-105	-22	-97	-69	-383	-15546	4982	-17388	-56	-14239	7811	-11245	-1572	-15990	4900	-17900	-67	-58	-105	39	-151	20	33	-76	-22	-55	84	-32	0
0.456667	-212	-2637	-2706	-21743	-182	-13808	-19651	-13326	86	-13622	-20555	-5423	-201	-14486	-28619	-14314	-274	-3979	11150	-21137	-121	-25	-101	-69	-320	-15525	4661	-17447	-144	-14263	7718	-11409	-1451	-15771	4651	-17770	-67	-58	-107	36	-156	15	32	-79	-26	-57	79	-31	-6
0.457500	-210	-2515	-2972	-21794	-237	-13699	-19783	-13863	41	-14129	-19448	-4518	-268	-14416	-27439	-14855	-303	-3931	11062	-21037	-111	-24	-102	-73	-321	-15516	4383	-17460	-259	-14329	7671	-11597	-1680	-15548	4444	-17643	-66	-59	-105	36	-151	18	34	-77	-26	-57	79	-31	0
0.458333	-206	-2409	-3266	-21835	-242	-13682	-19914	-14335	27	-14687	-18488	-3725	-260	-14542	-26187	-15216	-122	-3891	10931	-20933	-108	-26	-99	-70	-256	-15520	4141	-17452	-234	-14425	7653	-11768	-1453	-15328	4278	-17512	-65	-59	-107	34	-153	19	33	-70	-27	-57	80	-28	-3
0.459167	-199	-2323	-3582	-21889	-206	-13755	-19972	-14734	29	-15263	-17686	-3109	-309	-14838	-24899	-15396	-178	-3876	10752	-20832	-112	-23	-99	-56	-271	-15534	3943	-17410	-189	-14548	7677	-11957	-1552	-15111	4153	-17389	-68	-56	-104	41	-153	19	32	-74	-25	-53	82	-28	-4
0.460000	-199	-2253	-3918	-21942	-167	-13901	-19941	-15045	62	-15835	-17056	-2674	-314	-15324	-23610	-15407	-212	-3898	10537	-20735	-107	-22	-98	-70	-270	-15551	3788	-17351	-203	-14689	7725	-12147	-1585	-14897	4070	-17273	-59	-52	-108	42	-149	19	33	-77	-16	-53	82	-29	4
0.460833	-202	-2206	-4282	-22010	-90	-14101	-19810	-15258	98	-16372	-16592	-2446	-308	-15829	-22359	-15260	-196	-3891	10278	-20651	-105	-19	-98	-68	-257	-15567	3692	-17267	-276	-14843	7802	-12328	-1254	-14688	4024	-17169	-63	-55	-103	41	-146	20	35	-74	-21	-52	84	-27	2
0.461667	-202	-2174	-4654	-22080	-73	-14340	-19539	-15374	62	-16856	-16284	-2453	-249	-16428	-21174	-14985	-159	-3923	9997	-20569	-107	-18	-100	-66	-275	-15579	3633	-17165	-300	-15008	7892	-12527	-1000	-14482	4016	-17069	-65	-55	-104	42	-150	34	43	-74	-22	-52	84	-24	2
0.462500	-187	-2160	-5040	-22167	-91	-14611	-19134	-15382	81	-17262	-16113	-2702	-237	-17101	-20065	-14611	-114	-3972	9668	-20503	-102	-16	-95	-64	-232	-15588	3633	-17046	-179	-15169	8002	-12708	-1084	-14292	4039	-16988	-61	-55	-103	44	-151	19	35	-73	-17	-53	85	-26	-3
0.463333	-187	-2165	-5438	-22267	-58	-14873	-18595	-15303	64	-17591	-16065	-3194	-275	-17768	-19057	-14172	-183	-4041	9319	-20457	-111	-21	-99	-69	-292	-15589	3677	-16926	-227	-15334	8115	-12882	-888	-14107	4090	-16926	-64	-59	-105	39	-154	8	28	-79	-24	-58	81	-31	-5
0.464167	-196	-2188	-5844	-22377	-23	-15135	-17925	-15133	33	-17820	-16096	-3919	-237	-18372	-18145	-13706	-166	-4126	8946	-20421	-111	-30	-102	-73	-322	-15573	3780	-16796	-280	-15493	8234	-13051	-747	-13930	4169	-16883	-63	-61	-108	37	-158	17	29	-78	-24	-60	80	-34	-5
0.465000	-187	-2215	-6242	-22489	-41	-15397	-17126	-14887	18	-17956	-16198	-4868	-221	-18929	-17328	-13236	30	-4212	8572	-20397	-107	-25	-103	-75	-321	-15542	3920	-16666	-262	-15632	8358	-13203	-688	-13763	4271	-16833	-67	-61	-86	34	-156	21	26	-81	-22	-59	78	-35	-6
0.465833	-176	-2270	-6635	-22617	-44	-15634	-16228	-14579	-11	-18003	-16270	-6017	-236	-19393	-16608	-12811	-103	-4313	8189	-20385	-107	-22	-100	-73	-314	-15495	4106	-16534	-267	-15757	8483	-13341	-575	-13612	4397	-16835	-64	-56	-110	37	-153	18	32	-78	-23	-58	78	-31	0
0.466667	-169	-2308	-7011	-22756	11	-15841	-15238	-14221	-11	-17974	-16353	-7329	-214	-19755	-15972	-12424	56	-4417	7809	-20388	-116	-21	-81	-72	-213	-15441	4347	-16415	-264	-15858	8601	-13470	-427	-13467	4543	-16838	-64	-60	-110	40	-151	16	28	-67	-21	-55	80	-31	1
0.467500	-173	-2372	-7379	-22918	5	-16022	-14192	-13839	-24	-17871	-16387	-8776	-224	-20011	-15409	-12174	6	-4528	7435	-20403	-108	-19	-101	-70	-167	-15369	4620	-16307	-202	-15948	8717	-13579	-216	-13346	4700	-16860	-62	-55	-109	42	-152	16	32	-77	-22	-60	77	-32	-3
0.468333	-168	-2443	-7724	-23065	-7	-16186	-13128	-13461	-28	-17736	-16357	-10332	-236	-20155	-14917	-12012	-44	-4642	7073	-20435	-109	-19	-101	-70	-121	-15290	4920	-16214	-162	-16005	8827	-13668	28	-13235	4876	-16889	-62	-58	-109	39	-150	12	33	-77	-21	-57	77	-32	0
0.469167	-155	-2527	-8049	-23237	35	-16320	-12068	-13103	33	-17568	-16242	-11927	-215	-20189	-14448	-11970	-162	-4761	6726	-20473	-104	-19	-100	-70	-133	-15196	5246	-16138	-203	-16050	8937	-13751	160	-13145	5059	-16932	-62	-56	-107	41	-150	17	32	-78	-22	-57	79	-30	-14
0.470000	-161	-2613	-8348	-23420	46	-16438	-11046	-12790	78	-17391	-16025	-13559	-164	-20126	-14016	-12026	-250	-4871	6407	-20523	-108	-22	-100	-72	-200	-15110	5590	-16082	-253	-16073	9045	-13807	298	-13067	5251	-16988	-64	-66	-91	41	-159	15	33	-77	-19	-58	78	-30	-1
0.470833	-153	-2711	-8613	-23619	78	-16544	-10086	-12535	102	-17222	-15699	-15177	-113	-19979	-13601	-12260	-300	-4986	6107	-20581	-108	-22	-101	-70	-272	-15011	5959	-16038	-315	-16077	9147	-13864	213	-13017	5448	-17051	-62	-55	-108	40	-152	18	33	-79	-21	-58	81	-30	-1
0.471667	-155	-2815	-8847	-23830	68	-16643	-9210	-12368	75	-17076	-15272	-16739	-59	-19762	-13200	-12580	-104	-5093	5843	-20643	-111	-23	-100	-73	-279	-14920	6322	-16032	-291	-16064	9254	-13865	542	-12977	5654	-17121	-62	-59	-105	41	-152	13	32	-74	-22	-59	79	-33	-3
0.472500	-161	-2926	-9046	-24054	66	-16748	-8429	-12292	28	-16969	-14747	-18222	-43	-19488	-12786	-12999	-138	-5197	5591	-20709	-111	-22	-101	-69	-227	-14830	6694	-16035	-239	-16040	9351	-13866	931	-12961	5866	-17192	-63	-60	-105	41	-153	17	33	-79	-25	-58	79	-30	-3
0.473333	-131	-3047	-9210	-24294	68	-16838	-7757	-12331	7	-16905	-14128	-19591	-83	-19179	-12364	-13510	-173	-5296	5372	-20777	-109	-24	-102	-72	-115	-14752	7067	-16060	-269	-15997	9488	-13847	1123	-12962	6085	-17266	-65	-60	-121	38	-151	15	34	-79	-24	-57	81	-30	-1
0.474167	-129	-3173	-9340	-24549	49	-16948	-7211	-12493	-27	-16901	-13447	-20858	-154	-18857	-11942	-14073	-113	-5385	5178	-20837	-109	-22	-96	-67	-109	-14679	7435	-16099	-246	-15943	9619	-13806	1457	-12980	6309	-17335	-62	-57	-103	41	-153	18	34	-76	-19	-50	81	-30	-4
0.475000	-144	-3305	-9437	-24815	54	-17069	-6779	-12774	-69	-16954	-12708	-21984	-183	-18526	-11509	-14691	-133	-5468	5004	-20904	-105	-22	-99	-73	-156	-14628	7794	-16159	-198	-15887	9760	-13749	1506	-13008	6532	-17408	-64	-58	-110	44	-152	21	36	-77	-22	-57	81	-28	0
0.475833	-132	-3436	-9499	-25084	2	-17205	-6463	-13184	-63	-17057	-11930	-22962	-141	-18214	-11093	-15328	-155	-5541	4849	-20961	-104	-22	-96	-67	-58	-14587	8145	-16228	-255	-15828	9921	-13670	1361	-13062	6760	-17474	-62	-58	-107	38	-151	18	35	-74	-21	-56	77	-31	0
0.476667	-122	-3573	-9536	-25364	-9	-17364	-6254	-13732	-41	-17218	-11145	-23789	-132	-17920	-10710	-15967	-152	-5603	4704	-20998	-107	-21	-100	-70	-84	-14560	8482	-16321	-319	-15764	10097	-13577	1520	-13124	6989	-17537	-62	-59	-109	37	-153	18	37	-73	-31	-57	78	-28	0
0.477500	-104	-3742	-9546	-25647	32	-17554	-6148	-14402	-49	-17427	-10370	-24467	-195	-17661	-10306	-16590	-127	-5655	4569	-21070	-104	-21	-100	-68	-74	-14552	8805	-16419	-255	-15704	10286	-13475	1672	-13191	7221	-17600	-65	-58	-107	40	-154	18	35	-74	-22	-59	80	-30	-4
0.478333	-112	-3838	-9533	-25932	11	-17729	-6094	-15188	-25	-17672	-9621	-24995	-200	-17443	-9963	-17183	-87	-5691	4438	-21115	-104	-21	-100	-69	-46	-14555	9116	-16526	-160	-15644	10499	-13350	1856	-13269	7458	-17654	-51	-59	-108	41	-151	19	38	-73	-21	-57	86	-26	-3
0.479167	-133	-3958	-9501	-26205	19	-17930	-6108	-16073	0	-17941	-8917	-25377	-229	-17264	-9663	-17737	-349	-5712	4306	-21158	-102	-21	-99	-70	-185	-14571	9413	-16641	-91	-15589	10729	-13224	2069	-13344	7689	-17706	-61	-57	-103	38	-151	20	40	-72	-21	-56	85	-28	3
0.480000	-108	-4062	-9459	-26467	33	-18144	-6157	-17043	2	-18229	-8271	-25626	-268	-17127	-9417	-18235	-233	-5717	4169	-21193	-105	-22	-97	-67	-185	-14596	9697	-16762	-137	-15532	10976	-13088	2034	-13423	7924	-17755	-58	-56	-103	39	-146	24	36	-73	-19	-55	86	-24	2
0.480833	-96	-4152	-9405	-26733	-1	-18357	-6222	-18089	-44	-18520	-7680	-25765	-274	-17030	-9235	-18683	-224	-5705	4023	-21226	-100	-19	-97	-66	-180	-14636	9967	-16886	-130	-15482	11222	-12950	2099	-13499	8152	-17798	-61	-56	-103	41	-150	20	36	-72	-19	-55	86	-29	0
0.481667	-116	-4220	-9350	-26931	-25	-18575	-6288	-19196	-94	-18809	-7161	-25789	-251	-16980	-9126	-19069	-283	-5675	3869	-21260	-107	-23	-99	-67	-128	-14673	10226	-17015	-49	-15431	11504	-12818	2251	-13569	8379	-17842	-62	-57	-105	43	-153	19	37	-75	-21	-57	85	-31	1
0.482500	-125	-4263	-9278	-27120	-10	-18772	-6333	-20334	-92	-19077	-6708	-25714	-256	-16959	-9047	-19395	-181	-5622	3699	-21283	-101	-17	-94	-67	-160	-14710	10479	-17142	58	-15378	11786	-12688	2428	-13631	8603	-17881	-58	-55	-101	39	-147	23	41	-70	-18	-56	82	-29	2
0.483333	-127	-4270	-9238	-27277	-13	-18976	-6337	-21485	-77	-19319	-6320	-25551	-289	-16974	-9036	-19664	-63	-5550	3517	-21317	-108	-24	-103	-68	-239	-14754	10715	-17276	128	-15329	12063	-12565	2700	-13688	8819	-17927	-63	-67	-109	36	-149	17	37	-77	-21	-57	85	-31	-4
0.484167	-117	-4248	-9196	-27395	-8	-19149	-6299	-22624	-61	-19524	-5988	-25323	-285	-17016	-9070	-19879	-154	-5456	3325	-21350	-107	-19	-102	-72	-249	-14785	10945	-17406	105	-15268	12352	-12452	2474	-13736	9028	-17972	-68	-61	-107	35	-154	16	34	-77	-25	-58	76	-31	-4
0.485000	-116	-4185	-9146	-27465	0	-19291	-6200	-23737	-21	-19694	-5694	-25023	-288	-17078	-9124	-20051	-105	-5340	3128	-21388	-108	-25	-100	-68	-255	-14820	11165	-17534	98	-15196	12645	-12351	2224	-13759	9216	-18013	-65	-58	-104	42	-152	19	35	-74	-23	-56	85	-29	-3
0.485833	-120	-4086	-9108	-27491	-30	-19393	-6033	-24795	-27	-19815	-5440	-24678	-264	-17162	-9191	-20178	-82	-5199	2927	-21427	-107	-23	-99	-63	-282	-14835	11378	-17664	76	-15111	12926	-12264	2614	-13793	9429	-18062	-63	-58	-104	39	-154	19	35	-77	-22	-59	82	-31	0
0.486667	-121	-3944	-9076	-27473	-83	-19459	-5801	-25790	-66	-19887	-5212	-24287	-252	-17273	-9255	-20267	-100	-5039	2728	-21475	-109	-36	-100	-69	-259	-14848	11580	-17787	110	-15013	13201	-12196	2407	-13802	9618	-18116	-62	-60	-108	39	-150	19	33	-75	-21	-58	85	-29	1
0.487500	-121	-3764	-9044	-27399	-56	-19479	-5501	-26692	-88	-19915	-4994	-23867	-289	-17355	-9293	-20321	-55	-4859	2535	-21524	-104	-21	-100	-67	-107	-14851	11775	-17912	168	-14905	13469	-12144	2231	-13806	9796	-18178	-62	-59	-104	42	-148	17	34	-75	-19	-59	81	-27	2
0.488333	-118	-3547	-9033	-27286	-17	-19456	-5141	-27492	-82	-19897	-4782	-23431	-271	-17455	-9284	-20350	-79	-4655	2348	-21589	-104	-23	-99	-67	-98	-14844	11961	-18017	172	-14779	13728	-12107	2216	-13804	9970	-18246	-61	-58	-141	41	-150	18	37	-73	-17	-57	82	-29	-3
0.489167	-107	-3298	-9016	-27126	-18	-19386	-4715	-28178	-62	-19832	-4571	-22985	-260	-17568	-9238	-20353	-60	-4440	2178	-21655	-86	-22	-98	-68	-152	-14831	12143	-18125	111	-14638	13973	-12088	2047	-13784	10133	-18324	-63	-56	-104	42	-152	18	33	-75	-24	-59	82	-28	0
0.490000	-105	-3020	-9007	-26938	-47	-19268	-4243	-28741	-57	-19727	-4362	-22541	-324	-17671	-9112	-20329	-119	-4204	2020	-21734	-109	-25	-101	-70	-48	-14819	12302	-18224	56	-14485	14205	-12088	1972	-13761	10292	-18413	-68	-61	-105	35	-156	13	28	-78	-26	-61	79	-33	-6
0.490833	-119	-2723	-8999	-26703	-98	-19112	-3731	-29175	-76	-19591	-4132	-22107	-314	-17763	-8910	-20283	-248	-3953	1890	-21815	-113	-25	-101	-73	0	-14792	12466	-18309	172	-14321	14437	-12099	1870	-13722	10447	-18503	-65	-57	-108	38	-151	17	30	-76	-27	-58	76	-31	-1
0.491667	-132	-2401	-8983	-26445	-68	-18911	-3178	-29475	-83	-19409	-3893	-21679	-272	-17837	-8625	-20206	-105	-3685	1787	-21904	-110	-27	-104	-73	-83	-14772	12624	-18381	158	-14151	14657	-12124	1624	-13681	10608	-18602	-64	-45	-104	36	-155	15	30	-78	-32	-63	78	-35	-4
0.492500	-130	-2065	-8965	-26167	-28	-18674	-2602	-29632	-41	-19203	-3656	-21313	-311	-17893	-8263	-20097	-196	-3408	1711	-21990	-109	-26	-101	-72	-29	-14748	12780	-18433	10	-13976	14876	-12154	1336	-13623	10773	-18710	-69	-62	-108	37	-151	16	30	-78	-25	-63	77	-32	-3
0.493333	-124	-1732	-8940	-25860	-32	-18412	-2017	-29665	-9	-18967	-3415	-20962	-287	-17921	-7814	-19960	-161	-3117	1669	-22080	-110	-27	-99	-70	104	-14723	12930	-18467	29	-13796	15092	-12189	1100	-13558	10943	-18823	-69	-61	-99	41	-151	17	32	-73	-18	-56	80	-29	1
0.494167	-128	-1390	-8909	-25548	-66	-18123	-1429	-29573	-16	-18713	-3185	-20683	-300	-17923	-7302	-19790	-52	-2819	1661	-22178	-101	-18	-95	-41	64	-14708	13079	-18481	21	-13618	15312	-12230	977	-13480	11120	-18943	-61	-55	-102	39	-150	17	36	-74	-23	-58	80	-31	2
0.495000	-119	-1071	-8877	-25238	-88	-17827	-868	-29358	-48	-18449	-2973	-20459	-285	-17889	-6729	-19597	-12	-2520	1684	-22264	-107	-24	-96	-69	-96	-14699	13225	-18477	-181	-13443	15533	-12274	715	-13394	11319	-19069	-64	-59	-105	61	-147	20	33	-76	-22	-56	81	-28	0
0.495833	-127	-762	-8834	-24929	-66	-17516	-316	-29033	-96	-18165	-2777	-20310	-235	-17823	-6121	-19375	-17	-2216	1738	-22348	-108	-21	-95	-78	-222	-14699	13372	-18451	-284	-13284	15758	-12313	446	-13298	11500	-19195	-61	-56	-103	39	-148	18	33	-78	-23	-56	81	-28	0
0.496667	-139	-478	-8785	-24636	-93	-17205	195	-28602	-68	-17877	-2614	-20237	-249	-17717	-5487	-19129	32	-1915	1821	-22429	-101	-24	-98	-67	-436	-14695	13520	-18403	-213	-13125	15990	-12347	167	-13198	11713	-19329	-62	-57	-104	39	-152	19	37	-76	-28	-56	80	-31	0
0.497500	-145	-208	-8730	-24378	-76	-16905	661	-28085	-62	-17588	-2490	-20254	-258	-17578	-4851	-18869	50	-1617	1935	-22503	-107	-22	-99	-68	-655	-14703	13668	-18334	-135	-12965	16231	-12378	50	-13089	11938	-19458	-65	-62	-105	35	-150	18	30	-77	-22	-59	80	-32	-4
0.498333	-158	10	-8677	-24091	-47	-16615	1072	-27494	-81	-17309	-2404	-20354	-275	-17392	-4239	-18598	129	-1323	2079	-22569	-110	-26	-102	-72	-882	-14705	13819	-18241	-102	-12857	16481	-12398	-195	-12974	12175	-19581	-64	-39	-105	34	-154	15	33	-77	-22	-57	78	-32	-1
0.499167	-151	208	-8616	-23851	-78	-16340	1422	-26838	-103	-17012	-2368	-20551	-298	-17170	-3658	-18321	198	-1034	2254	-22604	-130	-23	-97	-68	-889	-14700	13971	-18131	-273	-12735	16746	-12399	-32	-12854	12436	-19709	-63	-56	-102	39	-150	20	33	-75	-39	-69	81	-31	2
0.500000	-141	373	-8549	-23635	-67	-16079	1711	-26127	-172	-16725	-2371	-20828	-277	-16903	-3124	-18046	108	-755	2450	-22669	-108	-25	-99	-70	-901	-14697	14124	-18004	-384	-12620	17016	-12391	-136	-12751	12699	-19836	-67	-56	-107	35	-151	19	36	-74	-21	-53	80	-27	0
0.500833	-143	503	-8483	-23446	-92	-15837	1929	-25382	-202	-16444	-2424	-21192	-289	-16603	-2658	-17783	187	-490	2671	-22698	-105	-21	-88	-67	-1037	-14685	14279	-17860	-368	-12516	17292	-12361	-122	-12608	12985	-19951	-61	-56	-102	41	-149	23	36	-73	-22	-60	86	-26	3
0.501667	-149	600	-8424	-23283	-99	-15614	2075	-24612	-208	-16167	-2504	-21620	-296	-16269	-2269	-17532	148	-240	2903	-22727	-104	-19	-97	-66	-910	-14661	14431	-17709	-272	-12411	17577	-12327	-268	-12489	13274	-20060	-64	-55	-104	42	-136	22	37	-72	-17	-55	86	-25	4
0.502500	-136	662	-8366	-23144	-60	-15401	2145	-23833	-228	-15898	-2647	-22117	-241	-15908	-1967	-17319	91	-6	3155	-22742	-103	-19	-96	-63	-478	-14623	14583	-17551	-130	-12318	17855	-12276	-424	-12377	13574	-20168	-63	-55	-101	42	-149	22	36	-77	-23	-52	86	-25	-3
0.503333	-129	684	-8326	-23037	-74	-15197	2141	-23059	-174	-15677	-2807	-22642	-265	-15523	-1802	-17137	119	207	3409	-22752	-110	-26	-101	-68	-246	-14578	14728	-17382	-145	-12225	18126	-12220	-906	-12269	13873	-20267	-66	-58	-105	40	-153	18	35	-79	-24	-56	82	-29	-3
0.504167	-142	685	-8290	-22954	-92	-14992	2069	-22297	-165	-15368	-2988	-23193	-306	-15122	-1625	-16978	-13	401	3671	-22748	-96	-27	-101	-69	-313	-14515	14870	-17209	-82	-12133	18389	-12151	-1073	-12175	14186	-20350	-64	-60	-107	40	-153	12	34	-81	-24	-58	80	-23	-5
0.505000	-151	655	-8260	-22894	-61	-14782	1930	-21558	-184	-15103	-3175	-23742	-324	-14704	-1569	-16860	63	579	3939	-22743	-107	-24	-99	-68	-234	-14433	15012	-17024	45	-12032	18640	-12078	-935	-12086	14496	-20426	-65	-61	-104	40	-151	19	36	-74	-23	-56	84	-30	-1
0.505833	-156	606	-8242	-22847	-50	-14560	1737	-20845	-202	-14831	-3359	-24267	-308	-14278	-1589	-16774	67	740	4209	-22729	-112	-25	-101	-72	380	-14349	15146	-16844	-15	-11931	18866	-11999	-940	-12005	14802	-20486	-65	-58	-108	39	-152	18	35	-77	-27	-55	80	-28	0
0.506667	-145	532	-8239	-22825	-64	-14316	1484	-20168	-199	-14550	-3535	-24748	-286	-13860	-1670	-16718	-41	876	4465	-22716	-110	-27	-103	-70	905	-14224	15276	-16660	-83	-11829	19067	-11926	-1171	-11937	15105	-20542	-69	-63	-107	41	-150	17	42	-76	-24	-55	79	-31	-3
0.507500	-151	443	-8306	-22821	-100	-14049	1186	-19530	-177	-14265	-3697	-25158	-292	-13448	-1793	-16686	77	993	4714	-22699	-108	-25	-99	-69	928	-14099	15400	-16481	-27	-11714	19249	-11851	-1049	-11876	15407	-20581	-63	-59	-107	43	-152	16	35	-79	-23	-58	86	-30	1
0.508333	-160	346	-8258	-22820	-94	-13737	859	-18934	-170	-13932	-3825	-25472	-253	-13044	-1954	-16673	-88	1092	4955	-22681	-104	-22	-101	-70	1031	-13956	15520	-16302	-66	-11603	19398	-11787	-587	-11823	15702	-20612	-65	-58	-105	43	-150	18	35	-77	-23	-56	84	-28	0
0.509167	-156	242	-8282	-22838	-85	-13393	503	-18373	-205	-13646	-3929	-25685	-290	-12665	-2139	-16676	-120	1171	5177	-22657	-108	-22	-99	-72	1322	-13808	15637	-16133	-74	-11488	19517	-11730	239	-11775	15989	-20629	-61	-58	-105	41	-152	19	35	-76	-18	-53	84	-29	-21
0.510000	-164	130	-8312	-22865	-99	-13010	130	-17864	-221	-13315	-3991	-25775	-271	-12305	-2336	-16673	-116	1228	5382	-22648	-105	-19	-97	-68	1456	-13645	15748	-15960	-13	-11372	19605	-11689	424	-11730	16265	-20643	-63	-58	-137	39	-154	17	35	-76	-24	-56	82	-30	-1
0.510833	-170	26	-8342	-22904	-102	-12584	-249	-17396	-190	-12973	-4023	-25733	-206	-11976	-2535	-16671	-135	1266	5570	-22634	-110	-13	-97	-69	1431	-13478	15858	-15801	-17	-11255	19664	-11662	-145	-11681	16540	-20637	-66	-58	-107	40	-155	16	33	-77	-23	-56	84	-40	0
0.511667	-177	-72	-8370	-22956	-135	-12118	-625	-16965	-149	-12605	-4015	-25550	-167	-11682	-2729	-16659	-59	1292	5734	-22623	-107	-24	-98	-69	1293	-13297	15974	-15635	-132	-11139	19698	-11650	-727	-11625	16804	-20628	-64	-60	-108	42	-147	20	34	-78	-26	-56	81	-31	1
0.512500	-166	-172	-8393	-23016	-170	-11619	-986	-16577	-128	-12234	-3977	-25227	-176	-11416	-2910	-16619	104	1300	5883	-22617	-109	-16	-99	-72	1199	-13089	16089	-15484	-234	-11030	19714	-11650	-828	-11568	17070	-20609	-64	-60	-105	38	-152	17	34	-76	-23	-57	81	-29	-6
0.513333	-159	-233	-8407	-23086	-132	-11079	-1325	-16223	-139	-11845	-3904	-24770	-169	-11183	-3077	-16558	-15	1297	6007	-22609	-108	-22	-98	-67	1029	-12918	16213	-15339	-324	-10919	19713	-11665	-1207	-11494	17326	-20582	-73	-59	-104	43	-147	20	37	-75	-22	-55	87	-29	1
0.514167	-145	-282	-8406	-23164	-122	-10520	-1633	-15898	-159	-11454	-3817	-24187	-145	-10980	-3234	-16459	-33	1279	6120	-22605	-102	-19	-96	-72	775	-12721	16340	-15204	-490	-10817	19696	-11695	-1406	-11407	17578	-20552	-57	-58	-105	40	-148	2	29	-64	-15	-53	82	-29	0
0.515000	-118	-318	-8388	-23265	-119	-9948	-1891	-15610	-150	-11063	-3713	-23491	-145	-10815	-3382	-16338	-30	1245	6207	-22609	-105	-22	-97	-70	578	-12523	16476	-15084	-556	-10726	19662	-11738	-1550	-11305	17806	-20520	-63	-60	-109	37	-153	17	34	-78	-23	-58	80	-30	-1
0.515833	-104	-326	-8362	-23374	-76	-9374	-2164	-15354	-113	-10670	-3600	-22696	-102	-10674	-3525	-16182	-55	1210	6288	-22607	-108	-23	-97	-69	327	-12316	16626	-14976	-460	-10638	19643	-11780	-1528	-11174	18062	-20472	-61	-57	-107	42	-147	17	33	-76	-19	-53	84	-27	0
0.516667	-128	-306	-8311	-23492	-74	-8798	-2364	-15112	-77	-10277	-3481	-21818	-52	-10550	-3664	-15996	28	1170	6355	-22609	-107	-22	-98	-69	230	-12104	16787	-14872	-415	-10565	19610	-11832	-1756	-11027	18293	-20426	-64	-57	-100	40	-150	17	28	-76	-19	-57	84	-31	1
0.517500	-151	-258	-8239	-23625	-78	-8241	-2533	-14900	-29	-9898	-3376	-20887	-40	-10439	-3816	-15782	-19	1121	6412	-22605	-108	-26	-98	-66	148	-11893	16951	-14787	-427	-10494	19584	-11880	-1678	-10858	18521	-20370	-65	-56	-107	38	-150	13	32	-79	-19	-58	90	-29	-4
0.518333	-160	-182	-8146	-23771	-64	-7710	-2658	-14708	-13	-9534	-3291	-19919	-88	-10338	-3980	-15548	-187	1073	6465	-22600	-107	-22	-97	-67	-27	-11673	17146	-14717	-421	-10431	19563	-11923	-1729	-10663	18739	-20316	-61	-56	-104	42	-151	16	32	-77	-19	-58	80	-28	-1
0.519167	-153	-73	-8034	-23931	-88	-7215	-2747	-14532	-8	-9185	-3211	-18939	-127	-10236	-4167	-15298	-231	1025	6520	-22590	-107	-21	-99	-68	-134	-11454	17347	-14667	-420	-10374	19547	-11960	-1557	-10447	18950	-20255	-61	-57	-107	40	-151	15	34	-76	-19	-56	82	-27	-3
0.520000	-150	62	-7910	-24099	-111	-6762	-2788	-14378	9	-8857	-3147	-17963	-160	-10125	-4383	-15040	-276	986	6578	-22572	-105	-21	-96	-66	-288	-11235	17562	-14634	-362	-10322	19536	-11978	-1483	-10211	19138	-20196	-61	-57	-103	41	-152	15	34	-74	-21	-56	81	-28	0
0.520833	-149	234	-7766	-24273	-78	-6363	-2828	-14234	-3	-8550	-3145	-17008	-156	-9998	-4629	-14785	71	947	6642	-22554	-101	-18	-96	-75	-326	-11015	17789	-14618	-324	-10271	19532	-11981	-1425	-9956	19318	-20125	-59	-56	-104	42	-151	16	35	-73	-18	-56	82	-26	5
0.521667	-163	425	-7617	-24462	-72	-6012	-2828	-14107	-86	-8266	-3157	-16107	-90	-9848	-4904	-14534	-21	918	6711	-22522	-102	-19	-97	-64	-324	-10791	18020	-14624	-354	-10218	19524	-11970	-1137	-9687	19480	-20057	-51	-53	-103	40	-147	20	38	-73	-18	-53	86	-25	-1
0.522500	-160	649	-7452	-24652	-86	-5714	-2804	-13994	-110	-8006	-3203	-15249	-79	-9676	-5214	-14299	-116	897	6794	-22486	-107	-10	-97	-67	-421	-10574	18259	-14653	-268	-10164	19514	-11936	-1055	-9405	19614	-19990	-61	-57	-103	43	-152	16	34	-75	-17	-52	87	-27	-7
0.523333	-174	885	-7291	-24848	-86	-5474	-2769	-13894	-160	-7772	-3286	-14475	-154	-9477	-5555	-14088	-158	871	6880	-22450	-105	-25	-102	-72	-512	-10364	18486	-14706	-273	-10112	19489	-11890	-844	-9122	19725	-19927	-63	-61	-109	35	-152	10	30	-78	-25	-62	78	-33	-6
0.524167	-176	1147	-7128	-25047	-99	-5289	-2721	-13802	-184	-7558	-3402	-13777	-189	-9239	-5917	-13893	-210	864	6985	-22403	-109	-25	-102	-70	-607	-10156	18716	-14776	-313	-10045	19463	-11821	-390	-8825	19815	-19864	-66	-62	-108	37	-154	12	23	-77	-28	-60	84	-31	-4
0.525000	-176	1440	-6959	-25222	-96	-5134	-2659	-13710	-156	-7351	-3539	-13149	-206	-8957	-6297	-13720	-206	865	7101	-22352	-109	-25	-100	-70	-649	-9946	18941	-14865	-214	-9971	19419	-11730	-472	-8531	19878	-19801	-67	-61	-107	38	-154	13	33	-77	-26	-62	77	-33	0
0.525833	-191	1729	-6798	-25411	-81	-5023	-2595	-13621	-181	-7160	-3707	-12608	-219	-8647	-6681	-13572	-12	871	7235	-22295	-107	-25	-100	-75	-774	-9748	19152	-14975	-137	-9885	19354	-11637	-234	-8240	19919	-19742	-66	-63	-110	37	-152	13	33	-75	-21	-68	80	-32	0
0.526667	-202	2039	-6645	-25580	-85	-4942	-2528	-13534	-141	-6973	-3897	-12150	-225	-8295	-7065	-13468	-67	880	7375	-22235	-108	-27	-102	-70	-935	-9552	19343	-15106	-137	-9782	19259	-11532	-174	-7958	19930	-19692	-73	-60	-107	40	-150	15	33	-75	-24	-61	80	-33	-5
0.527500	-202	2357	-6502	-25738	-74	-4887	-2468	-13446	-87	-6793	-4108	-11759	-211	-7924	-7434	-13352	-63	896	7528	-22173	-78	-24	-105	-72	-988	-9360	19512	-15253	-134	-9668	19135	-11421	-176	-7689	19910	-19652	-63	-57	-110	36	-152	17	34	-72	-19	-58	79	-34	0
0.528333	-203	2681	-6359	-25859	-9	-4837	-2403	-13353	-113	-6609	-4332	-11435	-207	-7526	-7783	-13270	-41	912	7689	-22107	-104	-22	-100	-68	-1081	-9189	19649	-15419	-96	-9539	18974	-11310	-107	-7435	19862	-19622	-62	-57	-107	40	-147	20	34	-75	-17	-57	80	-33	0
0.529167	-196	3007	-6227	-25995	8	-4794	-2361	-13255	-115	-6422	-4574	-11172	-211	-7109	-8111	-13231	-24	929	7866	-22044	-156	-24	-102	-69	-1201	-9021	19753	-15602	-151	-9399	18779	-11204	-24	-7203	19781	-19604	-64	-59	-108	39	-150	19	18	-73	-19	-58	80	-31	1
0.530000	-191	3329	-6104	-26099	2	-4744	-2326	-13126	-91	-6227	-4830	-10960	-167	-6676	-8402	-13128	5	945	8036	-21982	-107	-24	-100	-69	-1232	-8866	19814	-15802	-197	-9248	18548	-11097	-302	-6994	19671	-19600	-35	-60	-107	41	-150	16	33	-75	-23	-58	80	-34	-6
0.530833	-183	3650	-5983	-26179	57	-4683	-2309	-13039	-128	-6017	-5099	-10782	-159	-6242	-8658	-13053	-47	962	8215	-21921	-105	-30	-101	-73	-1116	-8716	19840	-16017	-189	-9086	18274	-11028	-181	-6804	19523	-19609	-62	-59	-108	38	-158	15	29	-76	-26	-60	81	-31	-4
0.531667	-191	3960	-5863	-26238	20	-4602	-2319	-12918	-142	-5792	-5373	-10634	-194	-5815	-8875	-12976	-27	975	8395	-21860	-112	-28	-104	-73	-957	-8577	19815	-16249	-158	-8921	17956	-10967	-281	-6643	19343	-19628	-93	-61	-111	36	-158	13	27	-80	-27	-60	77	-39	-5
0.532500	-208	4261	-5741	-26274	-28	-4505	-2326	-12794	-164	-5552	-5654	-10503	-214	-5390	-9048	-12873	51	992	8579	-21797	-110	-27	-104	-74	-871	-8438	19746	-16481	-158	-8744	17620	-10920	-402	-6503	19130	-19656	-65	-57	-111	38	-153	17	34	-75	-24	-58	79	-33	0
0.533333	-201	4556	-5602	-26284	7	-4370	-2356	-12653	-199	-5287	-5937	-10379	-233	-4989	-9180	-12749	-101	1016	8759	-21731	-108	-24	-101	-72	-862	-8313	19628	-16725	-253	-8574	17247	-10898	-273	-6394	18869	-19698	-63	-60	-109	39	-151	18	36	-75	-22	-60	77	-31	0
0.534167	-194	4839	-5456	-26273	-18	-4212	-2416	-12508	-219	-5005	-6226	-10256	-196	-4593	-9276	-12607	106	1038	8940	-21667	-104	-22	-103	-67	-862	-8196	19464	-16972	-354	-8402	16838	-10895	-254	-6311	18593	-19747	-61	-59	-110	36	-150	26	33	-74	-15	-58	84	-30	2
0.535000	-186	5091	-5299	-26250	-46	-4030	-2498	-12365	-254	-4710	-6523	-10138	-142	-4243	-9348	-12410	63	1059	9111	-21603	-107	-21	-100	-70	-921	-8090	19244	-17230	-405	-8241	16432	-10919	-353	-6261	18259	-19803	-61	-59	-105	41	-152	19	37	-73	-19	-60	79	-31	0
0.535833	-180	5345	-5125	-26193	-34	-3830	-2612	-12223	-292	-4403	-6826	-10021	-129	-3914	-9392	-12191	53	1086	9270	-21542	-108	-25	-115	-69	-945	-7993	18978	-17476	-339	-8094	15984	-10965	-567	-6240	17885	-19859	-63	-62	-111	43	-152	18	33	-73	-23	-58	77	-28	0
0.536667	-181	5567	-4932	-26126	-47	-3605	-2753	-12061	-227	-4090	-7130	-9905	-158	-3614	-9416	-11948	44	1120	9426	-21477	-104	-18	-101	-69	-970	-7906	18664	-17721	-353	-7961	15550	-11030	-630	-6247	17469	-19917	-66	-57	-104	44	-152	18	39	-73	-22	-58	81	-30	0
0.537500	-194	5769	-4713	-26040	-65	-3369	-2922	-11951	-210	-3767	-7435	-9791	-139	-3351	-9425	-11669	110	1163	9566	-21414	-108	-21	-98	-69	-857	-7819	18310	-17950	-369	-7843	15121	-11116	-540	-6286	17004	-19974	-67	-58	-109	42	-152	17	35	-81	-21	-56	79	-32	-6
0.538333	-189	5958	-4468	-25936	-69	-3132	-3117	-11826	-260	-3419	-7743	-9688	-177	-3111	-9426	-11364	54	1214	9695	-21348	-104	-18	-99	-68	-721	-7769	17922	-18157	-360	-7757	14708	-11207	-744	-6355	16497	-20017	-60	-55	-104	43	-150	18	35	-76	-22	-58	84	-29	1
0.539167	-185	6122	-4204	-25826	-81	-2884	-3347	-11723	-308	-3124	-8045	-9595	-225	-2895	-9434	-11036	176	1274	9808	-21285	-107	-19	-97	-67	-793	-7723	17499	-18348	-410	-7689	14310	-11328	-608	-6452	15938	-20049	-61	-57	-104	61	-148	18	34	-81	-21	-55	84	-30	2
0.540000	-194	6264	-3913	-25691	-75	-2643	-3605	-11632	-466	-2811	-8350	-9522	-220	-2703	-9444	-10695	176	1345	9911	-21220	-107	-22	-100	-69	-889	-7692	17040	-18507	-393	-7659	13938	-11455	-463	-6584	15336	-20066	-62	-56	-108	42	-151	17	33	-78	-25	-57	81	-30	-1
0.540833	-196	6394	-3601	-25554	-110	-2411	-3892	-11568	-585	-2513	-8647	-9475	-201	-2523	-9456	-10346	136	1429	10000	-21157	-128	-18	-99	-66	-925	-7674	16561	-18626	-315	-7645	13611	-11583	-553	-6741	14694	-20059	-62	-55	-104	41	-149	21	37	-75	-43	-66	84	-28	-8
0.541667	-202	6508	-3261	-25396	-176	-2189	-4200	-11523	-526	-2222	-8935	-9462	-126	-2356	-9482	-9993	192	1525	10078	-21095	-104	-19	-97	-67	-1014	-7677	16065	-18710	-292	-7672	13311	-11714	-331	-6934	14012	-20021	-56	-51	-101	45	-151	20	35	-75	-17	-52	88	-26	1
0.542500	-201	6599	-2910	-25235	-163	-1981	-4541	-11505	-496	-1953	-9211	-9486	-110	-2196	-9518	-9643	111	1632	10163	-21041	-101	-17	-96	-65	-961	-7698	15564	-18746	-272	-7729	13082	-11844	-155	-7141	13294	-19974	-64	-55	-101	42	-149	22	38	-74	-22	-57	86	-26	0
0.543333	-190	6682	-2543	-25067	-96	-1800	-4910	-11519	-472	-1710	-9485	-9561	-212	-2045	-9577	-9309	96	1749	10200	-20993	-108	-19	-102	-69	-761	-7749	15048	-18742	-184	-7824	12888	-11977	-357	-7388	12526	-19892	-63	-59	-104	38	-155	18	34	-79	-23	-58	81	-33	-5
0.544167	-189	6746	-2171	-24893	-114	-1637	-5298	-11557	-445	-1483	-9733	-9679	-239	-1889	-9650	-8984	145	1878	10254	-20954	-108	-21	-102	-72	-630	-7819	14540	-18683	-163	-7953	12743	-12098	-301	-7655	11770	-19784	-67	-61	-100	41	-154	15	35	-77	-25	-58	79	-32	-4
0.545000	-186	6833	-1783	-24712	-87	-1492	-5703	-11624	-360	-1278	-9970	-9848	-156	-1729	-9732	-8677	104	2021	10305	-20920	-108	-23	-100	-70	-527	-7915	14041	-18572	-126	-8113	12651	-12209	-56	-7935	10996	-19641	-65	-59	-107	37	-154	18	33	-78	-24	-58	80	-30	-1
0.545833	-200	6863	-1407	-24530	-93	-1356	-6122	-11718	-194	-1089	-10183	-10065	-148	-1565	-9830	-8396	225	2166	10363	-20897	-109	-21	-96	-69	-359	-8034	13560	-18407	-118	-8308	12610	-12297	-18	-8237	10214	-19473	-62	-60	-109	41	-150	19	34	-74	-21	-57	82	-28	-1
0.546667	-212	6918	-1025	-24342	-53	-1237	-6555	-11840	-62	-923	-10380	-10357	-212	-1397	-9940	-8134	-75	2325	10430	-20890	-104	-21	-100	-67	-367	-8185	13094	-18195	-176	-8535	12617	-12375	-16	-8552	9447	-19290	-65	-60	-122	38	-169	18	34	-75	-24	-58	84	-30	0
0.547500	-215	6966	-664	-24156	-34	-1131	-7001	-11980	-8	-781	-10555	-10642	-198	-1231	-10068	-7900	-317	2486	10507	-20886	-104	-24	-102	-68	-457	-8359	12654	-17934	-182	-8790	12664	-12439	-150	-8882	8694	-19057	-63	-60	-105	39	-149	21	26	-76	-22	-59	84	-13	0
0.548333	-252	7015	-307	-23968	-70	-1029	-7449	-12140	-6	-658	-10715	-10990	-141	-1060	-10204	-7690	-299	2656	10597	-20913	-108	-25	-103	-70	-427	-8553	12241	-17631	-205	-9076	12745	-12479	-134	-9212	7974	-18814	-64	-63	-105	39	-152	17	33	-77	-21	-59	81	-31	-3
0.549167	-286	7060	23	-23789	-43	-937	-7900	-12321	-7	-543	-10856	-11376	-126	-885	-10353	-7514	-201	2833	10716	-20946	-108	-25	-99	-66	-259	-8784	11865	-17290	-279	-9382	12859	-12506	-130	-9540	7299	-18549	-62	-59	-102	41	-152	22	37	-81	-4	-53	84	-30	-1
0.550000	-243	7108	337	-23612	-34	-839	-8342	-12483	-1	-447	-10980	-11774	-126	-735	-10511	-7359	-217	3015	10856	-20992	-105	-25	-101	-69	-121	-9035	11517	-16936	-245	-9716	12987	-12514	-215	-9867	6675	-18278	-65	-61	-105	39	-153	19	35	-76	-22	-58	82	-28	0
0.550833	-236	7153	624	-23433	-110	-746	-8779	-12702	-60	-360	-11096	-12193	-73	-587	-10678	-7241	-158	3194	11025	-21057	-109	-10	-103	-69	-45	-9305	11204	-16534	-165	-10067	13133	-12509	-141	-10185	6122	-17991	-65	-61	-105	38	-153	19	35	-77	-26	-60	80	-30	-8
0.551667	-238	7195	885	-23269	-124	-648	-9210	-12905	-30	-285	-11201	-12622	-76	-458	-10856	-7146	-184	3389	11221	-21137	-110	-24	-101	-72	85	-9602	10927	-16135	-213	-10427	13292	-12483	-324	-10484	5640	-17700	-69	-59	-108	37	-154	16	30	-77	-24	-58	81	-29	-3
0.552500	-220	7233	1121	-23102	-81	-548	-9628	-13101	-6	-220	-11303	-13049	-99	-354	-11046	-7088	-42	3588	11448	-21230	-107	-24	-99	-69	180	-9909	10682	-15733	-200	-10795	13429	-12450	-422	-10768	5242	-17406	-62	-58	-107	38	-151	15	34	-77	-19	-58	68	-30	-6
0.553333	-203	7266	1332	-22942	-81	-426	-10026	-13296	7	-142	-11397	-13459	-131	-272	-11242	-7056	-55	3798	11715	-21331	-109	-21	-99	-72	156	-10225	10481	-15339	-137	-11169	13563	-12388	-147	-11023	4931	-17116	-61	-53	-102	39	-153	19	37	-73	-17	-56	85	-26	1
0.554167	-200	7288	1517	-22792	-105	-336	-10401	-13477	1	-112	-11499	-13852	-211	-223	-11452	-7088	-137	3996	12008	-21450	-105	-19	-96	-65	166	-10554	10305	-14964	-122	-11539	13687	-12345	-196	-11251	4715	-16835	-60	-56	-87	40	-132	19	36	-81	-19	-56	81	-29	-3
0.555000	-195	7289	1676	-22648	-98	-237	-10757	-13649	-56	-74	-11604	-14221	-264	-207	-11673	-7111	-42	4232	12330	-21583	-104	-22	-100	-70	150	-10886	10162	-14616	-183	-11909	13782	-12302	-66	-11451	4593	-16574	-61	-55	-108	39	-149	20	36	-73	-16	-57	84	-27	2
0.555833	-189	7288	1811	-22518	-67	-141	-11085	-13801	-58	-46	-11723	-14562	-305	-229	-11909	-7199	-86	4462	12676	-21725	-105	-5	-98	-69	101	-11227	10039	-14297	-257	-12269	13846	-12229	-43	-11624	4556	-16325	-62	-57	-105	43	-150	19	36	-75	-21	-57	89	-33	-4
0.556667	-184	7256	1927	-22399	-58	-59	-11388	-13942	-19	-27	-11844	-14870	-283	-271	-12149	-7332	-122	4696	13042	-21870	-108	-25	-101	-72	259	-11563	9944	-14028	-127	-12617	13877	-12167	-178	-11759	4604	-16107	-64	-59	-110	40	-151	16	29	-80	-23	-58	79	-33	-3
0.557500	-170	7203	2028	-22292	-42	9	-11661	-14065	-65	-31	-11994	-15144	-181	-369	-12401	-7514	-174	4937	13429	-22028	-108	-23	-101	-68	415	-11888	9874	-13800	-122	-12943	13877	-12109	-103	-11860	4743	-15905	-65	-56	-107	42	-153	9	34	-77	-21	-55	80	-29	1
0.558333	-177	7128	2126	-22171	-30	64	-11893	-14159	-137	-41	-12142	-15371	-203	-474	-12657	-7740	-238	5188	13839	-22180	-108	-25	-101	-69	383	-12199	9819	-13617	-201	-13249	13850	-12057	-91	-11941	4951	-15731	-63	-59	-108	36	-151	17	34	-76	-22	-58	81	-31	0
0.559167	-166	7027	2213	-22106	-73	96	-12103	-14233	-164	-73	-12309	-15565	-322	-604	-12927	-8021	-24	5440	14252	-22333	-107	-22	-97	-69	349	-12497	9778	-13482	-101	-13541	13768	-12013	-184	-11986	5227	-15584	-62	-60	-107	42	-149	19	33	-78	-39	-58	81	-31	0
0.560000	-158	6896	2298	-22034	-65	98	-12272	-14286	-174	-118	-12492	-15723	-333	-751	-13194	-8354	-58	5700	14674	-22488	-109	-24	-100	-69	332	-12774	9752	-13397	-128	-13806	13664	-11955	-160	-12010	5552	-15472	-62	-58	-107	42	-148	19	37	-77	-18	-55	84	-29	0
0.560833	-147	6741	2384	-21974	-101	76	-12412	-14318	-174	-187	-12681	-15846	-250	-909	-13464	-8736	-108	5954	15090	-22635	-107	-18	-96	-68	222	-13029	9732	-13364	-194	-14039	13525	-11942	-178	-12010	5917	-15386	-61	-52	-104	43	-150	21	44	-73	-21	-56	95	-27	1
0.561667	-142	6556	2471	-21918	-185	18	-12513	-14334	-79	-279	-12876	-15941	-241	-1069	-13727	-9165	-100	6206	15504	-22778	-105	-23	-97	-68	225	-13259	9722	-13379	-156	-14253	13364	-11918	-56	-11988	6314	-15327	-63	-56	-103	45	-147	24	39	-73	-18	-55	87	-25	2
0.562500	-141	6346	2565	-21904	-155	-65	-12580	-14329	30	-391	-13071	-16007	-262	-1232	-13983	-9626	-149	6452	15904	-22913	-107	-19	-96	-67	293	-13464	9710	-13430	-122	-14442	13179	-11906	-127	-11958	6720	-15302	-62	-51	-104	43	-150	21	35	-75	-21	-56	70	-28	2
0.563333	-127	6105	2677	-21902	-130	-184	-12617	-14311	107	-527	-13269	-16051	-211	-1387	-14232	-10157	-101	6683	16279	-23045	-107	-24	-97	-69	266	-13645	9700	-13521	-124	-14604	12971	-11907	-239	-11918	7130	-15307	-64	-58	-107	41	-151	17	34	-75	-22	-58	80	-30	0
0.564167	-131	5842	2764	-21912	-114	-332	-12620	-14279	74	-680	-13457	-16074	-193	-1536	-14459	-10703	0	6902	16631	-23160	-109	-24	-100	-73	198	-13800	9687	-13647	-109	-14749	12755	-11912	-246	-11871	7532	-15339	-63	-55	-107	39	-155	26	32	-78	-27	-60	79	-33	-1
0.565000	-141	5553	2876	-21935	-142	-506	-12585	-14234	78	-850	-13624	-16074	-143	-1667	-14664	-11274	-81	7107	16959	-23266	-112	-23	-102	-74	261	-13916	9671	-13795	-52	-14861	12538	-11929	-164	-11816	7914	-15391	-67	-59	-108	38	-156	15	29	-81	-24	-58	78	-31	-1
0.565833	-136	5253	2985	-21978	-126	-700	-12522	-14183	103	-1033	-13772	-16063	-28	-1786	-14834	-11849	-19	7292	17276	-23358	-109	-23	-99	-68	342	-14004	9654	-13966	7	-14948	12328	-11946	-272	-11756	8271	-15461	-64	-58	-107	39	-153	18	29	-76	-23	-56	81	-29	2
0.566667	-125	4936	3102	-22039	-113	-904	-12419	-14117	-6	-1227	-13890	-16035	-63	-1881	-14971	-12431	120	7456	17519	-23437	-110	-24	-100	-69	285	-14070	9630	-14147	24	-15018	12125	-11970	-64	-11699	8578	-15558	-68	-57	-105	43	-154	18	30	-74	-22	-58	78	-29	0
0.567500	-116	4609	3219	-22113	-154	-1127	-12289	-14048	-49	-1431	-13974	-15998	-183	-1963	-15071	-13000	49	7596	17742	-23497	-104	-22	-101	-69	193	-14110	9593	-14337	84	-15063	11936	-11997	-190	-11640	8874	-15660	-62	-59	-114	42	-154	16	30	-78	-22	-57	81	-29	-1
0.568333	-113	4265	3326	-22197	-131	-1352	-12127	-13977	-18	-1637	-14019	-15948	-200	-2032	-15131	-13555	71	7704	17920	-23549	-108	-21	-99	-70	271	-14123	9555	-14532	64	-15095	11763	-12031	-109	-11584	9107	-15778	-60	-59	-103	39	-150	19	35	-73	-22	-59	80	-29	-1
0.569167	-111	3922	3433	-22301	-112	-1588	-11947	-13905	-32	-1841	-14027	-15893	-200	-2094	-15155	-14078	138	7789	18061	-23583	-107	-22	-97	-67	313	-14117	9503	-14725	-18	-15104	11617	-12067	47	-11527	9299	-15905	-64	-59	-100	41	-153	17	32	-74	-26	-56	84	-28	-1
0.570000	-113	3569	3520	-22410	-139	-1810	-11741	-13836	-39	-2050	-13993	-15836	-115	-2146	-15123	-14567	192	7835	18152	-23605	-108	-22	-99	-72	258	-14090	9443	-14919	7	-15098	11489	-12109	3	-11478	9438	-16040	-61	-58	-105	36	-150	20	34	-75	-23	-56	80	-31	-1
0.570833	-104	3222	3593	-22528	-133	-2027	-11514	-13765	-81	-2249	-13918	-15772	-113	-2195	-15050	-14999	145	7860	18203	-23608	-109	-16	-100	-68	254	-14051	9374	-15099	10	-15077	11387	-12148	-144	-11424	9532	-16173	-64	-59	-108	37	-144	18	32	-75	-25	-56	81	-31	-3
0.571667	-110	2872	3658	-22649	-136	-2226	-11264	-13703	-85	-2438	-13794	-15706	-194	-2250	-14931	-15379	78	7836	18208	-23596	-105	-22	-99	-73	249	-13996	9301	-15277	-8	-15067	11311	-12194	179	-11372	9581	-16308	-64	-61	-108	37	-154	18	30	-77	-22	-57	77	-32	-1
0.572500	-112	2528	3685	-22772	-144	-2418	-11004	-13648	-61	-2612	-13635	-15639	-186	-2309	-14814	-15698	131	7784	18169	-23569	-105	-24	-100	-73	356	-13931	9217	-15442	-13	-15002	11263	-12235	199	-11316	9587	-16441	-63	-60	-110	36	-154	16	32	-75	-19	-56	70	-33	0
0.573333	-93	2194	3684	-22889	-124	-2587	-10729	-13597	-120	-2771	-13438	-15570	-170	-2380	-14570	-15945	71	7698	18087	-23516	-108	-23	-102	-70	300	-13857	9128	-15596	-91	-14947	11224	-12274	156	-11258	9559	-16562	-61	-58	-111	36	-152	17	34	-78	-21	-58	78	-31	-1
0.574167	-113	1868	3684	-23006	-112	-2734	-10445	-13553	-111	-2914	-13206	-15497	-217	-2458	-14329	-16120	-42	7581	17968	-23445	-105	-22	-101	-69	165	-13780	9044	-15735	-141	-14883	11219	-12323	131	-11193	9498	-16679	-62	-53	-109	63	-149	19	36	-75	-15	-58	85	-27	0
0.575000	-119	1555	3653	-23108	-115	-2857	-10155	-13515	-65	-3037	-12946	-15432	-270	-2559	-14058	-16229	131	7427	17812	-23354	-107	-18	-98	-69	223	-13701	8950	-15867	-121	-14809	11224	-12370	135	-11128	9410	-16789	-61	-59	-109	39	-152	18	32	-76	-18	-58	79	-31	-1
0.575833	-122	1256	3591	-23200	-117	-2962	-9865	-13485	-29	-3147	-12660	-15367	-310	-2674	-13761	-16271	-40	7240	17622	-23237	-107	-22	-100	-70	218	-13619	8864	-15991	-135	-14735	11238	-12411	129	-11056	9303	-16886	-61	-60	-111	39	-150	17	36	-74	-22	-50	79	-27	1
0.576667	-116	969	3506	-23310	-111	-3050	-9576	-13465	-43	-3246	-12353	-15304	-424	-2801	-13447	-16249	-67	7027	17403	-23118	-105	-21	-100	-72	290	-13534	8780	-16105	-186	-14657	11258	-12454	155	-10976	9179	-16972	-62	-57	-110	40	-147	16	32	-76	-19	-58	79	-31	0
0.577500	-119	694	3403	-23343	-108	-3118	-9290	-13453	-61	-3330	-12041	-15248	-440	-2945	-13118	-16165	-65	6791	17153	-22975	-115	-24	-101	-69	230	-13449	8702	-16209	-176	-14571	11282	-12493	153	-10894	9043	-17046	-63	-59	-110	42	-154	16	32	-75	-23	-59	80	-30	-1
0.578333	-129	438	3281	-23414	-74	-3175	-9006	-13445	-9	-3405	-11720	-15198	-357	-3098	-12786	-16029	-97	6526	16883	-22809	-107	-18	-99	-72	112	-13362	8632	-16305	-136	-14482	11302	-12527	181	-10800	8907	-17108	-63	-57	-109	43	-152	18	33	-75	-21	-56	82	-32	1
0.579167	-121	193	3148	-23413	6	-3225	-8704	-13443	23	-3474	-11392	-15154	-344	-3261	-12446	-15849	2	6244	16592	-22631	-108	-23	-99	-68	179	-13276	8572	-16396	-220	-14388	11321	-12556	-199	-10697	8768	-17159	-62	-96	-107	44	-149	19	34	-76	-19	-53	81	-28	4
0.580000	-111	-34	3001	-23418	59	-3264	-8462	-13447	88	-3540	-11064	-15114	-314	-3427	-12109	-15633	80	5949	16284	-22436	-108	-23	-98	-70	273	-13190	8526	-16483	-199	-14294	11333	-12578	216	-10605	8644	-17199	-59	-58	-105	41	-148	20	37	-75	-22	-56	82	-27	4
0.580833	-141	-245	2849	-23400	72	-3301	-8206	-13453	131	-3607	-10735	-15082	-309	-3592	-11788	-15388	-72	5642	15967	-22233	-107	-23	-98	-67	182	-13102	8487	-16552	-36	-14196	11332	-12595	1023	-10501	8520	-17225	-55	-57	-110	42	-151	20	30	-74	-19	-55	82	-26	2
0.581667	-129	-440	2693	-23363	53	-3339	-7955	-13463	91	-3683	-10411	-15059	-306	-3754	-11479	-15131	-59	5330	15643	-22021	-105	-27	-98	-69	87	-13014	8463	-16624	-52	-14093	11324	-12618	1431	-10396	8413	-17241	-61	-55	-105	44	-151	18	32	-78	-22	-56	79	-27	0
0.582500	-119	-629	2541	-23310	50	-3387	-7720	-13477	35	-3760	-10093	-15042	-233	-3911	-11185	-14867	-85	5022	15313	-21802	-108	-19	-97	-66	39	-12914	8458	-16680	-159	-13983	11303	-12600	897	-10287	8324	-17251	-60	-51	-107	43	-151	18	35	-73	-19	-53	81	-27	0
0.583333	-134	-802	2393	-23233	26	-3436	-7484	-13493	-78	-3847	-9785	-15029	-141	-4048	-10910	-14603	-219	4698	14978	-21578	-109	-23	-102	-74	-29	-12822	8457	-16739	-128	-13879	11275	-12591	711	-10180	8248	-17253	-65	-58	-105	40	-155	12	30	-78	-25	-57	78	-42	-4
0.584167	-141	-960	2249	-23146	-40	-3497	-7259	-13504	-159	-3939	-9471	-15018	-74	-4177	-10650	-14340	-256	4390	14644	-21358	-109	-24	-101	-73	-47	-12720	8477	-16786	-77	-13768	11234	-12577	597	-10084	8191	-17251	-66	-58	-107	35	-152	15	29	-78	-25	-56	79	-29	-3
0.585000	-134	-1106	2120	-23038	-77	-3566	-7042	-13516	-139	-4038	-9181	-15016	-55	-4286	-10402	-14087	-219	4091	14320	-21137	-109	-22	-99	-68	-150	-12615	8508	-16821	-43	-13650	11190	-12547	477	-9967	8154	-17236	-63	-57	-103	40	-152	15	29	-72	-24	-31	84	-29	0
0.585833	-146	-1239	2001	-22914	-32	-3648	-6829	-13526	-98	-4146	-8880	-15005	-12	-4386	-10173	-13854	-152	3799	14001	-20919	-108	-22	-97	-68	-213	-12504	8552	-16852	-80	-13526	11137	-12513	334	-9870	8137	-17217	-97	-56	-101	40	-152	16	30	-78	-23	-55	80	-28	-4
0.586667	-151	-1361	1895	-22780	-24	-3746	-6614	-13533	-25	-4254	-8586	-14999	61	-4456	-9948	-13640	-116	3521	13694	-20706	-108	-21	-99	-67	-163	-12395	8603	-16867	-247	-13397	11074	-12474	342	-9771	8142	-17194	-63	-57	-104	41	-151	18	29	-75	-22	-53	81	-25	-1
0.587500	-156	-1473	1798	-22637	-24	-3852	-6402	-13537	27	-4367	-8293	-14988	49	-4548	-9736	-13456	-201	3255	13395	-20499	-104	-18	-98	-66	-165	-12277	8667	-16874	-297	-13270	11026	-12428	294	-9678	8158	-17183	-62	-55	-100	41	-148	18	33	-73	-19	-53	84	-26	1
0.588333	-163	-1574	1718	-22484	45	-3968	-6190	-13544	33	-4484	-8009	-14972	5	-4572	-9529	-13290	-36	3017	13131	-20303	-105	-19	-95	-67	-203	-12160	8732	-16874	-149	-13140	10971	-12380	235	-9594	8194	-17138	-61	-53	-99	41	-148	16	38	-74	-18	-55	84	-27	1
0.589167	-166	-1662	1645	-22315	38	-4092	-5982	-13544	47	-4596	-7725	-14950	17	-4613	-9324	-13149	-122	2762	12835	-20118	-105	-19	-97	-67	-257	-12046	8803	-16863	-159	-13008	10913	-12336	102	-9517	8249	-17110	-59	-56	-101	42	-152	17	36	-73	-21	-56	84	-26	-4
0.590000	-164	-1744	1583	-22172	13	-4221	-5768	-13550	34	-4709	-7448	-14924	40	-4647	-9116	-13055	-94	2524	12576	-19949	-109	-19	-100	-72	-274	-11937	8878	-16854	-257	-12875	10859	-12298	37	-9445	8308	-17083	-64	-61	-104	38	-159	12	30	-78	-27	-58	85	-29	-8
0.590833	-153	-1810	1527	-22018	-23	-4380	-5557	-13554	-40	-4812	-7172	-14889	57	-4676	-8903	-12943	-68	2314	12337	-19789	-105	-24	-100	-69	-320	-11824	8956	-16832	-216	-12743	10815	-12258	-23	-9373	8382	-17049	-63	-81	-101	39	-154	13	30	-75	-23	-58	82	-29	-4
0.591667	-158	-1860	1486	-21857	-45	-4482	-5339	-13553	-50	-4910	-6894	-14841	102	-4698	-8682	-12867	18	2109	12110	-19642	-111	-24	-102	-70	-321	-11720	9029	-16804	-164	-12609	10777	-12223	-39	-9310	8460	-17017	-65	-61	-105	37	-155	15	34	-76	-21	-59	79	-31	-5
0.592500	-180	-1894	1449	-21709	-10	-4606	-5121	-13556	-8	-4998	-6621	-14778	87	-4720	-8457	-12812	-50	1918	11900	-19508	-108	-26	-103	-69	-352	-11616	9101	-16773	-169	-12482	10740	-12201	-251	-9246	8549	-16988	-66	-63	-107	40	-153	16	32	-77	-25	-60	80	-31	-6
0.593333	-179	-1918	1417	-21564	23	-4724	-4895	-13556	-5	-5071	-6354	-14718	85	-4743	-8221	-12763	37	1755	11705	-19382	-105	-23	-103	-65	-335	-11520	9172	-16736	-187	-12349	10717	-12170	-122	-9187	8645	-16951	-62	-60	-107	41	-153	20	54	-72	-21	-57	80	-25	0
0.594167	-163	-1921	1387	-21430	-42	-4829	-4669	-13558	-12	-5131	-6091	-14645	64	-4767	-7973	-12729	-46	1557	11528	-19268	-104	-21	-100	-67	-281	-11440	9236	-16703	-182	-12228	10701	-12156	-158	-9132	8743	-16917	-58	-60	-101	43	-150	20	38	-70	-22	-58	82	-29	-3
0.595000	-153	-1910	1358	-21304	-92	-4923	-4441	-13563	-29	-5184	-5842	-14561	89	-4793	-7724	-12705	-79	1385	11366	-19170	-104	-22	-99	-66	-321	-11366	9291	-16669	-238	-12106	10689	-12153	-116	-9083	8842	-16885	-62	-59	-105	13	-152	19	35	-74	-19	-51	84	-30	0
0.595833	-148	-1883	1322	-21202	-119	-5003	-4211	-13568	-79	-5230	-5601	-14474	39	-4819	-7468	-12687	-109	1219	11214	-19083	-104	-21	-99	-68	-341	-11307	9341	-16643	-258	-11992	10684	-12150	-121	-9033	8942	-16854	-62	-56	-103	42	-150	19	37	-74	-25	-53	81	-29	0
0.596667	-166	-1846	1287	-21105	-164	-5067	-3985	-13570	-87	-5264	-5368	-14377	-66	-4851	-7210	-12680	-129	1060	11077	-19004	-108	-17	-118	-72	-367	-11258	9375	-16616	-182	-11888	10683	-12161	-288	-8986	9042	-16822	-64	-59	-109	40	-151	20	35	-77	-23	-56	80	-29	0
0.597500	-174	-1795	1249	-21032	-181	-5122	-3754	-13572	-131	-5291	-5148	-14284	-117	-4886	-6954	-12672	-145	905	10948	-18934	-109	-24	-100	-69	-369	-11222	9422	-16597	-137	-11792	10686	-12173	-591	-8938	9139	-16794	-63	-60	-107	38	-153	18	36	-76	-25	-60	79	-31	0
0.598333	-156	-1727	1207	-20978	-181	-5163	-3530	-13570	-230	-5311	-4943	-14185	-171	-4924	-6702	-12684	-246	753	10829	-18875	-111	-26	-102	-72	-420	-11201	9449	-16588	-178	-11704	10694	-12196	-350	-8906	9238	-16760	-69	-64	-110	36	-153	15	34	-76	-27	-58	79	-32	-4
0.599167	-149	-1658	1153	-20948	-259	-5191	-3306	-13564	-276	-5324	-4755	-14089	-190	-4958	-6456	-12671	-144	607	10728	-18817	-107	-25	-101	-69	-403	-11186	9474	-16579	-194	-11620	10704	-12217	-186	-8865	9339	-16739	-65	-60	-104	41	-150	19	36	-74	-26	-56	80	-28	0
0.600000	-142	-1571	1097	-20936	-272	-5205	-3082	-13544	-237	-5328	-4572	-13992	-176	-5016	-6214	-12677	54	469	10633	-18769	-112	-26	-100	-68	-307	-11190	9490	-16580	-252	-11546	10716	-12244	-212	-8836	9434	-16717	-67	-59	-105	40	-149	25	34	-48	-22	-53	81	-29	0
0.600833	-149	-1480	1037	-20948	-222	-5212	-2868	-13511	-247	-5331	-4404	-13903	-155	-5026	-5985	-12690	-156	335	10546	-18725	-104	-25	-98	-68	-377	-11207	9502	-16591	-222	-11478	10728	-12274	-436	-8812	9531	-16696	-66	-58	-107	39	-151	21	35	-73	-26	-57	80	-29	0
0.601667	-164	-1388	965	-20984	-204	-5217	-2653	-13475	-248	-5328	-4249	-13820	-178	-5056	-5766	-12706	-4	220	10465	-18681	-99	-22	-98	-69	-444	-11234	9513	-16604	-197	-11419	10740	-12303	-652	-8791	9626	-16678	-64	-57	-102	43	-150	16	30	-70	-22	-53	81	-26	4
0.602500	-154	-1312	887	-21040	-29	-5218	-2446	-13419	-135	-5327	-4109	-13749	-189	-5088	-5562	-12732	20	86	10390	-18651	-105	-24	-98	-67	-436	-11274	9514	-16633	-221	-11369	10752	-12336	-623	-8785	9716	-16660	-64	-56	-104	40	-149	19	34	-75	-24	-53	81	-29	0
0.603333	-142	-1211	796	-21125	143	-5229	-2249	-13357	-64	-5329	-3982	-13687	-208	-5134	-5378	-12760	-24	-29	10315	-18624	-105	-26	-100	-68	-449	-11324	9512	-16663	-223	-11331	10757	-12375	-483	-8794	9802	-16653	-68	-58	-107	38	-151	22	34	-75	-24	-58	79	-30	2
0.604167	-150	-1134	702	-21226	114	-5243	-2060	-13284	-138	-5332	-3866	-13641	-237	-5150	-5209	-12796	-100	-141	10247	-18600	-109	-27	-104	-73	-484	-11376	9509	-16702	-196	-11300	10765	-12407	-346	-8811	9891	-16645	-66	-60	-107	39	-151	16	34	-75	-23	-57	80	-24	-1
0.605000	-152	-1045	611	-21339	75	-5264	-1878	-13193	-216	-5335	-3730	-13603	-197	-5175	-5050	-12830	-93	-237	10184	-18576	-109	-25	-101	-73	-412	-11450	9505	-16745	-155	-11273	10774	-12445	-164	-8848	9974	-16637	-55	-58	-108	29	-153	16	36	-75	-23	-58	81	-28	0
0.605833	-146	-958	520	-21464	43	-5294	-1702	-13097	-247	-5343	-3657	-13579	-179	-5206	-4906	-12870	-170	-325	10121	-18555	-107	-24	-100	-72	-377	-11545	9500	-16797	-133	-11258	10778	-12481	-414	-8895	10052	-16637	-62	-57	-107	40	-153	16	30	-74	-23	-57	81	-30	0
0.606667	-152	-895	421	-21595	5	-5337	-1540	-12994	-253	-5352	-3564	-13570	-158	-5235	-4780	-12907	-98	-412	10062	-18537	-109	-34	-104	-74	-384	-11606	9492	-16848	-109	-11248	10787	-12522	-464	-8967	10126	-16638	-65	-61	-108	37	-152	11	30	-76	-25	-58	80	-30	-5
0.607500	-164	-833	332	-21729	-5	-5392	-1386	-12890	-179	-5372	-3478	-13572	-176	-5269	-4662	-12934	-109	-480	10007	-18524	-107	-21	-100	-72	-374	-11690	9491	-16897	-138	-11246	10798	-12556	-317	-9049	10198	-16634	-64	-56	-105	40	-149	11	32	-75	-22	-56	81	-28	1
0.608333	-173	-764	249	-21872	23	-5457	-1236	-12779	40	-5402	-3398	-13587	-177	-5300	-4551	-12958	-201	-546	9949	-18503	-107	-23	-101	-69	-395	-11779	9488	-16949	-134	-11253	10803	-12598	-299	-9156	10266	-16634	-63	-55	-108	36	-156	20	36	-74	-18	-55	82	-31	-3
0.609167	-158	-707	175	-22005	22	-5538	-1097	-12677	195	-5436	-3324	-13612	-108	-5340	-4456	-12971	-227	-600	9898	-18492	-105	-17	-100	-68	-430	-11871	9482	-17000	-90	-11266	10810	-12633	-199	-9275	10327	-16642	-63	-55	-105	39	-149	17	29	-74	-21	-56	84	-29	9
0.610000	-163	-652	112	-22133	-23	-5634	-978	-12586	95	-5488	-3259	-13647	-111	-5383	-4369	-12969	-264	-655	9844	-18476	-109	-22	-102	-69	-397	-11965	9486	-17049	-58	-11286	10814	-12674	-205	-9417	10380	-16642	-63	-57	-111	34	-150	18	27	-73	-21	-56	81	-33	-1
0.610833	-153	-600	61	-22249	-70	-5749	-865	-12506	13	-5545	-3201	-13689	-213	-5439	-4287	-12958	-246	-703	9791	-18465	-107	-24	-101	-70	-389	-12065	9485	-17086	-114	-11314	10820	-12711	-276	-9571	10426	-16642	-65	-56	-107	38	-153	15	26	-75	-22	-56	80	-29	-3
0.611667	-166	-547	21	-22355	-86	-5866	-763	-12439	21	-5616	-3150	-13735	-238	-5499	-4241	-12934	-299	-744	9739	-18453	-104	-25	-102	-70	-334	-12158	9488	-17130	-77	-11347	10821	-12740	142	-9735	10466	-16637	-63	-57	-108	34	-152	13	30	-74	-19	-57	79	-30	-3
0.612500	-172	-499	-5	-22446	-104	-6002	-693	-12394	-3	-5703	-3108	-13782	-242	-5569	-4139	-12887	-393	-788	9691	-18436	-109	-25	-103	-72	-266	-12259	9493	-17152	-74	-11408	10799	-12762	299	-9908	10501	-16630	-64	-57	-107	38	-158	15	29	-75	-23	-57	81	-29	-5
0.613333	-165	-452	-4	-22522	-101	-6141	-587	-12363	-62	-5804	-3072	-13822	-265	-5644	-4070	-12825	-233	-827	9649	-18416	-105	-22	-100	-67	-210	-12346	9507	-17163	-103	-11430	10811	-12779	225	-10081	10530	-16617	-62	-57	-101	6	-152	19	9	-74	-18	-52	84	-30	0
0.614167	-160	-407	8	-22579	-122	-6293	-514	-12356	-110	-5913	-3046	-13857	-262	-5727	-4003	-12742	-372	-867	9610	-18395	-103	-22	-98	-72	-208	-12437	9519	-17161	-68	-11477	10801	-12787	199	-10261	10547	-16597	-58	-56	-104	40	-150	16	34	-74	-16	-58	81	-28	3
0.615000	-148	-360	34	-22631	-134	-6452	-457	-12366	-166	-6053	-3038	-13888	-253	-5830	-3951	-12651	-311	-914	9569	-18373	-107	-26	-101	-68	-276	-12525	9531	-17144	-74	-11536	10777	-12788	110	-10449	10559	-16572	-64	-61	-105	37	-150	18	34	-76	-24	-59	80	-31	-3
0.615833	-147	-325	67	-22665	-116	-6622	-410	-12399	-191	-6180	-3038	-13908	-229	-5936	-3893	-12545	-272	-961	9541	-18340	-108	-25	-101	-69	-328	-12605	9552	-17108	-70	-11588	10753	-12769	54	-10613	10562	-16542	-62	-59	-104	40	-151	18	34	-76	-23	-53	82	-28	0
0.616667	-144	-288	118	-22682	-166	-6786	-362	-12447	-186	-6325	-3047	-13917	-137	-6050	-3842	-12420	-260	-988	9515	-18317	-109	-24	-101	-70	-292	-12683	9572	-17060	-12	-11659	10713	-12742	49	-10781	10551	-16500	-64	-59	-105	39	-154	17	29	-74	-22	-57	77	-31	0
0.617500	-158	-253	175	-22692	-171	-6960	-329	-12508	-122	-6486	-3069	-13911	-129	-6173	-3794	-12304	-234	-1073	9495	-18272	-105	-25	-100	-70	-302	-12755	9597	-16988	-47	-11718	10670	-12694	144	-10937	10542	-16446	-64	-61	-108	40	-149	18	33	-74	-22	-52	81	-28	-3
0.618333	-143	-235	235	-22681	-137	-7132	-301	-12588	-16	-6666	-3100	-13894	-187	-6304	-3738	-12175	-262	-1132	9483	-18230	-107	-24	-98	-69	-277	-12816	9626	-16896	-48	-11803	10617	-12635	156	-11085	10516	-16381	-65	-57	-104	40	-151	17	33	-76	-22	-52	79	-35	-4
0.619167	-128	-219	304	-22661	-147	-7303	-285	-12674	-5	-6832	-3141	-13863	-147	-6442	-3724	-12045	-357	-1193	9477	-18183	-103	-22	-103	-70	-172	-12874	9653	-16792	-39	-11880	10559	-12555	98	-11217	10484	-16328	-64	-60	-107	38	-151	17	34	-78	-21	-53	81	-28	1
0.620000	-131	-213	368	-22627	-107	-7470	-275	-12761	-82	-7015	-3191	-13821	-113	-6586	-3701	-11942	-198	-1255	9479	-18134	-103	-22	-96	-67	-189	-12922	9687	-16671	-51	-11966	10492	-12461	90	-11334	10442	-16282	-62	-58	-102	41	-147	30	32	-74	-23	-55	80	-28	0
0.620833	-127	-216	429	-22577	-113	-7632	-275	-12854	-143	-7203	-3249	-13771	-103	-6732	-3683	-11793	-126	-1318	9488	-18079	-105	-24	-97	-66	-160	-12962	9721	-16533	-26	-12046	10422	-12357	231	-11438	10390	-16173	-62	-58	-104	42	-150	20	36	-74	-18	-52	81	-28	4
0.621667	-115	-232	478	-22513	-143	-7789	-277	-12944	-147	-7393	-3311	-13715	-61	-6887	-3677	-11686	-109	-1382	9505	-18026	-100	-21	-96	-66	-62	-12991	9754	-16385	-36	-12146	10350	-12229	39	-11534	10325	-16080	-56	-56	-121	46	-144	20	38	-90	-18	-52	80	-28	3
0.622500	-105	-258	523	-22444	-109	-7939	-290	-13033	-159	-7585	-3374	-13643	-63	-7045	-3679	-11575	-8	-1433	9520	-17971	-105	-27	-99	-66	-146	-13018	9788	-16225	-51	-12242	10278	-12098	-75	-11615	10254	-15988	-62	-59	-110	41	-146	20	37	-73	-18	-52	81	-30	2
0.623333	-97	-303	545	-22334	-59	-8088	-315	-13116	-207	-7780	-3440	-13585	-79	-7209	-3695	-11488	-6	-1489	9534	-17921	-110	-27	-100	-73	-166	-13042	9806	-16066	-99	-12345	10198	-11954	-150	-11692	10162	-15892	-63	-61	-109	37	-154	5	28	-80	-27	-63	75	-38	-9
0.624167	-96	-358	540	-22226	-5	-8227	-344	-13198	-241	-7968	-3504	-13514	-46	-7373	-3720	-11413	-63	-1529	9555	-17870	-112	-33	-105	-73	-130	-13048	9834	-15893	-64	-12442	10128	-11793	-299	-11744	10075	-15790	-69	-64	-109	39	-155	13	29	-78	-28	-59	84	-33	-5
0.625000	-99	-420	558	-22083	-35	-8347	-372	-13276	-285	-8150	-3588	-13436	-103	-7533	-3752	-11351	-98	-1559	9579	-17814	-109	-25	-100	-69	-265	-13043	9856	-15707	-25	-12543	10064	-11618	-224	-11778	9972	-15673	-65	-59	-107	40	-152	16	32	-79	-28	-59	78	-33	-3
0.625833	-97	-494	539	-21926	-16	-8463	-413	-13315	-346	-8321	-3607	-13361	-129	-7696	-3793	-11304	-131	-1577	9595	-17769	-110	-28	-100	-69	-242	-13031	9869	-15515	-35	-12636	10007	-11435	-78	-11827	9874	-15561	-68	-59	-107	38	-152	16	35	-76	-24	-56	78	-30	0
0.626667	-88	-579	506	-21749	37	-8569	-459	-13361	-301	-8490	-3650	-13295	-47	-7861	-3820	-11269	84	-1583	9604	-17723	-108	-36	-99	-70	-156	-13014	9873	-15318	-60	-12719	9961	-11241	-218	-11850	9770	-15436	-67	-58	-107	39	-151	26	34	-76	-23	-59	79	-29	-3
0.627500	-79	-672	456	-21571	64	-8669	-515	-13411	-199	-8644	-3678	-13224	-32	-8020	-3901	-11259	-19	-1575	9610	-17681	-109	-27	-99	-69	-241	-12981	9871	-15111	-146	-12778	9922	-11033	-249	-11863	9658	-15310	-64	-59	-105	42	-150	20	36	-75	-23	-55	85	-28	1
0.628333	-74	-773	391	-21339	50	-8759	-572	-13435	-97	-8790	-3696	-13164	-18	-8178	-3968	-11258	-9	-1551	9604	-17641	-107	-22	-99	-65	-225	-12947	9852	-14902	-115	-12860	9893	-10821	-224	-11869	9552	-15184	-62	-53	-104	35	-149	18	35	-74	-22	-55	82	-30	0
0.629167	-86	-886	312	-21112	0	-8847	-639	-13463	-33	-8923	-3702	-13103	-33	-8335	-4044	-11272	51	-1520	9583	-17611	-108	-23	-98	-68	-212	-12906	9826	-14685	-104	-12919	9873	-10599	-289	-11865	9445	-15044	-66	-59	-105	39	-149	19	35	-74	-7	-57	82	-28	0
0.630000	-88	-998	217	-20870	-60	-8925	-712	-13484	-46	-9050	-3703	-13051	-126	-8493	-4149	-11296	-108	-1474	9558	-17581	-105	-26	-100	-69	-263	-12858	9783	-14459	-176	-12964	9864	-10369	-558	-11856	9323	-14899	-62	-50	-104	41	-151	16	33	-77	-23	-58	81	-30	0
0.630833	-97	-1114	110	-20615	-142	-9005	-791	-13503	-78	-9165	-3694	-13004	-151	-8643	-4213	-11324	-49	-1424	9513	-17561	-109	-25	-101	-66	-247	-12804	9732	-14226	-203	-12995	9859	-10134	-909	-11837	9247	-14759	-64	-61	-109	37	-152	17	32	-75	-22	-59	81	-30	-4
0.631667	-101	-1227	-4	-20363	-177	-9081	-872	-13519	-75	-9276	-3676	-12959	-129	-8795	-4302	-11338	89	-1361	9461	-17542	-111	-26	-108	-77	-240	-12747	9665	-13985	-130	-13016	9867	-9894	-1419	-11810	9158	-14609	-67	-58	-109	33	-160	11	26	-76	-26	-62	78	-34	-6
0.632500	-120	-1340	-131	-20105	-170	-9154	-956	-13531	-56	-9379	-3649	-12923	-148	-8932	-4389	-11386	-3	-1293	9396	-17531	-111	-26	-107	-92	-273	-12682	9593	-13732	-130	-13016	9889	-9644	-1823	-11775	9086	-14447	-64	-59	-107	36	-152	15	27	-76	-24	-57	84	-30	-3
0.633333	-127	-1431	-255	-19834	-194	-9222	-1033	-13530	-86	-9474	-3610	-12850	-171	-9056	-4471	-11403	-12	-1213	9329	-17522	-105	-22	-102	-72	-267	-12612	9509	-13475	-206	-13008	9910	-9392	-1842	-11733	9027	-14284	-64	-28	-104	38	-152	18	29	-75	-23	-58	84	-28	0
0.634167	-125	-1528	-392	-19575	-242	-9292	-1111	-13525	-169	-9566	-3569	-12841	-158	-9177	-4554	-11415	53	-1136	9255	-17520	-118	-22	-98	-68	-267	-12532	9426	-13208	-202	-12986	9938	-9140	-1302	-11685	8984	-14111	-63	-57	-104	42	-152	18	34	-74	-14	-53	84	-9	0
0.635000	-148	-1605	-528	-19323	-232	-9366	-1203	-13520	-260	-9666	-3530	-12805	-144	-9291	-4633	-11410	-18	-1062	9173	-17516	-107	-21	-99	-72	-321	-12470	9328	-12940	-274	-12962	9965	-8887	-1216	-11634	8950	-13939	-62	-58	-108	42	-152	17	28	-74	-19	-53	86	-28	0
0.635833	-163	-1669	-670	-19081	-182	-9436	-1271	-13510	-303	-9764	-3494	-12767	-165	-9391	-4708	-11392	4	-991	9089	-17522	-107	-21	-97	-68	-475	-12396	9231	-12665	-219	-12928	9996	-8644	-1084	-11580	8929	-13758	-65	-58	-107	39	-150	20	34	-73	-21	-55	82	-31	1
0.636667	-173	-1720	-809	-18853	-176	-9513	-1344	-13493	-281	-9875	-3459	-12738	-148	-9468	-4769	-11347	53	-927	9008	-17531	-112	-22	-98	-73	-791	-12331	9133	-12388	-215	-12895	10026	-8402	-1079	-11522	8918	-13572	-61	-56	-105	38	-152	12	40	-74	-1	-53	84	-28	-5
0.637500	-181	-1758	-951	-18637	-189	-9584	-1418	-13467	-219	-9993	-3429	-12705	-183	-9560	-4824	-11286	113	-866	8925	-17542	-104	-23	-98	-69	-1014	-12267	9037	-12104	-257	-12857	10062	-8169	-1110	-11468	8920	-13377	-64	-57	-104	44	-149	18	29	-73	-19	-55	84	-25	-1
0.638333	-189	-1778	-1089	-18440	-176	-9661	-1485	-13439	-172	-10117	-3404	-12677	-236	-9627	-4867	-11196	73	-813	8849	-17560	-104	-21	-99	-72	-1099	-12196	8945	-11826	-146	-12823	10067	-7941	-845	-11410	8929	-13180	-61	-74	-105	40	-150	16	33	-75	-22	-53	84	-28	1
0.639167	-218	-1783	-1221	-18261	-149	-9739	-1544	-13400	-182	-10247	-3390	-12652	-237	-9688	-4900	-11087	-48	-767	8779	-17577	-130	-23	-97	-68	-1197	-12137	8859	-11549	-148	-12795	10071	-7730	-516	-11354	8942	-12982	-61	-59	-104	38	-148	18	34	-77	-18	-58	82	-31	-1
0.640000	-221	-1772	-1349	-18098	-117	-9822	-1608	-13391	-147	-10387	-3384	-12611	-228	-9739	-4922	-10953	26	-731	8715	-17601	-111	-24	-100	-70	-1234	-12083	8775	-11275	-176	-12771	10070	-7527	-431	-11300	8949	-12776	-68	-59	-108	35	-153	18	32	-79	-23	-57	81	-31	0
0.640833	-206	-1730	-1475	-17954	-47	-9903	-1666	-13322	-82	-10536	-3386	-12613	-201	-9784	-4930	-10805	-111	-704	8662	-17623	-107	-25	-98	-69	-1283	-12033	8703	-11003	-127	-12757	10053	-7343	-125	-11251	8963	-12561	-62	-57	-105	41	-148	18	36	-76	-22	-51	82	-31	0
0.641667	-198	-1729	-1582	-17818	-21	-9982	-1723	-13276	-13	-10682	-3393	-12597	-102	-9816	-4923	-10633	-229	-684	8615	-17644	-104	-22	-97	-67	-1551	-11993	8637	-10740	-158	-12749	10028	-7164	-91	-11207	8965	-12362	-61	-57	-103	88	-149	21	36	-74	-15	-52	84	-28	5
0.642500	-195	-1693	-1686	-17684	-44	-10069	-1775	-13228	-19	-10833	-3414	-12583	-102	-9851	-4904	-10453	-29	-672	8578	-17664	-103	-19	-97	-66	-1607	-11962	8590	-10486	-166	-12755	9979	-7007	-26	-11167	8962	-12126	-59	-55	-105	41	-148	22	34	-75	-22	-56	80	-31	1
0.643333	-183	-1658	-1784	-17590	-39	-10162	-1833	-13189	10	-10986	-3444	-12575	-120	-9878	-4881	-10271	-126	-669	8545	-17690	-109	-24	-102	-68	-1242	-11944	8527	-10247	-168	-12775	9915	-6868	199	-11115	8938	-11916	-64	-61	-109	37	-135	18	32	-82	-23	-56	79	-33	-1
0.644167	-179	-1628	-1875	-17487	20	-10255	-1890	-13150	105	-11133	-3486	-12572	-115	-9914	-4852	-10081	-111	-669	8519	-17697	-108	-26	-102	-70	-922	-11933	8476	-10020	-110	-12807	9834	-6747	293	-11107	8906	-11700	-63	-61	-105	37	-154	15	30	-77	-22	-59	76	-33	0
0.645000	-179	-1600	-1951	-17387	6	-10356	-1943	-13111	43	-11272	-3532	-12566	-119	-9940	-4807	-9895	-105	-666	8500	-17723	-109	-23	-100	-67	-768	-11933	8435	-9797	-65	-12846	9742	-6638	391	-11084	8864	-11488	-64	-62	-112	39	-149	19	33	-76	-24	-59	80	-30	-1
0.645833	-166	-1580	-2020	-17275	-1	-10447	-1998	-13072	-4	-11394	-3589	-12558	-196	-9974	-4765	-9721	-82	-669	8490	-17734	-114	-23	-99	-68	-678	-11946	8407	-9592	-145	-12901	9636	-6552	609	-11069	8805	-11273	-62	-60	-105	40	-152	20	32	-79	-24	-60	78	-34	0
0.646667	-159	-1574	-2083	-17161	63	-10554	-2055	-13038	-9	-11502	-3656	-12544	-215	-10006	-4721	-9568	-73	-667	8476	-17743	-107	-23	-103	-72	-434	-11978	8349	-9397	-216	-12965	9517	-6482	507	-11061	8733	-11067	-65	-58	-111	36	-145	21	46	-77	-21	-59	78	-31	-1
0.647500	-128	-1574	-2146	-17038	86	-10663	-2107	-13005	-24	-11596	-3727	-12534	-181	-10041	-4681	-9423	-298	-664	8465	-17749	-104	-22	-101	-69	28	-12020	8306	-9221	-217	-13044	9386	-6430	616	-11056	8646	-10865	-61	-56	-105	42	-155	17	33	-77	-21	-58	81	-29	-3
0.648333	-127	-1598	-2197	-16899	32	-10780	-2161	-12957	-25	-11671	-3806	-12514	-77	-10077	-4649	-9308	-689	-656	8455	-17754	-109	-25	-102	-70	95	-12079	8252	-9055	-216	-13128	9241	-6400	604	-11064	8546	-10677	-64	-60	-110	38	-153	15	33	-78	-22	-59	77	-34	0
0.649167	-139	-1640	-2252	-16742	4	-10901	-2211	-12944	-85	-11728	-3898	-12487	-75	-10123	-4627	-9220	-590	-643	8444	-17754	-110	-22	-102	-70	143	-12151	8197	-8906	-188	-13220	9096	-6382	826	-11078	8438	-10489	-61	-56	-108	40	-148	18	34	-52	-21	-56	81	-36	0
0.650000	-132	-1700	-2307	-16565	-10	-11028	-2251	-12905	-127	-11760	-3990	-12441	-121	-10166	-4609	-9158	-483	-626	8426	-17752	-110	-22	-101	-68	291	-12240	8134	-8768	-237	-13315	8950	-6384	802	-11076	8320	-10318	-65	-59	-104	37	-152	17	34	-80	-24	-59	79	-34	1
0.650833	-143	-1771	-2369	-16369	-42	-11157	-2291	-12866	-177	-11779	-4089	-12387	-148	-10211	-4608	-9127	-481	-604	8416	-17744	-107	-25	-103	-69	236	-12344	8059	-8643	-285	-13414	8804	-6402	793	-11134	8199	-10144	-63	-58	-108	37	-151	19	29	-80	-26	-58	79	-34	-5
0.651667	-148	-1860	-2439	-16154	-42	-11291	-2320	-12821	-154	-11764	-4192	-12314	-146	-10258	-4616	-9124	-283	-580	8395	-17737	-107	-22	-103	-70	171	-12464	7980	-8522	-288	-13511	8662	-6431	705	-11167	8078	-9984	-64	-58	-108	39	-154	17	33	-78	-25	-57	80	-32	-6
0.652500	-148	-1968	-2512	-15920	-41	-11427	-2342	-12769	-147	-11765	-4298	-12232	-142	-10308	-4635	-9144	-259	-556	8380	-17727	-107	-24	-99	-66	268	-12599	7884	-8413	-281	-13598	8530	-6469	956	-11230	7961	-9823	-67	-61	-107	39	-152	17	32	-79	-24	-57	79	-33	-6
0.653333	-153	-2071	-2598	-15665	-36	-11562	-2350	-12709	-185	-11756	-4401	-12130	-105	-10352	-4665	-9188	-221	-529	8365	-17707	-105	-21	-100	-69	386	-12743	7808	-8300	-284	-13676	8407	-6512	955	-11298	7847	-9666	-46	-59	-105	43	-147	20	36	-73	-19	-52	81	-28	2
0.654167	-146	-2183	-2693	-15394	4	-11693	-2346	-12642	-152	-11698	-4506	-12014	-150	-10396	-4713	-9245	-30	-501	8349	-17690	-105	-18	-99	-68	381	-12907	7710	-8197	-314	-13741	8294	-6563	765	-11376	7744	-9508	-60	-56	-102	43	-151	19	32	-73	-18	-55	85	-27	-7
0.655000	-156	-2301	-2812	-15118	-28	-11827	-2339	-12542	-99	-11659	-4615	-11890	-171	-10444	-4771	-9317	-101	-492	8331	-17667	-101	-19	-99	-65	354	-13079	7618	-8099	-378	-13796	8203	-6608	564	-11477	7648	-9358	-60	-56	-104	42	-148	21	38	-73	-24	-53	85	-26	0
0.655833	-170	-2412	-2929	-14841	-70	-11960	-2318	-12480	-48	-11630	-4726	-11753	-133	-10494	-4836	-9397	0	-486	8318	-17649	-104	-48	-99	-69	199	-13274	7523	-7999	-449	-13834	8125	-6665	505	-11588	7568	-9203	-61	-57	-103	42	-150	17	34	-73	-21	-50	85	-30	0
0.656667	-181	-2526	-3066	-14564	-77	-12089	-2292	-12387	-32	-11602	-4835	-11623	-132	-10547	-4917	-9479	-98	-493	8301	-17627	-107	-24	-99	-70	-406	-13464	7435	-7901	-417	-13851	8060	-6715	547	-11725	7498	-9042	-66	-58	-108	40	-153	19	38	-77	-25	-56	79	-30	-5
0.657500	-202	-2625	-3218	-14293	-112	-12219	-2260	-12286	-50	-11591	-4947	-11468	-79	-10601	-5001	-9551	7	-506	8285	-17602	-109	-21	-101	-72	-583	-13664	7358	-7804	-366	-13841	8017	-6745	512	-11868	7449	-8877	-65	-57	-103	40	-154	19	36	-74	-26	-53	82	-38	-1
0.658333	-200	-2706	-3371	-14031	-137	-12343	-2215	-12172	-16	-11600	-5055	-11315	-41	-10658	-5097	-9615	-43	-532	8272	-17571	-109	-21	-101	-67	-290	-13861	7295	-7713	-249	-13817	7988	-6744	600	-12036	7415	-8712	-65	-56	-104	42	-148	20	36	-73	-22	-52	82	-31	0
0.659167	-216	-2773	-3532	-13789	-128	-12467	-2177	-12058	10	-11624	-5166	-11167	-110	-10725	-5202	-9656	-69	-570	8262	-17540	-108	-21	-99	-70	-375	-14062	7246	-7628	-136	-13769	7985	-6772	814	-12223	7399	-8539	-61	-55	-103	40	-151	-22	35	-72	-21	-51	81	-27	0
0.660000	-238	-2819	-3695	-13574	-120	-12592	-2134	-11935	44	-11684	-5282	-11021	-100	-10804	-5317	-9683	-9	-617	8233	-17500	-107	-18	-97	-67	-313	-14256	7216	-7549	-134	-13707	7990	-6761	601	-12424	7360	-8364	-60	-53	-104	42	-149	21	37	-72	-23	-53	79	-28	0
0.660833	-199	-2845	-3853	-13388	-125	-12726	-2112	-11811	75	-11771	-5404	-10878	-103	-10893	-5440	-9681	123	-682	8204	-17462	-103	-19	-96	-57	-17	-14447	7204	-7482	-149	-13623	8011	-6724	803	-12642	7421	-8186	-59	-55	-103	42	-149	22	38	-73	-21	-49	85	-29	1
0.661667	-269	-2845	-4007	-13238	-98	-12863	-2092	-11683	30	-11893	-5534	-10745	-169	-11003	-5581	-9655	-19	-752	8166	-17421	-100	-16	-95	-64	37	-14619	7217	-7432	-77	-13531	8042	-6666	1029	-12871	7454	-8009	-58	-50	-100	12	-150	22	38	-70	-21	-51	80	-28	1
0.662500	-262	-2818	-4154	-13132	-112	-13017	-2092	-11553	8	-12051	-5675	-10625	-170	-11126	-5734	-9610	-75	-833	8115	-17377	-104	-19	-93	-57	230	-14784	7242	-7403	-113	-13429	8079	-6587	1577	-13113	7496	-7838	-62	-56	-104	42	-151	22	37	-70	-22	-44	84	-27	0
0.663333	-259	-2773	-4282	-13076	-143	-13180	-2106	-11423	0	-12250	-5826	-10524	-161	-11246	-5900	-9541	-59	-923	8043	-17335	-107	-21	-98	-67	394	-14930	7286	-7400	-240	-13326	8107	-6493	2117	-13363	7550	-7693	-63	-56	-104	39	-155	18	34	-76	-24	-57	78	-31	-8
0.664167	-271	-2706	-4389	-13071	-165	-13359	-2141	-11305	-76	-12462	-5982	-10429	-143	-11436	-6085	-9452	-81	-1012	7968	-17290	-112	-26	-102	-69	205	-15050	7346	-7423	-94	-13219	8148	-6379	1927	-13615	7613	-7526	-65	-63	-105	38	-152	17	37	-79	-30	-60	79	-29	-5
0.665000	-264	-2613	-4470	-13137	-161	-13550	-2225	-11182	-146	-12699	-6146	-10352	-183	-11610	-6271	-9344	-36	-1109	7856	-17239	-110	-23	-101	-72	-102	-15148	7418	-7474	-5	-13114	8174	-6258	1493	-13857	7684	-7394	-68	-62	-105	36	-155	17	32	-80	-26	-62	77	-35	-3
0.665833	-254	-2505	-4524	-13237	-178	-13759	-2283	-11070	-138	-12954	-6316	-10289	-176	-11793	-6471	-9231	38	-1203	7741	-17198	-110	-26	-100	-69	-84	-15208	7500	-7555	-47	-13013	8210	-6107	1555	-14079	7754	-7276	-66	-62	-103	39	-151	18	34	-77	-23	-57	90	-24	-3
0.666667	-231	-2370	-4538	-13406	-208	-13974	-2384	-10956	-121	-13214	-6482	-10237	-210	-11985	-6676	-9110	78	-1293	7581	-17149	-109	-25	-100	-70	130	-15242	7581	-7673	-58	-12924	8224	-5961	1325	-14286	7819	-7183	-70	-60	-103	32	-152	-7	30	-79	-23	-53	80	-29	-3
0.667500	-246	-2222	-4520	-13647	-235	-14203	-2509	-10852	-206	-13469	-6645	-10207	-271	-12170	-6886	-8996	161	-1385	7405	-17112	-105	-22	-96	-69	57	-15233	7656	-7818	-113	-12844	8219	-5815	966	-14463	7880	-7125	-64	-58	-107	41	-149	19	34	-77	-23	-56	80	-28	1
0.668333	-245	-2059	-4465	-13958	-237	-14440	-2657	-10760	-308	-13719	-6790	-10190	-265	-12355	-7094	-8891	-93	-1479	7206	-17074	-107	-23	-99	-68	-51	-15209	7722	-8002	-92	-12783	8194	-5677	699	-14612	7933	-7097	-63	-60	-103	40	-149	20	34	-77	-23	-58	81	-29	0
0.669167	-232	-1884	-4374	-14333	-178	-14681	-2819	-10676	-224	-13941	-6951	-10186	-181	-12529	-7299	-8801	62	-1583	6982	-17049	-109	-23	-100	-67	25	-15136	7772	-8210	-108	-12738	8148	-5555	424	-14707	7965	-7115	-63	-62	-102	39	-151	21	32	-78	-23	-57	82	-30	-3
0.670000	-214	-1701	-4248	-14768	-112	-14910	-3000	-10603	-125	-14132	-7080	-10198	-203	-12680	-7489	-8734	147	-1657	6742	-17033	-105	-25	-100	-69	0	-15032	7786	-8447	-130	-12703	8048	-5451	310	-14759	7984	-7166	-63	-60	-105	38	-152	16	33	-77	-25	-59	81	-29	-1
0.670833	-234	-1511	-4090	-15264	-81	-15126	-3180	-10542	8	-14285	-7180	-10222	-231	-12807	-7656	-8698	165	-1747	6484	-17027	-108	-27	-102	-69	175	-14887	7778	-8700	-136	-12685	7978	-5378	211	-14757	7977	-7260	-63	-62	-108	38	-151	18	33	-76	-23	-58	77	-29	-1
0.671667	-281	-1310	-3903	-15806	-46	-15310	-3358	-10491	144	-14386	-7247	-10254	-224	-12906	-7790	-8688	211	-1832	6217	-17033	-111	-26	-101	-72	165	-14707	7729	-8967	-120	-12670	7852	-5332	118	-14693	7948	-7399	-62	-67	-107	37	-154	15	28	-79	-24	-59	80	-31	-5
0.672500	-280	-1109	-3693	-16392	36	-15460	-3534	-10459	160	-14426	-7270	-10299	-216	-12956	-7887	-8709	208	-1917	5934	-17055	-103	-23	-121	-74	-39	-14489	7642	-9238	-176	-12663	7698	-5327	112	-14565	7890	-7578	-63	-60	-111	37	-153	17	32	-76	-24	-59	73	-33	-3
0.673333	-238	-903	-3461	-17015	81	-15568	-3683	-10435	136	-14408	-7249	-10352	-186	-12964	-7937	-8757	25	-1998	5654	-17092	-110	-25	-100	-70	-43	-14240	7512	-9506	-173	-12657	7518	-5355	-376	-14368	7800	-7801	-56	-58	-107	37	-153	15	28	-78	-23	-57	81	-33	0
0.674167	-235	-693	-3220	-17653	61	-15597	-3812	-10426	110	-14322	-7177	-10415	-242	-12929	-7933	-8811	175	-2076	5379	-17139	-105	-22	-85	-66	15	-13949	7337	-9761	-80	-12642	7311	-5426	-432	-14107	7687	-8059	-62	-56	-104	27	-151	18	40	-78	-22	-52	84	-29	2
0.675000	-223	-480	-2984	-18296	36	-15562	-3949	-10429	28	-14168	-7044	-10478	-233	-12841	-7871	-8930	202	-2148	5108	-17205	-107	-22	-99	-67	-12	-13635	7108	-10002	-98	-12622	7057	-5541	-327	-13783	7539	-8357	-63	-58	-105	38	-151	15	32	-77	-14	-52	84	-28	2
0.675833	-216	-272	-2736	-18928	25	-15449	-3966	-10443	-11	-13953	-6863	-10553	-203	-12711	-7748	-9053	99	-2219	4857	-17284	-105	-25	-99	-68	113	-13293	6846	-10218	-103	-12585	6822	-5699	-646	-13405	7364	-8677	-59	-56	-107	39	-149	17	34	-76	-21	-52	79	-24	-4
0.676667	-217	-68	-2510	-19535	19	-15259	-3988	-10477	-34	-13680	-6620	-10634	-289	-12547	-7563	-9188	90	-2290	4621	-17383	-109	-23	-102	-72	89	-12923	6540	-10407	-90	-12531	6551	-5898	-722	-12971	7157	-9026	-60	-59	-98	35	-154	19	34	-79	-26	-56	84	-30	-1
0.677500	-231	129	-2300	-20096	-4	-14982	-3960	-10519	-63	-13354	-6326	-10714	-340	-12324	-7320	-9330	127	-2352	4413	-17490	-105	-18	-97	-69	58	-12539	6196	-10559	-42	-12448	6271	-6135	-656	-12496	6924	-9397	-62	-57	-109	38	-151	16	34	-47	-21	-51	82	0	0
0.678333	-206	315	-2116	-20603	-60	-14624	-3889	-10577	-95	-12983	-5987	-10803	-305	-12077	-7021	-9465	150	-2405	4230	-17615	-109	-22	-101	-69	189	-12137	5820	-10687	42	-12337	5980	-6399	-729	-11982	6666	-9778	-61	-59	-105	37	-152	17	34	-76	-19	-52	84	-29	-3
0.679167	-198	491	-1955	-21036	-8	-14188	-3783	-10645	-156	-12580	-5605	-10893	-243	-11802	-6675	-9601	89	-2454	4085	-17753	-108	-21	-101	-67	102	-11730	5427	-10760	32	-12195	5686	-6704	-667	-11448	6389	-10168	-61	-58	-105	40	-153	19	32	-74	-22	-53	72	-30	0
0.680000	-183	648	-1829	-21390	37	-13685	-3634	-10727	-200	-12154	-5195	-10988	-220	-11503	-6279	-9721	-8	-2481	3977	-17902	-107	-22	-101	-69	174	-11321	5017	-10809	-92	-12017	5401	-7025	-650	-10897	6099	-10557	-59	-59	-109	40	-149	20	33	-73	-21	-51	84	-28	1
0.680833	-172	785	-1746	-21629	18	-13120	-3450	-10824	-196	-11714	-4760	-11085	-220	-11195	-5862	-9828	50	-2505	3909	-18059	-104	-15	-99	-67	472	-10913	4594	-10823	-150	-11806	5125	-7366	-606	-10356	5794	-10934	-63	-57	-104	43	-149	19	32	-74	-21	-64	84	-29	0
0.681667	-160	902	-1694	-21773	-49	-12515	-3239	-10930	-187	-11276	-4317	-11186	-185	-10890	-5422	-9911	-145	-2516	3875	-18228	-108	-23	-101	-68	525	-10516	4174	-10813	-112	-11567	4864	-7721	-552	-9827	5481	-11307	-62	-58	-109	38	-150	18	34	-74	-22	-57	81	-29	-1
0.682500	-124	987	-1687	-21805	-77	-11874	-3013	-11049	-151	-10849	-3883	-11293	-187	-10590	-4981	-9969	-57	-2515	3881	-18394	-107	-22	-100	-68	716	-10135	3763	-10773	-164	-11289	4625	-8083	-525	-9322	5172	-11657	-62	-55	-107	41	-149	18	36	-74	-21	-58	84	-42	0
0.683333	-104	1045	-1712	-21725	-74	-11208	-2770	-11178	-136	-10442	-3459	-11395	-174	-10300	-4546	-10007	-59	-2497	3923	-18579	-112	-25	-104	-70	877	-9776	3367	-10723	-204	-10985	4407	-8448	-584	-8854	4852	-11992	-67	-61	-109	39	-155	12	30	-77	-26	-58	79	-33	-8
0.684167	-117	1071	-1775	-21538	-63	-10570	-2526	-11317	-118	-10069	-3070	-11507	-182	-10034	-4133	-10021	27	-2462	4002	-18766	-117	-24	-102	-72	898	-9447	2995	-10663	-151	-10659	4219	-8808	-666	-8429	4543	-12297	-67	-62	-109	27	-155	12	32	-84	-24	-58	79	-33	-4
0.685000	-109	1067	-1862	-21250	-56	-9932	-2289	-11461	-44	-9725	-2716	-11620	-249	-9785	-3746	-10005	121	-2420	4108	-18952	-108	-27	-102	-72	833	-9139	2651	-10589	-260	-10305	4065	-9157	-645	-8054	4245	-12569	-66	-62	-107	36	-151	16	33	-78	-23	-58	81	-32	-3
0.685833	-92	1037	-1975	-20875	-90	-9326	-2070	-11615	-32	-9421	-2412	-11740	-325	-9566	-3405	-9973	78	-2349	4243	-19134	-109	-24	-100	-69	711	-8864	2337	-10528	-387	-9936	3942	-9496	-688	-7738	3959	-12813	-65	-60	-108	35	-153	12	32	-76	-23	-57	78	-35	-5
0.686667	-84	980	-2102	-20430	-78	-8765	-1871	-11770	-73	-9152	-2157	-11866	-361	-9381	-3110	-9928	-49	-2272	4392	-19319	-107	-24	-100	-70	778	-8624	2065	-10470	-388	-9555	3849	-9808	-1077	-7483	3685	-13022	-66	-56	-104	41	-155	18	33	-75	-25	-58	80	-30	-1
0.687500	-79	898	-2244	-19931	-55	-8262	-1699	-11931	-96	-8932	-1986	-12001	-298	-9222	-2873	-9876	18	-2177	4557	-19492	-107	-22	-98	-58	850	-8422	1831	-10425	-300	-9170	3784	-10102	-1590	-7290	3427	-13194	-65	-56	-107	41	-152	19	34	-74	-30	-58	80	-28	-3
0.688333	-73	778	-2394	-19393	-12	-7818	-1537	-12096	-118	-8751	-1871	-12148	-297	-9094	-2699	-9821	-10	-2070	4728	-19669	-107	-21	-99	-66	843	-8256	1630	-10398	-253	-8784	3746	-10377	-1640	-7161	3180	-13343	-64	-58	-104	40	-149	19	36	-73	-24	-58	80	-30	0
0.689167	-85	670	-2548	-18842	-67	-7444	-1468	-12265	-158	-8611	-1831	-12304	-329	-8995	-2583	-9774	-49	-1946	4899	-19848	-109	-25	-98	-68	804	-8127	1468	-10401	-296	-8399	3732	-10628	-1871	-7097	2952	-13458	-61	-58	-107	38	-148	18	22	-69	-21	-57	84	-30	0
0.690000	-94	536	-2705	-18296	-99	-7137	-1413	-12431	-171	-8502	-1859	-12473	-323	-8920	-2529	-9731	13	-1813	5057	-19994	-107	-27	-99	-69	777	-8036	1341	-10424	-270	-8023	3732	-10842	-1953	-7094	2732	-13545	-66	-61	-110	37	-152	13	30	-77	-24	-60	79	-33	-1
0.690833	-104	400	-2845	-17775	-68	-6908	-1400	-12600	-169	-8420	-1957	-12649	-240	-8867	-2531	-9705	-113	-1663	5208	-20133	-101	-24	-112	-67	719	-7971	1249	-10473	-360	-7654	3750	-11059	-1861	-7131	2535	-13604	-64	-60	-107	38	-156	16	30	-77	-26	-52	81	-32	-4
0.691667	-130	268	-2979	-17285	-59	-6736	-1425	-12757	-153	-8360	-2110	-12831	-203	-8834	-2587	-9704	-235	-1499	5340	-20259	-109	-26	-99	-72	544	-7935	1188	-10549	-407	-7308	3779	-11239	-1678	-7217	2346	-13642	-75	-62	-109	35	-153	18	29	-79	-25	-58	79	-35	0
0.692500	-144	144	-3106	-16851	-31	-6631	-1489	-12912	-58	-8319	-2322	-13022	-241	-8813	-2688	-9724	-205	-1328	5447	-20364	-105	-27	-105	-70	478	-7929	1153	-10651	-333	-6975	3808	-11391	-1200	-7346	2174	-13655	-65	-60	-107	37	-154	17	29	-77	-24	-57	80	-33	1
0.693333	-162	38	-3221	-16474	3	-6581	-1588	-13054	-11	-8306	-2576	-13211	-202	-8806	-2829	-9771	-220	-1141	5522	-20443	-107	-23	-98	-68	280	-7935	1143	-10770	-383	-6661	3833	-11519	-670	-7505	2015	-13652	-63	-58	-104	41	-148	18	35	-73	-18	-53	84	-30	-4
0.694167	-170	-43	-3326	-16156	75	-6584	-1717	-13182	-102	-8260	-2870	-13399	-184	-8805	-3004	-9838	-180	-938	5566	-20495	-105	-23	-95	-67	41	-7969	1149	-10915	-306	-6370	3853	-11634	-617	-7689	1862	-13634	-58	-55	-103	36	-150	17	33	-66	-17	-56	84	-29	1
0.695000	-198	-103	-3442	-15911	96	-6626	-1875	-13303	-183	-8244	-3195	-13587	-239	-8813	-3210	-9953	-358	-735	5581	-20521	-104	-19	-95	-67	-240	-8015	1171	-11079	-237	-6107	3858	-11725	-401	-7893	1716	-13607	-59	-55	-102	42	-148	22	36	-70	-18	-53	82	-26	0
0.695833	-169	-127	-3531	-15726	105	-6704	-2057	-13407	-190	-8227	-3538	-13765	-214	-8826	-3431	-10062	-303	-522	5556	-20519	-108	-19	-99	-67	-584	-8075	1203	-11261	-264	-5864	3844	-11803	-115	-8111	1573	-13572	-59	-57	-108	40	-151	18	34	-75	-18	-52	82	-26	0
0.696667	-170	-121	-3630	-15600	64	-6802	-2252	-13497	-181	-8213	-3889	-13929	-164	-8842	-3665	-10242	-272	-300	5495	-20484	-103	-18	-96	-65	-715	-8143	1241	-11449	-160	-5647	3816	-11867	188	-8315	1440	-13553	-61	-55	-105	39	-151	21	35	-70	-22	-55	84	-27	-3
0.697500	-169	-80	-3731	-15520	27	-6921	-2473	-13566	-201	-8195	-4241	-14085	-177	-8859	-3905	-10416	-473	-76	5396	-20422	-104	-23	-98	-73	-704	-8216	1286	-11647	-112	-5461	3771	-11914	400	-8556	1309	-13490	-62	-59	-104	41	-151	15	36	-70	-24	-51	80	-25	0
0.698333	-171	-10	-3840	-15475	5	-7049	-2698	-13620	-286	-8176	-4583	-14219	-143	-8883	-4145	-10604	-437	156	5268	-20328	-110	-23	-98	-69	-656	-8294	1336	-11847	-115	-5302	3707	-11961	522	-8775	1182	-13449	-65	-59	-107	38	-153	19	33	-75	-23	-58	81	-31	0
0.699167	-163	120	-3952	-15456	-11	-7176	-2928	-13656	-319	-8160	-4910	-14331	-144	-8899	-4385	-10796	-376	388	5105	-20203	-107	-22	-100	-68	-567	-8369	1385	-12041	-57	-5167	3622	-11994	667	-8979	1064	-13404	-63	-55	-105	40	-149	19	36	-74	-21	-67	85	-26	2
0.700000	-149	283	-4066	-15432	-4	-7310	-3159	-13670	-246	-8139	-5211	-14415	-204	-8909	-4620	-10984	-448	631	4915	-20058	-107	-21	-97	-66	-492	-8443	1439	-12232	-47	-5063	3523	-12014	482	-9172	946	-13359	-62	-57	-105	39	-150	19	38	-73	-21	-55	85	-30	-4
0.700833	-144	483	-4190	-15408	-74	-7398	-3393	-13670	-198	-8122	-5495	-14476	-166	-8925	-4849	-11168	-429	866	4694	-19887	-105	-15	-98	-70	-457	-8518	1491	-12413	-109	-4986	3414	-12053	164	-9344	836	-13321	-61	-56	-104	39	-150	20	37	-72	-18	-55	78	-25	0
0.701667	-148	722	-4314	-15362	-86	-7488	-3628	-13656	-188	-8109	-5747	-14512	-202	-8935	-5069	-11334	-293	1102	4462	-19699	-104	-18	-100	-66	-432	-8589	1550	-12583	-118	-4938	3299	-12079	438	-9515	729	-13283	-60	-56	-104	40	-151	22	36	-70	-21	-55	82	-27	0
0.702500	-135	991	-4442	-15287	-73	-7573	-3862	-13629	-91	-8108	-5969	-14529	-233	-8947	-5281	-11482	-350	1326	4208	-19497	-112	-19	-101	-66	-480	-8654	1607	-12737	-68	-4916	3176	-12103	211	-9617	631	-13246	-61	-60	-104	42	-150	22	37	-49	-21	-57	85	-34	-3
0.703333	-122	1291	-4563	-15172	-78	-7634	-4091	-13589	-30	-8112	-6164	-14526	-178	-8958	-5489	-11596	-292	1540	3936	-19293	-107	-19	-100	-67	-458	-8715	1659	-12882	-30	-4933	3053	-12139	57	-9725	536	-13221	-64	-59	-104	40	-150	17	33	-73	-22	-59	77	-29	0
0.704167	-125	1619	-4683	-15016	-59	-7686	-4319	-13536	-18	-8128	-6332	-14502	-181	-8999	-5697	-11678	-240	1747	3634	-19081	-112	-27	-103	-70	-388	-8773	1720	-13009	63	-4970	2934	-12174	35	-9800	455	-13201	-67	-64	-110	34	-151	15	32	-77	-23	-63	80	-31	-3
0.705000	-126	1978	-4785	-14806	-36	-7716	-4538	-13470	-38	-8145	-6473	-14461	-208	-8970	-5882	-11722	-194	1942	3386	-18858	-107	-23	-100	-68	-356	-8816	1783	-13118	62	-4996	2826	-12213	3	-9846	389	-13180	-65	-60	-105	38	-153	17	34	-76	-24	-64	79	-30	-8
0.705833	-120	2355	-4867	-14558	-50	-7741	-4758	-13391	-53	-8170	-6595	-14406	-212	-8974	-6066	-11727	-137	2103	3117	-18636	-108	-24	-101	-68	-346	-8851	1849	-13216	41	-5109	2725	-12254	3	-9867	336	-13165	-66	-61	-108	37	-153	15	33	-75	-12	-63	77	-30	-6
0.706667	-113	2754	-4925	-14262	-58	-7752	-4973	-13305	-118	-8203	-6700	-14346	-219	-8968	-6246	-11698	-257	2282	2853	-18423	-112	-24	-104	-70	-361	-8879	1917	-13305	74	-5216	2634	-12301	94	-9858	298	-13140	-67	-60	-130	37	-154	15	28	-77	-28	-63	76	-32	-7
0.707500	-116	3165	-4956	-13935	-62	-7762	-5182	-13209	-122	-8238	-6792	-14277	-262	-8961	-6412	-11624	-141	2427	2605	-18215	-107	-23	-100	-67	-304	-8889	1989	-13380	-24	-5332	2562	-12347	4	-9819	281	-13153	-66	-57	-101	41	-153	12	29	-75	-24	-58	79	-29	-4
0.708333	-118	3592	-4941	-13578	-103	-7762	-5379	-13096	-102	-8271	-6869	-14206	-264	-8953	-6567	-11520	-105	2560	2380	-17989	-107	-22	-99	-68	-313	-8889	2073	-13455	-127	-5465	2499	-12399	249	-9760	283	-13157	-63	-56	-105	41	-153	12	34	-75	-22	-59	80	-31	-4
0.709167	-112	4028	-4897	-13205	-129	-7771	-5571	-12975	-75	-8307	-6943	-14139	-229	-8940	-6710	-11381	-93	2672	2170	-17773	-107	-23	-100	-70	-302	-8875	2134	-13525	-138	-5604	2451	-12451	355	-9673	303	-13171	-63	-58	-103	38	-156	16	32	-78	-26	-60	82	-30	-4
0.710000	-122	4466	-4810	-12827	-167	-7780	-5762	-12842	-43	-8337	-7028	-14071	-237	-8925	-6845	-11218	73	2764	1990	-17557	-111	-22	-100	-68	-277	-8844	2207	-13601	-103	-5746	2412	-12505	476	-9559	351	-13202	-63	-59	-104	39	-151	17	30	-80	-25	-57	81	-30	-7
0.710833	-115	4909	-4684	-12458	-233	-7796	-5940	-12698	-42	-8362	-7107	-14009	-264	-8909	-6965	-11030	-21	2844	1831	-17347	-108	-22	-99	-68	-216	-8795	2280	-13680	-110	-5897	2393	-12557	609	-9429	420	-13245	-64	-77	-108	39	-154	13	35	-76	-26	-59	78	-30	-7
0.711667	-95	5342	-4520	-12109	-216	-7830	-6109	-12537	-115	-8382	-7194	-13952	-234	-8888	-7069	-10831	4	2911	1701	-17124	-108	-23	-100	-70	-237	-8734	2358	-13773	-100	-6041	2383	-12613	523	-9276	517	-13302	-65	-59	-109	37	-156	16	29	-78	-26	-57	78	-33	-3
0.712500	-119	5769	-4325	-11790	-198	-7859	-6265	-12367	-186	-8398	-7282	-13903	-186	-8869	-7159	-10631	-51	2964	1594	-16899	-108	-24	-101	-69	-252	-8656	2431	-13881	-127	-6175	2388	-12664	413	-9108	641	-13378	-64	-59	-109	42	-161	17	30	-77	-21	-56	82	-34	-4
0.713333	-134	6193	-4094	-11498	-207	-7897	-6402	-12186	-163	-8398	-7380	-13828	-193	-8836	-7231	-10424	-87	3015	1520	-16661	-105	-18	-94	-68	-176	-8564	2510	-14009	-85	-6298	2409	-12708	274	-8917	798	-13475	-61	-56	-102	39	-151	19	32	-74	-17	-56	85	-19	-1
0.714167	-134	6602	-3845	-11264	-189	-7946	-6524	-11991	-45	-8429	-7484	-13757	-198	-8805	-7294	-10228	-57	3055	1463	-16419	-107	-22	-100	-66	-146	-8455	2590	-14157	-94	-6406	2440	-12753	-154	-8716	992	-13597	-64	-55	-104	41	-146	20	35	-73	-22	-53	85	-29	1
0.715000	-130	6983	-3580	-11078	-162	-7999	-6633	-11794	-4	-8385	-7599	-13684	-193	-8768	-7352	-10047	4	3090	1423	-16173	-109	-24	-101	-69	-144	-8345	2670	-14338	-108	-6506	2488	-12797	-44	-8507	1182	-13751	-65	-61	-108	35	-154	13	33	-77	-25	-59	79	-30	-4
0.715833	-126	7343	-3315	-10949	-119	-8051	-6727	-11587	-41	-8375	-7720	-13593	-147	-8730	-7398	-9886	2	3132	1401	-15913	-108	-23	-100	-68	-174	-8215	2758	-14547	-60	-6584	2552	-12835	-206	-8280	1423	-13931	-88	-58	-105	39	-142	18	35	-76	-27	-56	82	-29	-1
0.716667	-104	7684	-3043	-10870	-152	-8102	-6797	-11366	-46	-8358	-7840	-13485	-145	-8681	-7435	-9743	51	3179	1393	-15646	-104	-24	-98	-73	-195	-8083	2855	-14798	-167	-6640	2641	-12868	-111	-8043	1689	-14148	-61	-57	-107	40	-152	17	34	-75	-24	-58	84	-31	0
0.717500	-109	7990	-2790	-10857	-118	-8145	-6855	-11145	-4	-8340	-7964	-13347	-183	-8636	-7464	-9629	11	3228	1391	-15368	-107	-22	-100	-69	-180	-7937	2960	-15066	-205	-6678	2741	-12908	39	-7799	1999	-14398	-55	-56	-105	18	-153	18	33	-76	-22	-58	81	-32	-3
0.718333	-128	8266	-2557	-10897	-93	-8185	-6901	-10929	25	-8320	-8096	-13190	-221	-8590	-7524	-9541	-10	3285	1400	-15086	-103	-23	-101	-70	-205	-7793	3073	-15380	-166	-6698	2862	-12942	29	-7536	2299	-14690	-63	-59	-105	37	-141	17	35	-76	-32	-52	84	-31	-4
0.719167	-134	8503	-2374	-10998	-97	-8209	-6930	-10714	19	-8298	-8223	-13001	-243	-8542	-7583	-9478	47	3353	1408	-14798	-107	-22	-100	-72	-256	-7644	3196	-15731	-191	-6698	3025	-12986	-133	-7270	2644	-15018	-64	-57	-109	38	-150	17	35	-77	-19	-58	80	-30	-1
0.720000	-133	8708	-2168	-11152	-90	-8217	-6954	-10500	-16	-8283	-8346	-12784	-211	-8497	-7655	-9428	-97	3428	1416	-14480	-102	-23	-104	-70	-412	-7490	3334	-16126	-156	-6679	3185	-13019	92	-6992	3015	-15384	-60	-58	-108	40	-152	20	35	-76	-21	-62	82	-29	-13
0.720833	-130	8873	-2032	-11358	-66	-8207	-6968	-10294	-78	-8264	-8488	-12530	-201	-8462	-7746	-9399	-116	3513	1428	-14231	-102	-21	-100	-66	-573	-7337	3488	-16558	-231	-6643	3384	-13066	121	-6706	3399	-15792	-58	-58	-102	61	-149	21	35	-73	-17	-58	84	-29	1
0.721667	-115	8999	-1937	-11615	-91	-8181	-6981	-10100	-105	-8246	-8583	-12248	-178	-8431	-7861	-9382	-44	3600	1431	-13962	-104	-22	-100	-66	-602	-7184	3650	-17033	-343	-6593	3616	-13119	243	-6415	3811	-16233	-59	-59	-104	41	-150	23	36	-72	-19	-57	86	-26	4
0.722500	-109	9081	-1891	-11915	-119	-8135	-6992	-9920	-111	-8228	-8695	-11943	-103	-8412	-8003	-9371	-203	3690	1429	-13706	-103	-22	-98	-66	-548	-7027	3835	-17545	-334	-6531	3863	-13182	220	-6115	4231	-16720	-62	-58	-104	43	-147	21	35	-74	-23	-58	81	-29	0
0.723333	-129	9126	-1892	-12262	-67	-8073	-7014	-9761	-85	-8216	-8805	-11618	123	-8413	-8174	-9363	-228	3783	1418	-13468	-109	-28	-105	-73	-493	-6874	4022	-18099	-336	-6460	4138	-13259	149	-5813	4669	-17241	-69	-62	-111	34	-154	12	30	-78	-26	-60	78	-34	-4
0.724167	-130	9132	-1941	-12649	-35	-7992	-7044	-9621	-75	-8198	-8915	-11278	609	-8427	-8379	-9343	-434	3879	1407	-13246	-108	-28	-103	-70	-511	-6716	4227	-18683	-345	-6376	4439	-13353	96	-5503	5121	-17788	-67	-62	-109	37	-151	17	32	-80	-25	-63	78	-34	-1
0.725000	-115	9111	-2023	-13060	-52	-7890	-7074	-9494	-109	-8171	-9015	-10917	673	-8440	-8602	-9306	-349	3979	1396	-13048	-104	-24	-102	-69	-438	-6550	4450	-19299	-480	-6283	4765	-13445	45	-5185	5588	-18357	-69	-65	-109	37	-170	17	6	-78	-11	-60	80	-32	-6
0.725833	-115	9054	-2146	-13494	-74	-7766	-7122	-9395	-142	-8114	-9112	-10560	379	-8478	-8852	-9249	-242	4073	1378	-12876	-110	-23	-102	-70	-385	-6377	4683	-19950	-482	-6191	5115	-13537	84	-4869	6057	-18942	-63	-60	-105	39	-152	18	34	-77	-22	-61	79	-29	0
0.726667	-133	8986	-2304	-13951	-87	-7647	-7193	-9318	-109	-8100	-9221	-10210	328	-8521	-9119	-9168	-279	4164	1356	-12737	-104	-19	-107	-69	-359	-6199	4925	-20628	-475	-6093	5477	-13691	174	-4563	6532	-19548	-64	-60	-107	41	-151	20	30	-76	-19	-59	80	-28	1
0.727500	-139	8880	-2488	-14420	-58	-7513	-7278	-9270	-125	-8055	-9327	-9874	296	-8578	-9428	-9055	-334	4253	1329	-12620	-101	-22	-98	-67	-298	-6015	5176	-21318	-551	-6001	5850	-13842	-119	-4262	7020	-20144	-60	-56	-116	40	-148	20	34	-75	-19	-60	79	-28	0
0.728333	-117	8761	-2700	-14900	-103	-7381	-7387	-9250	-124	-8001	-9439	-9566	204	-8640	-9701	-8916	-163	4324	1299	-12539	-105	-28	-99	-67	-267	-5821	5431	-22029	-484	-5909	6233	-14003	-40	-3968	7509	-20780	-59	-61	-107	41	-147	28	32	-74	-17	-57	82	-27	7
0.729167	-120	8637	-2928	-15375	-115	-7246	-7517	-9254	-101	-7938	-9564	-9294	110	-8710	-9999	-8741	-185	4407	1258	-12489	-103	-18	-97	-66	-274	-5618	5691	-22751	-432	-5826	6622	-14185	-124	-3690	7999	-21386	-58	-57	-107	42	-146	21	34	-73	-17	-60	79	-26	2
0.730000	-126	8503	-3166	-15846	-78	-7124	-7669	-9287	-114	-7873	-9695	-9060	26	-8778	-10299	-8548	-154	4473	1214	-12477	-109	-25	-99	-69	-221	-5413	5954	-23481	-449	-5746	7012	-14381	-170	-3432	8484	-21978	-63	-59	-104	40	-152	22	34	-74	-21	-57	82	-26	-4
0.730833	-127	8372	-3408	-16293	-48	-7011	-7837	-9339	-111	-7804	-9843	-8872	-75	-8841	-10587	-8317	-82	4538	1166	-12492	-104	-22	-98	-70	-230	-5203	6222	-24210	-505	-5679	7392	-14592	27	-3192	8962	-22549	-77	-59	-107	40	-152	19	34	-75	-25	-59	78	-28	0
0.731667	-143	8243	-3651	-16720	-61	-6912	-8026	-9421	-118	-7724	-10000	-8732	-122	-8896	-10861	-8078	-88	4592	1119	-12538	-110	-26	-102	-74	-305	-4987	6488	-24922	-452	-5618	7759	-14804	45	-2978	9426	-23087	-70	-64	-110	34	-154	13	28	-79	-13	-60	77	-32	-6
0.732500	-158	8125	-3889	-17114	-69	-6826	-8228	-9519	-127	-7647	-10168	-8651	-120	-8935	-11114	-7828	-22	4646	1048	-12608	-107	-25	-101	-70	-357	-4768	6758	-25613	-406	-5567	8116	-15014	-492	-2781	9886	-23577	-66	-59	-107	40	-154	18	29	-77	-24	-57	80	-28	2
0.733333	-171	8022	-4107	-17465	-19	-6756	-8430	-9619	-105	-7560	-10338	-8610	-168	-8947	-11334	-7567	34	4701	979	-12709	-105	-19	-97	-70	-299	-4551	7033	-26261	-351	-5513	8456	-15225	-514	-2610	10326	-24018	-65	-57	-107	41	-151	6	34	-74	-24	-57	82	-25	0
0.734167	-178	7935	-4281	-17772	3	-6706	-8642	-9738	-108	-7484	-10517	-8627	-222	-8944	-11533	-7317	102	4749	904	-12830	-105	-19	-97	-67	-216	-4344	7306	-26874	-243	-5489	8768	-15433	-307	-2463	10749	-24404	-61	-57	-103	43	-148	18	32	-76	-22	-57	84	-26	1
0.735000	-194	7861	-4492	-18029	-83	-6678	-8855	-9859	-120	-7406	-10702	-8686	-254	-8917	-11702	-7065	131	4790	816	-12976	-105	-21	-97	-66	-222	-4149	7580	-27436	-188	-5441	9050	-15633	-174	-2348	11143	-24728	-60	-56	-102	41	-151	0	33	-75	-19	-56	84	-27	-3
0.735833	-215	7809	-4638	-18227	-137	-6672	-9065	-9978	-130	-7341	-10886	-8793	-242	-8859	-11834	-6880	-6	4831	725	-13147	-107	-19	-95	-68	-252	-3972	7857	-27941	-229	-5407	9300	-15809	-96	-2247	11505	-24969	-63	-47	-107	38	-153	19	35	-76	-22	-56	78	-28	-1
0.736667	-214	7774	-4783	-18368	-115	-6672	-9264	-10090	-138	-7277	-11066	-8935	-272	-8774	-11937	-6711	174	4866	623	-13332	-104	-21	-99	-67	-234	-3808	8137	-28370	-137	-5391	9517	-15980	71	-2168	11827	-25135	-66	-59	-107	40	-151	21	35	-74	-23	-56	81	-17	2
0.737500	-202	7755	-4886	-18447	-100	-6695	-9450	-10178	-141	-7227	-11249	-9107	-308	-8657	-12008	-6579	101	4900	518	-13538	-105	-22	-98	-67	-232	-3672	8418	-28720	57	-5366	9687	-16120	784	-2106	12114	-25248	-65	-56	-104	40	-151	17	34	-76	-23	-55	80	-29	0
0.738333	-195	7749	-4960	-18463	-78	-6731	-9617	-10279	-101	-7179	-11398	-9301	-291	-8531	-12049	-6495	141	4921	404	-13738	-103	-19	-97	-66	-240	-3561	8704	-28982	102	-5336	9840	-16240	1115	-2063	12342	-25219	-62	-77	-105	40	-149	19	26	-74	-19	-57	79	-31	1
0.739167	-170	7751	-5007	-18427	-84	-6778	-9759	-10350	-86	-7144	-11548	-9512	-291	-8371	-12054	-6462	124	4947	292	-13994	-104	-19	-99	-69	-249	-3481	8989	-29146	102	-5305	9924	-16333	845	-2031	12529	-25124	-61	-58	-105	39	-154	17	33	-75	-22	-55	82	-29	0
0.740000	-178	7760	-5027	-18325	-95	-6830	-9874	-10397	-114	-7115	-11671	-9723	-300	-8197	-12040	-6453	70	4954	183	-14237	-105	-24	-101	-68	-273	-3428	9277	-29220	143	-5268	10003	-16404	855	-2010	12652	-24941	-64	-58	-105	34	-154	18	33	-75	-23	-55	111	-33	-6
0.740833	-180	7766	-5021	-18168	-81	-6888	-9962	-10425	-102	-7092	-11770	-9936	-307	-8006	-11996	-6546	24	4965	76	-14492	-104	-23	-98	-68	-304	-3406	9574	-29182	216	-5224	10034	-16445	708	-1988	12724	-24663	-64	-53	-104	38	-154	18	35	-74	-23	-56	81	-28	-1
0.741667	-162	7772	-4979	-17959	-129	-6947	-10011	-10427	-85	-7067	-11840	-10134	-307	-7807	-11929	-6664	42	4965	-22	-14755	-107	-33	-96	-65	-197	-3414	9865	-29037	285	-5157	10026	-16470	752	-1972	12733	-24309	-63	-55	-105	41	-148	19	35	-74	-21	-51	81	-12	-1
0.742500	-158	7766	-4921	-17707	-126	-7011	-10032	-10413	-114	-7046	-11881	-10318	-317	-7604	-11846	-6817	-16	4956	-113	-15015	-104	-22	-99	-68	-151	-3448	10154	-28788	204	-5072	9983	-16469	783	-1959	12678	-23859	-62	-58	-108	39	-149	20	34	-75	-22	-55	84	-29	1
0.743333	-158	7741	-4843	-17425	-78	-7066	-10014	-10382	-144	-7025	-11896	-10481	-343	-7406	-11755	-7018	5	4938	-195	-15286	-108	-14	-99	-69	-206	-3510	10435	-28427	257	-4991	9907	-16455	605	-1947	12561	-23341	-64	-59	-105	36	-125	16	17	-78	-24	-55	80	-34	-6
0.744167	-139	7701	-4751	-17111	-70	-7122	-9954	-10334	-103	-7005	-11875	-10620	-332	-7210	-11643	-7243	44	4909	-255	-15550	-105	-26	-105	-75	-225	-3594	10705	-27967	300	-4886	9806	-16415	708	-1931	12397	-22745	-66	-60	-109	35	-152	16	32	-78	-26	-60	79	-32	1
0.745000	-141	7642	-4640	-16771	-79	-7161	-9878	-10275	-112	-6976	-11820	-10738	-352	-7028	-11527	-7486	-8	4877	-296	-15809	-107	-25	-103	-73	-243	-3684	10966	-27393	157	-4762	9686	-16377	765	-1916	12182	-22089	-63	-58	-101	38	-152	25	29	-76	-24	-58	79	-33	-4
0.745833	-134	7560	-4525	-16413	-91	-7197	-9765	-10202	-150	-6945	-11738	-10809	-403	-6855	-11397	-7735	5	4842	-317	-16062	-109	-26	-103	-72	-241	-3791	11208	-26726	122	-4623	9549	-16316	484	-1904	11920	-21384	-65	-58	-109	35	-153	19	29	-80	-23	-58	81	-32	-3
0.746667	-134	7465	-4406	-16078	-51	-7210	-9618	-10122	-178	-6905	-11626	-10857	-395	-6699	-11268	-7982	-42	4801	-316	-16299	-107	-22	-101	-69	-248	-3900	11428	-25966	68	-4474	9397	-16243	431	-1868	11634	-20630	-64	-56	-105	40	-150	19	30	-77	-24	-58	81	-31	0
0.747500	-136	7346	-4290	-15743	-55	-7222	-9448	-10048	-174	-6862	-11489	-10879	-351	-6563	-11137	-8220	-217	4763	-293	-16523	-108	-23	-102	-67	-243	-4005	11614	-25123	0	-4310	9242	-16162	397	-1850	11314	-19834	-64	-56	-105	37	-150	19	28	-76	-24	-57	81	-30	1
0.748333	-137	7207	-4177	-15421	-35	-7209	-9259	-9976	-110	-6815	-11332	-10875	-341	-6442	-11013	-8444	-138	4722	-253	-16727	-105	-25	-101	-69	-190	-4110	11761	-24215	-84	-4145	9083	-16076	148	-1827	10980	-19028	-65	-57	-105	37	-148	17	29	-79	-25	-62	78	-34	-1
0.749167	-141	7052	-4077	-15130	-19	-7190	-9057	-9912	-100	-6764	-11160	-10848	-346	-6350	-10890	-8630	-165	4686	-186	-16911	-110	-25	-102	-67	-87	-4199	11875	-23242	-210	-3969	8935	-15975	38	-1808	10654	-18205	-65	-60	-107	39	-152	19	33	-77	-23	-58	82	-29	-4
0.750000	-139	6893	-3985	-14869	-65	-7143	-8834	-9851	-162	-6706	-10968	-10797	-408	-6270	-10773	-8790	-36	4657	-99	-17067	-110	-24	-101	-69	-42	-4273	11936	-22216	-215	-3795	8795	-15863	37	-1792	10328	-17382	-64	-57	-105	38	-158	21	27	-79	-24	-50	81	-32	-4
0.750833	-158	6726	-3914	-14652	-55	-7090	-8607	-9804	-145	-6645	-10775	-10735	-430	-6201	-10662	-8909	-50	4635	5	-17202	-110	-27	-100	-68	-161	-4335	11946	-21150	-64	-3620	8679	-15737	-34	-1780	10017	-16572	-65	-60	-104	38	-155	16	32	-79	-23	-60	80	-31	-3
0.751667	-158	6564	-3859	-14478	-64	-7019	-8382	-9771	-103	-6587	-10573	-10666	-387	-6149	-10559	-8991	71	4618	122	-17306	-107	-24	-102	-72	-176	-4374	11899	-20063	-153	-3454	8580	-15600	-219	-1777	9743	-15778	-65	-59	-107	35	-166	17	27	-82	-33	-61	79	-34	-3
0.752500	-154	6402	-3831	-14341	-49	-6935	-8152	-9747	-124	-6523	-10368	-10583	-369	-6110	-10463	-9034	167	4616	251	-17386	-111	-26	-101	-70	-137	-4390	11780	-18963	-310	-3286	8514	-15444	-299	-1782	9499	-15012	-67	-60	-105	37	-154	17	29	-81	-25	-58	80	-33	-1
0.753333	-154	6254	-3819	-14286	-9	-6835	-7926	-9733	-107	-6467	-10163	-10503	-350	-6054	-10372	-9039	129	4621	390	-17434	-105	-23	-98	-68	-113	-4396	11625	-17862	-279	-3129	8479	-15269	-205	-1792	9301	-14277	-62	-55	-104	39	-151	22	38	-76	-1	-56	85	-31	3
0.754167	-146	6119	-3833	-14269	4	-6728	-7706	-9731	-56	-6401	-9963	-10422	-331	-6042	-10284	-9013	-19	4642	533	-17456	-102	-21	-96	-65	-138	-4379	11391	-16777	-297	-2956	8482	-15070	-376	-1815	9144	-13597	-62	-53	-103	40	-149	21	36	-75	-19	-57	85	-27	2
0.755000	-121	6002	-3867	-14303	-24	-6617	-7500	-9742	-45	-6348	-9773	-10352	-293	-6015	-10206	-8960	68	4670	679	-17454	-104	-21	-96	-64	-152	-4364	11094	-15722	-223	-2848	8524	-14859	-560	-1842	9040	-12966	-63	-55	-94	39	-150	19	39	-80	-19	-56	84	-27	1
0.755833	-127	5881	-3934	-14403	-17	-6509	-7308	-9762	-56	-6293	-9592	-10291	-298	-5988	-10129	-8886	132	4690	813	-17433	-104	-19	-100	-65	-104	-4337	10734	-14697	-115	-2725	8608	-14606	-340	-1886	8977	-12390	-63	-55	-104	39	-149	21	35	-76	-25	-55	81	-26	0
0.756667	-135	5817	-4014	-14523	-48	-6385	-7129	-9790	-33	-6242	-9421	-10246	-300	-5960	-10048	-8799	63	4721	943	-17392	-107	-24	-79	-69	-23	-4313	10315	-13721	-161	-2619	8733	-14385	-552	-1936	8960	-11878	-66	-57	-109	36	-153	15	28	-81	-24	-59	80	-29	0
0.757500	-143	5751	-4120	-14698	-43	-6270	-6970	-9824	9	-6190	-9260	-10215	-235	-5926	-9964	-8712	56	4753	1066	-17340	-107	-23	-97	-68	-57	-4280	9852	-12801	-260	-2519	8909	-14122	-521	-1991	8978	-11415	-61	-55	-104	40	-149	18	32	-77	-19	-59	80	-29	0
0.758333	-152	5708	-4236	-14904	-17	-6159	-6808	-9856	50	-6140	-9104	-10192	-208	-5887	-9875	-8615	43	4791	1176	-17270	-107	-22	-101	-73	-152	-4258	9348	-11940	-259	-2437	9117	-13858	-546	-2045	9048	-11028	-66	-45	-104	39	-153	16	30	-77	-24	-58	80	-29	0
0.759167	-158	5706	-4372	-15133	-47	-6054	-6669	-9891	85	-6088	-8964	-10193	-258	-5844	-9781	-8531	-45	4823	1277	-17192	-107	-22	-115	-68	-100	-4238	8819	-11140	-258	-2368	9372	-13590	-789	-2105	9139	-10674	-64	-56	-108	37	-151	19	35	-75	-23	-57	78	-30	0
0.760000	-148	5670	-4516	-15378	-73	-5954	-6544	-9932	49	-6035	-8828	-10207	-248	-5793	-9676	-8454	-91	4874	1363	-17109	-104	-23	-99	-69	-142	-4228	8272	-10427	-255	-2315	9667	-13328	-1051	-2161	9247	-10394	-60	-55	-108	38	-149	17	51	-58	-21	-57	79	-28	0
0.760833	-147	5670	-4665	-15632	-73	-5868	-6435	-9973	-23	-5981	-8711	-10235	-260	-5739	-9566	-8395	-120	4889	1433	-17020	-103	-21	-96	-69	-222	-4226	7721	-9783	-308	-2281	9991	-13087	-1367	-2216	9364	-10172	-62	-53	-107	38	-147	19	34	-74	-18	-56	79	-30	-3
0.761667	-154	5673	-4833	-15881	-93	-5797	-6334	-10019	-40	-5926	-8600	-10276	-257	-5685	-9445	-8350	-96	4913	1494	-16936	-103	-21	-98	-67	-156	-4234	7186	-9212	-341	-2262	10347	-12863	-1536	-2264	9477	-10001	-61	-52	-105	37	-145	19	36	-70	-18	-51	82	-30	3
0.762500	-156	5688	-4969	-16120	-125	-5752	-6274	-10067	-82	-5874	-8499	-10332	-216	-5631	-9315	-8328	-232	4934	1529	-16844	-100	-19	-95	-67	-155	-4252	6678	-8732	-368	-2267	10718	-12676	-1421	-2296	9581	-9879	-61	-53	-105	39	-148	19	35	-73	-21	-57	78	-31	1
0.763333	-176	5694	-5172	-16343	-107	-5692	-6162	-10122	-76	-5820	-8410	-10397	-188	-5576	-9179	-8328	-153	4949	1557	-16752	-105	-24	-100	-70	-235	-4275	6212	-8312	-487	-2299	11103	-12529	-1527	-2333	9663	-9806	-64	-56	-111	36	-150	17	29	-77	-22	-59	77	-31	-1
0.764167	-185	5696	-5347	-16542	-94	-5662	-6092	-10187	-70	-5768	-8336	-10474	-215	-5537	-9044	-8343	47	4966	1571	-16677	-112	-26	-109	-72	-234	-4301	5793	-7974	-541	-2351	11491	-12422	-1564	-2351	9725	-9765	-62	-56	-110	35	-150	16	29	-79	-22	-62	75	-32	-3
0.765000	-178	5696	-5515	-16708	-87	-5640	-6029	-10249	-121	-5718	-8269	-10554	-227	-5491	-8903	-8374	76	4976	1578	-16598	-111	-28	-105	-73	-229	-4328	5453	-7710	-507	-2429	11877	-12365	-1671	-2354	9757	-9762	-68	-75	-114	37	-152	13	29	-80	-26	-62	77	-32	-4
0.765833	-180	5668	-5683	-16838	-57	-5633	-5972	-10319	-84	-5668	-8213	-10638	-201	-5459	-8762	-8417	-35	4983	1585	-16521	-105	-24	-102	-72	-158	-4349	5188	-7522	-462	-2537	12254	-12353	-1970	-2342	9759	-9778	-62	-60	-107	40	-150	17	32	-76	-23	-61	81	-30	0
0.766667	-181	5665	-5845	-16909	-40	-5632	-5916	-10387	-94	-5620	-8158	-10715	-242	-5432	-8619	-8466	-128	4991	1593	-16449	-107	-25	-100	-68	-223	-4365	5008	-7381	-428	-2667	12606	-12390	-2037	-2321	9725	-9816	-63	-58	-105	39	-151	17	33	-85	-21	-57	64	-36	0
0.767500	-170	5626	-6006	-16945	-62	-5639	-5867	-10464	-141	-5584	-8121	-10800	-247	-5417	-8488	-8517	-236	4993	1599	-16379	-108	-23	-98	-68	-358	-4374	4917	-7313	-436	-2823	12909	-12475	-1860	-2285	9657	-9869	-62	-56	-109	40	-150	17	32	-77	-22	-56	82	-31	-4
0.768333	-178	5562	-6168	-16938	-63	-5670	-5818	-10547	-118	-5554	-8099	-10884	-200	-5398	-8366	-8577	-184	4987	1607	-16315	-104	-23	-99	-68	-435	-4373	4917	-7301	-325	-3010	13188	-12600	-1783	-2243	9554	-9930	-61	-57	-101	41	-151	21	29	-75	-22	-56	82	-31	-3
0.769167	-185	5489	-6322	-16889	-105	-5698	-5778	-10637	-116	-5537	-8079	-10961	-182	-5427	-8258	-8630	-47	4980	1625	-16251	-103	-19	-97	-87	-499	-4362	5005	-7346	-113	-3224	13403	-12754	-1284	-2191	9430	-9999	-60	-57	-104	38	-149	17	32	-77	-21	-57	80	-47	0
0.770000	-188	5393	-6478	-16801	-101	-5733	-5745	-10724	-120	-5526	-8050	-11036	-164	-5465	-8170	-8676	-181	4965	1653	-16196	-110	-22	-101	-67	-487	-4340	5183	-7444	40	-3459	13550	-12938	-1078	-2136	9278	-10065	-63	-60	-102	43	-148	20	11	-75	-22	-59	84	-33	0
0.770833	-187	5273	-6628	-16672	-31	-5773	-5711	-10812	-114	-5534	-8077	-11106	-144	-5489	-8097	-8710	-146	4948	1692	-16142	-109	-23	-99	-68	-455	-4309	5435	-7590	158	-3715	13641	-13136	-831	-2077	9113	-10126	-63	-57	-107	40	-149	18	26	-78	-17	-55	81	-29	2
0.771667	-182	5141	-6782	-16517	40	-5810	-5691	-10899	-155	-5554	-8090	-11172	-93	-5535	-8049	-8732	-121	4916	1740	-16084	-105	-22	-99	-68	-346	-4268	5765	-7773	274	-3986	13651	-13347	-525	-2021	8947	-10180	-65	-59	-109	40	-151	4	34	-76	-25	-60	80	-34	-6
0.772500	-176	4981	-6933	-16337	-9	-5852	-5676	-10987	-167	-5584	-8112	-11231	-110	-5596	-8007	-8746	-151	4884	1804	-16030	-111	-24	-103	-69	-356	-4217	6143	-7999	340	-4256	13594	-13546	6	-1963	8772	-10222	-64	-58	-110	38	-156	16	30	-76	-25	-57	81	-35	-3
0.773333	-181	4824	-7081	-16135	-31	-5890	-5656	-11072	-134	-5632	-8140	-11283	-128	-5664	-7989	-8745	-137	4846	1879	-15974	-109	-22	-100	-69	-493	-4158	6571	-8257	379	-4538	13464	-13735	226	-1907	8605	-10248	-65	-80	-109	38	-177	16	32	-74	-23	-58	77	-34	-4
0.774167	-177	4636	-7230	-15925	24	-5934	-5647	-11161	-122	-5694	-8174	-11331	-103	-5733	-7985	-8716	-178	4799	1964	-15910	-108	-21	-101	-65	-590	-4098	7030	-8548	391	-4815	13266	-13903	389	-1853	8456	-10261	-63	-60	-104	37	-154	19	38	-75	-27	-56	93	-29	0
0.775000	-168	4454	-7376	-15708	60	-5967	-5639	-11234	-108	-5768	-8212	-11373	-86	-5820	-7998	-8674	-57	4746	2054	-15849	-107	-19	-95	-64	-733	-4039	7501	-8864	391	-5079	13001	-14048	503	-1805	8321	-10265	-62	-52	-102	41	-148	18	36	-77	-19	-55	82	-32	0
0.775833	-177	4258	-7522	-15498	1	-6005	-5638	-11307	-95	-5861	-8259	-11410	-80	-5895	-8019	-8617	-75	4686	2145	-15784	-104	-21	-100	-67	-751	-3979	7973	-9213	413	-5329	12680	-14144	670	-1763	8206	-10246	-63	-57	-105	39	-150	19	34	-77	-21	-53	85	-29	0
0.776667	-181	4051	-7666	-15295	-36	-6039	-5641	-11379	-97	-5963	-8303	-11441	-62	-5985	-8052	-8547	-91	4619	2234	-15714	-107	-32	-99	-67	-649	-3922	8431	-9583	304	-5557	12309	-14235	753	-1728	8120	-10220	-63	-57	-103	39	-152	16	35	-67	-22	-57	81	-32	-5
0.777500	-172	3841	-7814	-15110	33	-6074	-5639	-11443	-104	-6075	-8349	-11467	-87	-6067	-8087	-8460	252	4547	2325	-15642	-108	-21	-100	-67	-570	-3868	8869	-9969	415	-5750	11908	-14276	763	-1685	8063	-10180	-65	-58	-107	36	-151	19	37	-76	-22	-53	81	-31	2
0.778333	-177	3633	-7957	-14944	99	-6104	-5653	-11511	-119	-6195	-8390	-11488	-131	-6156	-8129	-8358	108	4472	2402	-15564	-105	-19	-100	-66	-619	-3818	9264	-10375	475	-5916	11478	-14289	750	-1650	8043	-10133	-61	-60	-105	36	-149	18	36	-76	-23	-59	81	-29	0
0.779167	-172	3427	-8099	-14805	55	-6139	-5666	-11567	-122	-6318	-8427	-11499	-122	-6240	-8169	-8257	72	4394	2469	-15494	-109	-25	-97	-67	-512	-3773	9615	-10793	339	-6039	11044	-14274	694	-1610	8035	-10088	-68	-59	-104	40	-151	17	38	-76	-22	-56	82	-26	0
0.780000	-173	3223	-8234	-14690	-21	-6170	-5678	-11618	-113	-6443	-8460	-11509	-100	-6320	-8207	-8143	103	4312	2523	-15418	-104	-17	-98	-67	-338	-3735	9914	-11228	230	-6118	10612	-14235	594	-1563	8065	-10037	-75	-56	-113	40	-146	22	56	-75	-19	-56	85	-27	3
0.780833	-167	3020	-8370	-14628	-23	-6196	-5691	-11667	-88	-6569	-8483	-11509	-58	-6399	-8237	-8023	-70	4226	2555	-15352	-105	-19	-98	-64	-334	-3694	10156	-11668	139	-6149	10199	-14192	543	-1514	8116	-9994	-61	-58	-103	42	-147	18	36	-73	-21	-50	84	-28	2
0.781667	-168	2820	-8500	-14562	-27	-6231	-5712	-11716	-115	-6694	-8500	-11510	-59	-6490	-8265	-7903	-158	4134	2574	-15293	-105	-18	-103	-69	-273	-3660	10338	-12127	68	-6143	9815	-14135	243	-1456	8190	-9955	-63	-59	-107	39	-151	-9	32	-77	-25	-56	82	-27	1
0.782500	-166	2622	-8651	-14549	-77	-6277	-5731	-11752	-99	-6813	-8501	-11499	-77	-6554	-8291	-7789	-25	4043	2554	-15244	-103	-24	-98	-68	-320	-3615	10468	-12583	115	-6080	9479	-14085	546	-1384	8283	-9934	-62	-57	-108	43	-148	19	35	-74	-17	-51	81	-27	1
0.783333	-166	2434	-8746	-14563	-87	-6308	-5752	-11784	-64	-6925	-8495	-11482	-62	-6631	-8285	-7673	-43	3946	2521	-15212	-108	-24	-102	-70	-733	-3571	10535	-13050	58	-5980	9187	-14052	438	-1305	8394	-9907	-66	-58	-105	37	-154	17	33	-76	-23	-55	81	-31	-4
0.784167	-166	2240	-8866	-14611	-103	-6356	-5775	-11811	-73	-7027	-8475	-11464	-64	-6710	-8334	-7566	-41	3843	2458	-15198	-113	-13	-105	-70	-683	-3514	10561	-13519	8	-5834	8954	-14042	322	-1210	8510	-9945	-65	-60	-109	38	-155	17	29	-78	-23	-59	79	-31	-13
0.785000	-165	2048	-8971	-14683	-117	-6402	-5798	-11814	-64	-7118	-8447	-11434	-120	-6782	-8353	-7463	-200	3741	2386	-15200	-109	-22	-102	-69	-48	-3445	10536	-13987	-19	-5639	8794	-14056	454	-1100	8640	-9976	-65	-58	-107	36	-155	13	29	-78	-24	-55	81	-30	-6
0.785833	-164	1853	-9074	-14774	-136	-6451	-5823	-11828	-55	-7199	-8403	-11395	-129	-6863	-8368	-7370	-177	3635	2290	-15223	-108	-22	-102	-74	423	-3360	10467	-14459	-152	-5433	8700	-14116	685	-982	8771	-10038	-64	-57	-107	39	-152	19	34	-78	-24	-55	81	-29	-1
0.786667	-167	1662	-9169	-14885	-171	-6503	-5856	-11820	-57	-7273	-8357	-11342	-120	-6943	-8386	-7285	16	3526	2180	-15273	-102	-24	-99	-69	460	-3263	10397	-14929	-210	-5145	8674	-14214	587	-849	8912	-10124	-63	-53	-107	40	-152	18	36	-77	-23	-56	84	-32	0
0.787500	-166	1485	-9257	-15006	-109	-6560	-5884	-11795	-50	-7330	-8305	-11277	-96	-7029	-8407	-7222	-11	3421	2058	-15336	-107	-21	-99	-66	458	-3142	10299	-15393	-265	-4850	8718	-14370	293	-706	9046	-10243	-62	-53	-105	42	-150	21	36	-75	-23	-55	84	-27	0
0.788333	-161	1261	-9345	-15140	-100	-6622	-5927	-11760	-36	-7382	-8254	-11202	-96	-7111	-8426	-7173	-49	3312	1930	-15426	-105	-21	-100	-69	706	-3009	10191	-15857	-342	-4528	8827	-14561	129	-556	9162	-10398	-63	-57	-108	42	-152	18	34	-74	-21	-56	85	-28	0
0.789167	-169	1043	-9425	-15274	-119	-6689	-5972	-11706	-38	-7436	-8206	-11115	-66	-7213	-8471	-7137	-26	3204	1793	-15537	-104	-22	-99	-68	859	-2855	10082	-16316	-375	-4189	8996	-14813	-34	-404	9311	-10576	-63	-56	-102	40	-150	20	35	-77	-25	-48	80	-30	-3
0.790000	-162	826	-9501	-15411	-74	-6757	-6026	-11641	-57	-7484	-8192	-11014	-48	-7317	-8515	-7122	-117	3094	1659	-15675	-108	-27	-101	-73	804	-2692	9982	-16769	-344	-3830	9215	-15115	-1407	-251	9440	-10784	-62	-60	-110	39	-153	18	33	-78	-26	-57	80	-31	-1
0.790833	-169	596	-9570	-15543	-24	-6827	-6086	-11553	-24	-7523	-8140	-10892	-57	-7423	-8565	-7119	-31	2993	1531	-15820	-108	-25	-99	-68	463	-2508	9903	-17209	-318	-3452	9482	-15453	-1862	-97	9568	-11019	-64	-60	-107	41	-153	19	33	-78	-26	-56	79	-32	-5
0.791667	-172	364	-9633	-15664	-36	-6900	-6150	-11453	29	-7560	-8125	-10753	-90	-7533	-8621	-7132	-169	2896	1408	-15980	-111	-28	-103	-74	438	-2314	9840	-17643	-408	-3075	9786	-15824	-1435	45	9685	-11285	-68	-39	-108	37	-155	18	18	-77	-23	-56	79	-28	-4
0.792500	-158	127	-9691	-15775	-91	-6971	-6223	-11329	6	-7601	-8127	-10605	-174	-7644	-8687	-7154	-64	2801	1294	-16151	-107	-25	-99	-72	935	-2106	9803	-18060	-465	-2692	10116	-16222	-2381	183	9805	-11573	-62	-58	-107	39	-150	17	33	-79	-21	-57	78	-31	0
0.793333	-153	-111	-9737	-15862	-121	-7037	-6304	-11194	-17	-7637	-8147	-10436	-145	-7754	-8763	-7192	-14	2717	1192	-16327	-107	-23	-99	-68	1072	-1899	9799	-18455	-404	-2300	10467	-16630	-2659	315	9930	-11891	-62	-57	-108	43	-150	21	37	-77	-22	-53	84	-25	1
0.794167	-119	-353	-9776	-15941	-103	-7097	-6387	-11047	-8	-7676	-8192	-10259	-115	-7868	-8836	-7224	10	2642	1100	-16508	-104	-19	-98	-67	1009	-1683	9821	-18834	-384	-1919	10827	-17045	-1888	425	10034	-12229	-62	-53	-102	47	-149	20	35	-76	-17	-52	85	-26	1
0.795000	-144	-604	-9807	-15985	-110	-7166	-6486	-10892	-14	-7722	-8266	-10071	-135	-7983	-8921	-7272	-15	2561	1012	-16688	-108	-22	-96	-66	734	-1473	9867	-19191	-435	-1545	11195	-17453	-2113	518	10140	-12595	-62	-59	-103	38	-151	24	37	-74	-18	-53	85	-29	0
0.795833	-143	-847	-9828	-16063	-166	-7225	-6591	-10726	-1	-7761	-8363	-9876	-136	-8093	-9015	-7320	67	2496	931	-16869	-108	-18	-97	-64	460	-1271	9939	-19527	-346	-1188	11552	-17838	-1747	592	10232	-12978	-61	-55	-103	43	-154	23	36	-74	-26	-56	81	-26	6
0.796667	-147	-1081	-9838	-16104	-151	-7283	-6700	-10556	19	-7798	-8481	-9676	-118	-8195	-9108	-7367	-48	2432	856	-17025	-107	-21	-95	-66	419	-1077	10036	-19834	-199	-849	11897	-18187	-1230	641	10317	-13386	-62	-58	-103	54	-149	22	37	-66	-18	-51	82	-27	2
0.797500	-144	-1315	-9831	-16138	-127	-7335	-6820	-10377	-13	-7836	-8626	-9480	-113	-8294	-9205	-7420	-70	2372	784	-17216	-104	-22	-96	-72	387	-905	10147	-20113	-166	-534	12220	-18492	-1018	666	10397	-13814	-63	-56	-103	41	-149	20	37	-76	-22	-56	84	-28	2
0.798333	-154	-1538	-9819	-16164	-246	-7387	-6943	-10211	-32	-7868	-8792	-9284	-151	-8381	-9306	-7464	155	2313	705	-17388	-109	-23	-100	-72	328	-756	10271	-20367	-211	-267	12510	-18739	-823	670	10463	-14271	-67	-87	-108	38	-151	20	36	-76	-22	-57	80	-29	-3
0.799167	-155	-1748	-9790	-16186	-290	-7431	-7067	-10047	15	-7900	-8961	-9105	-156	-8451	-9404	-7501	162	2258	629	-17545	-108	-19	-99	-69	273	-619	10402	-20587	-351	-39	12771	-18920	-655	630	10524	-14726	-63	-57	-102	38	-151	19	35	-74	-22	-52	86	-23	-1
0.800000	-150	-1944	-9746	-16205	-257	-7464	-7184	-9875	52	-7915	-9145	-8926	-124	-8518	-9498	-7524	-61	2205	549	-17696	-105	-18	-98	-68	145	-560	10537	-20781	-575	124	12990	-19027	-757	561	10566	-15209	-62	-57	-102	41	-151	21	33	-73	-22	-51	85	-25	1
0.800833	-151	-2124	-9689	-16229	-206	-7496	-7308	-9713	-22	-7931	-9337	-8770	-135	-8547	-9594	-7541	-56	2153	460	-17840	-104	-18	-94	-67	74	-531	10665	-20949	-714	215	13158	-19052	-462	461	10603	-15705	-62	-58	-102	40	-150	18	33	-76	-21	-52	86	-27	1
0.801667	-155	-2288	-9628	-16250	-220	-7519	-7425	-9554	-45	-7930	-9536	-8626	-131	-8570	-9685	-7550	-27	2099	361	-17978	-103	-17	-96	-68	58	-558	10784	-21094	-710	219	13265	-18997	-440	322	10618	-16202	-61	-55	-102	66	-147	18	37	-73	-21	-51	86	-26	0
0.802500	-146	-2430	-9576	-16284	-164	-7544	-7539	-9406	-8	-7922	-9714	-8513	-128	-8576	-9771	-7553	6	2043	258	-18115	-102	-16	-97	-63	-22	-647	10893	-21217	-688	125	13308	-18857	-396	148	10625	-16742	-62	-56	-102	40	-150	18	35	-73	-19	-53	86	-38	-1
0.803333	-156	-2563	-9475	-16322	1	-7562	-7646	-9267	25	-7911	-9893	-8422	-166	-8567	-9850	-7553	-112	1982	141	-18248	-105	-19	-96	-69	-144	-807	10963	-21325	-564	-83	13279	-18634	-401	-75	10614	-17279	-63	-83	-102	38	-152	19	35	-75	-23	-55	81	-32	-7
0.804167	-154	-2681	-9393	-16370	-77	-7578	-7746	-9142	47	-7890	-10055	-8355	-176	-8540	-9938	-7546	29	1928	20	-18377	-113	-24	-102	-75	-189	-1039	11011	-21414	-462	-407	13175	-18322	-512	-335	10580	-17823	-66	-58	-105	34	-158	13	33	-76	-17	-55	68	-35	-4
0.805000	-152	-2777	-9302	-16424	-160	-7584	-7830	-9018	-14	-7856	-10200	-8313	-153	-8493	-10005	-7537	-46	1878	-104	-18503	-108	-21	-97	-70	-305	-1349	11027	-21487	-530	-852	12988	-17928	-277	-644	10535	-18358	-62	-58	-105	38	-152	19	34	-74	-22	-56	81	-33	-6
0.805833	-164	-2853	-9212	-16487	-133	-7592	-7902	-8906	-46	-7816	-10318	-8301	-185	-8436	-10066	-7527	-48	1826	-229	-18627	-112	-22	-99	-72	-463	-1755	11001	-21533	-517	-1419	12715	-17455	-130	-998	10471	-18893	-64	-58	-105	34	-152	19	33	-74	-22	-56	80	-31	-4
0.806667	-164	-2912	-9127	-16555	-156	-7592	-7962	-8799	-75	-7772	-10414	-8313	-164	-8371	-10119	-7521	-61	1807	-355	-18747	-108	-24	-101	-73	-563	-2251	10927	-21597	-414	-2108	12343	-16910	280	-1406	10376	-19418	-64	-59	-105	36	-153	19	32	-75	-28	-58	77	-35	-5
0.807500	-141	-2959	-9039	-16648	-124	-7596	-8008	-8705	-125	-7724	-10476	-8350	-159	-8284	-10152	-7517	-83	1740	-474	-18866	-105	-24	-100	-82	-646	-2834	10803	-21630	-392	-2899	11886	-16288	1460	-1859	10261	-19919	-64	-59	-107	33	-151	20	32	-75	-23	-55	81	-32	0
0.808333	-146	-2987	-8949	-16707	104	-7589	-8033	-8613	-164	-7676	-10508	-8413	-176	-8202	-10174	-7519	-98	1709	-584	-18980	-107	-24	-99	-70	-759	-3514	10616	-21653	-475	-3796	11323	-15600	1666	-2369	10116	-20421	-64	-57	-104	38	-150	19	35	-77	-23	-58	79	-31	0
0.809167	-151	-3003	-8861	-16793	433	-7589	-8049	-8535	-158	-7627	-10508	-8499	-154	-8112	-10178	-7531	249	1680	-683	-19089	-110	-31	-100	-68	-794	-4282	10364	-21661	-417	-4777	10670	-14843	1580	-2929	9943	-20855	-63	-60	-107	38	-151	18	35	-78	-23	-57	82	-32	0
0.810000	-150	-3008	-8780	-16877	430	-7582	-8048	-8467	-118	-7587	-10479	-8605	-227	-8033	-10166	-7549	245	1670	-772	-19200	-109	-24	-99	-67	-809	-5130	10047	-21650	-405	-5827	9923	-14032	1848	-3536	9738	-21264	-62	-58	-103	46	-151	19	34	-78	-21	-59	80	-31	1
0.810833	-151	-2994	-8700	-16963	290	-7579	-8032	-8407	-108	-7541	-10431	-8726	-232	-7947	-10131	-7583	-4	1664	-841	-19304	-111	-24	-100	-83	-854	-6060	9651	-21627	-457	-6911	9100	-13173	1809	-4179	9489	-21632	-69	-61	-107	36	-152	16	34	-76	-25	-59	79	-32	-3
0.811667	-162	-2971	-8622	-17045	18	-7578	-8005	-8358	-120	-7508	-10366	-8868	-212	-7877	-10080	-7625	-139	1666	-893	-19402	-109	-26	-100	-68	-862	-7042	9186	-21573	-401	-8010	8213	-12268	1906	-4854	9204	-21947	-66	-60	-85	40	-153	15	29	-80	-27	-61	79	-30	-5
0.812500	-167	-2939	-8556	-17132	-198	-7573	-7965	-8319	-117	-7488	-10250	-9019	-206	-7815	-10004	-7680	-156	1684	-928	-19495	-111	-32	-101	-69	-895	-8050	8652	-21485	-337	-9089	7274	-11325	1946	-5558	8886	-22204	-67	-57	-107	40	-152	19	32	-78	-28	-58	79	-29	-4
0.813333	-172	-2887	-8466	-17210	-105	-7570	-7914	-8291	-149	-7473	-10155	-9180	-181	-7765	-9909	-7746	-77	1713	-941	-19574	-107	-23	-97	-68	-827	-9106	8046	-21365	-277	-10119	6307	-10340	1777	-6278	8512	-22396	-61	-53	-85	40	-152	19	33	-75	-21	-55	84	-31	-1
0.814167	-174	-2828	-8390	-17287	-452	-7571	-7854	-8272	-141	-7464	-9989	-9344	-166	-7731	-9795	-7819	-62	1742	-942	-19651	-102	-19	-95	-68	-856	-10141	7375	-21203	-211	-11087	5317	-9330	1927	-7002	8122	-22526	-63	-52	-104	42	-151	18	35	-74	-19	-56	81	-55	0
0.815000	-166	-2759	-8319	-17364	-685	-7572	-7799	-8272	-144	-7476	-9846	-9519	-200	-7714	-9667	-7912	11	1775	-929	-19722	-110	-25	-101	-70	-815	-11155	6633	-20996	-179	-11958	4334	-8298	1956	-7722	7680	-22588	-65	-59	-110	38	-152	12	30	-82	-25	-61	77	-32	-4
0.815833	-167	-2683	-8252	-17440	-731	-7580	-7740	-8279	-141	-7489	-9694	-9698	-182	-7715	-9526	-8008	235	1811	-904	-19781	-101	-39	-99	-69	-667	-12113	5844	-20734	-143	-12709	3388	-7248	1945	-8413	7199	-22579	-62	-58	-104	44	-151	18	36	-74	-19	-57	82	-44	-1
0.816667	-169	-2588	-8180	-17508	-808	-7588	-7676	-8291	-90	-7513	-9536	-9874	-129	-7717	-9366	-8107	47	1849	-870	-19834	-107	-23	-101	-70	-634	-12998	4991	-20419	-172	-13322	2501	-6200	1956	-9067	6691	-22501	-66	-57	-107	42	-153	19	36	-76	-24	-59	80	-30	0
0.817500	-185	-2490	-8116	-17568	-725	-7605	-7613	-8321	-80	-7551	-9383	-10052	-150	-7765	-9202	-8222	13	1879	-832	-19881	-107	-23	-98	-68	-557	-13779	4117	-20051	-122	-13782	1682	-5156	1762	-9677	6148	-22353	-63	-59	-107	44	-153	19	35	-78	-24	-57	80	-28	-5
0.818333	-196	-2385	-8058	-17653	-662	-7624	-7560	-8366	-111	-7595	-9236	-10230	-173	-7810	-9034	-8340	-130	1905	-788	-19921	-110	-24	-102	-73	-542	-14442	3213	-19618	-53	-14087	952	-4118	1642	-10229	5582	-22142	-65	-59	-105	41	-152	18	33	-75	-19	-56	81	-30	0
0.819167	-196	-2266	-8004	-17727	-534	-7651	-7505	-8420	-137	-7658	-9099	-10399	-212	-7871	-8861	-8461	-120	1919	-744	-19952	-105	-23	-100	-72	-404	-14969	2304	-19125	1	-14238	347	-3100	1626	-10718	4996	-21871	-63	-56	-105	40	-151	17	36	-75	-21	-57	80	-32	-3
0.820000	-189	-2147	-7955	-17804	-470	-7683	-7458	-8483	-173	-7724	-8970	-10568	-214	-7944	-8693	-8588	-93	1931	-704	-19976	-104	-22	-99	-74	-321	-15347	1397	-18563	25	-14232	-145	-2111	1729	-11122	4403	-21551	-60	-55	-109	39	-147	20	40	-73	-19	-55	84	-27	3
0.820833	-176	-2013	-7912	-17881	-507	-7720	-7415	-8560	-167	-7799	-8854	-10734	-194	-8028	-8530	-8719	-57	1930	-665	-19992	-105	-17	-100	-69	-302	-15573	511	-17943	-58	-14088	-515	-1176	1738	-11447	3805	-21182	-59	-56	-103	42	-151	19	38	-73	-18	-57	85	-38	3
0.821667	-187	-1877	-7879	-17967	-427	-7774	-7380	-8644	-108	-7885	-8756	-10884	-199	-8151	-8378	-8850	32	1917	-632	-20010	-107	-15	-100	-68	-255	-15644	-340	-17267	-17	-13818	-745	-294	1456	-11713	3213	-20776	-61	-56	-82	44	-146	23	38	-72	-17	-52	86	-24	1
0.822500	-187	-1737	-7856	-18058	-269	-7832	-7345	-8743	-103	-7985	-8677	-11055	-216	-8228	-8237	-8991	184	1893	-601	-20028	-101	-18	-99	-68	-248	-15566	-1137	-16533	17	-13455	-853	516	1222	-11847	2638	-20344	-61	-53	-101	43	-150	22	38	-72	-22	-55	84	-18	1
0.823333	-186	-1595	-7845	-18158	-190	-7911	-7314	-8855	-191	-8089	-8613	-11264	-227	-8342	-8117	-9136	159	1854	-579	-20041	-110	-25	-104	-74	-310	-15346	-1881	-15765	-21	-13003	-851	1249	1247	-11928	2073	-19890	-73	-63	-110	36	-160	16	30	-78	-27	-60	78	-34	-9
0.824167	-189	-1451	-7836	-18264	-247	-8000	-7292	-8978	-239	-8211	-8569	-11380	-213	-8463	-8014	-9282	101	1814	-548	-20035	-110	-30	-104	-76	-239	-14993	-2543	-14945	-12	-12495	-737	1903	1009	-11927	1541	-19424	-65	-59	-110	36	-152	17	39	-76	-27	-59	77	-34	-6
0.825000	-187	-1312	-7835	-18373	-134	-8102	-7259	-9101	-199	-8331	-8538	-11527	-165	-8583	-7922	-9426	201	1773	-514	-20047	-108	-24	-100	-70	-91	-14528	-3122	-14081	-43	-11946	-529	2490	861	-11850	1043	-18954	-68	-61	-105	36	-152	19	33	-76	-24	-60	80	-31	-1
0.825833	-193	-1142	-7840	-18482	7	-8208	-7233	-9236	-166	-8463	-8525	-11684	-179	-8712	-7854	-9571	220	1727	-474	-20048	-111	-23	-103	-69	-90	-13958	-3608	-13191	-59	-11395	-255	2933	768	-11719	587	-18486	-63	-61	-104	37	-153	18	33	-76	-26	-59	79	-30	-3
0.826667	-193	-993	-7849	-18599	-9	-8333	-7205	-9376	-181	-8602	-8526	-11808	-196	-8850	-7806	-9718	217	1684	-428	-20049	-108	-19	-100	-68	-245	-13356	-3994	-12282	15	-10855	66	3293	661	-11535	172	-18033	-65	-64	-104	39	-153	20	35	-76	-26	-55	81	-28	-4
0.827500	-179	-841	-7864	-18719	62	-8475	-7177	-9526	-179	-8760	-8554	-11987	-186	-8991	-7778	-9869	237	1642	-366	-20045	-108	-23	-99	-69	-299	-12705	-4284	-11372	-36	-10353	408	3546	525	-11310	-195	-17594	-63	-57	-103	41	-151	18	33	-76	-21	-52	80	-29	0
0.828333	-183	-702	-7882	-18842	277	-8634	-7157	-9685	-173	-8917	-8590	-12140	-210	-9149	-7766	-10023	110	1605	-292	-20041	-107	-21	-101	-70	-346	-12045	-4473	-10462	-87	-9900	743	3688	514	-11056	-525	-17187	-63	-59	-102	41	-149	20	34	-74	-23	-58	82	-29	-3
0.829167	-185	-565	-7899	-18964	331	-8805	-7138	-9846	-159	-9092	-8653	-12296	-245	-9314	-7782	-10164	176	1578	-202	-20034	-103	-23	-100	-68	-402	-11406	-4568	-9570	-27	-9517	1055	3729	467	-10790	-801	-16797	-65	-56	-104	39	-151	23	35	-77	-24	-50	81	-29	2
0.830000	-186	-440	-7918	-19098	256	-8990	-7124	-10026	-193	-9274	-8713	-12454	-271	-9490	-7811	-10325	12	1557	-91	-20024	-105	-19	-99	-67	-497	-10799	-4569	-8697	13	-9198	1313	3663	436	-10518	-1051	-16448	-63	-56	-104	41	-148	19	33	-76	-23	-57	82	-28	0
0.830833	-179	-324	-7936	-19202	308	-9186	-7125	-10183	-243	-9466	-8824	-12617	-217	-9678	-7860	-10474	2	1549	33	-20012	-105	-21	-103	-66	-625	-10260	-4491	-7858	9	-8958	1513	3494	151	-10259	-1229	-16128	-65	-56	-105	41	-150	10	33	-75	-21	-56	80	-29	-8
0.831667	-190	-225	-7948	-19313	276	-9393	-7139	-10359	-246	-9668	-8925	-12783	-224	-9885	-7924	-10628	81	1541	180	-20012	-107	-25	-101	-73	-769	-9797	-4337	-7068	55	-8795	1630	3227	84	-10015	-1383	-15842	-60	-59	-116	32	-154	12	30	-78	-27	-60	76	-36	-8
0.832500	-193	-138	-7963	-19421	223	-9612	-7162	-10539	-263	-9874	-9063	-12949	-230	-10097	-8002	-10776	-92	1549	343	-20000	-112	-24	-103	-79	-904	-9413	-4118	-6327	92	-8696	1664	2880	164	-9792	-1506	-15584	-65	-57	-111	37	-154	15	33	-75	-22	-57	81	-43	0
0.833333	-180	-59	-7962	-19512	304	-9825	-7195	-10710	-239	-10077	-9194	-13105	-170	-10316	-8091	-10916	-131	1566	527	-20000	-108	-22	-101	-65	-1188	-9144	-3854	-5650	158	-8663	1615	2450	183	-9601	-1601	-15351	-65	-57	-103	40	-151	18	34	-73	-23	-55	81	-29	-1
0.834167	-177	-5	-7958	-19598	248	-10052	-7250	-10892	-221	-10289	-9341	-13285	-167	-10549	-8187	-11051	-164	1585	717	-20003	-107	-19	-101	-68	-1822	-8968	-3555	-5046	217	-8682	1460	1939	94	-9455	-1669	-15150	-65	-56	-107	39	-150	28	36	-63	-21	-46	82	-28	0
0.835000	-184	30	-7942	-19683	-47	-10270	-7325	-11071	-168	-10503	-9499	-13464	-173	-10789	-8299	-11187	-322	1602	911	-20014	-107	-23	-99	-66	-1923	-8893	-3235	-4518	167	-8750	1224	1356	-279	-9356	-1720	-14969	-63	-58	-107	41	-150	19	35	-74	-24	-57	79	-29	-3
0.835833	-177	47	-7923	-19746	-97	-10490	-7421	-11259	-46	-10713	-9662	-13642	-182	-11033	-8423	-11315	-267	1622	1108	-20035	-104	-24	-101	-73	-1525	-8913	-2897	-4073	112	-8850	916	715	-682	-9304	-1767	-14802	-62	-60	-105	39	-151	19	36	-73	-21	-57	85	-30	1
0.836667	-178	47	-7895	-19806	184	-10703	-7534	-11447	-23	-10924	-9833	-13827	-166	-11280	-8530	-11441	-135	1636	1304	-20070	-103	-21	-101	-67	-1284	-9019	-2572	-3712	51	-8972	544	18	-499	-9298	-1806	-14645	-62	-58	-105	41	-147	13	34	-74	-18	-58	82	-29	1
0.837500	-170	27	-7858	-19856	292	-10912	-7670	-11637	3	-11126	-9999	-14012	-143	-11520	-8690	-11562	-271	1643	1487	-20123	-101	-27	-102	-67	-936	-9197	-2256	-3438	1	-9105	126	-719	-1479	-9347	-1847	-14488	-63	-63	-107	41	-147	20	38	-72	-21	-56	84	-28	1
0.838333	-176	-7	-7811	-19900	333	-11110	-7814	-11831	99	-11323	-10168	-14206	-121	-11758	-8834	-11671	-294	1645	1663	-20185	-103	-24	-101	-66	-582	-9439	-1968	-3243	-74	-9241	-317	-1471	-2565	-9446	-1892	-14326	-61	-59	-107	39	-149	18	35	-75	-21	-56	82	-30	3
0.839167	-189	-59	-7759	-19942	392	-11309	-7975	-12027	146	-11516	-10333	-14399	-53	-11984	-8985	-11782	-279	1632	1774	-20271	-107	-23	-100	-68	-418	-9726	-1714	-3136	-235	-9373	-775	-2294	-2280	-9595	-1947	-14153	-62	-59	-107	38	-150	17	33	-74	-21	-55	84	-31	3
0.840000	-212	-118	-7695	-19977	408	-11495	-8136	-12235	180	-11700	-10493	-14600	-58	-12206	-9149	-11888	-230	1615	1962	-20366	-108	-24	-102	-69	-287	-10045	-1496	-3106	-700	-9502	-1223	-3113	-2016	-9790	-2009	-13951	-65	-59	-107	39	-155	13	29	-76	-27	-58	84	-30	-4
0.840833	-188	-193	-7637	-20019	362	-11672	-8332	-12436	232	-11877	-10645	-14798	-80	-12410	-9317	-11991	-257	1589	2079	-20478	-109	-31	-99	-69	-214	-10377	-1315	-3139	-1125	-9619	-1648	-3936	-2365	-10028	-2090	-13719	-65	-59	-102	40	-150	16	33	-74	-22	-52	87	-31	-13
0.841667	-178	-262	-7574	-20051	443	-11842	-8518	-12655	237	-12048	-10790	-15000	-82	-12600	-9491	-12084	-358	1555	2185	-20599	-107	-22	-96	-66	-420	-10723	-1187	-3232	-1223	-9726	-2037	-4759	-2432	-10306	-2181	-13448	-66	-55	-104	40	-148	16	38	-74	-26	-53	87	-26	-4
0.842500	-166	-337	-7515	-20096	521	-12013	-8707	-12854	230	-12215	-10930	-15201	-66	-12785	-9681	-12179	-281	1520	2263	-20736	-103	-21	-97	-68	-480	-11058	-1101	-3376	-1440	-9832	-2384	-5563	-2502	-10621	-2290	-13114	-63	-57	-103	40	-152	18	37	-73	-22	-55	95	-26	-4
0.843333	-160	-407	-7459	-20146	489	-12185	-8921	-13076	189	-12383	-11065	-15402	-95	-12954	-9880	-12279	-283	1470	2326	-20877	-108	-24	-100	-69	660	-11383	-1064	-3566	-1472	-9935	-2676	-6346	-2481	-10971	-2418	-12735	-66	-58	-107	38	-155	17	33	-78	-23	-56	84	-31	-4
0.844167	-163	-476	-7414	-20208	568	-12364	-9077	-13296	73	-12553	-11189	-15604	-190	-13114	-10090	-12381	-263	1421	2370	-21020	-115	-26	-101	-69	2387	-11685	-1069	-3787	-1439	-10035	-2911	-7108	-2648	-11354	-2559	-12286	-64	-59	-101	35	-158	18	29	-70	-23	-56	82	-34	-4
0.845000	-159	-533	-7378	-20275	732	-12543	-9258	-13520	46	-12721	-11313	-15799	-211	-13258	-10307	-12485	-77	1387	2406	-21162	-105	-25	-99	-73	2535	-11960	-1113	-4027	-1537	-10141	-3079	-7825	-2627	-11755	-2706	-11778	-62	-58	-105	33	-154	18	33	-77	-21	-55	81	-30	0
0.845833	-152	-570	-7351	-20345	627	-12720	-9409	-13745	1	-12887	-11423	-15988	-169	-13399	-10532	-12591	-227	1356	2432	-21279	-104	-24	-98	-69	2090	-12208	-1187	-4283	-1407	-10259	-3188	-8496	-2347	-12179	-2861	-11209	-61	-61	-103	38	-151	19	37	-75	-22	-57	86	-34	0
0.846667	-160	-595	-7344	-20422	482	-12912	-9541	-13975	42	-13061	-11532	-16171	-159	-13529	-10759	-12698	-178	1339	2448	-21418	-107	-23	-98	-69	2085	-12434	-1293	-4544	-768	-10383	-3236	-9119	-2202	-12613	-3018	-10579	-52	-57	-112	39	-147	23	37	-76	-21	-55	84	-30	0
0.847500	-170	-604	-7353	-20506	377	-13114	-9683	-14199	106	-13236	-11639	-16351	-176	-13658	-10989	-12822	-92	1333	2458	-21533	-107	-22	-101	-68	1864	-12633	-1418	-4816	146	-10521	-3245	-9693	-2034	-13062	-3178	-9892	-63	-57	-103	41	-149	4	35	-96	-19	-55	82	-29	0
0.848333	-169	-601	-7387	-20585	104	-13320	-9798	-14432	-6	-13416	-11740	-16521	-195	-13780	-11218	-12950	-184	1344	2464	-21640	-110	-24	-101	-69	1631	-12811	-1567	-5085	316	-10678	-3209	-10220	-1681	-13518	-3335	-9157	-65	-60	-108	36	-153	16	30	-76	-24	-58	80	-30	-1
0.849167	-164	-584	-7433	-20661	-165	-13536	-9877	-14656	-90	-13601	-11834	-16682	-227	-13901	-11434	-13097	-263	1376	2469	-21719	-105	-23	-99	-69	1388	-12961	-1711	-5346	534	-10846	-3141	-10699	-1572	-13966	-3469	-8389	-64	-62	-109	38	-151	0	36	-74	-19	-57	81	-30	-5
0.850000	-141	-551	-7494	-20720	-170	-13753	-9936	-14875	-113	-13774	-11920	-16828	-247	-14018	-11660	-13241	-186	1427	2474	-21786	-107	-24	-100	-69	1261	-13099	-1865	-5614	1053	-11015	-3047	-11136	-983	-14415	-3592	-7601	-61	-60	-110	34	-151	17	35	-75	-21	-55	82	-32	0
0.850833	-142	-505	-7580	-20770	-167	-13977	-9978	-15093	-148	-13952	-12009	-16969	-210	-14139	-11868	-13409	-153	1492	2481	-21833	-104	-27	-100	-70	1262	-13227	-2008	-5889	1367	-11227	-2945	-11534	-591	-14852	-3692	-6802	-63	-60	-105	36	-155	13	33	-76	-26	-55	79	-32	-4
0.851667	-139	-453	-7685	-20797	-243	-14203	-9994	-15300	-133	-14123	-12086	-17094	-236	-14254	-12053	-13577	-108	1582	2487	-21864	-111	-26	-102	-68	1062	-13348	-2149	-6163	1342	-11430	-2836	-11903	-155	-15269	-3771	-6015	-63	-63	-108	35	-153	17	32	-76	-23	-60	79	-31	-4
0.852500	-134	-394	-7801	-20796	-310	-14428	-9982	-15510	-148	-14292	-12155	-17216	-289	-14374	-12209	-13761	-164	1684	2493	-21871	-115	-23	-100	-69	692	-13467	-2279	-6469	1109	-11634	-2734	-12253	245	-15668	-3821	-5248	-63	-56	-107	37	-152	18	29	-66	-25	-58	81	-30	-3
0.853333	-137	-332	-7934	-20764	-389	-14650	-9946	-15701	-188	-14449	-12212	-17319	-250	-14490	-12367	-13959	-274	1803	2507	-21856	-111	-22	-99	-67	402	-13584	-2392	-6790	1055	-11836	-2640	-12595	509	-16041	-3832	-4526	-62	-59	-107	41	-150	20	37	-72	-17	-57	84	-28	1
0.854167	-147	-260	-8069	-20694	-393	-14865	-9879	-15883	-228	-14594	-12261	-17424	-259	-14607	-12494	-14167	-372	1935	2530	-21817	-103	-19	-96	-66	286	-13710	-2492	-7145	1113	-12049	-2562	-12938	487	-16381	-3822	-3871	-61	-55	-104	38	-147	18	37	-74	-19	-56	81	-29	4
0.855000	-143	-198	-8221	-20595	-351	-15080	-9802	-16056	-287	-14733	-12307	-17498	-301	-14731	-12584	-14392	-417	2066	2551	-21764	-108	-26	-100	-66	165	-13852	-2580	-7543	1153	-12257	-2509	-13290	794	-16689	-3777	-3302	-60	-59	-105	43	-150	20	38	-72	-19	-58	96	-29	2
0.855833	-128	-138	-8372	-20455	-334	-15290	-9705	-16209	-314	-14863	-12347	-17578	-254	-14860	-12655	-14624	-354	2196	2583	-21682	-105	-21	-99	-66	29	-14006	-2657	-8010	1110	-12467	-2473	-13660	899	-16959	-3708	-2825	-63	-52	-105	41	-147	19	36	-70	-26	-57	81	-27	2
0.856667	-133	-84	-8536	-20281	-319	-15497	-9590	-16351	-326	-14986	-12374	-17647	-250	-14995	-12700	-14869	-299	2321	2621	-21589	-110	-24	-102	-70	-31	-14179	-2722	-8532	1334	-12668	-2460	-14063	839	-17193	-3615	-2466	-65	-59	-109	39	-156	17	34	-77	-23	-57	78	-32	-4
0.857500	-160	-32	-8690	-20078	-334	-15699	-9463	-16477	-352	-15094	-12396	-17714	-249	-15136	-12720	-15126	-446	2439	2668	-21465	-108	-23	-101	-68	2	-14366	-2783	-9118	1313	-12862	-2461	-14493	748	-17378	-3496	-2219	-62	-46	-96	41	-149	15	36	-76	-25	-58	80	-31	-3
0.858333	-152	10	-8848	-19838	-309	-15895	-9317	-16575	-356	-15192	-12409	-17761	-163	-15284	-12717	-15368	-290	2540	2729	-21320	-105	-31	-104	-72	-1	-14562	-2831	-9772	920	-13051	-2480	-14962	604	-17523	-3355	-2108	-64	-61	-105	41	-152	18	33	-77	-21	-58	79	-32	0
0.859167	-151	49	-8995	-19574	-291	-16087	-9165	-16656	-349	-15290	-12413	-17817	-199	-15440	-12692	-15621	-352	2623	2803	-21148	-105	-24	-101	-69	-130	-14796	-2882	-10505	715	-13239	-2503	-15473	628	-17626	-3220	-2130	-63	-58	-105	36	-151	19	33	-76	-23	-56	80	-31	0
0.860000	-166	82	-9134	-19282	-293	-16277	-9003	-16722	-324	-15379	-12410	-17843	-238	-15610	-12647	-15877	-332	2682	2886	-20958	-105	-18	-100	-68	-276	-15031	-2930	-11309	508	-13424	-2529	-16028	761	-17687	-3035	-2292	-60	-57	-108	41	-151	21	35	-72	-18	-59	79	-26	3
0.860833	-153	113	-9261	-18978	-228	-16466	-8839	-16743	-324	-15477	-12391	-17877	-198	-15793	-12585	-16122	-258	2712	2982	-20742	-102	-21	-99	-69	-455	-15284	-2984	-12190	234	-13606	-2553	-16625	765	-17707	-2857	-2587	-101	-59	-105	43	-149	19	29	-75	-17	-58	82	-29	0
0.861667	-152	133	-9380	-18666	-230	-16659	-8669	-16790	-327	-15571	-12390	-17903	-168	-15994	-12504	-16363	-214	2706	3085	-20509	-105	-22	-99	-67	-512	-15549	-3037	-13140	131	-13788	-2559	-17259	968	-17701	-2681	-3016	-57	-57	-101	44	-148	20	34	-70	-24	-52	84	-28	-7
0.862500	-154	151	-9480	-18348	-264	-16852	-8492	-16798	-314	-15679	-12401	-17928	-118	-16206	-12408	-16591	-187	2662	3191	-20258	-103	-18	-99	-68	-631	-15813	-3098	-14154	-16	-13963	-2547	-17929	817	-17664	-2497	-3569	-59	-56	-103	71	-149	19	29	-75	-17	-52	84	-27	2
0.863333	-168	163	-9573	-18036	-240	-17049	-8315	-16793	-286	-15799	-12346	-17950	-115	-16441	-12302	-16814	-12	2572	3299	-19992	-98	-22	-91	-69	-817	-16081	-3165	-15219	-190	-14142	-2508	-18635	1014	-17606	-2313	-4245	-62	-57	-107	40	-148	17	28	-73	-21	-59	82	-31	5
0.864167	-179	166	-9642	-17733	-178	-17247	-8136	-16774	-307	-15933	-12322	-17970	-86	-16690	-12184	-17014	-104	2446	3413	-19717	-110	-28	-103	-74	-853	-16339	-3232	-16319	-304	-14316	-2441	-19358	920	-17528	-2132	-5021	-58	-61	-109	40	-154	9	27	-78	-21	-58	78	-33	-1
0.865000	-178	165	-9698	-17435	-150	-17447	-7953	-16743	-326	-16080	-12278	-17980	-112	-16958	-12053	-17210	-288	2280	3522	-19435	-109	-28	-105	-73	-603	-16579	-3286	-17452	-338	-14482	-2327	-20093	736	-17431	-1940	-5884	-66	-65	-110	36	-155	13	26	-102	-24	-63	76	-35	-7
0.865833	-173	158	-9735	-17163	-149	-17649	-7766	-16705	-334	-16246	-12233	-17992	-146	-17239	-11912	-17349	-290	2076	3632	-19132	-107	-25	-103	-70	-85	-16802	-3330	-18587	-449	-14632	-2167	-20812	597	-17322	-1745	-6818	-63	-60	-96	38	-153	15	30	-76	-19	-57	80	-31	-1
0.866667	-174	144	-9745	-16902	-169	-17850	-7574	-16656	-336	-16424	-12177	-17991	-144	-17533	-11760	-17476	-179	1833	3737	-18835	-104	-23	-103	-69	123	-16990	-3353	-19716	-583	-14770	-1961	-21520	402	-17210	-1550	-7817	-63	-60	-105	40	-151	16	27	-76	-21	-58	80	-30	-4
0.867500	-176	120	-9756	-16671	-216	-18062	-7380	-16611	-314	-16629	-12138	-17998	-91	-17847	-11604	-17575	-55	1552	3828	-18536	-107	-25	-103	-69	197	-17150	-3345	-20821	-555	-14889	-1697	-22187	44	-17092	-1341	-8883	-63	-59	-104	38	-193	16	33	-73	-24	-57	79	-30	0
0.868333	-172	84	-9750	-16467	-185	-18271	-7179	-16564	-329	-16855	-12055	-17995	224	-18170	-11446	-17651	-92	1228	3910	-18241	-113	-26	-94	-57	173	-17258	-3299	-21889	-629	-14981	-1378	-22803	-168	-16976	-1126	-9987	-63	-56	-107	40	-151	18	33	-64	-26	-56	89	-31	-5
0.869167	-179	33	-9731	-16299	-129	-18492	-6976	-16524	-358	-17101	-11986	-17996	372	-18507	-11282	-17694	-156	877	3978	-17957	-108	-25	-99	-70	-144	-17322	-3202	-22902	-596	-15035	-1003	-23358	-542	-16857	-900	-11125	-63	-59	-104	40	-154	18	34	-75	-23	-56	81	-27	0
0.870000	-189	-35	-9705	-16156	-149	-18712	-6765	-16492	-370	-17367	-11912	-17991	220	-18854	-11122	-17711	-43	495	4036	-17685	-105	-24	-100	-68	-425	-17330	-3047	-23858	-549	-15083	-568	-23840	-824	-16741	-653	-12287	-63	-61	-105	41	-154	18	32	-78	-24	-57	80	-31	-5
0.870833	-186	-121	-9674	-16050	-213	-18950	-6558	-16477	-372	-17655	-11834	-17988	160	-19210	-10962	-17696	-147	91	4083	-17421	-108	-26	-101	-69	-734	-17286	-2822	-24736	-706	-15081	-66	-24224	-1012	-16629	-392	-13463	-65	-66	-108	37	-154	16	33	-76	-26	-58	79	-30	0
0.871667	-180	-225	-9633	-15973	-250	-19187	-6347	-16461	-320	-17959	-11753	-17981	76	-19569	-10810	-17652	-6	-331	4117	-17173	-110	-25	-99	-70	-901	-17186	-2519	-25530	-796	-15045	489	-24515	-1150	-16521	-100	-14651	-66	-61	-109	36	-152	17	34	-81	-25	-60	78	-43	-1
0.872500	-178	-349	-9601	-15926	-203	-19439	-6137	-16458	-348	-18279	-11674	-17959	28	-19928	-10671	-17578	-80	-767	4141	-16945	-111	-26	-103	-72	-1025	-17040	-2129	-26235	-801	-14968	1113	-24693	-1082	-16417	216	-15850	-65	-58	-109	38	-153	17	32	-79	-24	-56	80	-30	-5
0.873333	-184	-489	-9565	-15903	-163	-19694	-5927	-16483	-354	-18610	-11593	-17955	-21	-20290	-10541	-17477	-45	-1212	4155	-16725	-110	-25	-100	-72	-1063	-16848	-1657	-26852	-789	-14857	1802	-24766	-957	-16326	564	-17049	-63	-58	-107	38	-154	18	30	-77	-25	-59	77	-23	-4
0.874167	-182	-649	-9535	-15907	-166	-19966	-5726	-16515	-300	-18954	-11518	-17933	-69	-20648	-10424	-17343	-7	-1665	4166	-16538	-107	-22	-99	-68	-1042	-16629	-1091	-27380	-800	-14707	2567	-24731	-698	-16228	957	-18236	-62	-57	-105	41	-149	19	33	-74	-23	-53	84	-26	1
0.875000	-174	-827	-9514	-15929	-132	-20244	-5536	-16566	-275	-19307	-11442	-17905	-131	-21034	-10334	-17185	9	-2113	4166	-16363	-104	-23	-98	-69	-1148	-16388	-443	-27838	-863	-14538	3399	-24599	-327	-16167	1382	-19434	-63	-57	-103	40	-149	9	34	-76	-21	-56	81	-27	0
0.875833	-159	-1018	-9499	-15967	-150	-20534	-5365	-16632	-262	-19666	-11376	-17862	-179	-21367	-10262	-17003	-90	-2556	4166	-16208	-105	-22	-98	-69	-1153	-16145	300	-28220	-912	-14340	4305	-24376	-473	-16109	1859	-20621	-64	-62	-105	46	-153	19	35	-75	-21	-58	82	-27	2
0.876667	-167	-1224	-9500	-16017	-185	-20835	-5217	-16713	-272	-20031	-11317	-17812	-191	-21717	-10215	-16796	42	-2987	4154	-16074	-107	-21	-102	-68	-1075	-15913	1112	-28548	-873	-14135	5281	-24071	-144	-16068	2371	-21798	-62	-60	-105	39	-151	20	34	-74	-24	-61	82	-27	0
0.877500	-173	-1443	-9511	-16078	-155	-21153	-5090	-16808	-276	-20400	-11269	-17748	-215	-22057	-10198	-16568	49	-3405	4136	-15962	-108	-22	-102	-69	-1067	-15708	2014	-28830	-790	-13922	6333	-23709	321	-16048	2932	-22974	-67	-61	-98	40	-153	18	33	-74	-22	-58	81	-27	-3
0.878333	-179	-1668	-9535	-16140	-132	-21475	-5001	-16913	-267	-20763	-11231	-17674	-205	-22397	-10207	-16315	-24	-3815	4117	-15869	-110	-9	-99	-67	-981	-15546	2965	-29082	-809	-13720	7459	-23301	443	-16046	3555	-24129	-62	-60	-104	41	-150	18	33	-73	-25	-58	78	-4	0
0.879167	-169	-1898	-9565	-16206	-101	-21805	-4943	-17027	-257	-21124	-11202	-17580	-198	-22721	-10243	-16039	-6	-4185	4088	-15798	-105	-24	-97	-68	-993	-15436	3963	-29291	-811	-13524	8657	-22865	650	-16063	4222	-25272	-65	-57	-105	42	-151	16	32	-74	-21	-55	84	-27	0
0.880000	-162	-2122	-9601	-16273	-146	-22136	-4922	-17137	-249	-21473	-11183	-17474	-245	-23038	-10306	-15747	5	-4542	4052	-15742	-104	-23	-94	-67	-1162	-15388	5002	-29531	-753	-13362	9923	-22440	701	-16096	4946	-26374	-62	-59	-105	42	-149	19	35	-73	-21	-59	82	-26	12
0.880833	-155	-2352	-9640	-16341	-185	-22467	-4950	-17254	-221	-21815	-11172	-17325	-258	-23337	-10396	-15441	42	-4867	4001	-15719	-104	-21	-97	-67	-1250	-15416	6071	-29755	-786	-13239	11242	-22034	560	-16143	5704	-27438	-61	-57	-103	40	-153	18	35	-74	-22	-53	85	-28	0
0.881667	-148	-2577	-9676	-16408	-148	-22785	-5013	-17365	-213	-22136	-11173	-17217	-309	-23621	-10514	-15117	75	-5166	3938	-15713	-110	-23	-99	-67	-1330	-15522	7148	-29990	-779	-13167	12599	-21673	689	-16196	6529	-28446	-60	-59	-104	37	-153	17	32	-77	-25	-55	82	-32	1
0.882500	-169	-2799	-9707	-16479	-159	-23101	-5130	-17465	-217	-22440	-11173	-17067	-314	-23886	-10650	-14785	17	-5439	3860	-15729	-108	-22	-98	-69	-1580	-15696	8227	-30235	-717	-13153	13990	-21352	598	-16245	7394	-29393	-68	-51	-105	38	-149	19	34	-75	-22	-55	81	-27	0
0.883333	-173	-3011	-9721	-16549	-164	-23393	-5283	-17557	-204	-22722	-11177	-16911	-259	-24130	-10806	-14446	53	-5682	3768	-15771	-108	-26	-100	-68	-1630	-15945	9287	-30502	-679	-13206	15389	-21154	434	-16288	8302	-30266	-67	-58	-110	40	-154	15	29	-83	-12	-59	77	-30	-6
0.884167	-162	-3226	-9719	-16633	-189	-23670	-5483	-17643	-155	-22974	-11179	-16751	-281	-24353	-10977	-14100	-113	-5904	3647	-15842	-108	-27	-104	-73	-2073	-16257	10325	-30775	-662	-13326	16796	-21026	328	-16317	9244	-31050	-66	-63	-110	36	-155	16	30	-77	-25	-59	78	-33	-4
0.885000	-158	-3425	-9690	-16723	-206	-23916	-5715	-17692	-143	-23195	-11176	-16580	-323	-24545	-11158	-13746	13	-6092	3516	-15905	-105	-26	-100	-73	-3080	-16618	11335	-31064	-573	-13524	18190	-21001	220	-16309	10220	-31739	-65	-63	-107	24	-151	15	30	-75	-24	-59	80	-32	1
0.885833	-165	-3627	-9633	-16818	-172	-24124	-5978	-17727	-139	-23382	-11169	-16407	-280	-24711	-11339	-13398	-8	-6256	3366	-16050	-105	-26	-100	-72	-2763	-17015	12320	-31358	-540	-13787	19543	-21084	403	-16275	11196	-32292	-66	-60	-105	37	-151	17	33	-75	-24	-58	80	-31	-1
0.886667	-159	-3820	-9549	-16940	-104	-24304	-6268	-17730	-160	-23530	-11151	-16236	-227	-24843	-11520	-13051	-110	-6391	3195	-16193	-108	-24	-99	-72	-2161	-17439	13249	-31657	-595	-14119	20827	-21274	470	-16199	12203	-32555	-67	-57	-107	38	-154	17	35	-76	-21	-56	82	-29	1
0.887500	-137	-4011	-9434	-17079	0	-24437	-6570	-17709	-190	-23639	-11126	-16069	-253	-24938	-11692	-12713	-95	-6510	3007	-16358	-105	-23	-98	-66	-1974	-17861	14184	-31945	-567	-14517	22028	-21569	616	-16078	13216	-32657	-64	-60	-90	38	-148	20	34	-75	-23	-57	84	-30	0
0.888333	-146	-4204	-9294	-17237	18	-24531	-6888	-17670	-206	-23705	-11090	-15912	-246	-25001	-11856	-12383	-45	-6617	2805	-16559	-79	-21	-98	-70	-1469	-18278	15074	-32220	-668	-14973	23128	-21958	796	-15909	14186	-32723	-63	-58	-103	37	-153	18	11	-76	-27	-58	82	-29	0
0.889167	-148	-4400	-9110	-17420	6	-24576	-7200	-17602	-191	-23728	-11047	-15761	-223	-25025	-12005	-12063	-182	-6706	2589	-16768	-105	-21	-101	-70	-1179	-18658	15937	-32477	-871	-15459	24112	-22441	480	-15696	15149	-32729	-64	-58	-105	39	-149	18	34	-76	-21	-56	82	-34	-3
0.890000	-137	-4596	-8944	-17625	-82	-24578	-7523	-17514	-188	-23713	-10994	-15620	-270	-25034	-12133	-11753	1	-6783	2369	-17003	-110	-24	-102	-73	-945	-19002	16787	-32600	-927	-16024	24954	-22993	532	-15434	16068	-32759	-67	-60	-110	32	-154	16	30	-79	-24	-61	78	-36	-6
0.890833	-152	-4800	-8745	-17833	-160	-24537	-7817	-17405	-188	-23659	-10932	-15491	-233	-24961	-12237	-11460	64	-6853	2141	-17251	-112	-23	-100	-70	-583	-19286	17635	-32664	-953	-16590	25649	-23591	1541	-15132	16947	-32746	-65	-38	-107	37	-159	15	34	-77	-21	-61	79	-38	-3
0.891667	-154	-4999	-8535	-18096	-43	-24448	-8099	-17278	-156	-23543	-10862	-15365	-206	-24862	-12308	-11178	-1	-6916	1925	-17509	-103	-26	-104	-74	-446	-19502	18478	-32672	-1012	-17165	26190	-24212	2084	-14801	17767	-32765	-63	-61	-110	34	-154	16	33	-79	-19	-61	80	-32	-4
0.892500	-148	-5200	-8328	-18352	-10	-24314	-8343	-17132	-117	-23395	-10788	-15247	-324	-24733	-12358	-10913	29	-6970	1717	-17774	-109	-25	-101	-73	-303	-19638	19325	-32698	-976	-17735	26567	-24826	2048	-14443	18525	-32752	-63	-70	-108	37	-151	18	32	-80	-27	-62	80	-31	0
0.893333	-138	-5401	-8122	-18622	-44	-24143	-8548	-16972	-117	-23209	-10708	-15138	-405	-24559	-12367	-10658	-12	-7020	1525	-18045	-105	-16	-98	-70	-72	-19691	20172	-32683	-826	-18274	26801	-25406	1983	-14067	19223	-32761	-62	-58	-105	37	-153	21	35	-75	-31	-57	86	-48	-1
0.894167	-133	-5605	-7932	-18891	55	-23938	-8717	-16806	-114	-22985	-10629	-15036	-322	-24349	-12358	-10421	22	-7068	1354	-18313	-103	-21	-95	-66	54	-19658	21020	-32683	-533	-18780	26852	-25926	1718	-13697	19840	-32748	-62	-55	-102	42	-150	21	35	-78	-19	-56	85	-29	1
0.895000	-139	-5806	-7761	-19166	94	-23712	-8831	-16642	-93	-22735	-10555	-14943	-307	-24104	-12323	-10204	35	-7117	1199	-18577	-109	-21	-96	-67	180	-19545	21866	-32686	-296	-19232	26814	-26346	1556	-13341	20386	-32755	-63	-55	-104	35	-149	23	33	-76	-18	-45	85	-30	2
0.895833	-129	-5999	-7611	-19428	103	-23461	-8903	-16472	-60	-22441	-10478	-14852	-331	-23825	-12264	-10002	50	-7163	1081	-18825	-109	-21	-97	-67	342	-19351	22705	-32681	-308	-19620	26630	-26644	1656	-13013	20855	-32746	-63	-56	-101	42	-150	22	35	-76	-18	-58	86	-27	2
0.896667	-130	-6182	-7492	-19678	93	-23194	-8928	-16302	-60	-22154	-10414	-14761	-291	-23514	-12188	-9824	536	-7205	992	-19058	-116	-27	-98	-69	447	-19084	23529	-32688	-48	-19923	26341	-26791	1511	-12724	21260	-32622	-63	-56	-103	39	-146	22	35	-73	-22	-56	84	-27	2
0.897500	-128	-6352	-7405	-19907	73	-22915	-8902	-16145	-16	-21835	-10352	-14674	-254	-23173	-12102	-9662	489	-7241	932	-19272	-104	-23	-100	-69	560	-18750	24312	-32677	-59	-20138	25972	-26764	1589	-12487	21598	-32398	-63	-56	-103	39	-151	19	29	-76	-22	-56	82	-28	1
0.898333	-121	-6508	-7347	-20115	102	-22627	-8832	-15984	-21	-21501	-10304	-14584	-282	-22810	-12012	-9522	362	-7269	902	-19460	-122	-27	-101	-70	713	-18363	25048	-32617	-461	-20251	25539	-26546	1341	-12310	21876	-32127	-64	-61	-110	37	-152	15	32	-77	-24	-57	80	-31	-1
0.899167	-119	-6642	-7316	-20289	166	-22341	-8714	-15840	-19	-21163	-10262	-14495	-285	-22418	-11905	-9399	319	-7289	911	-19622	-105	-21	-97	-69	685	-17955	25729	-32423	-545	-20258	25083	-26109	837	-12186	22107	-31813	-62	-58	-104	41	-154	18	32	-76	-21	-57	82	-30	1
0.900000	-107	-6750	-7304	-20427	153	-22048	-8550	-15696	13	-20812	-10220	-14400	-230	-21999	-11805	-9297	85	-7303	950	-19754	-108	-24	-98	-67	662	-17472	26327	-32165	-421	-20158	24609	-25464	932	-12130	22288	-31474	-65	-56	-102	39	-153	24	35	-76	-21	-59	84	-32	-1
0.900833	-117	-6835	-7312	-20535	171	-21760	-8353	-15568	33	-20462	-10191	-14307	-187	-21563	-11699	-9220	58	-7291	1015	-19864	-103	-21	-97	-68	654	-16999	26834	-31834	-348	-19950	24155	-24610	1437	-12135	22435	-31099	-62	-56	-102	37	-154	19	33	-76	-18	-55	82	-30	-3
0.901667	-137	-6893	-7335	-20607	210	-21473	-8127	-15445	4	-20109	-10170	-14211	-153	-21116	-11601	-9164	-46	-7266	1098	-19941	-102	-12	-95	-66	600	-16522	27228	-31442	-304	-19641	23740	-23556	1644	-12209	22551	-30685	-61	-57	-103	41	-149	22	36	-48	16	-53	81	-27	-1
0.902500	-125	-6917	-7367	-20643	264	-21187	-7875	-15339	18	-19756	-10149	-14114	-125	-20658	-11509	-9136	-264	-7240	1208	-19993	-105	-18	-98	-69	619	-16065	27503	-30986	-268	-19234	23381	-22328	1511	-12333	22645	-30225	-72	-57	-104	41	-152	21	30	-76	-21	-56	82	-27	0
0.903333	-101	-6917	-7400	-20656	372	-20904	-7605	-15236	37	-19418	-10136	-14023	-86	-20201	-11428	-9132	-199	-7196	1322	-20028	-107	-22	-98	-70	698	-15638	27636	-30463	-185	-18751	23095	-20919	1296	-12503	22714	-29720	-64	-60	-108	39	-154	20	51	-75	-26	-57	77	-30	-3
0.904167	-109	-6898	-7428	-20630	500	-20621	-7320	-15149	-3	-19087	-10125	-13931	-136	-19741	-11349	-9147	-112	-7137	1453	-20034	-111	-23	-101	-73	725	-15249	27638	-29857	-60	-18215	22893	-19370	1432	-12704	22779	-29156	-66	-62	-108	36	-155	13	28	-77	-25	-59	78	-30	-3
0.905000	-111	-6828	-7440	-20589	544	-20329	-7023	-15062	18	-18756	-10112	-13838	-169	-19259	-11273	-9184	-196	-7063	1589	-20021	-109	-22	-99	-69	666	-14908	27504	-29153	-25	-17560	22786	-17712	831	-12926	22837	-28530	-62	-59	-107	39	-151	15	32	-77	-22	-59	79	-31	-3
0.905833	-117	-6742	-7434	-20542	360	-20031	-6715	-14985	70	-18434	-10097	-13744	-105	-18818	-11195	-9246	-217	-6975	1722	-19995	-111	-24	-102	-68	770	-14619	27230	-28355	61	-16895	22767	-15978	384	-13156	22892	-27851	-63	-61	-109	36	-151	17	30	-76	-24	-60	78	-29	-1
0.906667	-124	-6633	-7412	-20441	192	-19725	-6417	-14919	97	-18113	-10076	-13656	-108	-18376	-11124	-9330	-305	-6871	1843	-19956	-112	-25	-99	-69	773	-14385	26821	-27463	121	-16207	22838	-14219	76	-13377	22941	-27120	-67	-64	-108	38	-158	13	28	-77	-26	-64	82	-31	-4
0.907500	-119	-6502	-7370	-20353	101	-19404	-6114	-14870	63	-17803	-10053	-13570	-80	-17944	-11045	-9434	-270	-6763	1969	-19909	-111	-22	-101	-70	735	-14215	26314	-26469	88	-15513	22983	-12466	-232	-13579	22993	-26337	-67	-61	-108	38	-155	17	32	-77	-26	-58	79	-29	-5
0.908333	-121	-6345	-7302	-20250	-93	-19064	-5809	-14805	56	-17489	-10016	-13484	-103	-17542	-10962	-9551	-331	-6644	2082	-19859	-107	-22	-98	-68	676	-14106	25702	-25383	228	-14846	23218	-10757	-488	-13752	23042	-25519	-64	-60	-121	37	-139	17	32	-77	-21	-58	78	-30	0
0.909167	-125	-6176	-7214	-20151	-168	-18711	-5511	-14764	119	-17185	-9969	-13399	-166	-17151	-10876	-9688	-424	-6515	2171	-19812	-105	-21	-98	-70	621	-14043	24998	-24207	329	-14209	23497	-9113	-451	-13883	23085	-24681	-66	-59	-109	39	-150	16	30	-75	-23	-58	77	-28	0
0.910000	-119	-5990	-7108	-20054	-145	-18343	-5219	-14730	157	-16882	-9913	-13324	-135	-16796	-10780	-9839	-191	-6386	2243	-19758	-108	-19	-98	-66	538	-14031	24262	-22948	320	-13633	23808	-7595	-550	-13965	23124	-23834	-64	-59	-108	41	-148	17	32	-78	-24	-63	78	-29	-5
0.910833	-125	-5795	-6989	-19946	-235	-17963	-4935	-14707	138	-16582	-9844	-13248	-168	-16464	-10679	-10000	-207	-6253	2308	-19721	-109	-22	-97	-69	484	-14060	23475	-21616	392	-13129	24136	-6226	-790	-13995	23154	-23000	-66	-61	-109	37	-150	16	30	-78	-24	-60	79	-30	-4
0.911667	-122	-5589	-6862	-19882	-294	-17566	-4649	-14697	114	-16287	-9764	-13174	-149	-16164	-10569	-10171	-405	-6116	2353	-19678	-110	-24	-100	-70	629	-14115	22677	-20238	478	-12711	24466	-5019	-1121	-13966	23173	-22184	-64	-60	-108	36	-153	12	29	-80	-25	-60	79	-30	3
0.912500	-124	-5379	-6748	-19807	-309	-17153	-4370	-14693	115	-15978	-9668	-13099	-120	-15896	-10454	-10341	-299	-5984	2379	-19644	-112	-23	-100	-69	648	-14190	21892	-18820	551	-12385	24771	-3997	-1135	-13888	23191	-21404	-63	-59	-109	37	-153	11	32	-79	-22	-59	79	-29	-5
0.913333	-132	-5159	-6595	-19741	-315	-16730	-4093	-14703	144	-15692	-9558	-13023	-194	-15661	-10330	-10511	-546	-5852	2401	-19614	-109	-19	-96	-67	567	-14270	21137	-17389	506	-12152	25030	-3167	-878	-13733	23173	-20669	-62	-57	-102	40	-156	18	33	-67	-22	-55	80	-28	-3
0.914167	-144	-4933	-6465	-19683	-333	-16263	-3819	-14727	119	-15391	-9433	-12950	-162	-15453	-10201	-10683	-483	-5713	2414	-19591	-102	-18	-95	-66	633	-14337	20436	-15961	433	-12020	25240	-2539	-800	-13534	23134	-20004	-62	-57	-104	39	-151	18	34	-74	-19	-57	79	-26	0
0.915000	-147	-4702	-6348	-19636	-256	-15867	-3561	-14769	105	-15105	-9304	-12879	-165	-15278	-10076	-10851	-406	-5585	2416	-19578	-108	-24	-101	-69	625	-14415	19782	-14565	457	-11980	25357	-2109	-802	-13286	23068	-19405	-77	-61	-105	38	-154	15	27	-77	-26	-57	79	-29	-3
0.915833	-147	-4476	-6226	-19599	-163	-15434	-3301	-14822	139	-14809	-9160	-12805	-155	-15130	-9946	-11005	-510	-5463	2417	-19566	-108	-23	-97	-66	587	-14456	19205	-13205	413	-12015	25403	-1873	-755	-12997	22974	-18880	-61	-55	-104	40	-151	18	36	-77	-21	-55	81	-27	-1
0.916667	-138	-4243	-6145	-19563	-236	-14997	-3052	-14886	145	-14520	-9003	-12726	-124	-14997	-9814	-11145	-498	-5338	2423	-19560	-103	-21	-102	-69	580	-14471	18700	-11909	450	-12124	25366	-1822	-1204	-12671	22842	-18426	-61	-56	-103	35	-153	15	36	-75	-23	-55	78	-27	1
0.917500	-134	-4009	-6067	-19537	-223	-14564	-2811	-14966	160	-14232	-8848	-12648	-167	-14888	-9695	-11277	-303	-5226	2432	-19557	-105	-22	-99	-69	539	-14454	18278	-10702	539	-12284	25189	-1935	-1130	-12322	22668	-18040	-52	-57	-102	37	-150	18	34	-78	-18	-56	82	-29	-3
0.918333	-151	-3770	-5999	-19511	-150	-14139	-2582	-15055	163	-13946	-8689	-12569	-172	-14788	-9576	-11399	-355	-5113	2455	-19558	-102	-22	-102	-70	434	-14398	17933	-9595	671	-12481	25002	-2202	-1189	-11947	22447	-17715	-76	-61	-104	37	-180	18	34	-75	-21	-58	82	-28	0
0.919167	-163	-3530	-5939	-19489	-204	-13729	-2369	-15160	165	-13670	-8526	-12495	-107	-14707	-9468	-11478	-340	-5010	2491	-19564	-105	-21	-98	-68	456	-14305	17653	-8601	635	-12691	24687	-2599	-1171	-11568	22183	-17442	-62	-53	-101	38	-152	20	37	-73	-25	-53	81	-29	-4
0.920000	-159	-3289	-5891	-19468	-234	-13326	-2175	-15274	158	-13398	-8365	-12419	-66	-14627	-9361	-11534	-303	-4909	2544	-19572	-108	-22	-97	-67	347	-14179	17432	-7708	446	-12902	24291	-3093	-1159	-11190	21870	-17207	-64	-53	-105	37	-151	19	38	-74	-19	-55	84	-28	1
0.920833	-149	-3044	-5843	-19441	-207	-12938	-2001	-15392	142	-13130	-8208	-12339	-55	-14548	-9267	-11584	-270	-4815	2616	-19579	-107	-22	-95	-64	201	-14018	17257	-6940	421	-13098	23816	-3675	-1365	-10820	21499	-16998	-59	-51	-100	42	-147	22	37	-74	-18	-52	85	-28	2
0.921667	-151	-2797	-5798	-19419	-232	-12564	-1850	-15520	124	-12871	-8059	-12260	-85	-14461	-9170	-11604	-201	-4746	2706	-19593	-110	-19	-96	-65	185	-13835	17114	-6294	406	-13258	23275	-4306	-1735	-10466	21080	-16799	-61	-53	-100	44	-148	23	37	-72	-14	-50	88	-24	0
0.922500	-155	-2547	-5750	-19398	-298	-12203	-1720	-15657	119	-12621	-7921	-12191	-104	-14374	-9084	-11602	-196	-4648	2815	-19617	-103	-18	-95	-63	126	-13635	16989	-5767	315	-13381	22678	-4979	-1654	-10142	20603	-16586	-58	-52	-101	44	-147	19	36	-75	-22	-52	81	-26	-1
0.923333	-163	-2298	-5695	-19373	-298	-11860	-1634	-15794	121	-12380	-7797	-12125	-90	-14279	-9002	-11576	-8	-4583	2949	-19659	-108	-26	-99	-69	30	-13423	16848	-5358	222	-13455	22028	-5680	-1645	-9850	20060	-16367	-66	-59	-100	37	-153	17	34	-77	-1	-56	78	-32	-5
0.924167	-173	-2047	-5657	-19350	-232	-11535	-1574	-15936	124	-12150	-7687	-12066	-127	-14169	-8917	-11528	98	-4516	3101	-19701	-109	-25	-99	-64	-39	-13201	16706	-5044	124	-13476	21338	-6378	-1495	-9588	19475	-16107	-64	-59	-108	38	-153	17	32	-79	-27	-56	78	-27	0
0.925000	-176	-1791	-5535	-19324	-263	-11219	-1539	-16067	140	-11910	-7585	-12002	-116	-14039	-8830	-11451	88	-4457	3279	-19751	-109	-27	-101	-69	-127	-12980	16540	-4849	38	-13429	20626	-7055	-1523	-9365	18833	-15805	-62	-58	-125	40	-153	21	36	-76	-25	-53	81	-28	0
0.925833	-189	-1532	-5424	-19296	-328	-10917	-1533	-16195	144	-11703	-7498	-11948	-97	-13897	-8731	-11350	448	-4405	3479	-19818	-104	-24	-98	-68	-131	-12769	16320	-4741	87	-13332	19899	-7710	-1540	-9189	18146	-15455	-57	-57	-104	38	-154	20	32	-76	-22	-53	81	-30	2
0.926667	-177	-1280	-5293	-19272	-268	-10636	-1562	-16319	121	-11494	-7430	-11897	-137	-13738	-8633	-11228	290	-4364	3689	-19901	-105	-22	-108	-65	-135	-12569	16081	-4710	64	-13190	19158	-8330	-1459	-9060	17416	-15054	-64	-58	-103	42	-152	20	36	-74	-21	-52	84	-25	-3
0.927500	-163	-1031	-5141	-19254	-254	-10363	-1644	-16438	139	-11298	-7379	-11856	-125	-13565	-8527	-11086	211	-4323	3920	-19997	-105	-19	-99	-68	-55	-12393	15786	-4761	-44	-13013	18416	-8902	-1447	-8974	16646	-14603	-63	-56	-101	43	-154	19	35	-75	-19	-51	82	-28	-6
0.928333	-164	-790	-4967	-19237	-280	-10107	-1712	-16541	121	-11111	-7344	-11821	-118	-13380	-8418	-10928	158	-4293	4170	-20111	-105	-19	-97	-66	-18	-12230	15440	-4883	-75	-12806	17677	-9447	-1330	-8936	15844	-14105	-60	-59	-103	41	-151	23	36	-73	-21	-51	85	-27	-3
0.929167	-160	-547	-4775	-19227	-203	-9869	-1827	-16638	90	-10932	-7329	-11790	-143	-13178	-8305	-10747	178	-4260	4431	-20242	-105	-19	-87	-69	-96	-12096	15048	-5067	-96	-12581	16937	-9940	-1157	-8941	15016	-13555	-59	-56	-105	41	-153	22	37	-72	-19	-53	79	-26	15
0.930000	-171	-338	-4572	-19225	-159	-9646	-1970	-16723	99	-10771	-7332	-11778	-127	-12969	-8192	-10552	44	-4234	4703	-20392	-104	-21	-98	-66	-169	-11981	14610	-5313	-98	-12362	16214	-10391	-1337	-8995	14175	-12988	-60	-56	-99	43	-150	18	39	-74	-23	-51	80	-28	0
0.930833	-174	-141	-4357	-19225	-166	-9442	-2144	-16797	133	-10621	-7358	-11753	-101	-12755	-8079	-10339	35	-4208	4983	-20554	-105	-23	-101	-70	-159	-11892	14134	-5621	-68	-12151	15505	-10799	-1040	-9089	13334	-12401	-62	-57	-107	36	-155	18	34	-77	-23	-55	79	-30	-3
0.931667	-184	50	-4138	-19235	-136	-9248	-2327	-16856	124	-10481	-7398	-11742	-112	-12530	-7973	-10118	15	-4176	5269	-20734	-111	-24	-101	-72	-191	-11819	13629	-5981	30	-11959	14813	-11174	-803	-9225	12491	-11813	-66	-62	-109	32	-158	16	30	-80	-26	-59	64	-36	-8
0.932500	-198	210	-3911	-19252	-139	-9069	-2541	-16904	86	-10349	-7458	-11737	-174	-12292	-7875	-9882	-43	-4140	5570	-20922	-108	-24	-102	-69	-224	-11758	13109	-6388	96	-11791	14151	-11510	-827	-9392	11671	-11224	-61	-58	-109	36	-154	17	35	-77	-23	-55	81	-30	0
0.933333	-194	361	-3677	-19270	-80	-8902	-2753	-16923	87	-10221	-7526	-11730	-171	-12052	-7785	-9632	-79	-4091	5878	-21123	-105	-19	-98	-68	-247	-11710	12581	-6849	70	-11673	13508	-11825	-838	-9575	10871	-10666	-64	-56	-104	39	-143	20	36	-75	-23	-56	81	-28	-1
0.934167	-195	481	-3454	-19294	-26	-8750	-2984	-16931	66	-10104	-7614	-11726	-139	-11808	-7716	-9382	-3	-4030	6194	-21335	-109	-24	-98	-68	-349	-11681	12056	-7358	-57	-11596	12893	-12124	-598	-9783	10109	-10146	-61	-56	-107	37	-150	20	36	-76	-21	-51	84	-32	-1
0.935000	-206	574	-3242	-19328	12	-8607	-3215	-16921	78	-9997	-7721	-11734	-170	-11567	-7673	-9125	-16	-3960	6504	-21554	-109	-18	-94	-67	-346	-11650	11539	-7914	-204	-11567	12311	-12409	-607	-10007	9393	-9688	-74	-30	-103	41	-151	35	36	-75	-23	-57	84	-26	0
0.935833	-195	639	-3027	-19372	-3	-8480	-3453	-16891	102	-9893	-7845	-11740	-145	-11321	-7652	-8871	-149	-3870	6818	-21778	-109	-21	-97	-68	-246	-11635	11042	-8513	-207	-11586	11767	-12702	-701	-10240	8740	-9304	-62	-55	-102	42	-152	22	35	-75	-22	-55	86	-27	-3
0.936667	-180	679	-2832	-19414	-32	-8360	-3687	-16837	86	-9787	-7974	-11750	-121	-11080	-7663	-8623	-114	-3760	7130	-22006	-105	-18	-104	-70	-189	-11624	10573	-9165	-95	-11655	11264	-12970	-692	-10468	8150	-9001	-60	-53	-104	41	-149	19	37	-77	-21	-61	80	-9	2
0.937500	-183	696	-2643	-19463	16	-8243	-3940	-16768	75	-9677	-8120	-11762	-145	-10835	-7708	-8378	50	-3627	7433	-22236	-110	-19	-99	-69	-155	-11621	10135	-9842	-21	-11770	10801	-13251	-471	-10691	7630	-8792	-62	-57	-100	40	-152	18	35	-74	-21	-58	82	-28	-1
0.938333	-188	690	-2461	-19517	-21	-8137	-4146	-16665	106	-9565	-8269	-11781	-137	-10604	-7783	-8148	-47	-3473	7733	-22465	-105	-21	-96	-68	-235	-11625	9736	-10555	21	-11914	10391	-13543	-555	-10900	7189	-8681	-60	-76	-103	40	-153	20	36	-79	-26	-57	84	-25	0
0.939167	-185	660	-2290	-19573	-70	-8025	-4351	-16543	97	-9446	-8424	-11796	-62	-10353	-7890	-7933	140	-3291	8022	-22694	-104	-22	-94	-69	-262	-11639	9373	-11294	443	-12092	10028	-13842	-628	-11090	6823	-8678	-62	-57	-103	42	-148	20	33	-76	-18	-53	59	-27	0
0.940000	-179	619	-2122	-19633	-151	-7916	-4549	-16395	53	-9312	-8593	-11823	-101	-10110	-8031	-7713	3	-3088	8293	-22916	-108	-22	-97	-73	-291	-11662	9041	-12049	1059	-12297	9708	-14152	-392	-11263	6537	-8779	-65	-64	-104	41	-151	15	30	-76	-23	-59	82	-28	-1
0.940833	-184	557	-1963	-19696	-173	-7804	-4727	-16224	10	-9167	-8754	-11848	-151	-9869	-8195	-7558	-10	-2869	8550	-23134	-107	-19	-98	-68	-236	-11696	8750	-12816	1389	-12508	9448	-14464	-227	-11408	6337	-8973	-62	-56	-101	42	-152	19	36	-75	-23	-58	85	-27	0
0.941667	-181	491	-1798	-19755	-137	-7679	-4890	-16029	24	-8999	-8909	-11872	-137	-9621	-8399	-7413	55	-2611	8795	-23345	-104	-18	-96	-68	-135	-11746	8479	-13593	1563	-12724	9220	-14784	-80	-11529	6208	-9272	-62	-55	-111	40	-151	17	20	-52	-18	-55	84	-25	0
0.942500	-178	423	-1640	-19818	-138	-7541	-5042	-15812	-5	-8809	-9059	-11900	-162	-9379	-8586	-7294	63	-2356	9012	-23548	-108	-18	-98	-67	-178	-11826	8234	-14368	1601	-12935	9032	-15124	74	-11631	6139	-9661	-62	-56	-104	42	-150	20	36	-74	-19	-58	84	-27	-1
0.943333	-169	339	-1479	-19887	-132	-7410	-5179	-15578	-48	-8609	-9208	-11940	-172	-9142	-8805	-7208	-70	-2078	9205	-23743	-107	-23	-101	-72	-291	-11896	7997	-15137	1355	-13129	8885	-15422	-114	-11709	6131	-10138	-62	-59	-107	38	-153	15	30	-77	-23	-59	82	-28	-1
0.944167	-179	276	-1314	-19958	-122	-7260	-5299	-15323	-11	-8384	-9344	-11980	-118	-8903	-9029	-7164	73	-1796	9374	-23930	-108	-29	-109	-74	-227	-12004	7769	-15890	1146	-13301	8759	-15739	10	-11776	6173	-10686	-69	-62	-108	40	-158	16	30	-76	-24	-59	82	-33	-11
0.945000	-176	200	-1145	-20021	-105	-7093	-5405	-15058	-31	-8141	-9464	-12024	-126	-8659	-9249	-7146	29	-1495	9524	-24100	-108	-23	-99	-72	-108	-12125	7546	-16621	1024	-13442	8661	-16030	220	-11822	6255	-11280	-64	-59	-118	39	-155	15	33	-76	-24	-56	85	-29	-5
0.945833	-183	144	-963	-20085	-96	-6912	-5499	-14774	-91	-7875	-9569	-12068	-26	-8416	-9462	-7170	-49	-1199	9648	-24255	-105	-23	-100	-56	-78	-12265	7313	-17331	815	-13548	8573	-16309	204	-11857	6363	-11929	-62	-56	-103	39	-153	15	34	-73	-19	-57	80	-29	-5
0.946667	-183	105	-796	-20149	-109	-6726	-5593	-14488	-145	-7591	-9657	-12120	365	-8179	-9660	-7235	-41	-895	9747	-24368	-109	-22	-102	-68	-139	-12427	7072	-18010	589	-13621	8489	-16562	293	-11890	6491	-12609	-65	-62	-105	41	-151	13	32	-78	-25	-59	84	-23	-5
0.947500	-167	79	-591	-20209	-121	-6511	-5680	-14200	-160	-7295	-9730	-12174	510	-7944	-9845	-7328	-51	-603	9823	-24515	-110	-21	-99	-68	-213	-12607	6818	-18685	371	-13660	8405	-16794	322	-11927	6618	-13322	-62	-57	-104	41	-154	18	34	-75	-24	-57	80	-28	-3
0.948333	-167	74	-440	-20275	-122	-6320	-5767	-13909	-172	-6992	-9782	-12217	260	-7712	-10007	-7459	-35	-313	9881	-24618	-111	-27	-102	-70	-283	-12801	6545	-19281	223	-13668	8309	-17001	229	-11967	6741	-14045	-58	-62	-103	40	-153	13	28	-79	-24	-58	79	-31	-5
0.949167	-172	87	-265	-20334	-101	-6109	-5858	-13625	-190	-6682	-9828	-12294	154	-7488	-10150	-7628	11	-23	9924	-24690	-109	-23	-99	-70	-211	-13005	6259	-19855	260	-13643	8203	-17175	301	-12009	6854	-14764	-65	-57	-107	42	-154	15	30	-75	-24	-56	79	-30	-31
0.950000	-168	124	-85	-20391	-26	-5888	-5950	-13347	-182	-6370	-9847	-12357	179	-7263	-10263	-7828	-65	261	9961	-24737	-108	-25	-100	-69	-135	-13217	5957	-20402	320	-13591	8076	-17324	291	-12055	6949	-15478	-69	-60	-110	38	-153	17	33	-78	-22	-56	77	-28	-3
0.950833	-169	179	84	-20448	-33	-5675	-6051	-13085	-254	-6067	-9862	-12423	120	-7052	-10359	-8067	-66	533	9983	-24749	-110	-23	-102	-69	-255	-13434	5641	-20910	196	-13526	7929	-17441	313	-12109	7017	-16179	-65	-60	-109	42	-152	18	28	-77	-24	-58	81	-30	-4
0.951667	-160	256	246	-20501	-21	-5464	-6162	-12836	-269	-5765	-9864	-12485	-19	-6845	-10427	-8325	-122	805	10002	-24739	-111	-25	-102	-70	-301	-13657	5324	-21384	68	-13445	7770	-17537	397	-12170	7057	-16863	-58	-60	-105	39	-154	12	28	-78	-27	-58	81	-32	0
0.952500	-163	349	399	-20552	-15	-5258	-6281	-12599	-262	-5479	-9860	-12562	-154	-6644	-10481	-8611	-45	1071	10023	-24694	-111	-25	-100	-69	-223	-13870	5002	-21816	-77	-13356	7591	-17608	276	-12235	7065	-17522	-67	-58	-107	39	-152	17	29	-79	-28	-57	82	-30	0
0.953333	-155	471	542	-20599	-32	-5058	-6407	-12381	-299	-5209	-9849	-12628	-228	-6454	-10513	-8900	-96	1342	10051	-24616	-107	-22	-99	-66	-219	-14069	4691	-22211	-267	-13268	7397	-17660	308	-12292	7047	-18154	-59	-57	-105	44	-133	20	35	-75	-24	-52	85	-25	0
0.954167	-144	609	682	-20642	13	-4870	-6539	-12178	-307	-4957	-9840	-12697	-318	-6275	-10538	-9244	-26	1618	10091	-24506	-107	-19	-95	-61	-334	-14261	4391	-22576	-454	-13183	7188	-17700	263	-12347	7001	-18752	-60	-55	-103	45	-152	21	33	-76	-19	-60	85	-28	0
0.955000	-154	753	798	-20685	12	-4702	-6684	-12004	-255	-4730	-9843	-12768	-388	-6110	-10556	-9593	-59	1890	10134	-24368	-103	-21	-96	-68	-343	-14432	4111	-22911	-660	-13113	6969	-17730	139	-12392	6919	-19314	-58	-52	-105	45	-150	23	34	-72	-18	-53	87	-26	0
0.955833	-158	913	897	-20729	-15	-4549	-6830	-11848	-232	-4534	-9853	-12845	-397	-5955	-10575	-9956	-32	2173	10195	-24203	-105	-19	-97	-66	-247	-14586	3851	-23215	-783	-13055	6745	-17757	-117	-12418	6820	-19839	-61	-53	-103	44	-149	16	30	-74	-19	-52	86	-28	2
0.956667	-153	1075	994	-20771	-7	-4420	-6984	-11718	-228	-4362	-9877	-12921	-373	-5822	-10614	-10330	-69	2462	10270	-24017	-107	-23	-99	-69	-313	-14714	3628	-23495	-934	-13022	6524	-17786	-490	-12420	6698	-20324	-64	-57	-109	39	-151	16	33	-76	-16	-60	80	-13	-3
0.957500	-150	1244	1073	-20815	-9	-4310	-7141	-11610	-274	-4217	-9915	-12998	-346	-5692	-10624	-10717	-49	2771	10368	-23809	-107	-25	-99	-68	-402	-14808	3443	-23741	-1037	-12999	6305	-17813	-656	-12391	6565	-20770	-63	-59	-104	41	-152	15	35	-75	-21	-58	81	-27	-9
0.958333	-147	1416	1139	-20855	0	-4215	-7285	-11517	-337	-4096	-9967	-13079	-344	-5578	-10658	-11108	-22	3091	10480	-23585	-108	-24	-99	-73	-336	-14870	3298	-23974	-1024	-12996	6113	-17845	-542	-12328	6415	-21178	-69	-55	-105	40	-154	19	34	-75	-22	-59	82	-28	-4
0.959167	-151	1591	1195	-20892	40	-4144	-7429	-11445	-363	-4002	-10045	-13156	-407	-5477	-10712	-11504	-65	3428	10615	-23348	-104	-26	-78	-69	-314	-14894	3199	-24179	-1094	-13004	5930	-17881	-526	-12224	6267	-21534	-64	-56	-107	41	-152	21	34	-75	-25	-55	82	-27	-4
0.960000	-149	1762	1236	-20932	55	-4093	-7563	-11374	-359	-3934	-10141	-13241	-384	-5389	-10791	-11906	-121	3776	10765	-23116	-104	-22	-96	-67	-239	-14882	3146	-24363	-1129	-13022	5765	-17920	-379	-12083	6116	-21846	-62	-57	-104	42	-158	17	35	-73	-22	-53	80	-28	1
0.960833	-124	1923	1267	-20969	52	-4064	-7688	-11362	-386	-3892	-10260	-13336	-325	-5316	-10865	-12303	-191	4139	10927	-22879	-108	-23	-96	-66	-172	-14831	3120	-24521	-1093	-13051	5626	-17957	-322	-11897	5968	-22118	-63	-58	-105	41	-149	20	36	-75	-18	-53	85	-28	1
0.961667	-145	2078	1290	-21001	51	-4054	-7798	-11349	-377	-3871	-10411	-13436	-392	-5250	-10969	-12736	-191	4508	11100	-22646	-102	-19	-97	-66	-176	-14725	3180	-24657	-1056	-13080	5509	-17999	-422	-11674	5830	-22346	-50	-51	-102	43	-149	25	38	-74	-21	-53	84	-28	1
0.962500	-145	2226	1305	-21034	25	-4066	-7893	-11351	-395	-3872	-10555	-13544	-394	-5197	-11088	-13091	-290	4872	11279	-22428	-102	-22	-96	-65	-211	-14583	3261	-24769	-1093	-13132	5416	-18031	-540	-11412	5701	-22532	-63	-53	-103	41	-148	23	37	-73	-18	-51	84	-29	-8
0.963333	-145	2361	1308	-21061	38	-4098	-7976	-11374	-404	-3894	-10732	-13673	-348	-5156	-11231	-13478	-479	5245	11460	-22224	-109	-22	-99	-70	-284	-14399	3383	-24856	-1163	-13125	5350	-18063	-474	-11114	5582	-22679	-63	-60	-109	38	-149	17	32	-79	-25	-57	78	-32	-5
0.964167	-176	2484	1297	-21084	50	-4147	-8047	-11418	-405	-3932	-10919	-13808	-337	-5121	-11393	-13858	-318	5604	11639	-22042	-105	-26	-116	-82	-265	-14168	3543	-24910	-1198	-13129	5308	-18078	-511	-10791	5479	-22790	-67	-59	-111	37	-152	15	32	-80	-33	-57	75	-33	-3
0.965000	-142	2600	1286	-21095	23	-4211	-8116	-11466	-439	-3984	-11117	-13961	-339	-5090	-11571	-14219	-286	5955	11821	-21874	-108	-26	-101	-72	-188	-13890	3736	-24928	-1184	-13108	5292	-18075	-384	-10439	5402	-22856	-66	-60	-110	39	-154	17	29	-81	-25	-62	79	-32	-3
0.965833	-155	2699	1265	-21099	-18	-4288	-8141	-11541	-452	-4055	-11319	-14131	-372	-5067	-11755	-14568	-201	6287	11989	-21728	-109	-25	-96	-68	-115	-13563	3965	-24904	-1059	-13065	5305	-18036	-267	-10073	5330	-22890	-66	-58	-104	39	-154	19	33	-78	-23	-58	81	-31	-6
0.966667	-144	2795	1244	-21089	-59	-4378	-8160	-11624	-409	-4133	-11519	-14312	-349	-5052	-11951	-14879	-202	6596	12154	-21610	-109	-24	-97	-70	-59	-13201	4212	-24846	-971	-12988	5340	-17979	-238	-9695	5287	-22894	-64	-57	-108	42	-154	18	30	-78	-11	-56	81	-33	-1
0.967500	-161	2874	1207	-21062	-67	-4487	-8180	-11723	-392	-4228	-11723	-14519	-386	-5030	-12156	-15196	-338	6868	12280	-21518	-108	-23	-100	-74	-14	-12801	4504	-24773	-963	-12885	5395	-17891	-178	-9318	5257	-22863	-63	-59	-104	36	-152	18	32	-77	-22	-57	81	-31	2
0.968333	-163	2946	1166	-21038	-23	-4589	-8193	-11838	-391	-4335	-11914	-14739	-387	-5024	-12373	-15477	-313	7113	12391	-21446	-108	-23	-100	-70	-29	-12372	4761	-24590	-1016	-12750	5470	-17771	-242	-8946	5256	-22806	-62	-59	-105	37	-154	16	33	-76	-22	-55	84	-31	0
0.969167	-164	3005	1114	-20992	23	-4712	-8204	-11962	-387	-4451	-12120	-14967	-326	-5029	-12596	-15734	-185	7310	12475	-21400	-104	-33	-97	-41	-79	-11917	5049	-24390	-1013	-12574	5564	-17604	-276	-8585	5264	-22720	-62	-57	-104	39	-149	16	33	-86	-17	-56	66	-32	-4
0.970000	-160	3055	1053	-20933	33	-4846	-8210	-12104	-379	-4585	-12328	-15213	-326	-5050	-12823	-15964	-165	7467	12528	-21380	-107	-22	-99	-68	-141	-11448	5341	-24139	-1026	-12370	5676	-17408	-189	-8241	5294	-22609	-63	-60	-109	36	-153	20	34	-74	-24	-61	81	-30	-1
0.970833	-155	3074	983	-20868	41	-4984	-8241	-12256	-383	-4730	-12495	-15464	-294	-5083	-13059	-16165	-104	7577	12554	-21378	-108	-25	-100	-69	-195	-10964	5630	-23845	-1132	-12135	5804	-17182	-513	-7921	5344	-22468	-64	-63	-105	39	-153	17	33	-75	-23	-61	79	-34	0
0.971667	-156	3127	905	-20791	33	-5130	-8276	-12425	-383	-4876	-12675	-15714	-279	-5140	-13297	-16334	53	7639	12544	-21398	-108	-26	-103	-69	-250	-10473	5911	-23493	-1058	-11862	5950	-16922	-490	-7630	5406	-22304	-64	-62	-112	36	-142	16	33	-78	-25	-61	79	-34	-4
0.972500	-159	3145	814	-20707	8	-5279	-8329	-12604	-389	-5057	-12854	-15976	-301	-5222	-13538	-16477	104	7655	12496	-21435	-109	-27	-109	-70	-286	-9988	6185	-23087	-1008	-11567	6110	-16630	-558	-7365	5496	-22110	-68	-62	-107	38	-156	16	32	-80	-25	-60	77	-17	-3
0.973333	-158	3172	717	-20615	-53	-5434	-8399	-12795	-368	-5236	-13030	-16225	-263	-5340	-13783	-16590	101	7629	12420	-21486	-110	-26	-104	-73	-270	-9516	6444	-22659	-970	-11238	6287	-16314	-492	-7118	5585	-21893	-65	-63	-109	36	-155	16	30	-78	-23	-58	80	-32	-6
0.974167	-158	3181	610	-20522	-40	-5594	-8493	-12998	-369	-5431	-13207	-16466	-214	-5465	-14035	-16676	13	7561	12300	-21546	-107	-22	-100	-78	-221	-9058	6688	-22189	-976	-10890	6477	-15971	-586	-6903	5705	-21648	-62	-59	-102	41	-151	17	33	-78	-23	-57	97	-29	0
0.975000	-153	3187	495	-20426	-23	-5758	-8615	-13208	-344	-5633	-13383	-16693	-214	-5641	-14295	-16737	70	7447	12176	-21625	-107	-23	-100	-69	-235	-8624	6913	-21674	-1083	-10516	6671	-15614	-596	-6709	5825	-21378	-60	-59	-108	41	-152	20	34	-74	-21	-56	80	-28	0
0.975833	-151	3188	374	-20330	-49	-5920	-8766	-13434	-338	-5850	-13576	-16906	-204	-5852	-14565	-16772	151	7302	12011	-21708	-108	-19	-97	-69	-372	-8214	7117	-21141	-1003	-10126	6875	-15249	-577	-6534	5959	-21085	-61	-57	-109	40	-152	20	33	-78	-23	-55	81	-28	0
0.976667	-163	3177	241	-20242	-25	-6090	-8952	-13673	-314	-6077	-13774	-17099	-199	-6107	-14848	-16792	79	7126	11822	-21797	-104	-22	-101	-70	-362	-7833	7301	-20590	-874	-9720	7082	-14870	-380	-6374	6095	-20769	-61	-60	-110	35	-151	19	32	-77	-24	-60	81	-30	0
0.977500	-160	3162	99	-20137	-65	-6265	-9177	-13926	-308	-6315	-13990	-17273	-225	-6406	-15141	-16787	158	6923	11613	-21893	-108	-23	-104	-67	-217	-7485	7459	-20020	-883	-9302	7292	-14488	-225	-6222	6237	-20428	-60	-60	-107	39	-150	16	32	-75	-21	-60	81	-30	-1
0.978333	-156	3145	-45	-20091	-90	-6441	-9431	-14186	-298	-6557	-14216	-17395	-198	-6740	-15443	-16771	109	6700	11390	-21990	-107	-22	-103	-70	-114	-7167	7597	-19472	-910	-8871	7497	-14110	91	-6091	6376	-20068	-62	-61	-105	39	-148	19	35	-76	-18	-59	82	-29	-1
0.979167	-162	3119	-198	-20028	-52	-6618	-9709	-14456	-256	-6805	-14460	-17544	-168	-7118	-15769	-16736	67	6460	11159	-22087	-88	-25	-100	-70	-90	-6877	7711	-18916	-878	-8433	7705	-13731	340	-5913	6516	-19696	-65	-58	-103	41	-151	19	34	-76	-22	-53	81	-28	0
0.980000	-164	3088	-353	-19960	-77	-6800	-10022	-14735	-245	-7062	-14716	-17647	-224	-7533	-16078	-16689	146	6210	10923	-22187	-103	-24	-99	-68	-155	-6614	7806	-18372	-810	-7979	7904	-13357	480	-5750	6651	-19310	-62	-21	-105	43	-152	18	34	-74	-21	-55	78	-29	-3
0.980833	-162	3053	-514	-19940	-109	-6986	-10359	-15024	-227	-7321	-15001	-17728	-201	-7979	-16404	-16632	63	5954	10686	-22283	-109	-24	-98	-82	-236	-6373	7881	-17861	-696	-7521	8095	-12988	563	-5574	6775	-18921	-62	-57	-107	40	-151	21	36	-76	-23	-67	82	-26	2
0.981667	-164	3013	-679	-19919	-121	-7174	-10715	-15324	-220	-7589	-15299	-17786	-160	-8457	-16742	-16564	187	5700	10453	-22382	-108	-23	-100	-69	-198	-6147	7935	-17358	-620	-7065	8269	-12632	726	-5379	6893	-18532	-62	-57	-107	38	-151	18	33	-79	-21	-58	80	-32	0
0.982500	-163	2967	-843	-19914	-152	-7372	-11097	-15634	-195	-7859	-15609	-17835	-199	-8940	-17074	-16479	86	5449	10224	-22481	-110	-23	-100	-63	-174	-5930	7979	-16893	-616	-6603	8442	-12279	903	-5173	7001	-18141	-61	-56	-105	39	-150	19	34	-74	-22	-57	81	-27	-16
0.983333	-159	2927	-1014	-19913	-188	-7571	-11480	-15954	-169	-8118	-15947	-17867	-183	-9445	-17404	-16386	-266	5207	10006	-22583	-109	-23	-100	-69	-227	-5723	7996	-16466	-600	-6149	8590	-11940	987	-4945	7099	-17758	-49	-58	-109	36	-152	15	30	-77	-25	-62	77	-30	-1
0.984167	-170	2879	-1187	-19927	-224	-7784	-11869	-16282	-129	-8403	-16247	-17887	-107	-9956	-17727	-16278	-424	4971	9803	-22686	-114	-26	-103	-63	-200	-5510	8010	-16078	-863	-5693	8734	-11599	819	-4695	7177	-17389	-66	-61	-111	35	-155	19	33	-86	-26	-62	77	-32	-3
0.985000	-162	2842	-1361	-19940	-196	-7996	-12256	-16614	-99	-8676	-16570	-17903	-93	-10471	-18033	-16151	-166	4761	9618	-22790	-109	-24	-101	-69	298	-5291	8011	-15724	-1238	-5244	8869	-11263	1068	-4424	7259	-17035	-64	-56	-109	35	-150	18	32	-76	-23	-60	78	-31	1
0.985833	-155	2805	-1538	-19977	-79	-8224	-12625	-16949	-86	-8949	-16891	-17916	-132	-10971	-18319	-16007	-163	4566	9448	-22897	-105	-24	-104	-67	596	-5051	8009	-15409	-1230	-4807	8996	-10934	819	-4140	7325	-16708	-66	-57	-107	38	-150	18	35	-75	-22	-60	78	-10	1
0.986667	-153	2777	-1714	-20011	-51	-8457	-12983	-17287	-82	-9216	-17198	-17934	-120	-11454	-18576	-15845	-202	4391	9293	-23013	-103	-23	-100	-69	400	-4795	7997	-15135	-1006	-4383	9112	-10613	667	-3840	7384	-16408	-60	-51	-107	42	-154	18	35	-74	-22	-56	81	-29	-1
0.987500	-154	2749	-1895	-20049	-60	-8703	-13319	-17644	-52	-9494	-17493	-17960	-85	-11920	-18806	-15666	-201	4238	9151	-23133	-104	-21	-94	-65	298	-4514	7984	-14895	-762	-3978	9219	-10290	691	-3530	7436	-16134	-64	-55	-103	40	-148	26	36	-75	-22	-57	81	-28	1
0.988333	-155	2739	-2078	-20095	-60	-8958	-13637	-17999	-21	-9762	-17769	-17994	-141	-12359	-19006	-15468	-177	4102	9024	-23258	-105	-22	-98	-65	184	-4232	7959	-14684	-673	-3597	9300	-9973	629	-3212	7484	-15887	-61	-53	-108	39	-152	20	36	-74	-21	-55	80	-29	0
0.989167	-164	2733	-2265	-20139	-50	-9225	-13898	-18358	-43	-10029	-18014	-18038	-120	-12772	-19162	-15257	-69	3978	8906	-23390	-107	-22	-97	-64	70	-3925	7952	-14500	-705	-3240	9414	-9662	528	-2889	7531	-15672	-64	-49	-102	41	-155	16	36	-73	-23	-56	84	-30	-6
0.990000	-155	2741	-2458	-20185	-83	-9501	-14142	-18725	5	-10293	-18238	-18099	-87	-13156	-19303	-15033	-109	3877	8796	-23529	-108	-24	-100	-70	-163	-3607	7935	-14337	-601	-2907	9501	-9358	652	-2562	7572	-15494	-64	-59	-109	33	-159	16	32	-76	-25	-60	77	-34	-6
0.990833	-158	2758	-2657	-20234	-85	-9783	-14344	-19092	37	-10552	-18432	-18174	-136	-13508	-19394	-14800	-88	3784	8688	-23667	-107	-25	-99	-70	-358	-3267	7918	-14183	-418	-2607	9585	-9061	485	-2231	7620	-15334	-65	-57	-111	36	-159	11	32	-75	-22	-60	78	-31	-1
0.991667	-164	2789	-2854	-20275	-29	-10070	-14536	-19463	43	-10799	-18584	-18253	-113	-13829	-19450	-14554	-60	3711	8586	-23798	-108	-25	-104	-72	-414	-2930	7906	-14035	-230	-2333	9661	-8768	464	-1904	7670	-15206	-62	-62	-110	36	-156	12	33	-78	-23	-62	80	-34	-4
0.992500	-164	2831	-3056	-20316	-45	-10367	-14640	-19836	52	-11041	-18703	-18349	-113	-14121	-19472	-14313	-136	3641	8481	-23932	-113	-23	-100	-68	-531	-2596	7895	-13893	-1	-2093	9734	-8489	299	-1577	7725	-15096	-66	-58	-108	39	-150	16	35	-77	-4	-59	80	-31	-3
0.993333	-158	2887	-3251	-20357	-50	-10670	-14724	-20208	36	-11276	-18788	-18452	-148	-14378	-19462	-14070	91	3574	8372	-24059	-107	-23	-98	-68	-539	-2250	7887	-13746	167	-1876	9807	-8225	345	-1250	7785	-15001	-61	-57	-107	40	-149	21	32	-73	-22	-53	85	-25	1
0.994167	-153	2953	-3470	-20391	-16	-10964	-14779	-20570	30	-11497	-18837	-18565	-95	-14614	-19441	-13836	70	3516	8254	-24179	-103	-21	-97	-64	-459	-1964	7871	-13593	304	-1703	9853	-7978	357	-939	7848	-14928	-60	-60	-102	43	-150	17	34	-73	-21	-53	82	-26	-5
0.995000	-163	3027	-3682	-20423	-9	-11264	-14809	-20932	58	-11709	-18856	-18681	-55	-14828	-19369	-13631	125	3450	8129	-24292	-102	-16	-97	-69	-401	-1681	7857	-13409	372	-1548	9893	-7748	149	-630	7915	-14860	-63	-56	-105	41	-154	22	37	-72	-22	-53	84	-28	0
0.995833	-162	3108	-3891	-20458	-55	-11555	-14806	-21285	47	-11911	-18843	-18800	-85	-15037	-19294	-13447	135	3387	8007	-24391	-105	-19	-96	-67	-488	-1433	7830	-13248	372	-1424	9912	-7544	491	-332	7982	-14799	-62	-56	-103	42	-150	20	30	-74	-21	-55	81	-28	1
0.996667	-160	3202	-4110	-20505	-80	-11842	-14787	-21633	39	-12102	-18801	-18916	-85	-15184	-19204	-13295	116	3319	7847	-24479	-107	-21	-102	-66	-507	-1220	7792	-13061	435	-1324	9915	-7366	1069	-50	8047	-14741	-63	-62	-108	43	-150	18	30	-73	-25	-55	85	-30	0
0.997500	-164	3299	-4314	-20524	-50	-12119	-14747	-21963	33	-12285	-18743	-19035	-46	-15333	-19104	-13174	145	3242	7690	-24551	-105	-21	-101	-69	-435	-1048	7742	-12861	525	-1242	9896	-7212	839	212	8106	-14680	-63	-59	-104	81	-151	18	32	-62	-23	-58	81	-29	-3
0.998333	-165	3416	-4518	-20560	-35	-12384	-14696	-22275	40	-12459	-18659	-19142	-77	-15463	-19001	-13096	284	3171	7525	-24616	-110	-24	-102	-68	-496	-926	7674	-12652	602	-1177	9854	-7091	887	468	8159	-14617	-64	-62	-109	42	-155	15	29	-75	-15	-57	80	-31	-5
0.999167	-168	3523	-4721	-20596	-10	-12632	-14636	-22559	47	-12623	-18562	-19245	-108	-15573	-18891	-13056	190	3095	7355	-24657	-107	-24	-100	-70	-497	-842	7590	-12434	630	-1125	9782	-6991	851	702	8208	-14542	-60	-57	-104	41	-150	19	30	-76	-22	-55	84	-29	0
1.000000	-167	3647	-4907	-20631	-11	-12855	-14567	-22817	42	-12768	-18447	-19328	-93	-15663	-18784	-13056	259	3020	7178	-24695	-107	-21	-81	-72	-380	-802	7488	-12210	777	-1079	9686	-6918	727	916	8239	-14458	-65	-60	-105	43	-154	18	29	-76	-22	-53	84	-28	2
1.000833	-168	3780	-5092	-20673	22	-13063	-14500	-23048	34	-12915	-18330	-19409	-172	-15739	-18661	-13100	318	2941	7000	-24717	-105	-23	-99	-70	-256	-801	7355	-11985	802	-1042	9561	-6873	576	1111	8255	-14360	-64	-60	-118	42	-151	16	32	-75	-21	-57	82	-28	0
1.001667	-164	3914	-5261	-20717	59	-13240	-14443	-23247	32	-13053	-18205	-19467	-239	-15791	-18587	-13184	244	2865	6816	-24725	-103	-22	-98	-72	-203	-837	7207	-11757	705	-1002	9404	-6859	456	1278	8252	-14257	-63	-58	-104	39	-150	19	34	-74	-17	-55	82	-30	-4
1.002500	-155	4065	-5436	-20762	15	-13400	-14389	-23405	64	-13188	-18082	-19506	-236	-15829	-18506	-13300	280	2796	6634	-24728	-105	-19	-99	-68	-257	-907	7027	-11541	646	-972	9222	-6866	343	1418	8222	-14129	-62	-58	-108	39	-138	13	32	-76	-19	-53	85	-29	0
1.003333	-160	4213	-5612	-20813	27	-13539	-14346	-23529	29	-13315	-17958	-19555	-234	-15852	-18437	-13456	209	2727	6447	-24725	-109	-26	-119	-72	-291	-1003	6846	-11339	563	-943	9016	-6895	482	1526	8165	-14017	-63	-58	-107	36	-156	18	33	-76	-21	-58	80	-30	-4
1.004167	-149	4373	-5760	-20869	2	-13651	-14318	-23621	-11	-13443	-17843	-19597	-245	-15856	-18381	-13643	140	2667	6265	-24721	-111	-23	-101	-75	-264	-1118	6612	-11143	509	-919	8779	-6958	194	1609	8087	-13886	-66	-65	-109	38	-155	16	27	-77	-24	-58	78	-31	-3
1.005000	-164	4545	-5906	-20921	-35	-13734	-14299	-23657	7	-13563	-17726	-19595	-258	-15843	-18338	-13846	64	2614	6084	-24710	-107	-23	-109	-72	-337	-1238	6383	-10964	445	-892	8529	-7018	-17	1663	7977	-13739	-62	-59	-108	39	-149	18	30	-77	-26	-56	82	-29	-3
1.005833	-166	4723	-6051	-20976	-18	-13794	-14292	-23661	52	-13679	-17613	-19593	-308	-15821	-18305	-14060	-143	2578	5908	-24702	-107	-26	-99	-73	-386	-1372	6137	-10803	388	-869	8268	-7102	143	1686	7844	-13577	-65	-58	-105	70	-155	16	34	-76	-19	-57	80	-31	-1
1.006667	-162	4902	-6192	-21030	26	-13834	-14302	-23622	114	-13791	-17513	-19596	-257	-15781	-18289	-14288	-21	2540	5724	-24692	-108	-25	-104	-73	-344	-1503	5881	-10663	381	-870	7984	-7204	21	1673	7676	-13446	-62	-59	-109	35	-151	15	30	-78	-24	-61	80	-32	-7
1.007500	-167	5099	-6338	-21091	24	-13852	-14321	-23548	130	-13899	-17419	-19569	-197	-15729	-18288	-14511	-112	2519	5542	-24678	-110	-23	-103	-73	-342	-1625	5633	-10539	397	-835	7705	-7313	-125	1635	7493	-13298	-62	-59	-104	37	-155	21	33	-75	-21	-58	85	-32	-1
1.008333	-139	5298	-6477	-21146	-25	-13846	-14346	-23432	119	-13998	-17324	-19560	-222	-15667	-18297	-14726	-113	2504	5365	-24671	-102	-23	-100	-70	-372	-1739	5380	-10442	300	-828	7419	-7438	-304	1566	7279	-13141	-62	-57	-105	36	-153	13	32	-74	-23	-57	79	-32	-10
1.009167	-158	5504	-6625	-21199	10	-13827	-14383	-23264	105	-14085	-17236	-19537	-218	-15597	-18315	-14930	-183	2495	5185	-24662	-105	-21	-100	-72	-484	-1839	5140	-10360	218	-828	7133	-7591	-286	1462	7048	-12990	-63	-59	-110	37	-151	20	35	-73	-23	-58	80	-30	-1
1.010000	-163	5709	-6774	-21252	18	-13794	-14416	-23111	80	-14168	-17158	-19508	-227	-15526	-18342	-15118	-180	2488	5002	-24634	-109	-24	-100	-72	-463	-1929	4911	-10308	275	-842	6847	-7704	-113	1331	6799	-12848	-63	-58	-105	38	-153	16	33	-74	-21	-59	80	-32	0
1.010833	-167	5915	-6930	-21302	-8	-13754	-14451	-22913	37	-14234	-17081	-19478	-211	-15445	-18371	-15276	-206	2481	4814	-24652	-111	-25	-99	-70	-489	-2007	4694	-10270	237	-861	6574	-7848	-524	1170	6546	-12707	-62	-58	-124	33	-152	16	32	-76	-23	-60	79	-34	-3
1.011667	-168	6120	-7091	-21352	19	-13701	-14478	-22686	23	-14284	-17008	-19439	-147	-15363	-18402	-15409	-13	2475	4624	-24641	-108	-22	-101	-72	-382	-2066	4499	-10257	234	-891	6312	-7995	-606	985	6276	-12569	-63	-57	-107	36	-151	16	32	-78	-21	-63	78	-32	-1
1.012500	-164	6322	-7256	-21400	20	-13645	-14499	-22434	4	-14313	-16937	-19393	-231	-15275	-18428	-15506	18	2463	4431	-24626	-109	-25	-103	-68	-307	-2119	4335	-10261	271	-929	6068	-8142	-479	773	6010	-12439	-65	-60	-107	37	-152	16	33	-78	-25	-62	79	-31	-1
1.013333	-150	6517	-7430	-21449	47	-13583	-14503	-22170	26	-14327	-16866	-19346	-250	-15189	-18451	-15563	-83	2452	4235	-24607	-105	-19	-98	-68	-324	-2161	4197	-10283	211	-975	5846	-8291	-820	542	5743	-12309	-62	-57	-103	41	-151	19	34	-74	-22	-60	82	-28	5
1.014167	-144	6706	-7597	-21491	56	-13518	-14485	-21894	40	-14314	-16798	-19289	-172	-15098	-18458	-15591	-12	2428	4036	-24584	-109	-23	-97	-67	-327	-2201	4082	-10325	286	-1018	5636	-8445	-908	291	5492	-12190	-62	-59	-104	42	-154	19	34	-74	-21	-58	82	-28	0
1.015000	-154	6885	-7774	-21537	35	-13457	-14456	-21606	-19	-14286	-16733	-19231	-151	-15013	-18459	-15585	72	2404	3832	-24554	-108	-19	-100	-67	-417	-2239	3994	-10391	383	-1099	5446	-8601	-697	15	5238	-12080	-65	-58	-104	40	-153	18	33	-77	-24	-59	86	-30	-6
1.015833	-152	7047	-7953	-21581	10	-13400	-14405	-21311	-43	-14235	-16668	-19138	-117	-14921	-18443	-15551	87	2349	3633	-24514	-110	-23	-99	-69	-413	-2279	3935	-10463	388	-1172	5277	-8754	-906	-270	5013	-11970	-86	-60	-105	41	-150	19	33	-76	-24	-59	82	-27	-3
1.016667	-142	7204	-8128	-21624	17	-13341	-14324	-21008	-38	-14161	-16601	-19079	-150	-14825	-18401	-15477	34	2299	3435	-24459	-109	-23	-100	-69	-405	-2325	3899	-10559	480	-1245	5127	-8911	-957	-566	4806	-11875	-66	-58	-107	38	-153	17	33	-80	-25	-59	81	-29	-3
1.017500	-162	7338	-8305	-21671	23	-13285	-14226	-20702	-73	-14070	-16540	-18992	-179	-14727	-18346	-15379	-66	2241	3232	-24399	-109	-22	-101	-69	-423	-2378	3887	-10670	518	-1332	4999	-9064	-886	-871	4639	-11788	-50	-58	-105	40	-154	17	30	-77	-22	-61	81	-29	-1
1.018333	-138	7460	-8479	-21716	11	-13236	-14101	-20395	-62	-13963	-16482	-18888	-173	-14626	-18264	-15264	-38	2168	3039	-24322	-104	-21	-97	-68	-510	-2449	3895	-10793	503	-1421	4889	-9214	-756	-1181	4464	-11704	-63	-58	-105	40	-152	7	34	-77	-22	-59	79	-30	0
1.019167	-134	7563	-8646	-21764	-21	-13186	-13950	-20086	-62	-13846	-16424	-18775	-143	-14517	-18155	-15129	-153	2089	2850	-24237	-105	-22	-99	-69	-555	-2525	3925	-10933	467	-1516	4796	-9369	-619	-1508	4333	-11630	-60	-58	-105	40	-150	18	32	-76	-21	-57	79	-28	-3
1.020000	-151	7652	-8808	-21807	2	-13139	-13782	-19789	-84	-13717	-16367	-18649	-105	-14403	-18028	-14982	12	2015	2672	-24141	-107	-24	-85	-68	-471	-2618	3963	-11086	471	-1614	4719	-9518	-632	-1787	4232	-11570	-63	-61	-104	41	-152	16	34	-75	-22	-35	84	-27	-1
1.020833	-161	7720	-8958	-21852	-35	-13078	-13598	-19483	-96	-13578	-16311	-18487	-122	-14279	-17873	-14825	-53	1932	2503	-24034	-105	-19	-94	-68	-449	-2726	4016	-11251	494	-1716	4668	-9664	-488	-2081	4180	-11523	-62	-57	-120	43	-151	21	37	-76	-19	-55	82	-26	1
1.021667	-152	7772	-9098	-21897	-104	-13048	-13392	-19181	-91	-13431	-16262	-18363	-108	-14150	-17697	-14665	-130	1854	2344	-23921	-102	-22	-98	-70	-258	-2845	4077	-11433	382	-1822	4629	-9806	-379	-2360	4114	-11485	-58	-56	-102	43	-150	18	36	-76	-15	-55	86	-21	4
1.022500	-142	7802	-9232	-21942	-101	-13004	-13172	-18881	-125	-13288	-16214	-18197	-92	-14010	-17507	-14508	-130	1776	2197	-23799	-104	-18	-97	-67	-117	-2981	4140	-11626	311	-1938	4610	-9949	-323	-2629	4099	-11466	-57	-76	-104	44	-148	17	36	-73	-18	-56	84	-28	-4
1.023333	-153	7808	-9353	-21991	-124	-12962	-12951	-18592	-143	-13148	-16172	-18030	-107	-13872	-17302	-14352	-125	1698	2056	-23694	-110	-24	-102	-73	-76	-3131	4206	-11839	199	-2064	4602	-10094	-233	-2882	4100	-11469	-64	-65	-112	33	-155	12	30	-81	-25	-58	75	-34	-5
1.024167	-156	7796	-9463	-22041	-138	-12915	-12721	-18304	-152	-13007	-16135	-17851	-94	-13722	-17087	-14201	-150	1636	1933	-23556	-111	-25	-103	-73	68	-3289	4272	-12063	64	-2197	4609	-10231	-407	-3108	4132	-11487	-62	-63	-112	37	-154	13	32	-82	-23	-58	76	-31	-4
1.025000	-145	7774	-9547	-22083	-159	-12864	-12481	-18008	-94	-12854	-16090	-17649	-126	-13560	-16855	-14047	-41	1585	1830	-23426	-109	-23	-101	-73	208	-3450	4346	-12284	107	-2338	4655	-10364	-308	-3315	4192	-11519	-66	-63	-110	39	-170	16	33	-79	-18	-57	79	-27	-6
1.025833	-154	7728	-9620	-22121	-150	-12808	-12239	-17706	-114	-12707	-16047	-17445	-120	-13394	-16616	-13906	-100	1539	1739	-23296	-110	-24	-102	-74	159	-3617	4420	-12526	184	-2488	4712	-10490	19	-3494	4287	-11571	-62	-62	-111	39	-151	17	30	-78	-25	-57	79	-30	0
1.026667	-152	7659	-9675	-22157	-88	-12752	-12001	-17435	-152	-12560	-16005	-17222	-99	-13224	-16383	-13769	-186	1501	1660	-23177	-109	-29	-102	-73	-32	-3806	4493	-12772	108	-2649	4790	-10621	-170	-3651	4363	-11647	-64	-61	-110	41	-153	15	33	-76	-23	-55	84	-29	-3
1.027500	-144	7582	-9713	-22193	-66	-12683	-11758	-17148	-150	-12410	-15953	-16998	-169	-13051	-16145	-13636	-205	1474	1597	-23057	-107	-23	-100	-72	-122	-3969	4568	-13026	-28	-2825	4887	-10744	-11	-3784	4472	-11743	-63	-59	-109	39	-142	19	38	-78	-19	-55	81	-28	0
1.028333	-153	7481	-9737	-22228	-128	-12612	-11524	-16863	-147	-12255	-15898	-16763	-220	-12874	-15914	-13508	-190	1455	1549	-22942	-107	-24	-114	-69	-90	-4144	4642	-13283	-98	-3011	5002	-10868	-4	-3892	4597	-11861	-63	-61	-105	42	-141	17	36	-76	-22	-55	82	-28	0
1.029167	-149	7363	-9764	-22260	-152	-12532	-11290	-16585	-160	-12100	-15836	-16521	-181	-12697	-15686	-13379	-96	1441	1511	-22829	-107	-21	-98	-70	-3	-4320	4718	-13558	-113	-3210	5140	-10988	-236	-3989	4728	-11995	-62	-58	-107	39	-152	18	34	-77	-22	-56	86	-29	-3
1.030000	-151	7229	-9738	-22293	-144	-12445	-11061	-16298	-146	-11936	-15761	-16267	-170	-12520	-15455	-13251	-40	1424	1489	-22723	-105	-23	-129	-70	-7	-4495	4797	-13813	-145	-3423	5290	-11110	-47	-4064	4870	-12151	-63	-58	-105	40	-152	20	34	-75	-21	-56	82	-38	0
1.030833	-153	7077	-9721	-22328	-172	-12323	-10838	-16017	-151	-11770	-15649	-16014	-220	-12344	-15248	-13119	-152	1410	1469	-22614	-107	-27	-101	-73	20	-4669	4877	-14078	-279	-3650	5456	-11234	79	-4122	5021	-12328	-66	-59	-98	39	-154	18	30	-79	-25	-57	84	-31	-3
1.031667	-148	6913	-9692	-22363	-161	-12243	-10618	-15738	-167	-11595	-15570	-15752	-210	-12174	-15040	-12986	-117	1387	1462	-22508	-111	-27	-103	-74	61	-4848	4965	-14338	-401	-3888	5632	-11357	-99	-4177	5165	-12516	-67	-60	-110	33	-154	12	28	-79	-24	-60	78	-35	-7
1.032500	-143	6736	-9652	-22403	-155	-12129	-10394	-15455	-201	-11412	-15444	-15483	-187	-12004	-14830	-12843	-203	1364	1463	-22397	-111	-25	-103	-76	-21	-5013	5056	-14588	-415	-4126	5823	-11477	-76	-4221	5326	-12712	-64	-57	-134	34	-158	15	28	-77	-23	-60	79	-33	-3
1.033333	-139	6556	-9600	-22437	-166	-11993	-10169	-15167	-221	-11213	-15294	-15204	-143	-11834	-14620	-12691	-160	1330	1484	-22275	-109	-21	-88	-69	-179	-5180	5161	-14826	-415	-4372	6018	-11589	-66	-4259	5488	-12924	-63	-58	-108	41	-149	18	32	-74	-23	-57	85	-30	0
1.034167	-141	6360	-9546	-22476	-231	-11859	-9943	-14877	-232	-11018	-15127	-14928	-204	-11672	-14413	-12527	3	1278	1494	-22153	-104	-21	-101	-69	-237	-5352	5263	-15057	-434	-4630	6224	-11704	-39	-4284	5650	-13142	-60	-57	-102	41	-151	17	32	-72	-19	-56	85	-29	-1
1.035000	-138	6158	-9486	-22519	-258	-11694	-9720	-14599	-208	-10815	-14930	-14651	-282	-11512	-14201	-12355	-47	1211	1514	-22017	-104	-23	-98	-68	-233	-5524	5372	-15270	-491	-4890	6428	-11821	36	-4350	5809	-13371	-60	-55	-101	40	-162	18	34	-74	-24	-58	78	-27	0
1.035833	-138	5949	-9427	-22569	-225	-11529	-9497	-14314	-183	-10617	-14717	-14371	-290	-11373	-13986	-12174	-35	1128	1533	-21884	-108	-23	-98	-73	-174	-5701	5480	-15466	-523	-5147	6627	-11934	93	-4406	5970	-13604	-65	-58	-107	39	-151	18	34	-73	-26	-57	82	-27	0
1.036667	-144	5739	-9368	-22621	-220	-11356	-9267	-14030	-176	-10419	-14473	-14089	-315	-11233	-13765	-11988	23	1032	1553	-21739	-108	-30	-92	-70	-66	-5884	5596	-15646	-566	-5405	6820	-12037	223	-4471	6130	-13836	-65	-57	-104	42	-150	19	30	-76	-23	-56	81	-31	0
1.037500	-135	5525	-9308	-22677	-221	-11175	-9037	-13751	-115	-10235	-14207	-13812	-288	-11126	-13541	-11788	-34	915	1570	-21586	-109	-24	-101	-70	-150	-6074	5697	-15802	-639	-5657	7004	-12135	50	-4556	6290	-14069	-60	-56	-108	35	-151	19	30	-75	-21	-57	79	-29	-1
1.038333	-124	5305	-9250	-22737	-241	-10985	-8806	-13470	-84	-10048	-13926	-13537	-316	-10977	-13306	-11562	-7	787	1585	-21431	-104	-21	-101	-69	-189	-6265	5803	-15936	-626	-5903	7180	-12226	-237	-4648	6448	-14302	-62	-57	-104	39	-165	17	30	-73	-18	-57	79	-32	-3
1.039167	-122	5087	-9194	-22800	-257	-10794	-8575	-13191	-53	-9876	-13624	-13264	-365	-10864	-13068	-11364	-34	648	1593	-21271	-104	-22	-100	-72	-125	-6468	5901	-16046	-585	-6142	7343	-12303	183	-4766	6604	-14529	-63	-60	-107	39	-150	16	30	-77	-19	-58	81	-29	-4
1.040000	-134	4866	-9139	-22865	-236	-10599	-8347	-12916	-55	-9722	-13309	-13001	-319	-10764	-12820	-11148	-142	498	1591	-21112	-110	-14	-102	-75	-273	-6680	5992	-16139	-564	-6372	7488	-12373	-22	-4898	6761	-14750	-64	-58	-109	37	-152	17	29	-76	-23	-60	75	-33	-5
1.040833	-124	4646	-9089	-22936	-237	-10425	-8122	-12644	-75	-9588	-12976	-12734	-289	-10672	-12566	-10916	-12	342	1588	-20953	-109	-24	-100	-68	-276	-6898	6076	-16203	-414	-6589	7632	-12423	-126	-5071	6915	-14957	-62	-58	-109	42	-150	17	29	-76	-22	-58	79	-29	0
1.041667	-118	4434	-9037	-23001	-199	-10227	-7890	-12373	-40	-9468	-12632	-12479	-232	-10592	-12307	-10686	-6	189	1578	-20797	-102	-18	-97	-68	-237	-7125	6155	-16248	-363	-6799	7741	-12461	-65	-5206	7071	-15157	-62	-58	-107	40	-148	19	32	-75	-22	-56	77	-29	2
1.042500	-121	4218	-8989	-23071	-163	-10048	-7664	-12102	59	-9378	-12284	-12229	-174	-10529	-12047	-10450	-110	33	1553	-20655	-105	-23	-98	-67	-200	-7359	6218	-16276	-387	-7000	7845	-12469	-119	-5379	7220	-15347	-64	-58	-105	41	-150	16	33	-75	-21	-57	80	-28	0
1.043333	-124	4000	-8947	-23141	-154	-9892	-7451	-11842	52	-9313	-11935	-11993	-164	-10482	-11791	-10222	-190	-114	1523	-20522	-114	-24	-103	-85	-122	-7595	6271	-16291	-452	-7193	7924	-12500	-187	-5578	7367	-15529	-62	-62	-111	38	-154	13	32	-78	-24	-61	76	-34	-1
1.044167	-128	3782	-8916	-23211	-158	-9743	-7246	-11587	-19	-9274	-11593	-11760	-148	-10450	-11538	-9989	-235	-260	1476	-20406	-113	-25	-103	-70	-230	-7840	6312	-16285	-540	-7380	7968	-12502	-139	-5782	7509	-15691	-61	-62	-109	35	-153	17	33	-79	-24	-61	77	-31	-5
1.045000	-127	3572	-8871	-23274	-105	-9619	-7048	-11330	-31	-9258	-11249	-11532	-196	-10426	-11281	-9752	-146	-394	1433	-20297	-104	-24	-103	-72	-116	-8078	6355	-16268	-567	-7556	8041	-12487	-273	-5991	7648	-15830	-64	-60	-108	41	-153	16	35	-79	-23	-59	79	-31	-1
1.045833	-146	3357	-8840	-23335	-83	-9516	-6857	-11054	-36	-9270	-10913	-11311	-241	-10424	-11035	-9522	-281	-516	1383	-20212	-108	-27	-100	-69	148	-8315	6389	-16242	-572	-7732	8083	-12466	-162	-6207	7775	-16004	-72	-59	-105	42	-150	16	32	-76	-28	-56	81	-29	-1
1.046667	-169	3151	-8802	-23393	-95	-9436	-6681	-10837	-22	-9305	-10584	-11103	-240	-10432	-10792	-9288	-288	-621	1326	-20132	-110	-23	-99	-68	44	-8553	6418	-16215	-480	-7903	8105	-12433	-109	-6428	7897	-16063	-62	-59	-108	39	-153	15	29	-80	-22	-55	79	-30	0
1.047500	-171	2944	-8771	-23449	-92	-9377	-6512	-10597	64	-9362	-10271	-10903	-262	-10456	-10559	-9060	-156	-718	1265	-20085	-105	-24	-99	-69	71	-8779	6452	-16184	-383	-8076	8116	-12399	-114	-6646	8004	-16145	-61	-60	-108	39	-153	20	30	-80	-23	-57	81	-28	-3
1.048333	-173	2741	-8741	-23498	-68	-9346	-6361	-10365	36	-9439	-9970	-10701	-274	-10496	-10342	-8847	-362	-794	1205	-20046	-110	-26	-104	-73	138	-9001	6482	-16153	-413	-8247	8114	-12361	-41	-6870	8106	-16220	-67	-63	-109	34	-155	13	0	-80	-21	-61	78	-34	-5
1.049167	-199	2539	-8716	-23555	-62	-9344	-6218	-10145	-68	-9538	-9685	-10513	-260	-10550	-10127	-8611	-306	-865	1149	-20018	-107	-27	-100	-70	-21	-9203	6528	-16125	-412	-8419	8107	-12325	47	-7089	8198	-16264	-64	-62	-109	38	-151	15	30	-77	-23	-60	79	-31	-1
1.050000	-185	2348	-8685	-23573	-86	-9361	-6085	-9926	-144	-9652	-9408	-10325	-247	-10613	-9918	-8390	-303	-919	1124	-20000	-102	-26	-102	-74	-101	-9392	6569	-16098	-341	-8593	8094	-12290	125	-7299	8273	-16291	-65	-63	-111	37	-156	-10	27	-79	-27	-47	78	-33	-4
1.050833	-181	2160	-8656	-23599	-100	-9409	-5964	-9719	-236	-9755	-9147	-10141	-224	-10692	-9723	-8175	-314	-963	1050	-19997	-109	-27	-102	-73	-94	-9569	6623	-16081	-345	-8765	8119	-12259	163	-7505	8339	-16298	-65	-62	-109	36	-152	17	29	-81	-23	-58	79	-32	-5
1.051667	-178	1978	-8627	-23619	-63	-9481	-5858	-9521	-245	-9924	-8900	-9962	-155	-10780	-9529	-7956	-257	-999	1011	-19993	-111	-27	-102	-75	-277	-9729	6693	-16065	-298	-8940	8053	-12237	-158	-7705	8387	-16290	-67	-62	-114	32	-156	13	29	-82	-27	-61	90	-33	-1
1.052500	-185	1804	-8592	-23638	-56	-9588	-5758	-9339	-185	-10076	-8669	-9790	-176	-10879	-9342	-7750	-161	-1031	977	-19996	-114	-28	-107	-74	-334	-9873	6773	-16065	-179	-9112	8034	-12226	112	-7893	8421	-16254	-67	-63	-110	34	-154	16	29	-79	-26	-59	80	-35	-7
1.053333	-198	1642	-8555	-23633	-26	-9694	-5663	-9161	-194	-10235	-8435	-9616	-188	-10979	-9152	-7537	-274	-1050	959	-19982	-110	-26	-104	-68	-231	-9990	6866	-16065	-122	-9280	8019	-12211	88	-8074	8450	-16218	-63	-63	-108	37	-149	10	33	-76	-19	-61	81	-28	1
1.054167	-186	1483	-8514	-23626	19	-9808	-5577	-8996	-201	-10396	-8216	-9447	-97	-11090	-8966	-7330	-218	-1065	949	-20004	-102	-22	-101	-69	-304	-10098	6969	-16074	-63	-9442	7999	-12218	-30	-8246	8460	-16164	-61	-57	-107	42	-148	20	35	-75	-19	-56	79	-32	1
1.055000	-170	1347	-8463	-23609	9	-9974	-5493	-8846	-204	-10564	-8009	-9283	-79	-11209	-8776	-7131	-90	-1087	947	-20009	-103	-26	-102	-70	-316	-10195	7075	-16099	-23	-9606	7991	-12227	-64	-8413	8456	-16102	-61	-52	-107	39	-149	23	33	-77	-21	-57	82	-30	-3
1.055833	-169	1215	-8427	-23584	17	-10132	-5414	-8712	-262	-10734	-7806	-9120	-75	-11335	-8587	-6941	-59	-1101	955	-20013	-107	-26	-99	-73	-299	-10279	7195	-16122	-58	-9763	7982	-12248	-160	-8571	8448	-16031	-60	-60	-108	38	-150	22	35	-74	-22	-60	79	-30	0
1.056667	-187	1089	-8362	-23552	41	-10305	-5334	-8591	-281	-10902	-7612	-8966	-38	-11458	-8393	-6760	-43	-1119	969	-20022	-109	-27	-104	-53	-242	-10357	7309	-16153	-166	-9908	7984	-12281	-346	-8730	8423	-15957	-65	-61	-109	35	-153	18	30	-77	-25	-61	79	-31	0
1.057500	-180	964	-8303	-23507	44	-10491	-5254	-8486	-275	-11066	-7405	-8812	-3	-11587	-8196	-6581	-67	-1130	987	-20029	-105	-24	-102	-69	-141	-10424	7430	-16181	-251	-10045	7986	-12311	-117	-8878	8398	-15876	-70	-59	-108	40	-151	20	34	-77	-24	-63	77	-30	-1
1.058333	-160	851	-8237	-23450	11	-10644	-5159	-8384	-274	-11221	-7231	-8654	59	-11708	-7988	-6415	-11	-1148	1014	-20014	-110	-23	-103	-72	-92	-10491	7545	-16213	-214	-10175	7995	-12349	-46	-9024	8373	-15799	-64	-72	-109	41	-129	20	38	-75	-19	-60	81	-30	0
1.059167	-118	742	-8170	-23353	-39	-10809	-5061	-8300	-227	-11366	-7054	-8506	107	-11832	-7776	-6259	3	-1149	1038	-20048	-108	-22	-101	-70	-53	-10559	7650	-16230	-133	-10297	8014	-12387	66	-9173	8343	-15724	-60	-59	-107	40	-152	19	34	-75	-21	-59	82	-29	-3
1.060000	-151	635	-8102	-23293	-53	-10965	-4949	-8222	-159	-11500	-6877	-8359	82	-11958	-7559	-6112	-60	-1159	1061	-20068	-107	-22	-101	-69	-75	-10633	7744	-16260	-203	-10410	8031	-12422	15	-9315	8313	-15651	-60	-57	-107	58	-148	21	35	-51	-21	-40	79	-26	0
1.060833	-154	524	-8030	-23193	-51	-11115	-4826	-8157	-126	-11626	-6706	-8217	79	-12074	-7336	-5983	147	-1160	1087	-20094	-102	-23	-99	-67	-39	-10711	7821	-16277	-220	-10517	8055	-12454	-6	-9460	8289	-15584	-57	-57	-104	44	-148	22	36	-73	-19	-55	82	-26	0
1.061667	-146	419	-7965	-23086	-67	-11244	-4692	-8099	-111	-11737	-6538	-8082	106	-12198	-7110	-5868	151	-1157	1101	-20133	-100	-11	-98	-66	-60	-10801	7881	-16283	-164	-10615	8080	-12483	127	-9607	8266	-15528	-58	-55	-104	43	-147	8	37	-69	0	-61	82	-25	2
1.062500	-137	314	-7895	-22967	-60	-11362	-4540	-8045	-102	-11830	-6380	-7951	10	-12306	-6881	-5766	275	-1145	1109	-20182	-101	-18	-99	-67	-193	-10911	7917	-16278	-233	-10708	8105	-12496	43	-9776	8249	-15483	-58	-55	-104	44	-148	20	35	-74	-16	-55	84	-26	1
1.063333	-152	199	-7845	-22831	-42	-11467	-4378	-7998	-108	-11920	-6232	-7831	0	-12423	-6656	-5707	250	-1130	1105	-20248	-105	-22	-101	-70	-232	-11030	7925	-16271	-167	-10800	8123	-12511	21	-9910	8226	-15451	-64	-60	-108	37	-153	16	33	-70	-22	-55	79	-32	-7
1.064167	-148	84	-7801	-22694	-53	-11559	-4203	-7959	-100	-11998	-6091	-7721	22	-12534	-6430	-5626	118	-1099	1088	-20330	-110	-22	-102	-74	-221	-11172	7911	-16248	-69	-10882	8140	-12504	73	-10064	8213	-15431	-65	-61	-112	38	-153	15	32	-77	-23	-58	78	-30	-4
1.065000	-144	-33	-7763	-22532	-51	-11631	-4015	-7916	-113	-12056	-5955	-7617	36	-12642	-6205	-5575	107	-1056	1063	-20420	-110	-25	-102	-74	-250	-11321	7870	-16217	-125	-10967	8163	-12484	-229	-10221	8199	-15429	-64	-61	-87	37	-153	15	28	-78	-27	-58	79	-33	-7
1.065833	-141	-149	-7738	-22366	-5	-11695	-3823	-7881	-94	-12108	-5832	-7527	56	-12749	-5989	-5547	271	-997	1027	-20518	-108	-23	-101	-75	-266	-11487	7807	-16164	-197	-11033	8177	-12439	-145	-10368	8187	-15434	-67	-59	-108	39	-156	19	33	-77	-25	-57	80	-29	-3
1.066667	-121	-263	-7721	-22184	-29	-11741	-3611	-7837	-23	-12147	-5707	-7445	-52	-12847	-5774	-5537	109	-919	986	-20617	-108	-21	-99	-44	-211	-11671	7723	-16101	-241	-11113	8188	-12379	-141	-10534	8173	-15454	-63	-57	-108	40	-151	18	30	-75	-24	-57	81	-29	0
1.067500	-126	-379	-7720	-22003	-77	-11786	-3399	-7801	17	-12182	-5598	-7376	-48	-12948	-5569	-5544	-34	-832	920	-20737	-110	-21	-100	-70	-218	-11868	7614	-16028	-255	-11186	8181	-12301	-165	-10696	8160	-15485	-64	-59	-105	40	-151	19	36	-77	-22	-56	84	-27	0
1.068333	-136	-492	-7727	-21807	-56	-11826	-3190	-7767	35	-12207	-5490	-7316	-28	-13048	-5378	-5569	-59	-727	853	-20852	-107	-22	-100	-68	-332	-12077	7487	-15942	-300	-11259	8198	-12205	-193	-10864	8135	-15529	-64	-49	-109	38	-149	20	33	-77	-22	-53	79	-30	0
1.069167	-135	-601	-7754	-21614	-44	-11861	-2981	-7733	63	-12235	-5400	-7276	-64	-13136	-5198	-5614	-114	-595	774	-20962	-109	-22	-99	-64	-341	-12294	7344	-15852	-348	-11331	8200	-12091	-181	-11035	8103	-15578	-61	-57	-107	40	-151	20	37	-76	-22	-53	82	-32	-1
1.070000	-120	-710	-7782	-21416	-93	-11898	-2778	-7704	25	-12261	-5317	-7248	-13	-13225	-5037	-5677	-138	-440	693	-21064	-107	-23	-98	-69	-257	-12515	7191	-15746	-413	-11409	8197	-11960	-348	-11205	8064	-15636	-63	-59	-100	39	-151	20	58	-77	-27	-57	81	-31	-4
1.070833	-104	-809	-7825	-21195	-74	-11949	-2587	-7705	19	-12292	-5241	-7227	24	-13309	-4883	-5758	-158	-298	613	-21149	-110	-24	-100	-70	-237	-12740	7026	-15632	-425	-11484	8187	-11819	-216	-11374	8017	-15694	-67	-60	-104	40	-154	19	33	-76	-26	-55	80	-31	-3
1.071667	-97	-896	-7871	-21024	-52	-11997	-2405	-7653	41	-12325	-5176	-7227	-31	-13381	-4736	-5856	-124	-131	537	-21209	-112	-24	-100	-72	-329	-12962	6871	-15512	-515	-11569	8181	-11667	-322	-11550	7957	-15749	-64	-59	-107	37	-152	23	28	-76	-28	-57	79	-26	0
1.072500	-73	-976	-7920	-20836	-86	-12058	-2243	-7634	25	-12365	-5116	-7240	-40	-13441	-4631	-5969	-119	62	466	-21247	-109	-27	-102	-72	-371	-13177	6712	-15382	-683	-11660	8170	-11503	-458	-11725	7886	-15800	-66	-61	-107	38	-152	18	32	-80	-24	-57	81	-30	-1
1.073333	-84	-1047	-7969	-20646	-76	-12126	-2086	-7618	5	-12407	-5068	-7256	-18	-13488	-4535	-6096	-324	263	406	-21242	-110	-26	-102	-70	-263	-13388	6564	-15247	-794	-11757	8159	-11337	-549	-11903	7814	-15839	-65	-59	-103	40	-167	16	28	-80	-24	-56	84	-31	-5
1.074167	-91	-1107	-8020	-20464	-113	-12201	-1953	-7609	-15	-12450	-5025	-7281	-78	-13519	-4454	-6231	-109	474	361	-21200	-107	-22	-97	-67	-153	-13581	6434	-15103	-792	-11863	8153	-11159	-717	-12080	7733	-15867	-60	-55	-102	42	-153	20	35	-72	-18	-56	82	-29	-11
1.075000	-81	-1157	-8058	-20290	-145	-12288	-1837	-7606	-51	-12500	-4961	-7317	-128	-13527	-4390	-6382	-197	692	335	-21113	-103	-21	-98	-67	-190	-13761	6310	-14960	-706	-11982	8147	-10989	-718	-12257	7645	-15874	-60	-57	-119	38	-149	21	37	-75	-21	-53	85	-30	0
1.075833	-92	-1197	-8100	-20125	-132	-12387	-1741	-7614	-32	-12552	-4965	-7362	-131	-13522	-4351	-6544	-299	913	322	-20989	-105	-23	-98	-67	-216	-13930	6205	-14811	-670	-12113	8140	-10825	-731	-12436	7552	-15875	-62	-56	-103	41	-150	19	33	-77	-22	-53	84	-31	0
1.076667	-90	-1219	-8127	-19970	-98	-12488	-1670	-7631	12	-12604	-4949	-7415	-149	-13497	-4330	-6712	-316	1134	334	-20809	-90	-25	-95	-72	-237	-14089	6120	-14668	-677	-12260	8138	-10668	-565	-12620	7462	-15851	-61	-56	-104	38	-152	19	35	-98	-22	-57	79	-30	-1
1.077500	-86	-1237	-8150	-19823	-119	-12602	-1616	-7657	9	-12656	-4938	-7473	-139	-13444	-4324	-6886	-297	1345	357	-20578	-105	-25	-99	-73	-256	-14232	6058	-14532	-653	-12385	8137	-10518	-333	-12801	7369	-15809	-62	-56	-104	40	-152	19	35	-76	-23	-57	80	-30	-1
1.078333	-95	-1245	-8162	-19685	-148	-12709	-1579	-7697	25	-12704	-4940	-7527	-189	-13377	-4338	-7057	-332	1559	407	-20298	-108	-23	-98	-69	-167	-14366	6014	-14373	-592	-12591	8139	-10381	-623	-12980	7281	-15743	-64	-51	-103	36	-138	19	32	-75	-23	-53	82	-30	2
1.079167	-101	-1244	-8168	-19557	-80	-12822	-1563	-7741	-3	-12740	-4943	-7597	-211	-13279	-4371	-7234	-100	1758	480	-19968	-109	-24	-103	-68	-125	-14491	5990	-14228	-443	-12781	8150	-10259	-567	-13166	7197	-15663	-65	-58	-103	40	-150	18	33	-74	-21	-55	81	-31	-3
1.080000	-111	-1236	-8161	-19429	-50	-12934	-1563	-7796	-59	-12767	-4953	-7659	-168	-13163	-4417	-7425	-145	1946	576	-19596	-104	-22	-96	-68	-239	-14611	5990	-14090	-367	-12977	8164	-10153	-320	-13343	7123	-15566	-64	-55	-103	42	-152	17	32	-74	-21	-56	84	-29	0
1.080833	-122	-1224	-8150	-19316	-59	-13036	-1579	-7862	-100	-12781	-4970	-7735	-204	-13029	-4477	-7576	-216	2108	684	-19183	-104	-22	-94	-67	-245	-14725	6006	-13959	-393	-13183	8182	-10063	-307	-13521	7059	-15461	-60	-55	-102	41	-148	19	35	-76	-18	-53	85	-29	-3
1.081667	-131	-1206	-8138	-19207	-77	-13139	-1608	-7940	-155	-12780	-4995	-7804	-167	-12875	-4548	-7735	-146	2250	810	-18733	-107	-22	-98	-72	-152	-14842	6037	-13832	-314	-13397	8201	-9994	-179	-13697	7001	-15337	-63	-59	-101	38	-156	18	34	-75	-15	-58	81	-32	-1
1.082500	-148	-1184	-8118	-19100	-109	-13235	-1655	-8026	-137	-12761	-5019	-7876	-125	-12715	-4633	-7887	-137	2369	953	-18253	-107	-21	-97	-66	-166	-14950	6055	-13717	-239	-13612	8226	-9937	-104	-13866	6953	-15207	-63	-58	-101	42	-153	16	33	-74	-18	-56	82	-30	0
1.083333	-127	-1162	-8089	-18998	-127	-13317	-1693	-8123	-142	-12723	-5043	-7944	-155	-12535	-4726	-8033	-124	2461	1107	-17749	-108	-22	-100	-69	-126	-15064	6141	-13616	-255	-13829	8253	-9907	-243	-14030	6916	-15072	-68	-47	-119	36	-149	11	28	-77	-27	-59	81	-30	-3
1.084167	-127	-1146	-8065	-18902	-115	-13395	-1747	-8229	-154	-12672	-5073	-8014	-112	-12357	-4828	-8171	-110	2519	1269	-17228	-113	-23	-99	-69	-163	-15182	6207	-13531	-293	-14039	8279	-9890	-90	-14193	6892	-14939	-69	-60	-103	38	-153	16	33	-79	-24	-59	80	-26	0
1.085000	-131	-1123	-8031	-18808	-137	-13458	-1807	-8342	-82	-12594	-5099	-8076	-135	-12163	-4931	-8294	-46	2552	1447	-16695	-112	-24	-99	-69	-311	-15295	6281	-13450	-269	-14238	8317	-9883	-77	-14346	6882	-14806	-65	-59	-86	37	-151	18	34	-79	-24	-57	82	-30	0
1.085833	-129	-1101	-7990	-18717	-99	-13503	-1858	-8458	-40	-12500	-5124	-8133	-225	-11969	-5040	-8412	120	2545	1631	-16161	-109	-21	-97	-68	-367	-15413	6360	-13390	-317	-14426	8349	-9895	-50	-14491	6876	-14668	-64	-58	-107	38	-152	19	33	-76	-25	-59	81	-28	-3
1.086667	-142	-1086	-7951	-18633	4	-13541	-1919	-8586	-38	-12390	-5143	-8181	-220	-11772	-5147	-8506	-48	2509	1831	-15632	-104	-21	-97	-69	-361	-15527	6442	-13348	-367	-14595	8386	-9915	144	-14623	6879	-14543	-65	-58	-104	42	-154	17	34	-75	-31	-60	82	-28	15
1.087500	-147	-1074	-7901	-18542	38	-13563	-1963	-8719	-31	-12263	-5157	-8229	-241	-11582	-5254	-8620	1	2438	2017	-15116	-104	-19	-95	-65	-288	-15636	6520	-13321	-273	-14742	8421	-9948	170	-14747	6895	-14417	-60	-55	-105	42	-149	20	33	-75	-22	-57	85	-26	1
1.088333	-148	-1064	-7844	-18480	102	-13574	-2007	-8850	-79	-12126	-5163	-8258	-323	-11391	-5357	-8715	0	2340	2217	-14616	-103	-19	-94	-67	-204	-15738	6597	-13308	-189	-14865	8451	-9988	240	-14850	6909	-14304	-46	-62	-104	36	-147	20	35	-75	-22	-56	85	-27	-1
1.089167	-164	-1056	-7781	-18416	202	-13572	-2043	-8992	-73	-11980	-5167	-8292	-294	-11217	-5461	-8805	-11	2204	2420	-14148	-117	-19	-98	-68	-113	-15834	6668	-13315	-223	-14967	8479	-10035	352	-14955	6928	-14206	-60	-57	-102	40	-151	15	35	-76	-21	-56	84	-25	-3
1.090000	-171	-1059	-7706	-18356	209	-13558	-2066	-9136	30	-11826	-5160	-8310	-208	-11045	-5558	-8886	-18	2044	2629	-13721	-111	-22	-100	-68	-42	-15912	6730	-13335	-358	-15036	8494	-10086	451	-15034	6943	-14118	-65	-64	-110	37	-156	13	27	-78	-24	-59	78	-31	-5
1.090833	-178	-1064	-7620	-18300	172	-13527	-2077	-9281	128	-11667	-5143	-8324	-240	-10884	-5641	-8966	-51	1867	2846	-13330	-110	-23	-99	-67	56	-15967	6780	-13361	-478	-15081	8503	-10137	544	-15083	6965	-14037	-63	-59	-108	39	-149	15	28	-79	-23	-57	82	-28	-6
1.091667	-185	-1061	-7514	-18266	156	-13473	-2066	-9419	174	-11499	-5109	-8327	-396	-10727	-5711	-9035	-146	1676	3068	-12987	-108	-25	-101	-72	49	-15999	6825	-13395	-410	-15099	8502	-10181	381	-15112	6977	-13973	-64	-60	-110	37	-152	16	9	-78	-23	-60	80	-29	-3
1.092500	-195	-1058	-7382	-18236	150	-13404	-2046	-9560	153	-11333	-5069	-8325	-462	-10591	-5764	-9104	-38	1481	3299	-12703	-105	-27	-100	-69	-48	-16000	6849	-13432	-256	-15099	8485	-10220	264	-15115	6984	-13915	-65	-61	-107	36	-154	18	32	-78	-23	-61	81	-29	0
1.093333	-191	-1049	-7257	-18214	160	-13314	-1996	-9688	142	-11164	-5012	-8313	-441	-10454	-5797	-9161	-72	1276	3534	-12469	-105	-22	-98	-69	-164	-15974	6857	-13469	-197	-15053	8460	-10249	563	-15083	6984	-13870	-60	-58	-104	46	-151	20	34	-74	-21	-57	82	-27	-1
1.094167	-207	-1012	-7096	-18197	167	-13203	-1927	-9813	120	-10997	-4950	-8301	-428	-10330	-5815	-9207	-91	1083	3782	-12293	-107	-21	-97	-65	-92	-15914	6844	-13501	-221	-14998	8420	-10270	349	-15023	6978	-13832	-60	-56	-103	42	-147	20	33	-72	-15	-55	93	-26	2
1.095000	-215	-1017	-6930	-18200	121	-13069	-1847	-9927	24	-10839	-4878	-8292	-400	-10213	-5812	-9250	55	891	4033	-12181	-102	-18	-96	-63	44	-15827	6811	-13529	-167	-14927	8357	-10281	112	-14928	6953	-13808	-59	-55	-110	41	-149	22	38	-70	-19	-56	84	-25	0
1.095833	-219	-1005	-6742	-18210	60	-12917	-1748	-10032	-47	-10676	-4799	-8283	-404	-10106	-5784	-9285	102	716	4289	-12121	-104	-21	-96	-66	69	-15711	6757	-13550	-64	-14840	8271	-10281	206	-14806	6923	-13792	-60	-53	-104	39	-154	22	37	-74	-22	-55	85	-28	-1
1.096667	-221	-961	-6540	-18233	72	-12743	-1630	-10126	-59	-10518	-4713	-8276	-432	-10008	-5736	-9313	-16	561	4551	-12124	-102	-21	-99	-66	24	-15561	6681	-13559	52	-14745	8177	-10269	197	-14651	6877	-13786	-62	-56	-104	42	-149	21	35	-70	-22	-56	84	-27	-1
1.097500	-231	-936	-6334	-18262	57	-12549	-1496	-10208	-28	-10365	-4621	-8276	-476	-9916	-5661	-9330	22	425	4816	-12164	-104	-22	-100	-68	-64	-15388	6574	-13558	214	-14645	8087	-10241	41	-14468	6824	-13789	-62	-59	-107	39	-150	19	37	-73	-23	-56	82	-28	-3
1.098333	-251	-877	-6103	-18298	-38	-12330	-1352	-10272	-10	-10217	-4526	-8282	-463	-9841	-5573	-9337	110	315	5083	-12247	-107	-25	-102	-68	-205	-15198	6469	-13545	365	-14542	7939	-10209	57	-14268	6775	-13805	-63	-58	-107	38	-153	17	36	-77	-25	-59	78	-32	-1
1.099167	-247	-826	-5866	-18343	-75	-12101	-1198	-10322	6	-10068	-4428	-8297	-404	-9748	-5450	-9336	168	242	5354	-12355	-109	-25	-101	-67	-204	-14989	6342	-13514	340	-14432	7800	-10158	30	-14025	6698	-13821	-61	-59	-105	40	-151	19	36	-73	-24	-62	82	-28	-3
1.100000	-225	-767	-5622	-18383	-53	-11850	-1027	-10346	4	-9909	-4330	-8320	-408	-9667	-5304	-9322	-74	195	5623	-12496	-104	-24	-97	-65	-208	-14768	6205	-13477	332	-14331	7656	-10098	126	-13773	6640	-13845	-62	-56	-97	26	-152	21	40	-73	-24	-57	82	-26	0
1.100833	-236	-708	-5384	-18429	-75	-11596	-855	-10358	-34	-9763	-4230	-8354	-390	-9590	-5140	-9305	-55	177	5889	-12646	-108	-21	-96	-64	-271	-14549	6053	-13428	482	-14230	7505	-10036	76	-13509	6558	-13883	-65	-57	-101	45	-148	23	36	-73	-21	-51	84	-25	1
1.101667	-246	-648	-5144	-18472	-151	-11324	-684	-10353	-22	-9611	-4137	-8402	-369	-9514	-4958	-9277	-27	188	6143	-12791	-102	-21	-98	-63	-227	-14328	5896	-13374	468	-14140	7355	-9967	2	-13241	6495	-13922	-61	-52	-104	27	-148	20	40	-83	-22	-51	86	-24	0
1.102500	-234	-594	-4913	-18506	-214	-11051	-511	-10332	-17	-9463	-4040	-8460	-447	-9438	-4764	-9243	-179	217	6393	-12929	-102	-18	-95	-63	-181	-14120	5746	-13313	491	-14050	7200	-9902	6	-12975	6435	-13972	-62	-52	-101	46	-151	20	40	-72	-21	-50	86	-25	1
1.103333	-220	-551	-4685	-18541	-219	-10783	-351	-10303	-63	-9317	-3957	-8537	-482	-9365	-4560	-9205	-202	270	6625	-13050	-104	-19	-99	-67	-47	-13928	5591	-13261	562	-13976	7049	-9836	-30	-12713	6388	-14030	-65	-59	-111	43	-149	18	35	-78	-23	-55	80	-26	-1
1.104167	-223	-522	-4472	-18562	-260	-10521	-196	-10260	-90	-9170	-3879	-8624	-422	-9290	-4354	-9168	-267	340	6845	-13151	-110	-22	-102	-80	-48	-13759	5447	-13211	523	-13906	6906	-9766	57	-12466	6329	-14098	-65	-61	-103	40	-154	16	34	-75	-26	-52	80	-19	-6
1.105000	-218	-494	-4269	-18562	-311	-10265	-48	-10201	-82	-9038	-3804	-8723	-359	-9209	-4141	-9113	-285	421	7054	-13202	-109	-22	-97	-67	-88	-13608	5315	-13168	459	-13839	6780	-9704	132	-12234	6297	-14161	-65	-57	-107	36	-152	19	34	-76	-23	-57	81	-25	-5
1.105833	-195	-490	-4089	-18547	-315	-10014	82	-10135	-96	-8878	-3739	-8840	-236	-9119	-3931	-9057	-151	508	7247	-13220	-105	-21	-91	-72	-25	-13484	5199	-13138	420	-13809	6663	-9645	-152	-12024	6278	-14240	-64	-56	-104	39	-152	17	36	-74	-23	-56	81	-28	-4
1.106667	-187	-501	-3917	-18511	-326	-9784	201	-10067	-128	-8734	-3684	-8971	-186	-9027	-3710	-8997	-141	594	7417	-13203	-111	-23	-98	-72	-32	-13390	5097	-13128	465	-13715	6561	-9594	261	-11842	6272	-14318	-66	-59	-109	37	-158	19	33	-78	-24	-68	81	-31	-4
1.107500	-183	-533	-3765	-18454	-288	-9571	296	-9995	-127	-8595	-3633	-9117	-46	-8930	-3540	-8934	-454	685	7570	-13129	-109	-22	-99	-72	-15	-13319	5020	-13137	516	-13655	6477	-9548	595	-11685	6279	-14398	-63	-57	-109	37	-151	21	36	-74	-22	-56	81	-27	-6
1.108333	-180	-584	-3626	-18365	-284	-9370	388	-9920	-154	-8456	-3579	-9271	6	-8825	-3354	-8859	-796	766	7708	-13020	-105	-18	-101	-69	-7	-13272	4961	-13153	458	-13597	6409	-9503	729	-11556	6299	-14484	-62	-59	-108	36	-151	19	35	-74	-19	-55	84	-29	1
1.109167	-188	-661	-3505	-18251	-300	-9196	450	-9859	-189	-8331	-3542	-9443	8	-8716	-3211	-8784	-832	832	7821	-12873	-107	-22	-99	-65	-78	-13251	4920	-13192	468	-13541	6355	-9465	649	-11457	6334	-14570	-61	-59	-107	37	-152	19	35	-74	-23	-58	79	-26	-3
1.110000	-168	-762	-3393	-18108	-301	-9039	494	-9799	-220	-8211	-3500	-9626	-67	-8571	-3075	-8704	-682	883	7916	-12700	-105	-24	-100	-70	-88	-13252	4897	-13252	530	-13487	6320	-9429	662	-11391	6377	-14651	-70	-61	-109	36	-154	18	30	-74	-22	-58	80	-28	-3
1.110833	-153	-886	-3287	-17936	-263	-8906	521	-9748	-243	-8101	-3462	-9825	-434	-8475	-2966	-8620	-505	916	7992	-12501	-108	-23	-99	-73	-138	-13266	4898	-13330	477	-13423	6294	-9395	631	-11349	6430	-14732	-63	-60	-109	38	-153	17	32	-77	-25	-60	78	-32	9
1.111667	-172	-1029	-3194	-17739	-263	-8792	526	-9710	-211	-7998	-3424	-10039	-500	-8348	-2880	-8536	-452	932	8044	-12290	-110	-24	-102	-72	-170	-13297	4913	-13414	362	-13373	6288	-9358	593	-11330	6489	-14823	-64	-62	-110	37	-162	-6	28	-76	-25	-60	79	-30	-7
1.112500	-170	-1193	-3095	-17510	-305	-8695	515	-9689	-181	-7907	-3384	-10253	-325	-8222	-2818	-8448	-149	923	8074	-12074	-107	-24	-100	-74	-173	-13336	4947	-13509	227	-13320	6288	-9318	403	-11332	6564	-14864	-63	-61	-109	37	-152	15	30	-78	-23	-62	78	-31	-3
1.113333	-162	-1377	-2987	-17256	-290	-8612	485	-9677	-144	-7827	-3333	-10477	-293	-8091	-2780	-8357	74	898	8095	-11861	-107	-24	-102	-69	-289	-13367	4999	-13602	191	-13266	6304	-9274	401	-11345	6632	-14917	-66	-61	-108	42	-152	18	35	-78	-16	-57	81	-32	0
1.114167	-147	-1578	-2859	-16978	-248	-8548	441	-9687	-97	-7751	-3274	-10703	-220	-7961	-2756	-8272	-57	855	8100	-11660	-100	-19	-96	-70	-306	-13403	5056	-13698	340	-13212	6327	-9222	229	-11373	6725	-14948	-60	-58	-109	42	-150	18	34	-76	-19	-60	80	-28	2
1.115000	-151	-1797	-2721	-16689	-253	-8492	374	-9722	-104	-7700	-3216	-10936	-102	-7840	-2762	-8192	-66	784	8074	-11489	-107	-25	-100	-70	-221	-13432	5124	-13790	368	-13175	6349	-9172	185	-11412	6807	-14972	-59	-63	-110	40	-152	17	29	-78	-24	-60	78	-32	-3
1.115833	-161	-2028	-2562	-16385	-302	-8461	295	-9777	-113	-7653	-3146	-11171	-84	-7721	-2778	-8121	-372	697	8043	-11345	-109	-27	-101	-70	-182	-13447	5200	-13873	269	-13136	6379	-9112	84	-11451	6889	-14978	-63	-61	-107	39	-151	16	29	-79	-26	-59	80	-31	-1
1.116667	-162	-2272	-2371	-16070	-275	-8426	206	-9847	-139	-7613	-3083	-11401	-51	-7605	-2807	-8075	-177	592	7998	-11235	-102	-22	-99	-69	-170	-13445	5279	-13938	216	-13100	6412	-9049	32	-11490	6967	-14958	-63	-57	-107	38	-151	44	33	-76	-25	-59	84	-31	1
1.117500	-163	-2526	-2153	-15754	-201	-8402	101	-9947	-156	-7595	-2974	-11632	-29	-7504	-2847	-8000	-15	470	7940	-11160	-104	-24	-102	-69	-69	-13444	5359	-13990	150	-13071	6436	-8989	158	-11529	7046	-14916	-67	-59	-108	41	-153	16	29	-79	-22	-59	80	-29	-3
1.118333	-159	-2790	-1896	-15448	-183	-8381	-7	-10070	-258	-7585	-2871	-11846	-5	-7410	-2887	-7962	-38	330	7878	-11121	-107	-24	-104	-68	5	-13390	5446	-14020	44	-13049	6459	-8932	-14	-11585	7115	-14844	-63	-59	-107	42	-154	15	32	-77	-23	-59	81	-32	0
1.119167	-161	-3056	-1597	-15149	-168	-8364	-118	-10217	-419	-7589	-2761	-12052	64	-7333	-2932	-7939	72	179	7813	-11141	-105	-25	-103	-70	-150	-13326	5531	-14032	-56	-13030	6475	-8879	-386	-11576	7184	-14771	-65	-60	-107	38	-150	18	30	-77	-38	-60	80	-31	15
1.120000	-162	-3323	-1264	-14864	-190	-8344	-237	-10387	-363	-7603	-2642	-12245	51	-7256	-2970	-7937	194	8	7751	-11155	-105	-23	-104	-70	-211	-13236	5620	-14024	-87	-13009	6486	-8835	-108	-11582	7240	-14667	-58	-58	-105	37	-149	17	33	-76	-19	-56	84	-31	-3
1.120833	-156	-3586	-890	-14606	-180	-8325	-350	-10581	-251	-7627	-2521	-12424	29	-7192	-3000	-7950	227	-168	7688	-11219	-101	-22	-108	-66	-122	-13128	5705	-13996	-118	-12986	6492	-8807	-336	-11579	7289	-14541	-61	-57	-103	41	-149	18	34	-65	-17	-56	85	-30	1
1.121667	-168	-3851	-481	-14378	-4	-8306	-471	-10793	-195	-7659	-2388	-12586	35	-7137	-3018	-7987	325	-360	7628	-11311	-103	-18	-101	-65	-93	-12979	5793	-13952	-128	-12958	6484	-8797	-405	-11559	7324	-14395	-62	-51	-102	44	-149	22	36	-75	-16	-53	85	-26	1
1.122500	-164	-4106	-43	-14186	175	-8285	-576	-11033	-182	-7705	-2267	-12737	4	-7107	-3024	-8052	300	-561	7570	-11434	-102	-17	-100	-68	-29	-12823	5875	-13899	-49	-12925	6471	-8813	-255	-11530	7346	-14237	-59	-55	-104	42	-149	16	33	-74	-16	-56	85	-48	0
1.123333	-166	-4355	422	-14042	189	-8263	-683	-11300	-185	-7764	-2150	-12867	25	-7078	-3027	-8144	382	-775	7517	-11582	-108	-24	-104	-69	1	-12642	5958	-13838	-74	-12890	6440	-8866	-86	-11487	7360	-14067	-66	-61	-109	37	-153	17	29	-79	-28	-60	80	-33	-7
1.124167	-181	-4587	907	-13942	97	-8243	-780	-11571	-169	-7828	-2029	-12984	61	-7057	-3011	-8248	467	-990	7467	-11747	-112	-30	-105	-72	-74	-12444	6040	-13766	-86	-12832	6412	-8933	-166	-11421	7370	-13877	-66	-63	-108	37	-156	16	33	-76	-49	-61	82	-31	-3
1.125000	-181	-4793	1411	-13889	47	-8209	-858	-11856	-145	-7888	-1911	-13082	27	-7038	-2973	-8387	429	-1204	7433	-11931	-107	-24	-100	-68	-211	-12207	6131	-13685	-79	-12760	6380	-9037	-178	-11345	7371	-13686	-64	-62	-105	41	-151	19	32	-77	-23	-58	80	-32	-7
1.125833	-172	-4982	1916	-13893	26	-8177	-923	-12153	-132	-7948	-1803	-13169	52	-7024	-2929	-8545	449	-1423	7398	-12135	-104	-25	-100	-70	-204	-11995	6219	-13605	-144	-12669	6344	-9163	-325	-11248	7363	-13487	-62	-60	-104	40	-153	18	35	-74	-24	-59	81	-29	35
1.126667	-172	-5136	2410	-13949	-28	-8126	-975	-12499	-138	-8010	-1704	-13250	42	-7010	-2874	-8721	406	-1638	7366	-12361	-105	-23	-98	-67	-202	-11758	6307	-13528	-184	-12558	6306	-9325	-215	-11137	7343	-13288	-64	-70	-104	42	-152	21	36	-73	-24	-58	85	-29	-3
1.127500	-170	-5259	2891	-14063	-82	-8103	-1013	-12764	-102	-8069	-1615	-13319	-19	-6997	-2804	-8916	147	-1851	7336	-12605	-105	-23	-100	-67	-340	-11514	6402	-13456	-269	-12426	6272	-9508	-288	-11009	7341	-13088	-64	-57	-104	41	-151	24	37	-70	-24	-57	87	-7	0
1.128333	-174	-5346	3347	-14232	-86	-8061	-1030	-13069	-58	-8121	-1538	-13393	0	-6986	-2731	-9136	195	-2048	7303	-12876	-107	-24	-97	-64	-411	-11271	6495	-13391	-390	-12273	6241	-9716	-348	-10869	7329	-12901	-64	-55	-102	41	-151	23	38	-72	-22	-55	85	-27	1
1.129167	-178	-5393	3764	-14449	-84	-8019	-1031	-13370	-49	-8170	-1477	-13464	21	-6994	-2650	-9371	-1	-2235	7268	-13166	-107	-25	-96	-66	-447	-11037	6584	-13337	-481	-12101	6216	-9947	-316	-10713	7325	-12715	-64	-57	-105	39	-150	22	36	-74	-22	-56	86	-27	-1
1.130000	-179	-5397	4126	-14710	-66	-7971	-1015	-13657	-46	-8198	-1429	-13541	-4	-6954	-2567	-9622	-74	-2402	7227	-13481	-107	-21	-95	-66	-376	-10805	6681	-13291	-560	-11912	6200	-10190	-379	-10549	7326	-12556	-65	-58	-103	42	-150	21	35	-75	-26	-57	84	-30	0
1.130833	-178	-5352	4430	-15002	-23	-7922	-988	-13930	-15	-8224	-1396	-13627	-13	-6933	-2478	-9883	21	-2546	7182	-13819	-110	-27	-99	-65	-210	-10599	6774	-13263	-613	-11704	6200	-10438	-363	-10374	7336	-12407	-67	-56	-105	38	-151	4	34	-75	-26	-80	80	-29	0
1.131667	-162	-5261	4665	-15320	-46	-7875	-940	-14189	33	-8238	-1374	-13728	23	-6911	-2390	-10159	-22	-2665	7128	-14179	-108	-25	-101	-69	-125	-10404	6868	-13246	-633	-11486	6209	-10690	-210	-10193	7360	-12273	-64	-60	-109	38	-153	17	32	-79	-27	-62	76	-32	-1
1.132500	-176	-5123	4817	-15653	-63	-7808	-880	-14427	24	-8240	-1370	-13840	-4	-6881	-2300	-10433	-308	-2745	7071	-14558	-111	-27	-100	-70	-160	-10228	6964	-13232	-585	-11249	6241	-10930	-495	-9999	7405	-12155	-66	-58	-108	40	-152	13	34	-74	-23	-57	81	-33	0
1.133333	-168	-4918	4899	-15989	-55	-7731	-794	-14622	2	-8220	-1371	-13965	-48	-6844	-2204	-10717	-272	-2783	7014	-14943	-104	-23	-94	-65	-30	-10068	7060	-13243	-495	-11007	6267	-11157	-337	-9802	7468	-12053	-57	-55	-103	45	-153	22	36	-74	-23	-55	85	-26	-3
1.134167	-153	-4688	4887	-16298	-60	-7649	-697	-14818	-1	-8193	-1383	-14110	16	-6804	-2103	-11001	-281	-2783	6948	-15341	-101	-21	-94	-64	4	-9936	7153	-13240	-331	-10761	6354	-11367	-223	-9607	7551	-11977	-60	-59	-101	44	-150	26	36	-73	-19	-52	87	-27	2
1.135000	-161	-4409	4789	-16592	-44	-7558	-595	-14975	-16	-8155	-1412	-14269	69	-6759	-2012	-11290	-257	-2732	6883	-15742	-103	-21	-94	-70	-143	-9828	7236	-13264	-242	-10516	6434	-11561	-305	-9415	7651	-11923	-60	-56	-101	42	-152	20	35	-74	-22	-55	85	-26	-3
1.135833	-167	-4092	4607	-16858	-36	-7457	-480	-15103	-5	-8103	-1445	-14469	15	-6704	-1912	-11568	-230	-2639	6814	-16134	-103	-19	-93	-64	-114	-9743	7321	-13289	-242	-10272	6530	-11722	-469	-9227	7769	-11891	-63	-53	-110	45	-121	21	36	-76	-22	-52	85	-26	-1
1.136667	-165	-3746	4348	-17076	-78	-7342	-360	-15210	5	-8047	-1487	-14649	-33	-6658	-1812	-11846	-351	-2496	6746	-16500	-103	-21	-94	-66	-49	-9685	7399	-13326	-201	-10039	6640	-11854	-454	-9044	7904	-11876	-62	-57	-105	44	-148	20	35	-75	-19	-59	84	-27	0
1.137500	-171	-3373	4014	-17246	-110	-7208	-236	-15292	-27	-7975	-1529	-14864	-17	-6600	-1707	-12110	-355	-2302	6675	-16841	-103	-19	-97	-68	-103	-9641	7474	-13369	-306	-9812	6763	-11953	-479	-8872	8054	-11884	-62	-53	-105	40	-177	21	36	-73	-22	-53	82	-28	0
1.138333	-198	-2986	3624	-17358	-119	-7056	-107	-15350	-5	-7901	-1574	-15097	-1	-6528	-1602	-12360	-378	-2056	6613	-17136	-103	-19	-97	-65	-188	-9617	7536	-13414	-300	-9597	6904	-12013	-273	-8707	8222	-11910	-60	-56	-105	44	-151	20	34	-74	-18	-56	80	-26	-6
1.139167	-179	-2594	3182	-17410	-81	-6884	20	-15386	-1	-7818	-1613	-15339	-6	-6453	-1498	-12597	-402	-1766	6547	-17380	-105	-22	-98	-68	-254	-9606	7601	-13469	-187	-9399	7048	-12040	-265	-8559	8372	-11963	-62	-59	-91	42	-151	19	35	-75	-22	-56	84	-26	0
1.140000	-188	-2200	2721	-17401	-76	-6693	127	-15401	-64	-7728	-1654	-15605	-90	-6365	-1387	-12808	-122	-1424	6485	-17560	-107	-25	-100	-46	-303	-9608	7652	-13528	-154	-9211	7206	-12031	-289	-8419	8578	-12030	-61	-60	-104	42	-151	16	29	-76	-23	-59	81	-30	-1
1.140833	-188	-1822	2238	-17332	-94	-6484	233	-15403	-96	-7628	-1685	-15895	-176	-6263	-1273	-12998	-45	-1043	6427	-17665	-104	-22	-96	-67	-184	-9611	7707	-13586	-156	-9037	7373	-11987	-285	-8291	8762	-12110	-63	-56	-103	43	-145	22	29	-73	-22	-55	85	-27	0
1.141667	-155	-1460	1764	-17204	-130	-6251	329	-15388	-120	-7520	-1704	-16152	-182	-6148	-1158	-13160	173	-625	6373	-17693	-102	-19	-97	-66	27	-9624	7751	-13651	-217	-8878	7542	-11907	-290	-8170	8946	-12207	-61	-55	-102	44	-152	21	36	-70	-22	-52	85	-26	0
1.142500	-180	-1125	1309	-17028	-153	-5999	402	-15370	-107	-7403	-1711	-16441	-180	-6021	-1058	-13309	105	-176	6322	-17643	-103	-21	-97	-64	-3	-9618	7790	-13717	-316	-8733	7716	-11810	-210	-8062	9126	-12325	-61	-58	-110	43	-151	21	36	-72	-22	-55	82	-29	-3
1.143333	-176	-830	884	-16801	-133	-5710	452	-15352	-72	-7285	-1710	-16737	-204	-5883	-947	-13417	118	297	6255	-17517	-108	-24	-102	-70	3	-9616	7822	-13784	-239	-8616	7883	-11688	-107	-7962	9300	-12458	-67	-61	-105	40	-151	20	32	-76	-25	-57	81	-30	-4
1.144167	-174	-568	517	-16568	-103	-5453	482	-15330	-41	-7155	-1705	-17032	-222	-5741	-855	-13504	150	791	6193	-17310	-109	-25	-101	-68	46	-9599	7849	-13851	-238	-8484	8053	-11544	-43	-7866	9468	-12601	-66	-60	-112	39	-155	17	30	-74	-25	-57	79	-31	-4
1.145000	-178	-350	213	-16301	-75	-5163	481	-15319	7	-7014	-1659	-17334	-172	-5563	-761	-13571	84	1292	6131	-17034	-111	-26	-100	-69	22	-9567	7878	-13910	-287	-8371	8228	-11386	57	-7766	9628	-12751	-66	-62	-107	39	-153	19	33	-73	-29	-59	84	-28	0
1.145833	-168	-169	-10	-16016	-90	-4857	459	-15316	2	-6863	-1607	-17634	-196	-5383	-678	-13613	-16	1793	6062	-16705	-109	-21	-99	-67	-72	-9518	7903	-13967	-236	-8266	8395	-11221	-156	-7665	9776	-12911	-62	-57	-102	40	-153	17	34	-69	-23	-58	82	-30	-3
1.146667	-173	-36	-151	-15735	-81	-4546	411	-15327	-81	-6699	-1538	-17935	-248	-5196	-606	-13636	124	2292	5992	-16327	-109	-23	-100	-67	-46	-9448	7929	-14015	-245	-8168	8561	-11050	-148	-7592	9919	-13073	-67	-59	-102	42	-152	19	34	-73	-23	-56	84	-27	-7
1.147500	-162	57	-204	-15462	-11	-4237	331	-15358	-135	-6524	-1457	-18241	-219	-5006	-567	-13651	-5	2778	5913	-15912	-109	-21	-101	-67	-48	-9354	7953	-14056	-309	-8076	8725	-10884	-127	-7447	10057	-13242	-66	-45	-105	43	-152	17	37	-72	-27	-58	84	-28	-4
1.148333	-150	107	-170	-15193	-59	-3929	220	-15418	-173	-6343	-1364	-18539	-194	-4817	-498	-13658	-67	3239	5830	-15482	-105	-23	-97	-70	-127	-9267	7978	-14087	-255	-7988	8880	-10725	-232	-7325	10183	-13422	-66	-62	-105	39	-154	16	29	-76	-22	-60	80	-29	-1
1.149167	-163	131	-56	-14973	-43	-3624	85	-15500	-254	-6148	-1261	-18838	-256	-4626	-470	-13660	50	3688	5754	-15045	-111	-22	-99	-67	-110	-9112	8007	-14107	-229	-7899	9034	-10574	-78	-7189	10310	-13588	-62	-59	-104	46	-151	18	29	-74	-23	-57	84	-33	-3
1.150000	-154	128	143	-14767	46	-3326	-77	-15605	-275	-5936	-1147	-19127	-294	-4436	-452	-13663	-13	4108	5682	-14619	-108	-22	-99	-67	-56	-8962	8038	-14114	-275	-7812	9183	-10435	-104	-7038	10425	-13757	-65	-59	-107	37	-152	19	32	-76	-23	-57	82	-33	-4
1.150833	-147	101	409	-14596	11	-3043	-262	-15738	-243	-5719	-1039	-19418	-373	-4261	-454	-13679	-22	4497	5619	-14224	-105	-22	-101	-70	-87	-8802	8069	-14111	-245	-7728	9325	-10312	-249	-6885	10537	-13913	-69	-61	-107	40	-164	34	28	-77	-23	-57	78	-31	-5
1.151667	-156	42	730	-14457	30	-2769	-474	-15894	-193	-5486	-926	-19695	-431	-4093	-465	-13709	-40	4857	5576	-13865	-104	-25	-102	-72	-218	-8625	8116	-14092	-225	-7643	9458	-10200	-149	-6722	10644	-14063	-63	-62	-110	39	-152	16	28	-77	-24	-58	78	-33	-5
1.152500	-150	10	1089	-14351	21	-2503	-703	-16075	-164	-5244	-825	-19954	-378	-3944	-487	-13763	-85	5186	5558	-13551	-107	-24	-104	-70	-277	-8448	8165	-14063	-252	-7555	9585	-10098	-156	-6550	10750	-14199	-59	-60	-108	41	-156	18	27	-69	-27	-57	80	-34	-6
1.153333	-160	-39	1473	-14275	44	-2246	-944	-16269	-166	-4988	-731	-20211	-291	-3810	-542	-13831	43	5486	5575	-13293	-105	-24	-87	-67	-257	-8261	8224	-14015	-213	-7467	9709	-10012	-189	-6371	10853	-14312	-61	-59	-103	42	-149	17	33	-73	-18	-53	85	-28	-3
1.154167	-153	-78	1873	-14222	99	-2011	-1199	-16476	-174	-4727	-647	-20437	-292	-3689	-602	-13927	-112	5763	5631	-13091	-103	-21	-98	-66	-309	-8077	8293	-13964	-223	-7382	9822	-9935	-161	-6171	10946	-14414	-75	-56	-103	42	-149	19	36	-72	-18	-53	86	-29	2
1.155000	-144	-114	2257	-14197	104	-1788	-1469	-16695	-169	-4457	-595	-20647	-259	-3597	-682	-14063	-93	6011	5727	-12935	-102	-22	-97	-64	-324	-7900	8368	-13906	-274	-7296	9923	-9870	-193	-6016	11025	-14501	-59	-56	-101	43	-150	20	35	-72	-17	-55	82	-30	1
1.155833	-142	-133	2618	-14193	89	-1584	-1747	-16919	-178	-4184	-572	-20839	-163	-3522	-786	-14226	-199	6237	5860	-12887	-104	-23	-100	-68	-320	-7740	8453	-13841	-344	-7213	10014	-9811	-145	-5849	11096	-14564	-61	-58	-107	40	-151	21	36	-74	-19	-56	81	-30	0
1.156667	-135	-134	2938	-14205	76	-1390	-2023	-17137	-221	-3913	-578	-20983	-127	-3468	-890	-14432	-180	6436	6037	-12875	-108	-26	-101	-68	-327	-7594	8543	-13774	-273	-7143	10089	-9761	-248	-5695	11149	-14604	-64	-60	-105	38	-154	17	27	-76	-25	-58	80	-35	-6
1.157500	-139	-114	3206	-14221	80	-1213	-2306	-17348	-211	-3639	-620	-21095	-148	-3431	-1017	-14663	-177	6621	6268	-12911	-107	-27	-101	-67	-359	-7462	8655	-13705	-201	-7072	10163	-9708	-112	-5552	11194	-14621	-63	-55	-107	51	-154	17	17	-73	-19	-58	82	-28	-1
1.158333	-147	-62	3453	-14238	58	-1048	-2577	-17532	-184	-3364	-700	-21165	-171	-3400	-1160	-14920	-156	6787	6504	-12987	-104	-27	-100	-67	-384	-7350	8775	-13637	-298	-7008	10221	-9658	277	-5431	11226	-14619	-64	-57	-108	39	-153	17	30	-73	-22	-61	80	-31	-5
1.159167	-174	11	3572	-14256	7	-899	-2842	-17692	-206	-3097	-826	-21188	-131	-3379	-1320	-15208	22	6939	6778	-13096	-107	-26	-97	-68	-420	-7258	8898	-13570	-228	-6953	10270	-9590	174	-5323	11242	-14598	-66	-60	-108	41	-150	18	34	-76	-21	-61	82	-33	-3
1.160000	-191	116	3657	-14269	-22	-769	-3096	-17817	-271	-2836	-997	-21156	-60	-3367	-1505	-15519	179	7074	7073	-13227	-104	-24	-99	-67	-449	-7188	9032	-13508	-150	-6910	10309	-9547	-55	-5236	11242	-14554	-63	-60	-103	40	-151	18	33	-75	-23	-61	82	-28	0
1.160833	-180	248	3676	-14276	-18	-658	-3332	-17906	-315	-2589	-1218	-21071	-32	-3349	-1704	-15855	69	7193	7365	-13366	-105	-23	-97	-66	-530	-7138	9180	-13448	-172	-6871	10342	-9486	110	-5178	11230	-14495	-58	-58	-105	41	-150	22	40	-74	-18	-59	84	-27	1
1.161667	-172	402	3630	-14273	-116	-570	-3557	-17951	-308	-2357	-1489	-20936	-36	-3335	-1924	-16198	-19	7294	7650	-13502	-103	-23	-96	-65	-577	-7095	9327	-13393	-205	-6846	10376	-9417	-24	-5133	11202	-14423	-61	-51	-103	43	-148	22	37	-73	-23	-53	85	-26	0
1.162500	-176	576	3527	-14266	-176	-499	-3761	-17948	-313	-2146	-1806	-20742	-69	-3305	-2164	-16551	12	7374	7908	-13633	-104	-21	-95	-69	-506	-7098	9479	-13346	-172	-6833	10389	-9346	-92	-5115	11163	-14341	-62	-52	-101	38	-153	19	36	-72	-18	-53	85	-27	-3
1.163333	-151	771	3374	-14258	-126	-458	-3948	-17898	-270	-1959	-2175	-20501	-214	-3276	-2433	-16913	1	7430	8135	-13739	-102	-23	-99	-68	-528	-7105	9627	-13304	-31	-6836	10397	-9265	-48	-5117	11113	-14253	-62	-57	-105	40	-151	18	34	-77	-24	-57	84	-30	0
1.164167	-138	985	3177	-14241	-85	-446	-4115	-17797	-147	-1799	-2590	-20201	-293	-3227	-2729	-17275	-6	7459	8317	-13814	-107	-26	-103	-70	-441	-7128	9771	-13261	-90	-6854	10401	-9184	-44	-5139	11051	-14154	-64	-59	-105	33	-152	17	34	-75	-22	-56	78	-30	-1
1.165000	-135	1217	2963	-14222	-24	-454	-4262	-17643	-56	-1667	-3053	-19864	-346	-3157	-3050	-17632	-36	7465	8455	-13854	-108	-24	-102	-74	-301	-7159	9906	-13221	-650	-6877	10408	-9091	-11	-5176	10989	-14050	-66	-58	-110	37	-154	16	32	-86	-25	-59	91	-29	-3
1.165833	-138	1462	2728	-14213	0	-490	-4393	-17437	-91	-1542	-3553	-19476	-338	-3069	-3415	-17976	-137	7444	8537	-13851	-108	-23	-99	-73	-237	-7192	10039	-13173	-863	-6911	10416	-8989	69	-5248	10923	-13942	-63	-53	-107	36	-159	18	33	-75	-23	-53	81	-29	-4
1.166667	-155	1720	2495	-14199	-18	-545	-4505	-17178	-222	-1486	-4094	-19054	-335	-2961	-3770	-18301	-40	7395	8573	-13801	-105	-22	-100	-70	-210	-7239	10154	-13126	-412	-6953	10416	-8880	-31	-5282	10861	-13830	-61	-55	-107	41	-151	18	34	-73	-22	-53	84	-29	1
1.167500	-152	1987	2269	-14198	-34	-628	-4606	-16873	-374	-1444	-4663	-18604	-342	-2839	-4172	-18618	-102	7325	8549	-13710	-105	-21	-102	-67	-183	-7279	10255	-13066	-193	-7004	10426	-8770	-109	-5353	10794	-13718	-61	-57	-105	32	-151	21	33	-69	-22	-56	84	-29	-1
1.168333	-124	2264	2057	-14211	-26	-736	-4699	-16531	-406	-1442	-5262	-18142	-405	-2700	-4602	-18907	-41	7191	8478	-13578	-103	-19	-99	-48	-86	-7325	10335	-13001	-339	-7067	10433	-8653	-119	-5427	10732	-13605	-65	-58	-103	40	-150	18	34	-64	-23	-53	85	-28	0
1.169167	-119	2539	1869	-14238	1	-869	-4786	-16153	-329	-1475	-5884	-17670	-454	-2553	-5062	-19184	50	7043	8362	-13410	-103	-22	-98	-68	-124	-7368	10393	-12927	-255	-7132	10442	-8535	28	-5509	10676	-13499	-62	-55	-101	40	-148	19	37	-70	-22	-51	84	-29	-3
1.170000	-112	2817	1709	-14279	40	-1023	-4875	-15747	-184	-1542	-6516	-17200	-367	-2391	-5547	-19428	-79	6866	8217	-13199	-103	-22	-99	-69	-183	-7402	10427	-12845	-110	-7204	10453	-8415	23	-5592	10626	-13391	-62	-56	-104	39	-152	19	37	-75	-23	-53	85	-31	-1
1.170833	-118	3095	1579	-14336	53	-1192	-4967	-15324	-60	-1641	-7156	-16733	-310	-2228	-6054	-19647	-112	6658	8051	-12988	-110	-22	-99	-69	-96	-7450	10441	-12751	-155	-7277	10463	-8298	-62	-5673	10585	-13285	-65	-59	-88	39	-149	18	33	-73	-24	-53	82	-31	-5
1.171667	-141	3388	1484	-14405	20	-1378	-5071	-14876	-18	-1772	-7802	-16281	-280	-2064	-6580	-19834	-70	6430	7876	-12755	-109	-23	-100	-67	-94	-7487	10428	-12642	-270	-7355	10481	-8180	-35	-5749	10548	-13176	-67	-58	-104	38	-154	18	33	-76	-25	-53	81	-39	-5
1.172500	-142	3637	1419	-14483	35	-1583	-5189	-14422	-47	-1934	-8433	-15859	-266	-1908	-7124	-19991	-78	6181	7700	-12516	-108	-24	-101	-70	-169	-7521	10397	-12534	-272	-7432	10497	-8069	-75	-5821	10533	-13071	-63	-58	-109	35	-155	19	34	-73	-23	-55	80	-32	-3
1.173333	-149	3892	1380	-14570	37	-1795	-5323	-13968	-52	-2122	-9043	-15462	-270	-1760	-7669	-20113	-22	5915	7540	-12281	-114	-23	-100	-70	-189	-7550	10346	-12415	-163	-7504	10522	-7965	-397	-5884	10499	-12964	-63	-57	-108	38	-154	17	35	-73	-25	-55	81	-31	-7
1.174167	-165	4153	1364	-14663	9	-2015	-5469	-13526	-23	-2329	-9635	-15104	-187	-1632	-8224	-20197	-47	5644	7407	-12056	-103	-21	-97	-66	-196	-7569	10275	-12294	-165	-7573	10548	-7870	-215	-5936	10492	-12861	-59	-55	-103	43	-148	22	36	-73	-21	-51	86	-30	0
1.175000	-162	4396	1365	-14754	12	-2248	-5647	-13089	-1	-2555	-10179	-14783	-130	-1525	-8780	-20240	-168	5364	7307	-11863	-101	-21	-99	-67	-258	-7595	10190	-12173	-176	-7646	10579	-7789	-193	-5982	10484	-12752	-60	-57	-102	43	-151	19	33	-45	-21	-53	85	-30	-3
1.175833	-165	4623	1373	-14840	-30	-2479	-5844	-12674	51	-2795	-10695	-14507	-153	-1447	-9339	-20247	-153	5085	7246	-11702	-108	-21	-98	-65	-308	-7618	10094	-12057	-160	-7715	10607	-7726	-223	-6013	10483	-12658	-66	-60	-103	41	-160	19	34	-75	-22	-57	81	-28	0
1.176667	-180	4841	1384	-14922	-87	-2715	-6076	-12279	76	-3041	-11166	-14261	-139	-1399	-9880	-20210	-132	4809	7226	-11579	-103	-22	-98	-67	-388	-7643	9982	-11948	-239	-7775	10616	-7677	-370	-6036	10490	-12547	-65	-59	-104	40	-151	20	34	-75	-22	-53	81	-31	-1
1.177500	-173	5033	1388	-14986	-83	-2951	-6329	-11909	53	-3286	-11586	-14066	-150	-1391	-10414	-20125	-75	4545	7253	-11502	-104	-23	-96	-67	-234	-7660	9886	-11855	-197	-7831	10672	-7649	-294	-6040	10502	-12457	-61	-55	-104	43	-152	18	34	-78	-23	-57	81	-31	0
1.178333	-172	5210	1383	-15038	-65	-3188	-6611	-11575	55	-3523	-11952	-13901	-178	-1421	-10932	-19994	-69	4288	7324	-11474	-107	-15	-97	-70	84	-7685	9782	-11767	71	-7878	10702	-7641	-251	-6040	10519	-12355	-64	-58	-104	40	-152	18	33	-53	-18	-55	82	-31	-13
1.179167	-172	5375	1335	-15070	-18	-3438	-6911	-11274	56	-3746	-12267	-13775	-170	-1488	-11438	-19814	-182	4048	7428	-11496	-107	-21	-97	-67	79	-7709	9673	-11695	163	-7917	10741	-7654	-29	-6024	10537	-12256	-61	-56	-103	38	-150	16	34	-77	-22	-56	81	-32	-3
1.180000	-162	5513	1332	-15083	-31	-3636	-7235	-11000	16	-3948	-12518	-13671	-141	-1595	-11922	-19579	-69	3823	7566	-11569	-107	-19	-96	-66	-58	-7729	9580	-11637	25	-7945	10748	-7687	-26	-5999	10566	-12167	-60	-56	-101	41	-152	19	37	-76	-18	-53	82	-28	-1
1.180833	-158	5633	1282	-15070	-48	-3844	-7572	-10764	-26	-4123	-12726	-13595	-94	-1746	-12413	-19300	-129	3617	7729	-11686	-105	-19	-97	-68	-139	-7761	9491	-11603	10	-7965	10760	-7742	-110	-5964	10595	-12068	-61	-53	-100	42	-151	19	34	-76	-21	-55	82	-30	0
1.181667	-162	5730	1212	-15043	20	-4042	-7926	-10560	-53	-4264	-12868	-13536	-120	-1936	-12831	-18972	-222	3429	7903	-11850	-108	-24	-97	-60	-205	-7790	9411	-11584	-9	-7970	10766	-7820	-243	-5927	10621	-12012	-62	-55	-105	35	-153	18	34	-76	-23	-57	79	-33	2
1.182500	-166	5814	1125	-14997	-23	-4224	-8283	-10382	-72	-4380	-12976	-13487	-118	-2163	-13253	-18601	-29	3260	8088	-12050	-103	-23	-96	-69	-116	-7816	9345	-11579	-141	-7964	10756	-7909	-375	-5878	10655	-11938	-62	-70	-102	37	-146	19	32	-78	-22	-57	80	-30	-1
1.183333	-164	5876	1023	-14931	-115	-4386	-8644	-10256	-78	-4449	-13022	-13450	-125	-2426	-13650	-18186	-204	3104	8271	-12289	-105	-23	-76	-68	-22	-7836	9292	-11591	-212	-7945	10738	-8015	-469	-5828	10684	-11875	-64	-58	-107	39	-152	16	35	-78	-22	-58	76	-32	-5
1.184167	-167	5918	915	-14853	-101	-4533	-8997	-10159	-83	-4491	-13046	-13417	-128	-2726	-14024	-17733	-243	2965	8445	-12549	-108	-24	-102	-73	-36	-7861	9242	-11616	-237	-7912	10704	-8130	-561	-5779	10711	-11816	-64	-59	-110	35	-155	12	32	-78	-24	-60	77	-32	-5
1.185000	-161	5949	805	-14764	-81	-4651	-9339	-10077	-76	-4491	-13031	-13374	-90	-3053	-14369	-17255	-136	2845	8608	-12819	-108	-24	-102	-70	-7	-7868	9213	-11645	-165	-7855	10663	-8251	-617	-5722	10747	-11765	-64	-60	-110	39	-152	17	33	-79	-24	-55	80	-32	-5
1.185833	-156	5968	697	-14665	-93	-4744	-9653	-10033	-93	-4462	-13001	-13328	-101	-3407	-14680	-16732	-180	2739	8751	-13093	-105	-23	-101	-69	13	-7869	9195	-11683	-95	-7785	10610	-8368	-533	-5671	10772	-11716	-64	-59	-107	41	-158	17	33	-76	-23	-56	80	-34	-1
1.186667	-164	5986	595	-14567	-98	-4816	-9960	-10011	-136	-4408	-12946	-13271	-95	-3785	-14957	-16202	-264	2645	8876	-13369	-108	-23	-100	-70	-103	-7854	9183	-11718	-129	-7698	10558	-8485	-772	-5613	10789	-11674	-61	-55	-103	40	-151	19	32	-73	-21	-56	80	-30	0
1.187500	-163	5983	505	-14466	-138	-4857	-10232	-10017	-133	-4335	-12889	-13209	-85	-4178	-15193	-15663	-96	2567	8975	-13629	-108	-23	-101	-68	-133	-7825	9183	-11756	-217	-7594	10487	-8593	-495	-5564	10805	-11634	-64	-57	-96	38	-149	20	35	-76	-24	-56	82	-27	0
1.188333	-166	5980	431	-14370	-147	-4870	-10469	-10051	-112	-4248	-12831	-13128	-102	-4587	-15402	-15123	-163	2497	9053	-13869	-109	-22	-100	-67	-115	-7778	9186	-11782	-237	-7473	10410	-8688	-883	-5518	10807	-11598	-62	-56	-103	42	-149	19	38	-76	-22	-57	80	-34	-1
1.189167	-155	5974	398	-14289	-119	-4859	-10674	-10109	-108	-4158	-12784	-13044	-87	-5005	-15558	-14589	-124	2438	9109	-14089	-111	-23	-101	-66	-114	-7712	9191	-11799	-174	-7337	10335	-8763	-1167	-5493	10798	-11562	-64	-59	-105	40	-149	20	34	-78	-23	-57	85	-31	1
1.190000	-150	5972	350	-14211	-136	-4820	-10830	-10186	-97	-4073	-12745	-12951	-125	-5433	-15674	-14072	-176	2388	9148	-14279	-109	-26	-103	-69	-113	-7629	9198	-11807	-124	-7191	10255	-8824	-989	-5437	10775	-11527	-66	-59	-105	38	-153	17	29	-78	-27	-60	78	-32	0
1.190833	-163	5972	347	-14151	-151	-4766	-10952	-10283	-86	-3999	-12697	-12844	-160	-5853	-15735	-13577	-276	2346	9172	-14438	-112	-24	-105	-69	-213	-7519	9212	-11792	-136	-7025	10189	-8858	-675	-5392	10750	-11485	-68	-62	-108	36	-150	19	32	-78	-27	-58	81	-31	-1
1.191667	-154	5978	374	-14105	-126	-4672	-11023	-10394	-73	-3936	-12704	-12738	-152	-6268	-15737	-13107	-265	2312	9188	-14566	-109	-24	-105	-73	-222	-7395	9218	-11764	-95	-6856	10126	-8868	-600	-5353	10704	-11440	-65	-60	-111	38	-152	19	32	-77	-28	-61	78	-30	-6
1.192500	-156	5983	430	-14077	-111	-4569	-11048	-10515	-32	-3928	-12704	-12623	-93	-6670	-15672	-12673	-275	2284	9198	-14667	-109	-28	-103	-72	-134	-7249	9235	-11712	-78	-6673	10077	-8842	-401	-5311	10655	-11391	-73	-62	-109	38	-156	19	32	-77	-26	-58	80	-30	-3
1.193333	-163	5994	511	-14063	-82	-4447	-11032	-10644	-22	-3889	-12716	-12505	-55	-7049	-15565	-12276	-222	2268	9195	-14734	-105	-19	-99	-65	-121	-7084	9247	-11643	-36	-6484	10043	-8791	-291	-5260	10594	-11334	-60	-57	-102	44	-151	22	35	-75	-22	-50	84	-27	3
1.194167	-149	6009	622	-14069	-107	-4315	-10962	-10777	-14	-3906	-12736	-12387	-80	-7403	-15388	-11912	-174	2258	9210	-14784	-102	-17	-98	-64	-141	-6908	9253	-11549	56	-6294	10024	-8726	-110	-5209	10523	-11269	-61	-55	-103	43	-148	21	37	-72	-21	-52	85	-27	1
1.195000	-151	6016	748	-14094	-109	-4182	-10860	-10921	-18	-3963	-12763	-12280	-80	-7732	-15152	-11598	-311	2244	9217	-14818	-102	-34	-98	-65	-105	-6726	9256	-11442	87	-6104	10018	-8605	5	-5151	10450	-11196	-60	-55	-103	41	-149	22	35	-74	-25	-53	79	-28	2
1.195833	-152	6028	896	-14136	-72	-4046	-10714	-11061	-3	-4056	-12789	-12171	-50	-8026	-14857	-11327	-136	2240	9218	-14845	-104	-19	-98	-67	32	-6538	9257	-11317	139	-5923	10026	-8475	66	-5091	10369	-11121	-63	-59	-104	42	-150	21	34	-73	-22	-57	84	-28	-4
1.196667	-133	6037	1056	-14192	-100	-3916	-10535	-11185	-17	-4155	-12810	-12073	-102	-8282	-14508	-11089	-153	2241	9225	-14865	-102	-17	-96	-66	-23	-6357	9255	-11177	57	-5744	10058	-8319	183	-5020	10285	-11041	-61	-55	-104	41	-152	21	34	-75	-19	-57	80	-28	0
1.197500	-159	6039	1222	-14268	-127	-3794	-10314	-11303	-52	-4289	-12812	-11985	-151	-8488	-14107	-10895	-61	2239	9223	-14892	-104	-21	-101	-67	17	-6163	9249	-11030	-29	-5576	10094	-8150	328	-4945	10199	-10951	-65	-56	-107	53	-148	19	35	-74	-17	-55	82	-29	0
1.198333	-162	6035	1396	-14354	-121	-3681	-10067	-11409	-40	-4449	-12799	-11902	-132	-8648	-13662	-10737	-41	2241	9224	-14925	-90	-25	-101	-69	102	-5988	9238	-10875	120	-5419	10139	-7965	476	-4865	10105	-10857	-64	-59	-109	38	-172	15	30	-75	-25	-43	80	-32	-7
1.199167	-156	6028	1571	-14455	-132	-3611	-9790	-11492	-35	-4617	-12751	-11833	-122	-8758	-13174	-10607	-49	2257	9218	-14968	-104	-23	-97	-68	62	-5818	9227	-10724	200	-5270	10191	-7769	545	-4776	10020	-10755	-64	-58	-109	39	-151	19	34	-74	-22	-55	77	-28	-1
1.200000	-153	6003	1747	-14566	-125	-3517	-9479	-11549	-67	-4785	-12669	-11768	-107	-8807	-12647	-10493	-67	2280	9207	-15026	-92	-23	-99	-68	-7	-5663	9215	-10550	79	-5133	10252	-7558	389	-4683	9937	-10651	-60	-58	-105	42	-151	20	35	-75	-19	-56	84	-23	0
1.200833	-158	5976	1912	-14683	-103	-3463	-9154	-11584	-86	-4951	-12551	-11718	-74	-8799	-12104	-10412	96	2307	9182	-15105	-107	-21	-97	-65	-27	-5525	9200	-10391	132	-5014	10301	-7349	716	-4597	9853	-10545	-64	-64	-101	43	-151	19	36	-74	-21	-55	79	-27	2
1.201667	-156	5945	2065	-14803	-122	-3432	-8799	-11588	-78	-5110	-12392	-11655	-103	-8736	-11545	-10342	47	2345	9142	-15200	-105	-21	-97	-65	-97	-5407	9183	-10235	148	-4908	10345	-7146	729	-4507	9770	-10435	-60	-57	-107	43	-151	20	35	-74	-33	-55	84	-30	-13
1.202500	-152	5899	2202	-14922	-144	-3427	-8432	-11567	-102	-5255	-12174	-11617	-147	-8623	-10987	-10280	4	2383	9086	-15320	-103	-21	-97	-67	-188	-5311	9164	-10092	81	-4818	10375	-6952	695	-4422	9685	-10327	-75	-55	-105	43	-150	19	36	-72	-19	-57	79	-28	0
1.203333	-156	5849	2323	-15047	-121	-3444	-8060	-11523	-129	-5374	-11932	-11572	-145	-8458	-10435	-10228	73	2438	9006	-15451	-108	-25	-101	-85	-167	-5235	9138	-9963	51	-4743	10385	-6763	777	-4345	9605	-10224	-62	-60	-110	38	-151	18	32	-75	-18	-56	78	-31	0
1.204167	-166	5791	2424	-15175	-129	-3483	-7675	-11458	-109	-5470	-11638	-11540	-156	-8245	-9899	-10173	72	2499	8913	-15600	-107	-24	-100	-69	-267	-5179	9113	-9841	-105	-4675	10374	-6586	653	-4276	9519	-10123	-65	-58	-109	40	-152	16	34	-76	-22	-58	79	-31	-1
1.205000	-165	5735	2509	-15281	-122	-3537	-7289	-11367	-88	-5533	-11297	-11513	-193	-7985	-9380	-10109	38	2579	8804	-15749	-110	-24	-100	-67	-317	-5142	9087	-9737	-174	-4619	10346	-6419	372	-4207	9446	-10022	-65	-59	-107	41	-129	21	35	-79	-23	-31	81	-30	0
1.205833	-168	5671	2582	-15377	-94	-3603	-6903	-11258	-86	-5563	-10912	-11490	-174	-7689	-8895	-10035	-16	2656	8670	-15898	-108	-23	-100	-68	-319	-5123	9053	-9650	-130	-4582	10292	-6260	693	-4154	9369	-9931	-61	-56	-105	40	-151	19	36	-80	-24	-56	81	-28	0
1.206667	-169	5609	2607	-15467	-134	-3677	-6521	-11147	-102	-5562	-10485	-11477	-167	-7363	-8448	-9946	-3	2744	8521	-16046	-109	-26	-105	-68	-298	-5122	9016	-9578	-87	-4546	10218	-6141	724	-4108	9292	-9847	-66	-61	-108	38	-154	15	30	-79	-21	-58	79	-33	-5
1.207500	-178	5547	2624	-15540	-197	-3753	-6153	-11030	-132	-5527	-10036	-11468	-290	-7017	-8040	-9835	116	2844	8359	-16171	-107	-22	-98	-69	-207	-5132	8979	-9504	-74	-4516	10123	-6024	557	-4068	9222	-9745	-57	-57	-105	41	-151	20	33	-76	-22	-58	82	-29	1
1.208333	-174	5490	2622	-15588	-177	-3827	-5789	-10911	-142	-5463	-9543	-11468	-335	-6653	-7683	-9705	32	2945	8184	-16295	-105	-23	-100	-73	-222	-5155	8935	-9445	-153	-4499	10007	-5924	624	-4038	9154	-9685	-61	-59	-107	40	-150	15	34	-77	-23	-57	77	-29	0
1.209167	-173	5437	2596	-15616	-83	-3894	-5448	-10809	-168	-5373	-9039	-11477	-329	-6279	-7376	-9553	50	3054	8003	-16364	-107	-22	-99	-69	-176	-5186	8886	-9398	-216	-4484	9875	-5842	573	-4013	9092	-9615	-63	-60	-108	38	-150	15	33	-76	-22	-57	82	-32	-1
1.210000	-188	5381	2556	-15625	-78	-3953	-5131	-10725	-141	-5261	-8523	-11500	-313	-5905	-7113	-9379	-346	3158	7819	-16423	-107	-23	-101	-70	-204	-5220	8839	-9358	-198	-4476	9727	-5774	535	-3994	9034	-9554	-66	-60	-108	39	-138	16	34	-77	-44	-59	80	-30	0
1.210833	-190	5330	2497	-15608	-99	-4003	-4840	-10669	-137	-5132	-8014	-11535	-301	-5537	-6898	-9192	-446	3260	7634	-16445	-104	-23	-102	-73	-207	-5261	8780	-9323	-178	-4476	9578	-5717	670	-3979	8982	-9497	-63	-60	-107	38	-152	15	28	-79	-22	-56	81	-31	0
1.211667	-183	5285	2422	-15569	-132	-4012	-4571	-10643	-168	-4982	-7486	-11583	-338	-5181	-6724	-8982	-348	3354	7450	-16437	-109	-24	-103	-76	-148	-5301	8721	-9288	-251	-4479	9426	-5677	724	-3975	8940	-9442	-64	-61	-109	38	-155	13	29	-61	-23	-57	78	-33	0
1.212500	-181	5240	2340	-15525	-136	-4007	-4327	-10675	-124	-4828	-6985	-11649	-369	-4836	-6595	-8761	-233	3446	7274	-16396	-105	-23	-102	-74	-222	-5340	8661	-9253	-289	-4488	9268	-5645	591	-3978	8904	-9388	-64	-61	-108	40	-153	15	26	-80	-26	-57	82	-32	-1
1.213333	-180	5193	2249	-15429	-102	-3980	-4112	-10720	-104	-4668	-6498	-11723	-342	-4503	-6492	-8529	-142	3525	7102	-16319	-102	-18	-98	-70	-251	-5366	8602	-9210	-316	-4497	9126	-5627	232	-3963	8880	-9330	-61	-57	-108	42	-151	23	35	-77	-19	-50	81	-27	-1
1.214167	-183	5149	2155	-15352	-99	-3927	-3929	-10826	-134	-4512	-6049	-11816	-303	-4194	-6419	-8293	150	3595	6961	-16218	-103	-16	-100	-70	-247	-5391	8535	-9170	-291	-4516	8984	-5622	337	-3963	8866	-9274	-62	-56	-109	43	-151	19	33	-75	-19	-52	82	-27	0
1.215000	-187	5093	2051	-15236	-85	-3859	-3777	-10984	-141	-4359	-5648	-11927	-241	-3902	-6366	-8065	84	3644	6816	-16096	-108	-22	-101	-73	-228	-5416	8464	-9128	-304	-4543	8854	-5630	372	-3973	8853	-9222	-64	-61	-111	36	-154	19	30	-77	-25	-60	79	-34	-7
1.215833	-176	5039	1947	-15130	-78	-3769	-3656	-11199	-134	-4215	-5262	-12049	-207	-3632	-6332	-7847	39	3686	6694	-15959	-104	-18	-101	-70	-199	-5435	8396	-9077	-377	-4572	8741	-5639	41	-4004	8855	-9156	-60	-57	-107	36	-152	16	30	-73	-22	-55	84	-32	-4
1.216667	-172	4978	1849	-15026	-43	-3658	-3552	-11455	-98	-4078	-4925	-12181	-124	-3377	-6298	-7642	15	3709	6580	-15807	-109	-21	-112	-72	-193	-5439	8336	-9024	-324	-4607	8636	-5659	-9	-3988	8862	-9085	-61	-60	-110	39	-150	21	32	-74	-23	-58	79	-30	-3
1.217500	-173	4912	1754	-14924	-32	-3535	-3475	-11768	-39	-3960	-4644	-12322	-94	-3152	-6267	-7458	-58	3721	6483	-15654	-105	-21	-101	-72	-177	-5448	8250	-8971	-329	-4654	8550	-5674	118	-4002	8874	-9013	-59	-56	-109	38	-151	17	29	-75	-24	-56	81	-29	-3
1.218333	-164	4838	1665	-14838	-27	-3406	-3416	-12120	-21	-3863	-4414	-12466	-92	-2952	-6230	-7310	-152	3719	6399	-15492	-111	-21	-100	-69	-158	-5449	8182	-8914	-303	-4704	8477	-5714	12	-4020	8900	-8933	-66	-61	-109	40	-148	19	30	-79	-24	-57	81	-32	-5
1.219167	-160	4761	1586	-14759	28	-3277	-3379	-12516	-14	-3785	-4228	-12608	-50	-2771	-6184	-7184	-419	3710	6331	-15355	-108	-23	-100	-70	-196	-5452	8114	-8857	-267	-4762	8416	-5745	128	-4040	8933	-8843	-65	-60	-110	38	-153	19	33	-77	-21	-56	81	-32	1
1.220000	-156	4681	1518	-14720	59	-3149	-3353	-12940	10	-3733	-4094	-12744	-75	-2617	-6128	-7101	-401	3693	6253	-15222	-107	-21	-100	-68	-211	-5457	8044	-8802	-345	-4826	8366	-5781	245	-4063	8975	-8747	-64	-57	-107	40	-149	22	36	-76	-17	-56	79	-31	0
1.220833	-146	4599	1463	-14689	52	-3033	-3340	-13394	3	-3708	-4002	-12868	-95	-2482	-6058	-7055	-50	3674	6230	-15104	-104	-21	-101	-67	-164	-5467	7977	-8750	-241	-4898	8330	-5811	219	-4089	9017	-8646	-63	-58	-107	41	-147	22	35	-74	-24	-55	84	-26	2
1.221667	-139	4512	1422	-14713	19	-2934	-3334	-13864	-11	-3709	-3952	-12981	-115	-2385	-5972	-7054	-127	3652	6198	-15010	-103	-21	-83	-65	-200	-5488	7914	-8707	-183	-4976	8295	-5845	93	-4121	9070	-8542	-58	-55	-103	45	-147	23	39	-75	-19	-55	61	-30	2
1.222500	-145	4428	1385	-14759	17	-2856	-3337	-14348	-43	-3744	-3943	-13080	-82	-2316	-5871	-7090	37	3630	6167	-14943	-102	-21	-100	-67	-132	-5523	7852	-8674	-227	-5057	8267	-5875	-30	-4156	9124	-8441	-60	-58	-110	42	-148	22	35	-76	-19	-56	82	-29	4
1.223333	-155	4342	1371	-14847	44	-2811	-3337	-14840	-50	-3812	-3961	-13158	-49	-2287	-5754	-7173	-41	3608	6139	-14902	-107	-23	-103	-73	-70	-5573	7784	-8658	-256	-5154	8231	-5903	-28	-4197	9175	-8345	-64	-62	-110	37	-154	5	30	-82	-26	-63	90	-34	-4
1.224167	-164	4259	1361	-14951	27	-2796	-3340	-15321	-49	-3908	-4007	-13219	-82	-2285	-5648	-7287	-126	3597	6131	-14880	-115	-26	-104	-70	-98	-5632	7723	-8663	-321	-5245	8205	-5924	-362	-4236	9235	-8245	-65	-62	-112	38	-153	17	27	-77	-29	-60	78	-33	-4
1.225000	-152	4186	1366	-15132	-8	-2808	-3328	-15782	-74	-4035	-4063	-13248	-103	-2323	-5519	-7430	-38	3601	6123	-14880	-109	-22	-102	-69	-168	-5707	7669	-8656	-338	-5345	8169	-5940	-1512	-4278	9296	-8151	-43	-58	-109	38	-152	19	35	-77	-25	-61	78	-32	-1
1.225833	-152	4137	1378	-15327	10	-2860	-3308	-16224	-94	-4184	-4134	-13255	-115	-2398	-5387	-7596	-11	3600	6123	-14907	-110	-25	-101	-72	-168	-5793	7619	-8688	-296	-5444	8139	-5949	-2386	-4342	9355	-8069	-67	-62	-109	39	-152	17	30	-80	-19	-58	79	-32	-3
1.226667	-160	4052	1395	-15552	30	-2949	-3278	-16638	-70	-4363	-4208	-13243	-144	-2509	-5250	-7784	-68	3612	6110	-14947	-124	-22	-99	-58	-196	-5895	7571	-8730	-308	-5547	8100	-5954	-2144	-4380	9412	-7989	-62	-58	-105	37	-152	19	34	-77	-24	-56	78	-31	-13
1.227500	-156	3994	1412	-15809	-39	-3074	-3230	-17023	-39	-4560	-4278	-13205	-99	-2660	-5123	-7985	39	3632	6134	-15007	-104	-21	-99	-69	-160	-6005	7528	-8792	-273	-5650	8058	-5944	-1987	-4439	9461	-7929	-62	-55	-108	39	-149	22	34	-75	-19	-56	79	-28	2
1.228333	-159	3936	1432	-16093	-126	-3238	-3166	-17365	-49	-4785	-4351	-13160	-39	-2838	-4998	-8187	88	3655	6145	-15058	-104	-19	-99	-66	-158	-6124	7485	-8880	-237	-5756	8010	-5954	-1591	-4505	9503	-7881	-62	-50	-108	38	-154	19	32	-81	-24	-56	78	-29	0
1.229167	-155	3879	1442	-16400	-95	-3433	-3080	-17663	-48	-5014	-4401	-13096	-90	-3062	-4880	-8393	-15	3679	6156	-15169	-105	-21	-99	-72	-243	-6246	7462	-8986	-200	-5861	7953	-5950	-1440	-4581	9535	-7852	-61	-57	-107	40	-150	22	35	-72	-22	-58	85	-29	1
1.230000	-151	3824	1453	-16719	-86	-3658	-2976	-17914	-22	-5258	-4442	-13021	-100	-3306	-4765	-8581	-146	3731	6172	-15265	-108	-19	-95	-69	-251	-6369	7421	-9106	-234	-5968	7898	-5946	-1149	-4664	9558	-7834	-62	-57	-104	38	-154	21	39	-77	-21	-56	86	-30	1
1.230833	-152	3765	1446	-17050	-118	-3914	-2835	-18111	-29	-5503	-4462	-12943	-94	-3578	-4679	-8751	-158	3725	6179	-15371	-108	-23	-100	-68	-251	-6490	7398	-9246	-268	-6084	7837	-5953	-778	-4755	9567	-7841	-63	-60	-105	37	-155	19	30	-76	-23	-59	81	-32	-3
1.231667	-146	3706	1434	-17388	-135	-4183	-2720	-18260	-97	-5754	-4466	-12860	-230	-3866	-4598	-8901	-127	3744	6193	-15468	-110	-24	-99	-74	-283	-6612	7378	-9397	-299	-6182	7770	-5960	-714	-4856	9559	-7856	-68	-63	-110	36	-155	10	25	-80	-29	-63	80	-34	-6
1.232500	-144	3636	1401	-17727	-174	-4462	-2566	-18351	-177	-6005	-4439	-12777	-338	-4168	-4528	-9022	-161	3746	6198	-15592	-109	-25	-102	-72	-321	-6719	7367	-9550	-348	-6305	7700	-5974	-581	-4967	9542	-7890	-65	-63	-108	37	-152	19	30	-76	-25	-61	80	-29	-5
1.233333	-136	3571	1365	-18047	-190	-4764	-2395	-18382	-204	-6229	-4387	-12687	-392	-4462	-4470	-9081	-202	3746	6206	-15701	-104	-22	-101	-70	-314	-6821	7360	-9707	-372	-6384	7634	-5992	-365	-5074	9518	-7935	-61	-59	-104	40	-147	19	41	-69	-6	-57	86	-28	0
1.234167	-144	3500	1308	-18358	-178	-5060	-2212	-18355	-153	-6442	-4312	-12603	-438	-4761	-4415	-9151	-108	3726	6199	-15810	-104	-17	-99	-64	-268	-6915	7359	-9864	-283	-6486	7556	-6026	5	-5197	9474	-7996	-60	-58	-104	41	-148	23	35	-69	-19	-58	84	-26	11
1.235000	-141	3420	1235	-18652	-154	-5353	-2031	-18280	-108	-6653	-4216	-12523	-408	-5054	-4372	-9158	-185	3691	6187	-15922	-101	-19	-97	-68	-316	-7000	7359	-10015	-251	-6594	7480	-6073	388	-5317	9428	-8068	-62	-62	-103	40	-151	5	33	-73	-23	-55	85	-26	4
1.235833	-129	3328	1144	-18919	-124	-5639	-1850	-18148	-82	-6844	-4099	-12445	-335	-5341	-4339	-9133	28	3637	6158	-16036	-105	-21	-98	-65	-246	-7073	7346	-10160	-270	-6701	7401	-6138	374	-5444	9368	-8151	-62	-56	-103	40	-149	19	34	-70	-22	-53	82	-27	-1
1.236667	-143	3240	1040	-19177	-139	-5919	-1675	-17964	-53	-7018	-3960	-12371	-300	-5607	-4305	-9064	299	3568	6102	-16150	-104	-23	-98	-62	666	-7145	7370	-10284	-379	-6807	7316	-6211	559	-5571	9307	-8241	-62	-58	-107	38	-150	20	34	-73	-26	-55	84	-31	2
1.237500	-144	3148	920	-19393	-154	-6179	-1507	-17722	-23	-7175	-3805	-12294	-259	-5861	-4270	-8962	39	3480	6069	-16260	-105	-25	-99	-67	1764	-7205	7379	-10396	-370	-6917	7229	-6297	523	-5702	9238	-8333	-63	-57	-105	42	-149	20	36	-73	-22	-53	84	-28	-1
1.238333	-145	3056	786	-19582	-115	-6421	-1354	-17434	-38	-7321	-3634	-12216	-205	-6098	-4232	-8824	-98	3380	6005	-16375	-104	-25	-98	-69	1652	-7264	7390	-10485	-243	-7017	7141	-6397	640	-5828	9168	-8429	-63	-64	-119	39	-155	17	28	-73	-23	-55	81	-29	0
1.239167	-153	2965	641	-19739	-81	-6646	-1215	-17092	-49	-7461	-3452	-12148	-182	-6328	-4183	-8656	0	3260	5930	-16488	-102	-25	-98	-59	1432	-7320	7398	-10554	-158	-7125	7050	-6508	814	-5956	9099	-8523	-63	-60	-105	39	-149	19	34	-74	-22	-57	79	-27	-3
1.240000	-152	2875	485	-19862	-96	-6847	-1101	-16712	-52	-7588	-3260	-12069	-204	-6552	-4122	-8455	11	3136	5842	-16600	-108	-26	-101	-70	1317	-7379	7406	-10600	-180	-7221	6960	-6623	530	-6086	9031	-8615	-56	-60	-109	37	-155	16	60	-77	-23	-57	80	-29	-1
1.240833	-152	2786	322	-19955	-81	-7033	-979	-16282	-64	-7717	-3064	-11988	-194	-6776	-4034	-8232	164	3007	5744	-16713	-104	-22	-96	-66	1024	-7436	7412	-10616	-298	-7310	6883	-6749	240	-6210	8969	-8697	-60	-56	-105	40	-151	19	33	-75	-19	-56	81	-27	-1
1.241667	-145	2717	154	-20003	-24	-7197	-938	-15808	-50	-7841	-2860	-11901	-165	-6998	-3918	-7987	226	2882	5637	-16820	-105	-23	-100	-67	842	-7498	7424	-10620	-339	-7397	6785	-6866	527	-6332	8914	-8778	-64	-58	-105	39	-149	21	30	-69	-18	-53	77	-28	0
1.242500	-127	2658	-16	-20026	-49	-7343	-870	-15300	-75	-7972	-2660	-11809	-221	-7235	-3794	-7728	74	2738	5531	-16940	-105	-23	-98	-65	622	-7567	7414	-10600	-372	-7479	6696	-6991	315	-6459	8860	-8845	-60	-58	-108	39	-149	16	32	-75	-19	-58	78	-29	0
1.243333	-139	2605	-199	-20019	-76	-7479	-868	-14762	-97	-8111	-2462	-11712	-285	-7481	-3635	-7463	101	2601	5418	-17054	-107	-26	-103	-67	377	-7641	7429	-10564	-332	-7554	6618	-7111	542	-6587	8814	-8909	-62	-62	-113	35	-153	21	32	-78	-23	-59	75	-30	-3
1.244167	-144	2555	-383	-19986	-31	-7597	-859	-14199	-85	-8263	-2275	-11614	-225	-7749	-3457	-7187	95	2468	5303	-17169	-110	-25	-100	-68	211	-7726	7424	-10516	-296	-7614	6543	-7224	760	-6717	8773	-8958	-65	-59	-110	37	-155	11	29	-77	-23	-61	75	-50	-3
1.245000	-135	2537	-559	-19934	-19	-7707	-867	-13618	-78	-8416	-2098	-11509	-114	-8025	-3243	-6912	64	2348	5194	-17281	-111	-26	-102	-69	69	-7807	7418	-10452	-288	-7666	6479	-7325	728	-6842	8738	-8996	-66	-61	-124	36	-153	15	22	-79	-24	-58	79	-31	-4
1.245833	-120	2528	-735	-19859	-29	-7800	-879	-13020	-61	-8579	-1930	-11394	-69	-8321	-3007	-6637	35	2233	5092	-17387	-109	-25	-102	-69	-134	-7900	7405	-10386	-290	-7713	6414	-7419	864	-6968	8709	-9035	-63	-60	-109	35	-151	16	30	-78	-24	-62	79	-31	-1
1.246667	-134	2528	-909	-19773	-14	-7889	-900	-12413	-63	-8744	-1775	-11279	-111	-8622	-2747	-6374	-74	2128	4998	-17495	-105	-28	-99	-67	-318	-7995	7390	-10315	-293	-7746	6378	-7489	1058	-7092	8680	-9065	-64	-62	-107	39	-149	16	34	-63	-25	-58	89	-29	7
1.247500	-135	2545	-1078	-19676	-11	-7965	-919	-11805	-64	-8900	-1638	-11165	-156	-8925	-2473	-6126	38	2030	4917	-17600	-108	-26	-101	-69	-319	-8095	7363	-10258	-298	-7757	6343	-7551	1005	-7215	8655	-9090	-65	-59	-107	37	-149	17	33	-76	-25	-61	78	-30	-3
1.248333	-142	2575	-1242	-19581	-30	-8040	-928	-11213	-53	-9069	-1522	-11050	-154	-9225	-2186	-5895	-148	1933	4843	-17703	-109	-29	-101	-70	-415	-8200	7326	-10189	-275	-7802	6313	-7600	1214	-7342	8622	-9117	-69	-67	-111	43	-150	15	32	-80	-25	-63	77	-33	-4
1.249167	-134	2612	-1401	-19483	11	-8107	-924	-10640	-49	-9222	-1421	-10939	-162	-9511	-1891	-5685	-418	1850	4790	-17801	-104	-26	-102	-70	-601	-8293	7297	-10135	-213	-7820	6303	-7623	1304	-7457	8598	-9140	-63	-59	-109	37	-151	16	28	-78	-24	-60	79	-30	-1
1.250000	-137	2664	-1546	-19390	24	-8162	-899	-10084	-40	-9332	-1334	-10826	-152	-9770	-1592	-5527	-197	1770	4752	-17895	-107	-26	-103	-69	-650	-8397	7242	-10086	-169	-7836	6298	-7638	1488	-7572	8566	-9168	-64	-80	-103	36	-148	18	18	-77	-24	-61	78	-31	0
1.250833	-150	2726	-1680	-19308	15	-8210	-851	-9566	-83	-9468	-1269	-10719	-163	-9996	-1298	-5354	-215	1695	4727	-17982	-107	-28	-103	-70	-697	-8496	7187	-10057	-187	-7856	6304	-7638	1330	-7679	8535	-9209	-67	-64	-108	35	-152	13	28	-82	-26	-62	78	-32	-5
1.251667	-153	2792	-1807	-19238	-63	-8250	-773	-9077	-92	-9554	-1217	-10618	-240	-10180	-1012	-5241	-193	1626	4721	-18062	-109	-26	-104	-70	-676	-8588	7128	-10036	-101	-7876	6317	-7625	942	-7781	8492	-9255	-64	-63	-109	35	-152	15	30	-107	-24	-63	76	-33	-4
1.252500	-144	2883	-1919	-19181	-49	-8277	-669	-8640	-47	-9609	-1183	-10524	-242	-10316	-744	-5168	-119	1557	4729	-18131	-105	-26	-105	-73	-696	-8691	7063	-10037	-111	-7896	6337	-7602	901	-7871	8448	-9306	-63	-63	-109	36	-155	17	30	-81	-25	-62	81	-30	-1
1.253333	-133	2949	-2019	-19138	-23	-8315	-526	-8247	-94	-9630	-1153	-10436	-176	-10394	-489	-5143	-77	1494	4759	-18187	-105	-23	-102	-68	-730	-8751	7001	-10045	-119	-7926	6361	-7567	765	-7953	8395	-9370	-61	-59	-103	36	-151	20	36	-64	-22	-56	82	-29	0
1.254167	-143	3038	-2083	-19112	-38	-8338	-353	-7915	-194	-9619	-1130	-10358	-220	-10417	-251	-5154	-90	1438	4804	-18233	-102	-18	-97	-64	-755	-8826	6934	-10069	-95	-7955	6386	-7528	418	-8030	8342	-9444	-60	-56	-102	41	-151	21	34	-76	-17	-55	87	-27	2
1.255000	-139	3121	-2175	-19101	-52	-8359	-153	-7644	-211	-9595	-1111	-10293	-255	-10382	-47	-5228	-102	1380	4864	-18267	-103	-21	-98	-65	-692	-8892	6865	-10111	-51	-8001	6407	-7497	729	-8099	8278	-9539	-61	-75	-101	42	-150	18	36	-74	-19	-56	86	-29	0
1.255833	-117	3206	-2232	-19108	-74	-8382	62	-7439	-189	-9509	-1101	-10241	-241	-10295	136	-5354	-170	1328	4938	-18285	-105	-21	-99	-64	-517	-8963	6799	-10174	-52	-8047	6423	-7468	547	-8163	8213	-9642	-61	-58	-104	37	-151	18	36	-75	-19	-55	84	-31	-1
1.256667	-154	3292	-2277	-19127	-90	-8400	306	-7298	-166	-9406	-1086	-10207	-251	-10172	288	-5540	-85	1281	5027	-18290	-103	-23	-102	-68	-428	-9020	6737	-10245	-23	-8116	6431	-7446	451	-8227	8140	-9761	-62	-57	-107	37	-152	19	33	-73	-25	-62	82	-32	-5
1.257500	-151	3376	-2312	-19157	-56	-8424	567	-7224	-156	-9289	-1065	-10190	-245	-9979	418	-5779	9	1241	5127	-18274	-107	-21	-103	-68	-664	-9078	6685	-10328	92	-8193	6437	-7427	726	-8284	8068	-9885	-61	-58	-104	39	-153	16	34	-72	-25	-55	84	-28	0
1.258333	-149	3458	-2327	-19187	-94	-8435	839	-7215	-122	-9156	-1033	-10198	-299	-9758	526	-6096	106	1205	5246	-18240	-105	-19	-100	-69	-887	-9134	6636	-10429	47	-8263	6431	-7427	970	-8342	7995	-10023	-66	-59	-84	43	-150	21	32	-74	-26	-55	81	-30	-4
1.259167	-122	3540	-2326	-19220	-115	-8453	1114	-7272	-100	-9016	-987	-10214	-335	-9540	610	-6436	162	1175	5383	-18144	-105	-23	-100	-70	-940	-9191	6603	-10537	-35	-8347	6422	-7437	254	-8399	7926	-10171	-64	-56	-105	40	-153	22	37	-74	-18	-52	82	-26	13
1.260000	-138	3615	-2315	-19249	-99	-8463	1384	-7389	-115	-8875	-930	-10264	-290	-9300	680	-6829	155	1155	5535	-18116	-105	-19	-97	-66	-964	-9247	6579	-10661	-60	-8443	6405	-7465	-407	-8462	7866	-10324	-40	-58	-103	39	-149	21	38	-74	-23	-56	82	-29	2
1.260833	-139	3680	-2291	-19272	-82	-8473	1652	-7569	-116	-8746	-863	-10346	-259	-9059	731	-7286	236	1141	5701	-18029	-107	-21	-98	-63	-960	-9305	6565	-10797	-186	-8549	6382	-7509	-525	-8525	7801	-10483	-63	-57	-103	43	-148	22	38	-72	-21	-53	87	-27	2
1.261667	-161	3742	-2253	-19281	-31	-8479	1898	-7804	-49	-8627	-780	-10458	-241	-8853	767	-7795	217	1135	5883	-17924	-100	-18	-97	-64	-1181	-9379	6561	-10946	-171	-8661	6354	-7574	-359	-8595	7746	-10643	-62	-52	-101	42	-151	24	42	-69	-21	-53	84	-26	3
1.262500	-159	3793	-2199	-19277	-62	-8478	2124	-8083	-16	-8538	-681	-10600	-170	-8642	799	-8338	111	1134	6079	-17807	-105	-11	-96	-59	-2188	-9455	6572	-11120	-111	-8778	6325	-7662	-537	-8673	7701	-10810	-62	-55	-102	46	-148	25	40	-72	-22	-50	87	-24	2
1.263333	-155	3831	-2146	-19253	-90	-8472	2321	-8410	-50	-8471	-576	-10780	-135	-8493	816	-8926	224	1131	6289	-17680	-108	-21	-98	-66	-3041	-9548	6587	-11289	-145	-8909	6294	-7767	-769	-8755	7665	-10984	-65	-49	-110	43	-154	20	35	-75	-25	-56	80	-30	-4
1.264167	-152	3860	-2080	-19214	-115	-8462	2488	-8763	-51	-8438	-460	-10994	-156	-8379	829	-9551	136	1134	6508	-17541	-110	-25	-95	-63	-2614	-9643	6616	-11484	-267	-9043	6265	-7899	-778	-8857	7633	-11164	-65	-58	-107	40	-153	18	25	-77	-33	-57	79	-33	0
1.265000	-145	3884	-2006	-19149	-107	-8439	2650	-9133	-59	-8434	-338	-11236	-181	-8308	843	-10202	109	1141	6744	-17402	-111	-25	-102	-70	-2312	-9749	6653	-11699	-551	-9186	6250	-8049	-766	-8956	7623	-11337	-65	-63	-111	37	-155	17	27	-81	-29	-60	79	-31	-4
1.265833	-154	3893	-1926	-19067	-119	-8410	2727	-9508	-58	-8451	-210	-11501	-160	-8291	850	-10865	97	1153	6994	-17251	-110	-24	-102	-81	-2254	-9862	6703	-11926	-553	-9331	6247	-8213	-745	-9066	7631	-11518	-65	-58	-104	40	-151	17	33	-77	-21	-58	80	-33	-1
1.266667	-159	3901	-1834	-18960	-19	-8371	2793	-9873	-38	-8497	-83	-11787	-79	-8323	867	-11538	148	1170	7244	-17099	-103	-22	-97	-68	-1869	-9986	6762	-12177	-355	-9477	6259	-8397	-1160	-9178	7657	-11699	-62	-58	-105	41	-159	18	30	-77	-21	-57	81	-28	1
1.267500	-155	3900	-1740	-18837	76	-8330	2828	-10223	111	-8549	39	-12090	22	-8407	874	-12225	22	1178	7500	-16970	-104	-24	-97	-69	-1566	-10125	6829	-12451	-378	-9633	6282	-8600	-2189	-9302	7700	-11890	-62	-56	-112	41	-150	19	34	-75	-15	-58	77	-29	-1
[truncated: 10,478 more rows]
[truncated: 15 more columns]
