# Supplementary material for: Novel Methods for Surface EMG Analysis and Exploration Based on Multi-Modal Gaussian Mixture Models
Source: PLoS One. 2016 Jun 30;11(6):e0157239. doi: 10.1371/journal.pone.0157239 (PMC4928879; doi:10.1371/journal.pone.0157239)
Supplement: S2 File — (ZIP) [file pone.0157239.s002.zip › Haf_horses_walk_data/Haf_h12_w1_kin.trc]

PathFileType	4	(X/Y/Z)	D:\Users\zsoldosr\Desktop\HaflingerProjektEMGBiopsy\RawData\M2\Sonjaw1r.trc
DataRate	CameraRate	NumFrames	NumMarkers	Units	OrigDataRate	OrigDataStartFrame	OrigNumFrames
120.00	120.00	1200	7	mm	120.00	1	1200
Frame#	Time	Head			Withers			Sacrum			HFL			HFR			HHL			HHR
		X1	Y1	Z1	X2	Y2	Z2	X3	Y3	Z3	X4	Y4	Z4	X5	Y5	Z5	X6	Y6	Z6	X7	Y7	Z7
1	0.000	1417.40698	-459.62909	1609.04871	387.76843	-113.94514	1312.47839	-383.48413	32.40783	1318.89600	734.41968	-34.66783	-5.19466	1047.07556	-376.36871	51.82721	-699.42920	251.67574	74.78258	-200.91882	-118.96842	-3.17805
2	0.008	1413.08289	-459.65811	1613.10901	388.25186	-114.19051	1313.08313	-384.13455	31.92351	1319.95288	721.85522	-33.76175	-5.30989	1073.80627	-377.61371	47.34616	-684.55603	253.80296	85.78859	-213.48341	-118.08646	-3.18702
3	0.017	1408.64966	-459.63556	1617.23779	388.62015	-114.44646	1313.70459	-384.86081	31.36738	1321.05640	709.25885	-32.85648	-5.39826	1098.95056	-378.57462	42.66557	-667.93396	254.68289	94.33949	-226.12267	-117.19225	-3.14683
4	0.025	1404.04468	-459.53622	1621.47742	388.78775	-114.72698	1314.35327	-385.70398	30.71010	1322.24561	696.64398	-31.95010	-5.43993	1121.47437	-379.22345	37.72527	-648.42383	253.72691	99.08670	-238.84241	-116.29131	-3.05095
5	0.033	1399.25977	-459.35806	1625.83154	388.71164	-115.04666	1315.03015	-386.66104	29.97221	1323.53870	684.01831	-31.04136	-5.43777	1141.17822	-379.67932	32.63786	-625.71570	250.98164	99.96540	-251.61433	-115.38302	-2.95262
6	0.042	1394.32446	-459.11356	1630.27002	388.38599	-115.42499	1315.73157	-387.69614	29.20245	1324.92749	671.34705	-30.11906	-5.41744	1158.32959	-380.03149	27.62677	-600.08209	246.69954	97.67440	-264.41263	-114.44528	-2.91944
7	0.050	1389.28687	-458.81921	1634.74695	387.83105	-115.89786	1316.45740	-388.75598	28.44584	1326.38831	658.60602	-29.16167	-5.40295	1172.92346	-380.39526	22.89549	-571.95715	241.08766	93.18726	-277.20978	-113.48543	-2.94961
8	0.058	1384.19653	-458.46835	1639.21375	387.08597	-116.51556	1317.21033	-389.78369	27.71586	1327.89099	645.83185	-28.18913	-5.39638	1184.48181	-380.94458	18.51193	-541.73358	234.31836	87.53624	-289.99539	-112.54866	-2.97707
9	0.067	1379.10010	-458.03067	1643.61682	386.20432	-117.32407	1317.98914	-390.72968	26.98750	1329.40405	633.08606	-27.26893	-5.38809	1192.51709	-381.74170	14.42685	-509.80914	226.56918	81.67706	-302.80151	-111.64542	-2.96117
10	0.075	1374.04724	-457.49249	1647.89294	385.24637	-118.34859	1318.78943	-391.55823	26.21223	1330.89819	620.37421	-26.40660	-5.36903	1196.88831	-382.58978	10.55623	-476.56183	218.02487	76.30491	-315.66260	-110.75217	-2.90602
11	0.083	1369.09753	-456.88092	1651.97742	384.26651	-119.58912	1319.60559	-392.25034	25.34215	1332.34741	607.64478	-25.51546	-5.33060	1197.70093	-383.12241	6.83109	-442.20871	208.90050	71.74949	-328.56851	-109.86951	-2.82331
12	0.092	1364.31628	-456.24789	1655.81519	383.30734	-121.02135	1320.43091	-392.80075	24.35198	1333.72888	594.87585	-24.54188	-5.27414	1195.07275	-383.09235	3.31485	-406.81879	199.42766	68.06221	-341.50018	-109.00073	-2.73570
13	0.100	1359.76270	-455.63602	1659.36816	382.40448	-122.60343	1321.25586	-393.21466	23.24046	1335.02563	582.11481	-23.50780	-5.21116	1189.19727	-382.50851	0.28329	-370.49908	189.83002	65.22495	-354.45981	-108.10105	-2.68798
14	0.108	1355.47913	-455.06009	1662.60986	381.59216	-124.29316	1322.07373	-393.50610	22.00169	1336.22998	569.46045	-22.42984	-5.14840	1180.60571	-381.43262	-2.02295	-333.55453	180.42874	63.39128	-367.43652	-107.11800	-2.71488
15	0.117	1351.49597	-454.51865	1665.52051	380.90213	-126.05965	1322.88098	-393.69141	20.60731	1337.34167	557.05499	-21.28890	-5.07360	1170.12817	-379.85956	-3.68080	-296.51364	171.71988	62.93161	-380.38776	-106.08297	-2.80113
16	0.125	1347.84766	-454.01160	1668.08789	380.36267	-127.87670	1323.67090	-393.78311	19.04340	1338.36365	545.04254	-20.04418	-4.94193	1158.57019	-377.90131	-4.92960	-260.03891	164.15402	64.03406	-393.27795	-105.09808	-2.89491
17	0.133	1344.58630	-453.54233	1670.30640	379.99716	-129.71214	1324.42896	-393.79202	17.35177	1339.29480	533.52850	-18.62158	-4.69155	1146.46338	-375.88220	-5.86398	-224.78094	157.81143	66.21705	-406.12756	-104.22482	-2.95481
18	0.142	1341.78467	-453.11508	1672.16687	379.81512	-131.52516	1325.13940	-393.73346	15.60739	1340.12109	522.59204	-16.92720	-4.28383	1134.04028	-374.13733	-6.44815	-191.20148	152.38930	68.42192	-418.98703	-103.43990	-2.97310
19	0.150	1339.52551	-452.74219	1673.65076	379.79587	-133.26768	1325.79395	-393.63428	13.87603	1340.81726	512.27338	-14.92690	-3.71099	1121.38879	-372.78210	-6.72036	-159.43732	147.53275	69.68511	-431.86563	-102.68921	-2.95954
20	0.158	1337.88074	-452.45139	1674.73853	379.88010	-134.88718	1326.39417	-393.54343	12.21970	1341.36121	502.56696	-12.70807	-2.97125	1108.56812	-371.72958	-6.82157	-129.36218	143.15234	69.65559	-444.73410	-101.95056	-2.91583
21	0.167	1336.89539	-452.28229	1675.41821	379.98676	-136.32907	1326.94910	-393.53580	10.71852	1341.74536	493.46600	-10.43942	-2.05283	1095.62622	-370.86469	-6.86172	-100.79138	139.43367	68.49104	-457.56821	-101.23648	-2.84683
22	0.175	1336.58594	-452.27307	1675.68347	380.04568	-137.54019	1327.47339	-393.69348	9.46261	1341.97119	485.01056	-8.28594	-0.93218	1082.63208	-370.11908	-6.87261	-73.51886	136.61517	66.49791	-470.35443	-100.53724	-2.77687
23	0.183	1336.94495	-452.43896	1675.53308	380.01767	-138.47902	1327.98511	-394.07999	8.52792	1342.04199	477.36182	-6.37718	0.42129	1069.67981	-369.42395	-6.85740	-47.18457	134.80374	63.96185	-483.09149	-99.81427	-2.72057
24	0.192	1337.94104	-452.75589	1674.96960	379.89334	-139.12961	1328.49695	-394.72748	7.95322	1341.95715	470.81427	-4.81204	2.01762	1056.81604	-368.70251	-6.81786	-21.34363	133.95216	61.12009	-495.80713	-99.06288	-2.67197
25	0.200	1339.52380	-453.17087	1673.99536	379.68222	-139.50620	1329.00574	-395.63788	7.71192	1341.69250	465.60971	-3.54864	3.85135	1044.01172	-367.91516	-6.77353	4.19971	133.94231	58.11926	-508.53790	-98.30625	-2.64249
26	0.208	1341.63562	-453.63486	1672.60889	379.40125	-139.64438	1329.49707	-396.79559	7.69043	1341.18042	461.75317	-2.15900	6.09926	1031.20667	-367.06976	-6.76446	29.15552	134.68080	54.97456	-521.27161	-97.53949	-2.65163
27	0.217	1344.22229	-454.12695	1670.80786	379.06845	-139.58441	1329.95471	-398.18088	7.72477	1340.32605	459.18988	0.23997	9.51145	1018.36218	-366.21039	-6.80437	52.83118	136.12701	51.56901	-533.95935	-96.74760	-2.68089
28	0.225	1347.23743	-454.64697	1668.59155	378.69809	-139.35902	1330.36609	-399.76666	7.69588	1339.05371	458.31384	4.58933	15.56013	1005.50806	-365.39053	-6.86451	74.40381	138.25024	47.69880	-546.59521	-95.96935	-2.69025
29	0.233	1350.63330	-455.19186	1665.96619	378.29398	-138.99704	1330.71814	-401.50229	7.58247	1337.32764	460.23422	11.11813	25.67467	992.73480	-364.61642	-6.93254	93.13788	140.99158	43.18987	-559.21362	-95.27967	-2.66670
30	0.242	1354.35059	-455.75787	1662.94958	377.84714	-138.53529	1330.99451	-403.30701	7.42497	1335.13904	466.28384	18.74823	39.66103	980.10632	-363.84750	-7.03636	108.41925	144.24158	38.00141	-571.83130	-94.65920	-2.64362
31	0.250	1358.32056	-456.36032	1659.57483	377.33807	-138.01898	1331.17761	-405.08337	7.27038	1332.49109	477.05585	25.41016	54.88118	967.54175	-363.09674	-7.16802	119.71552	147.83701	32.19048	-584.44891	-93.97274	-2.67865
32	0.258	1362.47009	-457.02386	1655.89404	376.73840	-137.48563	1331.25366	-406.74216	7.15556	1329.39502	491.93658	29.28877	67.63542	954.86780	-362.43420	-7.26415	126.65814	151.60056	25.80918	-597.06421	-93.15220	-2.78914
33	0.267	1366.72534	-457.75171	1651.97571	376.01550	-136.94958	1331.21448	-408.22894	7.12051	1325.88928	509.61810	29.94875	75.77045	942.04828	-361.84338	-7.29522	129.17133	155.32617	18.92692	-609.66858	-92.27155	-2.92359
34	0.275	1371.01538	-458.51651	1647.89771	375.14267	-136.40123	1331.05176	-409.53616	7.21070	1322.06726	528.93103	28.36507	79.95453	929.22931	-361.20050	-7.28740	127.38129	158.71529	11.93654	-622.25452	-91.41550	-3.02633
35	0.283	1375.26978	-459.27036	1643.74292	374.10715	-135.81662	1330.75305	-410.68234	7.45175	1318.06897	549.20374	25.98909	82.54668	916.57068	-360.40546	-7.28547	121.41931	161.45580	5.85635	-634.81433	-90.60256	-3.10025
36	0.292	1379.41370	-459.95328	1639.59546	372.91052	-135.17136	1330.30505	-411.67551	7.84706	1314.04041	570.12537	23.73043	85.52600	904.10339	-359.46393	-7.34000	111.57849	163.44492	1.84345	-647.35254	-89.82901	-3.18841
37	0.300	1383.37476	-460.50772	1635.53650	371.56958	-134.45412	1329.69458	-412.49811	8.40605	1310.11743	591.48303	21.62769	89.44493	891.69019	-358.47266	-7.46502	98.75977	164.88734	0.15514	-659.90552	-89.10107	-3.31406
38	0.308	1387.09485	-460.89456	1631.64600	370.12039	-133.66483	1328.90796	-413.11258	9.13775	1306.42932	613.04321	19.24989	93.76942	879.17627	-357.51913	-7.62349	84.51672	166.07959	-0.03925	-672.50049	-88.41682	-3.42989
39	0.317	1390.53906	-461.09613	1628.00098	368.61902	-132.79965	1327.93774	-413.47516	10.02843	1303.09570	634.59381	16.17336	97.65453	866.57367	-356.60342	-7.78495	70.37323	167.14557	0.19920	-685.11401	-87.75533	-3.44666
40	0.325	1393.69128	-461.11234	1624.67261	367.13602	-131.84859	1326.79028	-413.55698	11.04950	1300.21838	656.00220	12.12873	100.42987	853.97125	-355.70932	-7.94094	57.04895	168.08142	0.28050	-697.70972	-87.08237	-3.35228
41	0.333	1396.53857	-460.95627	1621.73022	365.75116	-130.81073	1325.48633	-413.36099	12.16186	1297.87207	677.22467	6.99593	101.77850	841.36047	-354.86740	-8.07658	44.42175	168.93597	0.08479	-710.26416	-86.38344	-3.23777
42	0.342	1399.05139	-460.64206	1619.24512	364.54724	-129.70676	1324.05676	-412.91684	13.30093	1296.10095	698.28052	0.84869	101.76442	828.69946	-354.07938	-8.18911	32.08563	169.81946	-0.29679	-722.72473	-85.71036	-3.16515
43	0.350	1401.17310	-460.16315	1617.28503	363.59442	-128.58032	1322.53931	-412.25778	14.35532	1294.91211	719.22473	-5.99051	100.76335	816.03271	-353.28281	-8.29728	19.77039	170.80083	-0.71072	-734.98596	-85.12230	-3.09161
44	0.358	1402.82446	-459.48276	1615.90637	362.93414	-127.49134	1320.97546	-411.40988	15.15001	1294.26123	740.16565	-13.06363	99.27551	803.40381	-352.47720	-8.36314	7.39832	171.86609	-1.03121	-746.95868	-84.58241	-2.92080
45	0.367	1403.92358	-458.55197	1615.14954	362.57455	-126.50127	1319.40576	-410.40430	15.49064	1294.06445	761.24011	-19.96375	97.68260	790.74866	-351.80801	-8.26116	-5.00470	172.96878	-1.23616	-758.62311	-83.99623	-2.54967
46	0.375	1404.41174	-457.34280	1615.04138	362.49438	-125.65646	1317.86536	-409.28961	15.27585	1294.24744	782.50824	-26.39360	96.13232	778.05035	-351.33749	-7.96484	-17.39197	174.07950	-1.38551	-769.96960	-83.30486	-1.87604
47	0.383	1404.26880	-455.87119	1615.60461	362.65216	-124.98262	1316.38831	-408.12915	14.56532	1294.78052	803.95038	-32.20177	94.58562	765.53162	-350.74963	-7.73940	-29.74359	175.18010	-1.53285	-780.92603	-82.49522	-0.79439
48	0.392	1403.50720	-454.19431	1616.85645	363.00128	-124.49255	1315.01074	-406.98083	13.53719	1295.66980	825.61633	-37.41993	92.89992	753.38214	-349.64066	-7.90316	-42.08380	176.25757	-1.68444	-791.34509	-81.59735	0.79059
49	0.400	1402.15149	-452.37540	1618.79565	363.50528	-124.19472	1313.76758	-405.87183	12.39761	1296.92261	847.74384	-42.23753	90.86475	741.33337	-348.12119	-8.37423	-54.45313	177.30377	-1.82830	-801.04852	-80.68553	2.89219
50	0.408	1400.21973	-450.45010	1621.39368	364.14529	-124.09176	1312.68677	-404.79266	11.32890	1298.52368	870.69873	-46.92086	88.23662	728.93964	-346.71005	-8.74004	-66.86224	178.31003	-1.95667	-809.92084	-79.82689	5.40124
51	0.417	1397.72498	-448.43018	1624.59790	364.91583	-124.17609	1311.79138	-403.71411	10.48780	1300.43079	894.73743	-51.63840	84.84732	716.13281	-345.73447	-8.73802	-79.28522	179.28400	-2.05483	-817.93274	-79.07019	8.16064
52	0.425	1394.68433	-446.31519	1628.34546	365.81146	-124.42999	1311.10156	-402.60986	10.00791	1302.58154	919.80206	-56.35645	80.70941	703.14294	-345.14346	-8.44295	-91.69080	180.25255	-2.10990	-825.02576	-78.53241	11.04604
53	0.433	1391.12134	-444.08441	1632.57764	366.81271	-124.82611	1310.62573	-401.47662	9.97761	1304.90112	945.64795	-60.94018	76.00325	690.19604	-344.68704	-8.10527	-104.07452	181.22867	-2.13557	-831.01740	-78.36942	14.03269
54	0.442	1387.06750	-441.70493	1637.24768	367.87991	-125.32911	1310.35095	-400.34485	10.40244	1307.30518	972.13000	-65.25774	70.98637	677.44434	-344.14667	-7.91593	-116.46057	182.19814	-2.17130	-835.65894	-78.55817	17.36038
55	0.450	1382.56665	-439.16391	1642.31372	368.95770	-125.89481	1310.24695	-399.27524	11.18897	1309.70239	999.18591	-69.21718	65.91701	664.92242	-343.45657	-7.88852	-128.86896	183.15710	-2.25127	-838.66199	-78.82214	21.64523
56	0.458	1377.67249	-436.47662	1647.72498	369.98837	-126.45888	1310.28113	-398.33951	12.18370	1312.00806	1026.59302	-72.78375	60.99162	652.54541	-342.61572	-7.94245	-141.29346	184.12848	-2.36967	-839.56097	-78.86923	27.61683
57	0.467	1372.43921	-433.66971	1653.41492	370.92960	-126.93334	1310.42871	-397.59775	13.24004	1314.16052	1053.88965	-75.90626	56.31402	640.17523	-341.64514	-7.99728	-153.72327	185.11877	-2.48350	-837.70081	-78.58156	35.54018
58	0.475	1366.92407	-430.77957	1659.30652	371.76395	-127.22781	1310.67432	-397.08701	14.25408	1316.12634	1080.53088	-78.49239	51.92733	627.70746	-340.62140	-8.00401	-166.17615	186.11469	-2.54868	-832.48291	-77.88232	44.82377
59	0.483	1361.19397	-427.85526	1665.32190	372.49371	-127.27788	1311.00867	-396.82068	15.16518	1317.89844	1106.08484	-80.50905	47.83911	615.13995	-339.62460	-7.96206	-178.68732	187.11478	-2.55337	-823.56647	-76.69258	54.23264
60	0.492	1355.31995	-424.93829	1671.38721	373.13098	-127.06026	1311.42395	-396.78778	15.95040	1319.49097	1130.31384	-82.05442	43.97828	602.52441	-338.69406	-7.88309	-191.26727	188.11926	-2.52342	-810.88678	-75.24852	62.53793
61	0.500	1349.36597	-422.04153	1677.43005	373.69269	-126.58813	1311.90845	-396.95206	16.61814	1320.92859	1153.09363	-83.38273	40.11692	589.89233	-337.81628	-7.77937	-203.89713	189.11574	-2.49815	-794.57495	-74.20078	68.96202
62	0.508	1343.38757	-419.14984	1683.37805	374.20215	-125.89365	1312.44641	-397.26004	17.19799	1322.24011	1174.09290	-84.67535	35.93264	577.25195	-336.93161	-7.68692	-216.55630	190.09169	-2.50253	-774.78943	-74.15516	73.08723
63	0.517	1337.44312	-416.23984	1689.16589	374.69235	-125.01405	1313.02332	-397.65332	17.73221	1323.45776	1192.43884	-85.60172	31.31993	564.60730	-335.98904	-7.63036	-229.23126	191.04825	-2.53468	-751.55615	-75.20557	74.62601
64	0.525	1331.60474	-413.31223	1694.74487	375.20221	-123.98502	1313.62756	-398.07452	18.27096	1324.60999	1207.01233	-85.47287	26.53954	551.95618	-335.00610	-7.57916	-241.91684	191.98856	-2.57426	-724.78339	-77.00748	73.52721
65	0.533	1325.95557	-410.40344	1700.07959	375.76755	-122.83586	1314.25305	-398.46786	18.86356	1325.71509	1217.26831	-84.00041	21.91764	539.27917	-334.06119	-7.46875	-254.61649	192.90392	-2.60634	-694.46484	-79.21317	70.22586
66	0.542	1320.57227	-407.55341	1705.13513	376.41769	-121.58554	1314.90186	-398.78296	19.54545	1326.78271	1223.57959	-81.59844	17.54136	526.57489	-333.19547	-7.27598	-267.32913	193.79071	-2.63233	-660.89368	-81.71370	65.58562
67	0.550	1315.51172	-404.77667	1709.86597	377.17932	-120.23818	1315.58301	-398.97852	20.33489	1327.81714	1226.64844	-78.86903	13.29772	513.89423	-332.35339	-7.06387	-280.04776	194.65863	-2.65872	-624.65417	-84.54465	60.58491
68	0.558	1310.81470	-402.06848	1714.21350	378.07858	-118.78397	1316.30701	-399.02023	21.24022	1328.81519	1226.54614	-75.93793	9.16342	501.28680	-331.46411	-6.90493	-292.77014	195.53059	-2.68214	-586.40015	-87.76387	56.04753
69	0.567	1306.52063	-399.42389	1718.11206	379.13815	-117.21220	1317.08081	-398.87677	22.25576	1329.76672	1222.61072	-72.63802	5.47002	488.75903	-330.54074	-6.78174	-305.50339	196.43857	-2.69115	-546.65857	-91.43655	52.46766
70	0.575	1302.67212	-396.85168	1721.50891	380.37256	-115.52494	1317.90491	-398.52258	23.34563	1330.66272	1214.57141	-69.35580	2.76197	476.32141	-329.66846	-6.61276	-318.26266	197.38870	-2.68456	-505.80435	-95.61374	49.95058
71	0.583	1299.31372	-394.38010	1724.38306	381.77957	-113.74108	1318.77551	-397.94614	24.44569	1331.50073	1203.32446	-66.85461	1.28571	464.03162	-328.92316	-6.33242	-331.06036	198.35820	-2.67310	-464.18271	-100.27533	48.33821
72	0.592	1296.49390	-392.05170	1726.74133	383.33258	-111.89703	1319.68433	-397.15875	25.48942	1332.28796	1190.32983	-65.17726	0.76792	451.97113	-328.31866	-5.91945	-343.89941	199.31403	-2.67686	-422.23688	-105.29946	47.40326
73	0.600	1294.26917	-389.91132	1728.59827	384.98218	-110.04613	1320.61218	-396.19800	26.43637	1333.03955	1176.70105	-63.64275	0.74493	440.19733	-327.81458	-5.37791	-356.79218	200.19556	-2.73875	-380.49731	-110.51799	47.01150
74	0.608	1292.70654	-387.99918	1729.96240	386.66519	-108.24445	1321.52588	-395.12405	27.28180	1333.76428	1163.04541	-61.88668	0.85386	428.72266	-327.35394	-4.68102	-369.75156	200.96521	-2.88671	-339.49286	-115.81218	47.19996
75	0.617	1291.88000	-386.35284	1730.83533	388.31506	-106.52628	1322.38452	-394.01291	28.03632	1334.44434	1149.68835	-60.16192	0.85804	417.55841	-326.90784	-3.75386	-382.72345	201.71594	-3.06346	-299.72348	-121.10674	48.02026
76	0.625	1291.85852	-385.00958	1731.22131	389.86984	-104.89555	1323.15344	-392.94757	28.70496	1335.03967	1136.70447	-58.75238	0.67737	406.80988	-326.50803	-2.54158	-395.57666	202.63908	-3.15852	-261.67496	-126.32339	49.24524
77	0.633	1292.69189	-383.99857	1731.12805	391.27649	-103.33784	1323.81665	-392.00372	29.29784	1335.50818	1123.95386	-57.65347	0.38003	396.72949	-326.23871	-1.02813	-408.19809	203.87633	-3.11189	-225.76823	-131.41400	50.28629
78	0.642	1294.40027	-383.33084	1730.55054	392.49164	-101.83419	1324.37451	-391.23227	29.85162	1335.81897	1111.26465	-56.71541	0.09486	387.68726	-326.21613	0.81192	-420.59836	205.37842	-2.96146	-192.21011	-136.35165	50.40074
79	0.650	1296.97485	-383.00620	1729.46423	393.48221	-100.36619	1324.83044	-390.64877	30.42350	1335.94971	1098.56946	-55.77428	-0.07149	380.08325	-326.58780	3.01252	-432.95181	206.86191	-2.81636	-160.87973	-141.09276	49.03024
80	0.658	1300.38428	-383.02576	1727.83850	394.22458	-98.91589	1325.18298	-390.23557	31.04583	1335.87573	1085.90930	-54.71107	-0.10536	374.21320	-327.52756	5.63473	-445.46613	208.07050	-2.75300	-131.42958	-145.67676	46.10988
81	0.667	1304.57996	-383.38910	1725.65271	394.70221	-97.47280	1325.42383	-389.95746	31.68276	1335.56714	1073.31958	-53.53736	-0.09661	370.19940	-329.22107	8.92783	-458.18149	209.05385	-2.73087	-103.54364	-150.29677	42.08792
82	0.675	1309.49731	-384.08224	1722.89844	394.90747	-96.04686	1325.53760	-389.78998	32.25470	1335.00696	1060.75903	-52.40074	-0.16045	368.18799	-331.86850	13.52532	-470.98712	209.98445	-2.67979	-77.14331	-155.14928	37.56558
83	0.683	1315.05664	-385.06812	1719.57385	394.84985	-94.66945	1325.50696	-389.73849	32.70515	1334.20020	1048.18225	-51.42201	-0.32814	368.73254	-335.70056	20.28468	-483.77832	210.89047	-2.62258	-52.46857	-160.25967	32.93304
84	0.692	1321.16931	-386.28629	1715.68372	394.55954	-93.38538	1325.32361	-389.82712	33.02402	1333.15405	1035.58984	-50.54543	-0.53328	372.85803	-340.92694	29.62176	-496.51898	211.71548	-2.64835	-30.02515	-165.41264	28.30707
85	0.700	1327.75024	-387.67017	1711.24207	394.08041	-92.25050	1324.99341	-390.07300	33.22143	1331.86279	1022.98694	-49.60765	-0.71777	381.47943	-347.56091	40.94098	-509.21738	212.45128	-2.80724	-10.41252	-170.12482	23.65272
86	0.708	1334.72705	-389.17795	1706.27271	393.45676	-91.32738	1324.53333	-390.46982	33.29505	1330.31018	1010.36700	-48.52685	-0.88936	394.70398	-355.22250	52.77404	-521.89160	213.16101	-3.04934	5.82840	-173.74673	18.91819
87	0.717	1342.03430	-390.80908	1700.81128	392.71719	-90.67050	1323.96667	-390.98282	33.21297	1328.47437	997.73718	-47.37625	-1.07050	411.78827	-363.13663	63.47190	-534.54535	213.94064	-3.25398	18.25233	-175.68307	14.10295
88	0.725	1349.59058	-392.57953	1694.90222	391.86533	-90.30846	1323.32629	-391.55923	32.93425	1326.33350	985.11957	-46.28310	-1.26635	431.66351	-370.43042	71.92294	-547.16864	214.83655	-3.33014	26.46582	-175.64899	9.34001
89	0.733	1357.28406	-394.49158	1688.60303	390.88669	-90.23045	1322.65967	-392.15198	32.45021	1323.87537	972.53467	-45.29453	-1.49317	453.39154	-376.49664	77.89863	-559.75897	215.80757	-3.29758	30.05522	-173.94238	5.07012
90	0.742	1364.97986	-396.53589	1682.00366	389.76782	-90.38956	1322.02673	-392.73520	31.77591	1321.11011	959.99426	-44.34247	-1.77117	476.31671	-381.11374	81.88635	-572.32715	216.80112	-3.26527	28.61519	-171.43330	1.93773
91	0.750	1372.52893	-398.69855	1675.23901	388.51642	-90.72526	1321.48535	-393.29483	30.90711	1318.09973	947.47778	-43.31402	-2.07744	500.04266	-384.34637	84.63282	-584.89307	217.81947	-3.32684	22.11510	-169.06766	0.24064
92	0.758	1379.76868	-400.95947	1668.48169	387.17422	-91.18706	1321.06763	-393.80267	29.83202	1314.99243	934.94202	-42.18880	-2.36928	524.33484	-386.39758	86.77109	-597.47321	218.88425	-3.47407	11.48245	-167.31673	-0.36906
93	0.767	1386.53320	-403.29144	1661.92834	385.81943	-91.74786	1320.76868	-394.20322	28.56971	1312.01685	922.39197	-41.08614	-2.63299	549.02417	-387.44693	88.65535	-610.04932	219.97163	-3.60449	-1.39395	-166.10112	-0.49707
94	0.775	1392.66724	-405.65158	1655.78711	384.55869	-92.40994	1320.55383	-394.42374	27.16533	1309.42407	909.89789	-40.09746	-2.86041	573.94873	-387.55463	90.36310	-622.56848	221.01563	-3.61855	-14.64063	-165.11620	-0.53667
95	0.783	1398.03638	-407.98340	1650.25562	383.50970	-93.20431	1320.37585	-394.38870	25.67372	1307.43542	897.52087	-39.16256	-3.03716	598.93652	-386.73270	91.82271	-634.98401	221.99118	-3.52329	-27.38327	-164.14873	-0.64244
96	0.792	1402.53442	-410.23984	1645.49890	382.76993	-94.17879	1320.18677	-394.03519	24.15799	1306.21655	885.24652	-38.20102	-3.18359	623.88458	-385.04822	92.91348	-647.25183	222.96309	-3.41838	-39.69012	-163.17921	-0.89023
97	0.800	1406.08411	-412.39319	1641.63733	382.38306	-95.37418	1319.94580	-393.33887	22.68722	1305.85156	872.99493	-37.23187	-3.35598	648.83105	-382.63599	93.49776	-659.26416	224.01312	-3.32880	-51.86275	-162.31316	-1.27298
98	0.808	1408.63306	-414.42633	1638.74915	382.33356	-96.79901	1319.62585	-392.33603	21.33516	1306.30383	860.69818	-36.28958	-3.58328	673.89368	-379.65839	93.48566	-670.81653	225.14639	-3.05212	-64.03981	-161.65277	-1.65687
99	0.817	1410.14929	-416.33182	1636.88464	382.57278	-98.41884	1319.21631	-391.11850	20.17841	1307.39844	848.35950	-35.35518	-3.82517	699.22156	-376.26941	92.86020	-681.67371	226.28285	-2.23360	-76.23787	-161.17923	-1.91431
100	0.825	1410.62256	-418.11157	1636.07825	383.04565	-100.16843	1318.71960	-389.80206	19.28522	1308.88635	836.03601	-34.43610	-4.02778	724.98004	-372.66046	91.63742	-691.65106	227.31290	-0.62095	-88.44324	-160.73904	-2.05850
101	0.833	1410.07068	-419.76868	1636.34485	383.70010	-101.97516	1318.14697	-388.49603	18.69699	1310.55176	823.78546	-33.60574	-4.19979	751.27686	-369.10028	89.86139	-700.60748	228.16347	1.77156	-100.64740	-160.18916	-2.17446
102	0.842	1408.53796	-421.30502	1637.67041	384.48859	-103.77068	1317.51807	-387.28900	18.41832	1312.25269	811.59619	-32.89243	-4.38219	778.11475	-365.85495	87.60771	-708.34949	228.85020	4.71844	-112.87178	-159.53351	-2.28846
103	0.850	1406.08374	-422.71954	1640.01208	385.37210	-105.48926	1316.86462	-386.24072	18.40800	1313.90332	799.36542	-32.21741	-4.56557	805.45441	-363.08115	84.93219	-714.54358	229.52673	7.96255	-125.15315	-158.85428	-2.37643
104	0.858	1402.77100	-423.99081	1643.30127	386.32962	-107.06544	1316.23096	-385.37848	18.56207	1315.47009	787.00934	-31.50385	-4.70192	833.30341	-360.80975	81.82429	-718.78992	230.47931	11.43649	-137.49231	-158.15704	-2.44517
105	0.867	1398.66138	-425.07202	1647.44983	387.36594	-108.43403	1315.66833	-384.69684	18.74153	1316.97473	774.56653	-30.75605	-4.78677	861.66016	-359.05865	78.24062	-720.81842	231.99930	15.50975	-149.84262	-157.39311	-2.51564
106	0.875	1393.81592	-425.92065	1652.36169	388.50296	-109.54123	1315.22668	-384.16275	18.83883	1318.45972	762.14404	-29.98962	-4.86743	890.46521	-357.89105	74.14563	-720.42938	234.27608	21.10074	-162.15869	-156.58560	-2.56573
107	0.883	1388.29736	-426.52356	1657.94312	389.75534	-110.36528	1314.94421	-383.73807	18.79977	1319.93408	749.81537	-29.17537	-4.98131	919.70874	-357.28101	69.51282	-717.12567	237.36934	29.30735	-174.44077	-155.80692	-2.57099
108	0.892	1382.17078	-426.89069	1664.10217	391.10663	-110.92485	1314.83911	-383.40579	18.60482	1321.36548	737.56738	-28.29432	-5.12712	949.38696	-357.00952	64.35434	-710.20105	241.08784	40.57001	-186.73315	-155.08102	-2.56183
109	0.900	1375.50378	-427.04227	1670.74512	392.50104	-111.26974	1314.90942	-383.18048	18.25375	1322.71106	725.30182	-27.38381	-5.27586	979.29889	-356.75662	58.77936	-699.45532	244.89226	54.08177	-199.07678	-154.38934	-2.58011
110	0.908	1368.36865	-427.00571	1677.77710	393.85440	-111.46355	1315.14136	-383.10239	17.75308	1323.94287	712.93335	-26.50070	-5.39729	1009.04425	-356.26294	53.00844	-685.41602	248.02753	68.02718	-211.47379	-153.68219	-2.63687
111	0.917	1360.83862	-426.80933	1685.10559	395.07370	-111.56246	1315.51892	-383.21844	17.10579	1325.05579	700.48083	-25.68011	-5.48240	1038.12122	-355.43524	47.31341	-668.67285	249.78107	80.37458	-223.91890	-152.87741	-2.72698
112	0.925	1352.99011	-426.47992	1692.63538	396.07495	-111.60285	1316.02710	-383.55933	16.30953	1326.06714	688.00500	-24.92345	-5.53053	1065.92737	-354.34201	41.88108	-649.33807	249.74861	89.59044	-236.43810	-151.95634	-2.81425
113	0.933	1344.91479	-426.05035	1700.26575	396.79532	-111.61107	1316.64734	-384.12680	15.35888	1327.00366	675.51282	-24.18579	-5.53585	1091.85632	-353.07748	36.66845	-627.23096	247.92375	94.93466	-249.05998	-151.00552	-2.84417
114	0.942	1336.72388	-425.55667	1707.89526	397.20087	-111.62132	1317.35803	-384.89178	14.25115	1327.88062	662.97571	-23.39992	-5.49474	1115.41895	-351.66092	31.44474	-602.28473	244.49811	96.40259	-261.75803	-150.09839	-2.81522
115	0.950	1328.53357	-425.01926	1715.42834	397.28888	-111.67777	1318.14465	-385.79932	12.99393	1328.69373	650.37488	-22.53310	-5.40978	1136.16577	-350.12122	26.02686	-574.65411	239.65237	94.55820	-274.47003	-149.21936	-2.78085
116	0.958	1320.45398	-424.43219	1722.77539	397.08490	-111.82738	1319.00208	-386.78198	11.61043	1329.43152	637.71802	-21.60067	-5.29824	1153.60718	-348.63855	20.47505	-544.60101	233.54202	90.33803	-287.17670	-148.32616	-2.77589
117	0.967	1312.58679	-423.77328	1729.85327	396.63681	-112.11758	1319.92725	-387.77362	10.15628	1330.09180	625.06592	-20.63594	-5.18775	1167.31738	-347.53174	15.13079	-512.44971	226.34853	84.80016	-299.90125	-147.40706	-2.78667
118	0.975	1305.02136	-423.02576	1736.59021	396.00851	-112.59219	1320.91296	-388.71481	8.72897	1330.69055	612.50378	-19.65768	-5.09030	1177.02795	-347.09909	10.48503	-478.62616	218.27505	78.88491	-312.64545	-146.47032	-2.78960
119	0.983	1297.82593	-422.19223	1742.92871	395.27374	-113.28270	1321.94836	-389.55807	7.42420	1331.26343	600.06940	-18.66222	-4.99807	1182.60583	-347.42773	6.85986	-443.57074	209.54948	73.25240	-325.38324	-145.52153	-2.79115
120	0.992	1291.04785	-421.29132	1748.82324	394.50888	-114.20261	1323.02209	-390.27350	6.27566	1331.85535	587.77240	-17.63290	-4.88087	1184.09033	-348.18344	4.08875	-407.55811	200.46567	68.24876	-338.11005	-144.56293	-2.80758
121	1.000	1284.72363	-420.33981	1754.23975	393.78537	-115.34716	1324.12256	-390.84149	5.24747	1332.50378	575.68359	-16.52691	-4.67129	1181.75146	-348.64069	1.63792	-370.68280	191.35997	64.04745	-350.86105	-143.62621	-2.80898
122	1.008	1278.88721	-419.34467	1759.14856	393.16708	-116.69815	1325.23352	-391.23318	4.28447	1333.22595	563.95935	-15.27130	-4.30012	1176.07751	-348.10675	-0.85844	-333.00864	182.55518	60.87239	-363.66144	-142.75742	-2.75772
123	1.017	1273.58337	-418.32614	1763.50842	392.71234	-118.22759	1326.33191	-391.40814	3.37696	1334.02148	552.78015	-13.79544	-3.75039	1167.73853	-346.39777	-3.27517	-294.71310	174.36641	59.08324	-376.47925	-141.95308	-2.68188
124	1.025	1268.87415	-417.33118	1767.26440	392.47122	-119.89307	1327.38953	-391.34460	2.55632	1334.87903	542.29797	-12.05730	-3.03093	1157.39038	-344.05945	-5.17274	-256.18265	167.08188	58.95026	-389.27240	-141.17368	-2.63853
125	1.033	1264.83057	-416.40942	1770.37000	392.47690	-121.63557	1328.37268	-391.06308	1.82540	1335.75989	532.66107	-10.08805	-2.09018	1145.55530	-341.98730	-6.24406	-218.04758	160.85776	60.25769	-402.06693	-140.40277	-2.66496
126	1.042	1261.53320	-415.61331	1772.79321	392.73688	-123.38830	1329.24194	-390.60870	1.12162	1336.56519	524.11206	-8.05837	-0.79111	1132.77515	-340.64694	-6.57021	-181.11609	155.67360	62.18874	-414.92221	-139.65309	-2.76335
127	1.050	1259.08057	-415.02405	1774.49841	393.22614	-125.08679	1329.95801	-390.03476	0.34550	1337.16333	517.03699	-6.22787	0.98337	1119.56567	-339.88562	-6.43092	-146.17749	151.46683	63.70282	-427.83047	-138.90547	-2.88459
128	1.058	1257.57397	-414.72568	1775.44995	393.88336	-126.67720	1330.48816	-389.41409	-0.55102	1337.49231	511.77563	-4.68086	3.23059	1106.24170	-339.36316	-6.07546	-113.69354	148.27444	64.04381	-440.71353	-138.10997	-2.95328
129	1.067	1257.08447	-414.73947	1775.62842	394.61707	-128.12857	1330.80981	-388.84106	-1.49162	1337.60498	508.30276	-2.96733	6.01836	1093.03259	-338.79654	-5.75243	-83.59888	146.21011	62.95528	-453.51187	-137.29861	-2.91241
130	1.075	1257.61475	-414.98267	1775.03699	395.32333	-129.43968	1330.91064	-388.40262	-2.32750	1337.57935	506.29553	0.00481	10.02559	1080.13745	-337.99557	-5.68648	-55.42975	145.38774	60.60438	-466.23972	-136.55959	-2.77463
131	1.083	1259.09912	-415.31335	1773.70801	395.91006	-130.62488	1330.78394	-388.14554	-2.95420	1337.42615	505.83923	5.46459	16.89815	1067.51843	-336.97064	-5.91027	-28.64001	145.85776	57.39252	-478.94962	-135.87744	-2.64075
132	1.092	1261.44922	-415.64005	1771.70093	396.31189	-131.68922	1330.42517	-388.07391	-3.35490	1337.11084	508.04724	13.78447	28.38929	1054.94678	-335.89478	-6.27336	-2.84686	147.53595	53.72482	-491.67114	-135.14519	-2.60323
133	1.100	1264.58704	-415.95450	1769.08618	396.49142	-132.61736	1329.83484	-388.17438	-3.56533	1336.60632	514.58289	23.79384	44.23067	1042.31348	-334.88068	-6.62406	22.02051	150.19635	49.84555	-504.40576	-134.31511	-2.65829
134	1.108	1268.45471	-416.29352	1765.91357	396.43555	-133.38135	1329.02844	-388.43591	-3.63129	1335.89441	526.32159	33.23160	61.06835	1029.64380	-333.95471	-6.86358	45.65363	153.51230	45.83852	-517.14624	-133.44362	-2.76678
135	1.117	1273.03113	-416.73932	1762.18530	396.14999	-133.94983	1328.03833	-388.85037	-3.58853	1334.94714	542.60144	40.18863	74.51094	1016.92987	-333.16492	-6.92667	67.44043	157.07291	41.70081	-529.87091	-132.62329	-2.90192
136	1.125	1278.32239	-417.40729	1757.86646	395.65121	-134.28691	1326.90747	-389.40573	-3.46262	1333.71936	561.85767	44.27857	82.45009	1004.19104	-332.49445	-6.86563	86.61536	160.41463	37.37203	-542.53613	-131.90440	-2.99886
137	1.133	1284.31116	-418.36420	1752.94434	394.96457	-134.36270	1325.68030	-390.08212	-3.27364	1332.15112	582.74658	46.52136	86.14539	991.51569	-331.81000	-6.84417	102.37372	163.08353	32.70866	-555.09998	-131.24989	-2.99179
138	1.142	1290.92346	-419.58130	1747.47156	394.12631	-134.17792	1324.39539	-390.85031	-3.03638	1330.18359	604.54785	48.22995	88.40186	978.93536	-331.03143	-6.96054	113.99103	164.72395	27.44862	-567.56848	-130.57677	-2.91486
139	1.150	1298.05774	-420.99478	1741.53003	393.17792	-133.76248	1323.07935	-391.67120	-2.75974	1327.77588	626.87323	49.98151	91.17062	966.41302	-330.19998	-7.18044	120.94934	165.26059	21.30375	-580.00537	-129.83374	-2.87813
140	1.158	1305.62280	-422.57455	1735.18665	392.15509	-133.14827	1321.74792	-392.49872	-2.44355	1324.91199	649.39142	51.47054	94.72473	953.90942	-329.37469	-7.43100	122.96277	165.05989	14.35130	-592.48071	-129.02332	-2.94957
141	1.167	1313.53613	-424.31070	1728.49365	391.07748	-132.35469	1320.41138	-393.28763	-2.07936	1321.60596	671.81482	52.08322	98.35796	941.38379	-328.58286	-7.65620	119.92322	164.78952	7.52528	-605.02216	-128.19366	-3.09091
142	1.175	1321.70190	-426.16971	1721.50854	389.94382	-131.39442	1319.07922	-393.99866	-1.65916	1317.91724	693.97131	51.40530	101.30952	928.82202	-327.82675	-7.81385	111.99011	165.02261	2.36906	-617.60126	-127.41639	-3.21160
143	1.183	1329.99890	-428.07397	1714.30981	388.73654	-130.28447	1317.76025	-394.59540	-1.17470	1313.97852	715.80170	49.30739	103.18108	916.20557	-327.12558	-7.86147	99.95398	165.97388	-0.22926	-630.17468	-126.72536	-3.26539
144	1.192	1338.28357	-429.90219	1707.00232	387.43747	-129.05505	1316.46594	-395.04099	-0.59880	1310.01538	737.27228	45.88057	103.97049	903.40302	-326.60071	-7.72667	85.48187	167.48323	-0.82923	-642.72888	-126.05654	-3.28063
145	1.200	1346.40576	-431.51862	1699.71631	386.04990	-127.75121	1315.21619	-395.29254	0.13508	1306.30591	758.32855	41.40210	103.97527	890.29492	-326.38596	-7.36609	70.59192	169.13004	-0.66651	-655.25269	-125.30059	-3.30852
146	1.208	1354.22754	-432.82449	1692.60706	384.61478	-126.42860	1314.04333	-395.29834	1.12683	1303.09326	778.97729	36.23109	103.62854	877.04242	-326.35645	-6.90674	56.58722	170.53772	-0.56478	-667.74280	-124.44067	-3.34710
147	1.217	1361.62695	-433.78287	1685.84570	383.21210	-125.15015	1312.98889	-395.01746	2.45447	1300.52637	799.38293	30.66452	103.31429	863.99481	-326.14972	-6.59523	43.60706	171.65860	-0.75056	-680.23914	-123.55661	-3.34920
148	1.225	1368.48352	-434.39322	1679.59839	381.95105	-123.98176	1312.08704	-394.44202	4.09058	1298.64404	819.79645	24.91015	103.23309	851.30005	-325.54324	-6.55811	31.17651	172.67102	-1.14192	-692.74640	-122.70313	-3.30889
149	1.233	1374.67542	-434.65982	1674.01013	380.95181	-122.98026	1311.35071	-393.59396	5.86671	1297.38428	840.38123	19.08547	103.34018	838.82300	-324.60748	-6.72996	18.88568	173.70905	-1.55509	-705.16962	-121.88382	-3.26150
150	1.242	1380.09680	-434.59637	1669.19946	380.31848	-122.17599	1310.77087	-392.51855	7.54057	1296.63623	861.17627	13.19180	103.41762	826.44122	-323.47116	-6.99721	6.56958	174.79144	-1.84880	-717.37360	-121.11141	-3.17886
151	1.250	1384.67529	-434.24146	1665.25757	380.10645	-121.56055	1310.32642	-391.29144	8.89919	1296.30530	882.21826	7.18779	103.24135	814.18353	-322.13422	-7.31691	-5.80255	175.88626	-2.01673	-729.25018	-120.41313	-2.92007
152	1.258	1388.36841	-433.64401	1662.24365	380.30624	-121.09026	1309.99426	-390.00717	9.80564	1296.33801	903.62482	1.00698	102.63437	802.04858	-320.58563	-7.69666	-18.21423	176.96143	-2.14160	-740.73102	-119.77039	-2.29774
153	1.267	1391.14368	-432.83630	1660.18433	380.86060	-120.70723	1309.75269	-388.74332	10.20754	1296.71472	925.52655	-5.45609	101.45584	789.90460	-318.97696	-8.10005	-30.62854	178.02267	-2.27517	-751.75012	-119.09246	-1.17366
154	1.275	1392.97437	-431.83609	1659.07642	381.69934	-120.37246	1309.58362	-387.54114	10.15303	1297.44385	947.94855	-12.16980	99.68446	777.61041	-317.55508	-8.41175	-43.01563	179.10483	-2.39997	-762.20276	-118.27113	0.50040
155	1.283	1393.85425	-430.66644	1658.89331	382.76181	-120.09816	1309.47534	-386.41595	9.80061	1298.55261	970.80365	-18.95510	97.43364	765.07849	-316.50348	-8.49282	-55.37433	180.20343	-2.49006	-771.96497	-117.26321	2.70811
156	1.292	1393.81006	-429.36288	1659.59363	384.00070	-119.95463	1309.42200	-385.36456	9.38139	1300.06335	993.99170	-25.73789	94.83299	752.30469	-315.82950	-8.28850	-67.71655	181.27086	-2.55480	-780.88330	-116.16747	5.39444
157	1.300	1392.89465	-427.95798	1661.12549	385.37463	-120.03674	1309.42407	-384.36325	9.11761	1301.96106	1017.45605	-32.50691	91.95427	739.45221	-315.29773	-7.92575	-80.04529	182.28769	-2.61222	-788.71259	-115.19651	8.41980
158	1.308	1391.16907	-426.45541	1663.42200	386.83911	-120.41650	1309.49097	-383.38113	9.14633	1304.17151	1041.15369	-39.10448	88.81985	726.72803	-314.62067	-7.63533	-92.36206	183.28963	-2.66117	-795.18530	-114.51212	11.55539
159	1.317	1388.69250	-424.82947	1666.40125	388.34659	-121.11694	1309.63782	-382.40598	9.47927	1306.56506	1065.01624	-45.34255	85.44626	714.17084	-313.73401	-7.54059	-104.68042	184.32907	-2.70044	-800.13287	-114.15145	14.73252
160	1.325	1385.52576	-423.06268	1669.97729	389.85220	-122.10247	1309.87720	-381.46234	10.02999	1308.99548	1088.95618	-51.19615	81.88293	701.70081	-312.73590	-7.59020	-117.02368	185.42830	-2.74232	-803.40125	-114.07465	18.39331
161	1.333	1381.73816	-421.17844	1674.06909	391.31070	-123.28206	1310.21362	-380.61090	10.69044	1311.34680	1112.91431	-56.76933	78.19994	689.25958	-311.69305	-7.66483	-129.40735	186.56870	-2.79091	-804.63196	-114.16875	23.49086
162	1.342	1377.40527	-419.22507	1678.59326	392.66592	-124.53429	1310.64404	-379.92450	11.36875	1313.54822	1136.89282	-62.22160	74.45898	676.81580	-310.62292	-7.69265	-141.82172	187.71481	-2.83191	-803.19440	-114.28955	30.96204
163	1.350	1372.59875	-417.23721	1683.45618	393.84628	-125.73667	1311.16455	-379.46341	11.98482	1315.55859	1160.87756	-67.76770	70.68027	664.32935	-309.54956	-7.69216	-154.25452	188.83322	-2.85754	-798.41022	-114.30662	40.96546
164	1.358	1367.38721	-415.22177	1688.55823	394.77426	-126.78133	1311.77161	-379.26941	12.49032	1317.35376	1184.63306	-73.59209	66.75801	651.76239	-308.51385	-7.70999	-166.72656	189.89891	-2.88380	-789.82458	-114.06957	52.53607
165	1.367	1361.84155	-413.16901	1693.80115	395.38837	-127.58311	1312.46033	-379.36572	12.89917	1318.93262	1207.48657	-79.56718	62.46585	639.12195	-307.54355	-7.74053	-179.26581	190.90822	-2.92449	-777.22888	-113.55531	64.02499
166	1.375	1356.03430	-411.07065	1699.09387	395.66687	-128.08632	1313.22241	-379.74863	13.27306	1320.31580	1228.31873	-85.03575	57.69986	626.44965	-306.61847	-7.74440	-191.87494	191.87692	-2.96712	-760.57874	-113.09219	73.82034
167	1.383	1350.04346	-408.93015	1704.35571	395.63727	-128.27245	1314.04895	-380.37805	13.67384	1321.53088	1246.04504	-89.19321	52.65749	613.73822	-305.69943	-7.69552	-204.55661	192.82224	-2.98949	-739.94879	-113.16732	80.72142
168	1.392	1343.95459	-406.76324	1709.51721	395.36716	-128.16322	1314.93103	-381.18274	14.13481	1322.59827	1260.32996	-91.76175	47.67991	600.93628	-304.77972	-7.58869	-217.32324	193.75699	-2.98238	-715.43036	-113.93279	84.02148
169	1.400	1337.85852	-404.60141	1714.51819	394.94666	-127.80772	1315.85840	-382.08044	14.66397	1323.52844	1271.71143	-93.11292	42.99024	588.05872	-303.86176	-7.44696	-230.16254	194.68771	-2.95431	-687.05518	-115.06469	83.61706
170	1.408	1331.84656	-402.49002	1719.30542	394.47473	-127.25477	1316.81970	-382.99261	15.26169	1324.32458	1280.95654	-93.94365	38.57270	575.18445	-302.93481	-7.31223	-243.03748	195.61606	-2.91686	-654.91272	-116.16788	80.12448
171	1.417	1326.00439	-400.46381	1723.82935	394.04990	-126.53008	1317.80359	-383.84229	15.93688	1324.99390	1288.32813	-94.85483	34.28345	562.35876	-302.00476	-7.20408	-255.92093	196.54167	-2.88000	-619.34021	-117.18757	74.75861
172	1.425	1320.40967	-398.52267	1728.04199	393.76285	-125.63547	1318.80249	-384.55194	16.70860	1325.56714	1293.35742	-95.84642	30.15320	549.56738	-301.09839	-7.10696	-268.81100	197.46733	-2.86226	-580.95648	-118.37984	68.91654
173	1.433	1315.13293	-396.64117	1731.89380	393.69339	-124.56079	1319.82019	-385.05225	17.59339	1326.10767	1295.22559	-96.34618	26.42085	536.77130	-300.22974	-7.00916	-281.71988	198.40425	-2.88151	-540.48639	-120.02350	63.71433
174	1.442	1310.24316	-394.79730	1735.33411	393.91071	-123.29594	1320.87024	-385.29074	18.58903	1326.69128	1293.46216	-96.08611	23.06983	523.95966	-299.38666	-6.92901	-294.65167	199.34491	-2.94129	-498.55975	-122.23552	59.75774
175	1.450	1305.80725	-392.99194	1738.31470	394.46561	-121.84779	1321.96387	-385.23361	19.66636	1327.36731	1288.11548	-95.34239	19.64607	511.18805	-298.56277	-6.88511	-307.58636	200.26230	-3.02164	-455.69537	-124.95714	57.17422
176	1.458	1301.88721	-391.25797	1740.79749	395.37390	-120.25446	1323.09558	-384.86746	20.77423	1328.14539	1279.38330	-94.13876	15.70880	498.55011	-297.77527	-6.85657	-320.49646	201.16238	-3.08442	-412.39178	-128.05302	55.77457
177	1.467	1298.53992	-389.65063	1742.75854	396.60855	-118.57943	1324.23267	-384.20474	21.85110	1329.00574	1267.82520	-92.22641	11.23717	486.09656	-297.05637	-6.76900	-333.38379	202.07318	-3.11292	-369.13226	-131.47218	55.28519
178	1.475	1295.81873	-388.21713	1744.18726	398.11011	-116.88863	1325.31848	-383.28482	22.83838	1329.90833	1254.72241	-89.81802	6.79970	473.81860	-296.43289	-6.53732	-346.28326	202.98999	-3.12581	-326.34766	-135.26395	55.54204
179	1.483	1293.77539	-386.97919	1745.08252	399.80609	-115.22923	1326.28857	-382.16483	23.69200	1330.79773	1241.55176	-87.71478	3.29328	461.72644	-295.88165	-6.14845	-359.21539	203.89482	-3.14340	-284.42767	-139.42041	56.47176
180	1.492	1292.46533	-385.94452	1745.45361	401.62686	-113.62513	1327.08923	-380.90811	24.38695	1331.61499	1228.95850	-86.49884	1.21502	449.87317	-295.36090	-5.63906	-372.14612	204.83247	-3.15577	-243.78258	-143.79274	57.91134
181	1.500	1291.95081	-385.11670	1745.31262	403.51141	-112.08755	1327.69226	-379.58398	24.91139	1332.31177	1216.36951	-85.60696	0.47563	438.31250	-294.89334	-4.98955	-384.99280	205.92456	-3.11583	-204.90921	-148.14313	59.46398
182	1.508	1292.30066	-384.50702	1744.66650	405.40268	-110.62511	1328.09802	-378.27310	25.26051	1332.85486	1202.97925	-83.94326	0.72855	427.14545	-294.54483	-4.12699	-397.67810	207.24313	-2.98566	-168.28621	-152.29146	60.49652
183	1.517	1293.58496	-384.15417	1743.51306	407.24124	-109.24115	1328.32983	-377.05569	25.44834	1333.21399	1188.92346	-81.41225	1.39289	416.60510	-294.37210	-3.00580	-410.21957	208.68587	-2.80385	-134.13000	-156.26764	60.32915
184	1.525	1295.85852	-384.11697	1741.84058	408.96484	-107.92125	1328.42358	-375.98602	25.52609	1333.34546	1175.11511	-79.03855	1.77208	407.02966	-294.44376	-1.62889	-422.72720	210.05971	-2.65601	-102.35247	-160.24536	58.53995
185	1.533	1299.13745	-384.44424	1739.63379	410.51248	-106.62554	1328.41333	-375.08536	25.57912	1333.19714	1162.25598	-77.73437	1.54378	398.74536	-294.87582	-0.02050	-435.28357	211.25209	-2.58099	-72.74023	-164.32460	55.14915
186	1.542	1303.38647	-385.15268	1736.88098	411.82678	-105.29755	1328.31689	-374.36270	25.69971	1332.73901	1150.23218	-77.39246	0.95081	391.92786	-295.85745	1.84969	-447.89340	212.25044	-2.56937	-45.08316	-168.47986	50.55741
187	1.550	1308.52429	-386.22293	1733.57935	412.85492	-103.88271	1328.12805	-373.83307	25.94926	1331.97656	1138.41895	-77.19366	0.43693	386.53705	-297.68732	4.25650	-460.52869	213.06583	-2.62111	-19.24490	-172.66449	45.32526
188	1.558	1314.44702	-387.61636	1729.73022	413.55301	-102.34499	1327.81775	-373.51575	26.34032	1330.93311	1126.37695	-76.56523	0.20851	382.58679	-300.78601	7.93145	-473.15942	213.72260	-2.73640	4.72583	-176.81639	39.96001
189	1.567	1321.04944	-389.29343	1725.33374	413.89337	-100.68050	1327.34912	-373.42444	26.85865	1329.62415	1114.05115	-75.57338	0.13923	380.66168	-305.64001	13.93099	-485.76581	214.31082	-2.87585	26.51736	-180.75876	34.81490
190	1.575	1328.23206	-391.21039	1720.38647	413.87222	-98.92669	1326.70105	-373.56543	27.48910	1328.04297	1101.55713	-74.55713	-0.01103	381.97394	-312.62601	22.92724	-498.34232	214.98605	-2.97721	45.59755	-184.16974	30.05191
191	1.583	1335.90198	-393.31833	1714.88745	413.51608	-97.16212	1325.87854	-373.94241	28.20902	1326.16235	1089.03711	-73.71732	-0.34176	387.68860	-321.71313	34.44823	-510.88644	215.84644	-3.02275	61.33606	-186.60614	25.58813
192	1.592	1343.97632	-395.57715	1708.84534	412.87833	-95.49512	1324.90649	-374.55750	28.96540	1323.95422	1076.58606	-73.01173	-0.75870	398.19305	-332.25555	46.89001	-523.39197	216.83513	-3.06115	73.11282	-187.53905	21.09271
193	1.600	1352.37549	-397.95999	1702.28284	412.02289	-94.04021	1323.81738	-375.40317	29.66647	1321.41113	1064.23145	-72.24407	-1.10058	412.95758	-343.16431	58.34119	-535.86536	217.82935	-3.14053	80.41788	-186.59943	16.20168
194	1.608	1361.01379	-400.45361	1695.23901	411.00748	-92.88935	1322.64355	-376.43665	30.20849	1318.54370	1051.98145	-71.24663	-1.28654	430.92712	-353.41153	67.53523	-548.32733	218.77823	-3.25294	82.96704	-184.00691	10.95147
195	1.617	1369.79602	-403.06781	1687.77332	409.87241	-92.09039	1321.41382	-377.53793	30.52191	1315.36841	1039.82190	-70.05030	-1.38237	451.02338	-362.43256	74.26007	-560.77539	219.71452	-3.35509	80.73965	-180.65575	6.02542
196	1.625	1378.61438	-405.83105	1679.96362	408.63480	-91.64252	1320.15698	-378.49915	30.58606	1311.91785	1027.68042	-68.86869	-1.51688	472.44434	-370.14328	79.08217	-573.18158	220.68135	-3.41881	74.01105	-177.58430	2.36238
197	1.633	1387.33850	-408.77856	1671.90576	407.29126	-91.50796	1318.90601	-379.11484	30.38521	1308.28345	1015.45972	-67.87572	-1.73486	494.70459	-376.71411	82.79498	-585.54462	221.69223	-3.45219	63.59662	-175.33890	0.39275
198	1.642	1395.80005	-411.96414	1663.72412	405.82996	-91.62486	1317.69873	-379.31219	29.87062	1304.64392	1003.11804	-67.03375	-1.98103	517.53662	-382.32034	86.00849	-597.90356	222.74042	-3.48195	50.99785	-173.87097	-0.25593
199	1.650	1403.79126	-415.47696	1655.58447	404.24637	-91.92120	1316.56995	-379.15921	29.02526	1301.23145	990.69879	-66.18457	-2.18604	540.78894	-386.99155	88.98891	-610.28290	223.79001	-3.52685	37.86476	-172.85239	-0.31810
200	1.658	1411.08911	-419.42661	1647.69568	402.55930	-92.34183	1315.54297	-378.75491	27.95024	1298.26697	978.27155	-65.22256	-2.30896	564.36810	-390.62134	91.71419	-622.66394	224.78171	-3.57684	25.13698	-171.96165	-0.33312
201	1.667	1417.50842	-423.88486	1640.28882	400.81995	-92.87608	1314.62415	-378.15186	26.83574	1295.92554	965.88300	-64.14677	-2.35768	588.17200	-393.10599	94.05756	-635.02148	225.69225	-3.60040	12.85852	-171.08418	-0.47686
202	1.675	1422.95166	-428.80078	1633.57556	399.10858	-93.56550	1313.80542	-377.37347	25.86621	1294.32166	953.55817	-63.04707	-2.41812	612.03497	-394.48660	95.94250	-647.34027	226.55128	-3.58722	0.71350	-170.32626	-0.70573
203	1.683	1427.42407	-433.95499	1627.70532	397.52139	-94.48300	1313.07556	-376.46790	25.15497	1293.47742	941.27484	-62.03506	-2.59740	635.82239	-394.93588	97.33491	-659.58057	227.40581	-3.56080	-11.51268	-169.75284	-0.95423
204	1.692	1431.00610	-439.01303	1622.74768	396.15057	-95.68810	1312.42969	-375.51050	24.74065	1293.29749	928.95935	-61.13635	-2.89538	659.59082	-394.61798	98.15950	-671.66565	228.31500	-3.51156	-23.86395	-169.23773	-1.21378
205	1.700	1433.80774	-443.64142	1618.70605	395.06335	-97.18954	1311.86694	-374.56180	24.62262	1293.60925	916.58032	-60.28889	-3.18158	683.52655	-393.68643	98.36261	-683.47888	229.33336	-3.30460	-36.28180	-168.61633	-1.49230
206	1.708	1435.93579	-447.59857	1615.54321	394.29309	-98.94327	1311.38428	-373.65680	24.77647	1294.26135	904.19830	-59.44565	-3.34806	707.75732	-392.37491	98.01616	-694.83081	230.45604	-2.68744	-48.66920	-167.85083	-1.76512
207	1.717	1437.48254	-450.76279	1613.20007	393.84579	-100.87444	1310.97339	-372.82104	25.15857	1295.19116	891.87585	-58.61561	-3.45506	732.33557	-390.92368	97.23228	-705.48425	231.63330	-1.43047	-60.97768	-167.02722	-1.97673
208	1.725	1438.52417	-453.11255	1611.61060	393.71179	-102.89969	1310.62476	-372.07230	25.70329	1296.40112	879.60950	-57.80454	-3.64460	757.30237	-389.49661	96.06671	-715.23322	232.82971	0.53928	-73.23621	-166.25031	-2.08427
209	1.733	1439.11523	-454.69025	1610.71851	393.87357	-104.93478	1310.33850	-371.40958	26.30269	1297.88940	867.36505	-56.98886	-3.93236	782.65186	-388.24097	94.56505	-723.91473	234.00192	3.12317	-85.47714	-165.56461	-2.09958
210	1.742	1439.27734	-455.57208	1610.49597	394.31168	-106.88873	1310.13135	-370.80359	26.82974	1299.62244	855.12018	-56.16287	-4.20337	808.28442	-387.34091	92.79079	-731.36273	235.05487	6.10506	-97.70026	-164.93773	-2.08455
211	1.750	1438.98242	-455.85391	1610.96033	395.01172	-108.66253	1310.03430	-370.21289	27.19186	1301.54700	842.86847	-55.35478	-4.38830	834.11414	-386.94672	90.73639	-737.39148	235.88501	9.22301	-109.90768	-164.29846	-2.08915
212	1.758	1438.14355	-455.65442	1612.17871	395.96301	-110.16387	1310.08545	-369.62146	27.34110	1303.59705	830.59479	-54.58325	-4.51276	860.23676	-387.05051	88.23451	-741.83191	236.53029	12.32570	-122.10764	-163.60710	-2.10421
213	1.767	1436.62695	-455.13025	1614.24658	397.14355	-111.32802	1310.31848	-369.05475	27.26553	1305.69714	818.27313	-53.82841	-4.60673	886.85040	-387.55469	85.07674	-744.58508	237.38524	15.65999	-134.31839	-162.84311	-2.11475
214	1.775	1434.29468	-454.48553	1617.23621	398.50455	-112.13429	1310.74805	-368.57092	26.99438	1307.77075	805.90479	-53.05833	-4.67853	914.03088	-388.48660	81.23408	-745.51685	239.15373	20.06463	-146.59219	-161.97635	-2.16015
215	1.783	1431.05408	-453.94363	1621.14404	399.96521	-112.61425	1311.36169	-368.24765	26.58977	1309.74939	793.52576	-52.27133	-4.74471	941.74750	-389.96426	76.84088	-744.15289	242.29941	26.65651	-158.96709	-161.04288	-2.28671
216	1.792	1426.88538	-453.67023	1625.87964	401.41724	-112.84328	1312.12292	-368.16318	26.11926	1311.58459	781.17181	-51.48724	-4.81872	970.01196	-391.93936	72.01073	-739.70447	246.55801	36.03329	-171.39943	-160.15073	-2.47424
217	1.800	1421.83911	-453.70453	1631.30164	402.74091	-112.91300	1312.97961	-368.37704	25.63597	1313.25854	768.84766	-50.69962	-4.89489	998.76868	-394.15973	66.82158	-731.68445	251.08611	47.63996	-183.80896	-159.37267	-2.63038
218	1.808	1416.01550	-453.97244	1637.26514	403.82629	-112.90183	1313.87183	-368.92065	25.18089	1314.78345	756.52600	-49.87953	-4.96720	1027.65613	-396.39420	61.45433	-720.32013	254.91408	59.86377	-196.16574	-158.70186	-2.66145
219	1.817	1409.53711	-454.36194	1643.64380	404.58615	-112.86533	1314.74451	-369.79572	24.79485	1316.18958	744.18500	-49.03443	-5.03879	1056.07629	-398.51019	56.18566	-706.15143	257.25806	70.76985	-208.49849	-158.07237	-2.57099
220	1.825	1402.52332	-454.77496	1650.32837	404.96143	-112.84546	1315.56384	-370.97607	24.51744	1317.51001	731.83679	-48.21312	-5.10113	1083.42358	-400.34158	51.21641	-689.39758	257.72647	78.92628	-220.84961	-157.40211	-2.45851
221	1.833	1395.07166	-455.13474	1657.22278	404.92624	-112.88355	1316.32043	-372.41025	24.36710	1318.77393	719.49646	-47.43173	-5.13317	1109.08972	-401.69626	46.56936	-669.87341	256.41733	83.80816	-233.24467	-156.63309	-2.40863
222	1.842	1387.25732	-455.38962	1664.24365	404.49640	-113.02500	1317.02173	-374.02560	24.32712	1320.00085	707.13159	-46.63428	-5.13561	1132.37805	-402.49561	42.08010	-647.37762	253.71492	85.60158	-245.70505	-155.74773	-2.42940
223	1.850	1379.14551	-455.52179	1671.31824	403.73209	-113.31094	1317.68494	-375.73734	24.35196	1321.20068	694.68945	-45.77089	-5.13253	1152.62537	-402.76221	37.44998	-621.97241	249.91267	84.72302	-258.24982	-154.79871	-2.47925
224	1.858	1370.80994	-455.55014	1678.37952	402.71854	-113.76679	1318.33313	-377.45901	24.38053	1322.37866	682.15692	-44.87869	-5.13625	1169.50415	-402.50266	32.42809	-593.92657	245.06021	81.59554	-270.86096	-153.88190	-2.50531
225	1.867	1362.33789	-455.51950	1685.36255	401.53531	-114.40185	1318.98767	-379.10651	24.35116	1323.53638	669.54840	-44.02053	-5.14521	1183.03674	-401.70834	27.01679	-563.55103	239.11554	76.75952	-283.50439	-153.03210	-2.48033
226	1.875	1353.82239	-455.47430	1692.20044	400.24106	-115.21397	1319.66064	-380.60309	24.21150	1324.66650	656.88525	-43.18771	-5.15591	1193.26978	-400.42429	21.52297	-531.16321	232.14403	70.96385	-296.18466	-152.20010	-2.42931
227	1.883	1345.35583	-455.44165	1698.82495	398.87622	-116.18764	1320.35266	-381.89453	23.91470	1325.75342	644.20709	-42.31945	-5.15665	1200.16943	-398.73059	16.41553	-497.13617	224.33856	65.02627	-308.92844	-151.33754	-2.40285
228	1.892	1337.02759	-455.43332	1705.17151	397.46906	-117.29474	1321.05469	-382.96228	23.42485	1326.78027	631.55078	-41.38193	-5.13418	1203.67627	-396.70694	12.04403	-461.84421	215.91049	59.57376	-321.73328	-150.44666	-2.42249
229	1.900	1328.91370	-455.44568	1711.17969	396.04321	-118.50304	1321.75134	-383.82422	22.74068	1327.73853	618.93268	-40.39399	-5.08238	1203.71228	-394.40121	8.40818	-425.54553	207.06514	54.91813	-334.55380	-149.54352	-2.46857
230	1.908	1321.07178	-455.45999	1716.79272	394.62930	-119.78060	1322.42102	-384.52393	21.90470	1328.63550	606.40295	-39.37656	-5.00054	1200.33740	-391.79788	5.22676	-388.38660	198.06567	51.17111	-347.34186	-148.63521	-2.49420
231	1.917	1313.54492	-455.45297	1721.96008	393.27310	-121.09483	1323.04028	-385.10800	20.98055	1329.49158	594.08801	-38.29941	-4.89118	1193.92493	-388.93948	2.28623	-350.50320	189.23286	48.46886	-360.10852	-147.74805	-2.45060
232	1.925	1306.36816	-455.40692	1726.64294	392.03696	-122.41273	1323.59143	-385.60486	20.01875	1330.32581	582.13922	-37.08164	-4.75120	1185.13538	-386.10498	-0.30985	-312.13568	180.88283	47.10044	-372.91370	-146.91780	-2.35118
233	1.933	1299.57983	-455.32150	1730.81616	390.99301	-123.70104	1324.06519	-386.02512	19.03761	1331.14441	570.64771	-35.63454	-4.55820	1174.75073	-383.69904	-2.32329	-273.73273	173.27153	47.31143	-385.77173	-146.12584	-2.28844
234	1.942	1293.23950	-455.23157	1734.45557	390.20569	-124.92693	1324.45679	-386.37582	18.03296	1331.94165	559.65289	-33.94238	-4.24269	1163.48865	-381.84134	-3.73685	-235.99503	166.54099	48.84402	-398.62189	-145.28627	-2.34184
235	1.950	1287.43140	-455.20398	1737.53101	389.70706	-126.06174	1324.76172	-386.66855	17.00663	1332.70471	549.26831	-32.08475	-3.67711	1151.81970	-380.24643	-4.74569	-199.79794	160.72308	50.80447	-411.40359	-144.35902	-2.48816
236	1.958	1282.24402	-455.29456	1740.03711	389.47775	-127.08560	1324.97388	-386.92532	15.98367	1333.40881	539.79517	-30.15897	-2.71583	1139.86438	-378.66492	-5.47906	-165.89978	155.85928	52.15882	-424.11060	-143.43839	-2.61898
237	1.967	1277.75342	-455.52634	1742.00537	389.44803	-127.98882	1325.08618	-387.18671	15.00441	1334.01147	531.72339	-28.25245	-1.25515	1127.56201	-377.14349	-5.95405	-134.55908	152.10989	52.30514	-436.78293	-142.63583	-2.64750
238	1.975	1274.02490	-455.93494	1743.44788	389.52170	-128.76813	1325.09192	-387.51181	14.10361	1334.46082	525.57996	-26.44985	0.70252	1114.92676	-375.79849	-6.21754	-105.44855	149.72774	51.20470	-449.46786	-141.93527	-2.59093
239	1.983	1271.10645	-456.58646	1744.32446	389.60843	-129.42009	1324.98645	-387.96100	13.29840	1334.71155	521.59497	-24.67547	3.10067	1102.04187	-374.70016	-6.33991	-77.95953	148.95757	49.18022	-462.18161	-141.23434	-2.52853
240	1.992	1269.00708	-457.52496	1744.59033	389.64352	-129.93593	1324.76550	-388.57297	12.59867	1334.73462	519.43451	-22.34835	6.21821	1088.99731	-373.89639	-6.35360	-51.58954	149.93698	46.64400	-474.91257	-140.46524	-2.50271
241	2.000	1267.69202	-458.74042	1744.23669	389.58771	-130.29527	1324.41882	-389.35925	12.02849	1334.52246	518.59271	-18.29628	11.23492	1075.94019	-373.32953	-6.29278	-26.17627	152.62700	43.89997	-487.63739	-139.64059	-2.49490
242	2.008	1267.10229	-460.18103	1743.28418	389.41519	-130.46234	1323.92700	-390.31839	11.63672	1334.08655	519.42395	-11.49647	20.10908	1063.01685	-372.83691	-6.24138	-1.93896	156.79337	41.08356	-500.32172	-138.81631	-2.47453
243	2.017	1267.17834	-461.76541	1741.76880	389.10056	-130.39462	1323.26941	-391.44894	11.48588	1333.44226	523.50330	-2.15586	34.05689	1050.29138	-372.25720	-6.31955	20.66803	162.00018	38.20818	-512.94604	-138.04314	-2.43891
244	2.025	1267.87061	-463.40234	1739.73706	388.60953	-130.06097	1322.43665	-392.74814	11.61197	1332.57629	532.45105	8.09595	51.68650	1037.77783	-371.50659	-6.58845	41.16199	167.60110	35.23429	-525.51959	-137.33136	-2.42049
245	2.033	1269.13599	-465.02704	1737.24402	387.90009	-129.45439	1321.43762	-394.20694	11.97261	1331.42651	546.44324	17.12995	69.05705	1025.41345	-370.62543	-6.95448	59.07550	172.81894	32.07283	-538.04980	-136.63216	-2.47099
246	2.042	1270.92883	-466.62241	1734.34888	386.93683	-128.59235	1320.29688	-395.82178	12.44502	1329.91870	564.06329	23.54294	82.21661	1013.03241	-369.76035	-7.22693	73.84424	176.97552	28.51614	-550.54736	-135.90065	-2.59908
247	2.050	1273.19568	-468.20560	1731.11389	385.70340	-127.50661	1319.05054	-397.60059	12.90109	1328.03577	583.47925	27.33250	89.95113	1000.48193	-369.07526	-7.27376	84.76892	179.75641	24.21017	-563.02899	-135.14938	-2.73326
248	2.058	1275.86621	-469.77936	1727.60547	384.20483	-126.23254	1317.74146	-399.52069	13.29185	1325.80896	603.57648	29.55166	94.07584	987.67542	-368.69510	-7.07796	91.16418	181.31673	18.83247	-575.49237	-134.39748	-2.81312
249	2.067	1278.85022	-471.29221	1723.89111	382.46793	-124.80537	1316.40979	-401.48724	13.65861	1323.23352	624.00696	31.25878	97.24260	974.57495	-368.65002	-6.69386	92.58417	182.17593	12.55898	-587.95087	-133.65785	-2.86350
250	2.075	1282.05432	-472.67572	1720.03894	380.54156	-123.26073	1315.08508	-403.36688	14.06641	1320.27087	644.58350	32.73628	100.80351	961.32660	-368.75604	-6.25835	88.96130	182.93910	6.42969	-600.43982	-132.95728	-2.92805
251	2.083	1285.40210	-473.91290	1716.12000	378.48798	-121.63988	1313.78162	-405.05411	14.54221	1316.96558	665.01184	33.57243	104.56931	948.25684	-368.68475	-5.97038	80.71716	183.95398	1.86559	-612.95410	-132.29143	-3.01586
252	2.092	1288.83350	-475.03265	1712.20166	376.36719	-119.99432	1312.50305	-406.49512	15.08841	1313.50000	685.03351	33.24954	107.80283	935.54388	-368.25449	-5.92680	68.97180	185.19208	-0.45162	-625.45850	-131.61519	-3.12504
253	2.100	1292.29712	-476.05759	1708.33655	374.22852	-118.37722	1311.25037	-407.66840	15.73416	1310.12183	704.54968	31.57103	110.05219	923.08337	-367.52335	-6.05312	55.44788	186.43840	-1.01675	-637.94238	-130.88890	-3.24418
254	2.108	1295.74268	-476.99142	1704.55737	372.11307	-116.82828	1310.03137	-408.55362	16.54628	1307.06104	723.59607	28.71137	111.37274	910.69800	-366.64157	-6.22313	41.72455	187.52695	-0.84010	-650.41614	-130.08568	-3.33174
255	2.117	1299.11987	-477.83884	1700.88562	370.05823	-115.36060	1308.86414	-409.11847	17.59785	1304.49854	742.24536	25.05627	112.14241	898.30182	-365.72864	-6.36269	28.54596	188.44724	-0.67048	-662.87695	-129.19768	-3.33866
256	2.125	1302.37622	-478.60742	1697.35510	368.10150	-113.95459	1307.77771	-409.33752	18.93582	1302.56384	760.56989	21.02571	112.77837	885.88318	-364.83469	-6.46318	15.90894	189.30083	-0.77782	-675.29480	-128.27704	-3.26473
257	2.133	1305.45386	-479.29129	1694.02063	366.29480	-112.58105	1306.80896	-409.21680	20.55724	1301.33618	778.64111	16.97404	113.55757	873.43127	-363.95715	-6.55092	3.55157	190.18289	-1.10992	-687.64063	-127.40238	-3.16605
258	2.142	1308.29016	-479.87732	1690.94080	364.71823	-111.24236	1305.99365	-408.79468	22.38860	1300.83508	796.50403	13.11638	114.52495	860.94092	-363.06805	-6.65351	-8.73450	191.12979	-1.50908	-699.91852	-126.58353	-3.07632
259	2.150	1310.82495	-480.37537	1688.16150	363.46078	-109.97917	1305.35291	-408.13138	24.28244	1301.01099	814.26074	9.45732	115.48505	848.45776	-362.13385	-6.77991	-21.02734	192.14690	-1.84241	-712.11334	-125.77153	-2.93033
260	2.158	1313.00696	-480.80762	1685.71985	362.57346	-108.83802	1304.88855	-407.30872	26.06907	1301.74878	832.18005	5.83548	116.13516	836.03436	-361.13586	-6.90509	-33.32050	193.23050	-2.04304	-724.12695	-124.94177	-2.58707
261	2.167	1314.79163	-481.15686	1683.65271	362.04172	-107.84297	1304.58923	-406.43317	27.62749	1302.88611	850.59271	2.06974	116.21280	823.69067	-360.05499	-7.01075	-45.60223	194.35040	-2.12723	-735.82904	-124.09914	-1.91996
262	2.175	1316.14819	-481.37189	1681.99414	361.80261	-106.99374	1304.44336	-405.62125	28.88022	1304.25049	869.68158	-1.91340	115.54800	811.49426	-358.80566	-7.17764	-57.89130	195.45114	-2.17303	-747.14282	-123.23574	-0.87337
263	2.183	1317.07251	-481.43054	1680.76392	361.78180	-106.28131	1304.44495	-404.96866	29.76217	1305.71887	889.41034	-6.04519	114.09688	799.52374	-357.27939	-7.52991	-70.21741	196.50533	-2.25012	-758.04388	-122.32889	0.55587
264	2.192	1317.58240	-481.34866	1679.96094	361.91458	-105.70412	1304.59131	-404.52231	30.25658	1307.25659	909.65259	-10.20857	111.96019	787.64209	-355.56433	-8.02014	-82.58203	197.53651	-2.37640	-768.50250	-121.36703	2.36888
265	2.200	1317.69971	-481.13290	1679.56494	362.14496	-105.27362	1304.88074	-404.27100	30.43419	1308.88806	930.37067	-14.35975	109.30836	775.54285	-353.97491	-8.40384	-94.94592	198.57462	-2.52265	-778.45264	-120.34046	4.57061
266	2.208	1317.44470	-480.76019	1679.54749	362.42108	-105.01030	1305.30933	-404.15823	30.42767	1310.64258	951.60168	-18.58366	106.25334	763.08728	-352.77402	-8.48403	-107.27545	199.63699	-2.62621	-787.78784	-119.21167	7.12710
267	2.217	1316.83728	-480.19092	1679.88440	362.69452	-104.93527	1305.86829	-404.11017	30.38036	1312.52087	973.24963	-23.04800	102.78871	750.35767	-352.00882	-8.26457	-119.59021	200.73900	-2.62965	-796.39008	-117.96864	9.92795
268	2.225	1315.90112	-479.39182	1680.55200	362.92288	-105.06309	1306.54236	-404.06808	30.41187	1314.48889	994.86560	-27.63734	98.89284	737.46552	-351.55106	-7.87807	-131.93555	201.86758	-2.54861	-804.15839	-116.71224	12.80604
269	2.233	1314.67236	-478.36417	1681.51208	363.07419	-105.39838	1307.31140	-404.00745	30.60803	1316.49316	1015.76343	-31.67230	94.65916	724.53589	-351.13785	-7.49413	-144.32263	202.97725	-2.48010	-810.93274	-115.62038	15.67683
270	2.242	1313.20532	-477.15295	1682.70776	363.12692	-105.92438	1308.15405	-403.93924	31.02337	1318.48499	1035.69702	-34.60775	90.18924	711.71497	-350.51831	-7.24678	-156.72577	204.03845	-2.51189	-816.41766	-114.80740	18.71280
271	2.250	1311.56458	-475.82242	1684.07690	363.06668	-106.58720	1309.04846	-403.90213	31.67326	1320.42883	1055.20007	-36.74701	85.46204	699.03888	-349.65884	-7.15003	-169.13208	205.05789	-2.63160	-820.25372	-114.16081	22.35204
272	2.258	1309.81042	-474.42548	1685.56482	362.88794	-107.30402	1309.97534	-403.94763	32.51710	1322.29846	1074.92371	-38.64023	80.46248	686.43970	-348.69287	-7.12825	-181.55652	206.04913	-2.74550	-822.11053	-113.29487	27.12543
273	2.267	1307.98682	-472.98889	1687.12744	362.60071	-107.99166	1310.92358	-404.12003	33.46315	1324.07410	1094.97961	-40.36142	75.28481	673.87976	-347.72424	-7.12481	-194.00906	207.01730	-2.78551	-821.65155	-111.80994	33.38945
274	2.275	1306.12207	-471.51065	1688.72241	362.23221	-108.58482	1311.88977	-404.44244	34.40625	1325.73926	1114.86865	-41.69508	70.03264	661.36157	-346.77029	-7.12745	-206.48068	207.98009	-2.77059	-818.48718	-109.55153	41.03160
275	2.283	1304.23596	-469.96649	1690.30701	361.82327	-109.03562	1312.87207	-404.91620	35.27078	1327.28040	1133.58704	-42.46709	64.69516	648.88489	-345.79724	-7.14520	-218.96912	208.96362	-2.76085	-812.23773	-106.55745	49.39689
276	2.292	1302.34741	-468.33124	1691.84741	361.42322	-109.30495	1313.86658	-405.53140	36.03298	1328.68896	1149.92432	-42.60458	59.13937	636.43964	-344.77002	-7.19960	-231.49939	209.97281	-2.78390	-802.64191	-103.05255	57.58823
277	2.300	1300.48108	-466.60443	1693.31885	361.08246	-109.35707	1314.86499	-406.27887	36.72250	1329.96240	1163.06421	-42.19341	53.22736	623.97839	-343.70770	-7.29023	-244.09900	210.99390	-2.82108	-789.63623	-99.55650	64.82989
278	2.308	1298.66516	-464.81409	1694.69043	360.84280	-109.16174	1315.85205	-407.14862	37.39944	1331.09998	1173.14685	-41.66701	46.90876	611.43384	-342.65909	-7.36867	-256.76666	212.01186	-2.84631	-773.30560	-96.71198	70.57561
279	2.317	1296.92542	-462.99661	1695.92712	360.72906	-108.70071	1316.80603	-408.11548	38.11815	1332.09692	1181.23962	-41.91335	40.18686	598.78247	-341.65204	-7.37304	-269.48083	213.01041	-2.85337	-753.70013	-94.91715	74.43541
280	2.325	1295.28333	-461.18262	1697.00342	360.74765	-107.96904	1317.70251	-409.13000	38.90963	1332.94678	1188.27063	-43.56873	33.18447	586.03748	-340.71194	-7.28194	-282.21243	213.97504	-2.85600	-730.76068	-94.16049	76.16303
281	2.333	1293.76013	-459.39661	1697.90430	360.89188	-106.96886	1318.51941	-410.12811	39.78506	1333.65027	1193.64722	-45.71704	26.36345	573.22656	-339.84576	-7.13566	-294.92542	214.91733	-2.86617	-704.45825	-94.14155	75.78229
282	2.342	1292.37683	-457.65372	1698.61499	361.14774	-105.70615	1319.24231	-411.05365	40.74615	1334.22839	1195.52759	-46.18871	20.34569	560.40735	-338.99725	-6.99474	-307.58902	215.89058	-2.85854	-674.94373	-94.52034	73.69624
283	2.350	1291.15381	-455.95685	1699.11194	361.49911	-104.19368	1319.86755	-411.87476	41.79465	1334.73218	1192.74670	-43.79036	15.30821	547.63770	-338.09485	-6.88257	-320.19495	216.94153	-2.79019	-642.58990	-95.13670	70.61956
284	2.358	1290.11304	-454.30725	1699.36633	361.93274	-102.45488	1320.40283	-412.58194	42.93037	1335.22437	1185.88135	-39.56324	10.87192	534.92310	-337.13763	-6.79002	-332.77954	218.02966	-2.67738	-607.94299	-96.01283	67.32903
285	2.367	1289.27417	-452.71268	1699.35449	362.43933	-100.52695	1320.86218	-413.17615	44.14531	1335.74561	1176.34912	-35.57329	6.82699	522.22174	-336.20105	-6.71507	-345.41830	219.05530	-2.59341	-571.57703	-97.19962	64.38239
286	2.375	1288.65198	-451.18649	1699.06494	363.01273	-98.45523	1321.25879	-413.65570	45.42948	1336.30981	1165.13867	-32.96497	3.64762	509.51227	-335.33466	-6.66814	-358.15668	219.98735	-2.57127	-533.95081	-98.74495	62.01151
287	2.383	1288.26392	-449.75690	1698.50134	363.64774	-96.28254	1321.59839	-413.98996	46.78377	1336.91455	1152.81836	-31.48323	1.86069	496.83960	-334.48691	-6.63408	-370.96600	220.87796	-2.57897	-495.42346	-100.72006	60.21955
288	2.392	1288.13977	-448.47452	1697.67322	364.33377	-94.04764	1321.87622	-414.09540	48.21584	1337.52368	1140.03296	-30.39714	1.26572	484.29407	-333.58295	-6.55765	-383.80209	221.75208	-2.59898	-456.37134	-103.13745	58.93673
289	2.400	1288.32117	-447.39569	1696.58130	365.05148	-91.78278	1322.07935	-413.89261	49.69730	1338.07275	1127.24939	-29.31769	1.19763	471.97205	-332.63095	-6.36934	-396.67822	222.56505	-2.66841	-417.23804	-105.91563	58.13115
290	2.408	1288.85010	-446.55954	1695.21985	365.77560	-89.50481	1322.19482	-413.40656	51.13862	1338.52673	1114.48486	-28.26009	1.16328	459.91205	-331.71301	-6.00126	-409.63095	223.28334	-2.81161	-378.50592	-108.95312	57.81488
291	2.417	1289.76013	-445.98727	1693.58276	366.47470	-87.22148	1322.22156	-412.76428	52.43813	1338.88721	1101.62073	-27.30036	1.01672	448.06592	-330.90509	-5.41393	-422.61493	223.98473	-2.96468	-340.66449	-112.13757	57.94369
292	2.425	1291.07874	-445.70010	1691.66260	367.10785	-84.94987	1322.17273	-412.11176	53.52594	1339.13306	1088.68726	-26.38431	0.81100	436.38879	-330.22943	-4.61150	-435.50580	224.83307	-3.02378	-304.16443	-115.30057	58.33027
293	2.433	1292.83057	-445.73105	1689.45325	367.62546	-82.72075	1322.07190	-411.56363	54.35461	1339.21631	1075.80103	-25.42793	0.62476	424.94232	-329.65219	-3.58591	-448.21664	225.95438	-2.94831	-269.38507	-118.22974	58.62801
294	2.442	1295.03235	-446.11362	1686.95728	367.97903	-80.56436	1321.94604	-411.19131	54.89635	1339.11108	1063.01392	-24.44908	0.47977	413.92596	-329.10114	-2.26889	-460.76453	227.33333	-2.77677	-236.63104	-120.72018	58.33744
295	2.450	1297.69128	-446.85416	1684.17859	368.13406	-78.49471	1321.81396	-411.02295	55.16405	1338.82056	1050.29004	-23.52389	0.34504	403.65338	-328.54846	-0.56718	-473.25922	228.75861	-2.59602	-206.04236	-122.66869	56.92243
296	2.458	1300.80615	-447.92099	1681.10754	368.07675	-76.51128	1321.68127	-411.05469	55.22401	1338.34863	1037.57410	-22.63224	0.17834	394.49438	-328.09100	1.58828	-485.81403	229.96552	-2.49879	-177.46240	-124.16119	54.09689
297	2.467	1304.36255	-449.24829	1677.72559	367.81296	-74.61741	1321.54443	-411.26685	55.16879	1337.67712	1024.86133	-21.65611	-0.03756	386.81665	-327.89240	4.25480	-498.44180	230.89690	-2.51764	-150.49039	-125.41405	50.03039
298	2.475	1308.32837	-450.74078	1674.02161	367.36578	-72.83665	1321.39954	-411.63806	55.06194	1336.75659	1012.20691	-20.55172	-0.29045	380.94427	-328.08905	7.56582	-511.08920	231.68927	-2.61533	-124.75526	-126.64262	45.23591
299	2.483	1312.66296	-452.30548	1669.99573	366.77017	-71.21587	1321.24866	-412.16284	54.93099	1335.53137	999.64771	-19.42226	-0.55560	377.17517	-328.79669	11.89581	-523.73413	232.47310	-2.73787	-100.22372	-127.98426	40.22328
300	2.492	1317.33057	-453.88785	1665.66248	366.06580	-69.81209	1321.09924	-412.86060	54.81707	1334.00159	987.12732	-18.39976	-0.81765	375.89825	-330.18939	17.94063	-536.39441	233.31798	-2.84761	-77.33282	-129.40965	35.19471
301	2.500	1322.29810	-455.46677	1661.05615	365.28821	-68.67308	1320.95911	-413.75497	54.79478	1332.24768	974.57233	-17.48621	-1.07870	377.73669	-332.53998	26.40788	-549.08002	234.25945	-2.93241	-56.85295	-130.62433	30.01061
302	2.508	1327.52234	-457.04489	1656.23291	364.45520	-67.82397	1320.83643	-414.84451	54.92973	1330.36584	962.00781	-16.54372	-1.33689	383.48505	-336.12079	37.40894	-561.77368	235.27013	-3.01321	-39.61884	-131.11739	24.41799
303	2.517	1332.93823	-458.64288	1651.26611	363.55405	-67.26424	1320.74060	-416.09854	55.21890	1328.38611	949.50146	-15.48297	-1.57727	393.65155	-341.00168	50.11533	-574.45538	236.26541	-3.11439	-26.33786	-130.37999	18.35032
304	2.525	1338.44580	-460.24609	1646.23706	362.54779	-66.97718	1320.68213	-417.46884	55.57006	1326.26868	937.04218	-14.37913	-1.79313	407.98584	-346.88708	63.00606	-587.11017	237.19804	-3.21380	-17.51460	-128.12509	12.12217
305	2.533	1343.91479	-461.77136	1641.22314	361.40134	-66.93810	1320.67041	-418.89664	55.83736	1323.95337	924.55994	-13.32614	-1.98880	425.59375	-353.12015	74.50085	-599.71381	238.10414	-3.26856	-13.46548	-124.50993	6.49572
306	2.542	1349.21411	-463.14545	1636.29614	360.10376	-67.11217	1320.71094	-420.31619	55.87003	1321.40479	912.03186	-12.29275	-2.15995	445.47504	-358.91501	83.56836	-612.25073	239.05560	-3.28448	-14.36942	-120.31405	2.40883
307	2.550	1354.23291	-464.37451	1631.52783	358.67462	-67.46266	1320.80115	-421.66339	55.53790	1318.64294	899.51038	-11.19818	-2.30728	466.87360	-363.68365	89.97324	-624.74237	240.09982	-3.31300	-20.14960	-116.62363	0.23485
308	2.558	1358.87292	-465.50626	1626.98340	357.16168	-67.97379	1320.92395	-422.88068	54.75191	1315.76318	887.05566	-10.03710	-2.47685	489.30872	-367.20044	94.10358	-637.22321	241.21887	-3.38998	-30.06619	-114.07660	-0.52980
309	2.567	1363.04248	-466.60419	1622.73389	355.63483	-68.65884	1321.04810	-423.91318	53.48795	1312.93616	874.67523	-8.87732	-2.72028	512.49518	-369.53436	96.61263	-649.68915	242.36072	-3.49258	-42.51009	-112.53971	-0.66390
310	2.575	1366.66003	-467.74460	1618.90186	354.17596	-69.54153	1321.13513	-424.71152	51.78526	1310.38464	862.34698	-7.77599	-3.00454	536.26587	-370.88141	98.10735	-662.09351	243.52251	-3.55999	-55.65024	-111.49529	-0.69462
311	2.583	1369.65137	-468.97333	1615.65759	352.86896	-70.63588	1321.14954	-425.24243	49.73187	1308.34546	850.06842	-6.71286	-3.24843	560.52588	-371.41174	98.96207	-674.36597	244.74455	-3.54870	-68.42072	-110.51746	-0.87134
312	2.592	1371.95679	-470.29526	1613.14124	351.78998	-71.94503	1321.06445	-425.48956	47.46412	1307.02319	837.83582	-5.61766	-3.43181	585.23511	-371.19626	99.27583	-686.38599	246.03668	-3.40905	-80.71973	-109.46980	-1.21615
313	2.600	1373.54333	-471.69516	1611.40491	350.99481	-73.46825	1320.86450	-425.44824	45.15743	1306.54883	825.59705	-4.48379	-3.59992	610.36877	-370.28207	98.98356	-697.94397	247.37839	-2.98342	-92.85480	-108.44971	-1.61515
314	2.608	1374.40161	-473.12634	1610.41406	350.50635	-75.20075	1320.54712	-425.13162	42.99334	1306.94934	813.27454	-3.40802	-3.79348	635.85004	-368.83444	98.02791	-708.75281	248.74283	-2.00393	-105.06496	-107.58727	-1.96441
315	2.617	1374.54236	-474.49908	1610.06909	350.31476	-77.12544	1320.11902	-424.58618	41.12741	1308.12158	800.83734	-2.49328	-3.99374	661.60779	-367.08780	96.39828	-718.50830	250.06577	-0.26816	-117.41093	-106.90651	-2.23146
316	2.625	1373.99426	-475.71048	1610.24927	350.39127	-79.20641	1319.59131	-423.89673	39.66814	1309.82703	788.32343	-1.75386	-4.13423	687.68835	-365.19638	94.08776	-726.93396	251.25024	2.18835	-129.83694	-106.33615	-2.43282
317	2.633	1372.79871	-476.68369	1610.87573	350.69940	-81.39681	1318.97864	-423.17194	38.66227	1311.76208	775.78839	-1.10947	-4.19336	714.17297	-363.29617	91.13672	-733.79755	252.26833	5.13004	-142.25403	-105.81185	-2.58290
318	2.642	1371.00378	-477.37585	1611.92664	351.19379	-83.65063	1318.30408	-422.51712	38.10321	1313.67029	763.25629	-0.43819	-4.23415	741.09949	-361.57687	87.63297	-738.96240	253.30055	8.38770	-154.61354	-105.33609	-2.67037
319	2.650	1368.67285	-477.78793	1613.39368	351.81799	-85.91826	1317.60339	-422.00830	37.95618	1315.39600	750.73022	0.33904	-4.32133	768.53888	-360.19345	83.64373	-742.41431	254.82545	12.25201	-166.93906	-104.88802	-2.70092
320	2.658	1365.89539	-477.99207	1615.24548	352.51276	-88.13992	1316.92212	-421.67584	38.16785	1316.88550	738.22540	1.17921	-4.45710	796.55554	-359.26492	79.24911	-744.00293	257.58728	17.77735	-179.29254	-104.36301	-2.72739
321	2.667	1362.76550	-478.09320	1617.43933	353.22858	-90.25167	1316.30920	-421.50485	38.65675	1318.17993	725.75659	1.97581	-4.59022	825.11664	-358.89771	74.54646	-742.99939	262.24231	26.50462	-191.72273	-103.68069	-2.80360
322	2.675	1359.35229	-478.15472	1619.94336	353.92978	-92.19026	1315.81189	-421.45529	39.28856	1319.36963	713.29425	2.73035	-4.65106	854.15649	-359.07474	69.54750	-738.28259	268.67175	39.33687	-204.23671	-102.86066	-2.93420
323	2.683	1355.70227	-478.21536	1622.72656	354.59134	-93.89589	1315.47021	-421.48868	39.86803	1320.51685	700.79431	3.54004	-4.63108	883.62183	-359.62363	64.20168	-729.32385	275.75592	55.48508	-216.80685	-101.97314	-3.07019
324	2.692	1351.85388	-478.32001	1625.73547	355.19611	-95.32273	1315.31213	-421.58551	40.19070	1321.62720	688.27258	4.42436	-4.61982	913.36804	-360.35751	58.54539	-716.72302	282.04901	72.65002	-229.39767	-101.07417	-3.14670
325	2.700	1347.83508	-478.47925	1628.90076	355.72855	-96.44882	1315.34766	-421.75116	40.11103	1322.67688	675.77112	5.31077	-4.70135	943.03662	-361.20926	52.74955	-701.52118	286.52267	88.12411	-241.98177	-100.17220	-3.14203
326	2.708	1343.66858	-478.66052	1632.16284	356.16467	-97.28030	1315.56531	-422.01022	39.56046	1323.64600	663.27783	6.15664	-4.85592	972.08051	-362.21231	47.03913	-684.19769	288.79950	99.78011	-254.56653	-99.24144	-3.09566
327	2.717	1339.38904	-478.81644	1635.48511	356.46936	-97.85806	1315.93542	-422.38809	38.53049	1324.53516	650.74860	6.99436	-4.99613	999.98743	-363.34238	41.55849	-664.52289	288.99182	106.53322	-267.20349	-98.27068	-3.06316
328	2.725	1335.04309	-478.88879	1638.84399	356.60806	-98.25995	1316.42041	-422.88947	37.06604	1325.36401	638.17572	7.85559	-5.05245	1026.46497	-364.43704	36.27281	-642.17322	287.29095	108.33448	-279.92303	-97.28635	-3.06385
329	2.733	1330.68274	-478.82870	1642.21289	356.56613	-98.58235	1316.98608	-423.48788	35.27188	1326.16187	625.58630	8.72025	-5.01170	1051.33728	-365.29544	31.04369	-617.18011	283.71680	105.91638	-292.69009	-96.32792	-3.08377
330	2.742	1326.36340	-478.63007	1645.55261	356.36176	-98.91362	1317.60376	-424.13248	33.30908	1326.96118	612.98584	9.58383	-4.90864	1074.28467	-365.83105	25.80824	-589.83441	278.30646	100.51541	-305.45288	-95.41289	-3.11071
331	2.750	1322.14282	-478.33075	1648.81653	356.04428	-99.32520	1318.25159	-424.76437	31.35371	1327.79016	600.35211	10.48008	-4.80087	1094.72815	-366.18225	20.64196	-560.43829	271.33350	93.57582	-318.18268	-94.51695	-3.13637
332	2.758	1318.07800	-477.99185	1651.96497	355.68060	-99.87747	1318.91553	-425.33810	29.53108	1328.67334	587.67493	11.42517	-4.73197	1112.01172	-366.63855	15.67142	-529.24890	263.18863	86.39523	-330.87952	-93.59555	-3.15235
333	2.767	1314.21667	-477.67136	1654.97400	355.33713	-100.62418	1319.58594	-425.83228	27.90883	1329.64001	574.95441	12.42466	-4.69121	1125.68628	-367.42413	10.99283	-496.53329	254.15894	79.86544	-343.59631	-92.63921	-3.16903
334	2.775	1310.58887	-477.39743	1657.83081	355.06717	-101.61052	1320.25012	-426.23315	26.55056	1330.72070	562.19952	13.47733	-4.62170	1135.58435	-368.59036	6.66484	-462.54056	244.39983	74.41220	-356.41193	-91.69170	-3.19621
335	2.783	1307.20605	-477.16141	1660.52100	354.91086	-102.85957	1320.89185	-426.51318	25.51917	1331.93054	549.45355	14.54363	-4.48641	1141.62903	-370.04541	2.72362	-427.43579	234.06003	70.08512	-369.32809	-90.80840	-3.21299
336	2.792	1304.07007	-476.93985	1663.02307	354.90073	-104.35837	1321.49365	-426.63147	24.80993	1333.25366	536.79852	15.57333	-4.31081	1143.58252	-371.58929	-0.75084	-391.36624	223.40800	66.80391	-382.25018	-89.99521	-3.20543
337	2.800	1301.17798	-476.71658	1665.30847	355.06509	-106.06894	1322.03979	-426.54468	24.30133	1334.64526	524.35730	16.54997	-4.14058	1141.12427	-372.87769	-3.54807	-354.64423	212.88756	64.69425	-395.10300	-89.20239	-3.18859
338	2.808	1298.53259	-476.49091	1667.34631	355.42496	-107.94910	1322.51929	-426.21790	23.79482	1336.04529	512.26666	17.52132	-3.97203	1134.29980	-373.52991	-5.39291	-317.86722	203.06879	64.13242	-407.88953	-88.41257	-3.15994
339	2.817	1296.15344	-476.28696	1669.10730	355.98651	-109.95659	1322.92749	-425.63876	23.12507	1337.39453	500.61206	18.60707	-3.74112	1123.87671	-373.46185	-6.20560	-281.85376	194.44046	65.25778	-420.63556	-87.68497	-3.10710
340	2.825	1294.07935	-476.15448	1670.57300	356.73398	-112.04646	1323.26379	-424.82776	22.23452	1338.64209	489.44299	19.91982	-3.35026	1111.25427	-372.92334	-6.28201	-247.39374	187.11627	67.44749	-433.37057	-87.04765	-3.06489
341	2.833	1292.36389	-476.15033	1671.74463	357.62738	-114.16660	1323.52844	-423.83749	21.15318	1339.74634	478.85535	21.48300	-2.68800	1097.91577	-372.13797	-6.12888	-214.93158	180.76389	69.46697	-446.14359	-86.41388	-3.07560
342	2.842	1291.07471	-476.31470	1672.63940	358.60492	-116.25098	1323.72253	-422.74188	19.94413	1340.68091	469.01794	23.23330	-1.65628	1084.81372	-371.13702	-6.13593	-184.44678	174.92300	70.23947	-458.98120	-85.68005	-3.10862
343	2.850	1290.28613	-476.65918	1673.27478	359.58945	-118.23203	1323.84985	-421.62064	18.67835	1341.43945	460.15869	25.05433	-0.20340	1072.15381	-369.96722	-6.39089	-155.69177	169.41634	69.41576	-471.84045	-84.85253	-3.09149
344	2.858	1290.06763	-477.17184	1673.64709	360.49533	-120.06549	1323.91919	-420.55432	17.43481	1342.03271	452.52219	26.84932	1.67033	1059.62634	-368.85333	-6.71655	-128.46729	164.45801	67.24670	-484.64761	-84.02174	-2.99837
345	2.867	1290.46863	-477.82803	1673.72083	361.23642	-121.73226	1323.94543	-419.62860	16.30901	1342.47742	446.24982	28.63570	3.96561	1046.88794	-367.99899	-6.89733	-102.55481	160.38885	64.17085	-497.37714	-83.25926	-2.87547
346	2.875	1291.50464	-478.59259	1673.44580	361.74194	-123.22013	1323.94373	-418.93042	15.39984	1342.77673	441.23767	30.61753	6.88015	1033.92493	-367.33859	-6.88771	-77.52557	157.34483	60.60509	-510.05493	-82.56860	-2.79683
347	2.883	1293.15698	-479.42172	1672.78455	361.97806	-124.51276	1323.92322	-418.53442	14.74337	1342.89636	437.25082	33.29856	11.16533	1020.93842	-366.68909	-6.78660	-52.85620	155.20782	56.87965	-522.70337	-81.88548	-2.79906
348	2.892	1295.39124	-480.28702	1671.71729	361.95886	-125.59065	1323.88574	-418.48953	14.27734	1342.76843	434.54840	37.40170	18.33174	1008.05255	-366.00034	-6.70623	-28.32758	153.78072	53.14908	-535.31970	-81.12715	-2.84554
349	2.900	1298.17261	-481.19699	1670.23718	361.73676	-126.43800	1323.82751	-418.81342	13.91157	1342.33093	434.47534	43.28091	30.03243	995.30829	-365.28970	-6.73131	-4.32080	152.91046	49.32204	-547.88586	-80.27850	-2.85992
350	2.908	1301.46619	-482.17877	1668.35132	361.37830	-127.04769	1323.73889	-419.49222	13.60208	1341.55090	438.97400	50.29001	46.41942	982.72900	-364.52951	-6.90061	18.27417	152.48743	45.12404	-560.39972	-79.42253	-2.81410
351	2.917	1305.23657	-483.24008	1666.07056	360.93805	-127.41893	1323.60559	-420.47879	13.35529	1340.41138	449.14789	56.88693	64.98924	970.28235	-363.71317	-7.16290	38.46063	152.40283	40.29209	-572.89447	-78.65953	-2.76977
352	2.925	1309.44604	-484.35297	1663.39636	360.44443	-127.55529	1323.41016	-421.69122	13.20537	1338.89661	464.38812	61.53716	81.77643	957.88220	-362.91144	-7.39309	55.50110	152.53003	34.75727	-585.39343	-77.98158	-2.81287
353	2.933	1314.04993	-485.46231	1660.32324	359.89975	-127.46856	1323.13660	-423.02957	13.17975	1336.98596	482.96878	63.65562	94.08356	945.44312	-362.18927	-7.49639	68.96295	152.74896	28.66349	-597.87640	-77.28542	-2.95952
354	2.942	1319.00305	-486.51373	1656.85767	359.28772	-127.18169	1322.77576	-424.40622	13.27026	1334.65076	503.27533	63.73132	101.96777	932.98035	-361.48383	-7.52604	78.53638	152.97374	22.22206	-610.32751	-76.52811	-3.13398
355	2.950	1324.26782	-487.50238	1653.03564	358.58472	-126.72837	1322.33008	-425.76074	13.43485	1331.85510	524.40149	62.63482	107.27184	920.56958	-360.70657	-7.60816	83.92664	153.15407	15.64673	-622.77203	-75.77557	-3.23618
356	2.958	1329.80859	-488.50476	1648.92175	357.77292	-126.14821	1321.81494	-427.05338	13.61106	1328.57373	545.98059	60.87853	111.70003	908.15881	-359.93292	-7.73788	84.84473	153.30386	9.37230	-635.23389	-75.08286	-3.23151
357	2.967	1335.57043	-489.64676	1644.59399	356.84830	-125.47125	1321.25464	-428.25629	13.75479	1324.83325	567.85632	58.41164	115.87903	895.65308	-359.25916	-7.82552	81.05261	153.54483	4.22450	-647.69617	-74.40876	-3.17761
358	2.975	1341.45874	-491.00415	1640.14014	355.81876	-124.70660	1320.67102	-429.34668	13.90178	1320.76221	589.88452	54.90139	119.64793	883.07751	-358.62848	-7.86535	72.67975	154.04272	1.00346	-660.12695	-73.68100	-3.17168
359	2.983	1347.32813	-492.49341	1635.66064	354.69769	-123.85435	1320.07178	-430.29401	14.15787	1316.58557	611.87006	50.10298	122.66954	870.48456	-357.95929	-7.90634	60.69678	154.87152	-0.24040	-672.53296	-72.88969	-3.26909
360	2.992	1352.99805	-493.85736	1631.26318	353.50406	-122.92211	1319.44763	-431.04843	14.61217	1312.55286	633.62427	44.02773	124.75993	857.90930	-357.22879	-7.97749	46.86798	155.94597	-0.29071	-684.96527	-72.07782	-3.43263
361	3.000	1358.29883	-494.82260	1627.04663	352.26617	-121.92889	1318.78101	-431.54938	15.29260	1308.87891	655.04175	36.90416	125.94289	845.39044	-356.44263	-8.07592	32.91223	157.05978	-0.07355	-697.45428	-71.29817	-3.54736
362	3.008	1363.12793	-495.32416	1623.09338	351.02353	-120.90628	1318.05920	-431.74771	16.19341	1305.73254	676.11627	29.03806	126.38550	832.90692	-355.67978	-8.14384	19.65814	158.03902	-0.07368	-709.95459	-70.60715	-3.52310
363	3.017	1367.45435	-495.51828	1619.47461	349.82697	-119.89725	1317.28320	-431.61679	17.29583	1303.23645	696.93463	20.67839	126.29338	820.36493	-355.10736	-8.07413	7.06378	158.88300	-0.34917	-722.36749	-70.02969	-3.40171
364	3.025	1371.26147	-495.57132	1616.25757	348.74139	-118.94953	1316.46899	-431.15247	18.53231	1301.44751	717.65295	11.98479	125.82901	807.66748	-354.84882	-7.79659	-5.20166	159.71185	-0.78481	-734.60736	-69.52349	-3.29728
365	3.033	1374.50952	-495.54810	1613.50659	347.84650	-118.11324	1315.64124	-430.37982	19.73494	1300.33398	738.44678	3.06560	125.06592	794.81451	-354.79114	-7.38987	-17.39374	160.62277	-1.23420	-746.61792	-69.04442	-3.20971
366	3.042	1377.14404	-495.45392	1611.30212	347.22549	-117.43985	1314.82019	-429.36194	20.66874	1299.80481	759.47833	-6.01294	123.94717	781.95654	-354.59985	-7.05486	-29.63708	161.64130	-1.58518	-758.32794	-68.60477	-2.95716
367	3.050	1379.10413	-495.23108	1609.76721	346.94287	-116.96809	1314.01172	-428.18915	21.15382	1299.77954	780.88184	-15.20555	122.31088	769.34436	-353.96103	-6.97089	-41.95111	162.74745	-1.80573	-769.63092	-68.20544	-2.30607
368	3.058	1380.33582	-494.76083	1609.03894	347.02133	-116.70802	1313.21265	-426.95245	21.14178	1300.22449	802.77380	-24.41871	120.01122	757.19763	-352.72906	-7.23820	-54.30511	163.89890	-1.93237	-780.41101	-67.77664	-1.13430
369	3.067	1380.81726	-493.97168	1609.17908	347.43445	-116.64658	1312.42603	-425.72321	20.68472	1301.13123	825.29041	-33.52078	116.98811	745.46997	-350.96225	-7.84287	-66.67957	165.05545	-2.01729	-790.54187	-67.23612	0.53951
370	3.075	1380.56860	-492.91153	1610.12354	348.12302	-116.76669	1311.66833	-424.55185	19.88326	1302.48157	848.55548	-42.40411	113.24481	733.75439	-348.97809	-8.57657	-79.07080	166.18756	-2.09518	-799.85065	-66.59159	2.64954
371	3.083	1379.63208	-491.67218	1611.72693	349.01694	-117.05852	1310.96509	-423.47397	18.87751	1304.23145	872.61865	-50.95421	108.83772	721.62939	-347.26044	-9.10975	-91.45197	167.26137	-2.18456	-808.12732	-65.98276	5.11975
372	3.092	1378.05371	-490.30414	1613.84509	350.04456	-117.51855	1310.34863	-422.50500	17.83277	1306.30933	897.51807	-59.05716	103.86639	709.00867	-346.17892	-9.20872	-103.78217	168.26062	-2.28830	-815.19336	-65.58910	7.78262
373	3.100	1375.89185	-488.86621	1616.38257	351.13654	-118.14430	1309.85413	-421.63278	16.88386	1308.61572	923.31665	-66.74380	98.43111	696.06390	-345.76144	-8.87967	-116.06079	169.20773	-2.38508	-820.94043	-65.50486	10.44511
374	3.108	1373.22668	-487.47897	1619.29956	352.23083	-118.92635	1309.50977	-420.83316	16.09207	1311.02527	949.97528	-74.21922	92.63577	683.06519	-345.65317	-8.37170	-128.32697	170.13531	-2.44315	-825.29602	-65.80613	13.26019
375	3.117	1370.14148	-486.22803	1622.58643	353.27588	-119.83925	1309.32495	-420.09692	15.45216	1313.40234	977.31219	-81.72551	86.60927	670.27307	-345.36023	-8.00518	-140.61719	171.07462	-2.45652	-828.10730	-66.65205	17.02475
376	3.125	1366.69446	-485.05872	1626.22839	354.23315	-120.84032	1309.29150	-419.43707	14.92644	1315.63257	1005.08502	-89.42543	80.44513	657.77368	-344.63287	-7.92421	-152.94678	172.05360	-2.45923	-828.96814	-68.11713	22.89850
377	3.133	1362.91821	-483.81296	1630.18005	355.08286	-121.87461	1309.39636	-418.87744	14.47818	1317.65344	1032.87793	-97.17294	74.17847	645.46204	-343.54385	-8.05363	-165.31799	173.07050	-2.49284	-827.21960	-70.00654	31.61550
378	3.142	1358.83447	-482.31885	1634.36682	355.82443	-122.87915	1309.62939	-418.43909	14.08792	1319.46301	1060.05298	-104.46610	67.85703	633.18335	-342.29666	-8.23766	-177.73383	174.09912	-2.55616	-822.20813	-71.90370	42.82796
379	3.150	1354.47461	-480.48914	1638.71887	356.46677	-123.79240	1309.98328	-418.13058	13.75434	1321.10437	1086.23218	-111.11639	61.54367	620.82397	-341.10062	-8.33604	-190.19955	175.13089	-2.59727	-813.48236	-73.35757	55.11456
380	3.158	1349.89758	-478.42554	1643.19714	357.02188	-124.56777	1310.45129	-417.94635	13.49281	1322.64172	1111.55750	-117.57185	55.30104	608.32349	-340.08960	-8.28639	-202.72052	176.17593	-2.57827	-800.80048	-74.24579	66.60303
381	3.167	1345.17139	-476.35059	1647.78052	357.51074	-125.17936	1311.02795	-417.87180	13.33158	1324.13721	1135.99963	-124.01596	49.24241	595.68518	-339.24988	-8.14424	-215.29965	177.21454	-2.53124	-784.15515	-74.98694	75.68725
382	3.175	1340.32104	-474.35736	1652.43713	357.96613	-125.61863	1311.70911	-417.88577	13.30319	1325.63391	1158.72852	-129.72131	43.52324	582.96869	-338.47675	-8.00029	-227.93219	178.19447	-2.51923	-763.74768	-76.15008	81.38657
383	3.183	1335.31897	-472.28888	1657.11230	358.42386	-125.88553	1312.48950	-417.95984	13.43502	1327.14844	1178.54529	-133.80515	38.19885	570.24341	-337.66870	-7.88262	-240.59821	179.09567	-2.56905	-739.76819	-77.90431	83.37232
384	3.192	1330.16211	-469.93610	1661.73462	358.91486	-125.97398	1313.36060	-418.06094	13.74193	1328.67529	1194.80725	-136.33020	33.04503	557.56348	-336.75742	-7.78418	-253.26700	179.95697	-2.65521	-712.24744	-79.98610	81.93678
385	3.200	1324.97961	-467.33240	1666.22620	359.46469	-125.86217	1314.30786	-418.15668	14.22235	1330.19495	1207.51575	-138.02570	27.76207	544.95294	-335.73489	-7.70618	-265.92212	180.82451	-2.72547	-681.24744	-82.09642	77.95872
386	3.208	1320.04248	-464.76071	1670.49719	360.09409	-125.52065	1315.30884	-418.21402	14.85554	1331.68066	1216.52246	-138.96941	22.49854	532.37854	-334.67160	-7.63177	-278.57935	181.70793	-2.74259	-647.14868	-84.18255	72.68002
387	3.217	1315.60242	-462.47964	1674.45508	360.81754	-124.92662	1316.33423	-418.19589	15.60376	1333.10510	1221.48230	-138.63864	17.69559	519.75226	-333.67947	-7.50818	-291.27277	182.59430	-2.71264	-610.63489	-86.40394	67.30676
388	3.225	1311.70569	-460.53336	1678.05432	361.64624	-124.06955	1317.35376	-418.06461	16.42578	1334.44666	1222.43738	-136.97943	13.44512	506.99426	-332.81915	-7.29998	-304.02466	183.47472	-2.67706	-572.40887	-88.99592	62.70088
389	3.233	1308.21704	-458.80936	1681.31506	362.59512	-122.95552	1318.34595	-417.78940	17.28748	1335.69421	1219.58142	-134.24200	9.59107	494.12427	-332.03308	-7.05316	-316.81769	184.35059	-2.66988	-532.99860	-92.15318	59.26952
390	3.242	1304.99988	-457.18146	1684.27075	363.68423	-121.61349	1319.30347	-417.34924	18.15872	1336.85022	1213.13306	-130.69980	6.17240	481.27191	-331.22333	-6.86062	-329.60892	185.23325	-2.68258	-492.82938	-95.92485	57.01081
391	3.250	1302.01746	-455.58047	1686.92444	364.93176	-120.09512	1320.22888	-416.73016	19.01190	1337.92578	1203.93848	-127.23325	3.35252	468.58594	-330.38184	-6.75592	-342.38068	186.14722	-2.68351	-452.37955	-100.20879	55.69934
392	3.258	1299.31287	-454.00095	1689.25586	366.34338	-118.46734	1321.12634	-415.92450	19.83117	1338.92944	1193.24329	-124.90735	1.23117	456.16034	-329.58490	-6.66973	-355.15900	187.11070	-2.66553	-412.18393	-104.89101	55.11151
393	3.267	1296.96594	-452.48700	1691.24316	367.90457	-116.79849	1321.99658	-414.93774	20.61834	1339.85815	1181.67554	-123.71316	-0.12245	444.02325	-328.89795	-6.47911	-368.00830	188.07953	-2.66860	-372.71176	-109.94272	55.13836
394	3.275	1295.06274	-451.10327	1692.86890	369.57681	-115.13916	1322.83301	-413.79800	21.38782	1340.69800	1169.11633	-122.64425	-0.64730	432.14850	-328.32922	-6.08115	-380.99109	188.96298	-2.74361	-334.29321	-115.33302	55.72779
395	3.283	1293.67566	-449.90610	1694.11841	371.29987	-113.51282	1323.61536	-412.55533	22.16393	1341.43738	1155.57007	-121.03342	-0.46560	420.50494	-327.84323	-5.43942	-394.04791	189.77826	-2.87045	-297.19006	-120.92966	56.74708
396	3.292	1292.86255	-448.93643	1694.97986	373.00009	-111.92751	1324.31006	-411.27078	22.97755	1342.07495	1141.67566	-119.21682	-0.03854	409.12231	-327.41226	-4.56976	-406.98572	190.70547	-2.94405	-261.73364	-126.52550	57.87624
397	3.300	1292.67468	-448.23471	1695.44727	374.60333	-110.39256	1324.88684	-410.00363	23.83395	1342.60156	1128.19702	-117.81120	0.11098	398.11932	-327.06921	-3.47720	-419.68060	191.86996	-2.87774	-228.28012	-131.89426	58.56358
398	3.308	1293.15857	-447.84891	1695.51624	376.04773	-108.92274	1325.33594	-408.80219	24.67047	1342.97021	1115.31824	-116.90066	-0.14557	387.73248	-326.89020	-2.12366	-432.21201	193.15775	-2.70396	-196.94144	-136.87009	58.17380
399	3.317	1294.34497	-447.82050	1695.17676	377.28818	-107.53061	1325.66418	-407.70605	25.37101	1343.11377	1102.70313	-116.19955	-0.55471	378.34637	-326.96231	-0.45863	-444.75195	194.36487	-2.55349	-167.46213	-141.44830	56.35049
400	3.325	1296.24231	-448.17715	1694.41064	378.28955	-106.21766	1325.87866	-406.75119	25.84284	1342.98730	1090.05127	-115.51371	-0.85490	370.42499	-327.41357	1.55912	-457.39099	195.42253	-2.52726	-139.42560	-145.75162	53.23500
401	3.333	1298.83313	-448.92908	1693.20044	379.02057	-104.96824	1325.97864	-405.96738	26.07555	1342.57434	1077.36841	-114.75188	-0.96224	364.28394	-328.45020	4.03261	-470.09967	196.37146	-2.60998	-112.52429	-149.92682	49.33611
402	3.342	1302.07288	-450.03952	1691.53821	379.45709	-103.74806	1325.95947	-405.38220	26.14371	1341.86987	1064.78809	-113.80853	-0.92452	359.91516	-330.33408	7.30703	-482.81238	197.24609	-2.71985	-86.68343	-154.06006	45.21576
403	3.350	1305.90271	-451.41605	1689.42688	379.59140	-102.51771	1325.81909	-405.02856	26.18661	1340.87756	1052.33521	-112.65148	-0.88929	357.27777	-333.32861	12.11120	-495.49799	198.05707	-2.80132	-62.09760	-158.07501	41.21582
404	3.358	1310.27197	-452.96439	1686.87781	379.44421	-101.25958	1325.56104	-404.93796	26.35538	1339.60730	1039.92102	-111.43177	-1.02981	356.90356	-337.71188	19.37154	-508.15796	198.82182	-2.85654	-39.23581	-161.75699	37.41331
405	3.367	1315.14758	-454.63351	1683.90759	379.06689	-99.99940	1325.19324	-405.12256	26.73103	1338.06396	1027.45032	-110.35509	-1.37072	359.98187	-343.81567	29.61800	-520.80127	199.60410	-2.92059	-18.77539	-164.81027	33.70965
406	3.375	1320.50500	-456.40292	1680.53479	378.52515	-98.80836	1324.72754	-405.56421	27.29358	1336.23877	1014.88593	-109.43870	-1.76729	367.62732	-351.83624	42.38049	-533.43060	200.48239	-3.02793	-1.46201	-166.86751	29.87951
407	3.383	1326.31763	-458.27048	1676.77771	377.87793	-97.78368	1324.17773	-406.21878	27.95501	1334.11279	1002.28101	-108.53632	-2.08680	380.06818	-361.45285	56.14330	-546.03802	201.45361	-3.18699	12.05054	-167.63898	25.65775
408	3.392	1332.54834	-460.25122	1672.65845	377.16678	-97.01362	1323.56079	-407.02539	28.59990	1331.66199	989.72009	-107.57790	-2.31484	396.56012	-371.73657	68.97979	-558.61243	202.44044	-3.35699	21.32315	-166.96466	20.83736
409	3.400	1339.13428	-462.31189	1668.20776	376.40924	-96.54337	1322.89819	-407.90973	29.12711	1328.87109	977.20496	-106.61280	-2.48190	415.96051	-381.57294	79.42940	-571.15570	203.38928	-3.46241	26.18974	-164.76385	15.39677
410	3.408	1345.97253	-464.31186	1663.46045	375.59354	-96.36009	1322.21643	-408.78900	29.48603	1325.76038	964.67773	-105.66792	-2.58835	437.27057	-390.19086	87.02882	-583.68005	204.30209	-3.46565	26.72441	-161.27875	9.78126
411	3.417	1352.94141	-466.12894	1658.44934	374.68353	-96.40569	1321.54358	-409.58624	29.65930	1322.39807	952.13104	-104.72018	-2.66302	459.80554	-397.33954	92.20795	-596.19336	205.20125	-3.42229	23.12714	-157.27890	4.93819
412	3.425	1359.93335	-467.82104	1653.21313	373.63974	-96.60412	1320.90869	-410.24390	29.60993	1318.88123	939.60059	-103.75038	-2.80393	483.15039	-403.13950	95.79343	-608.69550	206.10970	-3.44144	15.71616	-153.74651	1.70688
413	3.433	1366.83862	-469.56305	1647.81384	372.44696	-96.88583	1320.33801	-410.72513	29.27397	1315.32385	927.09998	-102.75957	-3.06549	507.08466	-407.83328	98.55737	-621.18488	207.06427	-3.57765	5.16910	-151.29385	0.16233
414	3.442	1373.51733	-471.49112	1642.35376	371.13217	-97.20705	1319.84729	-411.00439	28.60207	1311.86914	914.63525	-101.78339	-3.37388	531.51544	-411.55621	100.95852	-633.66254	208.10681	-3.76738	-7.31219	-149.86363	-0.28811
415	3.450	1379.80322	-473.63696	1636.99841	369.76431	-97.56467	1319.43347	-411.05627	27.59574	1308.69641	902.23590	-100.83241	-3.61643	556.35968	-414.28064	103.09952	-646.11841	209.23357	-3.88840	-20.37021	-148.96521	-0.32085
416	3.458	1385.53101	-475.92691	1631.97314	368.44330	-97.99886	1319.07117	-410.85004	26.32110	1306.00403	889.93445	-99.81754	-3.77492	581.40723	-416.01343	104.91964	-658.51477	210.39511	-3.87172	-33.13577	-148.14719	-0.35082
417	3.467	1390.56799	-478.24362	1627.49719	367.28168	-98.57688	1318.71997	-410.35397	24.90522	1303.97729	877.71979	-98.67506	-3.92465	606.37006	-416.93500	106.36073	-670.78259	211.55234	-3.75315	-45.42975	-147.25510	-0.54432
418	3.475	1394.82935	-480.51175	1623.70947	366.37772	-99.36599	1318.33630	-409.54541	23.51702	1302.74646	865.52527	-97.50108	-4.11393	631.15222	-417.21350	107.31135	-682.80713	212.69032	-3.60650	-57.45705	-146.37070	-0.91728
419	3.483	1398.26282	-482.71347	1620.65991	365.78781	-100.41062	1317.88525	-408.42780	22.33387	1302.35083	853.27460	-96.43558	-4.31866	655.96246	-416.85336	107.58109	-694.41095	213.80940	-3.37300	-69.46271	-145.60301	-1.38384
420	3.492	1400.82874	-484.85129	1618.35413	365.51260	-101.72023	1317.34912	-407.05719	21.49437	1302.71619	840.93591	-95.51045	-4.50730	681.07269	-415.88370	107.05591	-705.38257	214.92555	-2.77479	-81.56722	-144.96005	-1.80845
421	3.500	1402.50220	-486.91904	1616.78845	365.50787	-103.27242	1316.72705	-405.55081	21.05192	1303.65918	828.53967	-94.68756	-4.66439	706.63007	-414.49225	105.77925	-715.53662	216.04951	-1.47644	-93.77084	-144.39381	-2.09703
422	3.508	1403.28259	-488.88672	1615.95776	365.71243	-105.02670	1316.03076	-404.05853	20.95538	1304.95898	816.14337	-93.95512	-4.77857	732.73425	-412.88849	103.85583	-724.72693	217.15533	0.66142	-106.03360	-143.87402	-2.24969
423	3.517	1403.19641	-490.70038	1615.85315	366.07007	-106.93298	1315.27966	-402.71448	21.07996	1306.46606	803.76770	-93.30862	-4.86013	759.45862	-411.23761	101.38367	-732.77637	218.16852	3.49319	-118.32906	-143.35564	-2.33519
424	3.525	1402.29492	-492.29431	1616.45984	366.53754	-108.93113	1314.49792	-401.58423	21.31238	1308.12305	791.39429	-92.70026	-4.94829	786.78613	-409.69971	98.44490	-739.42004	219.03400	6.70851	-130.66049	-142.74371	-2.43486
425	3.533	1400.64734	-493.60361	1617.75598	367.08929	-110.94690	1313.71655	-400.64771	21.61021	1309.89648	779.01807	-92.06374	-5.07739	814.65869	-408.38409	95.07530	-744.36926	219.84412	10.08556	-143.03113	-141.97289	-2.58886
426	3.542	1398.33582	-494.58340	1619.71143	367.72388	-112.89008	1312.97632	-399.84348	21.96713	1311.73376	766.65283	-91.33310	-5.21676	843.01196	-407.35205	91.29199	-747.40717	220.88640	13.82323	-155.40045	-141.08562	-2.77047
427	3.550	1395.44775	-495.22943	1622.27942	368.46140	-114.65956	1312.32800	-399.11789	22.35934	1313.57104	754.29626	-90.47729	-5.29327	871.73969	-406.70447	87.14738	-748.25928	222.60016	18.78540	-167.71016	-140.19722	-2.90792
428	3.558	1392.06555	-495.59326	1625.37903	369.32721	-116.15440	1311.82593	-398.44159	22.73733	1315.34924	741.93524	-89.57658	-5.30685	900.74255	-406.56058	82.66959	-746.30664	225.40424	26.24072	-179.95508	-139.40630	-2.93732
429	3.567	1388.26184	-495.77087	1628.89929	370.33124	-117.29504	1311.51416	-397.81564	23.03917	1317.02368	729.58484	-88.75272	-5.34491	929.99957	-406.93094	77.80103	-740.75732	229.28308	36.94552	-192.19920	-138.72900	-2.85789
430	3.575	1384.09192	-495.82181	1632.75659	371.45496	-118.04892	1311.41309	-397.27188	23.20709	1318.56885	717.28613	-88.01878	-5.48115	959.54993	-407.62711	72.47826	-731.33759	233.53635	50.32603	-204.51407	-138.10339	-2.74149
431	3.583	1379.59204	-495.71860	1636.93005	372.64999	-118.44305	1311.51782	-396.85620	23.20341	1319.98181	705.03607	-87.30785	-5.70593	989.40875	-408.30536	66.74335	-718.55621	237.10913	64.59606	-216.92035	-137.43494	-2.67783
432	3.592	1374.80261	-495.44647	1641.40479	373.84903	-118.55643	1311.80908	-396.60464	23.02154	1321.28564	692.74872	-86.57857	-5.93819	1019.37878	-408.66779	60.79649	-703.12640	239.11375	77.57351	-229.40411	-136.64465	-2.70141
433	3.600	1369.78333	-495.08478	1646.10388	374.98376	-118.49466	1312.26453	-396.53140	22.68295	1322.52563	680.34039	-85.81271	-6.09844	1048.90186	-408.63293	54.95176	-685.29901	239.13327	87.48740	-241.97095	-135.73518	-2.75553
434	3.608	1364.58606	-494.68030	1650.89990	376.00061	-118.36315	1312.86438	-396.63202	22.22393	1323.75598	667.82025	-84.98820	-6.16167	1077.17456	-408.29639	49.47807	-664.83917	237.23351	93.42015	-254.64183	-134.79321	-2.74758
435	3.617	1359.22461	-494.09769	1655.67065	376.86679	-118.25217	1313.59167	-396.89026	21.68948	1325.01550	655.24323	-84.10192	-6.14530	1103.41614	-407.78101	44.47573	-641.49811	233.66522	95.31188	-267.38669	-133.88103	-2.65971
436	3.625	1353.70386	-493.14789	1660.33533	377.56912	-118.22318	1314.42651	-397.28366	21.12709	1326.31042	642.62854	-83.18407	-6.08135	1127.20081	-407.07349	39.82968	-615.32037	228.58444	93.70552	-280.12189	-132.97708	-2.56566
437	3.633	1348.08105	-491.86212	1664.86096	378.10715	-118.30328	1315.34460	-397.78549	20.57351	1327.61646	629.97601	-82.27216	-6.00099	1148.58752	-405.94452	35.23811	-586.56018	222.07623	89.49863	-292.81085	-132.05109	-2.53698
438	3.642	1342.47229	-490.51593	1669.24231	378.48370	-118.50627	1316.32043	-398.36124	20.04490	1328.89648	617.29944	-81.37833	-5.92791	1167.56934	-404.18555	30.50420	-555.54712	214.28021	83.77294	-305.50391	-131.12907	-2.57956
439	3.650	1337.00171	-489.39264	1673.47388	378.69943	-118.85918	1317.33154	-398.96484	19.53778	1330.11987	604.61426	-80.47939	-5.87868	1183.57898	-401.87241	25.85300	-522.68011	205.42342	77.61069	-318.24670	-130.24681	-2.64741
440	3.658	1331.74963	-488.58249	1677.54211	378.75436	-119.40161	1318.35620	-399.54245	19.04467	1331.27026	591.94214	-79.53780	-5.85070	1195.94189	-399.18121	21.76263	-488.37061	195.79398	71.83737	-331.02100	-129.40004	-2.68280
441	3.667	1326.74158	-487.97879	1681.42896	378.65515	-120.16451	1319.36938	-400.04367	18.56475	1332.34436	579.31604	-78.53637	-5.80666	1204.37036	-396.12772	18.50657	-452.90604	185.68254	66.84875	-343.80762	-128.56271	-2.66329
442	3.675	1321.97937	-487.41843	1685.10278	378.42538	-121.14736	1320.34668	-400.43118	18.08946	1333.34363	566.76172	-77.47423	-5.71118	1208.73730	-392.69055	15.93631	-416.42868	175.33463	62.70996	-356.63303	-127.69550	-2.62180
443	3.683	1317.47839	-486.80237	1688.50842	378.11591	-122.31106	1321.27124	-400.68265	17.59338	1334.27197	554.30566	-76.34644	-5.58663	1208.84338	-388.96408	13.54004	-379.04068	164.97852	59.42364	-369.51642	-126.76256	-2.59370
444	3.692	1313.27246	-486.11371	1691.57947	377.80777	-123.59100	1322.13940	-400.78564	17.04758	1335.13672	542.00360	-75.14861	-5.47926	1204.77661	-384.96237	10.62079	-340.92618	154.89996	57.15546	-382.42154	-125.79106	-2.57675
445	3.700	1309.39783	-485.39047	1694.26428	377.60620	-124.91026	1322.95959	-400.73260	16.42686	1335.93994	529.94751	-73.85390	-5.37237	1197.34265	-380.56018	6.76657	-302.43866	145.47824	56.25353	-395.30057	-124.86038	-2.57310
446	3.708	1305.88672	-484.69870	1696.53589	377.62424	-126.18629	1323.74207	-400.51855	15.70999	1336.67175	518.25629	-72.38779	-5.17926	1187.80518	-375.93359	2.42912	-264.12689	137.09692	56.92110	-408.16614	-124.00294	-2.60914
447	3.717	1302.76770	-484.10638	1698.38184	377.95215	-127.34529	1324.48706	-400.14017	14.89221	1337.31897	507.07349	-70.66299	-4.81230	1177.24353	-371.72815	-1.31518	-226.68677	129.95245	58.77096	-421.06165	-123.16547	-2.68767
448	3.725	1300.06689	-483.66272	1699.79456	378.62036	-128.33661	1325.18140	-399.59637	13.99687	1337.86914	496.58945	-68.65049	-4.21728	1166.19873	-368.50220	-3.77408	-190.80515	123.96032	60.82992	-433.96548	-122.30348	-2.75746
449	3.733	1297.81470	-483.38864	1700.77856	379.58224	-129.14021	1325.80493	-398.89719	13.06394	1338.30652	487.11887	-66.45423	-3.35156	1154.67493	-366.27594	-5.05625	-156.92438	118.91055	62.10044	-446.80807	-121.46107	-2.75779
450	3.742	1296.05225	-483.28784	1701.36121	380.73364	-129.77179	1326.33533	-398.07669	12.12922	1338.61218	479.17072	-64.28545	-2.18928	1142.47449	-364.73801	-5.57008	-125.12134	114.73964	62.07540	-459.59241	-120.70502	-2.68563
451	3.750	1294.82874	-483.36594	1701.57593	381.95612	-130.27409	1326.74902	-397.19736	11.21937	1338.76550	473.29163	-62.24524	-0.74622	1129.66223	-363.57523	-5.63597	-95.18634	111.63402	60.74512	-472.39758	-120.02779	-2.59208
452	3.758	1294.19446	-483.63165	1701.43188	383.15665	-130.68802	1327.02063	-396.34222	10.35671	1338.74390	469.62689	-59.99174	1.05957	1116.62256	-362.55304	-5.54590	-66.74219	109.88750	58.35125	-485.25201	-119.33955	-2.52659
453	3.767	1294.19043	-484.07513	1700.90234	384.28293	-131.02507	1327.12805	-395.60400	9.56262	1338.52258	467.72241	-56.48157	3.85321	1103.68469	-361.55887	-5.54795	-39.32446	109.70752	55.24609	-498.10941	-118.54434	-2.50276
454	3.775	1294.83582	-484.65115	1699.94043	385.31711	-131.26094	1327.05823	-395.07516	8.85908	1338.07568	467.20795	-50.19857	9.23416	1090.87744	-360.61435	-5.71854	-12.55261	111.13962	51.79842	-510.93155	-117.64100	-2.49870
455	3.783	1296.12085	-485.29691	1698.50793	386.26041	-131.34979	1326.80811	-394.83655	8.26517	1337.37866	468.82571	-40.12120	19.30161	1078.08374	-359.76788	-5.99717	13.59351	114.08943	48.23740	-523.71710	-116.72907	-2.48996
456	3.792	1298.01440	-485.96234	1696.59363	387.11069	-131.25014	1326.38232	-394.94067	7.79623	1336.40686	474.36038	-26.81178	34.79784	1065.24341	-359.01840	-6.29193	38.63934	118.35899	44.55363	-536.48065	-115.91112	-2.48431
457	3.800	1300.47693	-486.61169	1694.20935	387.84311	-130.93869	1325.79016	-395.39804	7.47078	1335.12952	485.25537	-12.54714	53.31378	1052.34326	-358.35187	-6.52029	61.77179	123.66743	40.57468	-549.22369	-115.21111	-2.50862
458	3.808	1303.47839	-487.22955	1691.37830	388.41071	-130.39734	1325.04395	-396.17834	7.30848	1333.50342	501.36911	-0.05744	70.02791	1039.40015	-357.75238	-6.64772	82.12305	129.66437	36.12671	-561.92407	-114.56359	-2.57466
459	3.817	1307.00732	-487.84341	1688.12927	388.75961	-129.60553	1324.15662	-397.22174	7.31970	1331.47620	521.14185	9.17743	81.03557	1026.53979	-357.12112	-6.73390	98.94208	135.94307	31.10288	-574.57654	-113.88673	-2.65768
460	3.825	1311.05493	-488.50040	1684.49194	388.84177	-128.56335	1323.13916	-398.44781	7.50705	1329.00281	542.88898	15.51689	86.07315	1013.93304	-356.30777	-6.89132	111.60828	142.07010	25.40323	-587.20593	-113.16415	-2.71098
461	3.833	1315.59229	-489.22821	1680.49170	388.62067	-127.30917	1322.00012	-399.76733	7.87033	1326.06128	565.75745	20.32969	87.94095	1001.58807	-355.29868	-7.17136	119.59448	147.65411	18.94439	-599.81207	-112.42709	-2.71928
462	3.842	1320.56958	-490.05011	1676.15210	388.07846	-125.90047	1320.75122	-401.10220	8.40315	1322.66553	589.48828	24.75021	89.66365	989.29974	-354.27835	-7.50372	122.46082	152.39346	12.00400	-612.36157	-111.69685	-2.71671
463	3.850	1325.92163	-490.99622	1671.50159	387.22351	-124.38592	1319.41235	-402.39941	9.09492	1318.87366	613.77911	28.99403	92.48245	976.80334	-353.48831	-7.73049	119.97034	156.05745	5.62012	-624.85645	-110.96809	-2.76651
464	3.858	1331.56006	-492.06003	1666.58459	386.09018	-122.79621	1318.00427	-403.62784	9.93401	1314.79138	638.16711	32.53377	95.97246	963.93292	-353.08865	-7.68968	112.44537	158.55655	1.14854	-637.35303	-110.22852	-2.91602
465	3.867	1337.37561	-493.17822	1661.46582	384.72516	-121.14888	1316.54004	-404.76489	10.90216	1310.56799	662.23004	34.70090	99.15195	950.70734	-353.06604	-7.32396	101.09790	160.10901	-0.90539	-649.88354	-109.48499	-3.12065
466	3.875	1343.25391	-494.27628	1656.22595	383.17072	-119.45746	1315.02673	-405.78369	11.97745	1306.38293	685.72437	35.10578	101.30353	937.39893	-353.13589	-6.78470	87.78992	161.15045	-1.26354	-662.40833	-108.74853	-3.25478
467	3.883	1349.08350	-495.30890	1650.96313	381.45914	-117.73620	1313.47620	-406.64755	13.14946	1302.41943	708.61066	33.74022	102.23119	924.37622	-352.90756	-6.34961	74.20020	162.00293	-1.03600	-674.87830	-108.01113	-3.23346
468	3.892	1354.75000	-496.25992	1645.80261	379.61969	-116.00053	1311.91028	-407.31506	14.42182	1298.83533	730.93042	30.92131	102.17697	911.73267	-352.27478	-6.16004	61.12012	162.79228	-0.91267	-687.30127	-107.25955	-3.08788
469	3.900	1360.13660	-497.12677	1640.89343	377.68958	-114.27142	1310.36133	-407.74622	15.79650	1295.75049	752.68250	27.15607	101.61993	899.26544	-351.42404	-6.15894	48.52350	163.60959	-1.08464	-699.71466	-106.48938	-2.92890
470	3.908	1365.12976	-497.89206	1636.38123	375.72089	-112.57078	1308.86951	-407.89789	17.24583	1293.25122	773.87244	22.95544	101.04596	886.78314	-350.52365	-6.25484	36.12341	164.53314	-1.47682	-712.11426	-105.70230	-2.86418
471	3.917	1369.62793	-498.50403	1632.37183	373.78406	-110.90334	1307.47986	-407.72784	18.68031	1291.39417	794.62415	18.68622	100.73871	874.24957	-349.61234	-6.39718	23.74316	165.55267	-1.91374	-724.42773	-104.90414	-2.90877
472	3.925	1373.54919	-498.90039	1628.92188	371.97696	-109.26075	1306.23352	-407.22610	19.96350	1290.20447	815.21631	14.52131	100.68298	861.73431	-348.66644	-6.54781	11.36279	166.59312	-2.24199	-736.54620	-104.12187	-2.92198
473	3.933	1376.83105	-499.03650	1626.06543	370.42569	-107.65582	1305.15857	-406.44754	20.97932	1289.67456	835.97424	10.45770	100.62274	849.30988	-347.65552	-6.67675	-0.97137	167.59538	-2.42514	-748.36084	-103.40668	-2.67311
474	3.942	1379.42480	-498.88416	1623.83875	369.25958	-106.14199	1304.26611	-405.51074	21.68489	1289.76636	857.10516	6.33557	100.19655	837.00110	-346.54721	-6.80455	-13.25201	168.56619	-2.52905	-759.78772	-102.76801	-2.00666
475	3.950	1381.29724	-498.42871	1622.27905	368.57184	-104.79776	1303.55261	-404.55170	22.12994	1290.43018	878.71368	1.93020	99.06848	824.84290	-345.28293	-7.03588	-25.53381	169.55975	-2.62923	-770.77637	-102.12726	-0.91146
476	3.958	1382.43555	-497.67923	1621.40759	368.38831	-103.69529	1303.00891	-403.66092	22.42455	1291.62708	900.90198	-2.82949	97.04538	812.87152	-343.82434	-7.46641	-37.85474	170.61526	-2.75164	-781.29987	-101.38125	0.53850
477	3.967	1382.84985	-496.68188	1621.21692	368.65936	-102.87661	1302.62976	-402.85312	22.64551	1293.31567	923.74304	-7.81241	94.13635	800.98767	-342.28265	-8.00089	-50.18579	171.73242	-2.88120	-791.33453	-100.48452	2.27975
478	3.975	1382.57690	-495.52945	1621.67358	369.28201	-102.35368	1302.41528	-402.08554	22.78657	1295.42114	947.21722	-12.86575	90.50700	788.96765	-340.88956	-8.38214	-62.47601	172.88733	-2.99191	-800.81769	-99.49736	4.34614
479	3.983	1381.67371	-494.32172	1622.72632	370.13565	-102.12634	1302.36426	-401.30106	22.81841	1297.84229	971.17975	-17.85507	86.39047	776.64636	-339.80228	-8.43861	-74.70599	174.04163	-3.06087	-809.61572	-98.58566	6.82168
480	3.992	1380.19861	-493.08990	1624.31311	371.11105	-102.19581	1302.47058	-400.46893	22.76371	1300.48560	995.38861	-22.59706	81.99907	764.00446	-339.03558	-8.19255	-86.89246	175.14716	-3.08513	-817.57703	-97.87672	9.63821
481	4.000	1378.20032	-491.77716	1626.37061	372.12494	-102.56161	1302.72461	-399.59988	22.70049	1303.27979	1019.63281	-26.91890	77.44279	751.18542	-338.45798	-7.80677	-99.07263	176.16927	-3.09817	-824.61511	-97.31589	12.52170
482	4.008	1375.72351	-490.28793	1628.84021	373.11560	-103.20975	1303.11353	-398.73358	22.71558	1306.16370	1043.83508	-30.71159	72.74905	738.42804	-337.83432	-7.48990	-111.28699	177.13057	-3.13999	-830.67419	-96.81065	15.28373
483	4.017	1372.82373	-488.57492	1631.66431	374.02863	-104.10415	1303.62097	-397.92117	22.85803	1309.07739	1068.03467	-33.90698	67.99078	725.86194	-337.03494	-7.34598	-123.55280	178.10602	-3.21505	-835.61963	-96.42775	18.17313
484	4.025	1369.57031	-486.68625	1634.78186	374.81244	-105.18275	1304.22839	-397.21265	23.12294	1311.96521	1092.30249	-36.50869	63.35592	713.44263	-336.12097	-7.32769	-135.84521	179.14513	-3.29140	-839.18646	-96.20893	21.86390
485	4.033	1366.02917	-484.70703	1638.12976	375.42859	-106.35754	1304.92017	-396.64658	23.46703	1314.78088	1116.62927	-38.64447	59.07010	701.07776	-335.19504	-7.34903	-148.12860	180.22673	-3.32148	-840.94763	-95.93532	27.04349
486	4.042	1362.25269	-482.69830	1641.64746	375.86197	-107.51777	1305.68726	-396.24576	23.83234	1317.48779	1140.75659	-40.54216	55.20031	688.70880	-334.28799	-7.37154	-160.41327	181.29547	-3.27953	-840.32086	-95.27184	33.92200
487	4.050	1358.28284	-480.68689	1645.27698	376.12173	-108.53487	1306.52478	-396.02347	24.17025	1320.05872	1163.98853	-42.35110	51.50654	676.30878	-333.36459	-7.39702	-172.75110	182.32635	-3.19331	-836.72156	-93.93390	41.97645
488	4.058	1354.15454	-478.66245	1648.96265	376.23550	-109.28133	1307.42883	-395.99091	24.46925	1322.47876	1185.19629	-43.86450	47.60013	663.86163	-332.37982	-7.43516	-185.17896	183.34251	-3.11569	-829.74731	-91.75429	50.16091
489	4.067	1349.90125	-476.59448	1652.65430	376.24399	-109.66505	1308.39429	-396.15814	24.77057	1324.74866	1203.32031	-44.68139	43.28960	651.36047	-331.32809	-7.48223	-197.69550	184.36041	-3.07988	-819.25092	-88.92310	57.49117
490	4.075	1345.56042	-474.45084	1656.31250	376.19592	-109.65068	1309.41345	-396.52313	25.14777	1326.88086	1218.00854	-44.73666	38.74472	638.81287	-330.25464	-7.50872	-210.28113	185.34367	-3.09542	-805.31226	-86.08409	63.43914
491	4.083	1341.17236	-472.20319	1659.90869	376.14084	-109.25219	1310.47510	-397.05701	25.66465	1328.88611	1229.50171	-44.22124	34.38612	626.22302	-329.23273	-7.47452	-222.92264	186.24799	-3.14456	-788.09277	-83.95290	67.79787
492	4.092	1336.78271	-469.84924	1663.41687	376.12155	-108.51349	1311.56421	-397.70541	26.35725	1330.76709	1238.21814	-43.39085	30.45881	613.58252	-328.30890	-7.37368	-235.61496	187.09723	-3.17919	-767.66858	-82.80925	70.35384
493	4.100	1332.44812	-467.42328	1666.80933	376.17062	-107.48769	1312.66418	-398.40686	27.24355	1332.52087	1244.62537	-42.75146	26.68496	600.88928	-327.45056	-7.24648	-248.35217	187.95703	-3.17147	-744.01532	-82.40236	70.86531
494	4.108	1328.23450	-464.96832	1670.05933	376.31036	-106.21114	1313.75769	-399.10953	28.32491	1334.14221	1248.57422	-42.32576	22.72082	588.15814	-326.56305	-7.14006	-261.12509	188.85487	-3.14656	-717.12708	-82.34009	69.37475
495	4.117	1324.20422	-462.50629	1673.13818	376.55316	-104.69060	1314.82556	-399.77509	29.57592	1335.62988	1248.96399	-41.05746	18.69645	575.40466	-325.59360	-7.07600	-273.92029	189.78043	-3.13606	-687.16199	-82.46927	66.39646
496	4.125	1320.40308	-460.02985	1676.01001	376.90250	-102.92085	1315.85120	-400.37350	30.95350	1336.99023	1244.98157	-38.08844	14.82289	562.61884	-324.60870	-7.03643	-286.72256	190.71138	-3.14970	-654.51221	-82.87412	62.71576
497	4.133	1316.85962	-457.52060	1678.62964	377.35764	-100.90728	1316.82666	-400.87567	32.41876	1338.23560	1237.01892	-33.76176	11.00604	549.77344	-323.70905	-6.96923	-299.53369	191.61935	-3.18489	-619.70477	-83.68409	59.05227
498	4.142	1313.59900	-454.98718	1680.95007	377.91797	-98.67125	1317.75159	-401.25049	33.93400	1339.37585	1226.11426	-28.97789	7.34921	536.87708	-322.88660	-6.84607	-312.38757	192.49696	-3.21693	-583.23572	-84.94418	55.87041
499	4.150	1310.65332	-452.48047	1682.93726	378.58035	-96.24782	1318.62842	-401.47208	35.44726	1340.41028	1213.41406	-24.60712	4.47872	524.00208	-322.02771	-6.71037	-325.31256	193.37091	-3.20825	-545.51648	-86.61372	53.38323
500	4.158	1308.06140	-450.06870	1684.57715	379.33456	-93.68220	1319.46179	-401.53281	36.90461	1341.32227	1200.11072	-21.43733	2.82441	511.22632	-321.05649	-6.61529	-338.27527	194.27905	-3.14584	-506.92804	-88.65569	51.63662
501	4.167	1305.86780	-447.81601	1685.86719	380.16125	-91.02370	1320.25183	-401.44958	38.27872	1342.08997	1187.07373	-19.79268	2.06423	498.55579	-320.04141	-6.53008	-351.19528	195.23491	-3.05740	-467.87347	-91.03514	50.55337
502	4.175	1304.11804	-445.78445	1686.81055	381.03207	-88.31940	1320.98730	-401.25931	39.57701	1342.70361	1174.44885	-19.21469	1.62992	485.96570	-319.12173	-6.36188	-364.02209	196.21538	-2.98708	-428.78784	-93.67343	50.00388
503	4.183	1302.85059	-444.03183	1687.41138	381.91208	-85.61237	1321.64856	-401.00327	40.82887	1343.17969	1161.93726	-18.92518	1.22905	473.50262	-318.35306	-6.04646	-376.79114	197.18301	-2.95985	-390.11932	-96.52995	49.93139
504	4.192	1302.09448	-442.59979	1687.66711	382.76160	-82.94075	1322.21680	-400.71387	42.06013	1343.55664	1149.31860	-18.39014	0.83029	461.29163	-317.67459	-5.57603	-389.59784	198.11462	-2.97817	-352.29898	-99.61944	50.33806
505	4.200	1301.87402	-441.51666	1687.57117	383.53766	-80.33290	1322.68323	-400.41721	43.24499	1343.84656	1136.58618	-17.41917	0.52842	449.44550	-317.00128	-4.95422	-402.47943	199.06165	-3.01607	-315.73886	-102.85524	51.10318
506	4.208	1302.21094	-440.80603	1687.11926	384.19604	-77.80684	1323.05249	-400.14203	44.28442	1343.96802	1123.83105	-16.15485	0.39278	437.98584	-316.30869	-4.15175	-415.34818	200.14291	-3.02077	-280.84344	-106.02885	51.89250
507	4.217	1303.12000	-440.47568	1686.30200	384.69177	-75.37317	1323.34094	-399.93283	45.08072	1343.79211	1111.11340	-14.92215	0.37427	426.88330	-315.62656	-3.10859	-428.11707	201.32990	-2.99731	-247.89331	-109.01236	52.23971
508	4.225	1304.60474	-440.50470	1685.09814	384.97784	-73.03846	1323.56824	-399.86212	45.61361	1343.28809	1098.41406	-13.88699	0.36937	416.19879	-314.98788	-1.75526	-440.83234	202.35754	-3.04755	-216.85875	-111.84432	51.65792
509	4.233	1306.66150	-440.85974	1683.48547	385.00681	-70.81631	1323.75000	-400.00781	45.91361	1342.55713	1085.70422	-12.94043	0.32280	406.17322	-314.42795	-0.03506	-453.58051	203.06754	-3.22552	-187.40622	-114.63248	49.80495
510	4.242	1309.28394	-441.51846	1681.45142	384.73993	-68.73648	1323.89221	-400.39804	46.03365	1341.69958	1073.02368	-11.92529	0.21548	397.18933	-314.01666	2.07673	-466.34180	203.64264	-3.44439	-159.10641	-117.53720	46.71976
511	4.250	1312.45410	-442.46063	1678.99988	384.16406	-66.83965	1323.98877	-400.99329	46.06434	1340.70874	1060.44922	-10.84810	0.01299	389.65735	-313.85172	4.60167	-479.05237	204.31702	-3.61070	-131.67157	-120.82979	42.85857
512	4.258	1316.13843	-443.64859	1676.15186	383.30634	-65.16383	1324.02234	-401.73575	46.10280	1339.50549	1047.98242	-9.83034	-0.27627	383.87958	-314.03677	7.67146	-491.72296	205.11624	-3.72517	-105.13575	-124.75529	38.73305
513	4.267	1320.29224	-445.03091	1672.93066	382.22858	-63.73338	1323.97229	-402.59860	46.19640	1338.02454	1035.52783	-8.94292	-0.57760	380.06055	-314.70605	11.70224	-504.39502	206.00137	-3.80704	-79.93105	-129.26044	34.48626
514	4.275	1324.86523	-446.55518	1669.34802	381.00452	-62.55636	1323.82483	-403.57974	46.33588	1336.24463	1023.01251	-8.12382	-0.84868	378.59625	-316.05380	17.41484	-517.05536	207.04573	-3.83221	-56.82413	-134.00026	29.92861
515	4.283	1329.80237	-448.17484	1665.40479	379.70004	-61.62908	1323.57849	-404.67288	46.48434	1334.16968	1010.45422	-7.22945	-1.10057	380.32782	-318.31064	25.43700	-529.65436	208.30988	-3.78328	-36.71350	-138.54651	24.89949
516	4.292	1335.04199	-449.85080	1661.10144	378.36041	-60.94156	1323.24719	-405.85684	46.60459	1331.79993	997.89154	-6.16381	-1.31902	386.28540	-321.65894	35.70056	-542.15381	209.67862	-3.69003	-20.37067	-142.38095	19.42446
517	4.300	1340.50806	-451.54388	1656.45557	377.00165	-60.47913	1322.85864	-407.10211	46.66444	1329.12573	985.32458	-4.96243	-1.46773	397.02338	-326.08151	47.21801	-554.54321	210.99632	-3.58633	-8.31317	-144.84949	13.69495
518	4.308	1346.09644	-453.19907	1651.52783	375.61121	-60.21907	1322.45020	-408.38553	46.61718	1326.15613	972.73578	-3.77388	-1.56841	412.20624	-331.23346	58.48450	-566.87201	212.21213	-3.49470	-0.91333	-145.47440	8.20931
519	4.317	1351.67700	-454.74640	1646.43518	374.16000	-60.12516	1322.05945	-409.69528	46.39547	1322.95435	960.13507	-2.73638	-1.69477	430.85101	-336.50787	68.17833	-579.24310	213.33360	-3.44853	1.45314	-144.39149	3.82057
520	4.325	1357.11292	-456.13159	1641.33008	372.62082	-60.15272	1321.71729	-411.00458	45.94933	1319.62366	947.55798	-1.80160	-1.88344	451.87518	-341.27039	75.63382	-591.72247	214.40057	-3.46183	-1.48167	-142.34296	1.18833
521	4.333	1362.28040	-457.34033	1636.37158	370.98694	-60.26680	1321.43994	-412.24524	45.27197	1316.27002	935.01282	-0.75705	-2.12524	474.43781	-345.05835	80.84291	-604.29315	215.46951	-3.51038	-9.41168	-140.17447	0.14362
522	4.342	1367.07458	-458.39627	1631.71570	369.28604	-60.45585	1321.21948	-413.32605	44.36713	1313.01160	922.47668	0.48244	-2.42010	498.01599	-347.65994	84.18384	-616.89764	216.56308	-3.56118	-20.99362	-138.34964	-0.09383
523	4.350	1371.40784	-459.35327	1627.49976	367.58673	-60.73386	1321.02295	-414.16733	43.22136	1310.01233	909.95264	1.75317	-2.74512	522.35718	-349.09958	86.18080	-629.48108	217.67206	-3.59165	-34.17944	-136.88675	-0.19839
524	4.358	1375.20410	-460.28027	1623.82202	365.99274	-61.13870	1320.80493	-414.70819	41.82648	1307.47864	897.48193	2.89315	-3.01151	547.33850	-349.54440	87.34342	-642.00104	218.77875	-3.60603	-47.34296	-135.63574	-0.43063
525	4.367	1378.39490	-461.23276	1620.74011	364.62088	-61.72249	1320.52234	-414.90186	40.21353	1305.61462	885.11462	3.93256	-3.15792	572.82465	-349.15646	88.01233	-654.42157	219.86807	-3.63356	-59.94803	-134.52486	-0.76838
526	4.375	1380.92322	-462.23575	1618.28003	363.56827	-62.52954	1320.14441	-414.72266	38.47000	1304.56909	872.88574	4.96336	-3.25633	598.66455	-347.98361	88.28293	-666.70343	220.95178	-3.67381	-72.18549	-133.57048	-1.11721
527	4.383	1382.74683	-463.28915	1616.44702	362.88269	-63.57901	1319.65796	-414.18219	36.73882	1304.39197	860.76392	5.97745	-3.42883	624.75159	-346.03433	88.10222	-678.78412	222.06720	-3.64113	-84.35057	-132.77785	-1.41748
528	4.392	1383.83667	-464.37231	1615.23364	362.55316	-64.86577	1319.06348	-413.33957	35.18908	1305.00500	848.62018	6.92564	-3.68550	651.00391	-343.45035	87.42719	-690.53601	223.23744	-3.34539	-96.58017	-132.10236	-1.64117
529	4.400	1384.17969	-465.43625	1614.62671	362.52451	-66.37093	1318.36816	-412.29810	33.96155	1306.20593	836.33777	7.82799	-3.93569	677.34241	-340.49942	86.26239	-701.73340	224.45766	-2.53111	-108.87514	-131.48657	-1.78443
530	4.408	1383.79016	-466.40970	1614.61108	362.72305	-68.06757	1317.58667	-411.18954	33.12704	1307.74463	823.94354	8.71894	-4.11673	703.76086	-337.43005	84.60257	-712.08813	225.71062	-1.00145	-121.19329	-130.91086	-1.86401
531	4.417	1382.71838	-467.23032	1615.16638	363.08246	-69.91964	1316.74390	-410.15054	32.68582	1309.43445	811.56061	9.55733	-4.24799	730.37756	-334.42230	82.42313	-721.33185	226.95702	1.26188	-133.51497	-130.37773	-1.91074
532	4.425	1381.04028	-467.87070	1616.26514	363.56064	-71.88242	1315.87622	-409.29718	32.58553	1311.19800	799.26385	10.30109	-4.39273	757.37805	-331.64130	79.71687	-729.25006	228.10544	4.08783	-145.84274	-129.84593	-1.96952
533	4.433	1378.83411	-468.32840	1617.87537	364.14069	-73.90250	1315.02856	-408.70337	32.73309	1313.01880	786.99573	11.02190	-4.57956	784.91412	-329.29633	76.50407	-735.65381	229.06021	7.23055	-158.17398	-129.23140	-2.06932
534	4.442	1376.16785	-468.60492	1619.95618	364.81952	-75.91227	1314.25366	-408.38562	33.01487	1314.87073	774.59503	11.83443	-4.76056	813.07074	-327.63193	72.81196	-740.34979	229.92027	10.63040	-170.51907	-128.49431	-2.19922
535	4.450	1373.10010	-468.70862	1622.46057	365.59592	-77.82591	1313.60193	-408.29871	33.32704	1316.69714	761.97992	12.73842	-4.87236	841.93652	-326.81845	68.64964	-743.06152	231.21339	14.77219	-182.90500	-127.68051	-2.32457
536	4.458	1369.68042	-468.65161	1625.33875	366.45999	-79.55133	1313.11304	-408.35867	33.59138	1318.43933	749.26807	13.64351	-4.90674	871.64581	-326.84808	64.03399	-743.25067	233.77115	20.79956	-195.32849	-126.86617	-2.40546
537	4.467	1365.94775	-468.42807	1628.53638	367.38312	-81.01601	1312.81152	-408.48813	33.74844	1320.04126	736.62488	14.52617	-4.89737	902.20758	-327.56415	59.07381	-740.09644	238.04034	29.95630	-207.74858	-126.12239	-2.40886
538	4.475	1361.93799	-468.01450	1631.99463	368.31317	-82.18690	1312.70544	-408.65216	33.74052	1321.42664	724.11780	15.41415	-4.90557	933.30023	-328.72516	53.97308	-732.90259	243.56415	42.58157	-220.13351	-125.48756	-2.34634
539	4.483	1357.69604	-467.39920	1635.65222	369.18045	-83.07543	1312.78552	-408.86398	33.50476	1322.54614	711.74164	16.25396	-5.01014	964.36316	-329.94705	48.90132	-721.63379	249.28261	57.56271	-232.50064	-124.89182	-2.29435
540	4.492	1353.28052	-466.60483	1639.45032	369.91559	-83.73015	1313.03345	-409.15970	33.00259	1323.44287	699.43915	16.98116	-5.21418	994.74445	-330.74207	43.92828	-706.92316	254.09000	72.73331	-244.89336	-124.19348	-2.31855
541	4.500	1348.75781	-465.68729	1643.33997	370.46716	-84.22125	1313.42896	-409.55676	32.27216	1324.20801	687.12207	17.65837	-5.40781	1023.65381	-330.83069	39.09007	-689.42847	257.15460	85.80737	-257.33276	-123.33630	-2.39526
542	4.508	1344.19507	-464.72086	1647.28796	370.80786	-84.62736	1313.95203	-410.04242	31.42991	1324.90161	674.73248	18.39635	-5.48962	1050.27490	-330.31671	34.39279	-669.29297	258.16388	95.18301	-269.83469	-122.39532	-2.45788
543	4.517	1339.65356	-463.77646	1651.26733	370.93274	-85.02657	1314.58496	-410.61267	30.58747	1325.55969	662.24597	19.23817	-5.45615	1074.14233	-329.42966	29.74154	-646.31458	257.35083	100.23251	-282.42496	-121.45963	-2.48958
544	4.525	1335.18457	-462.89774	1655.24390	370.85681	-85.48438	1315.31360	-411.29919	29.77487	1326.22742	649.64508	20.16407	-5.37303	1095.27649	-328.23663	24.98642	-620.42517	255.08154	101.12357	-295.09949	-120.52545	-2.53565
545	4.533	1330.82642	-462.08878	1659.17188	370.60992	-86.04210	1316.12744	-412.13434	28.95369	1326.94177	636.94751	21.11334	-5.30622	1113.79993	-326.72104	20.09314	-591.85199	251.45639	98.53987	-307.83020	-119.54469	-2.62994
546	4.542	1326.61279	-461.32886	1662.99634	370.23151	-86.71838	1317.01648	-413.10364	28.07085	1327.70325	624.23041	22.02617	-5.25203	1129.50244	-324.98788	15.21193	-560.96448	246.43727	93.51102	-320.60834	-118.54508	-2.73502
547	4.550	1322.58057	-460.60315	1666.66077	369.76666	-87.52705	1317.96826	-414.13568	27.09729	1328.47888	611.56042	22.90608	-5.15259	1141.88660	-323.25119	10.53467	-528.14136	240.19667	87.21746	-333.43060	-117.61914	-2.78931
548	4.558	1318.76416	-459.91061	1670.11743	369.26151	-88.49416	1318.96582	-415.12708	26.04841	1329.22058	598.92615	23.79881	-4.99914	1150.52100	-321.70047	6.16057	-493.75293	233.11363	80.69357	-346.26437	-116.79185	-2.79001
549	4.567	1315.18921	-459.25034	1673.33118	368.76361	-89.65568	1319.99121	-415.97977	24.97186	1329.89221	586.29596	24.71210	-4.85365	1155.23132	-320.43988	2.16491	-458.14359	225.51689	74.60165	-359.07404	-115.97904	-2.77909
550	4.575	1311.87158	-458.62134	1676.27600	368.32938	-91.04053	1321.02673	-416.62119	23.92028	1330.51758	573.72699	25.62837	-4.75533	1155.95959	-319.50891	-1.26176	-421.55365	217.61658	69.23831	-371.87341	-115.10505	-2.77343
551	4.583	1308.81750	-458.02966	1678.92847	368.02438	-92.65649	1322.05835	-417.00073	22.93838	1331.19336	561.39026	26.59846	-4.66312	1152.60498	-318.87622	-3.83302	-384.08914	209.64774	64.73636	-384.70767	-114.20189	-2.75689
552	4.592	1306.03052	-457.48578	1681.26147	367.90829	-94.48464	1323.07324	-417.08289	22.04578	1332.01160	549.49219	27.74809	-4.49062	1145.33057	-318.33820	-5.39318	-345.84821	201.96478	61.31571	-397.57993	-113.36483	-2.71694
553	4.600	1303.52710	-457.00089	1683.24780	368.01758	-96.48246	1324.05188	-416.84860	21.20774	1332.97144	538.18665	29.18798	-4.14418	1134.97070	-317.58624	-6.10555	-307.10498	194.96902	59.35276	-410.44586	-112.64219	-2.66988
554	4.608	1301.34619	-456.58676	1684.86719	368.35849	-98.59633	1324.96362	-416.30872	20.33975	1333.97070	527.59998	30.92821	-3.51807	1122.77539	-316.53781	-6.32852	-268.39868	188.95343	59.07019	-423.28152	-111.97520	-2.65985
555	4.617	1299.54590	-456.26147	1686.10510	368.90674	-100.77548	1325.77319	-415.51910	19.38649	1334.89465	517.92731	32.86987	-2.50096	1109.77185	-315.40527	-6.34012	-230.49631	183.99496	60.07949	-436.12048	-111.26017	-2.71243
556	4.625	1298.19495	-456.05688	1686.94849	369.60721	-102.97635	1326.44653	-414.57468	18.38828	1335.71130	509.43359	34.90088	-1.01068	1096.52893	-314.36783	-6.25736	-194.23788	179.98476	61.36597	-449.01840	-110.47443	-2.79488
557	4.633	1297.36096	-456.01306	1687.38354	370.37842	-105.15627	1326.95410	-413.57770	17.43937	1336.44348	502.30322	36.98710	1.00277	1083.33679	-313.39667	-6.14741	-160.27875	176.79176	61.83602	-461.98639	-109.68051	-2.84391
558	4.642	1297.09753	-456.15970	1687.39331	371.12955	-107.26513	1327.27612	-412.61151	16.62033	1337.08130	496.44327	39.25612	3.64630	1070.32385	-312.40750	-6.08336	-128.87421	174.39172	60.84274	-474.97784	-108.91978	-2.81226
559	4.650	1297.43042	-456.49976	1686.95386	371.78174	-109.24751	1327.40479	-411.73877	15.97803	1337.58118	491.44116	42.16808	7.30228	1057.47070	-311.38980	-6.09808	-99.89111	172.84972	58.29871	-487.92288	-108.17462	-2.69678
560	4.658	1298.35486	-457.01309	1686.03552	372.27939	-111.05448	1327.34155	-411.00778	15.51767	1337.90942	486.98184	46.52290	12.94491	1044.73889	-310.35205	-6.19576	-72.97925	172.23892	54.52975	-500.75290	-107.40436	-2.55406
561	4.667	1299.84839	-457.68036	1684.61401	372.59476	-112.64941	1327.09302	-410.45428	15.19909	1338.04883	483.70605	52.97344	22.20478	1032.13562	-309.29205	-6.38078	-47.74597	172.54301	50.03481	-513.43713	-106.58139	-2.46236
562	4.675	1301.88586	-458.49396	1682.67920	372.73016	-114.00262	1326.67017	-410.10373	14.95515	1337.98413	483.56964	61.31582	36.46238	1019.61603	-308.26874	-6.61382	-23.96680	173.55817	45.23004	-526.01379	-105.72648	-2.45271
563	4.683	1304.44153	-459.44189	1680.23450	372.71411	-115.08842	1326.08960	-409.97452	14.72486	1337.69446	488.76062	70.29535	55.11194	1007.07489	-307.38892	-6.82722	-1.81036	174.88745	40.32082	-538.55530	-104.90244	-2.50778
564	4.692	1307.49146	-460.50485	1677.29468	372.58789	-115.89243	1325.37231	-410.07666	14.47666	1337.15027	500.00366	78.25474	74.91844	994.44849	-306.69482	-6.99794	18.14380	176.03401	35.34776	-551.10645	-104.15115	-2.59500
565	4.700	1311.02686	-461.68118	1673.88428	372.39056	-116.41658	1324.53979	-410.40457	14.20790	1336.31250	516.11810	84.09013	91.86787	981.77148	-306.12592	-7.14318	35.16150	176.47641	30.29376	-563.66162	-103.46212	-2.67325
566	4.708	1315.05579	-462.99261	1670.02856	372.14899	-116.67297	1323.61353	-410.92892	13.93653	1335.14026	535.13763	87.71577	103.92508	969.12872	-305.59494	-7.27744	48.63831	175.70787	25.13381	-576.18573	-102.78627	-2.71816
567	4.717	1319.57446	-464.45248	1665.74683	371.87350	-116.67499	1322.61755	-411.59793	13.69950	1333.60522	555.52881	89.77300	111.88712	956.55145	-305.03757	-7.40210	58.18976	173.37570	19.81015	-588.65820	-102.05791	-2.74449
568	4.725	1324.54199	-466.04053	1661.06055	371.55762	-116.43917	1321.58032	-412.35126	13.54714	1331.70276	576.48138	90.91250	117.76460	944.01392	-304.38824	-7.51242	63.54987	169.57410	14.27043	-601.09204	-101.25560	-2.77512
569	4.733	1329.88110	-467.71582	1656.00769	371.18182	-115.99617	1320.53308	-413.13498	13.52910	1329.45032	597.63116	91.25258	122.83208	931.51794	-303.61932	-7.61148	64.37305	165.10785	8.76785	-613.51422	-100.43216	-2.81957
570	4.742	1335.49585	-469.44781	1650.65210	370.72119	-115.39297	1319.50696	-413.90939	13.68117	1326.88611	618.81006	90.45647	127.23538	919.08307	-302.82224	-7.70708	60.22400	161.35704	4.11496	-625.93713	-99.65432	-2.88737
571	4.750	1341.28149	-471.22113	1645.08655	370.15652	-114.68333	1318.53015	-414.65005	14.01725	1324.07532	639.89410	88.20210	130.71941	906.63806	-302.18362	-7.76274	51.11328	159.50618	1.17418	-638.33978	-98.96394	-2.98176
572	4.758	1347.12097	-473.00458	1639.43127	369.48212	-113.91673	1317.62463	-415.33646	14.53051	1321.11755	660.73993	84.44283	133.18774	894.02930	-301.84589	-7.68955	38.17804	159.70447	-0.00225	-650.69629	-98.36070	-3.08300
573	4.767	1352.87769	-474.72852	1633.82922	368.70743	-113.12598	1316.79871	-415.93298	15.19978	1318.14832	681.22949	79.32932	134.76393	881.23706	-301.71851	-7.46310	23.51794	161.10416	-0.14928	-663.02057	-97.76958	-3.14805
574	4.775	1358.41016	-476.31058	1628.43567	367.85809	-112.31751	1316.04004	-416.38153	15.99611	1315.33032	701.31488	73.09817	135.68982	868.45367	-301.50940	-7.18296	9.07977	162.69009	-0.04581	-675.34991	-97.08783	-3.13927
575	4.783	1363.59570	-477.70087	1623.39978	366.97760	-111.47549	1315.32361	-416.61224	16.89606	1312.83289	721.00745	66.02756	136.23523	855.84125	-301.01685	-6.96424	-4.29681	163.95604	-0.09868	-687.68420	-96.28983	-3.07249
576	4.792	1368.33716	-478.89200	1618.84424	366.12534	-110.58296	1314.62976	-416.56549	17.89479	1310.80383	740.36499	58.36313	136.58478	843.39661	-300.22223	-6.89121	-16.79822	164.93460	-0.39939	-699.97473	-95.45268	-3.00142
577	4.800	1372.55188	-479.89047	1614.86084	365.37231	-109.64526	1313.95422	-416.21548	18.99730	1309.34863	759.52582	50.23846	136.75287	831.07385	-299.15048	-7.03593	-28.93005	165.84698	-0.85950	-712.13177	-94.65944	-2.93477
578	4.808	1376.16431	-480.69342	1611.51746	364.79037	-108.69504	1313.30310	-415.58093	20.18757	1308.51392	778.73816	41.68414	136.59419	818.82654	-297.89355	-7.35231	-41.03589	166.83154	-1.31448	-723.99475	-93.91698	-2.76833
579	4.817	1379.10620	-481.28961	1608.86499	364.43640	-107.78190	1312.68079	-414.71356	21.39015	1308.27527	798.30109	32.71580	135.86842	806.54749	-296.68970	-7.62768	-53.22754	167.91208	-1.63853	-735.36444	-93.19138	-2.28444
580	4.825	1381.31946	-481.66226	1606.93970	364.34094	-106.95932	1312.08594	-413.67511	22.45097	1308.54419	818.44427	23.36894	134.33937	794.18762	-295.67371	-7.72144	-65.49048	169.07155	-1.81827	-746.08966	-92.45583	-1.24603
581	4.833	1382.76538	-481.79404	1605.76257	364.50369	-106.27074	1311.51807	-412.52676	23.19609	1309.20605	839.25885	13.68135	131.89818	781.92310	-294.60437	-7.79202	-77.78870	170.28650	-1.92383	-756.07190	-91.72470	0.49684
582	4.842	1383.43384	-481.68585	1605.33887	364.89468	-105.73851	1310.98474	-411.33743	23.55365	1310.16687	860.75085	3.71429	128.60539	769.95282	-293.14880	-8.09803	-90.09570	171.51389	-2.02345	-765.17749	-91.06186	2.92074
583	4.850	1383.34277	-481.36984	1605.65881	365.45956	-105.36591	1310.50183	-410.19434	23.60850	1311.36658	882.89514	-6.43897	124.61330	758.14819	-291.34738	-8.63616	-102.38757	172.69316	-2.13844	-773.16724	-90.48508	5.72356
584	4.858	1382.52539	-480.89636	1606.69397	366.12854	-105.15476	1310.09033	-409.19135	23.52911	1312.75708	905.58923	-16.65599	120.08459	746.16852	-289.57480	-9.15177	-114.65387	173.78479	-2.26044	-779.72546	-90.01350	8.48512
585	4.867	1381.02551	-480.30295	1608.39221	366.83002	-105.11819	1309.77246	-408.39709	23.45502	1314.27295	928.68213	-26.78689	115.15907	733.84058	-288.17532	-9.42157	-126.90228	174.79781	-2.37514	-784.54840	-89.90167	11.17676
586	4.875	1378.90161	-479.59726	1610.68335	367.50516	-105.27231	1309.56433	-407.83566	23.44469	1315.82458	952.10895	-36.73872	109.91406	721.19745	-287.29553	-9.36481	-139.14233	175.77480	-2.46263	-787.43811	-90.50334	14.44798
587	4.883	1376.22986	-478.77496	1613.49207	368.11057	-105.62261	1309.47290	-407.49557	23.49090	1317.31799	975.87610	-46.55447	104.32870	708.34357	-286.88696	-9.00905	-151.38635	176.75356	-2.50486	-788.26910	-91.80663	19.41930
588	4.892	1373.09302	-477.84595	1616.74377	368.60898	-106.15802	1309.50000	-407.34958	23.55855	1318.68274	999.89313	-56.32093	98.31564	695.45984	-286.67065	-8.52425	-163.65833	177.74292	-2.51934	-786.75543	-93.42706	27.17327
589	4.900	1369.56738	-476.83923	1620.36377	368.96500	-106.84765	1309.64795	-407.37039	23.61799	1319.88672	1023.97961	-66.05336	91.81595	682.71973	-286.28342	-8.14674	-175.97791	178.74176	-2.55921	-782.34668	-95.05475	38.07904
590	4.908	1365.72034	-475.78009	1624.28223	369.15567	-107.64223	1309.92065	-407.53766	23.66858	1320.93433	1048.07520	-75.77490	84.88008	670.13257	-285.59061	-7.96713	-188.34686	179.75613	-2.65166	-774.42639	-96.59050	51.31479
591	4.917	1361.61292	-474.66028	1628.43372	369.18356	-108.48062	1310.32104	-407.83661	23.74673	1321.85669	1072.27026	-85.56456	77.70665	657.61957	-284.69531	-7.92471	-200.75543	180.77934	-2.76159	-762.55170	-97.95068	65.01624
592	4.925	1357.30481	-473.44736	1632.74805	369.07623	-109.29818	1310.84558	-408.25424	23.91098	1322.69910	1096.59448	-95.47627	70.58629	645.17096	-283.70105	-7.95578	-213.19611	181.79025	-2.82906	-746.59039	-99.08141	76.99530
593	4.933	1352.86194	-472.12872	1637.15149	368.87277	-110.03993	1311.48022	-408.77515	24.21202	1323.50745	1120.88586	-105.56470	63.70063	632.80725	-282.64383	-8.01556	-225.66168	182.78455	-2.82863	-726.69513	-100.03516	85.53558
594	4.942	1348.35571	-470.72446	1641.57715	368.60992	-110.67327	1312.20459	-409.37732	24.67319	1324.31726	1144.66235	-115.69374	57.03494	620.47638	-281.56754	-8.04251	-238.13730	183.77940	-2.79090	-703.09631	-100.80330	89.82633
595	4.950	1343.85339	-469.26849	1645.97217	368.31857	-111.18547	1312.99915	-410.03244	25.29003	1325.15027	1166.87878	-125.04604	50.57001	608.08545	-280.54395	-7.98943	-250.61639	184.77470	-2.77438	-675.93713	-101.23656	90.02010
596	4.958	1339.41492	-467.79807	1650.29395	368.02753	-111.57005	1313.85193	-410.70859	26.03508	1326.01331	1186.18713	-132.38426	44.38102	595.59558	-279.61154	-7.86941	-263.11652	185.74316	-2.81455	-645.34644	-101.25209	87.05594
597	4.967	1335.08911	-466.33954	1654.50024	367.76794	-111.81859	1314.75684	-411.36920	26.86414	1326.89758	1201.77051	-137.14810	38.50251	583.03009	-278.72742	-7.74366	-275.66302	186.67450	-2.88794	-611.63416	-101.01941	82.30739
598	4.975	1330.91248	-464.89377	1658.54309	367.57425	-111.91731	1315.70984	-411.97437	27.72624	1327.78308	1213.51147	-139.72592	32.97089	570.40808	-277.82593	-7.65001	-288.26532	187.59015	-2.93538	-575.34973	-100.89897	77.14532
599	4.983	1326.91858	-463.44974	1662.37170	367.48318	-111.84663	1316.70435	-412.49017	28.57125	1328.64478	1221.44580	-140.67793	27.95137	557.73181	-276.89032	-7.56755	-300.90762	188.51071	-2.92726	-537.15643	-101.21921	72.55627
600	4.992	1323.14319	-462.00562	1665.94202	367.52921	-111.58977	1317.72949	-412.89127	29.35755	1329.45740	1225.64502	-140.38000	23.51159	545.03442	-275.93582	-7.46639	-313.55652	189.43564	-2.89024	-497.69342	-102.08145	68.95961
601	5.000	1319.62280	-460.57730	1669.22241	367.73807	-111.14101	1318.76807	-413.15048	30.06710	1330.20874	1226.26733	-139.13837	19.39930	532.35321	-274.99237	-7.34394	-326.20349	190.34639	-2.87454	-457.51349	-103.34705	66.29681
602	5.008	1316.39038	-459.19519	1672.19006	368.12378	-110.50875	1319.79956	-413.23373	30.71367	1330.91235	1223.41321	-137.19525	15.21224	519.67395	-274.10306	-7.21279	-338.89807	191.21371	-2.91457	-417.08490	-104.90594	64.35697
603	5.017	1313.46851	-457.88519	1674.82080	368.69131	-109.72228	1320.80579	-413.10782	31.32376	1331.59412	1217.25940	-134.76608	10.75236	506.99109	-273.27936	-7.10398	-351.71652	192.00366	-3.01886	-376.83804	-106.92230	63.08197
604	5.025	1310.86719	-456.65436	1677.08386	369.44318	-108.83556	1321.77185	-412.75037	31.91047	1332.26331	1208.28992	-132.08871	6.37132	494.37372	-272.48651	-7.05045	-364.68494	192.71597	-3.16664	-337.21716	-109.61048	62.53962
605	5.033	1308.59351	-455.50357	1678.95081	370.38065	-107.91579	1322.68408	-412.15527	32.47416	1332.90918	1197.21082	-129.42062	2.92062	481.90845	-271.71051	-7.03346	-377.71292	193.45694	-3.29173	-298.69586	-112.90379	62.69394
606	5.042	1306.66467	-454.44717	1680.41016	371.49319	-107.02487	1323.52771	-411.33618	33.01258	1333.52014	1184.73047	-127.01469	0.99423	469.63605	-270.99908	-6.99235	-390.63351	194.41656	-3.30092	-261.77057	-116.52242	63.27977
607	5.050	1305.11182	-453.51337	1681.46814	372.74448	-106.20885	1324.28857	-410.33286	33.51056	1334.08887	1171.52612	-125.07864	0.30825	457.56775	-270.40961	-6.87181	-403.34430	195.66780	-3.16340	-226.95496	-120.18421	63.78868
608	5.058	1303.97961	-452.74100	1682.13696	374.07153	-105.49524	1324.95300	-409.21161	33.93360	1334.60767	1158.14624	-123.61974	0.15819	445.71985	-269.95325	-6.60985	-415.88943	197.02040	-2.97479	-194.65805	-123.69821	63.53267
609	5.067	1303.32898	-452.18512	1682.42285	375.39844	-104.88982	1325.50720	-408.05389	34.25464	1335.06604	1144.81885	-122.33762	0.15473	434.14380	-269.61743	-6.12273	-428.40759	198.21552	-2.86494	-164.93774	-127.05098	61.89035
610	5.075	1303.23071	-451.90656	1682.32300	376.65033	-104.37708	1325.93933	-406.94043	34.48881	1335.44824	1131.61816	-120.94100	0.20228	422.96808	-269.42200	-5.34263	-441.01794	199.22083	-2.85217	-137.42068	-130.46638	58.67455
611	5.083	1303.75110	-451.95029	1681.83081	377.75897	-103.93153	1326.24524	-405.94086	34.69796	1335.73181	1118.63367	-119.46464	0.20606	412.45917	-269.42834	-4.25996	-453.75339	200.18910	-2.86243	-111.51711	-134.25163	54.25026
612	5.092	1304.93689	-452.33655	1680.94153	378.66837	-103.52935	1326.42944	-405.11133	34.96474	1335.88538	1105.82520	-118.12490	0.09468	403.02008	-269.72974	-2.90410	-466.56641	201.21365	-2.85854	-86.69762	-138.54753	49.25925
613	5.100	1306.80115	-453.06412	1679.65149	379.34326	-103.14747	1326.49792	-404.49350	35.36145	1335.86780	1093.07178	-117.07293	-0.11265	395.00085	-270.51144	-1.23453	-479.37704	202.24467	-2.88041	-62.67964	-143.28777	44.27176
614	5.108	1309.31311	-454.11761	1677.95911	379.77081	-102.75700	1326.45129	-404.11142	35.93196	1335.62744	1080.37207	-116.29234	-0.36751	388.48621	-272.13919	1.02251	-492.13605	203.18661	-2.97284	-39.60249	-148.30452	39.60422
615	5.117	1312.40320	-455.46698	1675.86719	379.95499	-102.32722	1326.28577	-403.96875	36.69125	1335.10291	1067.79797	-115.58202	-0.61120	383.45056	-275.15121	4.55809	-504.83435	204.01376	-3.10914	-18.13229	-153.37587	35.29602
616	5.125	1315.98352	-457.05698	1673.37842	379.91083	-101.84265	1325.99695	-404.04828	37.63388	1334.22949	1055.35303	-114.73363	-0.80374	380.29413	-280.15479	10.49256	-517.46558	204.78201	-3.20582	0.70660	-158.17578	31.15123
617	5.133	1319.97693	-458.81216	1670.49243	379.66046	-101.31981	1325.58557	-404.31921	38.73252	1332.96191	1042.94995	-113.79639	-1.00730	380.13586	-287.67786	19.80614	-530.02753	205.55571	-3.22077	15.89456	-162.18980	26.78944
618	5.142	1324.33618	-460.67200	1667.21155	379.22772	-100.81201	1325.05798	-404.75302	39.92895	1331.28979	1030.48560	-113.00365	-1.30822	384.32190	-297.92743	32.39898	-542.54297	206.36180	-3.21262	26.69299	-164.80389	21.79999
619	5.150	1329.03735	-462.62085	1663.55469	378.62875	-100.40085	1324.42236	-405.32629	41.13367	1329.21362	1017.93958	-112.40239	-1.65605	393.55548	-310.50842	46.76306	-555.04041	207.19547	-3.27245	32.76414	-165.67303	16.06259
620	5.158	1334.05176	-464.67578	1659.56348	377.86752	-100.17454	1323.69141	-406.00803	42.23023	1326.73438	1005.39343	-111.74344	-1.93089	407.51239	-324.38721	60.66471	-567.53033	208.04132	-3.41923	34.15834	-165.02730	10.06613
621	5.167	1339.32495	-466.84579	1655.29614	376.94217	-100.19484	1322.88843	-406.76068	43.08623	1323.88879	992.94110	-110.77691	-2.11622	425.16315	-338.27356	72.23305	-580.01117	208.90361	-3.59229	31.14384	-163.52161	4.88139
622	5.175	1344.76416	-469.10428	1650.82385	375.84766	-100.47263	1322.04492	-407.55096	43.57688	1320.75818	980.61224	-109.51524	-2.27108	445.34198	-351.15430	80.69396	-592.47089	209.82121	-3.71887	24.08492	-161.79892	1.53938
623	5.183	1350.23401	-471.39212	1646.24182	374.57330	-100.97403	1321.18811	-408.34305	43.59942	1317.44763	968.37488	-108.18475	-2.41832	467.11572	-362.54007	86.37109	-604.88037	210.83420	-3.77029	13.66016	-160.21988	0.19053
624	5.192	1355.57629	-473.64255	1641.67871	373.11249	-101.64186	1320.33301	-409.08139	43.08237	1314.08521	956.16351	-107.00343	-2.56140	489.86871	-372.37680	90.14628	-617.21289	211.93149	-3.77143	1.14755	-158.87566	0.00425
625	5.200	1360.63892	-475.80603	1637.28308	371.47873	-102.41100	1319.48169	-409.68933	42.01398	1310.82581	943.93201	-106.01682	-2.72140	513.23865	-380.83908	92.89149	-629.46667	213.04581	-3.76946	-11.91650	-157.70673	-0.00241
626	5.208	1365.29114	-477.85999	1633.19458	369.71097	-103.22578	1318.62524	-410.09274	40.47613	1307.85034	931.70935	-105.12428	-2.90784	537.01746	-388.09976	95.16180	-641.64044	214.11156	-3.80101	-24.58234	-156.63541	-0.24614
627	5.217	1369.42627	-479.80710	1629.52563	367.87073	-104.06455	1317.74817	-410.24930	38.65629	1305.35010	919.55664	-104.23901	-3.12327	561.07300	-394.18234	97.14606	-653.69647	215.13036	-3.87424	-36.77321	-155.66602	-0.65427
628	5.225	1372.96094	-481.66061	1626.35913	366.03540	-104.95175	1316.83911	-410.15549	36.80633	1303.48743	907.47986	-103.38163	-3.39461	585.30237	-399.02539	98.77956	-665.57043	216.16858	-3.94128	-48.76558	-154.84729	-1.08064
629	5.233	1375.83264	-483.42517	1623.75195	364.28983	-105.93983	1315.89868	-409.83734	35.16071	1302.34766	895.43207	-102.60352	-3.72461	609.59064	-402.67200	99.91260	-677.17023	217.28589	-3.87299	-60.72807	-154.15891	-1.47441
630	5.242	1377.99951	-485.09634	1621.73926	362.71542	-107.07832	1314.93970	-409.35043	33.88566	1301.91895	883.36865	-101.87586	-4.02954	633.82318	-405.35767	100.43842	-688.33179	218.48898	-3.48445	-72.70857	-153.51538	-1.82615
631	5.250	1379.44092	-486.67087	1620.34119	361.37460	-108.39380	1313.98157	-408.78091	33.06844	1302.11133	871.27972	-101.13336	-4.22684	657.97772	-407.41220	100.31609	-698.82904	219.75543	-2.60747	-84.73132	-152.87909	-2.11872
632	5.258	1380.15735	-488.15042	1619.56726	360.29605	-109.87726	1313.04407	-408.22153	32.70772	1302.79773	859.18683	-100.37070	-4.34835	682.17834	-409.10178	99.52032	-708.46021	221.05798	-1.14945	-96.79807	-152.28271	-2.32725
633	5.267	1380.17041	-489.53912	1619.41675	359.47339	-111.48328	1312.14429	-407.73279	32.71673	1303.85352	847.09882	-99.60278	-4.47473	706.64362	-410.56207	98.01510	-717.10870	222.34097	0.87939	-108.88385	-151.73192	-2.43844
634	5.275	1379.51331	-490.83200	1619.87952	358.87253	-113.14970	1311.29761	-407.32574	32.96323	1305.18140	834.97351	-98.78292	-4.63144	731.58545	-411.88477	95.80001	-724.69403	223.49902	3.34603	-120.98396	-151.16794	-2.46222
635	5.283	1378.22021	-492.00711	1620.94128	358.44357	-114.81546	1310.52527	-406.97516	33.32113	1306.71558	822.75537	-97.83636	-4.78918	757.08185	-413.26355	92.96519	-731.04468	224.44434	6.01606	-133.11462	-150.53450	-2.43587
636	5.292	1376.32434	-493.03809	1622.58167	358.13800	-116.41696	1309.85962	-406.63983	33.69658	1308.40527	810.47278	-96.77230	-4.90868	783.04443	-414.97678	89.64105	-735.85577	225.28099	8.71346	-145.25676	-149.80470	-2.42801
637	5.300	1373.86511	-493.91229	1624.76733	357.92227	-117.87800	1309.34241	-406.27982	34.02881	1310.19360	798.23505	-95.72244	-4.98718	809.40729	-417.18732	85.88312	-738.82263	226.51634	11.65829	-157.36049	-148.96939	-2.49935
638	5.308	1370.89063	-494.63254	1627.45569	357.77771	-119.11313	1309.01440	-405.87726	34.27719	1312.01160	786.07935	-94.82808	-5.05767	836.28937	-419.83838	81.64969	-739.74298	229.00677	15.76738	-169.41325	-148.09705	-2.62254
639	5.317	1367.44678	-495.20334	1630.60645	357.69131	-120.04497	1308.90332	-405.45572	34.40727	1313.78833	773.92139	-94.09490	-5.13355	863.87512	-422.76855	76.88312	-738.32526	233.35187	22.39075	-181.47008	-147.34055	-2.68650
640	5.325	1363.57178	-495.62576	1634.18469	357.64676	-120.62541	1309.01477	-405.08231	34.39298	1315.46692	761.69141	-93.41456	-5.19997	892.19977	-425.81128	71.58510	-733.99121	239.27348	32.32249	-193.60358	-146.77078	-2.63313
641	5.333	1359.29834	-495.90643	1638.15332	357.61987	-120.85306	1309.33240	-404.84470	34.22773	1317.01855	749.41309	-92.70314	-5.25702	921.07721	-428.73297	65.82636	-726.26257	245.70935	44.94136	-205.84570	-146.26378	-2.53362
642	5.342	1354.65710	-496.06302	1642.46326	357.58386	-120.78081	1309.82520	-404.81583	33.92319	1318.44800	737.15424	-91.94895	-5.31759	950.14502	-431.20575	59.74280	-715.35992	251.35466	58.37855	-218.18683	-145.63672	-2.49203
643	5.350	1349.67603	-496.11337	1647.05286	357.52197	-120.50809	1310.46130	-405.02832	33.49952	1319.78760	724.95435	-91.18512	-5.38074	978.91693	-432.93488	53.56900	-702.01758	255.10661	70.43677	-230.59686	-144.83653	-2.53174
644	5.358	1344.38269	-496.06201	1651.85693	357.43179	-120.15887	1311.21826	-405.47382	32.97969	1321.08472	712.76459	-90.44289	-5.43730	1006.87646	-433.73315	47.60069	-686.68793	256.37091	79.45068	-243.03523	-143.94949	-2.58655
645	5.367	1338.81287	-495.91125	1656.81958	357.31909	-119.85458	1312.08301	-406.12558	32.38285	1322.39026	700.48438	-89.69375	-5.48442	1033.61060	-433.47348	42.04155	-669.20178	255.21156	84.71531	-255.47803	-143.07764	-2.58926
646	5.375	1333.01880	-495.68201	1661.89282	357.19101	-119.69256	1313.04419	-406.95953	31.71815	1323.74622	688.07996	-88.88921	-5.53685	1058.74426	-432.13165	36.88515	-649.15698	252.11926	86.41766	-267.94260	-142.24722	-2.55621
647	5.383	1327.06433	-495.40350	1667.02417	357.05066	-119.73451	1314.08789	-407.95135	30.98782	1325.17285	675.60132	-88.03174	-5.61057	1081.77490	-429.85367	31.91587	-626.37769	247.51877	85.21590	-280.46075	-141.42404	-2.55454
648	5.392	1321.01001	-495.08734	1672.14502	356.89352	-120.00250	1315.19812	-409.06186	30.19312	1326.66248	663.10803	-87.14466	-5.68585	1102.16125	-426.83087	26.82560	-600.98120	241.56377	81.87910	-293.03058	-140.56827	-2.61197
649	5.400	1314.90906	-494.72238	1677.17920	356.71176	-120.48085	1316.35950	-410.23495	29.33346	1328.18469	650.63159	-86.23430	-5.72837	1119.50085	-423.16147	21.47487	-573.23309	234.34546	77.18752	-305.61456	-139.67064	-2.68731
650	5.408	1308.81494	-494.28976	1682.05615	356.50354	-121.12401	1317.55591	-411.40866	28.40153	1329.70239	638.17419	-85.30212	-5.73461	1133.55469	-418.87781	16.13548	-543.45862	226.06158	71.90497	-318.18365	-138.76134	-2.71236
651	5.417	1302.78882	-493.78229	1686.71533	356.27878	-121.87029	1318.76868	-412.52481	27.38676	1331.18774	625.71698	-84.35374	-5.71831	1144.27234	-413.97296	11.35231	-512.01453	216.95372	66.69817	-330.74902	-137.86966	-2.65819
652	5.425	1296.89807	-493.21466	1691.10669	356.05975	-122.65958	1319.97852	-413.53290	26.28520	1332.62952	613.23901	-83.39999	-5.68606	1151.81836	-408.39136	7.49127	-479.22437	207.25101	62.04309	-343.34686	-136.98383	-2.56383
653	5.433	1291.20959	-492.61777	1695.19202	355.87808	-123.44897	1321.16687	-414.39996	25.09478	1334.02588	600.73206	-82.44340	-5.63816	1156.44580	-402.10333	4.51220	-445.29553	197.20457	58.18694	-356.00848	-136.06885	-2.49074
654	5.442	1285.78540	-492.02515	1698.94421	355.76855	-124.21722	1322.31604	-415.12131	23.80139	1335.37878	588.20184	-81.45701	-5.57737	1158.32642	-395.17996	2.12310	-410.33060	187.08786	55.24583	-368.74725	-135.11700	-2.46242
655	5.450	1280.68042	-491.45551	1702.34204	355.76324	-124.95661	1323.41052	-415.71344	22.38907	1336.69324	575.67987	-80.40527	-5.52316	1157.49219	-387.80753	-0.02087	-374.44040	177.18472	53.39932	-381.53296	-134.16982	-2.46803
656	5.458	1275.94470	-490.90070	1705.36987	355.88940	-125.66341	1324.43872	-416.19415	20.86095	1337.96960	563.24695	-79.27965	-5.50039	1153.79236	-380.48315	-2.14001	-337.88361	167.82654	52.95804	-394.30029	-133.27261	-2.49863
657	5.467	1271.62866	-490.33633	1708.02417	356.16794	-126.33708	1325.38989	-416.57294	19.23429	1339.19324	551.00641	-78.07086	-5.50631	1146.94934	-374.24384	-4.09240	-301.19604	159.36722	54.10551	-407.02951	-132.41328	-2.55283
658	5.475	1267.78198	-489.73935	1710.31226	356.60767	-126.98177	1326.25354	-416.85895	17.53015	1340.34180	539.04602	-76.73200	-5.50528	1137.01733	-370.14429	-5.47256	-265.20160	152.03546	56.49700	-419.76718	-131.52516	-2.62436
659	5.483	1264.45972	-489.09677	1712.24255	357.19690	-127.60036	1327.02112	-417.07181	15.77775	1341.40173	527.46497	-75.22876	-5.43681	1124.81799	-368.27344	-6.10595	-230.78268	145.84210	59.21967	-432.53635	-130.58943	-2.68345
660	5.492	1261.73389	-488.41910	1713.81250	357.89911	-128.18802	1327.68555	-417.24026	14.02155	1342.36475	516.40332	-73.57714	-5.21011	1111.59949	-367.69940	-6.22935	-198.53619	140.69879	61.25365	-445.28568	-129.69981	-2.68404
661	5.500	1259.69348	-487.76151	1714.98450	358.65796	-128.72900	1328.23633	-417.39594	12.32817	1343.21680	506.08844	-71.79555	-4.72489	1098.30664	-367.36258	-6.19465	-168.59723	136.60864	61.95358	-457.97418	-128.93311	-2.62730
662	5.508	1258.42566	-487.22668	1715.66431	359.41110	-129.19196	1328.66077	-417.57309	10.77441	1343.93689	496.95544	-69.92876	-3.93955	1085.29980	-366.73340	-6.21606	-140.72638	133.73465	61.14407	-470.67218	-128.24745	-2.56924
663	5.517	1257.99329	-486.91888	1715.73083	360.10287	-129.53334	1328.94983	-417.80438	9.40840	1344.49487	489.60626	-68.11427	-2.91313	1072.54150	-365.79309	-6.34106	-114.50012	132.34952	58.97247	-483.49121	-127.57570	-2.53514
664	5.525	1258.41174	-486.87540	1715.11438	360.69147	-129.71445	1329.10352	-418.10672	8.22863	1344.84509	484.39151	-66.34761	-1.68333	1059.86328	-364.71393	-6.50956	-89.45728	132.73474	55.77691	-496.43201	-126.89136	-2.50147
665	5.533	1259.63745	-487.04358	1713.84595	361.15204	-129.71367	1329.12683	-418.47455	7.20027	1344.91846	481.03278	-63.95145	0.10389	1047.10718	-363.67047	-6.62461	-65.24188	135.09149	51.96341	-509.38623	-126.17280	-2.46534
666	5.542	1261.58472	-487.32742	1712.02881	361.47540	-129.52136	1329.02454	-418.89417	6.26462	1344.62463	479.03311	-59.41795	3.68958	1034.16553	-362.81018	-6.61401	-41.79828	139.50816	47.84796	-522.26099	-125.41331	-2.45463
667	5.550	1264.15955	-487.64731	1709.76111	361.66455	-129.12622	1328.79761	-419.38657	5.34115	1343.89697	478.73672	-51.20654	11.25207	1021.04376	-362.16458	-6.49412	-19.51733	145.92250	43.55392	-535.04065	-124.64156	-2.48779
668	5.558	1267.27869	-487.95618	1707.08667	361.72922	-128.50916	1328.44519	-420.04446	4.37075	1342.75720	481.72504	-39.12774	24.60677	1007.90088	-361.57742	-6.40588	0.83838	154.04602	39.03167	-547.74487	-123.87180	-2.56538
669	5.567	1270.87390	-488.22488	1704.00574	361.67676	-127.65190	1327.96729	-420.97522	3.38696	1341.27844	489.82504	-25.05452	42.94537	994.94403	-360.85031	-6.52193	18.40198	163.31447	34.12346	-560.37341	-123.09217	-2.67048
670	5.575	1274.89111	-488.43671	1700.50940	361.50504	-126.55313	1327.36267	-422.17767	2.54082	1339.47595	503.64008	-11.99642	62.18891	982.23920	-359.96634	-6.84668	32.41217	172.91684	28.60481	-572.92505	-122.29732	-2.78124
671	5.583	1279.28320	-488.59409	1696.60352	361.20285	-125.23744	1326.62537	-423.52014	2.00796	1337.29199	521.99475	-2.20604	77.52290	969.61206	-359.13098	-7.14857	42.23761	181.94777	22.27988	-585.43964	-121.48769	-2.88579
672	5.592	1283.99487	-488.71710	1692.31543	360.75397	-123.74949	1325.75012	-424.84879	1.85508	1334.66907	542.85034	3.99060	86.88358	956.79126	-358.60477	-7.15894	47.32037	189.61417	15.24040	-597.97504	-120.68527	-2.96285
673	5.600	1288.94983	-488.82755	1687.69507	360.14175	-122.14013	1324.74182	-426.08994	2.03842	1331.61133	564.73346	7.86994	91.93513	943.69141	-358.46045	-6.83459	47.15515	195.37302	8.27776	-610.55371	-119.93423	-2.99003
674	5.608	1294.05481	-488.93848	1682.81958	359.35535	-120.45724	1323.61719	-427.25931	2.48967	1328.20825	587.14624	11.06117	95.91901	930.51086	-358.45114	-6.41199	41.50732	199.09491	2.84619	-623.15558	-119.23468	-2.99231
675	5.617	1299.21484	-489.05609	1677.79297	358.39478	-118.74265	1322.39478	-428.39944	3.13832	1324.60498	609.91357	14.41077	100.92331	917.52185	-358.20905	-6.18698	31.01801	201.22943	-0.06041	-635.76874	-118.52780	-3.03175
676	5.625	1304.34778	-489.17715	1672.73169	357.27170	-117.02664	1321.08630	-429.51886	3.90306	1320.96472	632.66492	17.67650	106.99323	904.80969	-357.60846	-6.24564	17.53687	202.56546	-0.88339	-648.39856	-117.77937	-3.12563
677	5.633	1309.38647	-489.27563	1667.74146	356.00687	-115.32670	1319.69983	-430.56964	4.72541	1317.46167	654.97601	19.99437	112.98715	892.25391	-356.80640	-6.44302	3.31311	203.66043	-0.84068	-660.99847	-116.99809	-3.22745
678	5.642	1314.27441	-489.29608	1662.90527	354.62659	-113.65454	1318.25427	-431.45264	5.60672	1314.27368	676.66852	20.59435	117.77542	879.72784	-355.96588	-6.59660	-10.28894	204.65797	-0.76939	-673.48151	-116.17117	-3.29718
679	5.650	1318.96313	-489.17377	1658.28809	353.16278	-112.01891	1316.78833	-432.04913	6.59540	1311.55896	697.80591	19.27643	120.92186	867.23645	-355.09799	-6.65546	-23.09735	205.57256	-0.90907	-685.81561	-115.29922	-3.31717
680	5.658	1323.41199	-488.86649	1653.94775	351.65979	-110.43131	1315.35449	-432.27307	7.73244	1309.42358	718.49207	16.40359	122.70439	854.82275	-354.17102	-6.70633	-35.47229	206.47450	-1.21236	-698.01947	-114.44496	-3.26586
681	5.667	1327.58069	-488.36469	1649.94312	350.18079	-108.92151	1314.00720	-432.11234	9.00266	1307.88965	738.77832	12.56611	123.73265	842.44220	-353.21063	-6.83290	-47.71893	207.44522	-1.55656	-710.08960	-113.66013	-3.12851
682	5.675	1331.41724	-487.68243	1646.33276	348.80557	-107.54159	1312.79395	-431.63458	10.33033	1306.89075	758.72290	8.27926	124.56998	830.02502	-352.23264	-7.00617	-59.96436	208.51630	-1.84081	-721.98450	-112.95744	-2.88337
683	5.683	1334.86292	-486.84656	1643.16675	347.62177	-106.35265	1311.74658	-430.95697	11.61660	1306.31897	778.41431	3.86417	125.55437	817.58887	-351.21310	-7.13853	-72.23395	209.65572	-2.03298	-733.62268	-112.34510	-2.48595
684	5.692	1337.86243	-485.87817	1640.48279	346.70502	-105.40441	1310.87805	-430.20233	12.78384	1306.09460	797.94043	-0.54996	126.75716	805.19202	-350.16455	-7.19021	-84.51794	210.78419	-2.16208	-744.88147	-111.80776	-1.88723
685	5.700	1340.36548	-484.77588	1638.30811	346.08978	-104.71624	1310.18713	-429.46628	13.79705	1306.19202	817.42255	-4.96653	128.00064	792.83606	-349.12759	-7.19467	-96.80438	211.83289	-2.26832	-755.66534	-111.29718	-1.02637
686	5.708	1342.33435	-483.53006	1636.66138	345.75464	-104.27691	1309.66565	-428.80551	14.66174	1306.61255	837.02582	-9.45353	128.95140	780.53125	-348.04465	-7.24516	-109.09119	212.80649	-2.36779	-765.97198	-110.74110	0.15707
687	5.717	1343.75586	-482.14975	1635.55090	345.63974	-104.06384	1309.30273	-428.23959	15.40897	1307.35254	856.88531	-14.10872	129.27225	768.37134	-346.74890	-7.47149	-121.38263	213.77260	-2.46423	-775.83307	-110.06862	1.69733
688	5.725	1344.63989	-480.66031	1634.97253	345.67853	-104.05845	1309.08899	-427.76169	16.07377	1308.39197	877.09863	-19.05767	128.71547	756.37976	-345.19736	-7.92355	-133.68494	214.78944	-2.56467	-785.18982	-109.29158	3.61879
689	5.733	1345.00745	-479.07938	1634.90759	345.81744	-104.24657	1309.01990	-427.35242	16.68607	1309.69324	897.76349	-24.42949	127.14729	744.36487	-343.64343	-8.43950	-146.00110	215.86713	-2.65992	-793.84705	-108.49493	5.87050
690	5.742	1344.88428	-477.40466	1635.32239	346.01630	-104.61206	1309.09192	-426.98718	17.28321	1311.20300	918.94098	-30.24221	124.59026	732.08557	-342.42673	-8.74532	-158.33020	216.97845	-2.71808	-801.54297	-107.76416	8.25296
691	5.750	1344.30115	-475.61975	1636.17297	346.23801	-105.13373	1309.30017	-426.64157	17.91760	1312.85791	940.59302	-36.30452	121.22705	719.48499	-341.65485	-8.69928	-170.67047	218.08734	-2.72530	-808.07776	-107.29647	10.62329
692	5.758	1343.29907	-473.71631	1637.41223	346.44037	-105.78829	1309.63684	-426.30313	18.64028	1314.59167	962.59277	-42.34812	117.28203	706.69104	-341.14847	-8.38287	-183.02148	219.18665	-2.70813	-813.39307	-107.44724	13.22907
693	5.767	1341.93262	-471.71378	1638.98999	346.58032	-106.55116	1310.09265	-425.98215	19.47581	1316.34241	984.81421	-48.28397	112.89171	693.88770	-340.58685	-8.01439	-195.39053	220.29248	-2.71542	-817.46362	-108.40982	16.78189
694	5.775	1340.25696	-469.64917	1640.84985	346.62759	-107.39275	1310.65576	-425.71024	20.41103	1318.06079	1007.17670	-54.26910	108.09541	681.18042	-339.76083	-7.77381	-207.79681	221.39697	-2.78361	-820.01776	-109.98691	22.21535
695	5.783	1338.31592	-467.55615	1642.93188	346.57458	-108.27745	1311.31116	-425.53012	21.40611	1319.71472	1029.56763	-60.48534	102.88869	668.55896	-338.72125	-7.68925	-220.26270	222.46524	-2.89478	-820.39581	-111.75359	30.17742
696	5.792	1336.14478	-465.45963	1645.17944	346.43811	-109.16132	1312.04333	-425.48157	22.42362	1321.29358	1051.66150	-66.64643	97.36047	655.98340	-337.63052	-7.69733	-232.79950	223.47766	-2.98466	-817.79346	-113.17817	40.40888
697	5.800	1333.77979	-463.38065	1647.53992	346.25592	-109.98845	1312.83984	-425.58911	23.45316	1322.80371	1072.87683	-71.85754	91.82233	643.40833	-336.59479	-7.72398	-245.40274	224.45161	-3.00681	-811.61346	-113.63248	51.57981
698	5.808	1331.26514	-461.34097	1649.96545	346.07785	-110.69629	1313.69385	-425.85657	24.50570	1324.25488	1092.93457	-75.66930	86.49493	630.76611	-335.65109	-7.71615	-258.05499	225.41634	-2.96535	-801.58972	-112.71355	61.93402
699	5.817	1328.65063	-459.35776	1652.41223	345.95306	-111.22969	1314.60400	-426.27051	25.58840	1325.64648	1112.28821	-78.95331	81.11182	618.03253	-334.77618	-7.67585	-270.73834	226.37891	-2.88773	-787.74780	-110.69711	70.18759
700	5.825	1325.98413	-457.43057	1654.83228	345.92209	-111.55274	1315.56909	-426.80719	26.69796	1326.96838	1131.36938	-82.97624	75.15097	605.26025	-333.90646	-7.63840	-283.45221	227.32436	-2.80298	-770.28174	-108.44844	75.84077
701	5.833	1323.30579	-455.54291	1657.17212	346.01526	-111.64504	1316.58142	-427.43509	27.84091	1328.21912	1149.62927	-87.99170	68.31644	592.50342	-333.00290	-7.61095	-296.20514	228.23416	-2.75140	-749.34515	-106.74134	78.83991
702	5.842	1320.65222	-453.68866	1659.38513	346.24918	-111.49068	1317.62500	-428.11307	29.04919	1329.41174	1165.54834	-92.89526	60.78628	579.75476	-332.07816	-7.56078	-308.98895	229.11005	-2.76764	-724.93060	-105.73282	79.24625
703	5.850	1318.06445	-451.89514	1661.44458	346.62064	-111.08046	1318.68103	-428.79169	30.36674	1330.56372	1177.61719	-96.22779	53.07530	566.99023	-331.14923	-7.46332	-321.77466	229.97968	-2.83820	-697.00037	-105.08297	77.27484
704	5.858	1315.58301	-450.20163	1663.33850	347.10910	-110.41821	1319.73267	-429.42078	31.82403	1331.68701	1185.56055	-97.66968	45.54509	554.21765	-330.21298	-7.34396	-334.54285	230.85687	-2.91270	-665.74042	-104.42273	73.48350
705	5.867	1313.23840	-448.61661	1665.05310	347.68781	-109.51905	1320.76611	-429.95636	33.42838	1332.78857	1190.23499	-97.95430	38.23334	541.44458	-329.27985	-7.24170	-347.31915	231.72453	-2.95099	-631.64594	-103.69988	68.78237
706	5.875	1311.05737	-447.11951	1666.56763	348.33484	-108.40756	1321.76831	-430.36334	35.16622	1333.87463	1192.22705	-97.37328	31.15499	528.65369	-328.37839	-7.15311	-360.15222	232.57193	-2.93655	-595.35602	-103.17152	64.14226
707	5.883	1309.07129	-445.70157	1667.85889	349.04016	-107.11467	1322.72339	-430.61502	37.00322	1334.96082	1191.25598	-95.40643	24.36295	515.81946	-327.51599	-7.05552	-373.04950	233.41585	-2.88073	-557.44568	-103.12025	60.23228
708	5.892	1307.31238	-444.38049	1668.89905	349.80664	-105.67037	1323.61621	-430.69272	38.89482	1336.07495	1186.94006	-91.80061	17.78346	502.94794	-326.66861	-6.95544	-385.97287	234.28278	-2.82296	-518.37451	-103.63842	57.29473
709	5.900	1305.80286	-443.17542	1669.65173	350.64066	-104.10511	1324.43408	-430.58795	40.80591	1337.23218	1179.40894	-87.16396	11.48382	490.09851	-325.82773	-6.87359	-398.89343	235.18085	-2.79279	-478.56479	-104.64171	55.24500
710	5.908	1304.55896	-442.09232	1670.07959	351.54340	-102.45651	1325.16565	-430.29922	42.71337	1338.39905	1169.18323	-82.55609	6.10687	477.32928	-325.03500	-6.81308	-411.81210	236.09447	-2.77834	-438.46097	-106.02415	53.86829
711	5.917	1303.60474	-441.13272	1670.15649	352.51450	-100.76460	1325.79749	-429.82434	44.59259	1339.48706	1157.06030	-78.94370	2.52555	464.67688	-324.32211	-6.76978	-424.73322	237.01706	-2.74850	-398.51959	-107.84039	53.05397
712	5.925	1302.97266	-440.29391	1669.87158	353.55377	-99.06374	1326.31323	-429.16260	46.40778	1340.37830	1144.06604	-76.74080	0.91876	452.21191	-323.65164	-6.71416	-437.64029	237.96175	-2.69861	-359.18335	-110.28731	52.88274
713	5.933	1302.69604	-439.56277	1669.22375	354.64880	-97.38499	1326.69604	-428.32578	48.11204	1340.97913	1131.04395	-75.59009	0.58347	440.01105	-322.98874	-6.54019	-450.50873	238.92200	-2.66239	-320.87952	-113.38694	53.39827
714	5.942	1302.81311	-438.93100	1668.21460	355.76431	-95.75674	1326.92981	-427.35040	49.64159	1341.28796	1118.27661	-74.78658	0.67422	428.09998	-322.36774	-6.11971	-463.32605	239.86200	-2.67484	-284.05103	-116.76255	54.31063
715	5.950	1303.37109	-438.42163	1666.85083	356.84647	-94.19557	1327.00659	-426.30273	50.92340	1341.39258	1105.65039	-73.90518	0.73618	416.51270	-321.82495	-5.42922	-476.08884	240.74196	-2.73784	-249.17859	-119.88757	55.00822
716	5.958	1304.42236	-438.09366	1665.14746	357.83292	-92.69833	1326.93860	-425.26575	51.94286	1341.37939	1093.01782	-72.93350	0.63249	405.33447	-321.35110	-4.54010	-488.80508	241.53415	-2.83262	-216.67661	-122.50799	54.82222
717	5.967	1306.02039	-438.02286	1663.11963	358.66263	-91.24600	1326.75940	-424.32281	52.78621	1341.27319	1080.31055	-72.01309	0.37365	394.69891	-320.95682	-3.46910	-501.49640	242.26152	-2.94483	-186.67133	-124.70335	53.27427
718	5.975	1308.21130	-438.27475	1660.78040	359.28455	-89.81430	1326.50525	-423.54947	53.56544	1341.04590	1067.50439	-71.20209	0.06943	384.88062	-320.72003	-2.11252	-514.18683	243.01514	-3.06602	-158.89438	-126.65641	50.25488
719	5.983	1311.01196	-438.86752	1658.14063	359.66016	-88.38197	1326.19666	-423.00418	54.34033	1340.64185	1054.63733	-70.39707	-0.14711	376.34357	-320.76917	-0.34113	-526.89111	243.87048	-3.19068	-132.87086	-128.51872	46.10074
720	5.992	1314.39172	-439.74707	1655.20105	359.76459	-86.93843	1325.83777	-422.71826	55.13232	1339.99585	1041.80530	-69.44215	-0.25006	369.50964	-321.29810	1.95007	-539.60376	244.80511	-3.30902	-108.28795	-130.34857	41.39160
721	6.000	1318.28235	-440.82440	1651.94971	359.59186	-85.49268	1325.42188	-422.69498	55.96027	1339.04480	1029.07739	-68.32664	-0.33230	364.47650	-322.56726	5.00594	-552.30286	245.76909	-3.37851	-85.25645	-132.02745	36.57253
722	6.008	1322.60498	-442.03436	1648.37756	359.15921	-84.07792	1324.93665	-422.92093	56.84329	1337.73792	1016.44403	-67.21645	-0.48743	361.17944	-324.80487	9.43075	-564.96155	246.79758	-3.33638	-64.32634	-133.25494	31.77881
723	6.017	1327.29077	-443.34161	1644.48694	358.50476	-82.74751	1324.37378	-423.37759	57.78967	1336.04675	1003.85992	-66.26024	-0.73196	359.93604	-328.16476	16.10608	-577.55981	247.94760	-3.18672	-46.34746	-133.55762	26.89784
724	6.025	1332.28271	-444.72055	1640.29175	357.67746	-81.56481	1323.74048	-424.04483	58.78906	1333.96472	991.28583	-65.42045	-1.01330	361.68292	-332.80389	25.64532	-590.09009	249.19119	-3.02014	-32.25113	-132.34171	21.68483
725	6.033	1337.52502	-446.15091	1635.81641	356.72357	-80.59619	1323.06091	-424.90063	59.79882	1331.49219	978.70917	-64.55541	-1.27727	367.51434	-338.83200	37.74771	-602.55127	250.45876	-2.91507	-22.78156	-129.20802	15.98886
726	6.042	1342.94983	-447.62183	1631.10266	355.67557	-79.90489	1322.36975	-425.91852	60.73428	1328.62781	966.15991	-63.60934	-1.52926	377.93579	-346.06421	51.07583	-614.97113	251.68448	-2.88798	-18.33615	-124.38323	10.11047
727	6.050	1348.46558	-449.13062	1626.21765	354.54364	-79.53442	1321.70251	-427.06049	61.49122	1325.38586	953.66644	-62.63510	-1.80331	392.55298	-353.89014	63.83009	-627.41028	252.81769	-2.91762	-18.98972	-118.86100	4.92747
728	6.058	1353.95508	-450.67822	1621.26001	353.31232	-79.48940	1321.08984	-428.27322	61.97440	1321.82324	941.19958	-61.67158	-2.09912	410.40442	-361.49106	74.55502	-639.90985	253.87964	-2.96439	-24.48906	-114.02524	1.39240
729	6.067	1359.28418	-452.27081	1616.36084	351.95343	-79.73483	1320.55103	-429.49200	62.08696	1318.05090	928.70325	-60.66010	-2.37711	430.47473	-368.19028	82.59821	-652.46765	254.94771	-3.00457	-34.06560	-110.80462	-0.25942
730	6.075	1364.31750	-453.91187	1611.67578	350.45197	-80.21969	1320.08789	-430.64111	61.71951	1314.23279	916.17621	-59.50783	-2.59599	451.96301	-373.60895	88.06917	-665.05591	256.07309	-3.04578	-46.29826	-109.06267	-0.65051
731	6.083	1368.92651	-455.58051	1607.36450	348.82767	-80.90616	1319.67737	-431.63010	60.80036	1310.58484	903.67725	-58.23226	-2.75408	474.32855	-377.64688	91.54346	-677.62286	257.25760	-3.09772	-59.49367	-108.00275	-0.61625
732	6.092	1372.99634	-457.23657	1603.56763	347.14075	-81.78319	1319.27429	-432.36469	59.36945	1307.35376	891.23645	-56.96013	-2.89337	497.26624	-380.43353	93.74568	-690.08826	258.47308	-3.15124	-72.48848	-107.04966	-0.64640
733	6.100	1376.44128	-458.85822	1600.39050	345.47977	-82.86580	1318.82751	-432.77695	57.57700	1304.76160	878.81750	-55.77771	-3.04305	520.63824	-382.21649	95.28868	-702.34485	259.70114	-3.15479	-85.00394	-106.12319	-0.87033
734	6.108	1379.21484	-460.45831	1597.89990	343.93680	-84.18707	1318.29626	-432.84900	55.61501	1302.95044	866.39209	-54.69030	-3.19096	544.38049	-383.18179	96.50830	-714.21771	260.98172	-2.96006	-97.23846	-105.30170	-1.25915
735	6.117	1381.29749	-462.05368	1596.13135	342.58270	-85.77965	1317.65881	-432.60907	53.67811	1301.96729	853.98914	-53.68311	-3.33949	568.46100	-383.36093	97.42366	-725.42188	262.38824	-2.31950	-109.39632	-104.57524	-1.72175
736	6.125	1382.67700	-463.63077	1595.09521	341.45691	-87.65260	1316.91272	-432.12234	51.95306	1301.77490	841.63080	-52.74171	-3.52899	592.85706	-382.74323	97.85632	-735.63062	263.93655	-1.01334	-121.58977	-103.90854	-2.13523
737	6.133	1383.34302	-465.15643	1594.78137	340.57220	-89.78156	1316.06689	-431.49054	50.58832	1302.26831	829.28906	-51.87899	-3.76503	617.48499	-381.48334	97.66318	-744.59924	265.54877	1.00420	-133.87437	-103.30280	-2.42661
738	6.142	1383.29480	-466.60593	1595.16638	339.92645	-92.11879	1315.13599	-430.83011	49.66664	1303.30664	816.95728	-51.13443	-3.98156	642.22913	-379.90860	96.84628	-752.20386	267.09253	3.58289	-146.22972	-102.74008	-2.61097
739	6.150	1382.55017	-467.96432	1596.22144	339.51108	-94.60892	1314.14539	-430.23322	49.19351	1304.74988	804.67773	-50.49424	-4.13396	667.13184	-378.26709	95.42638	-758.37598	268.45422	6.47681	-158.56859	-102.17182	-2.71495
740	6.158	1381.15234	-469.22070	1597.91333	339.31403	-97.19289	1313.13574	-429.74527	49.09573	1306.47656	792.45392	-49.87243	-4.28395	692.45496	-376.58554	93.32941	-763.01941	269.70773	9.54276	-170.82806	-101.55345	-2.74288
741	6.167	1379.16907	-470.36877	1600.20044	339.32086	-99.80523	1312.15991	-429.36142	49.24881	1308.38513	780.21051	-49.19667	-4.52078	718.46179	-374.85144	90.48483	-765.98279	271.33496	13.04213	-183.04311	-100.86362	-2.72136
742	6.175	1376.67627	-471.40164	1603.02954	339.51801	-102.37547	1311.27283	-429.04044	49.51765	1310.38586	767.85114	-48.44179	-4.81345	745.20953	-373.20609	86.95319	-766.97839	274.13303	17.88846	-195.30054	-100.11578	-2.69201
743	6.183	1373.73950	-472.30515	1606.33801	339.89154	-104.82772	1310.52515	-428.73413	49.77665	1312.38977	755.34680	-47.60771	-5.02380	772.59363	-371.87985	82.88083	-765.38037	278.62418	25.44278	-207.64822	-99.31911	-2.68929
744	6.192	1370.41199	-473.06430	1610.05798	340.41882	-107.08081	1309.96460	-428.41309	49.91619	1314.30933	742.78638	-46.73002	-5.09050	800.50616	-371.02283	78.39043	-760.31653	284.59140	36.70085	-220.08298	-98.44982	-2.74303
745	6.200	1366.74438	-473.67633	1614.11914	341.05774	-109.05930	1309.63416	-428.07742	49.84996	1316.07544	730.30359	-45.85472	-5.10496	828.90973	-370.61923	73.53740	-751.30719	291.22974	51.40682	-232.57666	-97.52484	-2.83883
746	6.208	1362.79163	-474.15695	1618.45227	341.73935	-110.70704	1309.56299	-427.75339	49.51881	1317.65601	717.94043	-44.98544	-5.16715	857.76196	-370.55759	68.34502	-738.75555	297.46274	67.82429	-245.08099	-96.63759	-2.90705
747	6.217	1358.61023	-474.53323	1622.99268	342.37326	-111.99858	1309.75586	-427.48273	48.88971	1319.06201	705.62549	-44.09142	-5.26838	886.89563	-370.77493	62.87981	-723.55090	302.15881	83.33055	-257.56598	-95.86031	-2.90328
748	6.225	1354.24963	-474.81833	1627.68140	342.86853	-112.95193	1310.19312	-427.31131	47.95797	1320.33948	693.28033	-43.15257	-5.35619	916.04163	-371.24631	57.25484	-706.21161	304.48920	95.44020	-270.07391	-95.16125	-2.85262
749	6.233	1349.74878	-474.99286	1632.45911	343.15735	-113.63005	1310.83838	-427.27789	46.75287	1321.55627	680.87714	-42.18023	-5.41779	944.96838	-371.86078	51.56864	-686.58203	304.25696	102.71767	-282.66733	-94.42438	-2.80613
750	6.242	1345.14563	-475.02649	1637.26526	343.21164	-114.12112	1311.65161	-427.40189	45.33501	1322.78455	668.39124	-41.19990	-5.45714	973.54303	-372.39441	45.88987	-664.27771	301.75797	105.09685	-295.33087	-93.53117	-2.80275
751	6.250	1340.48596	-474.91156	1642.04346	343.04742	-114.51591	1312.60095	-427.67383	43.78344	1324.07764	655.78821	-40.22945	-5.46846	1001.63037	-372.61215	40.29010	-639.18231	297.33221	103.50033	-308.01672	-92.46590	-2.85341
752	6.258	1335.82629	-474.67108	1646.74805	342.71454	-114.89981	1313.66455	-428.05618	42.18228	1325.45447	643.08093	-39.27519	-5.45704	1028.92859	-372.40820	34.87727	-611.49658	291.18094	99.20709	-320.73901	-91.33973	-2.93100
753	6.267	1331.23120	-474.34811	1651.34326	342.27805	-115.35435	1314.82666	-428.49927	40.60419	1326.90381	630.33014	-38.33839	-5.43310	1054.86511	-371.84705	29.75813	-581.53809	283.49478	93.44371	-333.53290	-90.27989	-2.99072
754	6.275	1326.76819	-473.98929	1655.79541	341.80151	-115.95599	1316.07410	-428.96075	39.08919	1328.40271	617.56750	-37.41807	-5.38166	1078.60852	-371.06305	24.90953	-549.65015	274.53610	87.24192	-346.38474	-89.32277	-3.00100
755	6.283	1322.49597	-473.63037	1660.06897	341.33633	-116.76883	1317.39307	-429.41147	37.64285	1329.92712	604.78778	-36.50894	-5.27955	1099.20935	-370.17471	20.16235	-516.17712	264.60892	81.36857	-359.25006	-88.43285	-2.95857
756	6.292	1318.45459	-473.29108	1664.12439	340.91772	-117.83646	1318.76819	-429.82605	36.26331	1331.45422	592.00598	-35.60265	-5.13916	1115.86267	-369.32330	15.41672	-481.33963	254.00574	76.24641	-372.10562	-87.58299	-2.88868
757	6.300	1314.66174	-472.97034	1667.91760	340.56747	-119.17464	1320.18225	-430.17334	34.95938	1332.96252	579.23853	-34.69162	-5.00076	1128.20325	-368.68463	10.80321	-445.17438	242.93886	71.97241	-384.97989	-86.74783	-2.83341
758	6.308	1311.12244	-472.65012	1671.41052	340.30563	-120.76401	1321.61487	-430.41635	33.73166	1334.43811	566.48151	-33.77769	-4.89008	1136.33728	-368.35114	6.55827	-407.74234	231.56888	68.54505	-397.91138	-85.85173	-2.82052
759	6.317	1307.84229	-472.31650	1674.57813	340.16690	-122.55249	1323.04321	-430.52106	32.53841	1335.87341	553.75378	-32.86073	-4.80207	1140.45264	-368.26382	2.81204	-369.38797	220.20483	66.19920	-410.87085	-84.85521	-2.82297
760	6.325	1304.83093	-471.98117	1677.40234	340.20325	-124.47083	1324.44373	-430.47116	31.28572	1337.25574	541.11176	-31.91457	-4.71669	1140.50513	-368.25732	-0.44572	-330.73218	209.41132	65.45141	-423.79208	-83.85630	-2.78624
761	6.333	1302.09705	-471.68790	1679.86389	340.46725	-126.44906	1325.79297	-430.27664	29.86809	1338.56628	528.65063	-30.88571	-4.61849	1136.47107	-368.08511	-3.20350	-292.50360	199.78462	66.61422	-436.67502	-82.96194	-2.72034
762	6.342	1299.64893	-471.49277	1681.93945	340.99344	-128.42680	1327.06384	-429.96362	28.24417	1339.79663	516.49878	-29.71018	-4.48603	1128.74304	-367.51080	-5.28336	-255.42047	191.59474	69.24319	-449.58154	-82.12897	-2.70075
763	6.350	1297.50049	-471.42731	1683.60352	341.78842	-130.36108	1328.22510	-429.55396	26.47956	1340.95959	504.77136	-28.34929	-4.27060	1118.13818	-366.52081	-6.48756	-220.03775	184.65036	72.17548	-462.54742	-81.26782	-2.74559
764	6.358	1295.67969	-471.48474	1684.83716	342.82599	-132.22969	1329.24817	-429.04910	24.72128	1342.07581	493.55807	-26.80792	-3.91071	1105.72705	-365.33954	-6.90218	-186.56104	178.50476	74.18365	-475.55731	-80.41492	-2.76616
765	6.367	1294.23621	-471.64496	1685.63696	344.04678	-134.02400	1330.11560	-428.41998	23.14226	1343.14258	482.97174	-25.11386	-3.33536	1092.59167	-364.17465	-6.88918	-154.89178	172.83321	74.62814	-488.58533	-79.67397	-2.68851
766	6.375	1293.24158	-471.90350	1686.01599	345.36597	-135.73297	1330.82507	-427.62515	21.86137	1344.11157	473.20352	-23.30912	-2.44022	1079.43494	-363.07788	-6.79099	-124.90277	167.67729	73.51707	-501.60248	-79.06044	-2.54769
767	6.383	1292.78149	-472.27747	1685.99390	346.68759	-137.33154	1331.38586	-426.69141	20.84619	1344.90430	464.54767	-21.47276	-1.12883	1066.44702	-362.02661	-6.76852	-96.55115	163.34175	71.12955	-514.55914	-78.48974	-2.41561
768	6.392	1292.93811	-472.79425	1685.58167	347.92133	-138.78041	1331.81506	-425.76196	19.92197	1345.45227	457.35211	-19.73410	0.59605	1053.57520	-360.99957	-6.83981	-69.70813	160.04347	67.75352	-527.42126	-77.86240	-2.31777
769	6.400	1293.76709	-473.48059	1684.77112	348.99539	-140.03069	1332.13440	-425.01038	18.91326	1345.71167	451.85965	-18.15077	2.63556	1040.77502	-359.98468	-6.95309	-44.08234	157.67885	63.63809	-540.19775	-77.13480	-2.24366
770	6.408	1295.28296	-474.35269	1683.53650	349.86740	-141.03195	1332.36548	-424.53708	17.74324	1345.64587	448.02463	-16.38549	5.04281	1028.04407	-358.97845	-7.05285	-19.47119	155.92371	58.96875	-552.90350	-76.33395	-2.18838
771	6.417	1297.45593	-475.40430	1681.84546	350.53375	-141.74377	1332.52307	-424.36353	16.41625	1345.20776	445.61249	-13.48879	8.51560	1015.35663	-358.01096	-7.12166	3.90582	154.50581	53.83665	-565.54382	-75.51313	-2.17967
772	6.425	1300.22266	-476.60941	1679.66711	351.02945	-142.14638	1332.60986	-424.46893	14.97514	1344.34204	444.79257	-8.29821	14.66472	1002.66339	-357.14984	-7.17521	25.35681	153.34772	48.27298	-578.13531	-74.71599	-2.24425
773	6.433	1303.51099	-477.94595	1676.98145	351.41272	-142.24570	1332.61633	-424.81680	13.49492	1343.00171	446.66949	-0.43199	25.25455	989.96820	-356.42056	-7.24818	43.98792	152.46463	42.33515	-590.71094	-73.95627	-2.35548
774	6.442	1307.26416	-479.41324	1673.78687	351.73898	-142.07043	1332.52527	-425.36902	12.09038	1341.16907	452.84448	9.01507	40.43839	977.30792	-355.77032	-7.37126	59.02588	151.79289	36.14346	-603.29303	-73.20009	-2.46226
775	6.450	1311.45032	-481.02417	1670.09692	352.03781	-141.66545	1332.31750	-426.08649	10.88582	1338.85840	464.17560	17.92275	57.66185	964.68427	-355.13663	-7.53536	69.97388	151.15527	29.82487	-615.86566	-72.40383	-2.54684
776	6.458	1316.05334	-482.78183	1665.93054	352.30637	-141.08675	1331.98010	-426.92468	9.96009	1336.10107	480.03787	24.42325	72.89326	952.10645	-354.47882	-7.69230	76.61902	150.35435	23.43661	-628.40430	-71.56313	-2.62906
777	6.467	1321.05676	-484.66663	1661.30933	352.52209	-140.39490	1331.51270	-427.83777	9.33007	1332.93359	498.85236	27.90634	83.39392	939.58942	-353.77704	-7.79215	78.96289	149.31540	16.99498	-640.91077	-70.71560	-2.72218
778	6.475	1326.42786	-486.65146	1656.26245	352.66052	-139.64171	1330.92712	-428.78635	8.97320	1329.39966	519.21198	29.04972	89.37527	927.10699	-353.03790	-7.83284	77.07861	148.23334	10.72026	-653.38245	-69.92323	-2.80357
779	6.483	1332.10950	-488.72354	1650.83337	352.70111	-138.85600	1330.23682	-429.73868	8.85319	1325.56091	540.44611	29.03882	93.08943	914.61932	-352.29846	-7.86874	71.02319	147.54243	5.31270	-665.79999	-69.21576	-2.85810
780	6.492	1338.01636	-490.87756	1645.08801	352.62225	-138.04166	1329.44568	-430.66690	8.93619	1321.50671	562.31360	28.71329	96.66412	902.07129	-351.63708	-7.94395	61.09814	147.59320	1.66192	-678.17377	-68.55790	-2.91393
781	6.500	1344.03333	-493.08908	1639.12598	352.39935	-137.18779	1328.54834	-431.54065	9.19564	1317.35815	584.53839	28.20942	100.85094	889.42682	-351.08752	-8.04488	48.31146	148.36443	0.00322	-690.55969	-67.90848	-2.99954
782	6.508	1350.01526	-495.29898	1633.08630	352.01248	-136.27649	1327.53967	-432.31821	9.60896	1313.26514	606.78809	27.11948	105.24231	876.74750	-350.55411	-8.11970	34.29773	149.52811	-0.35511	-702.99725	-67.25232	-3.10677
783	6.517	1355.80469	-497.41858	1627.13928	351.45886	-135.28575	1326.41626	-432.93683	10.15075	1309.39587	628.81805	24.91763	109.08408	864.13293	-349.91010	-8.12601	20.48132	150.72403	-0.32267	-715.46301	-66.57946	-3.20862
784	6.525	1361.25049	-499.34555	1621.45947	350.76141	-134.20050	1325.17810	-433.31131	10.78717	1305.92078	650.47607	21.33549	111.85632	851.63477	-349.08722	-8.09080	7.39423	151.77895	-0.38408	-727.89893	-65.89595	-3.27126
785	6.533	1366.21716	-500.97940	1616.20557	349.96698	-133.02678	1323.83337	-433.35327	11.47208	1302.99084	671.71808	16.45338	113.41862	839.24408	-348.07117	-8.10563	-5.14331	152.72318	-0.62962	-740.24280	-65.25249	-3.24290
786	6.542	1370.59253	-502.23785	1611.51318	349.14008	-131.78995	1322.39868	-433.01071	12.13836	1300.71289	692.64746	10.56348	113.91667	826.88159	-346.93149	-8.23105	-17.45667	153.66296	-1.00027	-752.43774	-64.73056	-3.06372
787	6.550	1374.29785	-503.08029	1607.49377	348.35818	-130.51653	1320.89661	-432.30148	12.69189	1299.13171	713.46124	4.00935	113.66171	814.43347	-345.80820	-8.43245	-29.73682	154.68073	-1.40349	-764.41888	-64.34367	-2.68885
788	6.558	1377.28479	-503.51602	1604.23364	347.70706	-129.22153	1319.35168	-431.30869	13.02884	1298.23254	734.35455	-2.89684	113.01558	801.84601	-344.79041	-8.62145	-42.05090	155.78973	-1.76578	-776.05286	-63.96812	-2.07924
789	6.567	1379.52319	-503.57831	1601.79187	347.26862	-127.91671	1317.78845	-430.13834	13.07841	1297.96936	755.45410	-9.90855	112.25380	789.19739	-343.81506	-8.74668	-54.41565	156.94391	-2.05251	-787.14984	-63.45255	-1.17110
790	6.575	1380.99695	-503.30380	1600.19800	347.10315	-126.62602	1316.23145	-428.87741	12.83858	1298.29688	776.80811	-16.89348	111.44730	776.62555	-342.75583	-8.81938	-66.84064	158.09993	-2.25092	-797.57391	-62.78248	0.13369
791	6.583	1381.70630	-502.73996	1599.45483	347.23474	-125.39101	1314.70752	-427.57898	12.37002	1299.17773	798.46948	-23.85581	110.44539	764.13452	-341.62195	-8.85338	-79.31488	159.23660	-2.36705	-807.27258	-62.07769	1.91191
792	6.592	1381.66064	-501.94061	1599.54639	347.64941	-124.26237	1313.24939	-426.26447	11.76217	1300.56421	820.61267	-30.87643	108.98079	751.59192	-340.55402	-8.84781	-91.79700	160.33203	-2.43398	-816.20215	-61.42916	4.10077
793	6.600	1380.87280	-500.93951	1600.44006	348.30731	-123.28528	1311.89783	-424.93503	11.10955	1302.38281	843.48376	-38.00729	106.83678	738.97845	-339.61481	-8.83892	-104.25696	161.37163	-2.49762	-824.25159	-60.84436	6.47314
794	6.608	1379.36951	-499.74606	1602.08435	349.15485	-122.49620	1310.70032	-423.59021	10.50319	1304.53540	867.20721	-45.16191	103.97597	726.42761	-338.74619	-8.86898	-116.70007	162.35922	-2.58653	-831.22925	-60.47458	8.84413
795	6.617	1377.20068	-498.36816	1604.41199	350.12949	-121.92722	1309.70007	-422.23926	10.01912	1306.90479	891.74927	-52.12553	100.49835	713.93768	-337.97626	-8.87144	-129.13354	163.31094	-2.69144	-836.95935	-60.74713	11.33961
796	6.625	1374.43359	-496.82401	1607.34583	351.16608	-121.59749	1308.92139	-420.90005	9.69973	1309.36035	917.03619	-58.75988	96.48825	701.32935	-337.43060	-8.71880	-141.54865	164.25763	-2.77518	-841.34161	-62.01439	14.50499
797	6.633	1371.13989	-495.14038	1610.79956	352.20523	-121.50104	1308.36328	-419.60187	9.54166	1311.77405	942.97467	-65.12472	92.00742	688.55713	-337.03317	-8.43658	-153.94525	165.23424	-2.80579	-844.17621	-64.16835	19.24801
798	6.642	1367.39221	-493.35675	1614.68628	353.19336	-121.60854	1308.00830	-418.39160	9.50343	1314.04822	969.44568	-71.36732	87.18062	675.76672	-336.49832	-8.19987	-166.35297	166.24561	-2.79022	-844.95361	-66.75124	26.48464
799	6.650	1363.26013	-491.51431	1618.92896	354.08295	-121.87059	1307.83594	-417.32886	9.53155	1316.13525	996.30475	-77.56749	82.16649	663.06012	-335.68561	-8.09524	-178.81531	167.26134	-2.77390	-842.95227	-69.27460	36.44111
800	6.658	1358.80750	-489.62204	1623.45898	354.84631	-122.21349	1307.83179	-416.47025	9.59070	1318.03186	1023.27209	-83.56865	77.11224	650.43152	-334.70230	-8.06742	-191.35669	168.26538	-2.78550	-837.53601	-71.32809	48.20572
801	6.667	1354.09900	-487.65051	1628.20752	355.48904	-122.54432	1307.98975	-415.85516	9.67884	1319.75977	1049.95959	-89.00021	72.14488	637.83911	-333.70718	-8.05811	-203.96649	169.27222	-2.80072	-828.32001	-72.61981	60.06616
802	6.675	1349.21021	-485.57117	1633.10364	356.04489	-122.77323	1308.31006	-415.49850	9.81878	1321.35095	1076.10864	-93.64313	67.34428	625.25671	-332.76511	-8.05495	-216.60919	170.26776	-2.79198	-815.19751	-73.19508	70.30518
803	6.683	1344.22363	-483.38486	1638.07788	356.55893	-122.83203	1308.79553	-415.39117	10.04146	1322.84021	1101.69116	-97.66488	62.74109	612.68909	-331.85025	-8.04846	-229.25287	171.20514	-2.77672	-798.30737	-73.53303	77.76842
804	6.692	1339.21509	-481.11703	1643.06653	357.07092	-122.67525	1309.44434	-415.50336	10.37758	1324.25903	1126.81226	-101.56501	58.24131	600.11841	-330.92535	-8.01190	-241.88519	172.07442	-2.78146	-777.85022	-74.16930	81.93821
805	6.700	1334.24707	-478.80298	1648.01514	357.60617	-122.27565	1310.24402	-415.78732	10.84762	1325.63037	1151.32788	-105.80202	53.58738	587.49823	-329.97870	-7.92200	-254.50983	172.90582	-2.80526	-753.88757	-75.26372	82.78468
806	6.708	1329.37207	-476.47403	1652.87268	358.17957	-121.61980	1311.17395	-416.18240	11.45076	1326.96863	1174.27612	-110.07127	48.61015	574.80652	-329.03333	-7.78039	-267.15015	173.72705	-2.84558	-726.38123	-76.63194	80.71175
807	6.717	1324.63586	-474.14627	1657.58167	358.80814	-120.70475	1312.21521	-416.62491	12.17454	1328.28552	1194.05579	-113.27821	43.42662	562.05786	-328.13559	-7.61245	-279.84421	174.56992	-2.90274	-695.43060	-78.05527	76.53719
808	6.725	1320.07971	-471.82343	1662.07776	359.51642	-119.54143	1313.35352	-417.05865	13.00862	1329.59277	1209.36377	-114.38650	38.34944	549.30054	-327.26755	-7.45357	-292.61212	175.46857	-2.95379	-661.45337	-79.49583	71.33115
809	6.733	1315.74133	-469.50665	1666.30396	360.33167	-118.15740	1314.57434	-417.43640	13.94107	1330.89771	1219.88403	-113.08954	33.67403	536.58099	-326.33438	-7.33056	-305.43518	176.42151	-2.97711	-625.10132	-81.10705	66.13605
810	6.742	1311.65991	-467.19821	1670.22473	361.27734	-116.58825	1315.85693	-417.71387	14.95424	1332.19629	1226.43872	-110.17147	29.31430	523.87500	-325.30945	-7.24187	-318.28186	177.39679	-2.97926	-587.01984	-83.08331	61.69748
811	6.750	1307.87939	-464.90439	1673.82056	362.37097	-114.86034	1317.17358	-417.84540	16.02588	1333.47070	1230.24854	-107.01188	24.75051	511.08453	-324.30716	-7.14592	-331.14941	178.36908	-2.96918	-547.72986	-85.48894	58.33075
812	6.758	1304.44238	-462.64197	1677.06616	363.62811	-112.98388	1318.49353	-417.78546	17.12980	1334.69714	1231.42944	-103.89533	19.73006	498.15564	-323.43359	-6.99895	-344.05646	179.32745	-2.94144	-507.67938	-88.23641	55.97517
813	6.767	1301.38159	-460.43872	1679.92468	365.06235	-110.97447	1319.78650	-417.49384	18.24038	1335.85645	1228.74695	-99.53194	14.68932	485.19647	-322.64554	-6.81625	-357.01044	180.25507	-2.89510	-467.32538	-91.26254	54.39598
814	6.775	1298.72314	-458.32806	1682.36096	366.67740	-108.87701	1321.02502	-416.94049	19.33784	1336.94177	1221.45520	-93.20180	10.14359	472.40900	-321.84671	-6.64172	-370.01144	181.11743	-2.85606	-427.17645	-94.64897	53.42085
815	6.783	1296.48962	-456.34286	1684.35425	368.46222	-106.75777	1322.18628	-416.11169	20.41138	1337.95642	1210.56812	-86.33437	6.31024	459.91107	-321.04358	-6.45947	-383.05817	181.91519	-2.85738	-387.75845	-98.46881	53.05058
816	6.792	1294.69470	-454.50726	1685.89807	370.39221	-104.68666	1323.25488	-415.01935	21.45721	1338.90430	1197.88330	-81.04845	3.49746	447.68420	-320.33191	-6.19308	-396.10721	182.73628	-2.88958	-349.52802	-102.60114	53.32366
817	6.800	1293.34729	-452.83258	1686.99231	372.42963	-102.73076	1324.22217	-413.70728	22.47147	1339.77588	1184.65625	-78.07731	1.97238	435.66693	-319.77780	-5.78581	-409.06998	183.68759	-2.90753	-312.86505	-106.77377	54.05783
818	6.808	1292.47131	-451.33047	1687.63855	374.51971	-100.94232	1325.07959	-412.24854	23.45040	1340.54236	1171.42529	-76.67674	1.46045	423.85760	-319.35223	-5.22847	-421.89297	184.79532	-2.87950	-278.11804	-110.75681	54.77895
819	6.817	1292.12061	-450.03284	1687.84351	376.58951	-99.34280	1325.81104	-410.73431	24.39626	1341.16431	1158.36279	-75.83023	1.38078	412.32556	-318.99286	-4.50459	-434.60556	185.98288	-2.80972	-245.50259	-114.47196	54.88650
820	6.825	1292.37463	-448.99167	1687.62329	378.55225	-97.91988	1326.39343	-409.26062	25.31257	1341.60291	1145.49023	-75.05015	1.31377	401.17542	-318.70044	-3.56433	-447.28107	187.11957	-2.73110	-214.89139	-117.93088	53.89422
821	6.833	1293.31360	-448.25131	1686.99280	380.31390	-96.63792	1326.81006	-407.91574	26.19667	1341.82642	1132.72839	-74.28166	1.08840	390.58209	-318.55121	-2.36243	-459.97400	188.13281	-2.67082	-185.78937	-121.21666	51.68421
822	6.842	1294.99048	-447.82434	1685.95325	381.78226	-95.45300	1327.06372	-406.77286	27.04583	1341.81262	1119.95471	-73.54829	0.72716	380.84772	-318.66669	-0.87192	-472.69180	189.06064	-2.64149	-157.54652	-124.55005	48.61401
823	6.850	1297.42041	-447.69977	1684.49097	382.88013	-94.32461	1327.17407	-405.88931	27.86798	1341.54712	1107.11450	-72.81595	0.35845	372.35730	-319.18661	0.94400	-485.42084	189.95862	-2.67357	-129.59999	-128.19067	45.30416
824	6.858	1300.58813	-447.86478	1682.59106	383.55914	-93.21891	1327.16248	-405.30804	28.69049	1341.01843	1094.25891	-71.99903	0.10551	365.45007	-320.25204	3.15984	-498.15091	190.83406	-2.79491	-101.68285	-132.19817	42.26643
825	6.867	1304.44922	-448.30292	1680.24329	383.81192	-92.10307	1327.03992	-405.05573	29.56293	1340.21790	1081.48804	-71.03099	-0.01859	360.27844	-322.03903	5.98034	-510.86365	191.69766	-2.96954	-73.99646	-136.34616	39.66887
826	6.875	1308.93335	-448.97223	1677.43811	383.67606	-90.94115	1326.80481	-405.13049	30.53000	1339.13953	1068.86780	-69.95544	-0.12657	356.83124	-324.80890	9.95433	-523.53796	192.58188	-3.10935	-47.25644	-140.28793	37.33414
827	6.883	1313.95947	-449.79892	1674.16541	383.22275	-89.70877	1326.45142	-405.48959	31.58679	1337.76343	1056.38611	-68.91377	-0.32662	355.33728	-328.90094	16.01640	-536.17395	193.48885	-3.15493	-22.55927	-143.76813	34.87525
828	6.892	1319.45361	-450.70792	1670.42078	382.53299	-88.41988	1325.97791	-406.07019	32.68157	1336.04846	1043.96826	-67.97786	-0.60766	356.66931	-334.64264	24.96309	-548.79297	194.39720	-3.13094	-1.06900	-146.66245	31.88346
829	6.900	1325.35059	-451.67081	1666.21313	381.67136	-87.13914	1325.38867	-406.83606	33.77145	1333.95911	1031.52637	-67.03646	-0.86854	362.03284	-342.16690	36.67250	-561.42670	195.31139	-3.13020	16.34189	-148.84619	28.10099
830	6.908	1331.58838	-452.71817	1661.56580	380.67139	-85.96847	1324.69788	-407.78333	34.85072	1331.47485	1019.01709	-65.93810	-1.02940	372.10168	-351.18692	49.87215	-574.09497	196.24657	-3.23288	29.25865	-150.04189	23.46667
831	6.917	1338.09644	-453.90002	1656.51880	379.53799	-85.01535	1323.93225	-408.89728	35.92105	1328.56763	1006.46790	-64.69122	-1.09390	386.55707	-360.91647	62.68896	-586.77045	197.19446	-3.42258	37.65694	-149.89493	18.09205
832	6.925	1344.78357	-455.24222	1651.13806	378.26001	-84.35249	1323.12769	-410.12656	36.95600	1325.21216	993.92200	-63.44880	-1.14290	404.41882	-370.31512	73.51035	-599.39441	198.13948	-3.59621	41.70979	-148.32407	12.33568
833	6.933	1351.52869	-456.74103	1645.52527	376.82385	-83.99127	1322.32275	-411.39337	37.88054	1321.43396	981.37958	-62.35503	-1.30029	424.62964	-378.53094	81.59505	-611.94586	199.08542	-3.66510	41.59224	-145.77611	6.90765
834	6.942	1358.18408	-458.39246	1639.81836	375.22678	-83.89034	1321.55334	-412.61011	38.55296	1317.32813	968.84583	-61.42687	-1.62827	446.35266	-385.18240	87.12900	-624.45337	200.05240	-3.64020	37.42923	-143.08333	2.70357
835	6.950	1364.58997	-460.21518	1634.18481	373.48810	-83.99184	1320.84229	-413.69000	38.79083	1313.03772	956.37415	-60.54308	-2.03625	469.01331	-390.30789	90.82663	-636.94324	201.05704	-3.61556	29.46298	-140.97324	0.27009
836	6.958	1370.59021	-462.23010	1628.80737	371.65530	-84.25755	1320.19189	-414.55316	38.47766	1308.75366	943.99756	-59.59142	-2.37363	492.28796	-394.13528	93.45973	-649.40991	202.09785	-3.67030	18.42932	-139.62941	-0.60960
837	6.967	1376.03625	-464.42566	1623.86829	369.80246	-84.68375	1319.58643	-415.13330	37.67406	1304.72888	931.66833	-58.60623	-2.59734	516.05432	-396.87918	95.56223	-661.82678	203.15544	-3.79704	5.69577	-138.72952	-0.69820
838	6.975	1380.79333	-466.75327	1619.52869	368.02283	-85.29999	1318.99731	-415.38309	36.60604	1301.24792	919.32117	-57.67081	-2.76546	540.27429	-398.62433	97.33406	-674.16736	204.20831	-3.92170	-7.33366	-137.85602	-0.69356
839	6.983	1384.75256	-469.14520	1615.91003	366.41382	-86.15778	1318.38623	-415.27328	35.52261	1298.55664	906.95715	-56.74295	-2.90643	564.87207	-399.33084	98.72013	-686.40979	205.25952	-3.97005	-19.95592	-136.84906	-0.87021
840	6.992	1387.84155	-471.53500	1613.09045	365.05365	-87.30252	1317.71191	-414.79712	34.54930	1296.80115	894.60596	-55.71262	-3.01917	589.68201	-399.02005	99.60817	-698.50476	206.34749	-3.90438	-32.18233	-135.82550	-1.19485
841	7.000	1390.02002	-473.87976	1611.11890	363.97977	-88.74422	1316.94482	-413.98499	33.65565	1296.00635	882.27008	-54.60089	-3.16586	614.50488	-397.94632	99.99030	-710.31537	207.50536	-3.67883	-44.27687	-134.93742	-1.57581
842	7.008	1391.27441	-476.17950	1610.03235	363.18704	-90.45075	1316.07422	-412.91278	32.77551	1296.08936	869.95923	-53.55183	-3.41476	639.25317	-396.44611	99.92253	-721.59656	208.71588	-3.14777	-56.43307	-134.19620	-1.95958
843	7.017	1391.61414	-478.47165	1609.85681	362.64813	-92.36104	1315.10522	-411.69925	31.96002	1296.88696	857.69757	-52.63560	-3.71342	664.06146	-394.66141	99.37495	-732.09363	209.92940	-2.08056	-68.68216	-133.53432	-2.30548
844	7.025	1391.06458	-480.79224	1610.59326	362.33347	-94.40477	1314.05347	-410.48071	31.36662	1298.19592	845.47327	-51.78837	-3.94762	689.21741	-392.58142	98.23013	-741.66260	211.08481	-0.32379	-80.94650	-132.92351	-2.54863
845	7.033	1389.66028	-483.13550	1612.21301	362.21564	-96.51833	1312.94299	-409.36456	31.11889	1299.83032	833.23236	-50.93923	-4.09367	714.93860	-390.29108	96.42410	-750.22070	212.10509	2.07000	-93.15854	-132.34671	-2.64577
846	7.042	1387.44641	-485.44794	1614.66760	362.26389	-98.64902	1311.80847	-408.40247	31.23121	1301.66992	820.92877	-50.09384	-4.21125	741.24353	-388.05298	94.02871	-757.58960	212.96082	4.86198	-105.31630	-131.74924	-2.63464
847	7.050	1384.47986	-487.65018	1617.89819	362.44507	-100.74803	1310.70044	-407.59448	31.63478	1303.66675	808.58167	-49.28276	-4.34526	768.03540	-386.20422	91.18347	-763.47583	213.80481	7.78416	-117.46172	-131.09221	-2.58801
848	7.058	1380.82080	-489.66367	1621.83936	362.73633	-102.75768	1309.68542	-406.90350	32.22147	1305.80273	796.25757	-48.49786	-4.49666	795.27319	-384.99307	87.93884	-767.62292	215.07047	10.84352	-129.64716	-130.37273	-2.56246
849	7.067	1376.52905	-491.43854	1626.41760	363.13663	-104.60371	1308.83740	-406.27347	32.87790	1308.03601	783.97888	-47.71821	-4.63475	823.03967	-384.49414	84.21197	-769.89478	217.40121	14.65956	-141.89876	-129.59357	-2.59464
850	7.075	1371.67078	-492.96738	1631.55542	363.66437	-106.20043	1308.22449	-405.65109	33.51484	1310.29150	771.71478	-46.95852	-4.73910	851.44019	-384.70270	79.94337	-770.04871	221.32080	20.44912	-154.19937	-128.77724	-2.67634
851	7.083	1366.32092	-494.27078	1637.17749	364.34076	-107.47070	1307.89465	-405.01190	34.07165	1312.48975	759.43774	-46.22187	-4.83197	880.49677	-385.60913	75.21620	-767.45941	226.80531	29.32206	-166.53340	-127.96268	-2.76155
852	7.092	1360.55737	-495.36917	1643.21057	365.16339	-108.37788	1307.86560	-404.37482	34.49823	1314.57410	747.11646	-45.44312	-4.93242	910.15344	-387.09674	70.16357	-761.44501	233.11874	41.27213	-178.92822	-127.16951	-2.82105
853	7.100	1354.45227	-496.25903	1649.57947	366.08539	-108.94798	1308.12585	-403.79034	34.74654	1316.52393	734.72595	-44.57718	-5.02523	940.24481	-388.86285	64.86362	-751.98669	239.10072	54.83659	-191.41438	-126.38795	-2.85688
854	7.108	1348.06897	-496.90814	1656.20227	367.01999	-109.25879	1308.64490	-403.31790	34.78379	1318.35254	722.30048	-43.68819	-5.09877	970.37500	-390.51794	59.41262	-739.76343	243.68921	67.80174	-203.96849	-125.58864	-2.87229
855	7.117	1341.46448	-497.28207	1662.98962	367.86545	-109.40454	1309.38281	-403.00845	34.60757	1320.09656	709.88605	-42.86477	-5.16038	999.95068	-391.70078	53.98574	-725.37579	246.29805	78.26580	-216.53041	-124.75182	-2.85731
856	7.125	1334.69775	-497.39011	1669.84241	368.52878	-109.46676	1310.29407	-402.89441	34.23964	1321.80811	697.46393	-42.10983	-5.21464	1028.39380	-392.13318	48.73109	-708.80377	246.90321	85.24734	-229.07866	-123.88029	-2.81453
857	7.133	1327.83203	-497.28552	1676.65417	368.94055	-109.50819	1311.33228	-402.98618	33.70570	1323.54224	684.98389	-41.35799	-5.25766	1055.24365	-391.71469	43.66769	-689.66003	245.83951	88.66430	-241.65811	-122.97528	-2.77799
858	7.142	1320.92310	-496.98993	1683.33655	369.06335	-109.57933	1312.45850	-403.27271	33.03385	1325.33789	672.42603	-40.55471	-5.27787	1080.12134	-390.54099	38.67305	-667.70447	243.43668	88.95332	-254.30939	-122.03812	-2.77489
859	7.150	1314.01733	-496.46295	1689.83936	368.89368	-109.72447	1313.64441	-403.72351	32.27039	1327.20337	659.81079	-39.69971	-5.26437	1102.66125	-388.81088	33.55887	-642.98627	239.85236	86.72707	-267.01517	-121.08714	-2.79250
860	7.158	1307.16553	-495.68747	1696.12610	368.45892	-109.98833	1314.87231	-404.29825	31.47345	1329.11804	647.18561	-38.82073	-5.22666	1122.43164	-386.76202	28.25437	-615.69403	235.17368	82.67833	-279.74442	-120.15431	-2.80492
861	7.167	1300.43005	-494.73596	1702.14697	367.81335	-110.41937	1316.13452	-404.95880	30.68206	1331.04504	634.58997	-37.91869	-5.18429	1138.92627	-384.63171	22.95771	-586.08789	229.49213	77.58573	-292.48553	-119.26693	-2.79701
862	7.175	1293.87585	-493.72052	1707.85205	367.03073	-111.06154	1317.42920	-405.66919	29.90265	1332.94482	622.02118	-36.97671	-5.13473	1151.67407	-382.66205	18.11028	-554.53937	222.90578	72.24695	-305.22519	-118.39970	-2.76502
863	7.183	1287.55469	-492.70642	1713.21533	366.19394	-111.94143	1318.75183	-406.38770	29.12063	1334.78174	609.44464	-36.01036	-5.05358	1160.44556	-381.06018	14.13058	-521.45190	215.57597	67.32287	-317.95401	-117.47728	-2.72110
864	7.192	1281.50098	-491.71393	1718.22070	365.38348	-113.06387	1320.08972	-407.06995	28.30961	1336.52979	596.82678	-35.05090	-4.92866	1165.36060	-379.81403	11.03918	-487.08569	207.75687	63.18544	-330.68939	-116.47386	-2.68074
865	7.200	1275.74109	-490.78073	1722.83350	364.66574	-114.41380	1321.42468	-407.68079	27.43419	1338.17578	584.16473	-34.09145	-4.78052	1166.68420	-378.63849	8.41220	-451.55316	199.72557	59.91418	-343.46713	-115.47495	-2.63272
866	7.208	1270.29602	-489.96097	1727.01038	364.08807	-115.95891	1322.73828	-408.19940	26.45848	1339.71741	571.52844	-33.08083	-4.64224	1164.63525	-377.13800	5.71066	-414.97607	191.72778	57.48792	-356.31088	-114.59254	-2.55299
867	7.217	1265.17944	-489.28882	1730.72192	363.68671	-117.65376	1324.01343	-408.61536	25.35798	1341.15918	559.06958	-31.96325	-4.51846	1159.54749	-374.93207	2.58941	-377.58392	184.00516	56.03309	-369.21198	-113.81797	-2.46318
868	7.225	1260.40784	-488.77420	1733.94470	363.49530	-119.44845	1325.23462	-408.92062	24.12807	1342.51111	546.94836	-30.70919	-4.36923	1151.99084	-371.89722	-0.82465	-339.75095	176.82643	55.86245	-382.14703	-113.02281	-2.42865
869	7.233	1256.00598	-488.40536	1736.65161	363.54346	-121.29568	1326.38611	-409.10529	22.77962	1343.78345	535.26465	-29.28677	-4.13820	1142.48816	-368.56552	-3.83021	-302.04135	170.45044	57.16252	-395.09259	-112.11153	-2.48988
870	7.242	1252.00977	-488.15131	1738.82251	363.84799	-123.14936	1327.44910	-409.16330	21.32917	1344.97571	524.08856	-27.65170	-3.77762	1131.33557	-365.90018	-5.70414	-265.18292	165.02364	59.59268	-408.02087	-111.11636	-2.61798
871	7.250	1248.47119	-487.97195	1740.46301	364.39996	-124.96561	1328.40405	-409.10300	19.80739	1346.07202	513.53180	-25.79903	-3.23063	1118.89233	-364.37314	-6.37578	-229.88620	160.48273	62.26399	-420.91412	-110.15384	-2.73368
872	7.258	1245.46509	-487.83795	1741.60486	365.15088	-126.71150	1329.23584	-408.95200	18.27102	1347.04919	503.75964	-23.78560	-2.41851	1105.73938	-363.61523	-6.31799	-196.58978	156.59880	64.19983	-433.76712	-109.31836	-2.77516
873	7.267	1243.09094	-487.75851	1742.28357	366.01019	-128.36606	1329.93616	-408.75388	16.78871	1347.88562	494.99939	-21.74136	-1.27599	1092.42786	-362.98856	-6.04496	-165.35229	153.18596	64.83475	-446.58777	-108.62335	-2.73052
874	7.275	1241.46143	-487.78436	1742.51904	366.86548	-129.91241	1330.50439	-408.56082	15.41986	1348.56726	487.55957	-19.86061	0.20843	1079.28625	-362.11301	-5.89787	-135.98108	150.25891	64.11476	-459.41681	-108.00127	-2.62340
875	7.283	1240.67285	-487.96866	1742.31348	367.61560	-131.33253	1330.94458	-408.42450	14.21565	1349.08948	481.69168	-18.23282	2.00623	1066.42322	-360.94492	-6.01381	-108.17834	147.95023	62.29654	-472.28848	-107.33656	-2.49947
876	7.292	1240.77588	-488.33255	1741.65100	368.19504	-132.60446	1331.26013	-408.38818	13.22726	1349.44714	477.32117	-16.52798	4.20051	1053.76575	-359.65714	-6.32669	-81.55560	146.29495	59.75226	-485.16949	-106.56570	-2.38756
877	7.300	1241.76587	-488.86932	1740.49670	368.57971	-133.69756	1331.44995	-408.48795	12.47455	1349.61108	474.08685	-13.79456	7.39405	1041.15820	-358.45361	-6.66670	-55.69604	145.16452	56.84346	-498.00458	-105.73088	-2.29325
878	7.308	1243.59705	-489.56027	1738.81140	368.78214	-134.56763	1331.50623	-408.76035	11.89015	1349.50818	471.99554	-8.77606	13.11969	1028.49658	-357.43240	-6.91174	-30.39923	144.40738	53.81887	-510.79080	-104.89211	-2.24533
879	7.317	1246.20557	-490.38376	1736.57410	368.84122	-135.16347	1331.41431	-409.24298	11.33892	1349.04333	472.10031	-0.84924	23.34382	1015.76984	-356.58966	-7.06468	-5.91992	143.95340	50.74764	-523.53406	-104.05711	-2.27012
880	7.325	1249.52954	-491.32495	1733.78906	368.80414	-135.44611	1331.15967	-409.96652	10.71158	1348.14600	476.16953	9.16891	38.70732	1003.03302	-355.86884	-7.21042	17.06720	143.76501	47.52035	-536.20148	-103.22706	-2.33005
881	7.333	1253.51721	-492.37997	1730.48755	368.70227	-135.40501	1330.73792	-410.94385	9.97160	1346.78650	485.39526	19.25507	57.06527	990.34827	-355.19376	-7.39664	37.75452	143.77446	43.93414	-548.79230	-102.43851	-2.36239
882	7.342	1258.12317	-493.54309	1726.71790	368.53613	-135.05989	1330.15991	-412.15408	9.13935	1344.95813	499.43555	27.30252	74.25169	977.70721	-354.50934	-7.56188	55.47192	143.91167	39.82992	-561.36383	-101.70406	-2.36713
883	7.350	1263.29370	-494.78735	1722.52295	368.27841	-134.45488	1329.44580	-413.53955	8.27297	1342.66345	516.74023	32.22134	86.76498	965.09717	-353.76343	-7.63612	69.78107	144.17403	35.17210	-573.94537	-100.95903	-2.40935
884	7.358	1268.96045	-496.07925	1717.93250	367.88782	-133.65219	1328.61230	-415.02811	7.46261	1339.91479	535.72809	34.34961	94.02795	952.58185	-352.90280	-7.65368	80.43176	144.61931	29.98161	-586.52374	-100.13457	-2.52695
885	7.367	1275.04871	-497.41974	1712.97766	367.32501	-132.72105	1327.67090	-416.55942	6.83139	1336.73901	555.58051	34.98507	98.21115	940.12067	-352.00513	-7.65773	87.28955	145.27898	24.23150	-599.09180	-99.24561	-2.66927
886	7.375	1281.48242	-498.84763	1707.70410	366.56570	-131.72250	1326.63599	-418.09143	6.50212	1333.17419	576.07147	35.35357	102.02086	927.49731	-351.28726	-7.60207	90.29663	146.11833	17.90851	-611.63202	-98.34804	-2.76600
887	7.383	1288.17261	-500.40363	1702.17200	365.60803	-130.70207	1325.52966	-419.58820	6.52725	1329.26160	597.04871	35.81889	106.77177	914.60864	-350.86328	-7.44415	89.43628	147.06039	11.31325	-624.11407	-97.46748	-2.82648
888	7.392	1295.01001	-502.09940	1696.44434	364.46960	-129.69351	1324.37976	-421.00516	6.86794	1325.04810	618.23993	35.94900	112.20847	901.63953	-350.57013	-7.25885	84.73389	147.99797	5.34377	-636.54895	-96.64198	-2.91092
889	7.400	1301.87415	-503.89740	1690.58008	363.17767	-128.72008	1323.21460	-422.28445	7.44804	1320.60742	639.33588	35.12447	117.41534	888.87567	-350.09613	-7.20165	76.43634	148.83510	1.14669	-648.99609	-95.94068	-3.03352
890	7.408	1308.64307	-505.69257	1684.64539	361.76468	-127.78452	1322.05615	-423.36176	8.20725	1316.07312	660.11639	32.94051	121.59798	876.34613	-349.38495	-7.28386	65.29773	149.57851	-0.83856	-661.49860	-95.35583	-3.14672
891	7.417	1315.19714	-507.32501	1678.72717	360.27289	-126.86352	1320.91541	-424.17752	9.11222	1311.65955	680.50293	29.28838	124.40045	863.76715	-348.75415	-7.28630	52.55615	150.31262	-1.25016	-674.03638	-94.77324	-3.19614
892	7.425	1321.44763	-508.67746	1672.92114	358.75793	-125.92605	1319.79309	-424.68735	10.15160	1307.62866	700.49890	24.36205	125.94020	850.99207	-348.37723	-7.07982	39.41199	151.07387	-1.09975	-686.55884	-94.08897	-3.16813
893	7.433	1327.38318	-509.78970	1667.30164	357.28494	-124.95521	1318.68396	-424.86438	11.33558	1304.21716	720.14319	18.55374	126.62891	838.21362	-348.02478	-6.81686	26.50781	151.84802	-1.03534	-699.03137	-93.28725	-3.10473
894	7.442	1333.04968	-510.79474	1661.92859	355.92206	-123.95142	1317.58325	-424.69513	12.68072	1301.58899	739.54688	12.24201	126.88794	825.59723	-347.47922	-6.68184	13.94366	152.63622	-1.24493	-711.42859	-92.43433	-3.07557
895	7.450	1338.42432	-511.71756	1656.90625	354.73630	-122.92935	1316.49121	-424.17807	14.15029	1299.81104	758.89337	5.67357	126.97488	813.08459	-346.76059	-6.69323	1.60168	153.46396	-1.64455	-723.70697	-91.63274	-3.11211
896	7.458	1343.35156	-512.43158	1652.39709	353.79016	-121.91123	1315.41431	-423.33435	15.58740	1298.83301	778.32642	-0.98009	126.96204	800.59760	-345.92191	-6.77943	-10.65057	154.37766	-2.05568	-735.80798	-90.94638	-3.14350
897	7.467	1347.64465	-512.80066	1648.53979	353.13733	-120.91551	1314.36292	-422.22400	16.75095	1298.52307	797.90552	-7.56738	126.77846	788.16711	-344.93597	-6.89711	-22.90991	155.41695	-2.35721	-747.68073	-90.36092	-2.99990
898	7.475	1351.18921	-512.77747	1645.38916	352.81189	-119.95581	1313.34851	-420.94778	17.44690	1298.75134	817.76343	-14.02933	126.25714	775.84692	-343.77579	-7.06433	-35.22302	156.56682	-2.54057	-759.26111	-89.81055	-2.51123
899	7.483	1353.95044	-512.39941	1642.94006	352.81317	-119.04999	1312.38257	-419.62372	17.60599	1299.42944	838.17261	-20.43947	125.16055	763.65845	-342.42636	-7.34460	-47.58612	157.75513	-2.65460	-770.44403	-89.22118	-1.59476
900	7.492	1355.94519	-511.74911	1641.16479	353.10077	-118.22815	1311.47644	-418.35330	17.27141	1300.49487	859.36371	-26.90574	123.24857	751.59412	-340.87976	-7.77621	-59.96307	158.89894	-2.74329	-781.12268	-88.53551	-0.23951
901	7.500	1357.21924	-510.90732	1640.02856	353.60986	-117.53275	1310.64185	-417.20044	16.57427	1301.89758	881.39972	-33.46766	120.38669	739.52588	-339.31628	-8.24120	-72.31360	159.95779	-2.82925	-791.20978	-87.72772	1.53296
902	7.508	1357.82861	-509.92029	1639.49438	354.27951	-117.00838	1309.89587	-416.18680	15.70247	1303.60059	904.20935	-40.11272	116.59113	727.18286	-338.14001	-8.47450	-84.61487	160.94582	-2.92210	-800.57666	-86.83377	3.66990
903	7.517	1357.83215	-508.78940	1639.52661	355.07300	-116.69131	1309.26440	-415.29626	14.84322	1305.57214	927.64368	-46.82654	112.01872	714.43896	-337.55942	-8.33169	-96.86951	161.89923	-3.02180	-809.03906	-86.00512	6.10395
904	7.525	1357.29114	-507.49109	1640.08911	355.97354	-116.60496	1308.77332	-414.49118	14.13348	1307.77441	951.54260	-53.56746	106.90231	701.56250	-337.25687	-7.99190	-109.09753	162.85194	-3.10628	-816.45007	-85.45507	8.75571
905	7.533	1356.27844	-506.02756	1641.12573	356.96262	-116.75298	1308.43909	-413.73669	13.64483	1310.15442	975.79919	-60.28665	101.41698	688.91907	-336.72266	-7.76101	-121.32556	163.83203	-3.13971	-822.72375	-85.27517	11.53377
906	7.542	1354.88000	-504.44955	1642.54199	358.00702	-117.11238	1308.26648	-413.01855	13.39536	1312.64099	1000.37042	-66.99582	95.61566	676.53809	-335.79544	-7.74299	-133.59546	164.85173	-3.12005	-827.74719	-85.41638	14.50655
907	7.550	1353.17224	-502.78366	1644.22681	359.06479	-117.63547	1308.25366	-412.34583	13.36951	1315.15149	1025.10620	-73.55971	89.52855	664.20990	-334.67236	-7.82778	-145.95557	165.90392	-3.08821	-831.32379	-85.82529	18.14699
908	7.558	1351.20142	-500.96295	1646.09302	360.09537	-118.25705	1308.39624	-411.74298	13.52922	1317.60791	1049.56055	-79.46355	83.27660	651.80475	-333.56186	-7.88494	-158.39868	166.98305	-3.06893	-833.12073	-86.43951	23.27378
909	7.567	1349.00476	-498.91730	1648.08789	361.06219	-118.90395	1308.68933	-411.23944	13.82066	1319.95410	1073.37891	-84.33341	77.00519	639.32434	-332.53152	-7.86237	-170.82489	168.10652	-3.02855	-832.62769	-87.11947	30.56407
910	7.575	1346.64148	-496.68735	1650.17944	361.93115	-119.50747	1309.12659	-410.86310	14.18795	1322.16748	1096.79443	-88.49677	70.78232	626.80920	-331.58054	-7.78558	-183.12622	169.28682	-2.91508	-829.27759	-87.64406	39.95244
911	7.583	1344.18225	-494.37903	1652.34460	362.67337	-120.00955	1309.70203	-410.63953	14.58999	1324.25696	1120.21606	-92.48163	64.65770	614.30017	-330.67990	-7.72124	-195.33151	170.47008	-2.74145	-822.61548	-87.78024	50.47324
912	7.592	1341.69299	-492.10040	1654.55164	363.27411	-120.36297	1310.41089	-410.59018	15.00953	1326.24731	1143.46045	-96.35207	58.69695	601.82568	-329.75769	-7.71188	-207.59338	171.55954	-2.58950	-812.35510	-87.50211	60.72854
913	7.600	1339.23633	-489.96371	1656.74854	363.74649	-120.53262	1311.24500	-410.72296	15.45501	1328.16357	1165.58179	-99.73170	52.87772	589.36853	-328.76227	-7.73213	-220.01404	172.52121	-2.52341	-798.41217	-87.14149	69.48443
914	7.608	1336.85510	-488.00583	1658.87756	364.13785	-120.48934	1312.18604	-411.02277	15.96099	1330.02063	1185.34326	-102.20411	47.03881	576.86938	-327.73651	-7.71684	-232.57605	173.40939	-2.54346	-780.90778	-87.19374	75.91100
915	7.617	1334.55054	-486.09995	1660.89783	364.51700	-120.20102	1313.20581	-411.45230	16.57716	1331.82019	1201.82666	-103.65262	41.06374	564.27924	-326.77237	-7.62842	-245.22473	174.29044	-2.61095	-760.00275	-87.93675	79.53076
916	7.625	1332.30457	-484.05844	1662.78333	364.94843	-119.64441	1314.27600	-411.95715	17.33850	1333.55615	1214.68311	-104.20316	35.11746	551.59998	-325.90878	-7.48487	-257.92200	175.18973	-2.67217	-735.71295	-89.23159	80.18063
917	7.633	1330.11890	-481.79959	1664.50964	365.47403	-118.82284	1315.37048	-412.47171	18.24316	1335.22375	1223.92871	-103.90038	29.58002	538.88171	-325.09122	-7.32034	-270.63766	176.09445	-2.68144	-707.99078	-90.72794	78.11678
918	7.642	1328.02332	-479.38376	1666.05334	366.11554	-117.75932	1316.46191	-412.93137	19.26389	1336.82068	1229.57129	-102.57037	24.70658	526.17926	-324.23264	-7.15134	-283.35394	176.98798	-2.63840	-676.97339	-92.25124	74.10403
919	7.650	1326.06421	-476.95532	1667.40125	366.88632	-116.47548	1317.52539	-413.28348	20.37212	1338.34485	1231.62305	-100.17017	20.27233	513.51422	-323.31180	-6.99285	-296.07770	177.88409	-2.58675	-643.09131	-93.91591	69.23117
920	7.658	1324.29102	-474.65628	1668.55212	367.79568	-114.98375	1318.53906	-413.48615	21.54302	1339.79370	1230.13159	-96.95428	15.69220	500.88550	-322.38831	-6.86161	-308.82309	178.80290	-2.56560	-606.97058	-95.93105	64.49110
921	7.667	1322.74622	-472.57071	1669.50122	368.84747	-113.29898	1319.48486	-413.50201	22.74640	1341.16724	1224.90063	-93.07570	10.73859	488.30048	-321.52225	-6.76377	-321.58560	179.73166	-2.57674	-569.24554	-98.41678	60.47422
922	7.675	1321.46521	-470.73367	1670.22412	370.04007	-111.45238	1320.35327	-413.29807	23.94648	1342.46765	1215.96729	-88.78613	5.98172	475.79315	-320.71637	-6.69244	-334.34344	180.65268	-2.59282	-530.42004	-101.39154	57.36059
923	7.683	1320.47925	-469.15729	1670.68591	371.36243	-109.49398	1321.14551	-412.85236	25.11710	1343.70325	1204.24219	-84.76180	2.45295	463.41241	-319.94818	-6.61031	-347.08969	181.58148	-2.59161	-490.89236	-104.80423	55.07835
924	7.692	1319.81763	-467.83569	1670.86194	372.78494	-107.48907	1321.86853	-412.16504	26.25897	1344.88867	1190.94446	-81.39745	0.80433	451.21600	-319.20273	-6.45899	-359.86282	182.53455	-2.58849	-451.08075	-108.52276	53.46584
925	7.700	1319.50195	-466.69620	1670.73352	374.25912	-105.50845	1322.52722	-411.26111	27.40302	1346.02551	1177.06738	-78.60643	0.66785	439.25262	-318.47430	-6.19188	-372.72681	183.46762	-2.63219	-411.44708	-112.45747	52.42555
926	7.708	1319.53638	-465.55896	1670.27222	375.73065	-103.60486	1323.11597	-410.18457	28.59796	1347.07788	1163.46362	-76.53081	1.04123	427.49744	-317.79846	-5.75144	-385.69531	184.30426	-2.75166	-372.42389	-116.70770	52.00614
927	7.717	1319.93372	-464.26797	1669.45740	377.14859	-101.79855	1323.62085	-409.00238	29.88075	1347.97949	1150.53223	-75.39211	1.17415	415.88672	-317.24152	-5.06248	-398.67834	185.06985	-2.89829	-334.41541	-121.33492	52.23967
928	7.725	1320.75549	-462.90329	1668.30078	378.46365	-100.09207	1324.03418	-407.80905	31.22647	1348.65967	1138.01221	-74.86510	0.90078	404.47577	-316.82553	-4.09982	-411.54431	185.93381	-2.96500	-297.87787	-126.07921	52.88673
929	7.733	1322.10034	-461.75714	1666.83276	379.62686	-98.48137	1324.36316	-406.70438	32.51368	1349.05786	1125.47998	-74.32133	0.44247	393.50238	-316.52524	-2.89479	-424.22330	187.07474	-2.87465	-263.30569	-130.53488	53.43123
930	7.742	1324.04285	-461.08200	1665.07837	380.59219	-96.94522	1324.62817	-405.76553	33.56961	1349.13782	1112.77881	-73.45393	0.06818	383.32562	-316.33743	-1.45181	-436.73547	188.48759	-2.66145	-231.02365	-134.46098	53.26427
931	7.750	1326.59558	-460.94791	1663.04773	381.31549	-95.44382	1324.85168	-405.04181	34.27686	1348.89758	1099.96899	-72.39569	-0.12717	374.36176	-316.32364	0.28059	-449.17996	189.88753	-2.48239	-200.95615	-137.83478	51.87963
932	7.758	1329.72424	-461.32736	1660.71033	381.75464	-93.93785	1325.04785	-404.56250	34.63091	1348.35559	1087.14941	-71.39502	-0.19829	366.98962	-316.64816	2.37316	-461.67798	190.97722	-2.47514	-172.65300	-140.81078	49.13340
933	7.767	1333.37598	-462.17966	1657.99854	381.87659	-92.41013	1325.21716	-404.34973	34.71395	1347.53125	1074.38074	-70.51074	-0.24029	361.39246	-317.59912	4.97041	-474.27661	191.80826	-2.59961	-145.57121	-143.66891	45.40547
934	7.775	1337.48035	-463.39453	1654.87573	381.66922	-90.87878	1325.34790	-404.42960	34.65629	1346.44080	1061.68726	-69.58127	-0.33142	357.55353	-319.49823	8.46944	-486.94232	192.61298	-2.72252	-119.36192	-146.60446	41.34582
935	7.783	1341.95056	-464.77261	1651.35852	381.15326	-89.39371	1325.42078	-404.82468	34.60106	1345.09033	1049.09009	-68.44463	-0.49781	355.63776	-322.60245	13.59121	-499.62277	193.45328	-2.79380	-94.01529	-149.58055	37.43626
936	7.792	1346.71326	-466.15457	1647.46045	380.38275	-88.01834	1325.41406	-405.53061	34.65232	1343.45679	1036.61169	-67.14939	-0.70968	356.39575	-327.14246	21.08879	-512.27124	194.27539	-2.85352	-69.90012	-152.46574	33.82693
937	7.800	1351.73560	-467.51675	1643.16235	379.42712	-86.81561	1325.30884	-406.50531	34.85461	1341.48059	1024.21924	-65.89205	-0.92907	360.96851	-333.33035	31.15749	-524.85779	195.08891	-2.94778	-47.73630	-155.08047	30.38179
938	7.808	1357.01111	-468.90552	1638.44312	378.34445	-85.84364	1325.09521	-407.69141	35.21988	1339.10925	1011.83887	-64.79147	-1.14956	370.16998	-341.13928	42.99760	-537.39392	195.94122	-3.09032	-28.44839	-157.08812	26.76546
939	7.817	1362.52283	-470.33246	1633.33838	377.16089	-85.14565	1324.77563	-409.04868	35.73269	1336.36951	999.42511	-63.79255	-1.36832	383.92627	-350.06952	54.99958	-549.92871	196.84428	-3.25835	-12.88518	-158.12651	22.64709
940	7.825	1368.22791	-471.76712	1627.95337	375.86768	-84.73116	1324.36450	-410.55075	36.32842	1333.36108	986.95319	-62.77502	-1.55101	401.35870	-359.25992	65.50139	-562.50342	197.78285	-3.39545	-1.57054	-158.00449	17.90382
941	7.833	1374.06555	-473.18002	1622.40698	374.43552	-84.56757	1323.88501	-412.15570	36.90608	1330.16846	974.41724	-61.72781	-1.68488	421.33984	-367.86359	73.52029	-575.11157	198.73079	-3.45065	5.30727	-156.70229	12.69003
942	7.842	1379.95496	-474.54401	1616.79578	372.83603	-84.59561	1323.36963	-413.79980	37.35999	1326.81042	961.86725	-60.76928	-1.83021	442.96271	-375.31290	78.95697	-587.70880	199.66144	-3.44043	7.70137	-154.43872	7.53215
943	7.850	1385.79150	-475.82233	1611.20923	371.06424	-84.75447	1322.85645	-415.41467	37.59172	1323.27271	949.35144	-59.95952	-2.06003	465.66632	-381.36459	82.31508	-600.26288	200.58005	-3.45267	5.55121	-151.76659	3.30003
944	7.858	1391.45642	-476.99197	1605.75146	369.15594	-85.00027	1322.38049	-416.93213	37.51563	1319.57019	936.84576	-59.17881	-2.37208	489.17456	-386.03354	84.28801	-612.78461	201.53441	-3.56635	-1.07150	-149.33499	0.66378
945	7.867	1396.83057	-478.06586	1600.54199	367.19086	-85.32319	1321.96472	-418.27744	37.06508	1315.78931	924.32373	-58.26994	-2.68569	513.37494	-389.47314	85.46526	-625.29456	202.56558	-3.76326	-11.48340	-147.50252	-0.47423
946	7.875	1401.79761	-479.07886	1595.70142	365.27994	-85.75900	1321.61023	-419.37543	36.19828	1312.09424	911.83783	-57.22328	-2.92611	538.13568	-391.87256	86.23247	-637.78198	203.65591	-3.93201	-24.16528	-146.22134	-0.77811
947	7.883	1406.25061	-480.06769	1591.33508	363.54114	-86.37494	1321.29529	-420.16620	34.91315	1308.70374	899.45825	-56.15802	-3.08794	563.19604	-393.42102	86.80196	-650.21625	204.75487	-3.97311	-37.38989	-145.22093	-0.85578
948	7.892	1410.10571	-481.07220	1587.52490	362.06677	-87.23504	1320.98315	-420.60974	33.27130	1305.85474	887.18213	-55.16970	-3.20104	588.30688	-394.24683	87.21417	-662.57220	205.83977	-3.89513	-50.16164	-144.27246	-0.99397
949	7.900	1413.30969	-482.13928	1584.33118	360.89474	-88.37460	1320.63379	-420.68201	31.40547	1303.76086	874.94269	-54.22726	-3.27943	613.42065	-394.36230	87.32742	-674.81500	206.92934	-3.79058	-62.42656	-143.31973	-1.26307
950	7.908	1415.83057	-483.30603	1581.79517	360.00510	-89.79286	1320.21240	-420.37888	29.48694	1302.57495	862.67346	-53.22447	-3.33467	638.63757	-393.77591	86.94081	-686.84351	208.06403	-3.69197	-74.51933	-142.43344	-1.62208
951	7.917	1417.64551	-484.56937	1579.93323	359.34769	-91.45166	1319.69470	-419.72876	27.68585	1302.36108	850.35205	-52.13808	-3.41245	664.06213	-392.62708	85.95378	-698.45605	209.26717	-3.43423	-86.65569	-141.67812	-1.97196
952	7.925	1418.74133	-485.87982	1578.73547	358.87509	-93.28513	1319.07043	-418.80380	26.16152	1303.07373	837.98853	-51.08644	-3.57354	689.79736	-391.13757	84.37195	-709.40833	210.51077	-2.69775	-98.86087	-141.02580	-2.24412
953	7.933	1419.12244	-487.16977	1578.17737	358.55780	-95.22355	1318.34827	-417.71725	25.05539	1304.53882	825.60248	-50.20506	-3.81575	716.01306	-389.46152	82.20122	-719.49316	211.74365	-1.22756	-111.08533	-140.42999	-2.42343
954	7.942	1418.81824	-488.38788	1578.23218	358.38406	-97.20731	1317.55334	-416.59982	24.45996	1306.46460	813.23535	-49.50714	-4.05895	742.91046	-387.65228	79.43775	-728.53467	212.91315	0.99378	-123.30005	-139.89937	-2.50712
955	7.950	1417.88293	-489.51373	1578.87622	358.35532	-99.18211	1316.71814	-415.56671	24.37978	1308.53003	800.93707	-48.87925	-4.25604	770.55249	-385.81866	76.16768	-736.33276	213.95564	3.75849	-135.52719	-139.41441	-2.52644
956	7.958	1416.38269	-490.54175	1580.08655	358.48227	-101.09127	1315.87976	-414.69058	24.71752	1310.51648	788.70624	-48.19137	-4.44665	798.79987	-384.22498	72.56322	-742.65814	214.87213	6.79315	-147.77647	-138.88583	-2.55150
957	7.967	1414.38086	-491.46201	1581.83704	358.77875	-102.87589	1315.08582	-413.98505	25.31733	1312.37219	776.48999	-47.40311	-4.65013	827.47644	-383.15259	68.75853	-747.32745	215.86066	10.01542	-160.00185	-138.24771	-2.62170
958	7.975	1411.93347	-492.26654	1584.09375	359.24893	-104.48343	1314.39392	-413.41122	26.03577	1314.15308	764.24097	-46.55452	-4.80005	856.52197	-382.72723	64.79094	-750.27759	217.37759	13.83389	-172.18561	-137.49840	-2.72195
959	7.983	1409.08594	-492.95242	1586.80872	359.87445	-105.87173	1313.85815	-412.91132	26.76553	1315.91663	751.94550	-45.68949	-4.84050	885.99182	-382.88687	60.63589	-751.37683	220.04898	19.28331	-184.39005	-136.67047	-2.81263
960	7.992	1405.86951	-493.51251	1589.92395	360.61240	-107.00428	1313.51184	-412.44604	27.41051	1317.66907	739.62915	-44.83518	-4.81793	915.95203	-383.45441	56.26905	-750.04089	224.32735	27.60577	-196.67300	-135.81033	-2.86235
961	8.000	1402.30652	-493.93936	1593.38440	361.39975	-107.85295	1313.36475	-412.01334	27.87370	1319.37451	727.33673	-44.00310	-4.83397	946.26819	-384.26663	51.75239	-745.44250	229.95636	39.24862	-209.03680	-134.94630	-2.88346
962	8.008	1398.42163	-494.23523	1597.14648	362.16080	-108.40907	1313.41199	-411.64407	28.08009	1320.98535	715.08148	-43.18818	-4.94199	976.49524	-385.20706	47.25148	-737.35742	235.82829	53.18314	-221.45923	-134.08122	-2.92127
963	8.017	1394.24902	-494.41171	1601.17517	362.82193	-108.69129	1313.64014	-411.38251	27.99862	1322.46912	702.83276	-42.39339	-5.10424	1006.02301	-386.11890	42.92554	-726.38452	240.58606	67.35014	-233.90930	-133.21326	-3.00068
964	8.025	1389.82996	-494.48480	1605.42993	363.32648	-108.74768	1314.02429	-411.26492	27.63882	1323.82422	690.55035	-41.61636	-5.24275	1034.24109	-386.79559	38.79274	-713.19116	243.32938	79.70438	-246.36270	-132.33896	-3.09457
965	8.033	1385.20667	-494.46854	1609.85608	363.64117	-108.65215	1314.53027	-411.30679	27.03897	1325.07971	678.19714	-40.82446	-5.31955	1060.62451	-387.04538	34.65271	-697.88098	243.87102	88.93518	-258.82935	-131.45688	-3.14465
966	8.042	1380.41809	-494.36591	1614.39465	363.75839	-108.49471	1315.12549	-411.50177	26.25726	1326.28687	665.74994	-39.98447	-5.34330	1084.78735	-386.77466	30.18510	-680.11841	242.57558	94.60745	-271.33325	-130.56602	-3.12698
967	8.050	1375.50183	-494.16702	1618.99634	363.69867	-108.36612	1315.78625	-411.82938	25.35921	1327.50464	653.22656	-39.09108	-5.32825	1106.42163	-386.11133	25.26892	-659.57300	239.89581	96.89270	-283.86774	-129.66266	-3.07509
968	8.058	1370.50012	-493.85794	1623.62024	363.51041	-108.34299	1316.49854	-412.26193	24.40570	1328.77856	640.67206	-38.16824	-5.28467	1125.23083	-385.42203	20.21868	-636.15405	236.02400	96.25626	-296.42239	-128.75179	-3.03280
969	8.067	1365.46350	-493.43732	1628.20862	363.26105	-108.48250	1317.25562	-412.76871	23.44500	1330.12500	628.12042	-37.26132	-5.22933	1141.00623	-385.13544	15.62914	-609.99316	230.97923	93.34708	-309.03644	-127.84281	-3.02121
970	8.075	1360.44751	-492.92795	1632.67615	363.01968	-108.82852	1318.04919	-413.31314	22.50608	1331.53113	615.58185	-36.40083	-5.18280	1153.63782	-385.50916	11.95205	-581.35431	224.81320	88.94528	-321.75412	-126.93616	-3.03107
971	8.083	1355.49780	-492.35617	1636.96265	362.83682	-109.41438	1318.86450	-413.84662	21.59923	1332.96387	603.04333	-35.56754	-5.15466	1163.03015	-386.42978	9.16019	-550.58185	217.65703	83.84247	-334.54050	-126.03711	-3.02769
972	8.092	1350.64551	-491.74030	1641.06860	362.73563	-110.25371	1319.68225	-414.31128	20.71626	1334.38098	590.48236	-34.70748	-5.13308	1169.12256	-387.41049	6.81864	-518.08319	209.71503	78.73302	-347.30109	-125.15137	-2.99653
973	8.100	1345.92102	-491.11499	1645.00220	362.72455	-111.33806	1320.48450	-414.65387	19.82943	1335.73999	577.88184	-33.76658	-5.09375	1171.85339	-387.92859	4.50372	-484.24994	201.23608	74.11082	-359.99402	-124.25479	-2.96948
974	8.108	1341.35815	-490.51935	1648.73901	362.81482	-112.64847	1321.25562	-414.83920	18.90751	1337.00940	565.23730	-32.73014	-5.01642	1171.09534	-387.78174	2.07638	-449.33716	192.43570	70.19411	-372.68317	-123.32909	-2.97284
975	8.117	1336.98975	-489.97198	1652.23755	363.02267	-114.16019	1321.98096	-414.85620	17.93652	1338.17554	552.59180	-31.64634	-4.89744	1166.85413	-387.06284	-0.35507	-413.47263	183.49631	67.02112	-385.43719	-122.40096	-2.99019
976	8.125	1332.85376	-489.50000	1655.44934	363.36014	-115.83837	1322.64478	-414.71637	16.91762	1339.23840	540.07031	-30.57206	-4.76789	1159.54028	-385.83124	-2.59381	-376.79071	174.67276	64.67151	-398.21387	-121.50081	-3.00709
977	8.133	1329.00269	-489.17215	1658.32275	363.82623	-117.63516	1323.23438	-414.44604	15.85365	1340.20447	527.84863	-29.49954	-4.67554	1149.88965	-384.10199	-4.46785	-339.53516	166.34052	63.40006	-410.94272	-120.65559	-3.02732
978	8.142	1325.50098	-489.07187	1660.81360	364.40347	-119.49261	1323.74609	-414.07947	14.74893	1341.08167	516.05981	-28.35057	-4.60854	1138.61853	-382.22641	-5.79956	-302.10492	158.90335	63.50859	-423.65857	-119.91041	-3.02492
979	8.150	1322.40991	-489.22198	1662.90125	365.05688	-121.35550	1324.18823	-413.65646	13.61162	1341.87781	504.73700	-27.03344	-4.46534	1126.30066	-380.72223	-6.46664	-265.08221	152.58853	64.95499	-436.41586	-119.27448	-2.95627
980	8.158	1319.77783	-489.56757	1664.60156	365.73511	-123.18074	1324.57605	-413.22125	12.44244	1342.59607	493.88287	-25.51458	-4.12704	1113.46692	-379.68289	-6.59570	-229.16287	147.26598	67.06790	-449.16223	-118.67751	-2.82923
981	8.167	1317.65076	-490.05319	1665.94971	366.37692	-124.93137	1324.92664	-412.81488	11.22620	1343.22717	483.56512	-23.80998	-3.53813	1100.55713	-378.81369	-6.51709	-194.92050	142.55975	68.79977	-461.83127	-118.00673	-2.70874
982	8.175	1316.07776	-490.65814	1666.97021	366.92233	-126.56628	1325.25525	-412.46255	9.95897	1343.74182	473.91464	-21.92073	-2.70002	1087.76917	-377.88843	-6.50438	-162.61047	138.22977	69.35783	-474.46600	-117.19034	-2.64246
983	8.183	1315.09827	-491.35077	1667.66858	367.32233	-128.03781	1325.57251	-412.16312	8.71582	1344.08923	465.07205	-19.88035	-1.60160	1075.05261	-376.92285	-6.61368	-132.23486	134.39096	68.57296	-487.14224	-116.25860	-2.61696
984	8.192	1314.73279	-492.07166	1668.04224	367.54752	-129.29845	1325.87903	-411.89963	7.66962	1344.21155	457.20294	-17.87468	-0.19858	1062.27185	-376.04538	-6.73511	-103.63623	131.33760	66.71898	-499.86108	-115.30144	-2.60524
985	8.200	1314.98425	-492.76804	1668.08496	367.59689	-130.30733	1326.16455	-411.69098	6.98712	1344.08313	450.55936	-16.17238	1.54175	1049.38940	-375.30533	-6.76809	-76.42438	129.24292	64.14752	-512.58350	-114.39307	-2.61094
986	8.208	1315.84155	-493.41827	1667.78552	367.50143	-131.02980	1326.41321	-411.62497	6.70094	1343.72449	445.39813	-14.84368	3.64628	1036.50830	-374.61191	-6.72340	-50.06836	128.07666	61.11697	-525.28809	-113.57751	-2.63989
987	8.217	1317.28088	-494.02518	1667.13220	367.31378	-131.44101	1326.61169	-411.80945	6.68012	1343.14380	441.77655	-13.51862	6.31229	1023.76746	-373.82864	-6.68796	-24.27502	127.72353	57.76693	-537.96576	-112.86231	-2.67021
988	8.225	1319.26746	-494.59665	1666.11523	367.08698	-131.53691	1326.75208	-412.30936	6.71833	1342.30066	439.62427	-11.35051	10.28668	1011.20264	-372.90344	-6.74566	0.74365	128.10086	54.10960	-550.60193	-112.18551	-2.67609
989	8.233	1321.75879	-495.15417	1664.72290	366.85657	-131.34106	1326.82813	-413.13434	6.66583	1341.14478	439.29282	-7.38347	17.07000	998.71393	-371.92297	-6.90934	24.33832	129.17068	50.05370	-563.18274	-111.44333	-2.65377
990	8.242	1324.71570	-495.76868	1662.93713	366.63135	-130.90405	1326.83105	-414.24835	6.48773	1339.64661	441.95175	-1.38249	28.10871	986.16351	-371.02353	-7.11420	45.68982	130.85397	45.47567	-575.72729	-110.60332	-2.63218
991	8.250	1328.10071	-496.54346	1660.73511	366.39163	-130.29303	1326.74915	-415.57724	6.23599	1337.78369	449.04153	5.56786	43.05519	973.49982	-370.25858	-7.29293	64.05292	132.96472	40.32421	-588.28174	-109.75259	-2.66453
992	8.258	1331.86084	-497.54999	1658.09790	366.09534	-129.57089	1326.56909	-417.02167	5.99380	1335.52124	461.13943	11.53866	59.05056	960.81793	-369.57309	-7.42902	78.85718	135.23239	34.67377	-600.86414	-109.00581	-2.77008
993	8.267	1335.91785	-498.81006	1655.02722	365.69479	-128.77974	1326.27808	-418.48300	5.81232	1332.80627	477.47476	15.04572	72.44272	948.21375	-368.90350	-7.50848	89.70886	137.35260	28.63533	-613.45532	-108.37690	-2.90334
994	8.275	1340.16418	-500.28424	1651.57922	365.15558	-127.93733	1325.86731	-419.88885	5.68265	1329.58240	496.57971	15.95072	81.35680	935.60529	-368.25641	-7.49733	96.36658	139.04501	22.25565	-626.04053	-107.75363	-3.00063
995	8.283	1344.45508	-501.83313	1647.89441	364.46432	-127.03873	1325.33813	-421.19287	5.59068	1325.83594	517.23529	15.23069	86.54391	922.89929	-367.62558	-7.42641	98.70612	140.16476	15.63274	-638.63287	-107.01752	-3.03071
996	8.292	1348.62122	-503.27435	1644.16699	363.62329	-126.06529	1324.70483	-422.35831	5.59244	1321.65442	538.80273	14.02417	90.06575	910.17200	-366.93768	-7.39836	96.67987	140.81079	9.25867	-651.25183	-106.17791	-3.00314
997	8.300	1352.51233	-504.50974	1640.57495	362.64389	-124.99999	1323.98877	-423.35370	5.79226	1317.22571	561.00500	12.85472	93.49294	897.52112	-366.15018	-7.48466	90.35181	141.28505	4.11909	-663.89368	-105.36290	-2.95576
998	8.308	1356.03174	-505.55927	1637.24670	361.54849	-123.83165	1323.20337	-424.15378	6.24616	1312.76416	583.65869	11.55345	97.19746	884.91559	-365.31281	-7.67809	80.17938	141.90326	1.02148	-676.53882	-104.67650	-2.94658
999	8.317	1359.13953	-506.49994	1634.26282	360.37378	-122.55367	1322.34595	-424.72864	6.92956	1308.45972	606.55591	9.69008	100.74770	872.26019	-364.51563	-7.90966	67.36035	142.79204	-0.17236	-689.16193	-104.08475	-3.01617
1000	8.325	1361.83215	-507.40463	1631.65283	359.16812	-121.17496	1321.40100	-425.03583	7.78508	1304.47974	629.47290	6.96553	103.55344	859.55420	-363.79407	-8.09612	53.57043	143.82964	-0.31567	-701.73145	-103.45227	-3.13845
1001	8.333	1364.11609	-508.30591	1629.40271	357.98764	-119.72957	1320.35071	-425.03479	8.75929	1300.97559	652.27441	3.29747	105.25447	846.90967	-363.11310	-8.18389	40.07434	144.81491	-0.19570	-714.23132	-102.69511	-3.23464
1002	8.342	1365.98560	-509.17609	1627.50952	356.89667	-118.27089	1319.18420	-424.70956	9.80461	1298.07556	674.98126	-1.24557	105.81076	834.34583	-362.52048	-8.11636	27.22131	145.67812	-0.20883	-726.65973	-101.89825	-3.21908
1003	8.350	1367.41809	-509.93835	1626.03088	355.96906	-116.86014	1317.90369	-424.07071	10.87500	1295.87512	697.66382	-6.46215	105.42200	821.68896	-362.18436	-7.83643	14.78461	146.50150	-0.46082	-738.98218	-101.22130	-3.05007
1004	8.358	1368.38721	-510.51154	1625.04260	355.28232	-115.55957	1316.52478	-423.13651	11.92398	1294.43127	720.32813	-12.05630	104.39188	808.82666	-362.07959	-7.43349	2.48169	147.39888	-0.87508	-751.10852	-100.67806	-2.77810
1005	8.367	1368.88379	-510.85870	1624.56238	354.90207	-114.42987	1315.07043	-421.92853	12.87089	1293.74841	742.96436	-17.73172	103.00189	795.89569	-361.87387	-7.13052	-9.83142	148.41245	-1.29478	-762.92297	-100.10896	-2.47807
1006	8.375	1368.92896	-511.00677	1624.54797	354.86313	-113.52299	1313.56665	-420.49655	13.54676	1293.76074	765.60938	-23.23610	101.44215	783.10120	-361.29517	-7.02639	-22.17810	149.49780	-1.62794	-774.33307	-99.38034	-2.07416
1007	8.383	1368.56165	-511.01373	1624.95825	355.15857	-112.86846	1312.04089	-418.93054	13.74443	1294.34888	788.35876	-28.41671	99.76537	770.54150	-360.31342	-7.06707	-34.51660	150.59206	-1.87854	-785.28882	-98.53977	-1.30610
1008	8.392	1367.81104	-510.90118	1625.78784	355.74228	-112.46329	1310.52222	-417.33511	13.38003	1295.39453	811.39880	-33.27265	97.86787	758.26727	-358.93234	-7.27793	-46.80133	151.67683	-2.06121	-795.76141	-97.73816	0.05876
1009	8.400	1366.68933	-510.61954	1627.04895	356.54523	-112.27534	1309.04260	-415.79733	12.56856	1296.82251	834.96710	-37.92899	95.53638	746.29529	-357.14948	-7.76328	-59.03363	152.76761	-2.17342	-805.71979	-96.99248	2.00453
1010	8.408	1365.20630	-510.08389	1628.74438	357.49930	-112.25745	1307.63757	-414.36981	11.53656	1298.60059	859.24353	-42.61616	92.50807	734.47430	-355.19705	-8.44390	-71.25470	153.87097	-2.23442	-815.11316	-96.10046	4.28146
1011	8.417	1363.37891	-509.23288	1630.86353	358.55539	-112.36340	1306.34583	-413.06342	10.50481	1300.70288	884.30542	-47.53806	88.58453	722.52222	-353.51761	-9.01954	-83.49481	154.96463	-2.29826	-823.80151	-94.91880	6.64190
1012	8.425	1361.22705	-508.05286	1633.39221	359.68542	-112.56244	1305.20435	-411.85205	9.64001	1303.07483	910.12262	-52.64922	83.79599	710.24890	-352.39789	-9.24225	-95.75568	156.02023	-2.40344	-831.48633	-93.69308	9.05097
1013	8.433	1358.77307	-506.56409	1636.30090	360.86679	-112.84689	1304.24023	-410.69305	9.05512	1305.62170	936.58453	-57.71032	78.40692	697.68213	-351.76028	-9.11807	-108.03156	157.03738	-2.51893	-837.79645	-92.90726	11.63890
1014	8.442	1356.04907	-504.80014	1639.53125	362.06607	-113.22440	1303.47058	-409.55460	8.81458	1308.22522	963.54822	-62.50457	72.73795	685.00830	-351.31177	-8.84561	-120.32660	158.03128	-2.58749	-842.46930	-92.79360	14.56339
1015	8.450	1353.09766	-502.79419	1643.00781	363.23938	-113.69629	1302.90552	-408.43466	8.93015	1310.77661	990.83148	-66.89006	67.02179	672.34314	-350.87875	-8.57646	-132.64893	159.00058	-2.60641	-845.40283	-93.12590	18.10391
1016	8.458	1349.96179	-500.57034	1646.65869	364.34406	-114.23496	1302.54919	-407.35992	9.35411	1313.20361	1018.22693	-70.81523	61.40341	659.65314	-350.46436	-8.32912	-144.99792	159.94183	-2.62462	-846.51099	-93.43388	22.81334
1017	8.467	1346.68103	-498.14291	1650.42871	365.34662	-114.77467	1302.39783	-406.37115	9.98868	1315.47778	1045.54822	-74.32755	56.01067	646.93250	-349.99896	-8.12511	-157.37616	160.87669	-2.67985	-845.55048	-93.34143	29.31256
1018	8.475	1343.29956	-495.52338	1654.27783	366.22281	-115.23018	1302.44421	-405.51099	10.72704	1317.60596	1072.58997	-77.48969	50.99430	634.23853	-349.34186	-8.00578	-169.81079	161.83487	-2.75367	-842.10138	-92.73231	37.76941
1019	8.483	1339.86792	-492.73846	1658.16382	366.95633	-115.53214	1302.67883	-404.81903	11.50485	1319.61304	1099.06714	-80.35489	46.50163	621.61255	-348.45004	-7.96968	-182.33704	162.82254	-2.79928	-835.65906	-91.65125	47.54633
1020	8.492	1336.43787	-489.85162	1662.02722	367.53906	-115.64843	1303.08813	-404.32886	12.31489	1321.52368	1124.63037	-83.05314	42.56590	609.06488	-347.37985	-7.99010	-194.96454	163.81508	-2.80679	-825.76538	-90.22070	57.39117
1021	8.500	1333.05273	-486.95038	1665.80078	367.97574	-115.57517	1303.65247	-404.06314	13.17331	1323.35596	1148.81702	-85.80295	38.96343	596.55463	-346.22818	-8.02847	-207.67493	164.78275	-2.80103	-812.19464	-88.76070	65.99378
1022	8.508	1329.74402	-484.09451	1669.42627	368.28989	-115.30650	1304.34827	-404.02682	14.08312	1325.12036	1170.83081	-88.65631	35.26950	584.01965	-345.06323	-8.06071	-220.43933	165.72430	-2.80036	-795.01563	-87.77290	72.38026
1023	8.517	1326.53882	-481.29782	1672.86035	368.52475	-114.81676	1305.15186	-404.20386	15.02986	1326.81921	1189.49414	-91.19392	31.22292	571.43024	-343.87692	-8.10283	-233.23138	166.66241	-2.81197	-774.39648	-87.59530	75.97133
1024	8.525	1323.47119	-478.57135	1676.07397	368.73749	-114.07571	1306.04309	-404.56079	15.99798	1328.44666	1203.91162	-92.85144	26.95295	558.74805	-342.69449	-8.13435	-246.03925	167.60309	-2.83661	-750.39795	-88.18399	76.60768
1025	8.533	1320.58081	-475.94470	1679.04578	368.98978	-113.07261	1307.00427	-405.05222	16.97973	1329.99377	1214.28406	-93.65844	22.71307	545.90381	-341.67200	-8.04468	-258.86905	168.51608	-2.86449	-722.98358	-89.30944	74.63474
1026	8.542	1317.89368	-473.43649	1681.75415	369.33786	-111.81999	1308.01782	-405.62039	17.96975	1331.45593	1221.43652	-94.05690	18.61648	532.90546	-340.91104	-7.78157	-271.72339	169.38507	-2.88115	-692.20593	-90.80135	70.82471
1027	8.550	1315.40833	-471.04218	1684.17920	369.82623	-110.33895	1309.06616	-406.19046	18.96481	1332.84119	1225.46692	-93.93645	14.71171	519.88550	-340.28162	-7.46244	-284.58566	170.25269	-2.88016	-658.39789	-92.59628	66.12267
1028	8.558	1313.09961	-468.75623	1686.31152	370.48474	-108.64862	1310.13489	-406.67163	19.97083	1334.17017	1225.61987	-92.62825	11.00730	506.97192	-339.58069	-7.22068	-297.44183	171.15936	-2.86840	-622.17560	-94.72605	61.38465
1029	8.567	1310.93274	-466.57977	1688.15063	371.32986	-106.77137	1311.21387	-406.96985	20.99431	1335.46777	1221.50293	-89.98029	7.41665	494.19922	-338.74710	-7.06675	-310.29840	172.08148	-2.86363	-584.22931	-97.27739	57.20739
1030	8.575	1308.88184	-464.50766	1689.69690	372.36945	-104.73953	1312.29761	-407.00720	22.02554	1336.75024	1213.63330	-86.72467	4.08060	481.57434	-337.88251	-6.92535	-323.15915	172.98950	-2.87850	-545.10913	-100.31162	53.88951
1031	8.583	1306.96387	-462.52679	1690.94434	373.60294	-102.59566	1313.38098	-406.73953	23.04093	1338.01794	1202.81396	-83.56685	1.65536	469.16772	-337.11621	-6.70586	-336.00690	173.91917	-2.90034	-505.18192	-103.82898	51.48249
1032	8.592	1305.29382	-460.64914	1691.87439	375.01385	-100.38790	1314.45239	-406.16614	24.01919	1339.25256	1189.86060	-80.60297	0.64967	457.08563	-336.46939	-6.34887	-348.83029	174.92426	-2.90952	-464.74603	-107.79532	49.88774
1033	8.600	1304.10193	-458.93555	1692.45630	376.56546	-98.16145	1315.49060	-405.32971	24.95321	1340.42346	1175.94897	-77.90128	0.65172	445.33600	-335.91656	-5.81943	-361.64941	175.97675	-2.91722	-424.17212	-112.19741	49.01005
1034	8.608	1303.61719	-457.45642	1692.66687	378.20370	-95.95659	1316.47144	-404.30334	25.85545	1341.50305	1162.27832	-75.87915	0.81857	433.83521	-335.48026	-5.07265	-374.50406	176.96516	-2.96825	-383.95093	-117.00969	48.83580
1035	8.617	1303.89136	-456.25119	1692.52197	379.86755	-93.81094	1317.37646	-403.16852	26.75290	1342.47900	1149.29053	-74.74721	0.74534	422.60297	-335.16055	-4.06092	-387.40582	177.81987	-3.09021	-344.62854	-122.06464	49.31454
1036	8.625	1304.80066	-455.34799	1692.06641	381.50107	-91.75462	1318.19653	-401.99628	27.64859	1343.33911	1136.74634	-74.15195	0.47650	411.86572	-334.90118	-2.75649	-400.27856	178.62802	-3.22414	-306.73407	-127.04053	50.21343
1037	8.633	1306.21106	-454.78217	1691.32654	383.05536	-89.80741	1318.93274	-400.84116	28.46818	1344.03882	1124.33484	-73.56920	0.13963	401.98511	-334.69058	-1.14355	-412.98816	179.58191	-3.25482	-270.77020	-131.59297	51.09578
1038	8.642	1308.06580	-454.56940	1690.29309	384.48083	-87.98134	1319.59290	-399.75269	29.08721	1344.50354	1111.89636	-72.75177	-0.16872	393.34583	-334.64709	0.82658	-425.47623	180.76849	-3.13809	-237.10468	-135.51662	51.39211
1039	8.650	1310.35474	-454.68298	1688.94055	385.72452	-86.27390	1320.18445	-398.79370	29.44761	1344.67236	1099.35449	-71.77878	-0.38524	386.24323	-335.02335	3.27730	-437.83759	182.03830	-2.94903	-205.74023	-138.87314	50.58338
1040	8.658	1313.07178	-455.07590	1687.24683	386.73529	-84.65782	1320.70911	-398.04034	29.62099	1344.52563	1086.70483	-70.83019	-0.50864	380.77612	-336.13297	6.44012	-450.23639	183.17888	-2.79956	-176.28972	-141.91885	48.47515
1041	8.667	1316.20093	-455.70483	1685.19519	387.46860	-83.09259	1321.16003	-397.55591	29.74782	1344.07910	1074.03418	-69.97145	-0.58208	376.91608	-338.24670	10.77684	-462.75296	184.15686	-2.74106	-148.22810	-144.82069	45.32980
1042	8.675	1319.71802	-456.51965	1682.77319	387.89087	-81.55380	1321.52112	-397.36789	29.94461	1343.36121	1061.46155	-69.10135	-0.65706	374.89142	-341.57135	17.06452	-475.33432	185.05386	-2.75114	-121.12318	-147.50569	41.69949
1043	8.683	1323.60071	-457.46014	1679.97595	387.98764	-80.04758	1321.77295	-397.47308	30.26895	1342.39697	1049.04956	-68.05725	-0.78934	375.54956	-346.31223	26.05501	-487.88095	185.88020	-2.80469	-94.75798	-149.83170	38.13470
1044	8.692	1327.83850	-458.48163	1676.80872	387.76917	-78.60311	1321.90039	-397.86041	30.73437	1341.20288	1036.78979	-66.82114	-1.02129	380.08936	-352.62982	37.78633	-500.33899	186.61557	-2.91880	-69.26797	-151.77057	34.97734
1045	8.700	1332.43298	-459.56607	1673.28528	387.26855	-77.26213	1321.89648	-398.52625	31.33284	1339.78455	1024.62280	-65.58319	-1.34597	389.24426	-360.40436	51.22105	-512.71686	187.34662	-3.10160	-45.22467	-153.32784	32.26670
1046	8.708	1337.39600	-460.70697	1669.42529	386.53177	-76.07238	1321.76196	-399.47034	32.04024	1338.13110	1012.46051	-64.52942	-1.68703	402.78149	-369.08246	64.61011	-525.06458	188.19891	-3.30721	-23.47623	-154.39258	29.78203
1047	8.717	1342.73950	-461.88177	1665.25562	385.60144	-75.07668	1321.50781	-400.67770	32.81253	1336.21326	1000.23975	-63.63601	-1.94188	419.76453	-377.84009	76.28232	-537.44238	189.16885	-3.47086	-4.81171	-154.73914	27.19891
1048	8.725	1348.45654	-463.03247	1660.81934	384.50287	-74.29569	1321.15710	-402.09955	33.59805	1333.98938	987.95056	-62.73667	-2.08525	439.13324	-385.88596	85.29263	-549.87463	190.14706	-3.55357	10.25198	-154.09395	24.21686
1049	8.733	1354.50098	-464.08395	1656.18311	383.24344	-73.71803	1320.74536	-403.64914	34.35781	1331.42834	975.60492	-61.74401	-2.18956	460.05206	-392.68616	91.58499	-562.33826	191.06293	-3.55869	21.46919	-152.18364	20.61836
1050	8.742	1360.78052	-464.98593	1651.43591	381.82684	-73.30569	1320.31335	-405.21771	35.06706	1328.54309	963.21069	-60.73228	-2.33695	481.96747	-398.05490	95.71967	-574.80597	191.93930	-3.53083	28.77840	-148.81462	16.32253
1051	8.750	1367.16968	-465.74207	1646.68457	380.27045	-73.00888	1319.90100	-406.69824	35.70087	1325.40662	950.78259	-59.81827	-2.55321	504.56775	-402.07678	98.45633	-587.27527	192.84735	-3.52750	32.19301	-144.03716	11.50211
1052	8.758	1373.52344	-466.41364	1642.03674	378.61398	-72.78059	1319.54431	-408.00693	36.21391	1322.11731	938.34937	-59.03059	-2.79607	527.70514	-404.89856	100.42059	-599.74774	193.82951	-3.57650	31.74388	-138.39626	6.76001
1053	8.767	1379.68433	-467.09445	1637.58423	376.92078	-72.59209	1319.27271	-409.09760	36.52430	1318.75342	925.93909	-58.27969	-2.99133	551.28882	-406.57422	101.94742	-612.21338	194.86324	-3.65698	27.50974	-132.99591	3.00858
1054	8.775	1385.48962	-467.85757	1633.40149	375.27484	-72.45251	1319.10364	-409.95786	36.52838	1315.37671	913.55042	-57.40411	-3.11913	575.16791	-407.13025	103.13766	-624.66998	195.89461	-3.72624	19.71555	-128.98631	0.84475
1055	8.783	1390.78833	-468.71042	1629.54773	373.77008	-72.40948	1319.03613	-410.59076	36.14270	1312.07178	901.14917	-56.31405	-3.25566	599.08215	-406.71112	104.01311	-637.11871	196.89771	-3.76129	8.99191	-126.75983	0.07834
1056	8.792	1395.46814	-469.64813	1626.05896	372.49200	-72.51910	1319.04639	-411.00015	35.33832	1308.97095	888.71912	-55.09849	-3.47422	622.84979	-405.48505	104.53783	-649.53571	197.90918	-3.77029	-3.47763	-125.72360	-0.00752
1057	8.800	1399.47583	-470.75943	1622.94617	371.49707	-72.81937	1319.08911	-411.18048	34.15581	1306.25049	876.28571	-53.89598	-3.72354	646.57068	-403.47125	104.55551	-661.88953	198.98674	-3.78793	-16.41505	-124.93327	-0.06767
1058	8.808	1402.80249	-472.18610	1620.21448	370.79767	-73.32816	1319.10596	-411.10724	32.70887	1304.10449	863.86133	-52.74712	-3.87710	670.48523	-400.67139	103.88033	-674.18018	200.13770	-3.85263	-29.12029	-123.86631	-0.37941
1059	8.817	1405.44397	-473.94257	1617.87610	370.36673	-74.04626	1319.03821	-410.74173	31.17670	1302.69666	851.41876	-51.64545	-3.90517	694.77679	-397.23615	102.44234	-686.40552	201.32843	-3.94227	-41.55562	-122.59439	-0.88720
1060	8.825	1407.38489	-475.84494	1615.94788	370.16022	-74.95537	1318.84045	-410.05719	29.77147	1302.11121	838.94971	-50.61000	-3.93416	719.56982	-393.37827	100.31158	-698.46545	202.54532	-3.92570	-53.90691	-121.42957	-1.40865
1061	8.833	1408.62097	-477.66638	1614.44617	370.13480	-76.02368	1318.48865	-409.07019	28.68024	1302.32581	826.48914	-49.67215	-4.09459	744.91785	-389.29999	97.63698	-710.13062	203.80096	-3.58362	-66.24905	-120.53362	-1.82490
1062	8.842	1409.18347	-479.32446	1613.38879	370.24841	-77.21809	1317.98303	-407.85602	28.01635	1303.20715	814.05103	-48.83445	-4.35460	770.75269	-385.24747	94.55937	-721.12073	205.07835	-2.68736	-78.54871	-119.85298	-2.12287
1063	8.850	1409.13184	-480.88910	1612.80212	370.45770	-78.50792	1317.34155	-406.53992	27.80551	1304.54041	801.60504	-48.05367	-4.56990	796.90704	-381.52829	91.18439	-731.20087	206.30899	-1.10072	-90.78674	-119.32427	-2.30726
1064	8.858	1408.53101	-482.47284	1612.71741	370.72318	-79.86263	1316.59363	-405.27280	27.99678	1306.11169	789.14099	-47.29427	-4.67052	823.24756	-378.39081	87.58356	-740.20837	207.41760	1.15554	-103.01831	-118.92229	-2.38257
1065	8.867	1407.42664	-484.11499	1613.14294	371.01788	-81.25346	1315.78015	-404.19907	28.49478	1307.79150	776.69800	-46.55706	-4.71518	849.82166	-375.86700	83.74698	-747.99969	208.37262	3.90521	-115.32513	-118.53131	-2.41343
1066	8.875	1405.83655	-485.71677	1614.05164	371.32919	-82.65422	1314.95459	-403.41644	29.21098	1309.54260	764.32312	-45.83097	-4.78022	876.81610	-373.84146	79.59810	-754.37866	209.23628	6.89565	-127.71516	-118.00407	-2.48690
1067	8.883	1403.77161	-487.10681	1615.39502	371.65414	-84.02983	1314.17664	-402.93439	30.10810	1311.34839	752.04358	-45.11583	-4.89319	904.35706	-372.28421	75.08682	-759.10779	210.25015	10.02530	-140.10649	-117.31570	-2.61309
1068	8.892	1401.26233	-488.16278	1617.11902	371.99307	-85.32526	1313.50342	-402.67416	31.18888	1313.14819	739.86035	-44.45095	-5.04825	932.41919	-371.28253	70.23528	-761.99207	211.89818	13.68907	-152.41942	-116.53030	-2.73781
1069	8.900	1398.36011	-488.85062	1619.17175	372.34399	-86.47608	1312.98352	-402.54095	32.41661	1314.86438	727.72089	-43.81347	-5.21503	960.90674	-370.84845	65.12469	-762.78717	214.74393	18.91663	-164.65947	-115.70926	-2.82675
1070	8.908	1395.12488	-489.19543	1621.50916	372.69827	-87.43317	1312.64880	-402.49353	33.66649	1316.45813	715.53955	-43.10824	-5.35829	989.68237	-370.81271	59.87951	-760.90283	218.99966	26.92004	-176.89941	-114.92308	-2.87109
1071	8.917	1391.61414	-489.24176	1624.09375	373.03845	-88.17858	1312.50806	-402.54135	34.77805	1317.92346	703.28497	-42.30649	-5.46637	1018.44727	-370.91513	54.64990	-755.52527	224.21939	38.16790	-189.19818	-114.21659	-2.87253
1072	8.925	1387.87341	-489.02811	1626.88379	373.33731	-88.72076	1312.54578	-402.71033	35.62922	1319.26208	690.98981	-41.45368	-5.56057	1046.63440	-370.93854	49.56170	-746.32581	229.46327	51.75714	-201.56909	-113.52983	-2.85747
1073	8.933	1383.93738	-488.59335	1629.82715	373.56262	-89.08541	1312.73145	-403.02417	36.16069	1320.48169	678.66907	-40.57957	-5.67288	1073.50818	-370.75223	44.62958	-733.80182	233.73651	65.71172	-214.00461	-112.78836	-2.83827
1074	8.942	1379.83679	-487.99713	1632.86670	373.68784	-89.32125	1313.03149	-403.49136	36.36988	1321.60291	666.29620	-39.69820	-5.79270	1098.42810	-370.30765	39.72273	-718.70111	236.34552	77.90263	-226.47771	-112.00829	-2.79393
1075	8.950	1375.60132	-487.32080	1635.95178	373.70248	-89.50237	1313.41675	-404.09503	36.29557	1322.66248	653.84833	-38.82920	-5.85499	1121.03186	-369.64423	34.70695	-701.28119	237.06331	86.80676	-238.94151	-111.21352	-2.72355
1076	8.958	1371.26086	-486.63434	1639.04272	373.61618	-89.70848	1313.86597	-404.79736	36.00014	1323.70703	641.33838	-37.98036	-5.81572	1141.23499	-368.84567	29.66129	-681.27399	236.03838	91.74973	-251.38451	-110.38097	-2.66180
1077	8.967	1366.84802	-485.95441	1642.10913	373.45471	-90.00272	1314.36536	-405.55273	35.55781	1324.77820	628.80652	-37.13735	-5.72377	1159.04456	-367.97662	24.88715	-658.40033	233.50652	92.78472	-263.86707	-109.49847	-2.64477
1078	8.975	1362.39868	-485.25656	1645.13025	373.24896	-90.42892	1314.90625	-406.32007	35.03823	1325.90198	616.27478	-36.27412	-5.66980	1174.30566	-367.05441	20.67292	-632.70056	229.62270	90.47717	-276.45981	-108.58233	-2.67826
1079	8.983	1357.94861	-484.53204	1648.08716	373.02182	-91.02121	1315.48022	-407.07056	34.48361	1327.08459	603.72540	-35.37226	-5.67494	1186.65002	-366.03250	17.12492	-604.44885	224.49953	85.72923	-289.15765	-107.66235	-2.72839
1080	8.992	1353.53052	-483.80539	1650.94592	372.78384	-91.80574	1316.07556	-407.78232	33.90683	1328.31519	591.13672	-34.42855	-5.68483	1195.65088	-364.82465	14.19891	-573.99585	218.27594	79.63347	-301.88904	-106.76360	-2.74832
1081	9.000	1349.17114	-483.10480	1653.65576	372.53922	-92.79372	1316.67810	-408.42670	33.30998	1329.57300	578.50372	-33.45341	-5.65053	1200.96375	-363.36249	11.70038	-541.74188	211.16168	73.28028	-314.60239	-105.86718	-2.71687
1082	9.008	1344.89282	-482.43796	1656.16943	372.29480	-93.97872	1317.27356	-408.96838	32.69503	1330.83240	565.83423	-32.47261	-5.57513	1202.46924	-361.62674	9.24651	-508.07806	203.42856	67.47803	-327.31085	-104.91676	-2.65930
1083	9.017	1340.71143	-481.79446	1658.46790	372.06726	-95.33905	1317.84387	-409.37527	32.06344	1332.06995	553.15875	-31.50615	-5.50046	1200.38977	-359.68921	6.46774	-473.25806	195.32339	62.58806	-340.06818	-103.89786	-2.61942
1084	9.025	1336.63818	-481.16855	1660.55811	371.88483	-96.83813	1318.36536	-409.62201	31.41805	1333.26831	540.53589	-30.53225	-5.46459	1195.19727	-357.70264	3.33036	-437.40259	187.00952	58.66429	-352.91348	-102.89015	-2.60343
1085	9.033	1332.69141	-480.57916	1662.45740	371.78265	-98.42603	1318.81812	-409.69077	30.77040	1334.41907	528.06171	-29.49666	-5.46673	1187.52197	-355.68484	0.15208	-400.64471	178.63831	55.72047	-365.82574	-101.99393	-2.58586
1086	9.042	1328.90735	-480.05829	1664.18542	371.79486	-100.04793	1319.19543	-409.57840	30.13135	1335.51917	515.85876	-28.34871	-5.45705	1178.08521	-353.46216	-2.63691	-363.27176	170.50893	53.91998	-378.74966	-101.20391	-2.56890
1087	9.050	1325.33630	-479.62326	1665.75891	371.94266	-101.65696	1319.50391	-409.29712	29.48328	1336.56543	504.03119	-27.04933	-5.36041	1167.43250	-351.03192	-4.70878	-325.79492	163.08720	53.56175	-391.64801	-100.39751	-2.60327
1088	9.058	1322.03540	-479.28378	1667.18494	372.22650	-103.21907	1319.75793	-408.86514	28.78043	1337.54688	492.64862	-25.57093	-5.11345	1155.82751	-348.74524	-5.95719	-288.90277	156.74051	54.72721	-404.50342	-99.47461	-2.73031
1089	9.067	1319.06824	-479.07428	1668.46423	372.62918	-104.70598	1319.97595	-408.30518	27.98079	1338.44275	481.75208	-23.89443	-4.66349	1143.44739	-346.98740	-6.47803	-253.27808	151.46216	56.86987	-417.31506	-98.50388	-2.89153
1090	9.075	1316.50537	-479.06165	1669.59424	373.11957	-106.09502	1320.17578	-407.65439	27.07067	1339.22681	471.41821	-22.00827	-3.95897	1130.55139	-345.81293	-6.52746	-219.38760	146.93518	58.93549	-430.10199	-97.65390	-2.95626
1091	9.083	1314.41028	-479.32315	1670.56335	373.65094	-107.38283	1320.36963	-406.96851	26.06969	1339.87341	461.90775	-19.94227	-2.97603	1117.46960	-344.98599	-6.44032	-187.39569	142.86632	60.02067	-442.87701	-96.97163	-2.87684
1092	9.092	1312.81848	-479.91483	1671.34521	374.16608	-108.58645	1320.56226	-406.31622	25.01867	1340.36035	453.68948	-17.80961	-1.74247	1104.43726	-344.28967	-6.41652	-157.22186	139.22978	59.84348	-455.63245	-96.34422	-2.73256
1093	9.100	1311.72888	-480.84695	1671.90845	374.61377	-109.71828	1320.74939	-405.77008	23.97064	1340.66602	447.19708	-15.75773	-0.30640	1091.51892	-343.61713	-6.44706	-128.65247	136.22763	58.59972	-468.36923	-95.65505	-2.60489
1094	9.108	1311.11292	-482.08734	1672.23376	374.96082	-110.76200	1320.91650	-405.39771	22.99997	1340.77271	442.51080	-13.73053	1.39539	1078.69849	-342.88031	-6.45348	-101.36938	134.09572	56.61384	-481.10641	-94.86241	-2.51415
1095	9.117	1310.92615	-483.58603	1672.31909	375.18658	-111.67221	1321.03906	-405.25894	22.19947	1340.68005	439.29590	-11.12258	3.82136	1065.94116	-342.04309	-6.40930	-74.92749	132.95284	54.19583	-493.85025	-93.97816	-2.47547
1096	9.125	1311.11230	-485.28448	1672.16797	375.27130	-112.39327	1321.09167	-405.40961	21.64989	1340.40320	437.30063	-6.73058	8.20417	1053.22180	-341.16916	-6.36398	-48.88849	132.78519	51.62844	-506.58405	-93.07025	-2.49482
1097	9.133	1311.60889	-487.11295	1671.78174	375.19263	-112.87941	1321.05933	-405.90073	21.38635	1339.94629	437.21674	0.55629	16.46001	1040.52734	-340.36972	-6.38029	-23.08398	133.51884	49.12680	-519.27588	-92.23813	-2.52303
1098	9.142	1312.36121	-488.98990	1671.15869	374.92950	-113.10324	1320.94067	-406.76297	21.37564	1339.27136	440.79156	10.68946	29.86396	1027.85156	-339.70010	-6.48258	2.24304	135.05783	46.73428	-531.89514	-91.51017	-2.50730
1099	9.150	1313.33398	-490.82471	1670.30127	374.46979	-113.05676	1320.74097	-407.98184	21.52183	1338.28906	449.59714	22.10798	47.17797	1015.23413	-339.07571	-6.68334	26.51465	137.26859	44.25817	-544.44824	-90.80865	-2.46581
1100	9.158	1314.51343	-492.54352	1669.22583	373.81485	-112.75211	1320.46155	-409.49161	21.72308	1336.90015	463.72098	32.50865	64.43770	1002.71881	-338.36731	-6.96353	48.99255	139.96634	41.38483	-556.97485	-90.05019	-2.47068
1101	9.167	1315.90479	-494.11032	1667.96814	372.97195	-112.22147	1320.09326	-411.19778	21.93911	1335.06567	481.79034	40.16457	77.37511	990.28888	-337.53830	-7.24102	68.95776	142.92929	37.88491	-569.47925	-89.22208	-2.57053
1102	9.175	1317.51636	-495.51135	1666.57910	371.94174	-111.51088	1319.61975	-413.00092	22.20091	1332.81958	502.09363	44.85993	84.43921	977.92017	-336.61133	-7.45008	85.86145	145.94507	33.69775	-581.91852	-88.35247	-2.73918
1103	9.183	1319.34021	-496.73517	1665.11353	370.71997	-110.66335	1319.02771	-414.80569	22.56404	1330.21826	523.57129	47.65912	87.39011	965.55664	-335.65741	-7.59093	99.38232	148.85895	28.86377	-594.30493	-87.47987	-2.89855
1104	9.192	1321.34509	-497.76657	1663.61511	369.31232	-109.70056	1318.31555	-416.52991	23.05462	1327.30957	545.85938	49.80438	89.17117	953.04712	-334.84796	-7.64675	109.39636	151.56432	23.42169	-606.74994	-86.64212	-2.99072
1105	9.200	1323.48560	-498.59827	1662.10889	367.74350	-108.62591	1317.49695	-418.11325	23.64704	1324.14221	568.74573	51.83814	91.62602	940.23694	-334.38763	-7.51950	115.91711	153.92288	17.40799	-619.34106	-85.85345	-3.01769
1106	9.208	1325.71948	-499.26059	1660.60974	366.05209	-107.44914	1316.59375	-419.51416	24.28655	1320.77612	591.88092	53.51883	94.93724	927.11572	-334.33191	-7.14581	118.94708	155.72067	11.10535	-632.02521	-85.11322	-3.01922
1107	9.217	1328.01025	-499.82840	1659.12671	364.27975	-106.19604	1315.62610	-420.70282	24.92764	1317.27747	614.87866	54.25890	98.35359	913.90198	-334.42816	-6.67193	118.29700	156.79391	5.37946	-644.66467	-84.40150	-3.04356
1108	9.225	1330.32031	-500.38910	1657.66040	362.46552	-104.89001	1314.60535	-421.66183	25.54242	1313.71033	637.47571	53.55662	101.04063	900.90149	-334.27267	-6.35859	113.67358	157.25298	1.38645	-657.17407	-83.66773	-3.11428
1109	9.233	1332.60840	-501.00095	1656.20105	360.64636	-103.54079	1313.53748	-422.38858	26.10000	1310.13647	659.57703	51.21458	102.55663	888.21002	-333.70172	-6.29705	105.09058	157.51770	-0.41259	-669.57440	-82.88432	-3.19939
1110	9.242	1334.82849	-501.66913	1654.73389	358.85947	-102.15623	1312.42786	-422.89337	26.55912	1306.61780	681.17853	47.38154	102.96698	875.70361	-332.85834	-6.37615	93.28455	158.01263	-0.64764	-681.96332	-82.08009	-3.24104
1111	9.250	1336.93201	-502.36597	1653.24695	357.14508	-100.75523	1311.28809	-423.19562	26.89109	1303.22058	702.27966	42.44892	102.69780	863.25037	-331.94867	-6.47289	79.72083	158.82742	-0.33745	-694.43976	-81.29386	-3.21534
1112	9.258	1338.87402	-503.07504	1651.73999	355.54922	-99.37327	1310.13733	-423.32309	27.11220	1300.02686	722.88391	36.88132	102.27719	850.76733	-331.10297	-6.53357	65.92670	159.77060	-0.16189	-707.01764	-80.52727	-3.15121
1113	9.267	1340.61621	-503.80307	1650.22791	354.12509	-98.06409	1309.00037	-423.31091	27.27559	1297.14136	743.02283	31.07251	102.11238	838.19824	-330.35574	-6.54929	52.68738	160.67505	-0.33562	-719.62402	-79.75702	-3.10541
1114	9.275	1342.12183	-504.55338	1648.74170	352.92786	-96.88836	1307.89929	-423.18250	27.40279	1294.67957	762.75696	25.25253	102.33797	825.54431	-329.66180	-6.55646	39.98962	161.52103	-0.76614	-732.17145	-78.99074	-3.11049
1115	9.283	1343.35486	-505.29648	1647.32556	352.00348	-95.89329	1306.85291	-422.92786	27.44787	1292.73682	782.19934	19.45880	102.75333	812.87012	-328.94644	-6.62289	27.55737	162.36226	-1.24186	-744.61145	-78.29426	-3.13925
1116	9.292	1344.28442	-505.97147	1646.03125	351.37888	-95.09991	1305.87830	-422.52112	27.34800	1291.36609	801.55469	13.59435	102.94345	800.27655	-328.12399	-6.78407	15.20746	163.25790	-1.59442	-756.92120	-77.71169	-3.12675
1117	9.300	1344.89172	-506.52267	1644.91089	351.06000	-94.50191	1304.99023	-421.96387	27.06800	1290.56140	821.10370	7.54188	102.53096	787.87073	-327.09280	-7.02870	2.85522	164.24527	-1.78117	-769.05591	-77.17662	-2.99213
1118	9.308	1345.17932	-506.92715	1644.01038	351.03790	-94.07416	1304.19556	-421.30804	26.58858	1290.25781	841.09259	1.27806	101.35121	775.71259	-325.75037	-7.37310	-9.54211	165.31688	-1.87683	-780.93738	-76.56512	-2.65538
1119	9.317	1345.16309	-507.18317	1643.36523	351.29343	-93.78448	1303.49255	-420.63776	25.88199	1290.37292	861.63184	-5.10283	99.42812	763.71521	-324.09973	-7.84163	-21.98206	166.42523	-1.99536	-792.48633	-75.80942	-2.07614
1120	9.325	1344.85571	-507.28784	1643.00195	351.79391	-93.60168	1302.87329	-420.02313	24.91063	1290.86414	882.74109	-11.50937	96.82478	751.62402	-322.38651	-8.32958	-34.42560	167.52631	-2.18855	-803.64069	-74.94227	-1.22618
1121	9.333	1344.26001	-507.22797	1642.94263	352.48987	-93.50224	1302.33142	-419.48489	23.65666	1291.73584	904.43726	-17.94671	93.57375	739.22766	-320.96344	-8.63640	-46.82928	168.61203	-2.41616	-814.32397	-74.06505	-0.01771
1122	9.342	1343.37549	-506.98080	1643.20300	353.32025	-93.47324	1301.86938	-419.00015	22.16840	1293.00757	926.70532	-24.43709	89.71713	726.53430	-320.02124	-8.64088	-59.16449	169.69968	-2.61040	-824.42480	-73.26406	1.67517
1123	9.350	1342.21045	-506.52982	1643.78711	354.22064	-93.50826	1301.49744	-418.53323	20.58566	1294.69373	949.45483	-30.93756	85.30321	713.69092	-319.52948	-8.36904	-71.43695	170.80133	-2.73612	-833.84186	-72.50803	3.88704
1124	9.358	1340.78430	-505.88147	1644.68311	355.12781	-93.60422	1301.22925	-418.05035	19.10434	1296.78625	972.56287	-37.43140	80.32788	700.88690	-319.23920	-7.98040	-83.68726	171.90814	-2.78609	-842.51074	-71.64383	6.44491
1125	9.367	1339.11414	-505.04672	1645.86218	355.98700	-93.76442	1301.08008	-417.51709	17.89861	1299.23511	995.89294	-43.95916	74.76003	688.27795	-318.78772	-7.67636	-95.95178	172.99570	-2.76469	-850.33527	-70.58465	9.05432
1126	9.375	1337.20898	-504.01596	1647.27502	356.76004	-93.99392	1301.06250	-416.91031	17.06889	1301.94824	1019.17407	-50.28365	68.72307	675.87006	-317.99643	-7.54857	-108.23596	174.03587	-2.70374	-857.10345	-69.49631	11.56843
1127	9.383	1335.08276	-502.78397	1648.86389	357.42670	-94.28214	1301.17920	-416.24487	16.63782	1304.81128	1041.99988	-55.74712	62.61302	663.53882	-316.98029	-7.55355	-120.52704	175.01132	-2.66665	-862.50574	-68.67477	14.12914
1128	9.392	1332.76245	-501.38919	1650.58435	357.98105	-94.59273	1301.41785	-415.58148	16.56276	1307.70618	1064.24036	-60.00064	56.87704	651.16565	-315.96228	-7.60883	-132.81299	175.93089	-2.70245	-866.21698	-68.20197	17.11444
1129	9.400	1330.27942	-499.89938	1652.41077	358.42831	-94.87240	1301.75415	-415.00351	16.75069	1310.52417	1086.15063	-63.49980	51.71238	638.73914	-315.05515	-7.66483	-145.08984	176.82788	-2.79628	-867.93884	-67.77682	21.07332
1130	9.408	1327.65784	-498.36627	1654.32043	358.78259	-95.06995	1302.16309	-414.58218	17.08477	1313.18066	1107.68311	-66.79836	47.03642	626.34363	-314.18311	-7.71516	-157.36774	177.74187	-2.87982	-867.38989	-66.93111	26.57689
1131	9.417	1324.91882	-496.80963	1656.27930	359.06604	-95.14903	1302.62683	-414.35583	17.45635	1315.62805	1128.11694	-70.01343	42.52126	614.05066	-313.20734	-7.76833	-169.67554	178.69815	-2.89483	-864.26038	-65.40514	33.88554
1132	9.425	1322.09277	-495.22894	1658.24292	359.30893	-95.08186	1303.13525	-414.32861	17.78542	1317.85583	1146.57483	-73.20280	37.63414	601.82977	-312.10364	-7.81523	-182.05145	179.69893	-2.83943	-858.19128	-63.24442	42.62335
1133	9.433	1319.22009	-493.60843	1660.16797	359.54767	-94.83820	1303.67932	-414.47888	18.02980	1319.88013	1162.46069	-76.37065	32.05657	589.55731	-310.97150	-7.83344	-194.51367	180.73187	-2.75529	-848.84033	-60.67435	51.80541
1134	9.442	1316.33582	-491.92258	1662.01929	359.81934	-94.38759	1304.24890	-414.77170	18.18993	1321.73389	1175.41211	-78.94263	26.15593	577.11975	-309.90897	-7.80881	-207.04480	181.76508	-2.69372	-835.97467	-58.12383	60.27221
1135	9.450	1313.46484	-490.15936	1663.77209	360.15335	-93.70802	1304.83276	-415.16971	18.30507	1323.45618	1185.44580	-80.17760	20.65375	564.52246	-308.92932	-7.73513	-219.61108	182.75893	-2.68526	-819.50140	-56.18477	67.05891
1136	9.458	1310.63599	-488.34198	1665.41394	360.56445	-92.79156	1305.41943	-415.63806	18.43578	1325.08252	1193.06091	-80.02596	15.89477	551.86365	-307.99295	-7.61577	-232.19308	183.70793	-2.72327	-799.43726	-55.24884	71.44530
1137	9.467	1307.88940	-486.51569	1666.94141	361.05334	-91.64468	1306.00085	-416.14282	18.64050	1326.63708	1198.61572	-78.84445	11.72932	539.21106	-307.07175	-7.47454	-244.80453	184.62393	-2.78566	-775.85815	-55.26196	73.00333
1138	9.475	1305.26501	-484.71164	1668.34937	361.61505	-90.27936	1306.57825	-416.64328	18.96513	1328.13635	1201.82861	-76.89950	7.89832	526.56091	-306.15402	-7.34561	-257.47263	185.50038	-2.85961	-748.86530	-55.92847	71.76848
1139	9.483	1302.78955	-482.93997	1669.62891	362.24875	-88.70218	1307.16370	-417.08508	19.44212	1329.59546	1202.04163	-74.58652	4.44674	513.89532	-305.23419	-7.24415	-270.18719	186.34590	-2.93296	-718.62000	-57.01199	68.29074
1140	9.492	1300.47729	-481.21140	1670.77454	362.96390	-86.91492	1307.77539	-417.40402	20.08035	1331.02808	1198.59058	-72.44403	1.78490	501.22687	-304.32730	-7.16526	-282.90668	187.21307	-2.98277	-685.43970	-58.39853	63.45823
1141	9.500	1298.34009	-479.54932	1671.78430	363.77707	-84.92368	1308.42615	-417.53867	20.85946	1332.44177	1191.03784	-70.60068	0.27992	488.59338	-303.46637	-7.11488	-295.62225	188.14430	-2.99953	-649.81567	-60.07212	58.22204
1142	9.508	1296.40112	-477.98380	1672.65454	364.69962	-82.74923	1309.11523	-417.44543	21.74335	1333.83203	1179.68420	-68.63005	-0.07922	476.03296	-302.68164	-7.08705	-308.36496	189.10422	-3.01189	-612.30042	-62.13885	53.35801
1143	9.517	1294.70374	-476.54507	1673.37537	365.72534	-80.43442	1309.83154	-417.11322	22.69527	1335.18225	1166.01941	-66.40227	0.27200	463.59625	-301.97003	-7.00629	-321.13419	190.02484	-3.04683	-573.40393	-64.74635	49.32999
1144	9.525	1293.30664	-475.26773	1673.93945	366.82504	-78.04090	1310.56018	-416.56918	23.68426	1336.46924	1151.95410	-64.49197	0.67480	451.36975	-301.28436	-6.76273	-333.85870	190.91736	-3.07751	-533.56427	-67.90199	46.27294
1145	9.533	1292.26563	-474.18469	1674.34961	367.94907	-75.63750	1311.28308	-415.87292	24.68702	1337.66650	1138.48865	-63.35058	0.67606	439.43579	-300.58310	-6.31065	-346.45575	191.87740	-3.04852	-493.16083	-71.45688	44.09252
1146	9.542	1291.62195	-473.31689	1674.60876	369.03665	-73.29362	1311.98633	-415.10486	25.68764	1338.74060	1125.58411	-62.75269	0.26285	427.81616	-299.87634	-5.67912	-358.93042	192.95740	-2.95032	-452.57022	-75.31146	42.65932
1147	9.550	1291.40344	-472.68771	1674.70471	370.02777	-71.07413	1312.66321	-414.35434	26.67934	1339.65051	1112.91687	-62.17270	-0.28209	416.48956	-299.21808	-4.87814	-371.41232	194.06236	-2.85662	-412.24011	-79.47116	41.92669
1148	9.558	1291.62622	-472.33231	1674.61157	370.87305	-69.02055	1313.30872	-413.70636	27.66209	1340.35107	1100.28772	-61.29515	-0.67140	405.49976	-298.68137	-3.82593	-384.04977	195.05449	-2.85960	-372.71609	-83.82788	41.84098
1149	9.567	1292.28650	-472.26953	1674.30127	371.53589	-67.13565	1313.91479	-413.23004	28.62917	1340.80554	1087.60852	-60.15819	-0.81155	395.08917	-298.33514	-2.38397	-396.85098	195.95937	-2.95627	-334.59213	-88.09269	42.21609
1150	9.575	1293.35986	-472.48029	1673.75281	371.98380	-65.38929	1314.47559	-412.97241	29.55912	1340.99634	1074.87305	-58.98388	-0.80256	385.72821	-298.24408	-0.45413	-409.69312	196.92337	-3.04896	-298.40292	-91.99686	42.70358
1151	9.583	1294.80884	-472.93265	1672.95544	372.18182	-63.73233	1314.99060	-412.95673	30.42292	1340.92908	1062.16504	-57.92822	-0.80706	377.94287	-298.50513	1.99814	-422.47125	197.96555	-3.07291	-264.43878	-95.45792	42.82453
1152	9.592	1296.58936	-473.60782	1671.90259	372.09750	-62.11281	1315.46094	-413.18347	31.19467	1340.62305	1049.58337	-56.95782	-0.89867	372.04962	-299.29926	5.08988	-435.15961	198.95695	-3.05739	-232.57320	-98.61943	42.12225
1153	9.600	1298.65112	-474.47647	1670.58484	371.71179	-60.50089	1315.88318	-413.63699	31.86270	1340.10205	1037.14429	-55.97412	-1.03827	368.10718	-300.92206	9.27927	-447.74466	199.89381	-3.02364	-202.33644	-101.79970	40.43026
1154	9.608	1300.94775	-475.47672	1668.99475	371.03021	-58.90826	1316.24927	-414.29535	32.44064	1339.38647	1024.77747	-54.99531	-1.19022	366.28259	-303.74243	15.44563	-460.19568	200.95944	-2.92934	-173.21979	-105.30640	37.98719
1155	9.617	1303.45313	-476.53418	1667.13428	370.08676	-57.38622	1316.55078	-415.14011	32.96993	1338.49243	1012.38800	-54.07738	-1.36494	367.31708	-308.09076	24.44556	-472.54395	202.20779	-2.79306	-144.96283	-109.25394	35.22471
1156	9.625	1306.16626	-477.58582	1665.01575	368.93546	-56.00886	1316.78369	-416.16266	33.50986	1337.43176	999.93591	-53.15753	-1.56956	372.39331	-314.14865	36.33651	-484.89758	203.45306	-2.73254	-117.71820	-113.59504	32.44059
1157	9.633	1309.10425	-478.58560	1662.66309	367.63565	-54.85432	1316.94995	-417.35934	34.11159	1336.21570	987.46399	-52.15733	-1.81026	382.32190	-321.82196	49.99683	-497.33282	204.52768	-2.82079	-92.06778	-118.21754	29.62326
1158	9.642	1312.28699	-479.50043	1660.11316	366.23782	-53.98658	1317.05273	-418.71921	34.78602	1334.85938	975.02246	-51.10973	-2.08652	396.91937	-330.59201	63.54303	-509.83496	205.43054	-3.01316	-68.83412	-122.89366	26.50509
1159	9.650	1315.71960	-480.30630	1657.41113	364.77145	-53.43413	1317.09521	-420.21667	35.49817	1333.37622	962.58618	-50.06369	-2.34253	415.19104	-339.59430	75.20719	-522.34613	206.25636	-3.20354	-48.77864	-127.22935	22.81134
1160	9.658	1319.37903	-480.98373	1654.59790	363.24121	-53.17540	1317.08545	-421.80975	36.19045	1331.76538	950.09772	-49.02232	-2.51832	435.94574	-347.98724	84.02928	-534.83826	207.08823	-3.30904	-32.41783	-130.73215	18.49132
1161	9.667	1323.21094	-481.51685	1651.70740	361.63431	-53.14745	1317.04468	-423.44049	36.80506	1330.00757	937.57495	-48.01379	-2.65937	458.23328	-355.23679	89.98938	-547.33362	207.95488	-3.33076	-20.06056	-132.87704	13.71601
1162	9.675	1327.13330	-481.90991	1648.77283	359.93796	-53.27195	1317.00598	-425.04163	37.29833	1328.07397	925.10767	-47.07568	-2.86793	481.45154	-361.13251	93.69411	-559.85474	208.86911	-3.33588	-11.96304	-133.22931	8.83232
1163	9.683	1331.04590	-482.19470	1645.83240	358.15762	-53.47738	1317.00220	-426.54974	37.64081	1325.94995	912.75134	-46.16999	-3.14286	505.26550	-365.69165	95.95868	-572.38452	209.83298	-3.38391	-8.42047	-131.79764	4.49266
1164	9.692	1334.84412	-482.41333	1642.93201	356.32236	-53.70798	1317.05347	-427.91953	37.80334	1323.66345	900.45764	-45.21561	-3.37893	529.48181	-369.04794	97.49967	-584.88617	210.81055	-3.48320	-9.68253	-129.30417	1.49876
1165	9.700	1338.43115	-482.61493	1640.12427	354.48355	-53.92794	1317.16333	-429.12683	37.75270	1321.28772	888.11389	-44.18078	-3.52425	553.96173	-371.32797	98.75851	-597.33911	211.76700	-3.60541	-15.69952	-126.79643	0.11191
1166	9.708	1341.72485	-482.87003	1637.45801	352.71411	-54.12719	1317.32043	-430.16150	37.45239	1318.92200	875.66272	-43.09985	-3.64172	578.60779	-372.55301	99.83389	-609.75647	212.71236	-3.71069	-25.73404	-124.89295	-0.19504
1167	9.717	1344.66357	-483.26065	1634.97034	351.10089	-54.32113	1317.50464	-431.01810	36.86465	1316.68115	863.16333	-42.01875	-3.79403	603.34729	-372.69016	100.58212	-622.16772	213.68315	-3.75298	-38.21620	-123.55188	-0.14568
1168	9.725	1347.21240	-483.83569	1632.69556	349.73071	-54.54243	1317.69507	-431.68576	35.97295	1314.69214	850.69708	-40.93832	-3.92853	628.06372	-371.84964	100.85196	-634.58795	214.69788	-3.70811	-51.38112	-122.43685	-0.19331
1169	9.733	1349.35913	-484.58060	1630.67285	348.67810	-54.83398	1317.87463	-432.14044	34.80526	1313.07959	838.27399	-39.83625	-3.96104	652.65698	-370.29684	100.58835	-647.01257	215.73727	-3.61783	-64.20213	-121.31876	-0.49887
1170	9.742	1351.10461	-485.44760	1628.93616	347.98871	-55.24258	1318.03064	-432.35138	33.43192	1311.95056	825.86084	-38.72444	-3.94974	677.22522	-368.22409	99.72530	-659.41675	216.78278	-3.56404	-76.57939	-120.20826	-1.00614
1171	9.750	1352.46216	-486.40155	1627.50134	347.66049	-55.80492	1318.15283	-432.29962	31.95857	1311.38818	813.45129	-37.65657	-4.05596	702.04834	-365.67261	98.14116	-671.74109	217.85977	-3.57472	-88.80093	-119.23114	-1.55420
1172	9.758	1353.44824	-487.41089	1626.36816	347.64517	-56.53556	1318.23193	-431.99857	30.52397	1311.43958	801.08716	-36.69857	-4.32945	727.37817	-362.66168	95.76218	-683.87280	218.99258	-3.55561	-101.04755	-118.44177	-1.98228
1173	9.767	1354.07300	-488.41589	1625.52808	347.86877	-57.42936	1318.25964	-431.50375	29.28149	1312.09680	788.78265	-35.86978	-4.63602	753.30469	-359.28595	92.63625	-695.63599	220.13873	-3.28566	-113.32135	-117.78291	-2.21597
1174	9.775	1354.34534	-489.33356	1624.96570	348.24887	-58.46710	1318.22803	-430.90558	28.35955	1313.27661	776.47021	-35.11766	-4.81714	779.76373	-355.75244	88.91882	-706.80261	221.23105	-2.48136	-125.60736	-117.19466	-2.29912
1175	9.783	1354.27954	-490.08759	1624.66516	348.70377	-59.61789	1318.12915	-430.31171	27.82277	1314.82593	764.09277	-34.37955	-4.85628	806.61462	-352.37408	84.80891	-717.13452	222.26045	-0.93199	-137.92592	-116.69109	-2.30507
1176	9.792	1353.89441	-490.62610	1624.61365	349.16000	-60.84387	1317.95776	-429.82626	27.66133	1316.57458	751.65906	-33.63020	-4.84680	833.72766	-349.44794	80.44990	-726.42529	223.25110	1.38002	-150.26155	-116.28684	-2.27465
1177	9.800	1353.20752	-490.91525	1624.80103	349.55750	-62.10082	1317.71729	-429.52594	27.81935	1318.39270	739.17578	-32.85108	-4.85853	861.04584	-347.06650	75.84105	-734.48315	224.18274	4.26932	-162.57716	-115.90298	-2.25228
1178	9.808	1352.23254	-490.91922	1625.21960	349.85504	-63.33604	1317.42358	-429.44397	28.23560	1320.19434	726.65588	-32.02424	-4.90984	888.62427	-345.02234	70.83026	-741.05206	225.04573	7.47815	-174.88762	-115.41991	-2.28642
1179	9.817	1350.98401	-490.59964	1625.86401	350.04037	-64.49129	1317.10718	-429.56989	28.86165	1321.91028	714.17902	-31.19732	-5.02003	916.55530	-342.95956	65.27325	-745.79236	225.98453	10.94636	-187.25116	-114.79269	-2.37640
1180	9.825	1349.48853	-489.95056	1626.72717	350.13272	-65.51020	1316.80994	-429.85980	29.65924	1323.47778	701.81689	-30.45212	-5.19419	944.72021	-340.69711	59.27420	-748.38623	227.32915	15.10177	-199.70055	-114.06328	-2.47192
1181	9.833	1347.78296	-489.01486	1627.79321	350.16757	-66.35223	1316.57324	-430.24576	30.59775	1324.85120	689.53320	-29.77535	-5.38359	972.73956	-338.27548	53.18528	-748.50964	229.47543	20.89993	-212.20038	-113.28157	-2.53619
1182	9.842	1345.89771	-487.85175	1629.03101	350.17389	-67.00403	1316.42151	-430.65430	31.64136	1326.00549	677.22528	-29.07682	-5.54474	1000.21661	-335.66928	47.34508	-745.60046	232.65146	29.39260	-224.68587	-112.46160	-2.58330
1183	9.850	1343.85010	-486.51852	1630.40063	350.15918	-67.47483	1316.35510	-431.04553	32.71200	1326.93311	664.82507	-28.31652	-5.68473	1026.70898	-332.75314	41.90458	-738.97974	236.70132	40.96940	-237.14844	-111.62589	-2.64265
1184	9.858	1341.65430	-485.08206	1631.86475	350.10828	-67.78679	1316.35828	-431.44315	33.67720	1327.65674	652.34583	-27.52556	-5.80570	1051.52417	-329.54431	36.80227	-728.46082	241.05933	54.83455	-249.63548	-110.82807	-2.71040
1185	9.867	1339.32690	-483.59827	1633.39868	349.99411	-67.97314	1316.41284	-431.91498	34.41119	1328.23303	639.85443	-26.74091	-5.88022	1074.00903	-326.12888	31.75131	-714.55957	244.87843	69.16051	-262.15869	-110.07778	-2.76060
1186	9.875	1336.88196	-482.08417	1634.99463	349.79443	-68.07606	1316.50940	-432.51889	34.86229	1328.72583	627.39764	-25.95976	-5.89183	1093.98792	-322.43005	26.40543	-697.90607	247.30222	81.78471	-274.67056	-109.30673	-2.78999
1187	9.883	1334.33521	-480.53943	1636.64148	349.50745	-68.13937	1316.64758	-433.26779	35.04290	1329.18359	614.95709	-25.15117	-5.85945	1111.59827	-318.40063	20.74646	-678.66968	247.84697	90.97842	-287.14502	-108.45983	-2.81292
1188	9.892	1331.70581	-478.96954	1638.30347	349.15747	-68.20473	1316.82849	-434.13391	34.97867	1329.63672	602.47144	-24.29675	-5.80981	1126.87769	-314.29193	15.22351	-656.66150	246.52621	95.90530	-299.63007	-107.55283	-2.83113
1189	9.900	1329.01489	-477.38269	1639.93591	348.78455	-68.31491	1317.04883	-435.06818	34.68184	1330.09729	589.89642	-23.39650	-5.74560	1139.72363	-310.45459	10.41878	-631.77014	243.58740	96.67976	-312.20020	-106.61674	-2.85398
1190	9.908	1326.28882	-475.79834	1641.50513	348.42828	-68.51664	1317.30237	-436.01270	34.16181	1330.56262	577.24341	-22.45562	-5.67229	1149.98315	-307.02533	6.63775	-604.16736	239.26149	94.14619	-324.88632	-105.66660	-2.90359
1191	9.917	1323.56335	-474.24820	1642.98633	348.12012	-68.85920	1317.58008	-436.90610	33.46183	1331.02515	564.57861	-21.49403	-5.62095	1157.37671	-303.94800	3.78532	-574.21747	233.73874	89.50447	-337.65674	-104.72734	-2.97282
1192	9.925	1320.87610	-472.74957	1644.36133	347.88275	-69.39007	1317.87280	-437.69226	32.67134	1331.48120	551.97046	-20.53790	-5.60856	1161.48474	-301.13528	1.51721	-542.34119	227.19913	83.93391	-350.45319	-103.80968	-3.02307
1193	9.933	1318.26428	-471.29819	1645.62048	347.73163	-70.14659	1318.17236	-438.32980	31.88570	1331.93127	539.40991	-19.58113	-5.61340	1161.90833	-298.52228	-0.49218	-508.97260	219.81822	78.36250	-363.25693	-102.88058	-3.02829
1194	9.942	1315.76917	-469.88794	1646.75842	347.67841	-71.14539	1318.47021	-438.79172	31.16555	1332.38000	526.84265	-18.59586	-5.61058	1158.46509	-296.08380	-2.33923	-474.50110	211.81398	73.37046	-376.08752	-101.93208	-2.99114
1195	9.950	1313.43542	-468.53015	1647.76965	347.73480	-72.37890	1318.75488	-439.05832	30.52964	1332.83728	514.28345	-17.56939	-5.60669	1151.39380	-293.83200	-3.89656	-439.16528	203.47685	69.20831	-388.93311	-101.02271	-2.92645
1196	9.958	1311.30408	-467.26938	1648.64001	347.91510	-73.82692	1319.01147	-439.11749	29.96636	1333.31506	501.83334	-16.47479	-5.62424	1141.43994	-291.81241	-5.01802	-403.06891	195.13745	65.96793	-401.75211	-100.16703	-2.87051
1197	9.967	1309.40637	-466.16901	1649.35437	348.23523	-75.47457	1319.22571	-438.97278	29.45111	1333.81799	489.61926	-15.26094	-5.65420	1129.65393	-290.12222	-5.70650	-366.33954	187.17105	63.82495	-414.53131	-99.28717	-2.87314
1198	9.975	1307.74536	-465.25287	1649.92175	348.70383	-77.31308	1319.38879	-438.65070	28.95709	1334.33838	477.74811	-13.91153	-5.63507	1117.01453	-288.84024	-6.06223	-329.25525	179.97122	63.10424	-427.27170	-98.37069	-2.93282
1199	9.983	1306.27905	-464.47366	1650.38306	349.30585	-79.31699	1319.50415	-438.19958	28.46141	1334.86304	466.24146	-12.45241	-5.50566	1104.11230	-287.95218	-6.15682	-292.15717	173.72856	63.96017	-439.94571	-97.53648	-2.99375
1200	9.992	1304.92139	-463.75476	1650.79163	349.98923	-81.42108	1319.58997	-437.68167	27.95631	1335.38513	454.97351	-10.92657	-5.28180	1091.15137	-287.32538	-6.07372	-255.18988	168.17081	65.91611	-452.54785	-96.83691	-3.02690
