# Supplementary material for: Novel Methods for Surface EMG Analysis and Exploration Based on Multi-Modal Gaussian Mixture Models
Source: PLoS One. 2016 Jun 30;11(6):e0157239. doi: 10.1371/journal.pone.0157239 (PMC4928879; doi:10.1371/journal.pone.0157239)
Supplement: S2 File — (ZIP) [file pone.0157239.s002.zip › Haf_horses_walk_data/Haf_h12_w2_emg.anc]

File_Type:	Analog R/C ASCII	Generation#:	2
Board_Type:	NI USB-6225	Polarity:	Bipolar
Trial_Name:	Sonjaw	Trial#:	2	Duration(Sec.):	9.999166	#Channels:	64
BitDepth:	16	PreciseRate:	1200.000000
Name	LDL	acc1x	acc1y	acc1z	GM1L	acc2x	acc2y	acc2z	GM2L	acc3x	acc3y	acc3z	GM3L	acc4x	acc4y	acc4z	LDR	acc5x	acc5y	acc5z	GM1R	acc6x	acc6y	acc6z	GM2R	acc7x	acc7y	acc7z	GM3R	acc8x	acc8y	acc8z	BLDL	acc9x	acc9y	acc9z	BGM1L	acc10x	acc10y	acc10z	BGM2L	acc11x	acc11y	acc11z	BGM3L	acc12x	acc12y	acc12z	BLDR
Rate	1200	1200	1200	1200	1200	1200	1200	1200	1200	1200	1200	1200	1200	1200	1200	1200	1200	1200	1200	1200	1200	1200	1200	1200	1200	1200	1200	1200	1200	1200	1200	1200	1200	1200	1200	1200	1200	1200	1200	1200	1200	1200	1200	1200	1200	1200	1200	1200	1200
Range	5000	5000	5000	5000	5000	5000	5000	5000	5000	5000	5000	5000	5000	5000	5000	5000	5000	5000	5000	5000	5000	5000	5000	5000	5000	5000	5000	5000	5000	5000	5000	5000	5000	5000	5000	5000	5000	5000	5000	5000	5000	5000	5000	5000	5000	5000	5000	5000	5000
0.000000	-147	-3879	-10821	-18791	-152	-18385	-6784	-17433	-38	-16955	-11507	-13164	-165	-17497	-11987	-12199	-114	-7228	775	-16813	-108	-25	-102	-69	208	-13135	29469	-23382	118	-16540	24180	-9448	-1230	-12682	24432	-25695	-69	-60	-107	35	-151	17	34	-79	-24	-61	79	-30	-3
0.000833	-149	-4054	-10773	-18768	-156	-18288	-6683	-17336	-52	-16901	-11662	-13202	-132	-17311	-12270	-12360	-114	-7440	898	-17022	-108	-34	-101	-69	82	-12866	29148	-22505	141	-15901	24417	-7890	-1230	-12699	24566	-24691	-67	-61	-107	38	-150	18	27	-77	-23	-56	80	-16	-1
0.001667	-145	-4218	-10700	-18739	-147	-18189	-6567	-17269	-41	-16875	-11828	-13279	-145	-17177	-12540	-12495	-95	-7607	1042	-17222	-108	-23	-101	-68	-24	-12693	28646	-21550	72	-15251	24766	-6470	-1222	-12725	24701	-23655	-63	-59	-108	32	-155	15	30	-77	-24	-58	81	-29	-3
0.002500	-149	-4368	-10584	-18708	-144	-18080	-6426	-17150	-26	-16867	-11988	-13382	-199	-17082	-12793	-12612	-110	-7727	1213	-17418	-105	-23	-100	-67	-116	-12603	27992	-20512	7	-14603	25188	-5206	-1288	-12742	24837	-22601	-65	-59	-107	40	-156	21	36	-73	-23	-57	82	-31	-1
0.003333	-146	-4501	-10485	-18670	-141	-17955	-6263	-17056	-17	-16873	-12147	-13516	-196	-17029	-13017	-12713	-65	-7800	1403	-17600	-102	-21	-100	-65	-259	-12589	27205	-19397	-41	-13982	25660	-4124	-1315	-12741	24982	-21562	-63	-59	-104	39	-150	27	32	-76	-22	-53	86	-29	1
0.004167	-154	-4624	-10347	-18635	-114	-17809	-6087	-16974	-32	-16884	-12291	-13669	-204	-17020	-13214	-12804	-36	-7827	1602	-17764	-104	-21	-98	-66	-412	-12639	26332	-18205	-79	-13400	26162	-3224	-1146	-12727	25128	-20529	-64	-58	-104	38	-151	21	37	-73	-18	-55	85	-72	-1
0.005000	-154	-4720	-10184	-18600	-145	-17637	-5895	-16893	-47	-16901	-12425	-13846	-194	-17049	-13371	-12883	-18	-7813	1809	-17943	-104	-17	-95	-65	-472	-12745	25400	-16957	-120	-12876	26662	-2514	-1124	-12690	25274	-19547	-62	-57	-101	41	-151	22	36	-75	-22	-53	85	-26	0
0.005833	-154	-4800	-10008	-18574	-187	-17441	-5692	-16819	-40	-16905	-12533	-14030	-158	-17110	-13480	-12960	53	-7768	2006	-18094	-104	-17	-97	-66	-511	-12884	24450	-15657	-184	-12415	27133	-2004	-1076	-12625	25421	-18651	-62	-55	-104	42	-151	23	36	-74	-19	-55	81	-27	-1
0.006667	-162	-4867	-9823	-18551	-165	-17215	-5481	-16759	-26	-16904	-12613	-14235	-145	-17203	-13543	-13038	303	-7690	2197	-18250	-108	-24	-102	-70	-521	-13052	23509	-14326	-212	-12040	27545	-1682	-953	-12529	25557	-17820	-68	-61	-108	38	-155	12	28	-80	-26	-61	78	-29	-7
0.007500	-174	-4917	-9624	-18540	-180	-16956	-5257	-16708	-48	-16883	-12650	-14446	-180	-17308	-13549	-13121	375	-7584	2373	-18392	-109	-23	-104	-67	-562	-13211	22628	-12982	-282	-11740	27882	-1528	-1143	-12394	25664	-17073	-65	-58	-109	37	-153	20	30	-78	-25	-60	79	-28	-5
0.008333	-167	-4932	-9405	-18525	-206	-16651	-5020	-16660	-59	-16827	-12634	-14650	-188	-17421	-13497	-13200	199	-7439	2537	-18525	-109	-21	-104	-69	-686	-13363	21823	-11654	-269	-11523	28117	-1532	-1044	-12217	25754	-16406	-65	-60	-92	37	-152	17	30	-76	-24	-59	78	-31	-4
0.009167	-160	-4955	-9182	-18525	-198	-16314	-4775	-16624	-56	-16749	-12568	-14854	-197	-17535	-13380	-13304	146	-7278	2682	-18654	-110	-22	-102	-67	-683	-13488	21121	-10366	-240	-11390	28237	-1681	-965	-12000	25811	-15836	-64	-58	-109	37	-156	19	34	-78	-23	-57	84	-31	-4
0.010000	-150	-4924	-8951	-18529	-170	-15945	-4529	-16603	-60	-16634	-12445	-15057	-219	-17632	-13205	-13413	68	-7096	2806	-18779	-109	-19	-100	-67	-636	-13577	20533	-9141	-300	-11329	28230	-1942	-1002	-11737	25823	-15378	-62	-56	-105	42	-149	20	30	-75	-17	-58	84	-28	3
0.010833	-151	-4888	-8710	-18541	-166	-15541	-4280	-16590	-60	-16487	-12261	-15254	-179	-17714	-12964	-13545	-36	-6902	2908	-18908	-103	-3	-100	-67	-692	-13614	20071	-7996	-280	-11332	28084	-2303	-987	-11436	25783	-14967	-63	-56	-102	43	-150	20	33	-77	-19	-68	80	-22	0
0.011667	-160	-4841	-8475	-18564	-165	-15119	-4052	-16597	-50	-16309	-12019	-15446	-135	-17769	-12667	-13685	-78	-6687	2992	-19037	-104	-19	-100	-68	-748	-13602	19730	-6952	-249	-11386	27806	-2734	-968	-11096	25679	-14649	-63	-58	-105	38	-153	19	33	-76	-24	-58	81	-28	-3
0.012500	-163	-4773	-8239	-18598	-203	-14680	-3803	-16611	-56	-16099	-11722	-15639	-199	-17792	-12315	-13851	-40	-6471	3052	-19169	-105	-19	-103	-76	-1150	-13534	19506	-6034	-214	-11499	27397	-3217	-1009	-10726	25509	-14393	-62	-57	-107	43	-150	21	33	-76	-19	-57	80	-29	-3
0.013333	-151	-4696	-8006	-18632	-203	-14228	-3577	-16639	-51	-15855	-11378	-15821	-228	-17798	-11914	-14027	-42	-6250	3101	-19307	-108	-22	-103	-73	-2131	-13409	19388	-5252	-251	-11589	26870	-3726	-914	-10328	25268	-14183	-66	-58	-109	39	-147	18	32	-78	-22	-59	80	-30	-4
0.014167	-156	-4606	-7776	-18676	-174	-13776	-3366	-16681	-51	-15588	-10980	-15997	-185	-17724	-11475	-14218	-109	-6028	3136	-19451	-110	-33	-104	-72	-2198	-13229	19353	-4617	-291	-11713	26236	-4247	-935	-9915	24950	-14009	-64	-57	-108	39	-156	15	35	-102	-24	-60	77	-32	-5
0.015000	-162	-4504	-7557	-18722	-166	-13337	-3174	-16733	-91	-15300	-10560	-16168	-169	-17630	-10998	-14415	-99	-5813	3163	-19608	-113	-26	-109	-76	-1807	-13007	19380	-4134	-313	-11832	25508	-4770	-942	-9496	24561	-13851	-70	-62	-113	32	-158	10	29	-81	-29	-62	76	-34	-9
0.015833	-171	-4393	-7346	-18775	-188	-12907	-3003	-16792	-84	-15002	-10114	-16333	-240	-17492	-10497	-14619	-155	-5601	3196	-19763	-109	-57	-105	-72	-1710	-12741	19448	-3799	-331	-11928	24719	-5276	-919	-9071	24104	-13694	-67	-61	-110	37	-156	16	30	-79	-24	-60	79	-36	-6
0.016667	-169	-4275	-7142	-18821	-215	-12503	-2851	-16852	-59	-14686	-9646	-16487	-207	-17313	-9974	-14807	-196	-5387	3238	-19939	-108	-24	-103	-70	-1472	-12436	19526	-3608	-237	-11996	23885	-5754	-855	-8659	23578	-13527	-62	-63	-105	40	-151	16	34	-75	-18	-57	81	-30	0
0.017500	-159	-4148	-6954	-18869	-221	-12134	-2730	-16918	-52	-14370	-9191	-16643	-162	-17102	-9453	-14991	-248	-5194	3280	-20121	-110	-19	-100	-84	-1313	-12118	19585	-3558	-200	-12034	23018	-6212	-750	-8278	22981	-13339	-60	-56	-107	37	-151	20	35	-73	-19	-64	80	-31	2
0.018333	-163	-4018	-6786	-18925	-188	-11809	-2639	-16990	-65	-14063	-8750	-16789	-199	-16868	-8945	-15160	-294	-5017	3339	-20316	-104	-22	-100	-72	-1223	-11790	19603	-3649	-171	-12032	22144	-6646	-696	-7934	22316	-13121	-59	-72	-111	37	-151	17	34	-74	-18	-55	82	-29	-1
0.019167	-155	-3887	-6630	-18975	-151	-11530	-2578	-17055	-77	-13770	-8336	-16942	-232	-16612	-8458	-15296	-274	-4848	3418	-20523	-105	-22	-99	-68	-968	-11462	19556	-3858	-137	-11992	21274	-7059	-689	-7622	21597	-12872	-63	-59	-105	38	-151	18	36	-76	-16	-57	80	-46	-1
0.020000	-164	-3758	-6493	-19030	-137	-11298	-2554	-17119	-85	-13492	-7957	-17086	-179	-16342	-7998	-15403	-322	-4699	3515	-20737	-108	-23	-101	-67	-753	-11142	19430	-4163	-95	-11914	20419	-7458	-318	-7369	20832	-12583	-62	-61	-107	39	-151	18	35	-74	-22	-56	82	-29	0
0.020833	-164	-3631	-6376	-19079	-119	-11137	-2560	-17173	-69	-13249	-7628	-17231	-145	-16068	-7580	-15476	-343	-4568	3635	-20987	-108	-22	-101	-69	-636	-10849	19208	-4565	-121	-11800	19606	-7840	-349	-7178	20024	-12263	-62	-59	-107	38	-151	17	34	-77	-21	-60	79	-26	0
0.021667	-170	-3506	-6280	-19129	-114	-11023	-2602	-17212	-77	-13026	-7352	-17367	-137	-15790	-7217	-15501	-336	-4454	3778	-21189	-110	-21	-104	-69	-466	-10582	18889	-5038	-284	-11657	18838	-8219	-293	-7041	19194	-11913	-63	-50	-109	37	-152	18	32	-76	-23	-56	80	-31	-3
0.022500	-170	-3388	-6204	-19179	-110	-10964	-2676	-17246	-105	-12838	-7136	-17507	-138	-15523	-6907	-15484	-363	-4364	3944	-21426	-111	-26	-102	-68	-360	-10351	18471	-5571	-422	-11499	18114	-8598	-251	-6974	18333	-11546	-61	-57	-107	39	-152	16	34	-77	-23	-56	81	-28	-1
0.023333	-168	-3274	-6141	-19224	-84	-10960	-2780	-17258	-101	-12681	-6968	-17640	-151	-15266	-6660	-15418	-375	-4289	4140	-21662	-108	-24	-103	-70	-222	-10158	17959	-6139	-462	-11330	17439	-8985	-357	-6970	17456	-11165	-64	-57	-101	37	-152	18	34	-77	-25	-57	79	-28	-1
0.024167	-185	-3168	-6096	-19271	-75	-11005	-2910	-17257	-96	-12561	-6873	-17773	-143	-15027	-6475	-15301	-448	-4251	4359	-21894	-108	-33	-99	-68	-51	-10005	17364	-6742	-380	-11156	16818	-9382	-438	-7026	16579	-10780	-65	-57	-104	40	-151	19	15	-75	-23	-58	85	-21	1
0.025000	-194	-3067	-6064	-19315	-107	-11090	-3063	-17239	-83	-12469	-6827	-17898	-128	-14803	-6362	-15141	-525	-4191	4600	-22123	-107	-21	-97	-66	51	-9899	16698	-7366	-412	-10998	16234	-9797	-260	-7144	15703	-10417	-62	-57	-105	40	-148	20	35	-73	-21	-57	81	-28	0
0.025833	-179	-2975	-6046	-19351	-83	-11223	-3240	-17210	-105	-12412	-6834	-18021	-120	-14599	-6319	-14936	-523	-4163	4857	-22334	-105	-18	-99	-67	89	-9840	15971	-8013	-447	-10859	15710	-10224	-103	-7316	14849	-10071	-60	-55	-105	41	-150	21	32	-73	-22	-57	77	-28	-7
0.026667	-181	-2893	-6040	-19389	-44	-11383	-3441	-17150	-138	-12382	-6888	-18137	-137	-14416	-6346	-14691	-506	-4159	5125	-22554	-108	-22	-99	-64	163	-9827	15202	-8662	-398	-10753	15219	-10674	16	-7537	14011	-9773	-59	-55	-105	42	-149	21	38	-72	-23	-57	82	-28	0
0.027500	-194	-2821	-6039	-19426	-57	-11573	-3660	-17111	-116	-12387	-6985	-18253	-155	-14257	-6432	-14420	-530	-4168	5408	-22745	-109	-24	-100	-72	166	-9856	14417	-9325	-374	-10684	14761	-11134	-31	-7801	13206	-9525	-67	-59	-104	40	-150	17	32	-79	-26	-52	82	-29	-7
0.028333	-199	-2762	-6052	-19460	-55	-11782	-3889	-17047	-107	-12418	-7112	-18353	-126	-14113	-6578	-14119	-509	-4190	5693	-22928	-109	-24	-100	-68	154	-9924	13636	-9981	-352	-10650	14336	-11598	24	-8099	12446	-9341	-65	-77	-104	41	-152	21	35	-75	-24	-55	82	-27	-1
0.029167	-190	-2706	-6060	-19489	-25	-11997	-4129	-16978	-108	-12452	-7261	-18458	-170	-13985	-6773	-13802	-439	-4241	5989	-23088	-105	-21	-96	-69	193	-10030	12879	-10644	-309	-10663	13934	-12073	102	-8423	11708	-9225	-61	-57	-105	41	-151	21	40	-76	-21	-46	84	-52	2
0.030000	-189	-2665	-6071	-19512	-32	-12216	-4372	-16904	-94	-12511	-7421	-18545	-153	-13864	-7014	-13472	-367	-4258	6285	-23228	-107	-22	-98	-67	284	-10162	12159	-11308	-262	-10723	13539	-12549	29	-8774	11035	-9190	-62	-57	-103	43	-149	21	36	-74	-21	-53	82	-28	0
0.030833	-182	-2633	-6072	-19536	-41	-12432	-4621	-16833	-93	-12578	-7595	-18623	-165	-13755	-7293	-13132	-260	-4305	6577	-23347	-109	-22	-96	-66	261	-10339	11479	-11989	-251	-10829	13188	-13025	88	-9138	10423	-9240	-63	-57	-104	23	-150	20	35	-74	-23	-57	81	-32	0
0.031667	-172	-2613	-6073	-19556	-16	-12640	-4884	-16762	-68	-12648	-7773	-18691	-195	-13651	-7593	-12809	-223	-4358	6846	-23447	-107	-22	-100	-69	295	-10541	10868	-12680	-252	-10973	12843	-13493	200	-9518	9873	-9383	-64	-61	-109	40	-156	17	35	-74	-23	-58	81	-30	-9
0.032500	-177	-2606	-6064	-19577	22	-12832	-5122	-16703	-90	-12723	-7951	-18739	-156	-13550	-7911	-12492	-169	-4413	7112	-23523	-108	-25	-99	-68	319	-10773	10329	-13383	-109	-11155	12524	-13942	87	-9896	9393	-9606	-62	-58	-103	43	-153	17	33	-75	-24	-58	84	-30	13
0.033333	-172	-2602	-6044	-19591	12	-13003	-5362	-16641	-74	-12788	-8116	-18768	-191	-13488	-8232	-12186	-42	-4466	7362	-23584	-108	-22	-99	-69	315	-11036	9864	-14100	39	-11363	12220	-14379	121	-10286	8973	-9924	-63	-59	-107	41	-151	20	34	-75	-25	-58	80	-31	0
0.034167	-172	-2612	-6010	-19604	-6	-13152	-5595	-16595	-74	-12848	-8269	-18782	-243	-13336	-8551	-11901	56	-4516	7611	-23627	-107	-24	-101	-73	354	-11320	9472	-14834	22	-11593	11942	-14800	73	-10671	8633	-10324	-65	-57	-105	40	-153	16	28	-74	-23	-60	81	-29	0
0.035000	-181	-2634	-5963	-19618	17	-13270	-5813	-16558	-70	-12894	-8413	-18777	-219	-13224	-8861	-11639	103	-4566	7800	-23654	-108	-25	-98	-72	294	-11624	9152	-15578	-19	-11846	11683	-15203	131	-11055	8371	-10803	-65	-63	-109	38	-154	18	32	-80	-26	-62	76	-32	-4
0.035833	-170	-2659	-5894	-19631	-1	-13362	-6029	-16535	-113	-12923	-8542	-18746	-183	-13101	-9150	-11398	96	-4614	7991	-23669	-108	-25	-102	-76	253	-11951	8896	-16341	-30	-12085	11457	-15580	64	-11438	8170	-11349	-62	-59	-108	37	-168	19	51	-76	-24	-59	81	-31	0
0.036667	-151	-2693	-5806	-19643	-4	-13422	-6217	-16512	-142	-12934	-8659	-18694	-181	-12974	-9409	-11183	104	-4638	8157	-23672	-104	-21	-100	-69	241	-12294	8700	-17113	-9	-12333	11257	-15940	15	-11812	8043	-11960	-59	-57	-105	42	-148	19	32	-72	-18	-56	82	-30	-1
0.037500	-166	-2732	-5694	-19655	-28	-13455	-6397	-16507	-137	-12926	-8763	-18616	-185	-12835	-9641	-10996	95	-4663	8310	-23665	-108	-22	-105	-70	257	-12650	8546	-17892	-57	-12569	11082	-16280	-59	-12177	7967	-12633	-63	-58	-105	39	-146	21	35	-65	-21	-46	85	-27	0
0.038333	-155	-2779	-5565	-19674	-50	-13451	-6556	-16510	-154	-12896	-8861	-18524	-230	-12690	-9843	-10829	97	-4676	8438	-23664	-103	-21	-99	-69	300	-13017	8425	-18677	-104	-12794	10930	-16613	200	-12535	7944	-13364	-59	-57	-107	40	-149	20	30	-73	-19	-58	79	-30	1
0.039167	-151	-2828	-5417	-19695	-56	-13426	-6701	-16523	-134	-12845	-8953	-18408	-251	-12533	-10005	-10691	111	-4667	8531	-23654	-105	-24	-100	-73	260	-13392	8325	-19444	-19	-13000	10803	-16923	244	-12882	7968	-14134	-63	-59	-105	38	-161	20	34	-73	-21	-46	81	-30	-3
0.040000	-159	-2883	-5244	-19712	-52	-13369	-6822	-16541	-121	-12772	-9038	-18275	-232	-12384	-10135	-10580	148	-4671	8648	-23647	-109	-23	-102	-74	241	-13761	8236	-20202	27	-13192	10711	-17234	211	-13211	8018	-14939	-65	-61	-110	38	-154	13	29	-75	-24	-61	71	-41	-6
0.040833	-151	-2934	-5052	-19743	-49	-13291	-6927	-16565	-124	-12675	-9122	-18126	-237	-12221	-10224	-10476	149	-4651	8742	-23641	-109	-24	-105	-74	189	-14128	8142	-20940	40	-13359	10595	-17523	190	-13517	8100	-15757	-64	-65	-116	35	-153	16	32	-74	-24	-62	80	-33	0
0.041667	-136	-2977	-4837	-19766	-57	-13186	-7003	-16583	-143	-12554	-9203	-17961	-239	-12057	-10281	-10412	105	-4616	8825	-23633	-110	-24	-103	-75	173	-14483	8041	-21656	87	-13505	10509	-17808	171	-13804	8193	-16594	-68	-62	-109	39	-152	18	32	-79	-25	-62	77	-33	-1
0.042500	-147	-3020	-4604	-19798	-64	-13059	-7060	-16607	-150	-12414	-9283	-17786	-219	-11884	-10306	-10358	42	-4571	8908	-23627	-107	-25	-103	-73	205	-14817	7922	-22310	106	-13633	10430	-18080	293	-14060	8287	-17434	-63	-60	-109	38	-153	13	35	-74	-18	-57	80	-31	-4
0.043333	-162	-3057	-4355	-19832	-58	-12914	-7092	-16652	-132	-12256	-9367	-17604	-208	-11720	-10305	-10319	71	-4512	8991	-23634	-104	-21	-98	-70	119	-15131	7788	-22924	63	-13749	10345	-18351	199	-14280	8377	-18272	-60	-58	-103	41	-152	19	34	-73	-21	-57	79	-32	3
0.044167	-158	-3079	-4090	-19857	-83	-12760	-7102	-16643	-144	-12081	-9456	-17414	-184	-11552	-10281	-10301	69	-4444	9077	-23638	-108	-22	-100	-67	20	-15416	7628	-23488	64	-13847	10249	-18599	256	-14466	8449	-19099	-57	-61	-102	41	-151	20	33	-74	-19	-57	84	-28	1
0.045000	-164	-3102	-3815	-19891	-47	-12591	-7090	-16654	-147	-11899	-9550	-17233	-195	-11389	-10247	-10306	34	-4367	9176	-23652	-104	-22	-81	-68	40	-15665	7440	-23995	64	-13947	10137	-18843	383	-14618	8493	-19901	-59	-57	-105	43	-148	21	36	-75	-19	-55	78	-26	0
0.045833	-150	-3109	-3531	-19923	-17	-12414	-7056	-16635	-136	-11704	-9646	-17022	-191	-11228	-10201	-10331	20	-4279	9281	-23671	-104	-21	-97	-70	73	-15880	7226	-24437	79	-14043	9999	-19073	144	-14718	8502	-20668	-62	-56	-105	51	-148	20	36	-73	-16	-57	79	-27	3
0.046667	-170	-3107	-3245	-19954	-30	-12235	-6998	-16660	-156	-11506	-9750	-16875	-169	-11074	-10154	-10375	53	-4183	9397	-23689	-103	-22	-100	-68	59	-16059	6993	-24818	32	-14146	9837	-19282	178	-14776	8478	-21399	-63	-58	-109	43	-149	20	34	-75	-26	-58	80	-56	0
0.047500	-153	-3098	-2961	-19987	-52	-12054	-6920	-16661	-186	-11303	-9853	-16708	-142	-10912	-10107	-10442	43	-4083	9523	-23715	-104	-24	-100	-74	97	-16194	6743	-25138	-15	-14255	9644	-19472	162	-14787	8406	-22075	-43	-59	-107	39	-153	21	33	-77	-24	-58	79	-29	0
0.048333	-137	-3066	-2677	-20012	-28	-11874	-6818	-16648	-260	-11102	-9960	-16557	-145	-10788	-10070	-10536	44	-3975	9666	-23743	-111	-25	-104	-56	147	-16286	6484	-25396	19	-14370	9420	-19633	50	-14745	8294	-22724	-66	-62	-111	35	-154	12	26	-82	-25	-59	78	-31	-7
0.049167	-172	-3031	-2395	-20036	-31	-11693	-6696	-16635	-268	-10898	-10062	-16417	-183	-10652	-10041	-10653	-4	-3857	9820	-23773	-107	-24	-100	-72	133	-16328	6229	-25584	-25	-14495	9168	-19761	30	-14653	8150	-23296	-57	-59	-117	61	-149	17	34	-75	-22	-56	78	-29	0
0.050000	-162	-2978	-2119	-20053	-48	-11511	-6553	-16616	-188	-10713	-10159	-16289	-151	-10521	-10023	-10789	-49	-3726	9992	-23799	-77	-24	-99	-66	125	-16331	5975	-25720	-91	-14631	8892	-19853	110	-14512	7967	-23807	-61	-60	-108	41	-150	13	32	-79	-23	-59	82	-28	1
0.050833	-172	-2908	-1852	-20065	-68	-11340	-6400	-16596	-211	-10534	-10249	-16180	-117	-10400	-10022	-10955	38	-3590	10171	-23831	-111	-22	-97	-69	97	-16286	5739	-25807	-95	-14768	8589	-19905	81	-14322	7750	-24253	-66	-59	-109	41	-151	20	34	-77	-27	-57	80	-27	0
0.051667	-168	-2831	-1596	-20075	-73	-11177	-6230	-16582	-210	-10358	-10332	-16087	-135	-10293	-10038	-11150	21	-3445	10363	-23859	-110	-25	-99	-70	37	-16205	5516	-25849	-128	-14922	8273	-19920	63	-14087	7510	-24631	-63	-59	-107	37	-153	15	29	-78	-25	-56	80	-18	-3
0.052500	-152	-2740	-1352	-20080	-32	-11016	-6053	-16570	-210	-10198	-10382	-16016	-146	-10189	-10073	-11373	-15	-3293	10560	-23893	-104	-23	-99	-68	-26	-16078	5317	-25855	-206	-15069	7946	-19889	290	-13818	7250	-24941	-63	-56	-113	39	-151	18	33	-77	-22	-56	82	-27	0
0.053333	-147	-2671	-1120	-20083	-35	-10868	-5850	-16573	-212	-10056	-10454	-15960	-150	-10101	-10124	-11621	49	-3129	10760	-23923	-107	-24	-98	-70	-113	-15924	5145	-25828	-231	-15222	7615	-19811	946	-13510	6977	-25184	-64	-57	-105	39	-154	15	33	-79	-18	-57	81	-28	0
0.054167	-162	-2529	-899	-20082	-53	-10729	-5679	-16579	-191	-9931	-10497	-15925	-129	-10019	-10191	-11894	7	-2956	10960	-23954	-105	-23	-99	-68	-184	-15732	5007	-25775	-228	-15343	7289	-19689	1199	-13174	6707	-25360	-63	-57	-107	40	-153	17	30	-76	-22	-60	81	-28	-1
0.055000	-153	-2410	-696	-20083	-53	-10601	-5492	-16601	-193	-9828	-10520	-15904	-149	-9956	-10275	-12191	28	-2771	11154	-23987	-108	-25	-100	-70	-143	-15512	4903	-25701	-177	-15457	6979	-19522	942	-12812	6432	-25475	-63	-59	-105	40	-153	16	30	-76	-22	-57	78	-28	-1
0.055833	-161	-2277	-500	-20079	-61	-10481	-5323	-16641	-184	-9744	-10528	-15898	-151	-9905	-10372	-12508	-35	-2575	11353	-24018	-113	-24	-99	-72	-126	-15265	4833	-25614	-212	-15545	6692	-19317	755	-12440	6181	-25528	-66	-58	-105	39	-154	17	28	-75	-24	-59	79	-30	-4
0.056667	-162	-2134	-317	-20074	-47	-10374	-5142	-16694	-156	-9674	-10516	-15905	-120	-9867	-10468	-12832	-8	-2369	11539	-24044	-102	-25	-102	-76	-146	-14995	4803	-25503	-236	-15603	6441	-19065	484	-12053	5949	-25519	-64	-58	-110	35	-152	17	32	-75	-22	-58	79	-27	1
0.057500	-158	-1982	-139	-20071	-30	-10272	-4982	-16767	-170	-9624	-10490	-15928	-128	-9847	-10580	-13171	44	-2148	11713	-24065	-103	-21	-99	-67	-115	-14702	4808	-25385	-200	-15620	6233	-18784	225	-11671	5755	-25458	-53	-55	-103	41	-183	16	34	-74	-21	-56	85	-28	0
0.058333	-154	-1816	22	-20074	-50	-10184	-4840	-16858	-185	-9590	-10453	-15954	-100	-9835	-10691	-13515	34	-1920	11870	-24087	-108	-22	-97	-67	-135	-14399	4844	-25263	-159	-15603	6068	-18477	55	-11293	5585	-25346	-63	-57	-107	38	-152	19	33	-73	-19	-57	82	-25	0
0.059167	-138	-1645	179	-20079	-55	-10105	-4717	-16971	-144	-9578	-10407	-15997	-101	-9848	-10809	-13864	1	-1683	12012	-24107	-105	-22	-101	-67	-102	-14092	4913	-25111	-182	-15542	5953	-18150	-327	-10924	5464	-25189	-63	-59	-107	40	-152	18	34	-73	-18	-58	80	-28	1
0.060000	-108	-1464	326	-20091	-32	-10039	-4624	-17101	-110	-9580	-10365	-16046	-109	-9873	-10933	-14201	37	-1436	12130	-24126	-108	-22	-101	-66	-10	-13776	5004	-24958	-247	-15436	5899	-17805	-419	-10584	5381	-24987	-64	-59	-108	39	-150	19	35	-72	-22	-57	86	-26	0
0.060833	-137	-1272	465	-20113	-19	-9980	-4552	-17275	-125	-9598	-10322	-16101	-109	-9920	-11059	-14529	74	-1186	12231	-24132	-107	-19	-100	-70	-60	-13459	5122	-24784	-222	-15287	5897	-17454	-486	-10264	5348	-24746	-65	-58	-111	39	-152	19	34	-75	-23	-57	77	-28	-3
0.061667	-136	-1069	598	-20147	-22	-9936	-4516	-17416	-100	-9627	-10283	-16162	-112	-9984	-11187	-14848	45	-935	12322	-24133	-108	-19	-101	-69	-131	-13139	5257	-24590	-201	-15096	5963	-17095	-769	-9976	5357	-24467	-63	-62	-109	39	-149	22	33	-76	-22	-58	79	-30	0
0.062500	-130	-858	721	-20186	-6	-9898	-4511	-17596	-84	-9670	-10260	-16228	-88	-10064	-11324	-15158	50	-680	12357	-24133	-105	-19	-100	-72	-171	-12822	5427	-24374	-269	-14858	6083	-16740	-775	-9716	5408	-24152	-85	-55	-104	37	-150	21	35	-72	-21	-56	79	-29	-3
0.063333	-129	-636	835	-20236	-25	-9874	-4539	-17788	-107	-9726	-10250	-16292	-100	-10169	-11463	-15426	30	-423	12385	-24123	-104	-21	-100	-70	-62	-12513	5608	-24128	-289	-14584	6255	-16391	-713	-9488	5503	-23802	-65	-60	-107	41	-150	22	33	-76	-19	-57	81	-27	-15
0.064167	-139	-411	942	-20298	-49	-9866	-4607	-17994	-121	-9794	-10266	-16371	-142	-10288	-11618	-15675	23	-169	12384	-24108	-105	-19	-100	-67	22	-12213	5797	-23857	-294	-14274	6471	-16061	-844	-9293	5634	-23431	-68	-62	-105	41	-151	23	35	-76	-24	-56	81	-26	0
0.065000	-138	-178	1041	-20370	-57	-9877	-4713	-18191	-107	-9874	-10314	-16430	-150	-10432	-11791	-15899	30	81	12357	-24085	-108	-23	-100	-70	-46	-11924	6004	-23552	-297	-13933	6730	-15736	-936	-9128	5800	-23032	-67	-61	-107	39	-152	20	30	-77	-24	-57	84	-28	-1
0.065833	-130	52	1123	-20449	-45	-9892	-4863	-18398	-110	-9961	-10397	-16497	-116	-10590	-11980	-16093	16	330	12313	-24047	-107	-19	-99	-69	-77	-11645	6221	-23208	-328	-13565	7011	-15428	-946	-8988	5993	-22609	-73	-57	-105	41	-151	24	30	-76	-22	-58	85	-28	0
0.066667	-126	292	1198	-20536	-58	-9922	-5051	-18602	-134	-10059	-10512	-16561	-151	-10772	-12192	-16255	-14	568	12240	-24006	-112	-23	-101	-68	-69	-11377	6449	-22831	-286	-13180	7338	-15138	-807	-8880	6204	-22167	-64	-60	-108	38	-152	17	32	-76	-27	-58	79	-12	-3
0.067500	-131	528	1259	-20627	-67	-9970	-5282	-18805	-187	-10169	-10673	-16625	-171	-10967	-12432	-16388	-56	799	12146	-23952	-107	-24	-103	-72	-83	-11121	6682	-22417	-232	-12778	7665	-14870	-584	-8790	6429	-21706	-49	-64	-109	37	-156	13	29	-79	-26	-59	80	-30	-5
0.068333	-134	759	1302	-20720	-18	-10030	-5551	-18998	-159	-10284	-10861	-16678	-179	-11185	-12690	-16486	-1	1024	12038	-23883	-107	-23	-101	-73	-74	-10877	6929	-21968	-268	-12364	7999	-14610	-625	-8706	6676	-21234	-64	-61	-108	40	-156	17	29	-79	-18	-57	79	-27	-5
0.069167	-138	991	1341	-20818	-44	-10102	-5858	-19183	-49	-10414	-11092	-16729	-218	-11419	-12979	-16557	41	1246	11912	-23820	-108	-22	-100	-70	-12	-10640	7175	-21489	-276	-11944	8329	-14362	-594	-8639	6922	-20748	-63	-60	-108	40	-156	17	29	-76	-22	-59	79	-30	-1
0.070000	-135	1213	1360	-20916	-69	-10194	-6198	-19353	4	-10549	-11354	-16780	-195	-11664	-13296	-16602	34	1457	11775	-23711	-105	-22	-101	-69	6	-10414	7428	-20988	-265	-11524	8649	-14124	-611	-8566	7173	-20261	-65	-59	-105	40	-155	19	32	-77	-23	-48	84	-30	-5
0.070833	-133	1434	1366	-21022	-53	-10296	-6572	-19512	5	-10689	-11650	-16825	-201	-11925	-13639	-16620	-19	1670	11629	-23659	-110	-22	-100	-68	-35	-10196	7673	-20459	-162	-11107	8955	-13876	-553	-8493	7415	-19775	-64	-61	-104	39	-155	15	33	-79	-22	-56	82	-28	-3
0.071667	-136	1640	1362	-21103	-45	-10413	-6971	-19652	24	-10844	-11975	-16869	-232	-12198	-14006	-16617	-15	1876	11472	-23573	-104	-24	-98	-64	-25	-9982	7925	-19916	-147	-10700	9231	-13672	-285	-8421	7650	-19293	-61	-58	-104	40	-150	12	35	-76	-21	-52	81	-29	-3
0.072500	-134	1841	1341	-21195	-42	-10544	-7399	-19790	22	-11007	-12321	-16953	-216	-12487	-14387	-16598	4	2082	11317	-23487	-105	-23	-101	-69	-113	-9777	8168	-19370	-288	-10303	9479	-13446	-258	-8337	7871	-18821	-62	-62	-110	37	-153	15	33	-78	-23	-56	79	-29	0
0.073333	-154	2028	1305	-21284	-38	-10691	-7847	-19896	18	-11184	-12682	-16955	-222	-12784	-14789	-16570	3	2285	11159	-23402	-108	-25	-104	-90	-212	-9560	8400	-18819	-317	-9925	9691	-13224	-431	-8249	8078	-18360	-64	-64	-111	35	-156	12	28	-80	-24	-63	76	-34	-3
0.074167	-167	2211	1264	-21363	-57	-10852	-8306	-19995	27	-11382	-13052	-16996	-233	-13085	-15190	-16523	-11	2496	11007	-23314	-107	-24	-103	-69	-264	-9382	8619	-18273	-283	-9560	9884	-12988	-90	-8145	8293	-17918	-63	-59	-112	36	-154	15	29	-79	-22	-59	79	-31	-1
0.075000	-156	2384	1217	-21433	-65	-11011	-8760	-20072	-9	-11556	-13418	-17035	-215	-13376	-15596	-16470	-14	2715	10860	-23233	-108	-24	-102	-72	-310	-9190	8823	-17741	-273	-9213	10036	-12752	61	-8037	8455	-17495	-64	-61	-112	36	-153	27	29	-78	-23	-59	76	-34	-6
0.075833	-153	2552	1158	-21502	-69	-11190	-9225	-20135	-33	-11748	-13785	-17082	-183	-13686	-15992	-16408	-26	2931	10719	-23155	-112	-27	-104	-69	-325	-9000	9002	-17224	-201	-8880	10163	-12506	110	-7919	8618	-17106	-65	-61	-109	35	-155	12	29	-78	-21	-58	80	-31	-6
0.076667	-151	2710	1094	-21563	-50	-11356	-9667	-20180	-28	-11945	-14134	-17129	-180	-13984	-16367	-16339	-48	3157	10588	-23082	-107	-23	-105	-68	-387	-8803	9171	-16730	-214	-8575	10259	-12245	179	-7782	8770	-16735	-65	-60	-104	41	-149	17	35	-76	-12	-56	81	-24	2
0.077500	-148	2865	1022	-21616	-35	-11534	-10108	-20198	-48	-12127	-14472	-17178	-179	-14268	-16720	-16271	0	3394	10466	-23019	-107	-23	-99	-66	-352	-8619	9305	-16265	-224	-8288	10332	-11981	201	-7642	8885	-16401	-57	-59	-104	36	-155	17	34	-75	-17	-56	81	-30	0
0.078333	-163	3008	938	-21666	-63	-11713	-10525	-20234	-46	-12344	-14786	-17240	-201	-14545	-17046	-16197	0	3629	10352	-22965	-105	-18	-99	-66	-296	-8435	9412	-15835	-216	-8027	10378	-11708	157	-7505	9014	-16095	-62	-58	-105	37	-151	15	32	-74	-21	-61	78	-31	-1
0.079167	-154	3145	847	-21716	-82	-11885	-10918	-20245	-46	-12540	-15059	-17306	-180	-14796	-17328	-16119	-29	3876	10241	-22921	-104	-24	-98	-66	-316	-8249	9492	-15433	-212	-7782	10405	-11443	243	-7354	9121	-15828	-64	-59	-107	36	-151	16	34	-74	-18	-56	82	-31	0
0.080000	-142	3277	746	-21757	-69	-12051	-11280	-20238	-7	-12724	-15334	-17385	-167	-15034	-17578	-16042	-31	4129	10138	-22883	-104	-18	-98	-64	-297	-8069	9538	-15072	-242	-7560	10414	-11139	231	-7201	9190	-15594	-63	-56	-104	38	-150	22	42	-76	-22	-51	82	-32	0
0.080833	-154	3398	629	-21801	-30	-12204	-11616	-20230	37	-12904	-15563	-17470	-177	-15250	-17781	-15954	-63	4380	10032	-22865	-107	-24	-98	-67	-281	-7887	9563	-14742	-202	-7360	10414	-10856	201	-7054	9249	-15396	-67	-61	-107	35	-155	15	30	-77	-22	-60	80	-34	-1
0.081667	-162	3517	508	-21839	-19	-12357	-11899	-20208	35	-13069	-15766	-17568	-171	-15436	-17935	-15861	-6	4634	9928	-22847	-109	-24	-98	-70	-286	-7709	9541	-14446	-120	-7178	10402	-10566	74	-6900	9293	-15233	-67	-60	-110	33	-153	12	22	-82	-24	-60	76	-36	-1
0.082500	-163	3618	369	-21876	-21	-12487	-12156	-20206	53	-13215	-15936	-17671	-173	-15593	-18040	-15761	1	4883	9821	-22839	-107	-24	-100	-68	-317	-7532	9505	-14179	-145	-7007	10389	-10277	-48	-6749	9311	-15099	-62	-56	-108	35	-150	17	33	-75	-17	-56	77	-30	0
0.083333	-164	3722	227	-21904	-57	-12600	-12371	-20137	77	-13341	-16078	-17783	-139	-15721	-18100	-15649	-36	5132	9710	-22837	-107	-23	-98	-68	-361	-7362	9434	-13941	-240	-6851	10367	-9995	-97	-6597	9330	-14989	-64	-56	-108	35	-151	17	34	-76	-19	-64	77	-28	0
0.084167	-167	3814	53	-21935	-34	-12692	-12547	-20090	52	-13451	-16188	-17898	-131	-15815	-18115	-15532	-23	5370	9591	-22843	-103	-21	-97	-69	-389	-7194	9343	-13727	-308	-6706	10345	-9716	-97	-6446	9321	-14911	-61	-55	-107	41	-150	18	34	-74	-18	-56	80	-27	0
0.085000	-173	3898	-126	-21960	9	-12769	-12686	-20038	25	-13544	-16289	-18016	-129	-15888	-18101	-15405	-17	5603	9460	-22837	-101	-18	-96	-68	-415	-7034	9225	-13541	-263	-6574	10318	-9447	12	-6293	9293	-14855	-60	-53	-104	41	-151	19	47	-86	-18	-55	80	-28	2
0.085833	-184	3973	-322	-21983	-18	-12828	-12796	-19968	68	-13614	-16371	-18137	-134	-15928	-18046	-15272	-36	5811	9314	-22875	-102	-17	-96	-65	-422	-6877	9088	-13372	-218	-6451	10291	-9199	148	-6147	9249	-14824	-61	-57	-105	39	-150	21	36	-72	-18	-55	81	-25	1
0.086667	-174	4045	-533	-22008	-28	-12872	-12879	-19915	149	-13673	-16442	-18260	-151	-15952	-17970	-15131	-32	6016	9157	-22896	-109	-21	-100	-68	-423	-6732	8922	-13222	-239	-6332	10263	-8960	64	-5995	9188	-14811	-66	-56	-108	37	-152	12	33	-76	-22	-58	80	-29	3
0.087500	-167	4104	-756	-22027	1	-12900	-12939	-19846	164	-13714	-16506	-18371	-143	-15953	-17884	-14994	-66	6196	8986	-22921	-105	-23	-98	-69	-493	-6590	8751	-13086	-182	-6214	10234	-8740	207	-5848	9118	-14813	-61	-59	-108	36	-150	21	35	-80	-22	-57	79	-28	-4
0.088333	-165	4163	-989	-22040	-41	-12908	-12977	-19778	145	-13728	-16563	-18472	-114	-15936	-17781	-14845	-102	6362	8804	-22946	-105	-13	-101	-69	-538	-6462	8563	-12957	-205	-6099	10204	-8535	67	-5691	9030	-14826	-62	-57	-107	36	-152	19	35	-67	-22	-56	81	-27	-6
0.089167	-178	4216	-1232	-22046	-38	-12906	-13000	-19708	135	-13741	-16620	-18561	-115	-15912	-17683	-14708	-84	6506	8617	-22975	-105	-21	-99	-67	-453	-6342	8368	-12843	-331	-5989	10173	-8355	126	-5526	8929	-14848	-63	-59	-105	38	-149	19	33	-76	-22	-56	79	-30	-1
0.090000	-176	4267	-1480	-22048	-10	-12894	-13019	-19629	86	-13740	-16679	-18633	-108	-15876	-17590	-14569	-101	6636	8413	-22999	-110	-22	-104	-70	-421	-6229	8158	-12734	-279	-5871	10136	-8195	137	-5375	8819	-14873	-63	-60	-111	34	-155	20	34	-77	-25	-58	75	-29	-3
0.090833	-176	4312	-1741	-22048	-17	-12874	-13030	-19549	22	-13729	-16739	-18690	-134	-15839	-17502	-14440	-75	6737	8206	-23035	-108	-18	-98	-66	-444	-6122	7945	-12628	-170	-5754	10099	-8060	-73	-5214	8704	-14897	-63	-53	-107	38	-151	19	36	-76	-22	-56	77	-32	-4
0.091667	-171	4358	-1987	-22040	-14	-12848	-13039	-19466	1	-13714	-16802	-18725	-143	-15801	-17427	-14320	-61	6821	7997	-23060	-105	-19	-101	-69	-383	-6036	7728	-12529	-260	-5644	10056	-7946	-276	-5054	8584	-14924	-61	-58	-105	38	-151	19	34	-76	-24	-55	82	-39	-1
0.092500	-172	4404	-2244	-22028	-7	-12813	-13076	-19381	-45	-13698	-16868	-18738	-132	-15768	-17376	-14210	-104	6887	7788	-23091	-105	-21	-99	-64	-317	-5956	7504	-12433	-291	-5536	10003	-7860	-162	-4897	8456	-14942	-60	-55	-99	42	-155	21	36	-74	-24	-57	78	-30	-5
0.093333	-181	4439	-2497	-22018	-25	-12790	-13074	-19295	-100	-13676	-16932	-18733	-136	-15740	-17341	-14118	-121	6931	7577	-23122	-99	-21	-99	-67	-227	-5912	7283	-12340	-179	-5433	9942	-7802	-190	-4745	8325	-14956	-65	-59	-104	38	-152	23	37	-75	-17	-56	82	-28	0
0.094167	-173	4481	-2756	-22003	-48	-12756	-13098	-19201	-131	-13652	-16998	-18706	-167	-15721	-17334	-14041	-162	6960	7371	-23152	-109	-21	-99	-67	-236	-5838	7063	-12255	-148	-5340	9864	-7751	-173	-4597	8188	-14960	-65	-56	-102	38	-151	20	33	-77	-21	-57	80	-32	0
0.095000	-179	4512	-3014	-21995	-30	-12737	-13142	-19113	-163	-13634	-17061	-18663	-176	-15720	-17331	-13985	-107	6967	7173	-23182	-105	-24	-99	-70	-361	-5798	6844	-12170	-166	-5252	9776	-7768	-272	-4465	8055	-14953	-65	-58	-107	46	-152	21	36	-76	-29	-58	79	-28	-3
0.095833	-173	4547	-3267	-21981	-19	-12701	-13191	-19010	-183	-13614	-17116	-18599	-191	-15701	-17361	-13939	-100	6952	6992	-23213	-105	-23	-99	-70	-235	-5776	6630	-12096	-132	-5179	9681	-7791	-379	-4335	7923	-14936	-61	-57	-103	40	-149	22	32	-78	-25	-56	82	-26	0
0.096667	-172	4574	-3521	-21972	-16	-12691	-13243	-18904	-207	-13586	-17158	-18516	-189	-15692	-17397	-13897	-124	6927	6821	-23239	-103	-18	-96	-63	-107	-5760	6423	-12019	-92	-5120	9567	-7838	-367	-4225	7781	-14898	-60	-52	-99	46	-148	24	35	-69	-15	-52	84	-14	0
0.097500	-176	4598	-3766	-21962	-33	-12674	-13311	-18796	-227	-13567	-17186	-18427	-162	-15690	-17442	-13891	-66	6882	6671	-23269	-102	-19	-95	-65	-198	-5765	6221	-11955	-7	-5079	9438	-7922	-335	-4134	7640	-14850	-57	-52	-101	42	-149	19	36	-75	-16	-53	85	-26	0
0.098333	-184	4615	-4018	-21959	-27	-12667	-13384	-18677	-243	-13532	-17207	-18324	-193	-15686	-17498	-13893	-57	6799	6533	-23297	-105	-19	-99	-67	-163	-5784	6032	-11902	-39	-5062	9288	-8028	-331	-4071	7498	-14801	-65	-57	-105	41	-155	19	52	-94	-25	-56	82	-32	-6
0.099167	-178	4622	-4262	-21964	-13	-12673	-13466	-18558	-250	-13497	-17209	-18218	-237	-15677	-17552	-13899	-141	6733	6419	-23328	-108	-22	-99	-68	-74	-5816	5857	-11855	-96	-5062	9129	-8158	-400	-4021	7362	-14733	-61	-55	-104	37	-152	18	34	-74	-19	-52	81	-29	0
0.100000	-184	4635	-4504	-21966	-23	-12654	-13544	-18423	-255	-13448	-17189	-18100	-218	-15653	-17602	-13923	-149	6634	6328	-23350	-107	-21	-99	-67	-95	-5861	5695	-11824	-29	-5086	8951	-8318	-501	-4002	7200	-14662	-65	-55	-99	39	-150	42	33	-77	-21	-56	80	-31	-4
0.100833	-191	4638	-4744	-21972	-21	-12664	-13622	-18285	-268	-13390	-17158	-17981	-225	-15609	-17645	-13931	-115	6518	6259	-23372	-108	-25	-101	-69	-81	-5917	5547	-11808	1	-5131	8759	-8492	-306	-4005	7036	-14581	-66	-58	-104	37	-155	16	33	-75	-26	-57	79	-29	-1
0.101667	-184	4639	-4982	-21988	-39	-12635	-13698	-18136	-281	-13318	-17107	-17861	-237	-15553	-17680	-13953	-147	6381	6212	-23395	-109	-24	-99	-67	-153	-5984	5413	-11792	12	-5201	8553	-8694	-438	-4037	6871	-14500	-65	-58	-108	39	-153	17	29	-102	-24	-56	78	-31	-4
0.102500	-179	4642	-5214	-21986	-30	-12618	-13770	-17981	-290	-13233	-17042	-17743	-274	-15459	-17700	-13973	-129	6237	6185	-23416	-107	-23	-101	-69	-173	-6063	5297	-11797	-69	-5288	8340	-8905	-462	-4124	6693	-14416	-60	-58	-132	39	-149	20	32	-76	-16	-53	81	-28	3
0.103333	-187	4642	-5446	-22026	16	-12596	-13827	-17813	-288	-13126	-16958	-17614	-288	-15346	-17714	-13990	-114	6073	6178	-23424	-104	-26	-101	-69	-102	-6165	5204	-11817	-93	-5396	8112	-9136	-391	-4170	6510	-14334	-60	-57	-103	40	-150	19	13	-73	-17	-60	78	-28	0
0.104167	-190	4639	-5674	-22043	18	-12566	-13876	-17643	-297	-13010	-16870	-17493	-218	-15201	-17706	-13997	-122	5894	6191	-23434	-107	-22	-101	-69	-122	-6245	5130	-11855	-74	-5523	7884	-9386	-289	-4282	6320	-14256	-62	-58	-101	40	-149	18	35	-73	-19	-52	82	-28	2
0.105000	-181	4643	-5901	-22063	13	-12531	-13912	-17466	-339	-12866	-16769	-17374	-195	-15029	-17706	-13999	-109	5707	6217	-23436	-108	-18	-98	-66	-110	-6346	5070	-11906	-90	-5661	7648	-9621	-339	-4407	6117	-14186	-62	-55	-101	56	-150	22	58	-73	-19	-55	80	-28	0
0.105833	-186	4643	-6124	-22086	6	-12487	-13933	-17288	-345	-12718	-16668	-17258	-179	-14827	-17664	-13998	-104	5506	6247	-23436	-107	-19	-100	-67	-139	-6455	5019	-11978	-4	-5815	7413	-9869	-207	-4560	5910	-14123	-61	-57	-104	39	-149	18	34	-74	-22	-51	82	-28	1
0.106667	-180	4649	-6348	-22105	-8	-12432	-13938	-17112	-326	-12553	-16566	-17142	-193	-14602	-17631	-13993	-119	5293	6287	-23430	-113	-32	-102	-73	-171	-6578	4995	-12071	-22	-5983	7178	-10121	-210	-4736	5700	-14078	-65	-59	-105	36	-156	15	33	-72	-24	-60	72	-35	-4
0.107500	-182	4654	-6574	-22106	-23	-12377	-13923	-16931	-294	-12382	-16470	-17028	-191	-14351	-17585	-13979	-149	5076	6329	-23417	-110	-26	-104	-72	-134	-6695	4987	-12178	-62	-6150	6953	-10363	-336	-4920	5514	-14034	-66	-61	-109	33	-156	18	30	-75	-23	-59	80	-33	2
0.108333	-185	4669	-6788	-22137	-44	-12297	-13881	-16751	-292	-12198	-16361	-16908	-148	-14075	-17537	-13960	-117	4863	6374	-23389	-111	-24	-102	-70	-145	-6813	4995	-12302	-53	-6325	6744	-10597	-394	-5113	5295	-14006	-65	-59	-105	34	-152	19	33	-79	-24	-56	76	-27	-4
0.109167	-182	4696	-7003	-22166	-65	-12219	-13821	-16577	-248	-12008	-16260	-16788	-111	-13786	-17480	-13931	-16	4650	6408	-23361	-112	-24	-102	-70	-67	-6936	5011	-12439	-64	-6495	6557	-10818	-319	-5320	5104	-13985	-63	-59	-110	38	-152	18	35	-76	-19	-58	78	-32	-3
0.110000	-177	4722	-7222	-22150	-81	-12124	-13738	-16406	-219	-11819	-16171	-16669	-163	-13480	-17425	-13901	-53	4436	6432	-23323	-107	-21	-100	-69	-76	-7062	5041	-12591	-98	-6670	6366	-11027	-165	-5534	4921	-13979	-62	-21	-104	38	-152	20	34	-81	-21	-59	81	-29	1
0.110833	-169	4755	-7438	-22144	-112	-12027	-13635	-16241	-231	-11631	-16085	-16546	-173	-13171	-17367	-13871	-96	4227	6444	-23272	-105	-23	-101	-72	-134	-7184	5076	-12761	-128	-6838	6209	-11222	-70	-5750	4757	-13985	-61	-61	-102	40	-150	20	34	-75	-22	-57	84	-28	0
0.111667	-174	4792	-7643	-22146	-73	-11924	-13513	-16088	-205	-11450	-16010	-16421	-151	-12862	-17306	-13837	-64	4024	6441	-23217	-108	-24	-101	-67	-183	-7311	5113	-12949	-131	-7002	6078	-11404	-109	-5969	4609	-14000	-64	-60	-103	38	-156	20	36	-74	-27	-60	78	-29	-1
0.112500	-164	4838	-7854	-22143	-38	-11815	-13370	-15943	-186	-11272	-15935	-16292	-144	-12553	-17241	-13803	-12	3826	6416	-23155	-104	-24	-99	-68	-177	-7432	5156	-13146	-115	-7157	5967	-11568	-36	-6181	4485	-14027	-88	-59	-103	40	-149	19	34	-72	-25	-56	84	-28	1
0.113333	-167	4883	-8058	-22128	-122	-11706	-13209	-15810	-181	-11113	-15872	-16163	-161	-12254	-17175	-13773	-86	3639	6358	-23086	-107	-23	-99	-70	-204	-7554	5193	-13360	-148	-7298	5882	-11723	-186	-6394	4384	-14067	-64	-59	-105	40	-153	17	34	-80	-22	-55	97	-29	-1
0.114167	-177	4930	-8258	-22114	-135	-11595	-13040	-15698	-141	-10959	-15812	-16026	-167	-11968	-17104	-13746	-122	3456	6299	-23010	-109	-23	-99	-70	-216	-7678	5230	-13579	-191	-7436	5797	-11863	-80	-6595	4308	-14118	-63	-58	-105	37	-152	18	30	-76	-21	-56	79	-30	-1
0.115000	-176	4987	-8450	-22097	-80	-11489	-12850	-15585	-133	-10825	-15754	-15890	-203	-11696	-17025	-13722	-88	3282	6209	-22929	-110	-28	-104	-72	-188	-7796	5255	-13813	-215	-7563	5787	-11998	45	-6784	4259	-14176	-66	-64	-110	35	-167	11	26	-81	-24	-58	78	-34	-8
0.115833	-187	5037	-8644	-22079	-113	-11385	-12657	-15490	-149	-10705	-15695	-15749	-214	-11441	-16935	-13699	-65	3120	6099	-22842	-111	-26	-102	-68	-221	-7907	5283	-14050	-196	-7672	5783	-12117	106	-6955	4242	-14240	-62	-59	-105	35	-153	15	33	-78	-22	-56	80	-34	-3
0.116667	-168	5099	-8812	-22053	-107	-11269	-12450	-15401	-129	-10587	-15628	-15598	-187	-11201	-16832	-13670	-24	2989	5975	-22749	-107	-25	-99	-67	-235	-8016	5304	-14291	-177	-7767	5804	-12224	122	-7106	4259	-14313	-61	-57	-101	41	-151	15	28	-75	-18	-53	93	-30	2
0.117500	-166	5154	-8973	-22031	-66	-11166	-12237	-15323	-101	-10484	-15558	-15450	-186	-10985	-16704	-13647	-21	2826	5835	-22653	-102	-23	-98	-66	-187	-8121	5316	-14543	-169	-7851	5846	-12328	112	-7246	4299	-14390	-62	-58	-101	42	-153	21	35	-74	-21	-53	81	-28	-4
0.118333	-163	5207	-9125	-22012	-114	-11061	-12021	-15263	-79	-10392	-15483	-15305	-190	-10793	-16566	-13615	-17	2689	5678	-22560	-101	-16	-99	-68	-31	-8224	5323	-14792	-76	-7922	5906	-12428	39	-7364	4371	-14483	-61	-58	-102	40	-152	16	34	-85	-18	-60	78	-30	0
0.119167	-166	5255	-9263	-21993	-131	-10967	-11804	-15208	-51	-10313	-15403	-15157	-191	-10623	-16414	-13600	-85	2544	5511	-22462	-104	-22	-101	-65	-76	-8320	5317	-15044	-13	-7996	5987	-12523	151	-7470	4462	-14580	-62	-58	-104	41	-152	17	35	-75	-22	-57	79	-31	-3
0.120000	-171	5292	-9398	-21977	-111	-10875	-11588	-15168	-100	-10247	-15309	-14996	-177	-10473	-16223	-13586	-118	2413	5340	-22366	-108	-22	-101	-67	-184	-8416	5314	-15293	-51	-8024	6082	-12615	148	-7546	4584	-14686	-65	-61	-107	59	-152	21	35	-77	-22	-57	78	-35	0
0.120833	-163	5320	-9515	-21970	-103	-10784	-11373	-15130	-124	-10181	-15208	-14875	-159	-10344	-16045	-13535	-90	2281	5167	-22272	-103	-22	-102	-69	-128	-8502	5307	-15544	-74	-8055	6188	-12703	-44	-7607	4728	-14801	-63	-58	-107	42	-148	19	34	-79	-17	-58	77	-35	-3
0.121667	-166	5346	-9619	-21969	-87	-10704	-11165	-15102	-95	-10120	-15087	-14737	-199	-10231	-15833	-13491	-112	2153	5011	-22178	-107	-24	-104	-67	-119	-8587	5301	-15785	-63	-8078	6313	-12780	-193	-7651	4886	-14923	-62	-58	-105	40	-151	11	36	-76	-30	-56	79	-31	0
0.122500	-169	5360	-9709	-21971	-113	-10627	-10951	-15075	-48	-10064	-14974	-14611	-183	-10142	-15602	-13436	-104	2021	4820	-22088	-107	-22	-102	-65	-124	-8662	5299	-16021	-44	-8081	6442	-12855	-59	-7672	5063	-15055	-60	-58	-105	40	-148	19	35	-76	-22	-58	77	-30	0
0.123333	-155	5358	-9801	-21992	-142	-10553	-10752	-15054	-91	-10013	-14840	-14496	-187	-10066	-15357	-13374	-87	1890	4654	-21999	-105	-15	-103	-69	-117	-8734	5300	-16249	11	-8086	6579	-12924	47	-7683	5254	-15195	-61	-60	-110	37	-150	9	35	-78	-18	-57	80	-29	-3
0.124167	-160	5339	-9888	-22022	-124	-10483	-10558	-15033	-67	-9962	-14700	-14382	-222	-10009	-15105	-13297	-110	1759	4497	-21921	-108	-23	-99	-65	-85	-8795	5313	-16461	27	-8079	6712	-12981	18	-7674	5456	-15340	-62	-56	-105	41	-152	22	37	-75	-19	-56	76	-29	-4
0.125000	-155	5305	-9951	-22059	-99	-10416	-10361	-15007	-53	-9910	-14547	-14276	-207	-9972	-14830	-13204	-143	1630	4347	-21844	-105	-22	-99	-67	-107	-8851	5334	-16659	15	-8057	6862	-13030	-61	-7652	5661	-15495	-62	-57	-107	27	-153	22	37	-72	-18	-56	82	-31	0
0.125833	-141	5263	-10012	-22108	-117	-10353	-10170	-14980	-72	-9857	-14388	-14181	-182	-9934	-14560	-13097	-68	1501	4205	-21774	-102	-18	-98	-66	-73	-8894	5369	-16844	-28	-8039	7010	-13069	-110	-7617	5872	-15656	-59	-55	-103	40	-147	22	37	-76	-18	-55	79	-31	4
0.126667	-145	5189	-10086	-22178	-109	-10299	-9989	-14945	-109	-9812	-14224	-14094	-170	-9924	-14285	-12980	-52	1361	4067	-21713	-108	-24	-101	-66	-127	-8925	5413	-17012	-114	-8007	7156	-13097	-212	-7578	6075	-15824	-66	-62	-109	47	-153	18	33	-77	-24	-59	79	-33	-4
0.127500	-151	5107	-10148	-22259	-122	-10246	-9812	-14900	-90	-9766	-14061	-14017	-204	-9919	-14010	-12828	-69	1244	3935	-21658	-110	-23	-103	-69	-187	-8944	5470	-17160	-88	-7983	7299	-13122	-79	-7531	6276	-16001	-64	-61	-108	38	-150	19	34	-80	-24	-59	79	-31	-4
0.128333	-150	4996	-10212	-22354	-139	-10200	-9641	-14841	-64	-9721	-13895	-13942	-198	-9927	-13757	-12664	-66	1135	3809	-21603	-105	-24	-100	-68	-195	-8952	5552	-17280	-96	-7945	7445	-13116	0	-7474	6474	-16178	-64	-57	-105	40	-148	15	35	-98	-23	-57	81	-31	-1
0.129167	-136	4874	-10271	-22457	-124	-10150	-9470	-14769	-47	-9678	-13726	-13872	-159	-9948	-13464	-12479	-70	997	3686	-21557	-108	-22	-99	-66	-260	-8941	5641	-17386	-63	-7917	7605	-13106	-45	-7417	6657	-16358	-62	-56	-107	39	-152	19	35	-76	-23	-59	81	-30	-1
0.130000	-131	4737	-10330	-22577	-151	-10109	-9300	-14680	-36	-9642	-13561	-13797	-189	-9974	-13194	-12271	-79	872	3563	-21517	-108	-21	-98	-67	-173	-8922	5751	-17457	-76	-7889	7732	-13087	86	-7360	6828	-16541	-61	-56	-104	45	-147	19	34	-75	-22	-57	81	-30	0
0.130833	-146	4586	-10387	-22704	-154	-10075	-9139	-14575	-67	-9614	-13394	-13736	-196	-10019	-12938	-12044	-62	756	3438	-21483	-107	-22	-99	-56	-41	-8885	5866	-17512	-158	-7866	7873	-13055	197	-7306	6986	-16720	-62	-55	-105	41	-150	17	34	-75	-22	-57	82	-28	0
0.131667	-149	4415	-10441	-22844	-163	-10041	-8979	-14454	-110	-9591	-13228	-13671	-169	-10073	-12703	-11806	-38	631	3307	-21451	-108	-23	-99	-72	-94	-8839	5998	-17538	-184	-7852	8008	-13017	89	-7255	7132	-16901	-63	-58	-107	37	-155	18	34	-77	-23	-56	80	-31	-5
0.132500	-131	4236	-10491	-22986	-156	-10020	-8829	-14309	-115	-9584	-13068	-13604	-174	-10131	-12449	-11541	-49	515	3173	-21423	-108	-21	-97	-68	-232	-8780	6141	-17540	-247	-7841	8142	-12966	24	-7201	7266	-17073	-59	-57	-102	40	-150	17	32	-77	-19	-55	84	-30	-1
0.133333	-141	4055	-10536	-23129	-133	-10001	-8671	-14146	-98	-9574	-12902	-13530	-181	-10197	-12219	-11264	-10	396	3026	-21402	-110	-23	-100	-68	-366	-8709	6291	-17517	-225	-7841	8266	-12918	56	-7161	7378	-17238	-63	-58	-104	37	-156	18	28	-74	-18	-57	79	-32	-5
0.134167	-138	3873	-10567	-23278	-75	-9991	-8522	-13972	-95	-9584	-12741	-13458	-124	-10276	-12001	-10976	0	273	2885	-21387	-108	-22	-116	-73	-412	-8638	6439	-17471	-183	-7849	8384	-12864	37	-7119	7483	-17391	-65	-61	-107	37	-154	15	30	-77	-26	-56	78	-30	-7
0.135000	-136	3673	-10596	-23426	-68	-9988	-8379	-13778	-93	-9587	-12571	-13375	-113	-10359	-11793	-10678	-58	146	2732	-21374	-109	-25	-100	-72	-344	-8554	6607	-17399	-234	-7866	8495	-12810	108	-7084	7564	-17534	-69	-60	-108	38	-153	16	34	-76	-23	-57	77	-33	-4
0.135833	-135	3482	-10602	-23564	-104	-9995	-8231	-13579	-66	-9624	-12399	-13289	-166	-10447	-11595	-10370	-13	21	2578	-21361	-104	-24	-100	-70	-301	-8468	6779	-17309	-221	-7887	8599	-12750	42	-7048	7652	-17657	-63	-56	-107	38	-153	13	33	-76	-22	-42	80	-31	1
0.136667	-128	3296	-10597	-23694	-87	-10008	-8087	-13363	-28	-9658	-12223	-13181	-154	-10537	-11399	-10064	-41	-110	2421	-21349	-102	-19	-96	-68	-267	-8379	6935	-17195	-181	-7917	8696	-12692	40	-7018	7725	-17744	-58	-58	-108	39	-147	18	36	-75	-22	-57	82	-31	0
0.137500	-119	3132	-10577	-23816	-73	-10029	-7949	-13143	16	-9707	-12032	-13088	-118	-10632	-11218	-9741	-94	-248	2263	-21343	-107	-19	-95	-67	-234	-8296	7094	-17070	-210	-7951	8779	-12634	230	-6989	7789	-17848	-61	-55	-103	41	-152	16	35	-72	-18	-53	84	-30	-3
0.138333	-128	2934	-10546	-23927	-75	-10058	-7815	-12919	63	-9764	-11834	-12977	-112	-10731	-11048	-9409	-108	-393	2104	-21340	-105	-21	-98	-68	-243	-8215	7246	-16938	-253	-7997	8854	-12587	253	-6969	7840	-17914	-59	-57	-99	43	-153	16	36	-74	-22	-56	81	-31	-4
0.139167	-136	2751	-10493	-24023	-88	-10090	-7687	-12698	52	-9832	-11631	-12860	-156	-10828	-10883	-9123	-91	-546	1947	-21337	-105	-23	-117	-72	-161	-8143	7384	-16794	-227	-8040	8917	-12539	279	-6946	7890	-17955	-61	-58	-108	38	-151	17	36	-76	-22	-57	75	-33	1
0.140000	-143	2591	-10428	-24108	-79	-10129	-7559	-12501	17	-9905	-11437	-12730	-183	-10932	-10730	-8823	-78	-704	1795	-21339	-109	-25	-101	-69	-122	-8078	7522	-16651	-297	-8087	8964	-12499	217	-6928	7929	-17973	-61	-62	-110	40	-154	15	32	-79	-27	-61	77	-35	-5
0.140833	-138	2430	-10349	-24181	-49	-10173	-7444	-12262	9	-9985	-11199	-12585	-129	-11030	-10580	-8572	-63	-882	1655	-21339	-110	-24	-102	-69	-201	-8019	7649	-16504	-384	-8126	9008	-12451	34	-6903	7968	-17961	-67	-61	-112	36	-151	16	33	-79	-22	-60	113	-33	1
0.141667	-130	2277	-10250	-24228	-33	-10205	-7325	-12050	-3	-10071	-10964	-12431	-145	-11128	-10435	-8244	-21	-1030	1524	-21342	-107	-24	-104	-66	-169	-7969	7758	-16358	-280	-8165	9042	-12410	190	-6882	7999	-17921	-64	-60	-108	39	-151	15	34	-77	-23	-60	77	-33	0
0.142500	-132	2125	-10141	-24268	-53	-10248	-7210	-11845	-6	-10160	-10719	-12259	-160	-11217	-10292	-7970	-23	-1196	1405	-21343	-110	-27	-102	-90	-114	-7930	7847	-16224	-161	-8192	9071	-12371	125	-6856	8028	-17865	-67	-63	-108	37	-152	16	35	-79	-19	-59	80	-33	-1
0.143333	-136	1980	-10018	-24294	-15	-10279	-7103	-11650	11	-10253	-10472	-12084	-128	-11331	-10162	-7711	-87	-1361	1298	-21344	-103	-21	-97	-66	-101	-7900	7929	-16099	-118	-8211	9090	-12331	-3	-6833	8056	-17775	-62	-59	-108	39	-150	16	34	-77	-21	-58	82	-31	0
0.144167	-138	1836	-9886	-24305	-10	-10307	-6998	-11466	21	-10336	-10223	-11883	-160	-11386	-10029	-7470	-92	-1516	1210	-21344	-108	-22	-100	-65	0	-7872	7991	-15985	-147	-8223	9105	-12288	-4	-6803	8072	-17669	-65	-62	-105	40	-153	18	32	-75	-19	-58	81	-29	0
0.145000	-131	1691	-9747	-24304	-26	-10329	-6902	-11289	30	-10431	-9974	-11679	-201	-11465	-9907	-7243	-74	-1688	1140	-21343	-105	-22	-99	-64	-94	-7859	8036	-15890	-66	-8211	9112	-12246	158	-6772	8089	-17540	-62	-59	-108	41	-146	20	35	-76	-23	-58	79	-28	1
0.145833	-129	1555	-9595	-24296	-16	-10340	-6797	-11121	57	-10512	-9722	-11459	-184	-11536	-9784	-7036	-85	-1868	1092	-21343	-107	-19	-97	-64	-193	-7850	8064	-15806	-10	-8219	9118	-12202	123	-6741	8101	-17399	-62	-58	-108	42	-125	21	34	-74	-21	-56	81	-26	0
0.146667	-129	1416	-9443	-24280	-45	-10346	-6726	-10963	37	-10596	-9479	-11228	-135	-11610	-9673	-6851	-134	-1994	1049	-21339	-110	-22	-100	-67	-159	-7852	8068	-15746	-113	-8191	9122	-12156	45	-6712	8111	-17249	-66	-62	-110	38	-151	16	28	-81	-24	-61	79	-32	-3
0.147500	-133	1272	-9283	-24265	-77	-10345	-6627	-10812	1	-10668	-9241	-10992	-199	-11681	-9566	-6687	-127	-2134	1026	-21336	-110	-25	-103	-66	-183	-7858	8065	-15695	-256	-8192	9126	-12103	19	-6678	8115	-17091	-64	-62	-109	38	-154	13	27	-67	-23	-59	81	-33	-1
0.148333	-134	1139	-9115	-24243	-60	-10339	-6566	-10666	-33	-10732	-9041	-10748	-232	-11743	-9461	-6541	-108	-2262	1026	-21326	-108	-26	-104	-70	-254	-7870	8046	-15658	-234	-8174	9128	-12051	138	-6640	8123	-16922	-66	-66	-108	37	-155	15	24	-80	-29	-59	77	-35	-3
0.149167	-145	1001	-8939	-24220	-65	-10326	-6460	-10527	-9	-10789	-8793	-10496	-206	-11806	-9362	-6420	-128	-2376	1048	-21352	-111	-25	-102	-68	-245	-7879	8019	-15632	-138	-8150	9132	-11988	138	-6604	8132	-16753	-67	-62	-109	38	-153	18	28	-78	-22	-58	80	-31	-1
0.150000	-137	878	-8750	-24191	-90	-10301	-6378	-10383	97	-10827	-8583	-10240	-205	-11860	-9263	-6316	-127	-2475	1090	-21300	-109	-24	-100	-69	-205	-7897	7981	-15615	-145	-8141	9135	-11925	86	-6568	8143	-16583	-65	-58	-110	38	-153	18	32	-79	-23	-56	81	-30	0
0.150833	-134	755	-8559	-24161	-131	-10273	-6299	-10243	103	-10855	-8386	-9985	-210	-11922	-9168	-6243	-121	-2561	1148	-21284	-105	-21	-98	-68	-232	-7916	7936	-15609	-130	-8106	9141	-11859	74	-6536	8153	-16426	-64	-59	-107	46	-151	35	32	-78	-21	-58	81	-32	-3
0.151667	-133	639	-8360	-24128	-146	-10245	-6207	-10109	68	-10875	-8208	-9737	-239	-11969	-9077	-6190	-128	-2627	1222	-21267	-107	-22	-100	-68	-228	-7939	7881	-15612	-137	-8094	9146	-11773	1	-6501	8162	-16273	-61	-57	-104	41	-152	17	30	-74	-21	-56	81	-29	0
0.152500	-126	533	-8155	-24097	-119	-10215	-6141	-9974	109	-10881	-8045	-9495	-220	-12022	-8987	-6161	-168	-2679	1316	-21244	-104	-22	-99	-67	-148	-7965	7825	-15600	-181	-8084	9150	-11719	-5	-6474	8172	-16126	-62	-56	-107	41	-152	18	34	-73	-24	-53	81	-29	-15
0.153333	-127	435	-7944	-24058	-126	-10189	-6060	-9849	92	-10884	-7898	-9274	-134	-12079	-8899	-6158	-211	-2716	1418	-21222	-105	-23	-101	-69	-107	-8000	7768	-15598	-63	-8083	9153	-11650	20	-6450	8184	-15997	-63	-57	-107	39	-152	18	33	-80	-22	-56	81	-29	-3
0.154167	-130	346	-7726	-24012	-111	-10162	-5974	-9713	58	-10874	-7768	-9050	-111	-12136	-8811	-6175	-215	-2733	1540	-21200	-104	-21	-99	-68	-188	-8034	7708	-15591	-48	-8089	9148	-11585	-14	-6432	8197	-15876	-60	-59	-107	35	-170	16	36	-69	-22	-59	80	-30	0
0.155000	-131	268	-7506	-23957	-120	-10140	-5884	-9589	33	-10859	-7658	-8851	-100	-12193	-8719	-6223	-184	-2734	1677	-21176	-108	-24	-125	-74	-293	-8071	7643	-15578	-154	-8092	9148	-11520	121	-6416	8203	-15769	-63	-59	-109	37	-156	15	34	-75	-24	-58	81	-32	0
0.155833	-141	202	-7279	-23894	-169	-10123	-5787	-9466	-36	-10843	-7567	-8672	-126	-12210	-8624	-6288	-185	-2718	1825	-21151	-104	-22	-101	-72	-279	-8114	7584	-15557	-200	-8120	9144	-11461	-97	-6411	8210	-15668	-62	-56	-109	36	-151	20	20	-61	-21	-53	80	-30	-4
0.156667	-142	153	-7049	-23812	-186	-10109	-5687	-9350	-88	-10829	-7485	-8515	-167	-12316	-8523	-6373	-131	-2686	1983	-21129	-105	-23	-101	-73	-249	-8161	7522	-15531	-223	-8144	9136	-11407	-109	-6411	8209	-15580	-63	-59	-108	37	-154	15	35	-75	-22	-55	82	-27	-1
0.157500	-134	108	-6828	-23721	-127	-10105	-5579	-9241	-102	-10821	-7420	-8383	-153	-12383	-8417	-6475	-118	-2637	2103	-21107	-101	-12	-97	-66	-227	-8210	7467	-15489	-165	-8172	9123	-11348	-82	-6422	8208	-15499	-63	-53	-107	41	-163	36	38	-74	-22	-57	85	-26	-1
0.158333	-138	77	-6606	-23611	-122	-10106	-5460	-9139	-109	-10811	-7368	-8275	-166	-12447	-8303	-6594	-145	-2577	2318	-21087	-107	-23	-99	-67	-124	-8267	7406	-15443	-217	-8206	9104	-11302	-150	-6443	8197	-15427	-64	-56	-111	41	-150	20	35	-70	-19	-56	82	-28	-1
0.159167	-152	52	-6387	-23486	-176	-10114	-5336	-9046	-139	-10816	-7327	-8198	-176	-12518	-8188	-6743	-107	-2502	2492	-21054	-107	-23	-97	-69	-63	-8330	7350	-15392	-221	-8248	9081	-11258	-251	-6474	8177	-15359	-61	-55	-108	38	-164	21	34	-62	-22	-56	82	-31	0
0.160000	-172	32	-6178	-23346	-154	-10159	-5207	-8967	-135	-10832	-7300	-8146	-151	-12586	-8062	-6893	-76	-2416	2667	-21053	-109	-22	-100	-69	-126	-8392	7291	-15333	-120	-8297	9062	-11224	-55	-6517	8152	-15299	-62	-60	-107	36	-149	19	35	-75	-22	-55	82	-29	1
0.160833	-145	28	-5978	-23187	-166	-10150	-5071	-8898	-134	-10881	-7282	-8123	-152	-12663	-7930	-7054	-97	-2320	2837	-21038	-104	-22	-99	-68	-266	-8469	7236	-15269	-70	-8357	9025	-11191	-85	-6566	8121	-15239	-62	-59	-107	36	-134	17	35	-76	-23	-58	80	-29	0
0.161667	-138	23	-5789	-23019	-187	-10181	-4937	-8842	-170	-10909	-7270	-8126	-171	-12738	-7803	-7234	-113	-2215	3004	-21026	-104	-22	-99	-67	-320	-8545	7180	-15202	-121	-8418	8992	-11162	-189	-6637	8082	-15178	-63	-58	-108	41	-150	15	35	-73	-18	-55	81	-30	0
0.162500	-150	29	-5621	-22831	-145	-10215	-4798	-8797	-179	-10968	-7268	-8158	-202	-12820	-7669	-7421	-81	-2090	3160	-21011	-105	-19	-98	-68	-354	-8628	7123	-15134	-186	-8490	8951	-11136	-243	-6711	8039	-15114	-59	-57	-108	39	-149	20	35	-73	-21	-59	81	-28	2
0.163333	-163	32	-5463	-22629	-131	-10258	-4656	-8766	-197	-11052	-7267	-8209	-200	-12889	-7535	-7619	22	-1992	3309	-20999	-102	-19	-98	-66	-470	-8716	7069	-15064	-114	-8550	8907	-11113	-308	-6794	7979	-15053	-59	-56	-104	40	-148	19	35	-75	-17	-55	82	-28	0
0.164167	-151	34	-5321	-22439	-160	-10309	-4521	-8751	-238	-11144	-7273	-8292	-190	-12983	-7399	-7817	-18	-1877	3443	-20992	-103	-18	-98	-64	-482	-8808	7012	-15003	-144	-8665	8863	-11092	-200	-6902	7933	-14990	-62	-58	-102	41	-138	20	36	-60	-26	-53	85	-28	0
0.165000	-131	32	-5188	-22234	-180	-10364	-4386	-8742	-251	-11256	-7278	-8396	-182	-13039	-7274	-8024	-83	-1765	3557	-20987	-107	-22	-98	-65	-372	-8903	6957	-14931	-143	-8770	8807	-11078	-64	-7018	7873	-14926	-62	-59	-107	40	-150	18	35	-76	-24	-57	84	-16	-1
0.165833	-146	28	-5087	-22034	-162	-10432	-4261	-8747	-228	-11373	-7290	-8526	-129	-13114	-7152	-8231	-26	-1651	3664	-20981	-103	-21	-99	-63	-254	-9008	6900	-14894	-55	-8880	8753	-11057	-96	-7143	7817	-14856	-57	-59	-103	41	-139	42	33	-74	-19	-56	85	-26	0
0.166667	-164	20	-4999	-21835	-159	-10504	-4137	-8762	-206	-11496	-7294	-8669	-162	-13172	-7037	-8438	1	-1543	3748	-20985	-110	-24	-101	-66	-77	-9109	6848	-14854	-58	-8991	8680	-11045	-91	-7286	7752	-14789	-64	-59	-105	35	-154	17	34	-77	-27	-58	80	-30	-3
0.167500	-167	6	-4926	-21630	-203	-10585	-4026	-8790	-227	-11624	-7308	-8837	-183	-13228	-6923	-8647	-27	-1439	3831	-20991	-109	-23	-101	-68	101	-9237	6795	-14823	-136	-9130	8622	-11029	-102	-7437	7688	-14719	-63	-59	-107	36	-156	10	30	-76	-21	-59	79	-29	-5
0.168333	-160	-14	-4869	-21448	-184	-10676	-3918	-8824	-221	-11751	-7311	-9019	-142	-13272	-6833	-8848	-5	-1341	3869	-21003	-107	-25	-100	-69	7	-9353	6746	-14802	-188	-9263	8565	-11017	38	-7600	7624	-14646	-63	-59	-107	39	-151	13	32	-74	-23	-56	80	-29	-1
0.169167	-155	-46	-4821	-21245	-168	-10770	-3829	-8864	-194	-11866	-7317	-9214	-154	-13286	-6747	-9038	-27	-1246	3914	-21022	-99	-23	-98	-68	-222	-9478	6707	-14789	-246	-9397	8462	-10999	-90	-7775	7565	-14571	-64	-60	-107	40	-200	12	30	-98	-23	-56	81	-28	-6
0.170000	-166	-94	-4800	-21067	-180	-10878	-3742	-8914	-199	-11978	-7320	-9426	-113	-13315	-6676	-9228	1	-1161	3933	-21050	-105	-22	-98	-67	-207	-9602	6666	-14791	-294	-9535	8372	-10984	1	-7955	7502	-14500	-62	-58	-104	42	-151	18	29	-74	-17	-56	82	-28	-3
0.170833	-166	-141	-4770	-20896	-197	-10993	-3669	-8971	-228	-12071	-7324	-9647	-93	-13314	-6608	-9400	18	-1082	3950	-21089	-107	-23	-101	-67	-128	-9737	6627	-14801	-353	-9671	8272	-10971	70	-8163	7447	-14429	-60	-52	-108	39	-152	17	36	-72	-18	-55	79	-29	0
0.171667	-163	-214	-4765	-20733	-189	-11107	-3608	-9032	-245	-12147	-7321	-9871	-169	-13291	-6566	-9566	-3	-1013	3956	-21139	-104	-21	-98	-64	-94	-9874	6596	-14822	-287	-9800	8167	-10960	67	-8341	7384	-14360	-62	-58	-103	40	-151	16	34	-72	-21	-56	82	-27	-1
0.172500	-158	-280	-4763	-20586	-153	-11230	-3559	-9105	-223	-12206	-7318	-10108	-168	-13258	-6533	-9719	3	-957	3957	-21229	-107	-22	-101	-66	-95	-10014	6564	-14850	-173	-9930	8053	-10948	-90	-8538	7327	-14296	-63	-58	-107	40	-148	20	29	-92	-22	-55	82	-35	-1
0.173333	-163	-365	-4770	-20442	-95	-11360	-3498	-9184	-163	-12245	-7313	-10348	-105	-13203	-6512	-9859	-60	-916	3952	-21283	-110	-25	-102	-69	-59	-10168	6531	-14888	-160	-10053	7908	-10941	-135	-8741	7263	-14240	-64	-62	-109	40	-155	17	28	-77	-25	-59	75	-32	-4
0.174167	-166	-464	-4795	-20313	-102	-11494	-3500	-9275	-166	-12267	-7309	-10582	-112	-13141	-6503	-9985	-47	-883	3949	-21374	-110	-28	-102	-69	30	-10317	6498	-14931	-172	-10160	7809	-10932	-70	-8941	7198	-14176	-64	-60	-109	36	-151	16	30	-72	-22	-58	78	-30	0
0.175000	-166	-567	-4813	-20184	-113	-11618	-3480	-9365	-158	-12265	-7297	-10813	-166	-13045	-6503	-10093	-27	-863	3952	-21480	-107	-24	-98	-70	30	-10468	6466	-14976	-221	-10259	7677	-10928	-18	-9137	7131	-14119	-67	-59	-108	40	-152	15	30	-79	-25	-58	81	-25	0
0.175833	-179	-682	-4837	-20065	-104	-11744	-3474	-9467	-142	-12250	-7268	-11033	-156	-12944	-6508	-10188	-115	-852	3962	-21598	-110	-27	-102	-67	-83	-10622	6430	-15020	-321	-10347	7554	-10924	-145	-9350	7063	-14070	-65	-45	-107	38	-150	13	33	-75	-22	-58	81	-31	0
0.176667	-169	-799	-4863	-19951	-98	-11861	-3477	-9571	-163	-12216	-7265	-11248	-100	-12833	-6528	-10261	-118	-852	3983	-21726	-107	-24	-98	-64	-174	-10772	6391	-15061	-308	-10422	7428	-10918	-142	-9512	6997	-14021	-60	-58	-104	41	-151	16	33	-74	-21	-56	80	-27	4
0.177500	-159	-919	-4887	-19844	-113	-11971	-3488	-9691	-181	-12176	-7240	-11451	-75	-12713	-6542	-10321	-161	-863	4017	-21865	-104	-19	-98	-66	-193	-10917	6351	-15101	-282	-10487	7309	-10917	-3	-9694	6923	-13980	-62	-60	-91	40	-152	19	35	-72	-22	-53	82	-26	0
0.178333	-170	-1043	-4916	-19742	-161	-12075	-3515	-9824	-171	-12122	-7222	-11625	-60	-12595	-6574	-10368	-183	-889	4058	-22016	-105	-21	-99	-65	-179	-11067	6292	-15135	-300	-10545	7191	-10918	95	-9848	6842	-13943	-59	-57	-103	41	-148	16	35	-73	-19	-55	82	-27	0
0.179167	-156	-1165	-4938	-19646	-170	-12172	-3542	-9963	-156	-12071	-7196	-11787	-33	-12487	-6607	-10398	-141	-919	4114	-22175	-103	-19	-100	-68	-271	-11209	6231	-15156	-290	-10593	7082	-10924	5	-9999	6756	-13912	-56	-58	-107	42	-170	19	35	-73	-19	-52	82	-27	-1
0.180000	-160	-1283	-4956	-19556	-163	-12256	-3574	-10111	-120	-12018	-7167	-11925	-48	-12359	-6642	-10409	-95	-958	4184	-22338	-109	-19	-95	-68	-308	-11352	6156	-15168	-252	-10639	6982	-10927	11	-10143	6664	-13883	-63	-57	-104	43	-152	17	20	-77	-22	-59	80	-30	-4
0.180833	-172	-1399	-4975	-19469	-189	-12337	-3615	-10278	-105	-11964	-7140	-12038	-78	-12253	-6680	-10404	-151	-1008	4265	-22502	-104	-22	-101	-72	-236	-11476	6068	-15160	-234	-10678	6890	-10934	-66	-10280	6569	-13863	-62	-58	-108	37	-151	20	33	-76	-19	-57	77	-31	1
0.181667	-170	-1498	-4984	-19389	-187	-12405	-3648	-10438	-120	-11922	-7111	-12119	-120	-12160	-6719	-10383	-170	-1050	4357	-22660	-110	-23	-101	-72	-228	-11601	5964	-15135	-220	-10720	6812	-10944	43	-10403	6470	-13846	-66	-60	-111	34	-158	15	26	-80	-25	-61	79	-36	-6
0.182500	-166	-1592	-4989	-19317	-159	-12471	-3691	-10619	-107	-11883	-7078	-12178	-128	-12080	-6760	-10347	-170	-1101	4456	-22816	-109	-22	-102	-68	-274	-11707	5858	-15088	-279	-10756	6751	-10944	9	-10521	6372	-13827	-63	-59	-103	37	-151	22	33	-79	-22	-57	82	-31	-5
0.183333	-160	-1664	-4977	-19244	-76	-12523	-3715	-10797	-108	-11850	-7039	-12201	-136	-12013	-6797	-10289	-134	-1145	4563	-22963	-102	-22	-100	-69	-185	-11824	5734	-15022	-273	-10795	6690	-10943	16	-10632	6269	-13814	-60	-57	-104	39	-150	13	34	-76	-21	-56	84	-29	3
0.184167	-174	-1722	-4966	-19180	-18	-12575	-3752	-10982	-121	-11832	-7008	-12195	-105	-11969	-6842	-10223	-117	-1187	4667	-23100	-109	-22	-98	-66	-250	-11901	5602	-14936	-216	-10837	6654	-10934	266	-10734	6167	-13805	-63	-56	-104	42	-152	20	34	-76	-19	-58	84	-29	0
0.185000	-171	-1766	-4948	-19124	20	-12623	-3776	-11175	-88	-11823	-6971	-12169	-139	-11943	-6874	-10140	-152	-1222	4769	-23215	-105	-19	-99	-67	-290	-11985	5461	-14827	-272	-10881	6623	-10934	396	-10831	6064	-13798	-60	-53	-104	40	-152	20	35	-74	-21	-47	85	-23	2
0.185833	-167	-1791	-4919	-19070	45	-12672	-3813	-11369	-42	-11825	-6920	-12115	-216	-11936	-6914	-10051	-87	-1238	4859	-23316	-104	-17	-97	-64	-170	-12056	5313	-14700	-322	-10934	6608	-10926	161	-10925	5960	-13796	-59	-79	-105	41	-148	18	36	-74	-19	-53	81	-30	-1
0.186667	-174	-1807	-4893	-19031	41	-12726	-3816	-11572	-58	-11843	-6910	-12038	-237	-11953	-6953	-9954	-32	-1250	4932	-23392	-105	-22	-104	-70	-235	-12121	5158	-14562	-365	-10994	6586	-10909	160	-11017	5855	-13797	-64	-58	-110	36	-154	16	35	-79	-24	-60	77	-34	0
0.187500	-181	-1810	-4861	-18994	78	-12778	-3830	-11770	-45	-11872	-6881	-11948	-241	-11992	-6998	-9852	-79	-1242	4983	-23439	-112	-24	-103	-72	-308	-12176	5001	-14404	-331	-11062	6573	-10887	126	-11101	5748	-13800	-65	-60	-112	39	-150	17	34	-78	-23	-60	78	-33	-5
0.188333	-183	-1803	-4824	-18961	104	-12835	-3838	-11965	-31	-11906	-6852	-11827	-221	-12030	-7032	-9747	-69	-1218	5010	-23450	-85	-23	-100	-69	-236	-12221	4855	-14237	-204	-11131	6575	-10847	35	-11178	5664	-13801	-62	-59	-110	38	-153	18	33	-76	-21	-57	70	-28	-3
0.189167	-178	-1783	-4788	-18930	84	-12897	-3846	-12157	-48	-11949	-6829	-11701	-253	-12109	-7077	-9643	-74	-1173	5010	-23431	-107	-23	-101	-68	-221	-12263	4710	-14061	-245	-11212	6574	-10801	-35	-11251	5573	-13808	-38	-61	-105	42	-149	17	36	-75	-21	-60	80	-32	0
0.190000	-182	-1757	-4758	-18907	98	-12962	-3851	-12343	-10	-12003	-6811	-11570	-288	-12168	-7118	-9537	-48	-1116	4964	-23372	-108	-25	-118	-68	-246	-12302	4572	-13887	-304	-11300	6579	-10747	-14	-11317	5486	-13812	-66	-64	-111	38	-151	13	23	-69	-21	-61	81	-32	-5
0.190833	-186	-1729	-4733	-18887	103	-13029	-3857	-12516	21	-12061	-6797	-11434	-277	-12255	-7164	-9442	-60	-1031	4899	-23262	-107	-24	-102	-69	-227	-12329	4444	-13709	-317	-11381	6579	-10676	71	-11367	5409	-13814	-63	-58	-109	40	-151	18	36	-75	-23	-62	81	-30	-1
0.191667	-170	-1697	-4708	-18866	112	-13100	-3857	-12686	-18	-12119	-6786	-11291	-287	-12340	-7206	-9354	-74	-926	4796	-23099	-108	-23	-101	-66	-227	-12359	4329	-13534	-440	-11477	6584	-10598	-1	-11418	5335	-13824	-63	-60	-108	42	-151	19	37	-75	-23	-59	82	-29	3
0.192500	-166	-1665	-4695	-18849	103	-13172	-3857	-12841	8	-12184	-6790	-11158	-280	-12434	-7251	-9273	-79	-808	4656	-22888	-104	-18	-98	-67	-222	-12381	4235	-13374	-496	-11574	6579	-10507	-29	-11453	5271	-13837	-58	-58	-108	44	-152	18	37	-74	-19	-59	80	-31	2
0.193333	-173	-1637	-4698	-18834	99	-13251	-3860	-12984	57	-12247	-6788	-11027	-301	-12531	-7302	-9216	-68	-678	4481	-22613	-105	-24	-100	-70	-161	-12400	4151	-13219	-397	-11671	6571	-10408	37	-11483	5205	-13849	-64	-58	-105	39	-151	16	34	-73	-21	-57	80	-32	-1
0.194167	-173	-1618	-4709	-18820	82	-13356	-3865	-13107	24	-12316	-6802	-10928	-291	-12629	-7354	-9168	-68	-535	4276	-22269	-107	-23	-102	-68	-87	-12427	4083	-13088	-341	-11769	6558	-10300	-110	-11497	5153	-13863	-64	-57	-99	40	-151	19	34	-79	-25	-58	81	-31	-4
0.195000	-179	-1603	-4734	-18808	40	-13401	-3863	-13215	-31	-12384	-6826	-10801	-240	-12724	-7408	-9141	-17	-379	4051	-21866	-101	-26	-99	-70	-67	-12452	4037	-12965	-321	-11863	6534	-10184	-148	-11512	5100	-13889	-67	-61	-105	41	-149	17	36	-62	-23	-57	84	-32	-1
0.195833	-171	-1592	-4771	-18794	60	-13473	-3865	-13301	-52	-12450	-6852	-10709	-245	-12816	-7461	-9126	-22	-220	3810	-21375	-107	-25	-99	-69	-131	-12477	4005	-12858	-259	-11963	6504	-10063	-135	-11510	5057	-13930	-65	-60	-105	43	-154	16	33	-78	-28	-57	82	-30	0
0.196667	-176	-1582	-4821	-18783	33	-13541	-3851	-13361	-82	-12510	-6896	-10623	-231	-12906	-7510	-9128	-17	-63	3560	-20829	-105	-22	-98	-62	-234	-12498	3992	-12766	-246	-12044	6463	-9937	-306	-11504	5016	-13934	-63	-57	-103	42	-149	21	36	-73	-19	-57	82	-28	1
0.197500	-178	-1576	-4881	-18766	-26	-13600	-3830	-13407	-126	-12579	-6943	-10560	-233	-12988	-7559	-9150	-9	95	3312	-20186	-103	-21	-99	-67	-307	-12526	3990	-12693	-241	-12129	6415	-9814	-365	-11497	4982	-13960	-81	-56	-80	43	-147	17	35	-75	-17	-56	81	-28	5
0.198333	-171	-1576	-4956	-18759	-34	-13659	-3820	-13426	-144	-12638	-6998	-10508	-229	-13072	-7611	-9189	-10	242	3066	-19479	-110	-23	-88	-70	-294	-12553	3999	-12633	-271	-12216	6354	-9704	-346	-11490	4948	-14001	-65	-62	-107	39	-152	17	35	-76	-25	-57	78	-16	-1
0.199167	-171	-1575	-5035	-18746	-27	-13713	-3796	-13427	-168	-12700	-7062	-10476	-220	-13120	-7657	-9243	-16	380	2845	-18696	-104	-23	-101	-70	-343	-12582	4019	-12587	-197	-12291	6293	-9594	-379	-11480	4922	-14049	-62	-57	-107	40	-150	17	35	-77	-19	-56	81	-32	-3
0.200000	-177	-1575	-5121	-18732	-45	-13754	-3760	-13397	-158	-12750	-7123	-10451	-199	-13210	-7697	-9306	39	502	2651	-17855	-103	-22	-101	-72	-408	-12611	4046	-12549	-39	-12365	6217	-9496	-293	-11471	4900	-14087	-60	-58	-109	38	-151	3	34	-76	-23	-53	78	-56	-3
0.200833	-174	-1564	-5206	-18718	-98	-13795	-3720	-13354	-158	-12803	-7195	-10442	-198	-13271	-7739	-9381	-6	604	2493	-16954	-107	-25	-103	-73	-327	-12640	4070	-12528	9	-12437	6139	-9411	-243	-11465	4886	-14133	-64	-63	-108	38	-151	13	30	-79	-26	-60	79	-33	-3
0.201667	-178	-1555	-5293	-18701	-99	-13825	-3667	-13284	-128	-12848	-7253	-10437	-203	-13321	-7771	-9461	5	688	2382	-16009	-107	-22	-102	-69	-174	-12663	4099	-12509	75	-12500	6058	-9346	-238	-11463	4874	-14189	-65	-59	-108	41	-150	18	30	-80	-22	-55	80	-30	-5
0.202500	-174	-1538	-5367	-18684	-107	-13852	-3610	-13193	-131	-12892	-7316	-10448	-196	-13364	-7798	-9551	23	750	2324	-15035	-107	-23	-101	-69	-236	-12689	4121	-12499	114	-12558	5978	-9297	-167	-11470	4867	-14231	-62	-59	-107	40	-150	16	28	-78	-18	-57	79	-28	2
0.203333	-162	-1537	-5438	-18673	-126	-13871	-3547	-13100	-158	-12926	-7368	-10464	-235	-13394	-7817	-9641	43	784	2319	-14028	-103	-21	-100	-91	-225	-12711	4123	-12488	142	-12617	5894	-9272	-185	-11485	4865	-14294	-64	-57	-105	39	-152	17	33	-76	-22	-58	80	-28	0
0.204167	-152	-1485	-5503	-18648	-150	-13884	-3480	-12992	-162	-12958	-7416	-10485	-223	-13416	-7836	-9732	-19	795	2383	-13016	-105	-19	-99	-66	-139	-12730	4154	-12486	176	-12666	5817	-9266	-111	-11500	4860	-14345	-59	-57	-102	36	-150	17	32	-79	-18	-56	81	-31	0
0.205000	-156	-1445	-5552	-18624	-144	-13895	-3412	-12871	-161	-12978	-7447	-10512	-203	-13425	-7849	-9825	-66	784	2507	-12019	-103	-18	-99	-64	-74	-12746	4152	-12485	202	-12715	5737	-9284	-138	-11526	4868	-14395	-59	-58	-102	38	-133	21	36	-73	-17	-59	80	-25	1
0.205833	-151	-1406	-5592	-18599	-126	-13898	-3350	-12741	-166	-12995	-7469	-10547	-197	-13422	-7854	-9912	-26	741	2707	-11046	-103	-21	-98	-66	-52	-12760	4141	-12487	129	-12758	5660	-9328	-172	-11554	4869	-14441	-63	-58	-104	41	-150	19	32	-79	-23	-55	82	-27	0
0.206667	-160	-1365	-5622	-18573	-139	-13900	-3294	-12621	-161	-13008	-7474	-10585	-181	-13407	-7859	-9998	-42	671	2965	-10127	-110	-24	-104	-74	-34	-12774	4111	-12497	40	-12802	5586	-9385	17	-11599	4869	-14496	-69	-62	-112	33	-155	11	23	-83	-27	-64	75	-30	-6
0.207500	-159	-1321	-5641	-18538	-125	-13895	-3243	-12499	-135	-13010	-7468	-10627	-184	-13384	-7861	-10073	-58	579	3291	-9259	-110	-24	-104	-72	-13	-12783	4074	-12500	-8	-12835	5516	-9454	-85	-11635	4873	-14527	-69	-60	-110	32	-153	15	25	-82	-24	-59	78	-34	-5
0.208333	-161	-1278	-5653	-18502	-125	-13879	-3198	-12364	-96	-13003	-7432	-10658	-186	-13323	-7850	-10144	53	466	3680	-8451	-108	-23	-101	-72	-52	-12786	4032	-12503	-35	-12858	5452	-9542	-307	-11672	4869	-14552	-68	-60	-108	35	-152	15	29	-79	-24	-60	79	-65	-4
0.209167	-155	-1234	-5646	-18451	-125	-13852	-3151	-12238	-102	-12963	-7383	-10697	-151	-13257	-7845	-10203	-40	338	4134	-7733	-111	-24	-102	-68	-111	-12785	3972	-12513	-73	-12873	5387	-9626	-149	-11714	4862	-14570	-68	-59	-111	35	-154	13	28	-82	-22	-58	80	-32	-8
0.210000	-159	-1202	-5644	-18399	-80	-13817	-3145	-12122	-128	-12953	-7311	-10732	-108	-13171	-7830	-10258	-124	192	4627	-7120	-111	-25	-95	-70	-201	-12781	3917	-12521	-160	-12882	5329	-9731	-195	-11748	4845	-14580	-59	-58	-109	38	-151	16	32	-51	-24	-60	81	-29	0
0.210833	-153	-1176	-5627	-18336	-79	-13768	-3140	-12015	-126	-12917	-7229	-10771	-116	-13072	-7815	-10301	-69	32	5167	-6610	-107	-23	-101	-68	-297	-12786	3849	-12533	-121	-12884	5262	-9827	-51	-11786	4826	-14577	-62	-59	-108	40	-148	15	29	-77	-17	-58	81	-28	3
0.211667	-155	-1164	-5619	-18267	-98	-13713	-3148	-11911	-118	-12870	-7128	-10808	-120	-12957	-7798	-10339	-177	-134	5725	-6227	-104	-24	-99	-67	-357	-12775	3784	-12549	4	-12880	5208	-9920	-64	-11815	4790	-14566	-63	-61	-107	40	-153	17	34	-74	-21	-58	81	-28	0
0.212500	-152	-1163	-5607	-18194	-124	-13635	-3167	-11820	-126	-12816	-7033	-10851	-120	-12825	-7777	-10373	-214	-307	6305	-5964	-105	-22	-98	-66	-275	-12774	3714	-12565	73	-12867	5142	-10005	-186	-11841	4760	-14542	-62	-55	-104	40	-156	16	32	-77	-23	-56	85	-28	-5
0.213333	-155	-1179	-5606	-18116	-101	-13546	-3204	-11741	-124	-12753	-6899	-10895	-112	-12683	-7755	-10399	-144	-487	6881	-5833	-105	-23	-101	-66	-177	-12772	3647	-12586	115	-12852	5069	-10077	-166	-11865	4688	-14510	-64	-58	-105	41	-155	17	35	-77	-23	-56	81	-35	-3
0.214167	-167	-1218	-5593	-18072	-82	-13450	-3247	-11678	-119	-12689	-6776	-10948	-109	-12534	-7729	-10424	-165	-659	7456	-5837	-110	-25	-100	-70	-163	-12780	3582	-12613	147	-12831	4973	-10140	-149	-11884	4628	-14466	-65	-60	-113	39	-153	16	32	-79	-23	-60	80	-31	0
0.215000	-159	-1267	-5594	-17948	-159	-13336	-3298	-11630	-91	-12613	-6652	-10998	-113	-12376	-7697	-10458	-172	-833	7997	-5980	-111	-26	-105	-74	-119	-12788	3521	-12641	110	-12814	4907	-10185	-205	-11900	4549	-14415	-66	-64	-110	32	-155	12	29	-81	-26	-62	77	-36	-5
0.215833	-148	-1332	-5592	-17862	-139	-13211	-3349	-11607	-100	-12535	-6529	-11056	-104	-12209	-7659	-10467	-184	-991	8512	-6246	-108	-23	-103	-70	-114	-12799	3468	-12669	12	-12787	4818	-10205	-103	-11893	4474	-14348	-65	-61	-108	40	-152	13	33	-81	-24	-58	81	-33	-1
0.216667	-138	-1412	-5587	-17766	-110	-13065	-3400	-11567	-101	-12440	-6402	-11120	-80	-12036	-7606	-10480	-233	-1141	8973	-6635	-108	-15	-102	-65	-186	-12818	3423	-12707	24	-12761	4728	-10207	-98	-11919	4384	-14276	-62	-53	-105	42	-153	16	36	-77	-24	-46	82	-28	-1
0.217500	-127	-1502	-5576	-17670	-125	-12912	-3448	-11549	-87	-12339	-6286	-11189	-77	-11861	-7544	-10493	-343	-1272	9382	-7136	-100	-21	-97	-69	-164	-12838	3386	-12742	44	-12742	4629	-10200	-75	-11918	4304	-14198	-69	-56	-103	41	-148	18	35	-77	-21	-56	82	-28	2
0.218333	-132	-1606	-5572	-17580	-95	-12749	-3492	-11551	-65	-12254	-6178	-11262	-82	-11690	-7476	-10508	-294	-1395	9721	-7742	-103	-17	-100	-70	-128	-12863	3358	-12781	-16	-12726	4521	-10164	-67	-11927	4211	-14117	-61	-56	-108	44	-150	18	35	-83	-23	-58	84	-28	0
0.219167	-114	-1719	-5551	-17493	-97	-12602	-3539	-11566	-49	-12169	-6081	-11344	-113	-11527	-7404	-10516	-217	-1499	9994	-8435	-107	-21	-101	-67	-142	-12897	3330	-12822	-43	-12716	4415	-10117	-151	-11931	4129	-14028	-66	-56	-104	40	-153	16	34	-76	-25	-57	82	-30	0
0.220000	-115	-1843	-5521	-17413	-130	-12413	-3563	-11584	-74	-12064	-5997	-11430	-90	-11361	-7310	-10527	-212	-1596	10186	-9184	-107	-21	-100	-69	-120	-12930	3312	-12862	-64	-12709	4312	-10063	-95	-11945	4046	-13944	-62	-57	-105	40	-158	17	36	-78	-18	-58	84	-28	3
0.220833	-127	-1970	-5474	-17336	-187	-12235	-3584	-11610	-81	-11970	-5919	-11516	-114	-11199	-7220	-10527	-69	-1671	10309	-9984	-104	-21	-99	-69	-189	-12979	3294	-12905	-41	-12703	4213	-9996	-43	-11955	3974	-13852	-60	-56	-104	42	-150	17	34	-80	-19	-55	84	-28	0
0.221667	-125	-2100	-5413	-17265	-183	-12060	-3598	-11640	-76	-11872	-5847	-11599	-187	-11044	-7113	-10494	188	-1741	10353	-10793	-113	-18	-101	-68	-159	-12997	3288	-12945	-44	-12702	4116	-9924	-227	-11972	3916	-13766	-61	-60	-105	40	-150	27	35	-77	-22	-58	94	-29	0
0.222500	-107	-2233	-5326	-17209	-204	-11892	-3605	-11647	-73	-11781	-5786	-11681	-211	-10897	-7002	-10506	343	-1800	10333	-11609	-107	-22	-99	-69	-68	-13030	3281	-12984	-23	-12703	4033	-9835	62	-11987	3871	-13684	-60	-59	-107	41	-151	16	30	-76	-17	-58	82	-31	1
0.223333	-118	-2364	-5222	-17143	-210	-11718	-3601	-11698	-51	-11690	-5727	-11757	-230	-10753	-6885	-10486	277	-1857	10244	-12395	-107	-22	-102	-70	-72	-13053	3278	-13026	-48	-12701	3962	-9780	180	-12014	3837	-13606	-69	-61	-105	38	-154	15	30	-77	-27	-58	80	-33	-5
0.224167	-136	-2496	-5071	-17094	-187	-11555	-3581	-11726	-48	-11605	-5671	-11826	-273	-10609	-6762	-10449	230	-1904	10103	-13142	-103	-19	-102	-69	-24	-13067	3275	-13060	-75	-12694	3915	-9706	70	-12058	3826	-13528	-64	-55	-105	39	-149	16	32	-75	-18	-55	82	-29	0
0.225000	-141	-2622	-4928	-17045	-174	-11393	-3579	-11739	-64	-11511	-5609	-11881	-238	-10484	-6637	-10400	158	-1954	9911	-13815	-104	-21	-100	-66	-57	-13073	3275	-13098	-99	-12685	3865	-9640	-47	-12062	3828	-13459	-66	-55	-104	41	-146	19	36	-72	-18	-53	82	-29	1
0.225833	-136	-2735	-4742	-17003	-176	-11241	-3569	-11744	-80	-11423	-5555	-11926	-171	-10334	-6508	-10335	127	-2005	9682	-14397	-105	-19	-98	-67	-130	-13071	3266	-13135	-215	-12670	3839	-9578	-44	-12081	3843	-13401	-60	-57	-104	39	-149	18	32	-75	-21	-56	85	-28	0
0.226667	-161	-2855	-4537	-16968	-187	-11098	-3560	-11743	-92	-11335	-5493	-11961	-377	-10205	-6387	-10261	104	-2068	9424	-14881	-105	-23	-98	-68	-130	-13051	3258	-13178	-218	-12650	3831	-9529	-237	-12103	3875	-13349	-64	-59	-104	37	-152	17	30	-77	-30	-62	80	-29	12
0.227500	-167	-2961	-4311	-16919	-174	-10963	-3549	-11730	-113	-11246	-5431	-11980	-563	-10068	-6266	-10172	76	-2129	9133	-15247	-108	-25	-101	-69	-148	-13022	3247	-13222	-136	-12634	3841	-9485	-234	-12119	3917	-13303	-65	-61	-107	36	-152	15	27	-78	-27	-58	79	-31	-3
0.228333	-174	-3058	-4070	-16904	-167	-10827	-3556	-11706	-98	-11151	-5356	-11987	-419	-9935	-6153	-10071	9	-2192	8830	-15489	-112	-23	-105	-68	-129	-12977	3232	-13267	-122	-12590	3863	-9443	-155	-12123	3968	-13264	-64	-60	-104	39	-152	17	50	-75	-23	-58	82	-30	-1
0.229167	-184	-3144	-3808	-16872	-193	-10696	-3565	-11670	-117	-11045	-5286	-11981	-286	-9796	-6041	-9956	-36	-2263	8526	-15604	-105	-23	-98	-68	-102	-12922	3213	-13312	-112	-12545	3914	-9406	-114	-12114	4034	-13229	-63	-60	-109	40	-151	18	29	-77	-26	-60	80	-28	-1
0.230000	-169	-3220	-3544	-16842	-167	-10576	-3580	-11624	-144	-10937	-5208	-11965	-183	-9661	-5938	-9829	-43	-2341	8196	-15598	-110	-21	-99	-68	-141	-12857	3193	-13364	-139	-12497	3931	-9375	-163	-12093	4094	-13204	-64	-57	-105	49	-152	40	34	-76	-9	-59	79	-29	-3
0.230833	-150	-3283	-3272	-16805	-168	-10459	-3607	-11573	-118	-10817	-5131	-11940	-55	-9522	-5843	-9700	-48	-2422	7917	-15474	-111	-22	-99	-70	-187	-12783	3160	-13407	-212	-12446	3973	-9347	-154	-12061	4162	-13183	-65	-59	-105	38	-150	18	33	-75	-22	-58	81	-29	1
0.231667	-144	-3337	-3006	-16771	-202	-10332	-3643	-11515	-121	-10685	-5051	-11909	29	-9376	-5758	-9563	-53	-2506	7629	-15242	-108	-23	-99	-69	-185	-12698	3123	-13488	-591	-12385	4011	-9324	-116	-12012	4224	-13168	-64	-62	-109	39	-153	19	32	-84	-23	-59	81	-30	-4
0.232500	-135	-3382	-2749	-16732	-184	-10212	-3685	-11459	-125	-10539	-4956	-11872	72	-9226	-5673	-9416	104	-2587	7342	-14931	-107	-22	-100	-67	-141	-12606	3088	-13554	-1335	-12321	4053	-9292	-66	-11933	4287	-13152	-65	-86	-105	41	-152	16	32	-76	-22	-57	81	-28	0
0.233333	-135	-3412	-2499	-16690	-150	-10074	-3725	-11396	-112	-10373	-4897	-11834	89	-9074	-5591	-9266	174	-2671	7073	-14542	-107	-23	-100	-69	-80	-12513	3050	-13629	-1475	-12255	4071	-9270	16	-11857	4342	-13143	-64	-59	-108	39	-154	18	33	-79	-26	-60	78	-58	-5
0.234167	-136	-3435	-2257	-16643	-153	-9931	-3768	-11340	-95	-10194	-4831	-11794	107	-8914	-5515	-9110	160	-2752	6823	-14113	-112	-25	-102	-72	-55	-12414	3008	-13705	-1212	-12185	4078	-9264	23	-11748	4391	-13139	-67	-62	-107	39	-153	15	33	-78	-24	-59	80	-32	0
0.235000	-129	-3446	-2066	-16594	-162	-9774	-3803	-11287	-92	-9994	-4770	-11770	138	-8746	-5458	-8954	39	-2834	6590	-13658	-109	-26	-99	-69	-180	-12315	2967	-13791	-1124	-12110	4074	-9215	-198	-11626	4436	-13136	-52	-65	-104	41	-156	15	37	-78	-23	-60	78	-34	-8
0.235833	-105	-3450	-1882	-16528	-151	-9606	-3836	-11244	-86	-9778	-4713	-11728	128	-8571	-5360	-8791	-257	-2902	6376	-13203	-108	-23	-100	-69	-266	-12213	2932	-13876	-1028	-12032	4052	-9190	-50	-11486	4476	-13133	-65	-60	-110	39	-154	15	33	-78	-24	-60	79	-30	-5
0.236667	-82	-3446	-1717	-16487	-138	-9418	-3855	-11207	-63	-9539	-4668	-11700	115	-8385	-5282	-8625	-549	-2964	6179	-12769	-107	-24	-96	-67	-325	-12113	2899	-13960	-854	-11946	4012	-9170	-174	-11331	4511	-13134	-61	-59	-104	43	-152	18	41	-76	-21	-58	78	-32	-4
0.237500	-76	-3437	-1580	-16428	-107	-9214	-3860	-11182	12	-9282	-4630	-11678	95	-8188	-5188	-8452	-621	-3021	5999	-12382	-105	-22	-98	-67	-248	-12009	2874	-14050	-659	-11856	3953	-9151	-72	-11160	4541	-13138	-58	-56	-103	43	-149	18	36	-75	-22	-56	82	-31	1
0.238333	-76	-3424	-1475	-16372	-88	-8987	-3855	-11169	-8	-9006	-4607	-11667	85	-7987	-5096	-8278	-621	-3066	5834	-12064	-105	-18	-98	-65	-95	-11909	2857	-14134	-591	-11764	3870	-9149	311	-10987	4570	-13142	-59	-57	-103	40	-148	19	37	-79	-21	-55	80	-33	3
0.239167	-88	-3410	-1389	-16318	-73	-8720	-3832	-11182	-65	-8721	-4591	-11666	107	-7779	-4995	-8100	-618	-3106	5687	-11825	-105	-24	-100	-69	6	-11807	2847	-14205	-465	-11654	3780	-9152	332	-10804	4593	-13156	-62	-59	-107	38	-151	16	35	-77	-22	-56	81	-31	0
0.240000	-113	-3394	-1335	-16264	-72	-8483	-3786	-11189	-64	-8423	-4583	-11673	116	-7562	-4890	-7911	-626	-3132	5558	-11689	-107	-26	-99	-72	54	-11706	2852	-14299	-285	-11570	3671	-9174	-6	-10616	4621	-13168	-66	-61	-111	38	-149	15	33	-78	-26	-61	77	-36	-6
0.240833	-99	-3383	-1299	-16214	-67	-8206	-3732	-11223	-86	-8119	-4582	-11690	108	-7337	-4777	-7712	-587	-3146	5449	-11657	-108	-25	-101	-72	36	-11597	2849	-14371	-329	-11457	3560	-9202	157	-10421	4651	-13182	-63	-63	-110	39	-153	19	35	-75	-23	-60	81	-31	0
0.241667	-95	-3369	-1272	-16159	-46	-7905	-3649	-11259	-104	-7797	-4579	-11710	101	-7104	-4663	-7505	-476	-3142	5372	-11736	-105	-25	-100	-68	76	-11483	2897	-14437	-251	-11340	3447	-9251	241	-10225	4685	-13194	-64	-59	-108	44	-153	17	35	-74	-22	-56	80	-18	-1
0.242500	-109	-3358	-1279	-16108	-69	-7599	-3557	-11289	-100	-7479	-4580	-11741	288	-6861	-4529	-7282	-481	-3124	5285	-11925	-109	-27	-101	-69	99	-11363	2938	-14493	-155	-11216	3340	-9316	174	-10032	4726	-13211	-62	-65	-107	37	-149	20	36	-78	-22	-57	81	-32	1
0.243333	-124	-3353	-1253	-16059	-88	-7269	-3456	-11369	-85	-7158	-4579	-11781	571	-6619	-4404	-7054	-515	-3085	5228	-12221	-102	-22	-98	-68	-33	-11230	2995	-14540	-212	-11094	3234	-9401	87	-9840	4770	-13227	-62	-57	-104	43	-149	10	37	-52	-21	-57	68	-32	-1
0.244167	-126	-3350	-1247	-16006	-102	-6942	-3349	-11437	-63	-6841	-4576	-11825	628	-6371	-4276	-6810	-317	-3032	5189	-12625	-104	-22	-101	-67	-90	-11089	3064	-14572	-10	-10966	3150	-9500	17	-9646	4824	-13244	-62	-55	-105	39	-150	18	37	-73	-17	-53	84	-31	-1
0.245000	-124	-3356	-1245	-15959	-145	-6610	-3232	-11509	-69	-6536	-4572	-11877	613	-6128	-4160	-6560	-184	-2955	5168	-13114	-101	-17	-97	-66	-91	-10944	3144	-14600	76	-10839	3074	-9622	-38	-9456	4885	-13257	-56	-55	-104	46	-148	22	38	-72	-18	-56	81	-30	2
0.245833	-124	-3355	-1232	-15914	-160	-6282	-3119	-11586	-74	-6244	-4547	-11934	591	-5884	-4039	-6302	-131	-2855	5159	-13674	-103	-18	-102	-78	-109	-10784	3240	-14614	70	-10713	3027	-9755	-99	-9274	4950	-13271	-61	-58	-109	42	-150	21	38	-73	-23	-56	84	-28	0
0.246667	-114	-3364	-1211	-15869	-165	-5960	-3008	-11668	-70	-5971	-4524	-12001	514	-5656	-3938	-6041	-35	-2735	5155	-14293	-108	-24	-101	-68	-113	-10623	3339	-14627	206	-10596	3003	-9911	-116	-9103	5019	-13286	-64	-65	-95	40	-152	17	34	-79	-24	-58	77	-33	-1
0.247500	-115	-3368	-1195	-15833	-203	-5629	-2905	-11750	-79	-5718	-4495	-12077	430	-5433	-3842	-5777	-1	-2591	5160	-14943	-111	-26	-104	-72	-147	-10452	3451	-14624	157	-10473	3014	-10077	-147	-8932	5098	-13300	-64	-60	-112	37	-152	15	34	-80	-19	-58	80	-32	-1
0.248333	-124	-3365	-1127	-15784	-210	-5348	-2804	-11830	-81	-5488	-4452	-12153	287	-5217	-3763	-5524	-13	-2419	5168	-15610	-110	-24	-104	-70	-220	-10280	3573	-14616	205	-10359	3056	-10249	-417	-8765	5180	-13303	-65	-61	-110	43	-154	15	33	-80	-25	-60	77	-39	-8
0.249167	-145	-3357	-1057	-15740	-184	-5064	-2715	-11912	-83	-5284	-4401	-12235	191	-5018	-3697	-5258	75	-2215	5175	-16266	-111	-24	-103	-75	-258	-10101	3705	-14597	357	-10243	3137	-10424	-273	-8602	5272	-13298	-65	-60	-110	39	-151	18	34	-74	-22	-57	78	-4	-3
0.250000	-152	-3332	-962	-15694	-154	-4794	-2625	-11983	-79	-5109	-4339	-12323	120	-4834	-3647	-5007	105	-1984	5178	-16890	-107	-25	-101	-69	-300	-9928	3843	-14570	353	-10148	3253	-10602	-183	-8446	5370	-13296	-65	-58	-114	39	-151	17	35	-77	-23	-61	77	-33	-1
0.250833	-155	-3296	-850	-15648	-133	-4546	-2555	-12057	-33	-4958	-4276	-12415	-9	-4672	-3612	-4770	101	-1721	5167	-17446	-108	-24	-101	-67	-277	-9759	3988	-14536	430	-10053	3402	-10773	-251	-8297	5465	-13285	-66	-59	-110	41	-149	19	35	-74	-22	-56	78	-30	-5
0.251667	-152	-3249	-718	-15602	-100	-4317	-2490	-12129	25	-4838	-4206	-12521	-152	-4536	-3592	-4558	35	-1436	5140	-17960	-101	-23	-100	-68	-400	-9605	4137	-14500	517	-9969	3588	-10941	-176	-8153	5561	-13270	-61	-57	-103	40	-150	19	34	-75	-21	-59	80	-29	2
0.252500	-151	-3182	-577	-15560	-95	-4128	-2438	-12203	47	-4748	-4138	-12624	-270	-4422	-3582	-4374	-10	-1121	5092	-18371	-105	-23	-100	-67	-495	-9465	4292	-14457	500	-9897	3801	-11101	-48	-8027	5665	-13252	-63	-60	-108	40	-152	19	36	-74	-23	-59	82	-30	0
0.253333	-158	-3100	-410	-15514	-78	-3955	-2399	-12278	25	-4686	-4081	-12742	-326	-4336	-3591	-4215	-4	-781	5018	-18678	-108	-22	-98	-67	-413	-9340	4453	-14413	450	-9835	4045	-11243	-219	-7910	5772	-13228	-66	-72	-105	40	-152	13	34	-77	-24	-61	81	-30	-1
0.254167	-156	-2998	-238	-15473	-60	-3808	-2371	-12357	-3	-4650	-4025	-12862	-437	-4279	-3605	-4109	-32	-407	4914	-18870	-109	-17	-98	-68	-281	-9240	4615	-14359	424	-9779	4310	-11375	-131	-7800	5879	-13203	-63	-59	-111	41	-150	17	35	-74	-24	-59	79	-30	-5
0.255000	-171	-2881	-59	-15429	-30	-3704	-2355	-12443	-16	-4632	-3986	-12992	-537	-4255	-3624	-4042	-29	-11	4777	-18932	-109	-23	-100	-69	-156	-9164	4778	-14309	520	-9730	4593	-11482	-52	-7711	5992	-13176	-64	-59	-107	41	-152	19	33	-75	-25	-63	80	-29	-4
0.255833	-185	-2744	119	-15394	12	-3600	-2351	-12531	-50	-4633	-3970	-13130	-562	-4260	-3643	-4020	-43	405	4611	-18870	-109	-24	-98	-68	-173	-9113	4952	-14250	430	-9700	4900	-11566	-79	-7631	6109	-13149	-67	-63	-107	40	-153	17	21	-76	-34	-61	80	-30	9
0.256667	-181	-2592	296	-15355	32	-3535	-2358	-12611	-76	-4649	-3973	-13266	-627	-4295	-3656	-4058	-92	845	4421	-18668	-110	-24	-103	-70	-216	-9088	5128	-14191	319	-9672	5193	-11629	-119	-7570	6227	-13116	-63	-70	-109	41	-150	18	29	-74	-25	-61	82	-29	-1
0.257500	-185	-2428	466	-15320	39	-3491	-2377	-12736	-98	-4671	-4000	-13406	-667	-4356	-3664	-4149	18	1302	4203	-18352	-103	-23	-98	-63	-162	-9096	5303	-14122	407	-9646	5535	-11660	-52	-7523	6355	-13085	-62	-59	-107	43	-152	18	34	-73	-33	-56	82	-26	-5
0.258333	-184	-2254	631	-15283	57	-3471	-2408	-12850	-119	-4697	-4051	-13546	-698	-4445	-3660	-4306	-6	1769	3965	-17901	-107	-21	-97	-66	-135	-9113	5483	-14052	344	-9630	5850	-11670	136	-7499	6494	-13061	-58	-59	-105	42	-153	17	34	-77	-24	-58	82	-31	0
0.259167	-180	-2071	780	-15250	60	-3468	-2450	-12977	-148	-4721	-4134	-13681	-728	-4558	-3644	-4530	-1	2254	3715	-17353	-107	-19	-99	-68	-62	-9154	5664	-13978	213	-9616	6164	-11653	280	-7485	6626	-13036	-64	-58	-108	43	-150	17	33	-74	-24	-58	82	-25	0
0.260000	-196	-1881	907	-15218	94	-3486	-2502	-13112	-168	-4746	-4249	-13810	-715	-4693	-3615	-4826	25	2738	3466	-16719	-104	-21	-101	-67	-68	-9215	5840	-13901	156	-9606	6468	-11622	199	-7489	6746	-13012	-63	-61	-107	42	-151	17	33	-75	-27	-59	80	-28	0
0.260833	-194	-1684	1014	-15188	140	-3520	-2562	-13248	-103	-4759	-4396	-13924	-706	-4844	-3562	-5195	-49	3217	3232	-16027	-103	-22	-97	-67	-160	-9287	6017	-13819	101	-9590	6756	-11536	69	-7506	6920	-12996	-63	-62	-104	41	-144	18	32	-77	-24	-57	82	-27	2
0.261667	-195	-1496	1102	-15161	126	-3558	-2631	-13383	-52	-4761	-4569	-14025	-708	-5006	-3497	-5638	-58	3697	3017	-15282	-103	-19	-98	-68	-146	-9361	6190	-13732	17	-9574	7026	-11438	28	-7534	7102	-12974	-60	-56	-107	39	-151	16	33	-76	-23	-58	80	-32	0
0.262500	-202	-1288	1170	-15133	138	-3606	-2704	-13539	-130	-4749	-4770	-14098	-641	-5169	-3417	-6154	-6	4156	2841	-14550	-103	-16	-98	-70	-151	-9436	6359	-13638	3	-9551	7271	-11319	516	-7571	7245	-12962	-64	-57	-107	41	-152	19	35	-74	-21	-56	80	-27	-4
0.263333	-198	-1085	1210	-15102	140	-3655	-2782	-13681	-179	-4725	-4995	-14146	-599	-5333	-3321	-6736	-41	4601	2712	-13771	-104	-18	-97	-67	-180	-9507	6522	-13544	24	-9520	7490	-11171	1201	-7614	7417	-12947	-62	-49	-107	39	-151	16	34	-74	-23	-57	80	-28	0
0.264167	-187	-880	1230	-15077	166	-3708	-2863	-13819	-174	-4683	-5234	-14158	-630	-5487	-3212	-7396	-50	5028	2641	-13042	-102	-18	-101	-65	-317	-9564	6677	-13447	39	-9488	7686	-11003	1118	-7653	7593	-12936	-63	-58	-103	40	-155	24	38	-74	-18	-56	86	-28	0
0.265000	-189	-677	1229	-15048	163	-3780	-2943	-13945	-179	-4627	-5490	-14144	-626	-5626	-3099	-8129	-50	5418	2636	-12364	-104	-19	-100	-65	-763	-9598	6819	-13352	44	-9438	7843	-10821	1008	-7690	7771	-12927	-60	-58	-103	40	-152	12	33	-78	-22	-56	82	-27	-3
0.265833	-195	-475	1207	-15028	147	-3794	-3021	-14055	-144	-4561	-5757	-14089	-589	-5746	-2985	-8912	-55	5804	2708	-11760	-104	-17	-97	-65	-839	-9620	6953	-13249	27	-9378	7982	-10619	1204	-7725	7952	-12921	-62	-58	-105	40	-147	17	33	-75	-14	-57	81	-28	1
0.266667	-188	-263	1176	-14999	196	-3827	-3100	-14169	-99	-4482	-6025	-14002	-569	-5838	-2877	-9779	-45	6101	2860	-11245	-111	-24	-100	-68	-623	-9615	7075	-13152	-14	-9306	8083	-10404	1337	-7745	8128	-12913	-64	-60	-107	37	-153	15	30	-78	-25	-59	80	-30	-5
0.267500	-198	-56	1120	-14974	175	-3849	-3176	-14219	-124	-4392	-6283	-13879	-602	-5892	-2788	-10686	-5	6377	3089	-10832	-111	-22	-103	-67	-559	-9576	7180	-13056	-19	-9220	8151	-10180	1293	-7751	8310	-12909	-65	-62	-108	38	-155	16	32	-76	-27	-59	80	-30	-29
0.268333	-196	157	1061	-14964	131	-3863	-3254	-14265	-150	-4301	-6531	-13723	-598	-5903	-2717	-11633	41	6616	3397	-10528	-104	-24	-102	-73	-458	-9503	7274	-12964	-69	-9112	8193	-9964	1078	-7739	8487	-12882	-67	-62	-107	38	-153	15	33	-79	-24	-56	81	-29	0
0.269167	-188	370	992	-14928	146	-3866	-3321	-14273	-109	-4203	-6755	-13538	-530	-5873	-2683	-12612	70	6803	3780	-10344	-109	-25	-101	-43	-431	-9396	7356	-12872	-115	-8990	8207	-9706	960	-7706	8652	-12896	-65	-59	-107	38	-132	16	34	-76	-36	-55	80	-30	-3
0.270000	-187	588	921	-14903	177	-3857	-3393	-14256	-82	-4111	-6956	-13330	-479	-5792	-2688	-13620	25	6946	4229	-10272	-108	-23	-100	-68	-420	-9273	7417	-12788	-116	-8842	8196	-9466	669	-7648	8812	-12893	-62	-56	-105	39	-152	16	33	-79	-22	-53	80	-29	0
0.270833	-199	800	842	-14879	160	-3839	-3469	-14207	-45	-4021	-7128	-13113	-477	-5657	-2763	-14645	66	7036	4728	-10315	-102	-18	-98	-68	-348	-9099	7470	-12709	-118	-8689	8160	-9218	375	-7569	8958	-12889	-58	-59	-119	43	-151	18	36	-77	-19	-53	82	-26	0
0.271667	-198	1016	765	-14814	141	-3807	-3555	-14127	-94	-3946	-7269	-12877	-499	-5470	-2860	-15660	15	7087	5272	-10462	-105	-21	-98	-68	-449	-8909	7504	-12635	-113	-8505	8102	-8972	234	-7445	9089	-12883	-62	-55	-103	42	-150	17	33	-76	-22	-51	81	-27	0
0.272500	-193	1226	683	-14831	136	-3769	-3651	-14016	-163	-3879	-7368	-12656	-494	-5240	-3045	-16665	-32	7069	5835	-10703	-107	-5	-98	-70	-463	-8695	7531	-12566	-129	-8330	8033	-8739	-107	-7342	9202	-12880	-63	-58	-107	41	-148	17	35	-78	-21	-53	67	-29	-1
0.273333	-198	1429	603	-14806	128	-3725	-3761	-13882	-198	-3832	-7435	-12443	-510	-4960	-3306	-17645	26	7055	6409	-11018	-108	-25	-102	-74	-243	-8469	7544	-12502	-163	-8133	7947	-8510	-308	-7192	9316	-12877	-63	-62	-110	36	-155	11	28	-80	-23	-57	79	-32	-4
0.274167	-213	1624	523	-14777	127	-3667	-3891	-13727	-228	-3800	-7455	-12265	-528	-4633	-3651	-18580	12	6986	6991	-11389	-108	-24	-101	-70	-145	-8220	7555	-12436	-223	-7924	7861	-8288	-394	-7021	9373	-12870	-66	-58	-107	38	-153	15	30	-78	-9	-57	78	-32	-5
0.275000	-198	1816	453	-14739	89	-3599	-4037	-13549	-231	-3785	-7433	-12112	-482	-4263	-4080	-19467	12	6890	7539	-11794	-109	-24	-102	-72	-103	-7967	7571	-12368	-269	-7679	7768	-8078	-725	-6826	9431	-12856	-65	-60	-110	35	-159	12	29	-79	-25	-59	79	-30	-5
0.275833	-212	1993	378	-14690	47	-3515	-4208	-13356	-189	-3790	-7377	-12003	-444	-3854	-4610	-20275	30	6770	8074	-12218	-108	-24	-102	-70	-126	-7704	7557	-12297	-333	-7473	7681	-7879	-1032	-6612	9467	-12836	-62	-60	-107	37	-155	18	33	-73	-23	-57	80	-32	-6
0.276667	-204	2155	310	-14634	8	-3423	-4406	-13157	-164	-3810	-7282	-11949	-395	-3420	-5222	-21027	-108	6638	8533	-12634	-110	-22	-101	-69	-201	-7439	7559	-12217	-501	-7242	7602	-7690	-1097	-6380	9489	-12807	-62	-57	-105	39	-155	17	35	-75	-22	-56	81	-26	-4
0.277500	-198	2310	247	-14566	-28	-3316	-4629	-12945	-104	-3848	-7160	-11954	-390	-2972	-5914	-21681	-165	6486	8952	-13031	-104	-22	-98	-65	-262	-7181	7565	-12131	-504	-7006	7529	-7524	-1395	-6130	9489	-12769	-60	-57	-103	41	-151	19	34	-88	-19	-60	99	-30	0
0.278333	-191	2441	171	-14491	0	-3204	-4886	-12744	-40	-3899	-7019	-12024	-382	-2519	-6693	-22238	-107	6343	9299	-13395	-105	-21	-98	-67	-247	-6936	7571	-12032	-522	-6775	7471	-7370	-1371	-5854	9463	-12722	-60	-57	-103	39	-155	18	36	-73	-18	-56	82	-28	0
0.279167	-197	2559	125	-14400	-11	-3072	-5168	-12545	4	-3957	-6862	-12161	-311	-2076	-7544	-22699	-138	6194	9577	-13707	-98	-23	-100	-66	-132	-6693	7582	-11926	-556	-6552	7424	-7236	-1453	-5604	9428	-12663	-64	-59	-103	41	-149	22	35	-77	-28	-56	81	-30	-1
0.280000	-189	2661	75	-14306	-27	-2930	-5469	-12349	-14	-4023	-6704	-12367	-290	-1646	-8460	-23052	-146	6054	9779	-13962	-105	-24	-101	-68	-81	-6468	7597	-11804	-383	-6329	7396	-7134	-1497	-5333	9374	-12592	-65	-62	-108	38	-152	18	34	-76	-24	-60	78	-29	0
0.280833	-190	2747	33	-14197	-39	-2774	-5801	-12163	-84	-4084	-6568	-12642	-284	-1244	-9417	-23309	-115	5923	9907	-14157	-107	-22	-100	-68	-80	-6258	7613	-11668	-275	-6108	7382	-7026	-1420	-5058	9310	-12510	-64	-58	-109	38	-149	18	33	-76	-24	-60	76	-31	-1
0.281667	-205	2823	4	-14090	-19	-2606	-6150	-11986	-103	-4138	-6422	-12976	-243	-888	-10395	-23465	-111	5803	9960	-14290	-105	-24	-104	-73	1	-6060	7639	-11522	-258	-5901	7389	-6945	-1285	-4790	9232	-12415	-65	-65	-114	34	-154	15	27	-79	-25	-62	77	-32	-3
0.282500	-212	2889	-12	-13977	32	-2426	-6512	-11814	-107	-4177	-6322	-13365	-243	-584	-11378	-23524	-73	5697	9948	-14359	-107	-23	-102	-69	99	-5875	7666	-11355	-239	-5700	7422	-6880	-956	-4518	9150	-12302	-61	-57	-107	39	-151	16	33	-76	-18	-61	75	-31	0
0.283333	-203	2954	-7	-13868	4	-2233	-6845	-11643	-148	-4160	-6249	-13803	-241	-337	-12340	-23499	-59	5606	9873	-14373	-104	-22	-101	-69	17	-5705	7698	-11179	-350	-5506	7466	-6836	-648	-4253	9065	-12177	-63	-62	-111	37	-149	18	34	-75	-22	-57	78	-29	1
0.284167	-199	3020	20	-13766	-12	-2032	-7238	-11480	-146	-4181	-6234	-14269	-193	-164	-13266	-23398	-46	5536	9749	-14336	-103	-22	-99	-66	-29	-5544	7729	-10994	-390	-5323	7522	-6805	-719	-4000	8975	-12041	-60	-60	-104	40	-147	18	37	-76	-15	-58	80	-31	4
0.285000	-198	3086	75	-13679	-27	-1832	-7595	-11316	-128	-4139	-6274	-14766	-133	-68	-14135	-23231	-66	5476	9576	-14269	-103	-18	-92	-66	-15	-5398	7759	-10801	-251	-5148	7600	-6790	-1043	-3755	8883	-11896	-58	-57	-110	39	-148	19	35	-73	-17	-56	82	-29	3
0.285833	-189	3162	160	-13617	-32	-1629	-7936	-11157	-119	-4063	-6373	-15279	-110	-52	-14930	-22999	-100	5428	9371	-14175	-103	-18	-99	-69	-8	-5262	7785	-10608	-188	-4988	7683	-6788	-1503	-3525	8795	-11748	-62	-58	-122	39	-151	19	34	-79	-22	-59	80	-30	-1
0.286667	-187	3243	296	-13580	3	-1430	-8263	-10997	-102	-3952	-6552	-15800	-104	-117	-15622	-22774	-77	5390	9144	-14075	-105	-23	-101	-68	19	-5136	7823	-10414	-245	-4831	7783	-6797	-1942	-3313	8705	-11595	-62	-61	-109	37	-150	13	32	-77	-19	-58	79	-33	0
0.287500	-179	3342	418	-13572	-73	-1238	-8566	-10831	-127	-3801	-6797	-16311	-40	-260	-16197	-22510	-79	5347	8902	-13972	-107	-24	-100	-70	4	-5009	7827	-10225	-300	-4684	7886	-6811	-1902	-3107	8628	-11431	-62	-57	-110	36	-151	13	36	-75	-26	-62	77	-29	1
0.288333	-184	3457	606	-13605	-114	-1058	-8833	-10666	-138	-3611	-7109	-16803	8	-475	-16641	-22229	-66	5348	8664	-13880	-105	-22	-100	-72	-17	-4883	7842	-10037	-306	-4544	7995	-6829	-1710	-2916	8551	-11269	-63	-60	-110	38	-149	19	30	-77	-24	-57	85	-30	0
0.289167	-189	3595	827	-13676	-97	-890	-9067	-10484	-129	-3386	-7490	-17270	11	-755	-16943	-21954	-21	5342	8430	-13812	-107	-23	-98	-68	24	-4757	7854	-9869	-315	-4413	8112	-6846	-1586	-2734	8485	-11105	-63	-59	-107	39	-152	19	15	-79	-23	-59	81	-30	1
0.290000	-196	3752	1085	-13794	-81	-746	-9261	-10308	-128	-3132	-7932	-17699	-1	-1089	-17107	-21700	0	5337	8210	-13777	-110	-27	-101	-72	68	-4616	7856	-9713	-304	-4289	8235	-6866	-1102	-2566	8425	-10944	-66	-64	-110	36	-152	16	26	-77	-26	-59	80	-35	-4
0.290833	-202	3928	1377	-13955	-94	-623	-9417	-10129	-143	-2851	-8440	-18094	11	-1469	-17118	-21467	-10	5339	8017	-13771	-104	-21	-98	-68	53	-4492	7862	-9561	-320	-4164	8359	-6877	-1140	-2402	8387	-10779	-68	-57	-107	41	-148	19	36	-75	-22	-58	84	-30	0
0.291667	-216	4128	1707	-14166	-115	-515	-9529	-9948	-132	-2548	-8985	-18442	26	-1872	-16986	-21265	-1	5345	7846	-13811	-105	-23	-98	-69	8	-4353	7862	-9432	-391	-4046	8485	-6886	-1037	-2251	8331	-10620	-62	-58	-107	40	-151	20	34	-75	-22	-55	82	-29	0
0.292500	-212	4345	2056	-14416	-122	-440	-9601	-9769	-122	-2230	-9575	-18738	-9	-2297	-16714	-21102	-8	5350	7708	-13878	-104	-19	-99	-67	-66	-4210	7864	-9320	-387	-3933	8612	-6886	-850	-2103	8294	-10468	-61	-57	-109	39	-148	19	33	-78	-23	-35	86	-29	0
0.293333	-203	4571	2423	-14721	-93	-396	-9630	-9592	-103	-1916	-10195	-18987	-53	-2722	-16321	-20976	-28	5355	7593	-13989	-102	-21	-98	-68	-52	-4065	7866	-9227	-297	-3819	8733	-6881	-662	-1965	8262	-10319	-63	-56	-107	39	-155	18	32	-72	-19	-56	84	-30	0
0.294167	-206	4814	2809	-15060	-88	-377	-9627	-9443	-80	-1609	-10824	-19188	-78	-3140	-15817	-20888	-45	5356	7520	-14133	-103	-22	-96	-67	-3	-3913	7873	-9154	-230	-3714	8852	-6864	-447	-1836	8237	-10176	-62	-68	-109	38	-152	19	30	-76	-26	-56	81	-30	-3
0.295000	-224	5062	3195	-15436	-87	-396	-9585	-9308	-57	-1321	-11454	-19339	-45	-3528	-15215	-20832	-5	5361	7470	-14291	-107	-19	-97	-67	26	-3762	7883	-9092	-277	-3600	8965	-6841	-242	-1709	8218	-10042	-70	-57	-109	39	-150	18	33	-76	-25	-57	82	-30	0
0.295833	-208	5309	3583	-15849	-69	-444	-9509	-9195	-53	-1062	-12072	-19421	-51	-3891	-14538	-20812	53	5359	7452	-14465	-107	-25	-98	-70	47	-3608	7901	-9057	-292	-3490	9075	-6809	-206	-1591	8202	-9915	-62	-60	-108	38	-151	23	33	-76	-24	-56	84	-31	-3
0.296667	-193	5553	3953	-16280	-76	-523	-9400	-9109	-66	-831	-12669	-19498	-99	-4203	-13807	-20805	54	5358	7457	-14641	-107	-22	-96	-65	85	-3457	7934	-9026	-224	-3377	9176	-6768	72	-1480	8193	-9793	-61	-55	-105	42	-150	20	36	-72	-17	-55	85	-27	2
0.297500	-198	5793	4311	-16725	-73	-625	-9262	-9055	-76	-649	-13227	-19519	-74	-4468	-13045	-20815	-15	5349	7474	-14814	-103	-19	-98	-66	93	-3317	7970	-9016	-219	-3259	9273	-6728	247	-1378	8186	-9681	-60	-55	-103	44	-163	16	36	-74	-22	-52	85	-21	2
0.298333	-188	6011	4627	-17183	-92	-751	-9105	-9038	-68	-516	-13739	-19502	-84	-4685	-12262	-20827	-6	5333	7515	-14978	-107	-24	-99	-66	-31	-3183	8016	-9018	-177	-3151	9357	-6689	333	-1288	8177	-9583	-66	-56	-104	40	-149	17	36	-76	-19	-57	81	-29	-1
0.299167	-189	6218	4915	-17642	-90	-912	-8926	-9059	-65	-439	-14190	-19459	-83	-4852	-11492	-20819	11	5316	7562	-15112	-105	-22	-98	-64	-88	-3062	8069	-9027	-158	-3025	9427	-6650	511	-1203	8180	-9486	-62	-57	-92	45	-149	32	40	-77	-22	-58	82	-27	0
0.300000	-221	6395	5160	-18088	-121	-1081	-8727	-9121	-52	-410	-14566	-19380	-3	-4961	-10732	-20792	6	5294	7615	-15239	-107	-25	-107	-67	-1	-2952	8130	-9040	-196	-2904	9484	-6617	603	-1132	8179	-9400	-62	-58	-108	42	-151	19	34	-77	-23	-56	81	-29	2
0.300833	-190	6558	5358	-18510	-155	-1270	-8518	-9223	-80	-438	-14863	-19280	-18	-5030	-10011	-20721	-33	5274	7677	-15329	-104	-23	-101	-68	-14	-2852	8197	-9067	-258	-2782	9535	-6590	501	-1063	8182	-9319	-61	-57	-105	40	-155	17	34	-77	-23	-59	80	-29	-3
0.301667	-152	6687	5500	-18904	-149	-1467	-8299	-9363	-96	-516	-15071	-19161	-75	-5060	-9332	-20595	-53	5249	7731	-15399	-105	-23	-100	-66	-97	-2767	8261	-9093	-203	-2658	9572	-6575	487	-1021	8182	-9245	-65	-58	-107	39	-152	19	33	-74	-22	-57	79	-28	1
0.302500	-178	6792	5591	-19259	-143	-1668	-8073	-9547	-60	-648	-15190	-19022	-109	-5059	-8712	-20403	-17	5241	7788	-15441	-104	-24	-103	-69	-135	-2694	8330	-9123	-145	-2537	9602	-6577	456	-978	8193	-9176	-62	-55	-108	39	-164	17	33	-78	-18	-57	80	-27	-3
0.303333	-168	6863	5626	-19566	-135	-1872	-7842	-9765	-59	-809	-15209	-18871	-139	-5038	-8142	-20132	-6	5206	7835	-15465	-104	-23	-100	-69	-154	-2630	8398	-9158	-124	-2419	9621	-6596	710	-944	8205	-9111	-61	-58	-102	40	-150	20	36	-76	-22	-56	84	-31	-3
0.304167	-158	6911	5605	-19816	-124	-2065	-7613	-10017	-81	-1004	-15123	-18700	-131	-5003	-7639	-19772	11	5191	7883	-15476	-101	-22	-102	-70	-200	-2578	8453	-9198	-98	-2307	9629	-6624	701	-918	8219	-9052	-60	-55	-109	46	-149	11	36	-75	-21	-57	79	-28	5
0.305000	-127	6933	5535	-20010	-125	-2245	-7381	-10300	-78	-1219	-14940	-18534	-119	-4966	-7197	-19323	20	5176	7927	-15482	-102	-21	-99	-63	-183	-2530	8504	-9237	-146	-2205	9633	-6674	701	-900	8235	-8998	-61	-53	-104	44	-151	20	37	-73	-17	-53	84	-26	-9
0.305833	-161	6926	5419	-20135	-141	-2412	-7159	-10608	-88	-1446	-14659	-18361	-151	-4931	-6817	-18774	-23	5167	7967	-15487	-105	-24	-100	-69	-223	-2504	8535	-9283	-248	-2116	9627	-6746	689	-885	8234	-8947	-61	-57	-104	41	-151	18	35	-76	-22	-59	80	-28	0
0.306667	-164	6899	5258	-20199	-171	-2561	-6948	-10945	-99	-1697	-14285	-18185	-212	-4914	-6500	-18142	-69	5159	7995	-15502	-111	-28	-105	-73	-240	-2481	8551	-9337	-353	-2046	9611	-6842	663	-882	8273	-8906	-68	-60	-110	36	-156	16	29	-85	-24	-62	75	-36	-7
0.307500	-164	6836	5065	-20194	-170	-2679	-6742	-11302	-100	-1940	-13832	-18002	-206	-4905	-6217	-17419	-158	5174	8028	-15523	-114	-28	-105	-75	-174	-2467	8554	-9394	-343	-1979	9599	-6946	553	-872	8304	-8861	-66	-61	-110	34	-156	30	30	-78	-26	-62	79	-35	-4
0.308333	-158	6765	4857	-20109	-166	-2780	-6537	-11664	-83	-2153	-13286	-17809	-182	-4902	-6018	-16610	-173	5169	8062	-15558	-110	-24	-103	-73	-180	-2455	8546	-9454	-198	-1922	9579	-7070	546	-869	8336	-8819	-63	-59	-107	37	-152	15	30	-79	-22	-58	79	-34	-1
0.309167	-160	6677	4629	-19961	-152	-2817	-6346	-12039	-105	-2355	-12681	-17620	-196	-4922	-5849	-15734	-113	5155	8099	-15615	-109	-25	-102	-73	-185	-2456	8516	-9523	-139	-1903	9557	-7203	564	-869	8375	-8778	-63	-57	-113	36	-152	13	32	-79	-23	-58	79	-32	-1
0.310000	-166	6578	4403	-19749	-110	-2834	-6168	-12419	-109	-2524	-12021	-17436	-221	-4950	-5723	-14800	-180	5193	8137	-15691	-108	-24	-100	-72	-126	-2464	8477	-9587	-206	-1898	9526	-7352	677	-871	8418	-8744	-65	-57	-109	37	-152	15	34	-77	-24	-60	78	-32	-3
0.310833	-155	6468	4171	-19477	-91	-2811	-6000	-12805	-88	-2667	-11320	-17242	-217	-4984	-5636	-13824	-169	5212	8187	-15777	-102	-23	-101	-69	-156	-2484	8426	-9678	-164	-1907	9494	-7502	679	-874	8472	-8709	-57	-60	-110	41	-149	18	30	-79	-19	-60	84	-29	0
0.311667	-154	6344	3949	-19159	-62	-2760	-5849	-13186	-88	-2779	-10589	-17055	-234	-5021	-5591	-12837	-9	5226	8232	-15886	-104	-25	-104	-69	-151	-2515	8364	-9774	-114	-1943	9463	-7657	612	-888	8525	-8680	-62	-57	-104	38	-151	18	35	-75	-22	-60	84	-31	1
0.312500	-146	6216	3757	-18796	-77	-2670	-5705	-13570	-111	-2854	-9846	-16866	-243	-5050	-5580	-11849	-18	5238	8285	-15999	-107	-23	-101	-69	-158	-2564	8294	-9878	-155	-1997	9423	-7815	682	-902	8590	-8652	-63	-59	-108	38	-151	16	44	-76	-26	-59	82	-31	-1
0.313333	-147	6078	3585	-18400	-97	-2547	-5572	-13952	-121	-2895	-9104	-16680	-230	-5061	-5605	-10887	15	5245	8341	-16116	-108	-23	-102	-68	-122	-2621	8228	-9985	-152	-2077	9380	-7965	663	-925	8659	-8634	-62	-59	-108	41	-152	13	32	-76	-25	-59	80	-31	-3
0.314167	-145	5935	3447	-17980	-99	-2395	-5451	-14310	-142	-2903	-8384	-16496	-241	-5060	-5667	-9971	49	5249	8404	-16226	-107	-25	-102	-70	-141	-2696	8160	-10106	-134	-2162	9340	-8108	553	-996	8738	-8622	-64	-56	-102	57	-153	15	30	-79	-26	-60	79	-30	-1
0.315000	-142	5793	3335	-17545	-101	-2216	-5336	-14659	-158	-2878	-7692	-16317	-273	-5001	-5759	-9110	-41	5249	8464	-16322	-112	-29	-103	-70	-76	-2782	8100	-10232	-174	-2272	9295	-8241	517	-1005	8829	-8618	-69	-61	-114	36	-155	11	29	-82	-30	-63	79	-32	-4
0.315833	-141	5648	3276	-17112	-77	-2013	-5224	-14995	-150	-2832	-7033	-16130	-220	-4907	-5884	-8331	-118	5252	8532	-16393	-110	-26	-100	-70	-9	-2878	8052	-10363	-205	-2391	9256	-8348	288	-1055	8934	-8612	-73	-56	-110	37	-146	11	28	-80	-24	-60	81	-34	-6
0.316667	-130	5516	3253	-16678	-62	-1789	-5115	-15302	-132	-2745	-6429	-15941	-151	-4761	-6036	-7639	-95	5251	8603	-16426	-105	-24	-98	-67	-81	-2984	8025	-10496	-177	-2522	9224	-8436	487	-1113	9050	-8612	-62	-56	-105	39	-149	13	36	-79	-21	-57	84	-29	0
0.317500	-134	5377	3271	-16262	-78	-1556	-5008	-15593	-131	-2648	-5878	-15751	-155	-4536	-6214	-7051	-88	5248	8656	-16429	-103	-21	-97	-68	-179	-3095	8007	-10633	-188	-2668	9192	-8505	492	-1184	9179	-8618	-62	-56	-104	39	-155	12	34	-74	-19	-57	84	-30	-3
0.318333	-142	5240	3312	-15873	-69	-1315	-4905	-15859	-120	-2532	-5389	-15556	-124	-4311	-6430	-6573	-122	5241	8731	-16384	-103	-19	-97	-66	-160	-3216	8021	-10771	-227	-2819	9167	-8554	304	-1271	9321	-8637	-64	-56	-107	40	-154	18	35	-75	-21	-56	85	-32	-6
0.319167	-133	5106	3395	-15510	-47	-1072	-4800	-16102	-117	-2411	-4968	-15360	-92	-4005	-6662	-6204	-168	5237	8790	-16298	-102	-21	-98	-68	-116	-3343	8035	-10911	-268	-2974	9146	-8573	249	-1365	9475	-8661	-61	-62	-104	41	-152	17	71	-73	-23	-56	85	-29	0
0.320000	-136	4933	3495	-15187	-80	-833	-4690	-16314	-127	-2285	-4613	-15149	-68	-3645	-6912	-5942	-145	5227	8837	-16161	-105	-15	-94	-68	-181	-3472	8068	-11047	-116	-3133	9136	-8576	182	-1476	9636	-8689	-63	-58	-108	41	-152	16	34	-75	-24	-51	87	-30	-4
0.320833	-146	4861	3611	-14903	-104	-596	-4582	-16495	-150	-2164	-4323	-14925	-53	-3243	-7174	-5775	-99	5224	8876	-15976	-107	-22	-99	-66	-221	-3603	8138	-11174	-105	-3293	9118	-8545	-335	-1585	9810	-8722	-62	-58	-105	42	-151	15	34	-75	-22	-57	85	-26	-1
0.321667	-141	4753	3739	-14664	-104	-373	-4469	-16643	-138	-2036	-4093	-14687	-59	-2801	-7441	-5702	-88	5220	8898	-15749	-105	-21	-97	-92	-170	-3742	8221	-11295	-221	-3441	9136	-8496	-1568	-1705	9991	-8762	-62	-57	-104	42	-152	19	36	-75	-21	-55	86	-28	-9
0.322500	-149	4645	3866	-14472	-107	-166	-4364	-16766	-145	-1929	-3923	-14433	-79	-2336	-7699	-5710	-59	5212	8903	-15487	-107	-24	-99	-67	-154	-3854	8317	-11412	-144	-3589	9148	-8426	-2081	-1830	10174	-8808	-63	-55	-105	38	-153	16	35	-68	-23	-52	85	-28	0
0.323333	-155	4548	3990	-14308	-119	26	-4249	-16854	-167	-1834	-3804	-14157	-92	-1858	-7946	-5779	-86	5203	8887	-15189	-107	-23	-98	-66	-144	-3975	8429	-11529	-102	-3722	9163	-8344	-1371	-1960	10359	-8859	-65	-58	-104	40	-153	17	35	-78	-23	-55	82	-33	-4
0.324167	-145	4459	4088	-14219	-129	204	-4142	-16914	-169	-1756	-3739	-13861	-96	-1372	-8169	-5896	-97	5196	8855	-14865	-107	-22	-97	-67	-181	-4089	8551	-11600	-151	-3846	9189	-8239	-1087	-2083	10550	-8913	-61	-55	-104	39	-150	19	35	-76	-19	-52	86	-26	2
0.325000	-160	4377	4171	-14154	-104	365	-4030	-16940	-166	-1694	-3700	-13538	-130	-895	-8365	-6036	-11	5185	8803	-14528	-103	-19	-94	-64	-208	-4195	8682	-11672	-191	-3958	9215	-8124	-796	-2210	10734	-8969	-61	-55	-104	43	-149	21	35	-72	-19	-51	86	-26	-7
0.325833	-171	4307	4228	-14129	-120	498	-3927	-16944	-154	-1654	-3699	-13194	-180	-430	-8519	-6191	29	5169	8734	-14185	-102	-22	-96	-66	-271	-4303	8816	-11726	-217	-4060	9242	-8005	-394	-2332	10914	-9031	-60	-56	-109	35	-149	20	35	-76	-19	-55	86	-27	1
0.326667	-161	4239	4243	-14137	-133	612	-3841	-16920	-115	-1638	-3727	-12827	-178	-24	-8637	-6351	51	5143	8641	-13852	-107	-22	-99	-74	-266	-4404	8937	-11768	-204	-4152	9264	-7880	-319	-2451	11076	-9093	-63	-58	-107	40	-150	19	30	-79	-22	-57	84	-32	-1
0.327500	-166	4187	4224	-14175	-93	698	-3760	-16880	-82	-1641	-3767	-12442	-150	352	-8698	-6488	-49	5117	8533	-13528	-110	-24	-100	-70	-220	-4495	9086	-11787	-168	-4231	9291	-7747	-110	-2565	11234	-9158	-53	-58	-103	38	-155	16	40	-79	-23	-56	82	-30	-4
0.328333	-174	4144	4157	-14235	-97	762	-3691	-16819	-84	-1665	-3822	-12037	-171	677	-8711	-6600	-94	5076	8409	-13223	-107	-25	-98	-66	-298	-4582	9218	-11786	-202	-4299	9310	-7623	72	-2678	11384	-9227	-62	-57	-108	40	-151	18	35	-78	-22	-58	84	-29	-3
0.329167	-162	4108	4068	-14314	-107	804	-3634	-16746	-83	-1703	-3886	-11621	-159	947	-8670	-6669	-73	5036	8266	-12948	-103	-22	-100	-68	-365	-4668	9343	-11764	-207	-4357	9333	-7493	123	-2787	11514	-9304	-61	-68	-102	41	-156	17	36	-74	-19	-56	85	-32	-5
0.330000	-167	4081	3931	-14411	-98	822	-3588	-16660	-49	-1760	-3951	-11191	-165	1160	-8569	-6697	-74	4986	8119	-12704	-107	-22	-99	-65	-283	-4743	9464	-11729	-132	-4414	9347	-7372	337	-2893	11636	-9370	-62	-57	-104	40	-153	20	34	-75	-19	-56	88	-32	-4
0.330833	-168	4072	3755	-14515	-110	812	-3561	-16553	-22	-1822	-4017	-10756	-190	1309	-8415	-6675	-38	4930	7966	-12512	-103	-21	-102	-66	-267	-4818	9576	-11674	-160	-4467	9363	-7255	530	-3002	11739	-9456	-59	-57	-105	40	-154	20	35	-73	-18	-56	86	-28	-1
0.331667	-162	4070	3551	-14621	-98	774	-3544	-16470	-28	-1909	-4077	-10328	-174	1393	-8214	-6610	-7	4862	7811	-12358	-105	-22	-103	-70	-345	-4889	9678	-11603	-197	-4523	9369	-7152	613	-3113	11832	-9525	-65	-58	-105	38	-153	17	33	-75	-25	-59	80	-29	-6
0.332500	-169	4083	3316	-14737	-69	705	-3545	-16376	-61	-1998	-4128	-9913	-149	1412	-7965	-6497	39	4791	7657	-12253	-108	-22	-100	-68	-419	-4957	9774	-11515	-185	-4576	9380	-7044	685	-3225	11913	-9599	-66	-58	-104	39	-153	27	35	-73	-24	-57	82	-29	0
0.333333	-170	4109	3088	-14839	-75	608	-3547	-16259	-59	-2096	-4169	-9506	-147	1376	-7678	-6350	105	4720	7510	-12188	-105	-22	-100	-70	-358	-5025	9862	-11414	-252	-4637	9377	-6953	725	-3343	11977	-9675	-62	-58	-108	37	-153	18	30	-76	-23	-58	81	-34	-3
0.334167	-172	4152	2796	-14943	-63	475	-3562	-16169	-39	-2201	-4201	-9133	-114	1279	-7360	-6161	94	4639	7365	-12172	-108	-22	-102	-70	-309	-5089	9937	-11303	-294	-4703	9402	-6863	567	-3466	12031	-9745	-61	-60	-107	37	-155	16	28	-75	-22	-60	80	-33	-3
0.335000	-179	4212	2524	-15037	-53	309	-3575	-16063	13	-2318	-4216	-8766	-68	1125	-7012	-5950	61	4551	7245	-12194	-108	-21	-99	-69	-477	-5155	10011	-11184	-281	-4778	9420	-6781	438	-3599	12074	-9815	-63	-62	-105	35	-152	17	28	-73	-25	-67	79	-35	-5
0.335833	-181	4289	2248	-15120	-19	109	-3610	-15953	45	-2442	-4218	-8474	-18	921	-6645	-5715	87	4463	7136	-12264	-110	-24	-102	-70	-517	-5222	10075	-11049	-324	-4858	9444	-6700	510	-3736	12110	-9877	-66	-46	-105	36	-155	11	30	-75	-24	-58	81	-31	-6
0.336667	-170	4386	1982	-15185	12	-127	-3591	-15825	11	-2573	-4201	-8136	-1	665	-6265	-5474	171	4371	7054	-12364	-107	-18	-111	-63	-293	-5288	10147	-10913	-303	-4942	9481	-6625	559	-3877	12134	-9926	-61	-56	-101	41	-151	17	36	-73	-19	-55	82	-28	-1
0.337500	-164	4501	1729	-15242	-85	-397	-3586	-15686	-55	-2701	-4175	-7873	-126	366	-5875	-5229	133	4275	6991	-12498	-103	-18	-98	-67	-240	-5360	10197	-10775	-259	-5034	9527	-6551	434	-4023	12151	-9969	-59	-47	-103	40	-153	18	36	-70	-19	-55	84	-27	0
0.338333	-165	4637	1492	-15288	-202	-708	-3561	-15533	-134	-2872	-4108	-7645	-292	24	-5495	-4995	104	4170	6952	-12663	-105	-19	-101	-64	-248	-5421	10252	-10639	-350	-5131	9580	-6487	386	-4168	12152	-10004	-63	-57	-102	42	-151	19	34	-73	-22	-52	84	-28	-8
0.339167	-172	4778	1273	-15321	-222	-1048	-3523	-15361	-183	-3042	-4028	-7456	-334	-352	-5119	-4775	101	4064	6935	-12855	-108	-19	-98	-67	-348	-5516	10294	-10506	-327	-5232	9646	-6424	438	-4318	12153	-10039	-64	-53	-104	41	-155	17	35	-73	-23	-53	81	-29	-5
0.340000	-172	4938	1079	-15348	-215	-1417	-3456	-15157	-162	-3224	-3927	-7303	-274	-758	-4748	-4559	97	3922	6937	-13073	-108	-22	-99	-70	-401	-5596	10334	-10378	-196	-5338	9716	-6368	481	-4465	12130	-10038	-65	-62	-107	41	-155	13	30	-78	-22	-59	79	-32	-9
0.340833	-163	5116	911	-15368	-178	-1801	-3366	-14926	-133	-3409	-3800	-7178	-225	-1186	-4387	-4359	79	3836	6971	-13291	-105	-22	-100	-72	-327	-5685	10375	-10255	-233	-5433	9802	-6318	523	-4599	12111	-10035	-61	-57	-107	41	-154	16	33	-76	-22	-56	81	-29	-5
0.341667	-166	5301	766	-15377	-158	-2195	-3229	-14647	-96	-3604	-3640	-7077	-200	-1628	-4038	-4177	56	3721	7036	-13534	-104	-19	-97	-66	-367	-5775	10409	-10136	-248	-5527	9902	-6249	505	-4730	12083	-10024	-63	-60	-107	41	-156	20	33	-75	-23	-58	78	-19	-7
0.342500	-167	5494	638	-15389	-152	-2590	-3064	-14324	-72	-3807	-3455	-7005	-171	-2073	-3704	-3995	57	3605	7094	-13783	-108	-21	-99	-70	-328	-5867	10435	-10025	-273	-5615	9999	-6195	644	-4845	12046	-10003	-68	-60	-104	40	-153	18	32	-72	-23	-58	79	-30	-4
0.343333	-167	5686	525	-15401	-146	-2977	-2860	-13957	-49	-3999	-3236	-6953	-135	-2518	-3383	-3841	3	3488	7181	-14039	-103	-23	-99	-68	-163	-5954	10461	-9926	-294	-5696	10101	-6150	904	-4952	12005	-9971	-61	-60	-105	42	-150	19	35	-74	-21	-56	84	-29	-1
0.344167	-172	5878	431	-15419	-160	-3340	-2614	-13542	-49	-4192	-2996	-6911	-86	-2951	-3073	-3680	-24	3375	7285	-14300	-105	-17	-96	-69	-82	-6044	10477	-9831	-283	-5759	10199	-6106	947	-5039	11959	-9953	-64	-52	-105	44	-154	21	35	-72	-24	-57	81	-26	0
0.345000	-151	6057	334	-15450	-187	-3682	-2333	-13074	-81	-4370	-2729	-6881	-66	-3363	-2770	-3514	-24	3259	7393	-14558	-101	-17	-97	-66	-82	-6135	10484	-9750	-251	-5819	10292	-6068	623	-5117	11910	-9901	-59	-57	-102	44	-152	21	25	-72	-18	-53	84	-30	0
0.345833	-145	6229	239	-15494	-170	-3978	-2011	-12564	-90	-4537	-2435	-6855	-120	-3750	-2474	-3351	-68	3152	7509	-14836	-105	-18	-98	-67	-207	-6225	10487	-9680	-207	-5865	10378	-6032	625	-5175	11852	-9867	-14	-53	-103	41	-151	19	34	-76	-25	-52	85	-28	2
0.346667	-160	6379	136	-15557	-149	-4234	-1657	-12000	-63	-4676	-2124	-6833	-178	-4099	-2180	-3176	-137	3041	7619	-15102	-108	-23	-102	-67	-326	-6314	10475	-9621	-207	-5904	10449	-6018	642	-5224	11796	-9832	-62	-57	-107	40	-152	20	35	-75	-24	-59	79	-30	-3
0.347500	-161	6508	20	-15643	-154	-4439	-1274	-11393	-82	-4795	-1795	-6804	-154	-4406	-1860	-2985	-172	2946	7727	-15364	-108	-22	-101	-72	-165	-6401	10461	-9570	-205	-5931	10511	-6006	559	-5250	11738	-9798	-64	-69	-107	37	-156	15	30	-78	-24	-56	80	-30	-7
0.348333	-165	6605	-112	-15750	-142	-4581	-857	-10740	-87	-4863	-1450	-6765	-102	-4663	-1593	-2780	-144	2852	7832	-15620	-110	-26	-102	-56	39	-6487	10441	-9529	-187	-5952	10547	-6004	435	-5281	11682	-9770	-64	-60	-109	38	-159	15	28	-78	-27	-59	71	-33	-10
0.349167	-159	6676	-264	-15887	-117	-4673	-419	-10062	-86	-4900	-1100	-6726	-145	-4858	-1287	-2551	-126	2779	7928	-15866	-108	-23	-101	-72	53	-6567	10418	-9489	-108	-5961	10576	-6009	76	-5287	11629	-9745	-65	-59	-115	38	-158	13	30	-76	-22	-57	80	-31	-6
0.350000	-158	6719	-435	-16046	-103	-4698	45	-9347	-92	-4889	-748	-6644	-191	-4996	-973	-2305	-131	2715	8014	-16097	-107	-26	-100	-64	22	-6645	10382	-9460	-132	-5972	10577	-6029	-286	-5298	11579	-9713	-66	-58	-102	39	-150	17	35	-76	-23	-55	81	-30	-5
0.350833	-155	6717	-631	-16235	-95	-4672	525	-8623	-96	-4840	-400	-6556	-215	-5074	-646	-2041	-154	2669	8073	-16314	-103	-23	-102	-70	73	-6729	10346	-9444	-164	-5976	10558	-6059	-297	-5288	11529	-9695	-63	-57	-104	37	-153	13	32	-77	-21	-55	82	-28	1
0.351667	-147	6682	-850	-16446	-94	-4599	999	-7882	-88	-4746	-62	-6451	-240	-5091	-309	-1771	-168	2630	8121	-16513	-107	-21	-100	-64	157	-6814	10305	-9433	-147	-5994	10523	-6104	-342	-5316	11490	-9678	-62	-57	-103	40	-152	16	35	-77	-23	-59	82	-29	-3
0.352500	-149	6600	-1094	-16687	-102	-4495	1481	-7146	-93	-4613	259	-6300	-196	-5053	40	-1496	-135	2609	8148	-16694	-107	-18	-101	-69	213	-6903	10264	-9430	-144	-6015	10468	-6156	-274	-5332	11451	-9666	-67	-59	-102	37	-149	-7	32	-78	-23	-55	84	-28	0
0.353333	-156	6481	-1357	-16945	-130	-4354	1961	-6415	-76	-4439	561	-6183	-146	-4967	392	-1228	-133	2602	8158	-16856	-108	-22	-101	-67	192	-6996	10203	-9442	-194	-6047	10392	-6223	-241	-5358	11415	-9657	-62	-60	-103	40	-150	17	27	-77	-21	-56	81	-33	-1
0.354167	-149	6328	-1635	-17222	-156	-4215	2429	-5707	-73	-4242	840	-6026	-56	-4832	760	-966	-164	2601	8151	-16997	-103	-19	-101	-70	94	-7091	10178	-9461	-187	-6082	10308	-6294	-248	-5397	11387	-9643	-63	-58	-104	36	-151	17	32	-73	-19	-55	81	-29	1
0.355000	-152	6135	-1925	-17503	-154	-4037	2886	-5021	-83	-4022	1092	-5844	-6	-4664	1132	-733	-134	2610	8143	-17108	-104	-21	-101	-70	156	-7191	10136	-9487	-220	-6135	10209	-6376	-148	-5454	11366	-9636	-64	-58	-104	39	-153	17	32	-79	-25	-58	75	-29	-4
0.355833	-155	5907	-2219	-17787	-144	-3880	3317	-4378	-94	-3785	1317	-5650	51	-4471	1503	-527	-107	2627	8085	-17197	-111	-23	-103	-70	176	-7300	10094	-9529	-199	-6197	10103	-6457	-274	-5533	11337	-9619	-63	-58	-105	38	-153	16	33	-75	-22	-58	80	-32	-1
0.356667	-143	5652	-2509	-18074	-141	-3737	3737	-3770	-86	-3555	1519	-5443	87	-4255	1877	-363	-158	2644	8046	-17261	-107	-22	-101	-72	82	-7411	10058	-9576	-132	-6274	9996	-6546	-509	-5625	11323	-9612	-62	-60	-103	34	-153	16	32	-77	-23	-58	80	-33	-3
0.357500	-135	5370	-2791	-18346	-149	-3620	4127	-3212	-68	-3324	1695	-5228	59	-4035	2244	-250	-164	2668	7979	-17300	-104	-19	-102	-67	51	-7522	10026	-9637	-188	-6356	9894	-6631	-207	-5747	11316	-9600	-62	-61	-107	39	-150	16	33	-75	-19	-55	84	-27	-1
0.358333	-139	5072	-3057	-18598	-149	-3532	4497	-2708	-56	-3108	1853	-5009	12	-3817	2596	-200	-129	2685	7915	-17320	-104	-19	-102	-67	23	-7638	10000	-9712	-251	-6455	9788	-6724	-323	-5867	11302	-9592	-62	-59	-105	37	-150	17	33	-76	-25	-57	79	-30	-3
0.359167	-145	4756	-3301	-18828	-121	-3487	4832	-2273	-64	-2920	1988	-4800	-42	-3617	2933	-213	-141	2697	7850	-17315	-104	-23	-101	-68	15	-7756	9977	-9799	-255	-6562	9682	-6808	-401	-6017	11305	-9590	-64	-56	-105	38	-152	19	34	-77	-21	-58	82	-29	0
0.360000	-143	4430	-3520	-19028	-118	-3483	5139	-1902	-82	-2763	2110	-4597	-94	-3426	3225	-308	-150	2698	7787	-17292	-104	-18	-100	-68	62	-7872	9962	-9902	-221	-6679	9602	-6899	-513	-6181	11297	-9583	-60	-56	-104	37	-151	19	34	-49	-19	-56	82	-34	-4
0.360833	-136	4112	-3709	-19190	-153	-3527	5416	-1607	-75	-2645	2222	-4418	-130	-3264	3553	-476	-162	2689	7734	-17251	-105	-22	-102	-68	96	-7986	9953	-10017	-216	-6794	9525	-6971	-400	-6359	11294	-9588	-60	-58	-105	38	-150	19	35	-76	-23	-56	80	-29	0
0.361667	-149	3767	-3858	-19315	-97	-3608	5661	-1389	-67	-2573	2330	-4268	-111	-3129	3825	-728	-166	2667	7687	-17212	-108	-23	-100	-73	5	-8096	9948	-10151	-220	-6929	9460	-7069	-210	-6549	11298	-9592	-64	-59	-104	41	-148	18	37	-70	-22	-58	82	-31	0
0.362500	-143	3450	-3967	-19391	-73	-3727	5879	-1247	-73	-2542	2434	-4157	-83	-3018	4076	-1056	-139	2631	7648	-17129	-103	-22	-100	-67	52	-8206	9948	-10299	-165	-7050	9409	-7148	-666	-6740	11306	-9609	-63	-52	-107	38	-149	20	36	-77	-19	-56	82	-29	1
0.363333	-137	3142	-4037	-19421	-75	-3882	6063	-1187	-94	-2554	2550	-4099	86	-2939	4301	-1467	-172	2578	7621	-17049	-105	-21	-100	-65	35	-8308	9955	-10461	-147	-7176	9372	-7236	-1355	-6935	11316	-9632	-59	-56	-104	39	-148	21	38	-76	-18	-57	82	-30	0
0.364167	-142	2854	-4066	-19416	-16	-4063	6216	-1217	-109	-2613	2695	-4099	154	-2887	4502	-1951	-164	2508	7608	-16961	-105	-19	-98	-67	-59	-8404	9962	-10640	-91	-7300	9345	-7324	-902	-7127	11328	-9687	-61	-57	-104	39	-152	21	38	-73	-22	-55	85	-27	2
0.365000	-138	2589	-4055	-19358	11	-4264	6341	-1323	-88	-2714	2791	-4170	-18	-2861	4674	-2522	-137	2419	7605	-16871	-103	-21	-99	-66	11	-8499	9970	-10835	-322	-7420	9334	-7427	-692	-7317	11338	-9714	-63	-67	-108	39	-152	25	35	-75	-23	-56	81	-30	-3
0.365833	-133	2349	-4008	-19264	22	-4480	6432	-1517	-47	-2843	2928	-4319	-66	-2853	4833	-3151	-161	2321	7624	-16773	-103	-18	-97	-68	8	-8588	9980	-11053	-753	-7533	9350	-7526	-988	-7481	11359	-9773	-62	-58	-109	38	-151	20	36	-74	-19	-55	82	-28	0
0.366667	-129	2141	-3917	-19129	37	-4694	6502	-1781	-41	-3014	3076	-4547	-77	-2865	4967	-3852	-149	2204	7651	-16685	-108	-21	-117	-70	-41	-8674	9990	-11274	-634	-7649	9341	-7647	-957	-7669	11375	-9846	-64	-57	-109	37	-151	16	32	-77	-23	-59	80	-32	-3
0.367500	-135	1970	-3797	-18963	34	-4917	6545	-2124	-47	-3207	3234	-4859	-163	-2890	5087	-4604	-88	2076	7686	-16563	-109	-22	-103	-74	30	-8757	9999	-11520	-463	-7754	9357	-7766	-725	-7826	11398	-9949	-65	-58	-103	36	-154	13	29	-75	-23	-59	79	-31	-1
0.368333	-137	1844	-3643	-18765	11	-5112	6570	-2524	-43	-3411	3399	-5251	-251	-2926	5190	-5404	-160	1949	7739	-16445	-111	-21	-99	-61	37	-8833	10014	-11779	-453	-7851	9380	-7919	-662	-7965	11431	-10030	-62	-59	-109	36	-150	15	36	-76	-23	-58	84	-32	-12
0.369167	-129	1752	-3460	-18543	26	-5298	6575	-2998	-25	-3626	3575	-5724	-268	-2968	5283	-6247	-199	1810	7801	-16329	-107	-21	-102	-70	-36	-8913	10031	-12051	-372	-7942	9406	-8077	-568	-8093	11470	-10144	-63	-58	-110	36	-153	19	34	-75	-22	-56	82	-30	-6
0.370000	-131	1707	-3251	-18305	-3	-5457	6564	-3489	-53	-3845	3756	-6278	-267	-3019	5362	-7142	-211	1673	7873	-16205	-107	-28	-99	-69	-104	-8988	10046	-12340	-368	-8035	9438	-8257	-508	-8208	11508	-10273	-66	-58	-108	37	-142	18	36	-75	-30	-52	85	-30	-3
0.370833	-136	1698	-3019	-18056	-69	-5596	6543	-4029	-114	-4060	3934	-6898	-275	-3075	5431	-8057	-220	1537	7948	-16076	-110	-21	-99	-72	-160	-9064	10059	-12646	-340	-8114	9472	-8449	-204	-8308	11550	-10413	-63	-58	-104	37	-154	19	35	-76	-18	-56	85	-29	-1
0.371667	-125	1752	-2780	-17802	-73	-5709	6515	-4586	-134	-4273	4106	-7583	-228	-3133	5493	-9002	-195	1403	8030	-15936	-113	-24	-99	-69	-180	-9143	10076	-12962	-206	-8204	9503	-8662	-232	-8394	11595	-10565	-65	-56	-103	41	-151	20	35	-76	-18	-52	85	-29	8
0.372500	-125	1835	-2525	-17550	-50	-5798	6477	-5172	-108	-4473	4271	-8319	-214	-3204	5542	-9965	-197	1275	8111	-15799	-105	-18	-100	-70	-241	-9225	10088	-13296	-178	-8289	9535	-8892	-159	-8474	11642	-10728	-66	-60	-107	38	-152	18	35	-76	-23	-57	82	-29	0
0.373333	-130	1955	-2263	-17307	-83	-5861	6435	-5742	-91	-4658	4415	-9085	-249	-3280	5575	-10944	-213	1153	8189	-15651	-108	-4	-103	-73	-314	-9312	10094	-13636	-171	-8376	9563	-9139	40	-8551	11687	-10903	-70	-61	-108	36	-154	16	28	-80	-24	-58	78	-33	-7
0.374167	-126	2120	-1996	-17074	-135	-5913	6392	-6300	-91	-4828	4569	-9868	-270	-3367	5602	-11933	-170	1036	8272	-15496	-109	-23	-103	-74	-333	-9401	10122	-13982	-42	-8462	9596	-9411	116	-8620	11739	-11086	-66	-61	-107	38	-155	13	30	-79	-23	-57	81	-31	-1
0.375000	-121	2321	-1715	-16853	-119	-5944	6348	-6828	-117	-4968	4643	-10659	-247	-3463	5614	-12938	-180	930	8349	-15348	-112	-23	-100	-69	-314	-9492	10140	-14336	57	-8555	9626	-9670	38	-8688	11783	-11275	-47	-45	-107	36	-154	16	29	-76	-23	-59	77	-35	-7
0.375833	-126	2530	-1430	-16648	-99	-5974	6304	-7322	-179	-5094	4719	-11443	-196	-3571	5604	-13938	-214	832	8424	-15198	-111	-23	-102	-73	-375	-9589	10149	-14693	32	-8650	9656	-9947	261	-8754	11824	-11465	-64	-59	-108	37	-154	15	32	-76	-26	-57	78	-31	-6
0.376667	-130	2793	-1145	-16457	-93	-6000	6260	-7769	-144	-5200	4765	-12199	-174	-3696	5558	-14938	-169	736	8496	-15054	-104	-26	-99	-69	-436	-9681	10189	-15046	17	-8749	9692	-10234	261	-8822	11868	-11659	-62	-58	-104	38	-147	20	34	-58	-25	-53	81	-30	0
0.377500	-125	3061	-852	-16287	-138	-6033	6213	-8170	-69	-5281	4783	-12922	-100	-3834	5529	-15938	-144	650	8556	-14922	-101	-18	-97	-69	-409	-9780	10217	-15391	86	-8855	9744	-10511	332	-8899	11897	-11857	-58	-56	-104	42	-154	19	37	-73	-15	-55	84	-28	1
0.378333	-130	3335	-562	-16142	-152	-6087	6161	-8510	-8	-5353	4759	-13603	-44	-3992	5450	-16931	-169	561	8602	-14806	-104	-22	-98	-68	-368	-9886	10243	-15743	118	-8974	9764	-10822	374	-8987	11920	-12062	-67	-58	-105	42	-150	18	50	-73	-18	-51	96	-29	0
0.379167	-135	3607	-263	-16029	-107	-6161	6106	-8797	52	-5413	4704	-14230	-42	-4163	5344	-17920	-59	474	8645	-14706	-101	-18	-100	-72	-417	-9991	10273	-16079	138	-9126	9805	-11122	314	-9055	11926	-12270	-60	-59	-103	42	-149	17	33	-74	-19	-53	84	-29	0
0.380000	-127	3891	33	-15909	-132	-6265	6043	-9023	72	-5465	4610	-14803	-73	-4349	5203	-18907	-46	403	8675	-14628	-107	-21	-99	-65	-484	-10102	10306	-16401	168	-9235	9856	-11425	375	-9192	11920	-12477	-61	-50	-125	41	-159	20	38	-73	-22	-53	81	-32	-6
0.380833	-125	4159	338	-15817	-130	-6403	5970	-9197	82	-5521	4491	-15324	-105	-4554	5036	-19877	-74	296	8697	-14572	-110	-19	-100	-76	-499	-10217	10336	-16708	147	-9379	9906	-11735	302	-9307	11899	-12686	-63	-59	-105	38	-153	17	37	-75	-22	-55	79	-33	1
0.381667	-132	4412	639	-15741	-164	-6577	5889	-9324	105	-5588	4342	-15792	-220	-4769	4835	-20839	-101	204	8711	-14540	-107	-24	-102	-72	-446	-10336	10368	-16996	156	-9530	9962	-12044	213	-9439	11857	-12900	-63	-62	-110	59	-152	16	29	-79	-23	-60	80	-33	-4
0.382500	-126	4656	939	-15681	-205	-6798	5793	-9415	101	-5684	4168	-16211	-384	-4995	4607	-21777	-129	108	8724	-14530	-107	-24	-102	-72	-413	-10458	10402	-17259	188	-9691	10036	-12351	351	-9576	11801	-13109	-65	-59	-105	40	-154	18	34	-75	-21	-56	81	-32	0
0.383333	-134	4857	1244	-15628	-164	-7061	5697	-9468	66	-5804	3974	-16590	-385	-5218	4353	-22684	-146	12	8736	-14541	-107	-21	-101	-67	-395	-10582	10431	-17497	190	-9854	10115	-12666	197	-9732	11727	-13323	-63	-59	-130	42	-149	20	12	-75	-21	-53	80	-32	-6
0.384167	-149	5039	1542	-15579	-179	-7367	5587	-9506	45	-5971	3768	-16938	-354	-5450	4075	-23570	-83	-78	8737	-14570	-102	-19	-105	-68	-342	-10718	10475	-17707	170	-10024	10204	-12981	173	-9896	11632	-13542	-60	-58	-107	40	-149	18	36	-72	-18	-57	78	-29	18
0.385000	-118	5191	1837	-15540	-212	-7718	5463	-9536	33	-6190	3550	-17265	-361	-5685	3766	-24432	-122	-170	8741	-14613	-105	-17	-96	-66	-327	-10860	10485	-17892	131	-10205	10302	-13312	234	-10075	11518	-13774	-63	-58	-104	42	-147	22	38	-72	-16	-56	85	-30	0
0.385833	-127	5314	2124	-15499	-181	-8110	5329	-9581	-3	-6471	3323	-17600	-398	-5926	3448	-25247	-191	-258	8750	-14665	-104	-26	-99	-67	-304	-11011	10505	-18051	144	-10392	10413	-13643	225	-10269	11385	-14000	-61	-59	-107	39	-154	16	35	-73	-21	-56	89	-29	-1
0.386667	-136	5399	2394	-15466	-155	-8547	5185	-9653	-5	-6831	3083	-17940	-503	-6172	3121	-26019	-154	-341	8757	-14722	-103	-21	-98	-67	-308	-11176	10514	-18184	170	-10587	10529	-13992	125	-10473	11236	-14240	-64	-58	-105	40	-155	16	35	-77	-23	-55	80	-31	-7
0.387500	-147	5421	2652	-15427	-148	-9020	5019	-9770	-22	-7276	2868	-18301	-440	-6416	2788	-26729	-113	-415	8776	-14773	-103	-22	-104	-72	-287	-11354	10516	-18283	128	-10783	10650	-14343	102	-10688	11067	-14484	-63	-60	-110	39	-153	15	33	-75	-24	-56	78	-26	-1
0.388333	-150	5470	2895	-15387	-127	-9523	4845	-9939	-62	-7797	2651	-18681	-325	-6665	2466	-27361	-80	-474	8795	-14817	-105	-21	-98	-67	-339	-11541	10507	-18355	155	-10987	10783	-14707	126	-10920	10892	-14737	-65	-58	-130	41	-152	16	35	-75	-24	-56	79	-29	-6
0.389167	-154	5456	3120	-15341	-141	-10052	4651	-10180	-80	-8409	2447	-19121	-344	-6918	2164	-27908	-18	-515	8822	-14839	-107	-21	-99	-69	-404	-11740	10476	-18396	167	-11194	10913	-15077	216	-11159	10705	-14994	-62	-58	-107	37	-154	18	35	-74	-22	-56	81	-32	1
0.390000	-164	5415	3324	-15290	-174	-10606	4443	-10503	-109	-9101	2233	-19589	-410	-7184	1881	-28363	1	-542	8849	-14842	-108	-22	-102	-68	-371	-11955	10450	-18411	59	-11410	11042	-15455	-10	-11412	10512	-15255	-65	-62	-104	36	-152	17	33	-76	-23	-60	80	-33	-1
0.390833	-155	5340	3502	-15235	-176	-11175	4209	-10928	-132	-9877	2068	-20122	-426	-7467	1636	-28701	33	-544	8882	-14840	-108	-24	-101	-68	-341	-12179	10397	-18399	60	-11629	11178	-15833	25	-11677	10316	-15518	-64	-59	-104	41	-150	13	34	-73	-23	-50	84	-28	1
0.391667	-143	5243	3659	-15171	-134	-11748	3957	-11443	-136	-10727	1904	-20696	-406	-7769	1435	-28918	-22	-534	8911	-14756	-107	-23	-98	-66	-388	-12417	10329	-18365	85	-11850	11302	-16215	259	-11961	10117	-15773	-66	-57	-103	39	-151	20	35	-72	-19	-55	82	-30	-3
0.392500	-150	5123	3790	-15108	-88	-12328	3690	-12074	-176	-11644	1749	-21335	-334	-8096	1278	-29005	-16	-499	8939	-14667	-105	-22	-103	-68	-327	-12668	10239	-18302	15	-12074	11420	-16588	295	-12254	9921	-16052	-63	-58	-104	41	-153	16	35	-73	-22	-55	86	-29	-4
0.393333	-146	4976	3888	-15034	-79	-12911	3393	-12816	-208	-12628	1611	-22009	-238	-8461	1170	-28962	21	-446	8964	-14543	-104	-21	-101	-67	-270	-12925	10136	-18219	-29	-12311	11523	-16957	208	-12561	9722	-16323	-63	-40	-105	42	-150	16	34	-73	-22	-55	84	-32	-5
0.394167	-145	4816	3968	-14957	-82	-13488	3079	-13670	-187	-13607	1487	-22727	-239	-8863	1103	-28779	-4	-371	8979	-14390	-101	-24	-100	-68	-234	-13192	10014	-18112	-7	-12547	11616	-17304	137	-12879	9529	-16583	-61	-58	-104	40	-153	16	33	-74	-18	-58	80	-31	0
0.395000	-152	4637	4021	-14878	-84	-14053	2738	-14621	-207	-14619	1374	-23482	-282	-9315	1076	-28465	-30	-281	8979	-14210	-107	-23	-101	-68	-211	-13465	9870	-17985	-57	-12792	11691	-17645	26	-13217	9335	-16840	-65	-60	-105	40	-154	17	33	-75	-23	-57	81	-30	-6
0.395833	-142	4451	4043	-14791	-79	-14598	2396	-15672	-241	-15623	1275	-24258	-271	-9825	1089	-28019	24	-165	8969	-14007	-116	-22	-100	-70	-230	-13739	9719	-17830	-102	-13040	11746	-17937	-203	-13558	9142	-17089	-62	-58	-103	41	-154	37	32	-74	-18	-56	84	-31	-3
0.396667	-134	4256	4052	-14699	-81	-15120	2035	-16794	-239	-16608	1190	-25054	-256	-10394	1122	-27452	41	-38	8951	-13787	-104	-21	-98	-68	-235	-14015	9552	-17655	-134	-13292	11783	-18198	-283	-13913	8956	-17323	-104	-60	-101	41	-148	21	36	-70	-17	-53	82	-27	0
0.397500	-139	4060	4035	-14599	-62	-15619	1664	-18021	-213	-17562	1110	-25852	-253	-11028	1167	-26781	67	104	8918	-13546	-103	-17	-99	-66	-207	-14303	9376	-17461	-97	-13550	11797	-18416	-218	-14274	8762	-17550	-59	-58	-102	42	-152	19	33	-70	-17	-53	82	-22	2
0.398333	-148	3859	3999	-14498	-26	-16096	1294	-19298	-213	-18455	1036	-26647	-227	-11724	1208	-26032	17	249	8862	-13330	-107	-21	-102	-67	-161	-14580	9189	-17252	-65	-13808	11786	-18581	-370	-14650	8559	-17764	-78	-59	-105	40	-153	16	30	-73	-26	-56	79	-28	-5
0.399167	-150	3656	3942	-14393	-21	-16540	929	-20608	-239	-19266	968	-27420	-219	-12485	1230	-25208	-9	405	8795	-13109	-108	-22	-98	-68	-147	-14857	9002	-17023	-111	-14069	11753	-18699	-543	-15030	8355	-17965	-66	-56	-105	40	-151	18	32	-94	-25	-58	80	-49	0
0.400000	-155	3457	3874	-14286	-12	-16946	588	-21934	-241	-19985	906	-28154	-92	-13303	1223	-24335	-5	566	8709	-12912	-104	-21	-98	-69	-195	-15132	8809	-16780	-63	-14330	11697	-18751	-557	-15387	8139	-18150	-61	-58	-104	40	-152	16	33	-75	-18	-56	80	-29	0
0.400833	-162	3267	3794	-14173	6	-17321	253	-23263	-263	-20612	837	-28857	67	-14180	1164	-23443	-33	726	8615	-12741	-109	-21	-100	-70	-221	-15405	8612	-16523	-101	-14603	11617	-18728	-584	-15803	7918	-18315	-63	-60	-107	39	-154	17	33	-78	-21	-59	80	-30	0
0.401667	-153	3084	3701	-14067	25	-17658	-34	-24570	-281	-21134	769	-29507	33	-15092	1024	-22546	-36	880	8506	-12602	-107	-17	-100	-68	-212	-15678	8416	-16254	-191	-14865	11523	-18636	-662	-16197	7684	-18464	-62	-59	-104	38	-154	13	30	-75	-24	-57	79	-31	0
0.402500	-138	2906	3603	-13961	50	-17959	-325	-25849	-276	-21554	693	-30101	28	-16030	808	-21666	-17	1025	8388	-12505	-119	-21	-101	-72	-160	-15952	8219	-15982	-213	-15133	11402	-18470	-630	-16585	7444	-18593	-62	-56	-104	40	-152	16	33	-77	-22	-55	80	-28	-4
0.403333	-145	2741	3496	-13861	50	-18226	-566	-27062	-280	-21861	608	-30621	38	-16981	498	-20831	30	1160	8259	-12459	-104	-18	-101	-69	-112	-16223	8030	-15705	-128	-15401	11262	-18230	-492	-17000	7189	-18708	-65	-59	-102	41	-149	16	35	-76	-21	-56	81	-28	-3
0.404167	-146	2586	3391	-13771	66	-18457	-772	-28190	-317	-22071	509	-31093	25	-17926	89	-20036	34	1286	8130	-12461	-116	-16	-96	-67	-167	-16496	7830	-15431	-104	-15669	11105	-17907	-386	-17358	6926	-18799	-55	-55	-100	41	-148	15	32	-76	-17	-55	84	-27	-13
0.405000	-134	2440	3278	-13691	96	-18656	-942	-29218	-315	-22184	391	-31481	110	-18854	-434	-19307	34	1389	7990	-12522	-103	-18	-97	-66	-262	-16773	7637	-15163	-136	-15940	10928	-17510	-201	-17739	6654	-18876	-60	-56	-100	42	-149	18	36	-73	-18	-56	85	-28	-1
0.405833	-139	2308	3168	-13631	130	-18840	-1080	-30139	-301	-22226	244	-31802	118	-19743	-1064	-18651	-129	1473	7852	-12635	-58	-17	-98	-65	-320	-17060	7438	-14909	-112	-16215	10738	-17042	-132	-18118	6380	-18932	-62	-57	-102	39	-149	16	33	-78	-25	-58	84	-27	1
0.406667	-142	2177	3055	-13596	116	-19005	-1192	-30944	-290	-22236	63	-32052	43	-20586	-1804	-18078	-389	1541	7707	-12811	-109	-25	-103	-69	-349	-17353	7228	-14671	-135	-16492	10532	-16512	-116	-18488	6092	-18977	-64	-61	-107	33	-153	12	29	-79	-23	-62	78	-34	-5
0.407500	-143	2057	2946	-13586	110	-19163	-1289	-31628	-296	-22127	-155	-32216	13	-21353	-2633	-17581	-308	1589	7569	-13034	-111	-23	-99	-70	-301	-17653	7025	-14454	-167	-16768	10323	-15920	-36	-18848	5835	-19002	-68	-62	-105	35	-155	12	29	-80	-26	-61	92	-31	-5
0.408333	-144	1949	2838	-13595	92	-19311	-1366	-32187	-307	-22021	-418	-32292	-4	-22038	-3541	-17158	-232	1617	7434	-13303	-108	-22	-102	-70	-310	-17955	6821	-14258	-211	-17044	10110	-15269	130	-19204	5580	-19019	-32	-59	-104	35	-155	17	32	-77	-24	-60	80	-33	-4
0.409167	-142	1850	2741	-13637	106	-19475	-1443	-32513	-328	-21897	-745	-32279	-116	-22635	-4512	-16799	-247	1626	7307	-13633	-119	-23	-103	-49	-297	-18271	6608	-14092	-147	-17322	9898	-14571	381	-19545	5342	-19011	-63	-60	-105	36	-151	12	35	-80	4	-59	81	-29	0
0.410000	-143	1749	2643	-13713	144	-19676	-1532	-32631	-336	-21786	-1131	-32180	-327	-23143	-5542	-16500	-206	1613	7180	-13969	-105	-23	-102	-69	-262	-18575	6398	-13953	-97	-17608	9686	-13840	461	-19880	5124	-19000	-63	-58	-103	38	-151	19	34	-75	-23	-56	82	-30	-6
0.410833	-144	1656	2553	-13820	197	-19882	-1647	-32700	-342	-21705	-1603	-31984	-392	-23556	-6591	-16256	-150	1569	7064	-14349	-101	-21	-98	-68	-240	-18914	6186	-13851	-211	-17892	9489	-13083	256	-20198	4938	-18981	-63	-57	-118	39	-154	17	32	-76	-30	-56	84	-35	-1
0.411667	-148	1562	2465	-13963	192	-20158	-1798	-32708	-335	-21658	-2162	-31686	-263	-23881	-7654	-16050	-104	1546	6946	-14754	-102	-22	-99	-66	-223	-19250	5970	-13784	-303	-18192	9295	-12309	379	-20513	4778	-18960	-63	-58	-105	41	-154	21	33	-76	-21	-56	85	-33	-3
0.412500	-137	1468	2383	-14150	170	-20472	-1997	-32731	-322	-21665	-2814	-31286	-178	-24118	-8705	-15871	-84	1497	6838	-15178	-105	-19	-97	-66	-271	-19593	5763	-13751	-286	-18472	9123	-11539	364	-20806	4661	-18936	-61	-57	-102	38	-151	18	33	-50	-21	-55	87	-36	-1
0.413333	-145	1372	2300	-14364	194	-20853	-2260	-32720	-319	-21729	-3562	-30780	-173	-24276	-9707	-15712	-23	1434	6734	-15618	-107	-22	-101	-67	-217	-19931	5564	-13754	-195	-18768	8968	-10779	321	-21099	4579	-18918	-63	-60	-104	38	-151	13	33	-79	-22	-57	84	-32	0
0.414167	-143	1273	2223	-14619	218	-21295	-2591	-32646	-298	-21857	-4421	-30162	-82	-24366	-10700	-15556	32	1366	6632	-16064	-97	-24	-101	-69	-275	-20272	5372	-13792	-199	-19064	8839	-10038	521	-21381	4548	-18900	-63	-62	-105	39	-134	16	32	-78	-17	-61	79	-33	0
0.415000	-141	1143	2142	-14902	216	-21839	-2995	-32375	-267	-22043	-5384	-29428	-17	-24394	-11624	-15401	179	1294	6536	-16514	-110	-25	-104	-72	-361	-20612	5194	-13865	-277	-19358	8728	-9326	399	-21652	4557	-18893	-67	-63	-110	38	-159	11	26	-82	-28	-60	78	-36	-10
0.415833	-134	1051	2060	-15219	212	-22348	-3471	-32012	-221	-22281	-6458	-28579	-30	-24377	-12487	-15237	252	1211	6465	-16957	-110	-25	-102	-70	-272	-20938	5037	-13959	-298	-19645	8668	-8658	266	-21905	4621	-18888	-66	-63	-107	36	-151	17	28	-80	-9	-58	80	-35	-3
0.416667	-134	938	2014	-15547	198	-22934	-4015	-31570	-220	-22553	-7638	-27597	-39	-24299	-13275	-15051	202	1161	6373	-17394	-105	-22	-101	-67	-211	-21254	4909	-14076	-319	-19923	8631	-8041	395	-22163	4737	-18890	-62	-58	-105	41	-149	13	33	-75	-22	-55	80	-32	0
0.417500	-146	815	1904	-15898	202	-23553	-4647	-31029	-284	-22858	-8921	-26509	13	-24199	-13999	-14853	195	1100	6303	-17822	-102	-19	-98	-68	-201	-21559	4807	-14216	-283	-20187	8634	-7484	323	-22371	4900	-18904	-61	-55	-104	43	-148	19	32	-75	-19	-55	84	-47	0
0.418333	-151	679	1814	-16271	204	-24187	-5345	-30450	-284	-23154	-10290	-25309	70	-24082	-14664	-14636	178	1042	6229	-18248	-104	-22	-99	-68	-187	-21849	4736	-14374	-306	-20442	8667	-7001	237	-22591	5166	-18932	-63	-57	-104	42	-151	17	32	-75	-21	-57	82	-30	0
0.419167	-139	541	1721	-16652	197	-24814	-6103	-29821	-243	-23488	-11735	-24021	64	-23948	-15268	-14396	233	1001	6166	-18658	-105	-22	-98	-66	-166	-22122	4694	-14545	-351	-20678	8735	-6585	201	-22800	5367	-18971	-61	-58	-105	41	-149	16	32	-83	-24	-57	81	-31	2
0.420000	-154	397	1609	-17032	200	-25415	-6905	-29150	-233	-23773	-13231	-22657	82	-23805	-15827	-14132	468	948	6109	-19062	-105	-21	-99	-66	-215	-22370	4697	-14700	-256	-20893	8833	-6243	218	-22989	5659	-19021	-65	-57	-107	42	-150	17	30	-75	-19	-56	82	-27	0
0.420833	-158	247	1501	-17421	208	-25959	-7746	-28449	-275	-24019	-14766	-21237	80	-23681	-16345	-13839	481	915	6070	-19448	-102	-21	-98	-67	-174	-22595	4731	-14899	-280	-21084	8962	-5978	248	-23174	5988	-19073	-62	-56	-107	35	-150	13	30	-74	-22	-56	81	-28	0
0.421667	-142	99	1373	-17799	175	-26436	-8606	-27707	-194	-24206	-16312	-19776	70	-23522	-16825	-13519	316	885	6031	-19829	-102	-21	-98	-66	-127	-22794	4810	-15072	-370	-21249	9120	-5795	204	-23342	6344	-19134	-64	-57	-108	41	-151	17	33	-75	-23	-58	81	-27	-3
0.422500	-136	-48	1239	-18166	140	-26825	-9478	-26979	-34	-24324	-17847	-18318	80	-23390	-17281	-13171	322	840	6009	-20186	-109	-23	-100	-69	-126	-22969	4924	-15241	-321	-21381	9284	-5682	142	-23491	6718	-19199	-62	-58	-105	42	-153	15	30	-78	-23	-53	82	-31	-4
0.423333	-145	-195	1087	-18513	95	-27114	-10346	-26235	25	-24348	-19324	-16879	69	-23272	-17714	-12786	332	851	5994	-20546	-107	-24	-101	-68	-138	-23117	5079	-15394	-265	-21478	9471	-5643	77	-23606	7096	-19271	-65	-59	-100	38	-153	18	32	-79	-21	-60	79	-29	0
0.424167	-148	-333	925	-18841	43	-27281	-11199	-25475	25	-24291	-20733	-15500	18	-23155	-18134	-12356	309	852	6009	-20886	-104	-21	-104	-66	-206	-23231	5272	-15533	-282	-21541	9670	-5666	-41	-23743	7495	-19332	-59	-59	-108	42	-147	19	33	-73	-17	-57	82	-27	2
0.425000	-151	-448	749	-19143	16	-27312	-12008	-24728	38	-24129	-22023	-14206	-32	-23052	-18542	-11878	192	853	6030	-21212	-105	-21	-100	-62	-181	-23316	5499	-15637	-205	-21573	9875	-5759	89	-23844	7872	-19398	-62	-56	-103	40	-150	21	34	-74	-19	-55	84	-27	1
0.425833	-150	-574	564	-19414	15	-27219	-12777	-24007	23	-23878	-23189	-13023	-23	-22962	-18935	-11361	53	863	6075	-21519	-101	-21	-98	-66	-116	-23377	5755	-15752	-129	-21567	10075	-5899	-134	-23923	8242	-19455	-59	-57	-105	49	-149	15	33	-77	-23	-56	81	-27	2
0.426667	-160	-679	363	-19656	-12	-26994	-13500	-23305	-5	-23533	-24203	-11980	-22	-22883	-19333	-10800	75	873	6132	-21810	-107	-23	-103	-68	-198	-23403	6037	-15832	-187	-21528	10278	-6092	-248	-23983	8580	-19507	-65	-60	-107	38	-150	18	30	-79	-21	-58	81	-32	-3
0.427500	-161	-764	151	-19868	-73	-26636	-14156	-22619	4	-23108	-25041	-11098	-45	-22801	-19719	-10192	62	890	6225	-22083	-107	-18	-102	-66	-224	-23402	6337	-15886	-181	-21453	10439	-6323	-304	-24013	8892	-19545	-66	-59	-107	39	-153	18	29	-79	-25	-57	81	-30	0
0.428333	-170	-838	-69	-20046	-78	-26152	-14752	-21962	2	-22608	-25685	-10378	-77	-22714	-20109	-9551	-12	900	6310	-22331	-103	-22	-101	-68	-205	-23367	6655	-15922	-127	-21335	10602	-6595	-307	-24019	9159	-19572	-62	-60	-105	39	-152	19	34	-75	-24	-57	81	-28	-5
0.429167	-163	-890	-303	-20198	-100	-25554	-15276	-21325	-12	-22041	-26136	-9840	-154	-22608	-20504	-8866	-72	921	6422	-22553	-103	-23	-98	-69	-225	-23299	6975	-15935	-154	-21210	10735	-6896	-415	-23994	9403	-19584	-64	-59	-104	39	-151	17	32	-72	-23	-55	81	-28	-3
0.430000	-177	-923	-547	-20316	-169	-24857	-15753	-20702	-1	-21427	-26392	-9463	-185	-22479	-20908	-8160	-112	929	6549	-22743	-105	-23	-97	-67	-221	-23194	7304	-15935	-9	-21044	10847	-7215	-339	-23930	9601	-19583	-63	-57	-102	36	-152	20	35	-76	-19	-55	84	-31	0
0.430833	-181	-952	-801	-20409	-164	-24081	-16128	-20099	24	-20780	-26457	-9247	-208	-22313	-21332	-7448	-141	942	6689	-22909	-105	-19	-99	-69	-172	-23064	7620	-15924	242	-20850	10928	-7576	-419	-23831	9748	-19573	-56	-59	-105	19	-150	18	32	-77	-19	-53	84	-30	-1
0.431667	-204	-964	-1065	-20482	-181	-23244	-16458	-19501	25	-20110	-26342	-9191	-230	-22114	-21774	-6738	-189	946	6836	-23050	-109	-22	-102	-68	-174	-22895	7924	-15907	225	-20642	10974	-7947	-419	-23698	9846	-19539	-64	-63	-107	35	-152	17	33	-76	-26	-58	81	-31	-3
0.432500	-204	-968	-1337	-20536	-207	-22366	-16737	-18902	20	-19438	-26063	-9257	-186	-21872	-22244	-6050	-145	943	6989	-23152	-109	-22	-99	-74	-174	-22691	8215	-15883	244	-20408	11002	-8329	-610	-23520	9905	-19492	-64	-58	-105	36	-153	19	33	-79	-25	-56	81	-31	-1
0.433333	-199	-962	-1615	-20576	-191	-21454	-16959	-18306	45	-18774	-25638	-9418	-221	-21576	-22703	-5402	-240	935	7147	-23227	-107	-24	-101	-70	-163	-22454	8476	-15863	231	-20162	10995	-8726	-922	-23308	9911	-19475	-66	-59	-104	38	-154	16	34	-76	-23	-57	82	-31	-3
0.434167	-207	-952	-1902	-20605	-197	-20542	-17144	-17676	66	-18141	-25107	-9651	-246	-21241	-23183	-4811	-439	919	7305	-23262	-108	-24	-99	-70	-230	-22187	8707	-15849	142	-19905	10960	-9135	-877	-23047	9880	-19362	-63	-60	-105	36	-154	18	32	-73	-25	-58	82	-31	-4
0.435000	-212	-943	-2193	-20629	-176	-19655	-17294	-17045	87	-17550	-24488	-9910	-225	-20863	-23692	-4293	-572	894	7462	-23268	-110	-25	-99	-77	-213	-21884	8904	-15840	51	-19640	10902	-9556	-1056	-22743	9806	-19280	-67	-61	-109	32	-153	16	33	-81	-24	-58	78	-36	-4
0.435833	-212	-931	-2493	-20655	-146	-18808	-17427	-16400	107	-17016	-23817	-10146	-220	-20467	-24188	-3868	-633	863	7615	-23235	-108	-24	-102	-73	-143	-21554	9062	-15847	-1	-19371	10822	-9978	-1133	-22403	9697	-19184	-64	-63	-110	36	-153	23	29	-80	-24	-60	79	-30	-4
0.436667	-225	-927	-2794	-20683	-172	-18023	-17561	-15735	88	-16544	-23116	-10378	-286	-20045	-24666	-3547	-594	828	7764	-23169	-105	-24	-99	-69	-143	-21208	9188	-15863	38	-19100	10737	-10405	-873	-22023	9559	-19083	-63	-57	-105	39	-152	19	36	-74	-18	-55	82	-27	0
0.437500	-220	-923	-3098	-20714	-204	-17308	-17671	-15053	59	-16155	-22435	-10517	-290	-19638	-25106	-3356	-576	782	7919	-23069	-104	-22	-97	-67	-148	-20828	9266	-15903	-26	-18837	10628	-10837	-1013	-21613	9390	-18974	-62	-56	-103	40	-152	19	36	-74	-21	-53	86	-34	2
0.438333	-221	-936	-3408	-20760	-170	-16695	-17818	-14364	54	-15858	-21784	-10559	-203	-19261	-25504	-3281	-501	729	8033	-22945	-105	-22	-98	-70	-80	-20442	9305	-15957	-50	-18584	10526	-11273	-909	-21197	9188	-18866	-67	-58	-105	41	-152	19	34	-75	-22	-56	87	-29	-1
0.439167	-228	-955	-3722	-20816	-166	-16176	-17958	-13677	77	-15655	-21197	-10488	-206	-18928	-25838	-3346	-459	669	8156	-22781	-107	-22	-96	-68	-120	-20051	9304	-16035	-18	-18342	10406	-11709	-883	-20715	8963	-18748	-62	-58	-104	10	-156	19	32	-77	-22	-56	85	-30	-5
0.440000	-230	-989	-4043	-20889	-186	-15777	-18128	-12995	70	-15557	-20685	-10280	-266	-18661	-26092	-3545	-459	602	8268	-22600	-108	-25	-101	-66	-172	-19655	9264	-16132	-87	-18117	10288	-12147	-879	-20236	8713	-18646	-65	-60	-109	35	-151	16	34	-80	-19	-59	80	-32	21
0.440833	-243	-1031	-4359	-20974	-149	-15495	-18312	-12331	51	-15546	-20269	-9935	-311	-18472	-26243	-3882	-421	534	8381	-22385	-112	-26	-99	-70	-134	-19265	9198	-16246	-138	-17904	10188	-12580	-876	-19743	8457	-18534	-64	-63	-104	38	-148	16	33	-78	-24	-58	82	-31	-5
0.441667	-307	-1090	-4684	-21075	-162	-15332	-18503	-11691	51	-15631	-19942	-9469	-319	-18367	-26280	-4324	-335	456	8482	-22156	-110	-26	-99	-69	-122	-18878	9105	-16376	-187	-17712	10099	-13002	-659	-19243	8182	-18435	-64	-58	-108	38	-152	19	34	-76	-26	-57	81	-31	-1
0.442500	-243	-1152	-5011	-21183	-187	-15287	-18699	-11084	4	-15802	-19721	-8885	-287	-18359	-26196	-4883	-322	375	8585	-21906	-109	-29	-99	-68	-142	-18512	8990	-16522	-257	-17543	10016	-13416	-550	-18743	7900	-18338	-61	-60	-104	40	-151	24	33	-76	-3	-58	81	-30	-4
0.443333	-239	-1233	-5349	-21309	-183	-15379	-18883	-10530	-26	-16057	-19590	-8223	-269	-18443	-25987	-5535	-358	283	8680	-21641	-104	-24	-99	-68	-134	-18159	8861	-16680	-270	-17393	9956	-13815	-483	-18247	7607	-18260	-60	-59	-105	41	-149	20	38	-72	-19	-56	81	-27	0
0.444167	-228	-1318	-5693	-21443	-196	-15535	-19038	-10032	-22	-16358	-19549	-7490	-246	-18610	-25650	-6264	-371	189	8777	-21366	-99	-22	-97	-67	-80	-17833	8725	-16851	-272	-17266	9910	-14204	-429	-17754	7313	-18188	-60	-59	-104	44	-151	36	35	-75	-19	-56	84	-29	2
0.445000	-230	-1419	-6054	-21590	-150	-15811	-19152	-9606	-34	-16713	-19579	-6746	-238	-18866	-25190	-7057	-360	73	8870	-21094	-103	-12	-96	-67	-66	-17531	8579	-17029	-296	-17158	9879	-14580	-208	-17283	7013	-18135	-61	-58	-102	42	-151	20	36	-70	-16	-57	85	-32	1
0.445833	-230	-1526	-6420	-21740	-124	-16166	-19205	-9257	-30	-17109	-19667	-6016	-223	-19175	-24612	-7886	-351	-49	8961	-20819	-103	-23	-97	-67	-108	-17261	8448	-17217	-262	-17076	9874	-14937	-86	-16827	6719	-18099	-57	-59	-102	41	-148	46	38	-74	-22	-59	82	-27	4
0.446667	-231	-1647	-6807	-21899	-104	-16587	-19183	-8981	-8	-17507	-19788	-5335	-199	-19524	-23944	-8738	-272	-190	9049	-20559	-104	-25	-99	-66	-76	-17005	8322	-17410	-321	-17011	9882	-15278	-76	-16398	6430	-18086	-60	-63	-104	38	-149	16	34	-78	-23	-60	80	-32	-1
0.447500	-240	-1769	-7201	-22057	-114	-17060	-19074	-8793	-15	-17912	-19925	-4753	-230	-19894	-23204	-9589	-251	-345	9141	-20310	-108	-25	-104	-69	-112	-16804	8207	-17609	-387	-16961	9907	-15598	32	-15992	6150	-18093	-62	-62	-105	37	-155	12	25	-76	-35	-57	79	-33	-3
0.448333	-253	-1881	-7607	-22215	-133	-17562	-18849	-8678	-32	-18299	-20051	-4299	-258	-20264	-22390	-10409	-269	-518	9219	-20078	-111	-28	-102	-70	-164	-16619	8118	-17807	-395	-16929	9944	-15899	46	-15612	5883	-18122	-66	-62	-109	36	-155	12	29	-77	-27	-61	77	-33	-6
0.449167	-227	-2041	-8025	-22374	-138	-18083	-18526	-8642	-40	-18658	-20148	-4002	-237	-20606	-21541	-11197	-254	-707	9293	-19856	-110	-27	-102	-72	-111	-16458	8046	-18003	-349	-16907	10006	-16187	108	-15253	5638	-18171	-64	-62	-78	40	-151	17	29	-77	-26	-57	79	-30	-1
0.450000	-205	-2181	-8446	-22522	-85	-18589	-18077	-8672	-35	-18970	-20189	-3879	-227	-20903	-20672	-11937	-237	-914	9376	-19661	-108	-25	-101	-66	-64	-16323	7996	-18199	-308	-16895	10077	-16458	319	-14926	5410	-18246	-66	-59	-107	39	-152	18	30	-75	-28	-56	78	-35	-1
0.450833	-212	-2330	-8867	-22670	-61	-19076	-17519	-8771	-42	-19236	-20181	-3958	-219	-21141	-19810	-12616	-206	-1135	9436	-19492	-104	-23	-99	-70	-94	-16206	7968	-18393	-376	-16891	10165	-16719	216	-14630	5207	-18352	-62	-52	-102	38	-150	17	33	-75	-22	-57	80	-28	0
0.451667	-211	-2489	-9290	-22815	-99	-19529	-16855	-8926	-27	-19451	-20073	-4249	-176	-21313	-18970	-13228	-143	-1376	9478	-19353	-105	-27	-100	-69	-134	-16114	7975	-18588	-315	-16896	10259	-16969	297	-14361	5030	-18472	-62	-56	-107	41	-147	15	33	-77	-17	-57	81	-29	3
0.452500	-205	-2654	-9700	-22949	-111	-19936	-16096	-9133	-39	-19607	-19888	-4761	-208	-21407	-18176	-13766	-107	-1630	9508	-19238	-105	-23	-99	-66	-153	-16033	7980	-18779	-259	-16904	10367	-17206	424	-14119	4879	-18616	-60	-57	-107	42	-149	18	29	-52	-21	-57	81	-30	0
0.453333	-201	-2832	-10098	-23088	-97	-20287	-15268	-9375	-47	-19711	-19615	-5427	-253	-21422	-17443	-14233	-62	-1903	9513	-19157	-107	-24	-101	-69	-255	-15971	8019	-18967	-305	-16917	10491	-17440	402	-13907	4758	-18792	-65	-56	-107	40	-153	19	33	-77	-23	-57	82	-31	0
0.454167	-203	-3014	-10474	-23211	-116	-20568	-14360	-9650	-31	-19763	-19252	-6288	-253	-21346	-16763	-14631	-62	-2187	9506	-19098	-105	-25	-101	-70	-236	-15916	8070	-19151	-284	-16935	10601	-17667	315	-13723	4679	-18979	-62	-61	-77	40	-146	19	30	-77	-28	-57	81	-32	-1
0.455000	-203	-3215	-10827	-23341	-114	-20780	-13430	-9953	-31	-19765	-18801	-7303	-284	-21217	-16178	-14963	-56	-2488	9452	-19078	-107	-24	-101	-68	-168	-15875	8137	-19337	-267	-16952	10735	-17889	299	-13566	4627	-19197	-64	-59	-108	38	-151	17	32	-79	-23	-57	79	-46	-5
0.455833	-208	-3427	-11139	-23467	-102	-20912	-12491	-10281	-68	-19727	-18291	-8454	-258	-21022	-15656	-15237	-51	-2800	9382	-19075	-108	-25	-101	-72	-222	-15840	8214	-19517	-201	-16972	10873	-18103	277	-13430	4611	-19418	-42	-58	-107	40	-151	16	30	-79	-24	-59	80	-30	-3
0.456667	-202	-3657	-11414	-23595	-115	-20969	-11557	-10622	-83	-19649	-17660	-9707	-255	-20748	-15201	-15464	-78	-3123	9281	-19102	-108	-24	-101	-73	-159	-15806	8303	-19694	-234	-16995	11016	-18310	501	-13324	4632	-19660	-66	-61	-110	38	-151	17	32	-77	-23	-59	78	-32	0
0.457500	-197	-3899	-11634	-23724	-120	-20953	-10661	-10987	-69	-19544	-16988	-11024	-250	-20447	-14814	-15646	-98	-3454	9155	-19146	-107	-19	-96	-67	-107	-15795	8397	-19866	-270	-17025	11170	-18504	495	-13231	4689	-19903	-61	-49	-108	41	-149	19	34	-79	-21	-57	82	-29	-1
0.458333	-198	-4164	-11805	-23854	-155	-20860	-9822	-11373	-82	-19407	-16263	-12374	-214	-20115	-14490	-15807	-47	-3797	8993	-19220	-108	-19	-100	-67	-139	-15788	8496	-20034	-230	-17058	11322	-18686	394	-13166	4777	-20159	-62	-59	-108	40	-150	18	37	-74	-17	-56	79	-29	0
0.459167	-191	-4447	-11922	-24003	-152	-20708	-9066	-11788	-116	-19268	-15508	-13732	-184	-19770	-14208	-15948	-49	-4158	8803	-19310	-102	-22	-101	-68	-156	-15792	8598	-20199	-210	-17103	11480	-18858	357	-13117	4904	-20414	-61	-60	-99	42	-150	20	35	-75	-22	-59	84	-28	0
0.460000	-186	-4753	-11984	-24156	-112	-20490	-8400	-12226	-115	-19109	-14731	-15061	-184	-19423	-13980	-16083	-58	-4526	8584	-19419	-105	-23	-101	-66	-143	-15802	8705	-20361	-223	-17152	11646	-19011	344	-13091	5057	-20669	-63	-61	-104	43	-150	19	34	-75	-23	-55	80	-29	0
0.460833	-182	-5076	-11995	-24314	-114	-20225	-7842	-12691	-98	-18950	-13949	-16351	-200	-19098	-13778	-16221	-80	-4905	8344	-19538	-104	-22	-96	-66	-161	-15823	8812	-20521	-258	-17209	11814	-19138	274	-13079	5246	-20915	-62	-57	-102	42	-151	21	37	-75	-26	-56	82	-29	2
0.461667	-178	-5426	-11952	-24490	-161	-19922	-7399	-13218	-88	-18788	-13170	-17583	-253	-18774	-13599	-16371	-19	-5299	8077	-19670	-107	-16	-96	-70	-118	-15853	8925	-20672	-232	-17276	11978	-19252	262	-13085	5452	-21156	-66	-58	-107	43	-150	19	35	-75	-23	-56	82	-27	2
0.462500	-174	-5784	-11858	-24672	-169	-19581	-7063	-13782	-102	-18629	-12407	-18736	-232	-18482	-13433	-16538	-31	-5700	7800	-19807	-103	-24	-99	-67	-88	-15898	9042	-20828	-258	-17353	12148	-19339	342	-13104	5689	-21382	-64	-61	-104	42	-149	18	35	-75	-27	-57	82	-27	0
0.463333	-177	-6167	-11727	-24883	-147	-19216	-6844	-14391	-114	-18472	-11679	-19796	-212	-18250	-13284	-16721	-62	-6108	7501	-19953	-105	-23	-98	-65	-99	-15950	9170	-20968	-318	-17431	12319	-19398	344	-13137	5947	-21592	-64	-60	-103	42	-150	21	38	-73	-23	-56	84	-28	0
0.464167	-165	-6562	-11558	-25070	-126	-18838	-6728	-15053	-116	-18319	-10998	-20762	-194	-18047	-13136	-16930	-32	-6526	7193	-20098	-103	-21	-99	-66	-138	-16017	9300	-21126	-362	-17521	12487	-19426	46	-13177	6223	-21787	-61	-55	-103	42	-150	18	35	-74	-22	-57	86	-26	0
0.465000	-166	-6972	-11367	-25283	-98	-18456	-6705	-15768	-82	-18171	-10369	-21654	-156	-17895	-13004	-17178	-27	-6958	6873	-20251	-110	-16	-98	-66	-135	-16093	9443	-21272	-281	-17612	12655	-19432	1	-13234	6509	-21964	-66	-58	-107	40	-152	16	35	-74	-25	-45	81	-29	-6
0.465833	-165	-7389	-11156	-25503	-112	-18084	-6767	-16533	-49	-18033	-9799	-22458	-163	-17793	-12881	-17443	-36	-7381	6568	-20386	-105	-22	-98	-66	-183	-16174	9596	-21422	-237	-17703	12829	-19407	40	-13292	6806	-22115	-63	-58	-100	40	-149	18	33	-75	-21	-57	85	-26	1
0.466667	-153	-7804	-10941	-25727	-114	-17718	-6897	-17342	-39	-17896	-9291	-23180	-180	-17739	-12763	-17733	-27	-7808	6251	-20528	-105	-24	-100	-72	-181	-16268	9757	-21566	-345	-17792	12990	-19362	-67	-13365	7112	-22252	-68	-60	-110	40	-151	15	30	-76	-22	-61	79	-30	-1
0.467500	-149	-8221	-10724	-25947	-70	-17377	-7079	-18200	-36	-17772	-8859	-23829	-190	-17733	-12680	-18044	-8	-8227	5946	-20661	-112	-24	-102	-69	-115	-16366	9941	-21713	-338	-17873	13158	-19286	-13	-13439	7422	-22367	-65	-40	-110	38	-154	15	32	-78	-22	-60	82	-32	-3
0.468333	-145	-8602	-10508	-26169	-69	-17051	-7290	-19085	-40	-17649	-8489	-24401	-172	-17770	-12585	-18365	18	-8633	5644	-20789	-109	-22	-103	-68	-114	-16460	10139	-21852	-326	-17941	13318	-19194	-206	-13511	7735	-22459	-69	-63	-105	38	-154	19	32	-77	-24	-61	81	-31	-1
0.469167	-153	-8998	-10332	-26381	-105	-16760	-7520	-19993	-60	-17542	-8203	-24916	-143	-17841	-12523	-18693	-5	-9015	5358	-20912	-107	-22	-101	-69	-97	-16561	10341	-21991	-323	-17986	13484	-19085	-442	-13595	8050	-22525	-59	-59	-81	38	-152	21	32	-76	-25	-57	82	-28	-3
0.470000	-149	-9353	-10168	-26592	-73	-16498	-7750	-20903	-87	-17442	-7990	-25373	-111	-17962	-12489	-19028	-35	-9408	5084	-21035	-104	-22	-98	-67	-92	-16652	10558	-22120	-351	-18010	13646	-18962	-410	-13681	8360	-22578	-65	-56	-107	40	-154	20	33	-74	-22	-57	82	-29	-3
0.470833	-145	-9662	-10036	-26789	-59	-16274	-7969	-21808	-107	-17357	-7880	-25787	-88	-18115	-12479	-19359	-25	-9763	4825	-21150	-108	-22	-98	-68	-122	-16753	10780	-22246	-387	-18002	13806	-18834	-274	-13763	8667	-22613	-58	-58	-104	40	-151	19	30	-75	-22	-56	86	-30	-3
0.471667	-148	-9931	-9942	-26975	-103	-16082	-8166	-22695	-114	-17284	-7787	-26141	60	-18300	-12497	-19683	5	-10088	4584	-21268	-117	-22	-97	-35	-85	-16845	11007	-22360	-307	-17957	13963	-18700	-72	-13863	8963	-22634	-62	-57	-102	40	-152	18	30	-73	-21	-57	84	-29	-1
0.472500	-139	-10141	-9880	-27146	-86	-15931	-8332	-23551	-103	-17231	-7796	-26444	282	-18507	-12536	-19994	-11	-10383	4359	-21389	-105	-21	-99	-68	1	-16932	11230	-22463	-300	-17879	14119	-18568	133	-13958	9255	-22638	-63	-58	-104	17	-150	16	29	-78	-24	-59	82	-30	1
0.473333	-142	-10293	-9853	-27303	-79	-15819	-8458	-24359	-118	-17199	-7870	-26724	216	-18737	-12599	-20272	7	-10645	4143	-21519	-108	-23	-102	-70	-10	-17011	11447	-22548	-362	-17762	14270	-18438	405	-14059	9536	-22636	-66	-59	-109	35	-153	13	27	-79	-23	-60	77	-30	-3
0.474167	-135	-10375	-9858	-27444	-119	-15736	-8543	-25103	-142	-17192	-8005	-26961	109	-18983	-12675	-20534	36	-10868	3951	-21653	-108	-25	-100	-72	-57	-17080	11672	-22613	-343	-17597	14420	-18317	464	-14161	9813	-22615	-63	-66	-109	37	-172	15	28	-80	-24	-61	77	-31	-3
0.475000	-129	-10372	-9879	-27565	-105	-15686	-8581	-25769	-142	-17199	-8191	-27109	76	-19230	-12758	-20755	71	-11050	3771	-21799	-119	-24	-78	-68	15	-17138	11879	-22660	-319	-17391	14562	-18200	248	-14267	10080	-22590	-66	-63	-112	37	-155	16	29	-78	-23	-66	79	-28	-5
0.475833	-132	-10289	-9914	-27667	-83	-15668	-8573	-26348	-132	-17257	-8422	-27233	23	-19485	-12842	-20947	50	-11189	3616	-21954	-111	-23	-102	-73	17	-17184	12075	-22683	-382	-17142	14702	-18092	114	-14372	10342	-22554	-65	-62	-111	37	-153	13	28	-79	-23	-60	79	-29	-1
0.476667	-132	-10121	-9954	-27746	-72	-15675	-8525	-26845	-138	-17294	-8685	-27301	18	-19725	-12909	-21095	59	-11277	3477	-22124	-103	-22	-104	-69	-43	-17205	12257	-22678	-367	-16850	14841	-17986	-17	-14479	10591	-22513	-62	-59	-102	41	-150	15	33	-75	-22	-56	80	-26	1
0.477500	-134	-9861	-9979	-27812	-76	-15711	-8434	-27241	-100	-17378	-8965	-27322	23	-19953	-12956	-21203	82	-11316	3357	-22309	-101	-16	-96	-64	-66	-17218	12417	-22655	-267	-16518	14968	-17895	415	-14590	10835	-22462	-63	-52	-101	39	-148	15	29	-75	-19	-52	81	-25	2
0.478333	-129	-9523	-9996	-27872	-72	-15774	-8311	-27544	-119	-17491	-9282	-27305	-51	-20165	-12977	-21281	75	-11315	3244	-22514	-104	-18	-96	-72	-85	-17217	12569	-22612	-161	-16163	15074	-17810	2010	-14704	11062	-22415	-62	-56	-105	41	-152	19	32	-76	-19	-55	81	-25	2
0.479167	-115	-9092	-9973	-27908	-24	-15856	-8160	-27754	-149	-17620	-9597	-27240	-109	-20342	-12963	-21309	59	-11261	3156	-22729	-110	-18	-96	-66	-88	-17195	12675	-22548	-164	-15786	15169	-17729	2761	-14814	11291	-22371	-60	-56	-132	40	-151	18	32	-77	-23	-52	84	-28	-1
0.480000	-134	-8582	-9913	-27934	-51	-15954	-7986	-27869	-134	-17766	-9890	-27135	-138	-20488	-12908	-21311	54	-11158	3079	-22963	-107	-17	-97	-65	-115	-17153	12776	-22465	-197	-15387	15247	-17651	2027	-14928	11500	-22305	-64	-58	-104	43	-148	19	30	-81	-21	-51	82	-31	2
0.480833	-146	-8003	-9811	-27948	-82	-16073	-7793	-27894	-125	-17927	-10173	-26999	-143	-20593	-12808	-21268	56	-11009	3024	-23209	-107	-18	-100	-66	-146	-17097	12855	-22364	-195	-14978	15306	-17581	1690	-15037	11714	-22249	-64	-56	-104	40	-153	17	34	-78	-24	-56	80	-29	0
0.481667	-134	-7364	-9661	-27955	-75	-16199	-7597	-27851	-125	-18092	-10442	-26837	-162	-20644	-12659	-21193	58	-10813	2981	-23470	-107	-21	-99	-69	-141	-17021	12921	-22255	-203	-14571	15350	-17504	1331	-15156	11911	-22200	-66	-60	-103	38	-152	15	33	-82	-24	-57	78	-30	-6
0.482500	-135	-6674	-9460	-27949	-75	-16341	-7396	-27733	-132	-18249	-10673	-26656	-216	-20643	-12466	-21076	24	-10566	2958	-23731	-107	-21	-100	-68	-143	-16928	12979	-22130	-144	-14173	15366	-17421	829	-15257	12107	-22136	-63	-58	-110	42	-153	19	34	-79	-23	-58	80	-27	0
0.483333	-128	-5951	-9213	-27930	-86	-16476	-7184	-27549	-82	-18406	-10855	-26462	-242	-20581	-12220	-20936	-28	-10276	2950	-24005	-105	-18	-100	-65	-176	-16818	13038	-21986	-98	-13789	15386	-17333	409	-15360	12295	-22076	-63	-56	-104	43	-151	22	37	-73	-23	-55	82	-27	1
0.484167	-121	-5205	-8922	-27895	-96	-16631	-6982	-27314	-95	-18540	-10997	-26255	-223	-20461	-11944	-20763	-11	-9934	2966	-24277	-102	-21	-97	-66	-180	-16698	13093	-21877	-96	-13434	15336	-17237	76	-15454	12474	-22018	-62	-55	-103	41	-150	19	38	-75	-24	-51	85	-26	0
0.485000	-128	-4455	-8606	-27854	-66	-16781	-6784	-27042	-153	-18654	-11093	-26087	-249	-20281	-11640	-20563	20	-9555	2991	-24549	-102	-17	-96	-63	-193	-16568	13154	-21752	-26	-13106	15286	-17137	-551	-15544	12644	-21964	-64	-52	-98	42	-148	23	47	-70	-17	-46	85	-25	0
0.485833	-120	-3722	-8268	-27803	-41	-16930	-6597	-26739	-135	-18733	-11144	-25931	-254	-20039	-11314	-20342	-15	-9135	3039	-24828	-104	-16	-96	-63	-274	-16437	13227	-21638	17	-12819	15213	-17020	-1401	-15628	12808	-21894	-61	-53	-99	43	-150	20	38	-75	-15	-51	84	-25	3
0.486667	-130	-3024	-7934	-27725	-59	-17074	-6426	-26413	-130	-18779	-11147	-25774	-260	-19744	-10979	-20107	-34	-8682	3096	-25100	-104	-19	-99	-74	-237	-16302	13301	-21533	22	-12581	15118	-16912	-1814	-15707	12960	-21863	-64	-57	-102	41	-151	17	36	-75	-21	-55	84	1	0
0.487500	-144	-2367	-7610	-27634	-70	-17209	-6269	-26072	-125	-18777	-11106	-25648	-284	-19399	-10648	-19840	-57	-8195	3179	-25363	-108	-19	-100	-67	-204	-16168	13427	-21438	25	-12388	15008	-16787	-1599	-15772	13100	-21810	-63	-39	-103	38	-154	17	34	-76	-23	-52	82	-30	-4
0.488333	-128	-1774	-7312	-27527	-72	-17328	-6123	-25721	-110	-18727	-11021	-25547	-289	-19002	-10325	-19580	-61	-7675	3272	-25617	-107	-19	-98	-68	-318	-16033	13567	-21351	-65	-12240	14884	-16654	-1421	-15829	13236	-21767	-64	-52	-102	40	-152	21	38	-73	-23	-53	81	-28	0
0.489167	-119	-1248	-7054	-27401	-79	-17428	-5995	-25372	-137	-18648	-10908	-25469	-322	-18575	-10030	-19303	-26	-7132	3381	-25860	-102	-21	-97	-69	-383	-15913	13726	-21283	-61	-12144	14752	-16521	-1328	-15878	13342	-21727	-63	-55	-104	51	-152	18	36	-75	-18	-53	84	-25	1
0.490000	-146	-807	-6850	-27259	-90	-17505	-5883	-25018	-124	-18479	-10763	-25412	-297	-18117	-9764	-19016	-33	-6569	3499	-26091	-108	-21	-87	-72	-288	-15802	13911	-21227	1	-12100	14614	-16386	-1132	-15929	13461	-21696	-64	-55	-104	38	-151	19	38	-78	-24	-55	80	-30	-23
0.490833	-151	-454	-6716	-27105	-105	-17555	-5793	-24672	-134	-18283	-10605	-25366	-256	-17641	-9543	-18725	-15	-5990	3634	-26307	-108	-19	-99	-69	-282	-15702	14121	-21178	-81	-12098	14492	-16248	-990	-15971	13555	-21665	-61	-56	-101	42	-153	20	37	-73	-21	-53	86	-27	-1
0.491667	-133	-195	-6659	-26928	-97	-17563	-5718	-24321	-120	-18027	-10422	-25327	-276	-17155	-9370	-18435	44	-5404	3781	-26509	-105	-18	-98	-65	-329	-15616	14351	-21143	-179	-12138	14347	-16114	-1095	-16001	13623	-21648	-61	-57	-104	42	-151	22	37	-74	-23	-53	87	-26	0
0.492500	-143	-28	-6676	-26747	-81	-17534	-5664	-23979	-87	-17737	-10237	-25289	-271	-16683	-9247	-18152	0	-4819	3930	-26697	-110	-21	-97	-66	-251	-15547	14594	-21111	-152	-12220	14228	-15984	-775	-16034	13678	-21632	-61	-52	-102	44	-154	24	35	-74	-24	-53	82	-25	0
0.493333	-151	44	-6783	-26555	-50	-17461	-5633	-23638	-127	-17406	-10059	-25242	-246	-16208	-9177	-17882	-45	-4241	4086	-26870	-107	-22	-99	-66	-256	-15495	14849	-21088	-110	-12330	14124	-15866	-722	-16066	13709	-21629	-63	-55	-103	43	-150	22	35	-77	-19	-55	84	-28	-10
0.494167	-130	33	-6966	-26360	-33	-17342	-5622	-23297	-118	-17043	-9891	-25168	-290	-15765	-9164	-17616	-4	-3664	4250	-27025	-107	-21	-98	-66	-262	-15461	15106	-21061	-139	-12466	14041	-15754	-634	-16095	13717	-21631	-75	-56	-102	43	-149	17	30	-77	-16	-55	82	-28	3
0.495000	-142	-58	-7224	-26162	-78	-17170	-5636	-22958	-87	-16655	-9737	-25069	-229	-15344	-9209	-17374	-35	-3110	4411	-27164	-110	-24	-101	-67	-208	-15447	15358	-21032	-108	-12628	13978	-15656	-473	-16133	13701	-21638	-64	-58	-105	41	-154	20	33	-76	-22	-56	67	-31	-1
0.495833	-138	-212	-7535	-25955	-94	-16945	-5665	-22615	-124	-16247	-9571	-24921	-239	-14960	-9300	-17144	-21	-2567	4577	-27280	-107	-22	-101	-66	-220	-15443	15599	-20994	-112	-12799	13940	-15570	-360	-16169	13668	-21649	-62	-56	-104	40	-153	18	35	-77	-21	-53	81	-29	-1
0.496667	-141	-428	-7901	-25764	-98	-16671	-5718	-22264	-112	-15821	-9488	-24721	-277	-14612	-9431	-16934	23	-2056	4740	-27373	-103	-21	-99	-69	-204	-15455	15831	-20946	-152	-12981	13938	-15498	-314	-16204	13613	-21676	-60	-52	-102	44	-151	22	38	-73	-19	-52	87	-28	8
0.497500	-136	-679	-8293	-25575	-112	-16342	-5789	-21901	-82	-15391	-9404	-24452	-267	-14304	-9599	-16747	-40	-1571	4897	-27448	-105	-18	-98	-64	-171	-15481	16030	-20886	-158	-13169	13959	-15445	-137	-16246	13530	-21707	-67	-52	-101	45	-160	17	35	-75	-18	-52	84	-27	-1
0.498333	-144	-961	-8713	-25394	-107	-15972	-5887	-21534	-75	-14962	-9351	-24140	-255	-14038	-9796	-16583	-82	-1125	5046	-27500	-107	-22	-105	-66	-190	-15522	16202	-20816	-181	-13361	14002	-15410	-178	-16291	13436	-21744	-65	-56	-105	42	-152	17	34	-75	-25	-60	82	-29	-5
0.499167	-164	-1259	-9132	-25227	-95	-15556	-6004	-21156	-94	-14544	-9312	-23753	-280	-13791	-10016	-16445	-124	-699	5190	-27520	-101	-23	-98	-67	-188	-15565	16337	-20715	-158	-13547	14073	-15378	-211	-16331	13323	-21780	-52	-55	-103	42	-151	18	33	-75	-21	-51	82	-28	0
0.500000	-154	-1559	-9533	-25067	-92	-15098	-6130	-20763	-80	-14124	-9332	-23299	-297	-13620	-10248	-16318	-112	-309	5322	-27517	-114	-22	-95	-65	-199	-15613	16430	-20602	-151	-13726	14162	-15386	-257	-16381	13191	-21822	-64	-56	-107	41	-151	18	35	-76	-12	-53	79	-31	0
0.500833	-162	-1836	-9898	-24924	-97	-14612	-6260	-20364	-104	-13723	-9370	-22777	-279	-13455	-10481	-16223	-48	43	5442	-27481	-110	-23	-99	-69	-259	-15670	16480	-20467	-104	-13897	14265	-15397	-194	-16424	13050	-21863	-64	-58	-108	39	-152	17	34	-77	-23	-55	79	-30	-3
0.501667	-169	-2097	-10223	-24798	-67	-14104	-6421	-19958	-125	-13333	-9428	-22194	-279	-13313	-10713	-16139	-53	351	5546	-27416	-119	-24	-100	-70	-262	-15721	16491	-20312	-168	-14056	14385	-15415	-146	-16463	12893	-21908	-63	-58	-108	39	-152	17	32	-74	-23	-57	78	-31	-4
0.502500	-155	-2315	-10485	-24683	-51	-13580	-6581	-19542	-115	-12961	-9513	-21562	-293	-13185	-10934	-16090	-97	648	5637	-27321	-109	-22	-100	-68	-228	-15773	16451	-20142	-237	-14204	14512	-15442	-178	-16497	12731	-21949	-64	-56	-109	40	-151	15	30	-76	-22	-56	79	-31	0
0.503333	-166	-2491	-10683	-24591	-47	-13042	-6742	-19118	-118	-12611	-9614	-20892	-307	-13064	-11137	-15992	-163	903	5712	-27194	-105	-22	-101	-64	-232	-15817	16372	-19955	-161	-14334	14638	-15474	-185	-16524	12564	-21989	-61	-56	-107	41	-151	18	37	-75	-19	-53	80	-27	16
0.504167	-161	-2618	-10810	-24501	-63	-12526	-6903	-18693	-137	-12277	-9738	-20198	-290	-12943	-11315	-15918	-187	1132	5773	-27035	-102	-19	-101	-69	-235	-15849	16244	-19759	-190	-14449	14746	-15505	-142	-16518	12394	-22026	-62	-53	-105	41	-152	19	34	-76	-21	-53	82	-27	0
0.505000	-148	-2696	-10864	-24436	-55	-11974	-7055	-18274	-152	-11963	-9868	-19491	-256	-12815	-11469	-15854	-221	1325	5815	-26850	-103	-19	-97	-66	-223	-15864	16086	-19558	-184	-14550	14883	-15531	-70	-16530	12219	-22063	-72	-55	-101	35	-148	22	37	-73	-18	-55	84	-27	0
0.505833	-156	-2708	-10842	-24385	-59	-11471	-7200	-17861	-138	-11671	-10019	-18788	-259	-12672	-11598	-15741	-225	1504	5842	-26646	-109	-18	-100	-66	-196	-15870	15879	-19353	-92	-14634	14982	-15556	157	-16506	12045	-22090	-66	-57	-105	42	-152	20	34	-74	-25	-55	84	-28	-3
0.506667	-155	-2674	-10756	-24353	-68	-10967	-7335	-17460	-124	-11393	-10173	-18100	-263	-12512	-11703	-15646	-279	1651	5840	-26416	-109	-27	-105	-69	-223	-15858	15636	-19155	-138	-14709	15063	-15573	90	-16472	11861	-22124	-64	-61	-108	37	-154	13	32	-80	-27	-59	81	-42	-7
0.507500	-132	-2584	-10608	-24344	-55	-10500	-7461	-17068	-119	-11128	-10329	-17437	-248	-12324	-11774	-15495	-290	1783	5831	-26168	-108	-24	-105	-72	-233	-15822	15370	-18951	-166	-14767	15125	-15568	77	-16404	11686	-22144	-67	-62	-110	39	-152	13	30	-75	-24	-59	79	-31	-1
0.508333	-133	-2436	-10396	-24340	-64	-10042	-7556	-16683	-109	-10874	-10479	-16814	-253	-12108	-11815	-15325	-234	1899	5807	-25897	-112	10	-102	-69	-247	-15763	15083	-18772	-75	-14789	15169	-15553	-84	-16318	11512	-22159	-64	-58	-108	39	-150	16	33	-104	-26	-59	81	-30	-4
0.509167	-136	-2240	-10148	-24358	-64	-9625	-7635	-16306	-88	-10633	-10624	-16239	-229	-11856	-11840	-15119	-217	1996	5768	-25615	-107	-22	-101	-70	-232	-15690	14777	-18597	-72	-14803	15190	-15516	-72	-16205	11340	-22162	-62	-59	-107	39	-153	13	29	-75	-24	-58	81	-30	0
0.510000	-129	-1997	-9861	-24388	-18	-9240	-7695	-15978	-72	-10391	-10754	-15729	-196	-11586	-11854	-14876	-250	2077	5710	-25331	-110	-24	-100	-65	-221	-15586	14459	-18443	-122	-14800	15180	-15462	-81	-16069	11168	-22166	-66	-57	-104	42	-154	18	16	-74	-19	-57	81	-30	1
0.510833	-124	-1720	-9558	-24438	-7	-8886	-7739	-15662	-67	-10160	-10864	-15278	-240	-11288	-11844	-14592	-242	2145	5644	-25037	-109	-23	-98	-69	-272	-15467	14131	-18317	-87	-14783	15146	-15389	13	-15912	10998	-22165	-65	-56	-104	42	-152	20	35	-72	-22	-56	82	-29	0
0.511667	-134	-1408	-9247	-24504	-65	-8568	-7765	-15368	-84	-9931	-10961	-14896	-254	-10973	-11840	-14275	-137	2195	5561	-24743	-107	-24	-99	-69	-198	-15332	13799	-18198	-128	-14749	15083	-15306	-130	-15741	10827	-22164	-64	-59	-108	19	-151	18	35	-73	-19	-55	81	-28	0
0.512500	-128	-1069	-8941	-24587	-64	-8265	-7775	-15099	-147	-9697	-11030	-14568	-219	-10639	-11834	-13920	-117	2235	5467	-24457	-107	-23	-102	-67	-164	-15182	13463	-18110	-134	-14699	15018	-15202	-166	-15551	10660	-22158	-76	-58	-105	43	-150	16	30	-72	-24	-57	84	-32	1
0.513333	-121	-710	-8647	-24683	-31	-8015	-7775	-14857	-152	-9466	-11070	-14311	-257	-10296	-11839	-13533	-152	2255	5359	-24176	-105	-24	-129	-67	-134	-15018	13141	-18049	-135	-14636	14894	-15089	-181	-15350	10490	-22148	-62	-58	-72	40	-151	19	34	-75	-22	-56	81	-31	0
0.514167	-113	-325	-8382	-24792	-29	-7778	-7758	-14643	-149	-9237	-11087	-14104	-265	-9952	-11858	-13120	-98	2266	5253	-23904	-108	-26	-104	-69	-102	-14848	12816	-18012	-159	-14564	14768	-14969	-238	-15136	10323	-22142	-67	-60	-109	37	-151	13	29	-76	-27	-59	79	-32	-4
0.515000	-144	54	-8140	-24910	-27	-7567	-7752	-14455	-152	-8999	-11072	-13946	-193	-9616	-11896	-12688	-104	2260	5138	-23648	-110	-29	-107	-73	-160	-14673	12510	-17997	-187	-14477	14623	-14841	-199	-14915	10154	-22136	-69	-63	-108	36	-160	10	27	-79	-28	-62	75	-39	-10
0.515833	-151	449	-7936	-25037	-40	-7376	-7741	-14296	-153	-8759	-11028	-13825	-200	-9287	-11951	-12239	-74	2244	5024	-23397	-109	-28	-103	-73	-124	-14490	12220	-18000	-204	-14373	14470	-14702	-313	-14687	9994	-22121	-65	-58	-110	39	-154	15	29	-78	-22	-58	77	-33	-5
0.516667	-152	851	-7763	-25158	-80	-7194	-7721	-14157	-132	-8507	-10948	-13718	-216	-8967	-12027	-11788	-104	2218	4915	-23154	-108	-24	-101	-67	-134	-14302	11948	-18021	-215	-14263	14307	-14559	-217	-14454	9840	-22107	-64	-58	-108	40	-151	20	33	-78	-24	-57	80	-32	-1
0.517500	-159	1252	-7626	-25276	-39	-7025	-7709	-14044	-102	-8260	-10843	-13628	-196	-8672	-12124	-11344	-90	2183	4816	-22927	-105	-23	-99	-67	-132	-14117	11675	-18061	-217	-14152	14141	-14415	-34	-14219	9691	-22090	-65	-56	-105	41	-150	18	32	-77	-24	-56	80	-30	1
0.518333	-147	1643	-7538	-25393	20	-6865	-7713	-13958	-120	-8011	-10719	-13550	-207	-8405	-12251	-10919	-38	2133	4712	-22711	-108	-22	-98	-67	-177	-13938	11449	-18115	-254	-14030	13966	-14272	-238	-13986	9543	-22078	-63	-57	-108	49	-153	17	33	-80	-21	-57	80	-30	-4
0.519167	-156	2034	-7476	-25498	9	-6716	-7725	-13896	-138	-7763	-10583	-13444	-189	-8169	-12395	-10519	-69	2083	4629	-22505	-105	-22	-99	-87	-170	-13758	11226	-18185	-200	-13906	13788	-14124	-83	-13751	9407	-22066	-64	-58	-107	38	-153	16	33	-77	-21	-57	79	-30	3
0.520000	-144	2411	-7448	-25582	22	-6573	-7750	-13854	-92	-7531	-10434	-13333	-178	-7955	-12552	-10148	-102	2021	4555	-22309	-105	-22	-99	-66	-103	-13580	11026	-18267	-204	-13777	13623	-13979	-29	-13510	9277	-22051	-62	-58	-113	39	-151	15	32	-76	-19	-56	79	-31	0
0.520833	-138	2779	-7446	-25645	1	-6435	-7793	-13830	-73	-7278	-10283	-13190	-141	-7774	-12723	-9833	-120	1962	4507	-22125	-130	-21	-99	-68	-85	-13412	10843	-18357	-239	-13645	13458	-13829	-64	-13260	9159	-22035	-62	-58	-109	43	-153	18	29	-78	-17	-55	78	-31	-3
0.521667	-137	3129	-7462	-25685	-38	-6301	-7842	-13851	-69	-7049	-10135	-13025	-133	-7628	-12899	-9565	-116	1895	4468	-21945	-105	-23	-98	-66	-68	-13237	10678	-18455	-214	-13510	13300	-13680	-69	-13014	9050	-22015	-62	-57	-109	43	-149	17	34	-77	-21	-57	77	-29	0
0.522500	-141	3467	-7487	-25718	-15	-6170	-7923	-13841	-44	-6830	-10003	-12829	-133	-7498	-13076	-9351	-131	1833	4459	-21774	-105	-23	-99	-68	-127	-13070	10525	-18561	-160	-13366	13154	-13526	-62	-12766	8964	-21992	-62	-57	-108	41	-152	13	32	-77	-21	-55	79	-32	0
0.523333	-149	3789	-7519	-25672	3	-6038	-8014	-13862	-47	-6620	-9892	-12602	-160	-7396	-13245	-9197	-142	1768	4462	-21598	-109	-25	-101	-68	-163	-12900	10392	-18667	-133	-13223	13017	-13373	-149	-12506	8886	-21966	-64	-59	-113	41	-152	16	22	-76	-26	-57	78	-32	-7
0.524167	-145	4091	-7548	-25619	-40	-5912	-8121	-13899	-58	-6433	-9812	-12353	-165	-7310	-13405	-9104	-88	1729	4495	-21446	-107	-23	-102	-69	-188	-12729	10281	-18775	-161	-13071	12901	-13214	-217	-12232	8825	-21933	-64	-59	-107	41	-152	15	32	-75	-23	-45	81	-30	0
0.525000	-142	4379	-7568	-25529	-56	-5780	-8243	-13934	-63	-6253	-9764	-12083	-166	-7231	-13548	-9069	-50	1690	4548	-21291	-107	-21	-99	-66	-260	-12552	10164	-18885	-177	-12905	12790	-13055	-308	-11957	8782	-21897	-57	-58	-104	42	-146	19	33	-76	-19	-52	81	-29	0
0.525833	-151	4654	-7573	-25409	-31	-5650	-8366	-13972	-77	-6095	-9761	-11798	-132	-7158	-13668	-9090	-29	1663	4623	-21143	-104	-22	-99	-67	-193	-12376	10064	-18994	-178	-12746	12698	-12893	-367	-11671	8753	-21848	-60	-58	-104	41	-151	18	35	-75	-19	-60	80	-29	0
0.526667	-147	4898	-7563	-25262	-45	-5530	-8508	-14011	-30	-5958	-9805	-11514	-85	-7091	-13768	-9177	-61	1643	4715	-21006	-105	-24	-99	-70	-179	-12190	9977	-19104	-103	-12577	12618	-12741	-449	-11382	8749	-21798	-64	-59	-105	33	-154	18	32	-76	-21	-55	81	-31	-8
0.527500	-149	5110	-7530	-25089	-32	-5415	-8660	-14045	-51	-5835	-9893	-11236	-129	-7026	-13841	-9301	-68	1643	4829	-20878	-105	-21	-101	-51	-188	-12001	9898	-19207	3	-12396	12559	-12583	-469	-11076	8743	-21734	-62	-60	-105	38	-156	15	29	-74	-23	-55	80	-27	-6
0.528333	-147	5342	-7467	-24891	-3	-5300	-8811	-14067	-87	-5728	-10019	-10959	-137	-6956	-13889	-9460	-82	1657	4958	-20754	-105	-22	-101	-69	-164	-11799	9829	-19302	-96	-12208	12514	-12431	-705	-10760	8763	-21661	-60	-58	-107	38	-152	16	33	-75	-23	-55	80	-30	-3
0.529167	-142	5536	-7379	-24674	-1	-5188	-8960	-14080	-74	-5633	-10207	-10743	-142	-6868	-13907	-9674	-87	1692	5107	-20645	-102	-12	-100	-69	-188	-11602	9769	-19391	-122	-12015	12491	-12285	-830	-10455	8803	-21578	-63	-56	-104	41	-153	15	35	-75	-19	-53	84	-27	0
0.530000	-151	5711	-7251	-24438	23	-5081	-9108	-14079	-74	-5550	-10411	-10549	-170	-6776	-13905	-9905	-70	1740	5265	-20544	-105	-21	-98	-65	-198	-11376	9714	-19471	-94	-11813	12479	-12157	-752	-10138	8845	-21483	-62	-56	-102	44	-149	17	33	-73	-21	-52	80	-31	0
0.530833	-142	5867	-7098	-24201	42	-4983	-9247	-14064	-79	-5477	-10682	-10401	-180	-6670	-13874	-10148	-59	1808	5440	-20464	-101	-19	-90	-67	-171	-11159	9668	-19543	-173	-11613	12487	-12027	-835	-9817	8912	-21384	-62	-58	-104	40	-151	1	32	-74	-38	-44	81	-28	2
0.531667	-144	6009	-6918	-23954	20	-4884	-9377	-14041	-139	-5415	-10960	-10307	-169	-6557	-13832	-10401	-91	1879	5621	-20393	-104	-23	-102	-72	-206	-10936	9627	-19607	-164	-11412	12508	-11920	-940	-9502	8978	-21265	-58	-60	-107	38	-152	16	32	-74	-24	-56	79	-35	-7
0.532500	-163	6147	-6713	-23708	11	-4804	-9496	-13992	-163	-5357	-11271	-10264	-174	-6434	-13770	-10652	-50	1967	5813	-20340	-104	-22	-102	-73	-214	-10708	9600	-19652	-159	-11212	12549	-11831	-783	-9184	9058	-21138	-64	-58	-105	38	-151	15	34	-74	-26	-55	81	-31	-1
0.533333	-162	6230	-6477	-23464	10	-4717	-9590	-13927	-112	-5296	-11580	-10282	-191	-6304	-13696	-10886	-46	2070	6030	-20302	-105	-22	-100	-72	-217	-10483	9574	-19686	-217	-11021	12603	-11760	-676	-8870	9139	-21000	-64	-55	-104	38	-156	16	59	-73	-19	-55	81	-34	0
0.534167	-166	6321	-6223	-23228	7	-4640	-9669	-13853	-110	-5236	-11891	-10361	-185	-6168	-13613	-11100	-90	2181	6223	-20279	-109	-22	-104	-79	-236	-10260	9552	-19708	-204	-10837	12669	-11710	-646	-8561	9226	-20849	-65	-56	-110	37	-152	16	32	-75	-9	-59	82	-35	-1
0.535000	-164	6394	-5947	-23003	-29	-4570	-9722	-13761	-83	-5172	-12198	-10498	-183	-6036	-13527	-11288	-73	2297	6439	-20276	-104	-23	-101	-72	-273	-10037	9549	-19710	-148	-10669	12766	-11682	-528	-8261	9311	-20692	-64	-59	-107	38	-153	16	34	-76	-26	-59	79	-34	-5
0.535833	-165	6458	-5653	-22787	-38	-4507	-9756	-13665	-116	-5100	-12477	-10688	-212	-5899	-13438	-11446	2	2427	6664	-20280	-110	-24	-90	-73	-284	-9824	9548	-19698	-82	-10515	12848	-11676	-617	-7965	9399	-20520	-63	-57	-107	36	-153	13	29	-73	-24	-56	80	-35	-8
0.536667	-166	6506	-5350	-22589	-46	-4443	-9759	-13551	-184	-5023	-12728	-10928	-189	-5769	-13344	-11565	-1	2547	6894	-20299	-105	-23	-99	-69	-172	-9614	9561	-19663	-73	-10380	12952	-11689	-914	-7682	9486	-20338	-70	-56	-91	41	-150	20	33	-74	-21	-56	84	-29	-1
0.537500	-162	6551	-5036	-22407	-69	-4387	-9744	-13436	-190	-4936	-12945	-11209	-155	-5644	-13255	-11651	-4	2675	7135	-20331	-103	-21	-99	-67	-182	-9414	9565	-19615	-102	-10265	13059	-11727	-1124	-7406	9575	-20150	-62	-55	-103	43	-149	20	32	-75	-21	-53	84	-28	-4
0.538333	-159	6580	-4721	-22247	-30	-4341	-9706	-13318	-208	-4846	-13123	-11528	-162	-5533	-13167	-11700	20	2793	7377	-20374	-107	-23	-101	-69	-212	-9236	9613	-19548	-135	-10176	13168	-11791	-1119	-7147	9636	-19953	-63	-56	-105	45	-150	20	34	-75	-24	-53	82	-31	-3
0.539167	-163	6607	-4404	-22100	-8	-4296	-9644	-13204	-145	-4748	-13255	-11871	-147	-5435	-13082	-11712	17	2913	7631	-20421	-104	-21	-104	-69	-191	-9070	9648	-19460	-127	-10109	13280	-11875	-1006	-6893	9729	-19746	-59	-58	-104	41	-153	19	29	-78	-21	-67	81	-30	0
0.540000	-172	6621	-4097	-21972	-31	-4261	-9572	-13114	-87	-4646	-13342	-12237	-128	-5341	-13000	-11694	-27	3019	7887	-20481	-107	-23	-103	-68	-155	-8914	9691	-19354	-125	-10070	13384	-11979	-834	-6654	9785	-19537	-65	-59	-108	40	-152	18	29	-78	-23	-58	79	-33	-6
0.540833	-169	6634	-3790	-21870	-23	-4230	-9474	-12988	-90	-4544	-13382	-12613	-150	-5266	-12914	-11640	-35	3121	8150	-20535	-84	-24	-102	-70	-125	-8781	9744	-19227	-126	-10052	13488	-12097	-844	-6425	9861	-19320	-65	-58	-107	40	-155	10	27	-79	-23	-64	79	-31	-7
0.541667	-167	6643	-3497	-21768	-29	-4201	-9367	-12884	-112	-4449	-13370	-12990	-153	-5199	-12827	-11565	-61	3212	8415	-20595	-107	-23	-102	-70	-133	-8659	9805	-19081	-119	-10053	13597	-12236	-816	-6209	9923	-19098	-64	-59	-107	36	-151	19	32	-78	-24	-58	81	-32	-3
0.542500	-151	6657	-3216	-21706	-48	-4182	-9249	-12799	-112	-4336	-13317	-13357	-165	-5141	-12740	-11471	-36	3297	8691	-20651	-109	-21	-103	-69	-81	-8558	9886	-18919	-70	-10074	13667	-12378	-644	-6005	9982	-18876	-63	-58	-103	37	-154	19	29	-77	-21	-53	82	-31	-15
0.543333	-145	6668	-2952	-21646	-42	-4165	-9127	-12725	-130	-4235	-13217	-13710	-164	-5094	-12650	-11361	4	3370	8965	-20710	-107	-22	-98	-66	-74	-8471	9942	-18743	-22	-10115	13739	-12535	-366	-5820	10022	-18651	-64	-56	-103	40	-154	18	36	-75	-21	-53	81	-30	0
0.544167	-148	6683	-2700	-21605	-22	-4158	-9007	-12671	-142	-4148	-13090	-14041	-130	-5053	-12550	-11241	4	3436	9240	-20763	-103	-19	-93	-66	-104	-8404	10012	-18551	-87	-10166	13791	-12698	-122	-5645	10088	-18422	-61	-56	-104	42	-151	20	35	-63	-22	-52	90	-25	0
0.545000	-150	6692	-2473	-21575	-22	-4137	-8888	-12638	-117	-4070	-12934	-14347	-122	-5018	-12451	-11123	-30	3490	9511	-20817	-101	-22	-98	-65	-85	-8347	10088	-18357	-118	-10238	13828	-12873	-90	-5487	10138	-18200	-62	-55	-103	43	-148	18	38	-73	-19	-52	86	-28	2
0.545833	-151	6709	-2250	-21558	-42	-4157	-8781	-12623	-82	-4004	-12762	-14626	-152	-4984	-12346	-11006	-28	3544	9785	-20865	-105	-19	-99	-67	-85	-8308	10163	-18153	-73	-10305	13845	-13044	-25	-5348	10182	-17978	-63	-56	-104	42	-150	36	36	-76	-24	-52	84	-31	0
0.546667	-160	6722	-2057	-21559	-63	-4167	-8673	-12633	-76	-3962	-12575	-14879	-235	-4955	-12240	-10909	-21	3589	10036	-20918	-109	-24	-100	-67	-130	-8283	10239	-17947	-64	-10355	13842	-13224	397	-5232	10220	-17766	-64	-62	-102	41	-153	16	35	-78	-24	-56	79	-33	-1
0.547500	-149	6734	-1881	-21568	-72	-4183	-8594	-12668	-124	-3933	-12384	-15079	-235	-4918	-12130	-10820	-35	3634	10286	-20967	-112	-24	-103	-69	-158	-8266	10310	-17747	-17	-10470	13821	-13405	454	-5129	10260	-17555	-66	-59	-108	38	-154	13	30	-80	-27	-56	81	-30	-10
0.548333	-152	6747	-1722	-21587	-55	-4200	-8518	-12727	-103	-3918	-12178	-15252	-166	-4885	-12021	-10755	-76	3678	10525	-21013	-109	-25	-102	-70	-96	-8262	10388	-17546	6	-10550	13783	-13582	704	-5051	10301	-17342	-66	-60	-110	35	-155	13	32	-78	-28	-59	79	-33	-6
0.549167	-169	6763	-1577	-21612	-31	-4219	-8461	-12814	-65	-3923	-11998	-15389	-160	-4846	-11910	-10710	-48	3732	10757	-21056	-118	-26	-104	-74	-102	-8255	10465	-17350	3	-10622	13731	-13752	922	-4971	10342	-17131	-67	-56	-109	39	-150	15	32	-77	-22	-58	85	-30	-3
0.550000	-173	6777	-1445	-21643	-13	-4233	-8400	-12923	-32	-3940	-11809	-15489	-128	-4800	-11796	-10689	-17	3791	10977	-21098	-109	-23	-97	-69	-127	-8265	10544	-17167	-3	-10689	13651	-13925	846	-4920	10394	-16934	-61	-56	-105	38	-154	17	35	-75	-23	-57	86	-31	-5
0.550833	-162	6792	-1327	-21684	-9	-4252	-8368	-13057	21	-3971	-11633	-15557	-111	-4745	-11689	-10697	-50	3858	11188	-21144	-108	-21	-100	-68	-109	-8275	10619	-16995	-53	-10742	13594	-14086	884	-4882	10409	-16740	-63	-56	-108	38	-155	17	30	-74	-24	-38	84	-31	0
0.551667	-158	6796	-1224	-21733	-23	-4264	-8335	-13220	12	-4017	-11464	-15603	-141	-4702	-11591	-10735	-38	3933	11386	-21192	-107	-22	-100	-67	-188	-8283	10699	-16836	-78	-10788	13516	-14243	975	-4846	10439	-16556	-63	-56	-107	39	-149	19	34	-74	-21	-55	85	-33	0
0.552500	-168	6798	-1128	-21788	12	-4273	-8321	-13408	-30	-4068	-11308	-15623	-126	-4651	-11501	-10798	25	4023	11575	-21266	-105	-22	-99	-68	-180	-8296	10777	-16698	-79	-10813	13436	-14404	983	-4848	10468	-16381	-64	-55	-103	39	-152	15	33	-74	-16	-53	81	-32	0
0.553333	-178	6794	-1048	-21849	5	-4276	-8307	-13617	-68	-4117	-11157	-15633	-114	-4599	-11443	-10891	41	4125	11753	-21296	-107	-22	-100	-70	-148	-8312	10861	-16573	-87	-10828	13355	-14552	1154	-4847	10506	-16209	-61	-55	-105	47	-152	18	34	-73	-19	-56	81	-31	1
0.554167	-176	6789	-974	-21918	-49	-4270	-8289	-13848	-64	-4177	-11018	-15616	-103	-4547	-11346	-11011	39	4238	11925	-21356	-102	-24	-97	-69	-107	-8325	10944	-16466	-132	-10822	13282	-14697	1226	-4852	10515	-16046	-63	-57	-108	38	-155	16	34	-77	-24	-56	90	-29	-1
0.555000	-178	6772	-892	-21993	-48	-4254	-8271	-14053	-68	-4228	-10878	-15594	-82	-4495	-11283	-11151	15	4361	12101	-21416	-109	-25	-100	-70	-102	-8333	11031	-16377	-151	-10801	13213	-14828	1181	-4868	10530	-15893	-63	-56	-109	38	-154	15	34	-76	-22	-58	81	-31	-7
0.555833	-177	6746	-849	-22072	-43	-4226	-8244	-14348	-120	-4277	-10743	-15564	-136	-4449	-11230	-11307	3	4498	12268	-21485	-104	-23	-101	-70	-150	-8345	11119	-16302	-220	-10762	13169	-14957	1125	-4883	10549	-15749	-62	-56	-108	39	-151	16	39	-75	-19	-58	81	-30	-1
0.556667	-172	6711	-796	-22157	-58	-4191	-8205	-14610	-179	-4313	-10600	-15530	-180	-4402	-11185	-11483	-11	4639	12428	-21552	-105	-24	-100	-70	-95	-8348	11213	-16242	-258	-10707	13122	-15072	1188	-4904	10563	-15612	-62	-58	-109	40	-154	17	33	-75	-23	-59	80	-30	-1
0.557500	-178	6663	-741	-22249	-66	-4146	-8155	-14879	-100	-4345	-10461	-15490	-152	-4361	-11149	-11667	2	4792	12591	-21624	-104	-22	-98	-69	-105	-8351	11305	-16198	-307	-10633	13124	-15175	1139	-4919	10580	-15483	-62	-56	-108	43	-150	19	35	-74	-19	-74	80	-30	8
0.558333	-169	6606	-694	-22344	-59	-4090	-8086	-15138	-104	-4357	-10310	-15476	-144	-4318	-11118	-11855	-11	4946	12744	-21699	-104	-21	-99	-66	-164	-8351	11398	-16168	-320	-10549	13126	-15268	940	-4941	10595	-15358	-61	-58	-107	38	-150	20	33	-75	-19	-55	82	-29	-1
0.559167	-161	6530	-645	-22445	-82	-4028	-8000	-15389	-147	-4366	-10156	-15412	-173	-4278	-11090	-12043	-3	5108	12895	-21781	-102	-16	-99	-68	-187	-8349	11490	-16149	-315	-10454	13153	-15345	767	-4957	10609	-15252	-60	-56	-104	41	-149	18	32	-75	-17	-59	82	-28	0
0.560000	-167	6434	-597	-22551	-124	-3965	-7887	-15626	-99	-4359	-9996	-15373	-169	-4242	-11069	-12235	25	5254	13040	-21864	-103	-24	-99	-67	-155	-8344	11579	-16142	-372	-10341	13192	-15409	950	-4981	10621	-15150	-63	-57	-105	40	-149	21	37	-75	-22	-53	84	-29	1
0.560833	-155	6329	-545	-22661	-105	-3894	-7772	-15849	-35	-4345	-9833	-15328	-179	-4201	-11040	-12419	21	5399	13180	-21949	-102	-22	-98	-70	-104	-8344	11661	-16142	-420	-10232	13252	-15451	730	-4999	10652	-15060	-61	-56	-109	39	-189	17	29	-83	-18	-58	81	-30	2
0.561667	-163	6201	-503	-22778	-90	-3829	-7629	-16042	-4	-4319	-9661	-15282	-184	-4166	-11018	-12594	26	5532	13304	-22035	-107	-24	-97	-67	-133	-8338	11736	-16149	-373	-10112	13327	-15476	530	-5022	10676	-14975	-62	-55	-105	43	-150	20	32	-77	-22	-53	82	-28	0
0.562500	-172	6056	-439	-22896	-84	-3754	-7470	-16206	44	-4289	-9488	-15234	-156	-4125	-10982	-12747	18	5653	13419	-22123	-138	-22	-96	-48	-206	-8335	11802	-16161	-293	-9991	13416	-15477	403	-5045	10713	-14894	-61	-53	-107	39	-150	19	30	-76	-19	-53	86	-28	1
0.563333	-165	5896	-384	-23016	-85	-3690	-7293	-16336	36	-4243	-9310	-15179	-213	-4081	-10939	-12888	-7	5765	13522	-22206	-105	-24	-95	-67	-152	-8326	11868	-16179	-234	-9868	13512	-15456	421	-5071	10774	-14838	-60	-57	-104	43	-151	22	35	-74	-16	-55	81	-27	-3
0.564167	-166	5714	-321	-23141	-100	-3628	-7106	-16431	-29	-4206	-9135	-15119	-179	-4035	-10884	-13008	-33	5858	13613	-22291	-107	-23	-96	-67	-129	-8323	11920	-16202	-205	-9747	13611	-15413	550	-5100	10805	-14768	-59	-57	-103	40	-151	20	30	-73	-18	-56	81	-29	1
0.565000	-174	5518	-259	-23242	-94	-3566	-6906	-16484	-75	-4159	-8962	-15053	-163	-3985	-10816	-13107	-68	5926	13686	-22376	-108	-23	-97	-68	-163	-8318	11965	-16228	-233	-9635	13711	-15348	563	-5141	10860	-14715	-61	-57	-104	37	-152	19	30	-76	-22	-56	79	-33	-3
0.565833	-164	5306	-199	-23389	-115	-3519	-6705	-16505	-113	-4113	-8797	-14984	-199	-3932	-10734	-13163	-38	5979	13747	-22457	-107	-23	-97	-68	-165	-8317	11999	-16252	-189	-9512	13811	-15253	279	-5180	10931	-14668	-61	-57	-104	39	-154	19	32	-80	-21	-52	69	-31	1
0.566667	-160	5083	-163	-23508	-141	-3462	-6492	-16478	-128	-4066	-8633	-14911	-186	-3872	-10633	-13224	-27	6007	13789	-22533	-104	-24	-97	-69	-212	-8314	12028	-16276	-119	-9403	13895	-15138	260	-5228	11000	-14635	-60	-58	-108	36	-153	17	29	-79	-19	-56	78	-35	-4
0.567500	-167	4846	-81	-23636	-107	-3419	-6286	-16421	-99	-4018	-8481	-14831	-176	-3814	-10514	-13244	-5	6019	13852	-22601	-111	-27	-102	-56	-256	-8315	12048	-16303	-139	-9294	13973	-14999	304	-5281	11095	-14605	-62	-58	-112	41	-152	17	27	-73	-23	-55	79	-11	-5
0.568333	-166	4602	-25	-23756	-91	-3376	-6079	-16328	-93	-3969	-8334	-14752	-150	-3752	-10375	-13239	8	6006	13831	-22669	-107	-25	-100	-68	-218	-8315	12071	-16324	-183	-9194	14014	-14841	571	-5340	11196	-14585	-57	-63	-109	39	-151	18	32	-78	-24	-59	79	-32	-1
0.569167	-161	4352	28	-23870	-109	-3334	-5871	-16193	-86	-3923	-8193	-14672	-176	-3690	-10218	-13207	-19	5979	13837	-22726	-107	-26	-105	-72	-189	-8315	12090	-16339	-121	-9098	14088	-14657	529	-5399	11305	-14571	-63	-62	-109	38	-151	15	29	-78	-23	-53	79	-30	-3
0.570000	-163	4090	85	-23981	-137	-3289	-5670	-16033	-93	-3873	-8061	-14592	-187	-3626	-10036	-13154	-24	5927	13832	-22772	-107	-25	-102	-68	-233	-8315	12111	-16352	-61	-9003	14126	-14442	69	-5471	11419	-14569	-60	-59	-102	40	-150	16	33	-76	-23	-55	80	-30	-4
0.570833	-155	3832	127	-24085	-120	-3246	-5478	-15850	-97	-3823	-7942	-14519	-134	-3570	-9842	-13079	-69	5861	13822	-22812	-108	-24	-98	-69	-275	-8317	12128	-16361	-156	-8911	14145	-14243	-55	-5536	11545	-14573	-65	-60	-107	40	-150	15	30	-78	-22	-55	80	-29	-1
0.571667	-146	3565	166	-24180	-102	-3198	-5294	-15646	-80	-3776	-7831	-14452	-129	-3515	-9628	-12991	-103	5777	13803	-22841	-109	-23	-99	-68	-222	-8319	12151	-16369	-167	-8824	14151	-14019	113	-5610	11668	-14589	-61	-59	-107	42	-149	18	30	-81	-23	-55	81	-30	-3
0.572500	-153	3305	200	-24283	-110	-3152	-5121	-15430	-82	-3724	-7729	-14397	-145	-3471	-9409	-12884	-87	5672	13799	-22861	-105	-23	-101	-70	-224	-8324	12176	-16369	-66	-8744	14145	-13784	26	-5678	11798	-14613	-62	-58	-104	39	-154	16	30	-77	-24	-55	84	-35	-1
0.573333	-164	3041	230	-24373	-126	-3104	-4961	-15206	-100	-3672	-7630	-14349	-177	-3439	-9178	-12774	-81	5558	13770	-22871	-107	-26	-104	-73	-249	-8327	12201	-16366	-62	-8661	14125	-13551	75	-5753	11925	-14658	-67	-62	-110	36	-156	12	28	-79	-21	-60	77	-32	-5
0.574167	-162	2772	256	-24462	-119	-3053	-4802	-14979	-138	-3615	-7537	-14325	-181	-3412	-8936	-12660	-133	5432	13760	-22861	-110	-25	-104	-74	-256	-8332	12237	-16355	-125	-8579	14102	-13311	8	-5819	12059	-14696	-66	-61	-105	36	-172	12	53	-79	-23	-58	79	-34	-8
0.575000	-159	2505	283	-24541	-115	-2997	-4647	-14749	-155	-3552	-7442	-14302	-163	-3394	-8689	-12525	-149	5298	13750	-22849	-111	-28	-104	-75	-239	-8331	12275	-16339	-176	-8497	14069	-13074	419	-5884	12186	-14752	-65	-62	-111	34	-154	13	29	-79	-22	-61	80	-35	-7
0.575833	-160	2238	308	-24607	-117	-2940	-4504	-14528	-153	-3487	-7351	-14294	-170	-3388	-8440	-12375	-131	5157	13751	-22825	-111	-26	-105	-74	-245	-8334	12318	-16321	-188	-8411	14041	-12833	1093	-5939	12314	-14820	-65	-63	-109	37	-154	13	29	-78	-27	-61	81	-32	-3
0.576667	-167	1972	356	-24668	-83	-2878	-4363	-14309	-155	-3419	-7253	-14297	-170	-3385	-8185	-12269	-125	4994	13759	-22786	-107	-24	-102	-69	-258	-8331	12368	-16293	-200	-8325	14015	-12601	1257	-5987	12441	-14897	-64	-60	-107	39	-149	17	30	-74	-24	-56	84	-31	-4
0.577500	-155	1703	354	-24723	-103	-2823	-4223	-14104	-126	-3352	-7148	-14316	-170	-3397	-7934	-12142	-109	4829	13769	-22758	-105	-24	-100	-69	-247	-8331	12419	-16260	-213	-8236	13997	-12373	1048	-6029	12563	-14986	-63	-55	-103	40	-149	16	18	-76	-16	-57	84	-28	-1
0.578333	-153	1425	372	-24773	-99	-2769	-4116	-13913	-128	-3289	-7040	-14340	-150	-3416	-7693	-12036	-78	4654	13776	-22690	-108	-24	-99	-69	-214	-8332	12469	-16229	-120	-8151	13979	-12163	995	-6069	12679	-15094	-65	-58	-107	38	-149	18	34	-76	-19	-58	82	-29	0
0.579167	-156	1149	390	-24815	-110	-2718	-3953	-13740	-126	-3232	-6925	-14379	-127	-3436	-7457	-11934	-46	4469	13783	-22638	-103	-17	-102	-70	-194	-8333	12520	-16193	-70	-8060	13973	-11958	675	-6097	12790	-15208	-60	-58	-110	38	-151	16	34	-75	-35	-58	82	-28	0
0.580000	-151	881	405	-24847	-120	-2673	-3815	-13602	-124	-3180	-6799	-14416	-154	-3462	-7231	-11848	-23	4273	13782	-22567	-104	-22	-100	-68	-171	-8337	12571	-16154	-143	-7975	13971	-11767	518	-6124	12901	-15341	-61	-60	-105	38	-151	15	34	-76	-18	-58	82	-33	-5
0.580833	-144	572	424	-24869	-72	-2633	-3684	-13441	-168	-3143	-6663	-14461	-164	-3491	-7018	-11774	-15	4073	13780	-22503	-108	-24	-101	-69	-166	-8332	12617	-16116	-79	-7886	13990	-11584	412	-6138	13006	-15483	-64	-59	-108	39	-156	15	35	-77	-24	-58	80	-33	-5
0.581667	-153	277	440	-24911	-81	-2604	-3549	-13318	-179	-3116	-6510	-14507	-148	-3519	-6814	-11717	2	3859	13759	-22437	-107	-25	-100	-73	-190	-8333	12649	-16078	1	-7802	14005	-11417	194	-6153	13102	-15640	-67	-63	-111	33	-158	13	27	-81	-22	-61	77	-36	-8
0.582500	-154	-23	450	-24895	-107	-2581	-3417	-13211	-183	-3107	-6349	-14550	-155	-3542	-6619	-11678	-30	3643	13728	-22370	-104	-25	-100	-74	-217	-8333	12704	-16035	-107	-7717	14043	-11255	32	-6152	13202	-15807	-64	-58	-108	35	-158	16	30	-76	-21	-60	94	-34	-3
0.583333	-152	-320	464	-24884	-97	-2561	-3276	-13081	-197	-3099	-6170	-14586	-154	-3562	-6437	-11651	-47	3425	13676	-22305	-107	-24	-100	-69	-133	-8326	12740	-15993	-172	-7638	14084	-11109	-124	-6150	13292	-15982	-62	-55	-105	37	-155	19	33	-75	-18	-59	81	-32	-3
0.584167	-146	-618	475	-24869	-81	-2553	-3138	-13027	-156	-3116	-5985	-14613	-165	-3570	-6268	-11652	-76	3190	13610	-22239	-107	-23	-101	-69	-114	-8327	12771	-15953	-164	-7566	14129	-10970	-267	-6142	13378	-16169	-63	-59	-108	39	-152	18	32	-76	-22	-57	81	-31	-1
0.585000	-136	-918	482	-24879	-68	-2551	-3000	-12957	-153	-3144	-5786	-14632	-203	-3581	-6113	-11647	-84	2971	13520	-22179	-109	-22	-98	-65	-204	-8325	12797	-15929	-108	-7498	14180	-10848	-290	-6137	13453	-16364	-63	-56	-104	37	-152	19	34	-75	-19	-57	81	-33	-4
0.585833	-143	-1203	488	-24797	-66	-2559	-2866	-12895	-174	-3181	-5584	-14641	-203	-3587	-5968	-11665	-137	2748	13408	-22121	-107	-23	-100	-69	-269	-8323	12816	-15874	-156	-7437	14231	-10735	-549	-6126	13520	-16569	-63	-58	-104	43	-152	18	35	-69	-21	-59	80	-29	0
0.586667	-154	-1488	492	-24745	-76	-2576	-2739	-12848	-120	-3237	-5374	-14637	-234	-3589	-5835	-11707	-134	2520	13273	-22069	-108	-23	-101	-69	-197	-8324	12824	-15839	-169	-7389	14276	-10641	-462	-6119	13570	-16781	-62	-57	-111	37	-151	17	32	-77	-25	-60	78	-32	-6
0.587500	-158	-1757	489	-24683	-57	-2600	-2613	-12815	-108	-3302	-5161	-14623	-235	-3587	-5713	-11755	-101	2299	13123	-22020	-130	-27	-105	-70	-158	-8325	12825	-15804	-48	-7346	14321	-10554	-434	-6109	13608	-16995	-64	-60	-111	36	-151	17	33	-76	-24	-57	87	-29	4
0.588333	-154	-2009	488	-24593	-10	-2627	-2487	-12778	-93	-3368	-4950	-14598	-204	-3574	-5596	-11813	-136	2086	12954	-21972	-103	-25	-101	-68	-144	-8323	12819	-15769	-51	-7311	14359	-10482	-391	-6103	13630	-17214	-64	-59	-104	39	-149	19	32	-77	-21	-57	80	-28	-3
0.589167	-160	-2244	495	-24511	-9	-2662	-2371	-12755	-42	-3439	-4741	-14558	-211	-3563	-5495	-11877	-136	1883	12793	-21926	-109	-23	-99	-67	-122	-8327	12808	-15728	-130	-7283	14386	-10417	-287	-6093	13637	-17427	-64	-56	-108	38	-154	25	36	-74	-22	-53	75	-30	-3
0.590000	-163	-2457	504	-24425	-10	-2700	-2261	-12740	-6	-3512	-4537	-14508	-145	-3561	-5395	-11957	-151	1686	12585	-21876	-109	-25	-103	-69	-148	-8324	12786	-15695	-86	-7269	14393	-10379	-395	-6094	13627	-17644	-62	-59	-109	40	-151	19	34	-79	-24	-59	77	-30	8
0.590833	-160	-2647	510	-24298	7	-2748	-2166	-12734	10	-3586	-4349	-14447	-121	-3552	-5303	-12032	-200	1502	12390	-21828	-109	-19	-101	-67	-219	-8327	12762	-15644	-63	-7259	14400	-10336	-547	-6094	13596	-17850	-61	-65	-93	41	-152	17	34	-74	-21	-57	82	-28	0
0.591667	-163	-2803	527	-24175	-13	-2791	-2071	-12732	-7	-3646	-4162	-14377	-176	-3550	-5219	-12109	-259	1330	12198	-21777	-105	-21	-99	-62	-240	-8328	12727	-15592	-129	-7260	14380	-10315	-487	-6102	13548	-18047	-60	-56	-104	41	-149	17	36	-75	-22	-56	82	-26	-5
0.592500	-181	-2938	549	-24047	-79	-2842	-1993	-12743	-45	-3704	-3994	-14301	-202	-3555	-5117	-12185	-252	1169	12008	-21725	-104	-18	-99	-70	-207	-8326	12691	-15529	-155	-7269	14351	-10301	-504	-6115	13484	-18238	-62	-57	-104	41	-153	15	35	-75	-24	-56	72	-26	0
0.593333	-183	-3041	579	-23910	-100	-2915	-1921	-12759	-58	-3753	-3824	-14221	-211	-3562	-5069	-12257	-181	1020	11827	-21665	-105	-22	-100	-67	-183	-8328	12647	-15460	-120	-7285	14294	-10297	-465	-6135	13395	-18415	-62	-57	-105	43	-152	13	28	-75	-22	-57	81	-28	-1
0.594167	-187	-3119	614	-23771	-137	-2958	-1862	-12792	-73	-3797	-3702	-14141	-183	-3579	-5004	-12302	-168	880	11656	-21594	-107	-21	-100	-69	-227	-8331	12596	-15376	-145	-7309	14219	-10298	-414	-6157	13296	-18571	-53	-58	-108	41	-147	17	35	-74	-23	-58	82	-28	0
0.595000	-187	-3164	659	-23628	-149	-3020	-1809	-12831	-95	-3833	-3583	-14059	-115	-3600	-4947	-12382	-151	741	11501	-21536	-105	-23	-100	-73	-246	-8334	12560	-15279	-222	-7338	14122	-10308	-476	-6192	13182	-18710	-63	-60	-107	41	-154	18	33	-76	-21	-58	81	-32	-5
0.595833	-190	-3194	717	-23480	-126	-3089	-1770	-12878	-76	-3857	-3479	-13976	-118	-3627	-4893	-12446	-134	618	11359	-21463	-108	-23	-102	-68	-240	-8337	12486	-15168	-200	-7371	14008	-10316	-451	-6227	13054	-18824	-65	-58	-105	39	-149	15	33	-76	-23	-56	82	-30	0
0.596667	-189	-3194	783	-23331	-99	-3152	-1734	-12927	-30	-3872	-3384	-13893	-129	-3660	-4841	-12453	-79	504	11237	-21381	-104	-19	-96	-66	-214	-8344	12427	-15034	-155	-7420	13877	-10325	-367	-6270	12922	-18910	-60	-56	-102	42	-152	19	36	-73	-18	-55	84	-30	-5
0.597500	-188	-3176	855	-23181	-113	-3220	-1707	-12985	25	-3882	-3316	-13814	-131	-3696	-4797	-12483	-38	390	11143	-21311	-105	-18	-98	-67	-203	-8355	12365	-14887	-183	-7450	13727	-10326	-413	-6325	12774	-18970	-59	-56	-93	40	-151	19	35	-73	-19	-56	89	-28	0
0.598333	-191	-3146	930	-23037	-70	-3297	-1687	-13050	82	-3894	-3264	-13742	-119	-3742	-4764	-12481	-68	282	11030	-21212	-108	-24	-101	-72	-212	-8376	12287	-14730	-203	-7499	13558	-10322	-462	-6388	12612	-19006	-61	-58	-104	38	-151	16	33	-75	-19	-58	81	-36	0
0.599167	-194	-3101	1004	-22889	-51	-3373	-1670	-13114	102	-3903	-3227	-13677	-120	-3787	-4727	-12464	-62	177	10945	-21119	-105	-21	-101	-67	-185	-8399	12232	-14549	-221	-7549	13382	-10304	-611	-6452	12450	-19001	-65	-58	-102	23	-154	17	40	-75	-17	-56	84	-29	0
0.600000	-197	-3045	1083	-22741	-38	-3444	-1648	-13172	67	-3908	-3197	-13616	-132	-3835	-4707	-12450	-10	80	10870	-21023	-108	-22	-99	-67	-118	-8430	12163	-14354	-238	-7604	13189	-10274	-591	-6526	12276	-18967	-66	-58	-105	42	-149	16	36	-74	-19	-57	81	-30	3
0.600833	-197	-2988	1162	-22599	-28	-3521	-1631	-13228	-16	-3924	-3187	-13562	-110	-3885	-4689	-12420	-23	-11	10797	-20927	-107	-25	-103	-69	-169	-8470	12094	-14145	-258	-7668	12991	-10223	-441	-6592	12096	-18895	-65	-60	-111	40	-153	12	34	-76	-23	-61	85	-32	-1
0.601667	-215	-2947	1234	-22457	-26	-3594	-1606	-13276	-108	-3941	-3188	-13514	-170	-3938	-4676	-12379	-19	-102	10725	-20828	-109	-23	-100	-68	-195	-8523	12026	-13923	-203	-7739	12785	-10151	-607	-6692	11909	-18799	-63	-60	-108	38	-151	15	32	-75	-19	-59	82	-34	-4
0.602500	-187	-2863	1300	-22313	1	-3667	-1579	-13318	-183	-3968	-3200	-13473	-173	-3986	-4665	-12329	-4	-185	10654	-20731	-104	-23	-103	-73	-109	-8582	11957	-13690	-193	-7803	12584	-10054	-619	-6783	11720	-18660	-62	-60	-105	36	-151	16	33	-74	-19	-57	78	-38	0
0.603333	-180	-2803	1356	-22174	-15	-3734	-1543	-13339	-188	-3999	-3224	-13435	-130	-4032	-4658	-12277	2	-256	10579	-20632	-104	-19	-97	-66	-64	-8651	11888	-13449	-207	-7881	12382	-9930	-489	-6880	11520	-18488	-61	-58	-104	38	-150	16	37	-76	-22	-58	81	-30	-3
0.604167	-191	-2746	1401	-22025	-43	-3801	-1508	-13357	-158	-4040	-3255	-13408	-147	-4077	-4655	-12220	1	-321	10496	-20528	-107	-22	-99	-68	-55	-8730	11817	-13201	-259	-7965	12184	-9776	-637	-6983	11317	-18284	-62	-42	-103	41	-152	17	40	-72	-19	-55	84	-29	-1
0.605000	-202	-2694	1432	-21881	-59	-3864	-1460	-13353	-155	-4091	-3295	-13384	-124	-4128	-4655	-12165	-13	-377	10407	-20426	-103	-12	-96	-65	-108	-8816	11759	-12946	-264	-8058	11988	-9592	-633	-7093	11110	-18049	-61	-56	-103	42	-149	19	37	-74	-19	-56	88	-32	0
0.605833	-183	-2639	1445	-21738	-91	-3929	-1418	-13342	-161	-4147	-3349	-13370	-147	-4176	-4658	-12109	-27	-420	10308	-20316	-103	-22	-97	-68	-179	-8913	11671	-12688	-168	-8159	11796	-9376	-493	-7209	10896	-17788	-62	-57	-105	41	-155	18	35	-74	-19	-57	81	-32	2
0.606667	-163	-2587	1440	-21597	-100	-4009	-1369	-13322	-163	-4218	-3417	-13365	-129	-4228	-4669	-12068	-59	-455	10198	-20208	-111	-26	-101	-72	-153	-9015	11592	-12434	-169	-8274	11606	-9139	-520	-7335	10678	-17503	-66	-63	-112	35	-155	10	29	-80	-24	-63	73	-36	-8
0.607500	-161	-2537	1415	-21457	-107	-4059	-1326	-13294	-162	-4296	-3488	-13364	-113	-4282	-4677	-12024	-135	-468	10084	-20088	-111	-27	-104	-74	-189	-9116	11513	-12173	-235	-8394	11428	-8861	-580	-7458	10462	-17187	-67	-63	-111	34	-155	10	32	-78	-24	-62	78	-35	-4
0.608333	-171	-2477	1373	-21312	-97	-4112	-1274	-13242	-155	-4373	-3561	-13365	-143	-4335	-4686	-11986	-91	-466	9967	-19959	-105	-24	-102	-67	-147	-9224	11432	-11915	-215	-8519	11264	-8565	-716	-7592	10249	-16843	-60	-62	-107	39	-151	13	34	-76	-22	-62	79	-35	-3
0.609167	-158	-2413	1327	-21163	-92	-4180	-1233	-13189	-184	-4453	-3645	-13371	-135	-4389	-4691	-11978	-62	-454	9846	-19824	-109	-27	-101	-72	-144	-9313	11350	-11658	-218	-8657	11103	-8238	-637	-7728	10037	-16483	-64	-66	-111	36	-152	16	32	-74	-22	-59	81	-32	0
0.610000	-141	-2344	1259	-21012	-129	-4238	-1193	-13128	-217	-4538	-3733	-13386	-187	-4455	-4697	-11936	-158	-424	9723	-19675	-104	-22	-104	-67	-199	-9406	11257	-11404	-193	-8801	10946	-7890	-570	-7875	9826	-16104	-60	-60	-107	39	-151	16	33	-74	-24	-58	81	-45	-6
0.610833	-136	-2263	1177	-20865	-136	-4309	-1169	-13074	-223	-4628	-3822	-13408	-277	-4524	-4699	-11922	-132	-384	9603	-19520	-103	-24	-98	-68	-205	-9496	11159	-11159	-137	-8954	10805	-7527	-566	-8026	9628	-15706	-60	-61	-82	37	-153	19	37	-74	-23	-58	82	-29	1
0.611667	-110	-2177	1086	-20714	-122	-4374	-1150	-12999	-262	-4718	-3917	-13439	-279	-4604	-4708	-11923	-43	-331	9483	-19358	-108	-24	-98	-67	-222	-9578	11046	-10947	-160	-9118	10662	-7161	-401	-8186	9431	-15301	-63	-58	-107	40	-153	17	34	-78	-21	-55	82	-31	-3
0.612500	-112	-2080	984	-20562	-116	-4449	-1150	-12931	-232	-4803	-4007	-13475	-210	-4686	-4712	-11927	-86	-266	9371	-19186	-108	-21	-100	-67	-237	-9653	10927	-10683	-170	-9284	10531	-6780	-474	-8354	9241	-14882	-62	-56	-107	39	-152	20	34	-69	-19	-55	81	-32	-1
0.613333	-80	-1976	881	-20411	-101	-4531	-1165	-12856	-168	-4893	-4094	-13518	-184	-4780	-4710	-11945	-98	-204	9266	-19014	-105	-21	-98	-69	-225	-9721	10792	-10458	-65	-9462	10401	-6406	-651	-8534	9067	-14448	-62	-59	-105	36	-150	16	30	-78	-19	-56	77	-32	-1
0.614167	-61	-1865	766	-20259	-95	-4612	-1197	-12793	-114	-4982	-4181	-13573	-179	-4880	-4714	-11963	-52	-129	9167	-18838	-108	-22	-100	-69	-240	-9787	10645	-10241	-34	-9645	10280	-6033	-417	-8714	8894	-14007	-63	-58	-108	34	-162	-1	30	-77	-25	-57	79	-34	-3
0.615000	-78	-1749	657	-20101	-107	-4703	-1241	-12723	-100	-5071	-4258	-13631	-171	-4990	-4719	-11992	-121	-60	9079	-18663	-110	-27	-104	-74	-189	-9841	10479	-10036	-88	-9835	10155	-5678	-436	-8906	8736	-13570	-67	-61	-112	29	-158	12	27	-81	-27	-59	76	-36	-9
0.615833	-95	-1631	549	-19942	-129	-4805	-1305	-12651	-122	-5158	-4328	-13687	-159	-5104	-4715	-12016	-128	11	9004	-18484	-109	-23	-102	-72	-180	-9883	10302	-9834	-142	-10025	10040	-5326	-402	-9096	8587	-13118	-65	-61	-110	36	-153	16	29	-77	-24	-57	81	-30	-1
0.616667	-95	-1507	454	-19776	-150	-4900	-1373	-12573	-141	-5231	-4379	-13758	-158	-5216	-4723	-12044	-128	88	8946	-18310	-105	-18	-100	-81	-256	-9918	10110	-9641	-141	-10210	9925	-4998	-382	-9291	8465	-12670	-59	-56	-105	39	-152	18	35	-72	-19	-56	79	-28	-4
0.617500	-102	-1392	367	-19611	-110	-5005	-1453	-12500	-178	-5315	-4419	-13824	-164	-5333	-4723	-12070	-86	154	8895	-18144	-104	-18	-99	-66	-251	-9959	9905	-9461	-130	-10409	9811	-4695	-459	-9488	8346	-12224	-62	-57	-107	39	-150	36	34	-72	-24	-55	84	-29	0
0.618333	-99	-1275	286	-19440	-43	-5119	-1545	-12424	-178	-5395	-4453	-13895	-153	-5452	-4730	-12093	-59	207	8851	-17987	-105	-18	-98	-65	-266	-9987	9687	-9293	-101	-10611	9701	-4428	-461	-9679	8238	-11784	-61	-56	-103	38	-147	21	35	-77	-21	-53	85	-28	-3
0.619167	-99	-1173	216	-19270	-51	-5231	-1640	-12348	-156	-5478	-4475	-13960	-77	-5569	-4746	-12108	-66	258	8817	-17835	-109	-18	-99	-66	-308	-10030	9451	-9137	-84	-10807	9580	-4190	-473	-9875	8140	-11349	-57	-15	-102	39	-152	11	34	-74	-21	-51	85	-27	0
0.620000	-141	-1081	161	-19097	-57	-5355	-1737	-12271	-136	-5560	-4488	-14025	-90	-5678	-4761	-12122	-77	288	8791	-17697	-109	-21	-108	-68	-189	-10067	9210	-8989	-168	-11012	9455	-3992	-509	-10064	8053	-10932	-61	-56	-102	39	-152	20	36	-76	-21	-53	84	-28	0
0.620833	-169	-1002	118	-18921	-80	-5482	-1833	-12195	-99	-5631	-4494	-14077	-80	-5782	-4788	-12121	-87	313	8772	-17566	-105	-18	-101	-67	-90	-10109	8958	-8852	-134	-11217	9327	-3817	-382	-10239	7977	-10524	-63	-56	-102	38	-152	19	34	-75	-22	-55	85	-26	0
0.621667	-159	-938	94	-18748	-96	-5607	-1922	-12117	-70	-5731	-4492	-14124	-96	-5878	-4820	-12112	-77	325	8761	-17443	-107	-19	-99	-65	-150	-10169	8699	-8732	-103	-11419	9193	-3707	-393	-10409	7904	-10136	-61	-57	-102	40	-149	20	33	-74	-17	-55	81	-30	-4
0.622500	-141	-888	78	-18573	-23	-5741	-2008	-12046	-44	-5822	-4489	-14133	-160	-5961	-4861	-12087	-11	325	8752	-17339	-105	-21	-100	-69	-183	-10208	8439	-8610	-149	-11621	9057	-3624	-290	-10563	7842	-9771	-59	-57	-104	35	-151	16	35	-72	-16	-53	69	-29	2
0.623333	-144	-856	77	-18400	-16	-5874	-2084	-11972	12	-5915	-4485	-14181	-135	-6035	-4908	-12057	-38	313	8744	-17236	-105	-21	-101	-69	-216	-10266	8179	-8507	-102	-11824	8908	-3586	-131	-10707	7783	-9428	-65	-58	-107	39	-150	16	34	-78	-24	-58	82	-31	-3
0.624167	-164	-841	84	-18229	-34	-6016	-2150	-11912	-9	-6012	-4479	-14186	-141	-6096	-4962	-12012	-96	291	8745	-17142	-109	-21	-101	-69	-211	-10333	7931	-8412	-195	-12009	8761	-3574	-178	-10828	7736	-9111	-59	-55	-95	43	-153	17	36	-75	-16	-56	85	-29	0
0.625000	-191	-834	107	-18057	16	-6148	-2200	-11845	-51	-6106	-4470	-14172	-178	-6146	-5020	-11947	-74	277	8750	-17055	-105	-21	-98	-64	-255	-10407	7681	-8326	-250	-12193	8603	-3613	-173	-10932	7683	-8824	-61	-57	-101	43	-149	18	39	-74	-19	-53	84	-27	-4
0.625833	-202	-844	135	-17893	-6	-6276	-2248	-11795	-62	-6204	-4462	-14144	-154	-6177	-5085	-11873	-60	231	8755	-16976	-105	-18	-100	-68	-287	-10491	7444	-8254	-240	-12367	8444	-3684	-12	-11019	7633	-8566	-63	-46	-103	36	-152	17	35	-76	-21	-58	81	-26	-3
0.626667	-188	-867	168	-17738	-1	-6417	-2288	-11750	-43	-6307	-4461	-14103	-141	-6221	-5159	-11797	-107	191	8760	-16901	-104	-23	-101	-81	-265	-10585	7216	-8191	-172	-12530	8278	-3793	-28	-11091	7581	-8344	-62	-62	-105	38	-151	17	35	-77	-23	-60	80	-32	-4
0.627500	-194	-900	204	-17589	17	-6550	-2322	-11721	-27	-6405	-4460	-14042	-176	-6249	-5233	-11710	-110	150	8770	-16832	-107	-23	-103	-72	-277	-10685	7006	-8138	-97	-12666	8112	-3924	69	-11148	7522	-8148	-72	-60	-108	28	-143	18	35	-75	-23	-57	79	-29	-4
0.628333	-195	-935	230	-17443	-8	-6676	-2347	-11700	18	-6511	-4457	-13979	-230	-6275	-5297	-11617	-97	110	8780	-16764	-107	-22	-103	-65	-222	-10793	6810	-8089	-159	-12788	7942	-4086	-105	-11186	7463	-7979	-61	-59	-104	42	-151	19	37	-74	-21	-58	84	-29	-3
0.629167	-181	-976	276	-17317	17	-6797	-2367	-11685	58	-6611	-4453	-13892	-251	-6292	-5358	-11515	-102	73	8796	-16695	-105	-21	-98	-68	-240	-10910	6631	-8053	-234	-12884	7781	-4265	-32	-11216	7396	-7842	-61	-59	-107	40	-174	18	37	-76	-17	-56	82	-28	0
0.630000	-169	-1018	309	-17199	23	-6907	-2389	-11682	37	-6711	-4449	-13800	-220	-6314	-5423	-11414	-130	42	8811	-16630	-102	-19	-97	-66	-297	-11048	6468	-8026	-215	-12954	7615	-4469	-9	-11234	7323	-7731	-60	-56	-102	44	-148	21	35	-75	-18	-55	88	-29	0
0.630833	-163	-1058	334	-17098	3	-7017	-2418	-11693	3	-6780	-4439	-13699	-231	-6344	-5485	-11314	-131	13	8833	-16566	-107	-23	-98	-68	-239	-11164	6324	-8010	-217	-13001	7460	-4680	-163	-11244	7250	-7643	-62	-59	-107	40	-151	19	38	-75	-18	-59	85	-28	-1
0.631667	-164	-1089	351	-17007	6	-7110	-2445	-11708	-63	-6910	-4434	-13584	-281	-6370	-5542	-11218	-102	-11	8853	-16504	-108	-22	-101	-68	-215	-11285	6195	-8003	-227	-13011	7298	-4902	-50	-11248	7165	-7593	-63	-57	-109	38	-153	17	33	-78	-23	-60	78	-33	-8
0.632500	-166	-1116	355	-16943	-14	-7203	-2479	-11741	-93	-7005	-4419	-13467	-250	-6418	-5592	-11127	-130	-29	8879	-16439	-109	-21	-100	-69	-159	-11428	6090	-8002	-152	-12987	7157	-5113	119	-11246	7082	-7550	-60	-57	-108	33	-151	17	34	-46	-21	-57	79	-31	-4
0.633333	-168	-1125	348	-16891	-48	-7283	-2513	-11761	-57	-7100	-4397	-13342	-190	-6443	-5639	-11034	-103	-40	8907	-16370	-107	-19	-101	-72	-120	-11559	5999	-8009	-169	-12935	6994	-5320	-34	-11243	6995	-7526	-64	-55	-108	37	-151	18	32	-77	-25	-58	79	-32	-1
0.634167	-167	-1121	333	-16862	-110	-7358	-2557	-11807	-40	-7189	-4370	-13212	-202	-6489	-5676	-10948	-62	-45	8937	-16299	-108	-22	-103	-72	-161	-11686	5925	-8023	-240	-12852	6897	-5511	92	-11238	6885	-7518	-61	-58	-114	37	-152	16	32	-77	-21	-60	81	-30	0
0.635000	-172	-1110	303	-16856	-110	-7422	-2601	-11844	-63	-7276	-4337	-13076	-256	-6539	-5725	-10869	-99	-42	8976	-16224	-108	-23	-104	-68	-214	-11807	5865	-8043	-236	-12739	6782	-5685	122	-11229	6827	-7523	-65	-60	-107	40	-155	16	26	-78	-24	-57	84	-41	-6
0.635833	-171	-1073	260	-16870	-95	-7485	-2646	-11879	-77	-7355	-4302	-12936	-250	-6594	-5762	-10791	-73	-33	9007	-16149	-111	-24	-101	-68	-245	-11918	5820	-8069	-198	-12595	6683	-5838	69	-11223	6746	-7533	-70	-57	-107	37	-150	19	32	-76	-24	-56	81	-30	0
0.636667	-150	-1027	209	-16906	-109	-7541	-2688	-11920	-47	-7435	-4259	-12791	-232	-6647	-5795	-10719	-100	-22	9048	-16068	-105	-18	-98	-64	-254	-12015	5791	-8096	-146	-12426	6595	-5950	58	-11218	6675	-7550	-63	-53	-102	40	-149	21	36	-75	-22	-55	85	-29	0
0.637500	-130	-957	147	-16961	-103	-7592	-2735	-11955	34	-7507	-4215	-12644	-227	-6704	-5827	-10645	-107	-3	9087	-15989	-104	-19	-96	-66	-299	-12107	5769	-8134	-177	-12242	6520	-6030	70	-11216	6607	-7570	-61	-52	-104	38	-150	43	37	-75	-17	-55	82	-26	1
0.638333	-112	-873	77	-17044	-86	-7644	-2775	-11986	11	-7584	-4170	-12495	-224	-6763	-5863	-10577	-90	15	9126	-15909	-102	-19	-96	-66	-333	-12190	5752	-8173	-163	-12033	6451	-6082	129	-11214	6545	-7595	-60	-55	-103	42	-149	22	37	-73	-22	-56	102	-25	-1
0.639167	-119	-785	-1	-17149	-69	-7696	-2812	-12019	-1	-7658	-4134	-12345	-265	-6828	-5894	-10510	-98	33	9165	-15837	-105	-22	-98	-65	-262	-12256	5739	-8216	-142	-11842	6395	-6092	133	-11213	6489	-7623	-64	-58	-98	41	-153	20	33	-70	-24	-55	85	-27	-3
0.640000	-139	-685	-84	-17272	-91	-7750	-2832	-12044	-25	-7730	-4098	-12198	-241	-6893	-5926	-10432	-127	50	9202	-15768	-108	-39	-99	-67	-215	-12312	5726	-8268	-197	-11640	6342	-6074	-88	-11221	6431	-7657	-63	-60	-107	39	-152	13	29	-77	-25	-59	85	-32	-4
0.640833	-96	-581	-169	-17436	-107	-7812	-2871	-12068	-103	-7803	-4075	-12047	-230	-6962	-5956	-10345	-115	72	9242	-15703	-104	-23	-101	-70	-242	-12355	5717	-8318	-233	-11444	6305	-6023	181	-11224	6385	-7689	-64	-55	-105	37	-152	17	33	-76	-23	-57	84	-29	-1
0.641667	-68	-471	-245	-17563	-114	-7869	-2852	-12074	-156	-7871	-4054	-11895	-236	-7027	-5981	-10254	-77	96	9281	-15648	-105	-24	-100	-74	-207	-12384	5706	-8370	-177	-11260	6269	-5924	213	-11216	6344	-7722	-65	-58	-107	40	-151	16	33	-75	-24	-59	82	-29	-9
0.642500	-55	-363	-317	-17720	-110	-7936	-2846	-12090	-178	-7944	-4045	-11746	-166	-7100	-5995	-10148	-38	115	9318	-15602	-108	-23	-102	-70	-138	-12409	5695	-8422	-208	-11099	6244	-5805	135	-11209	6307	-7759	-57	-61	-108	35	-152	19	15	-77	-22	-57	84	-29	0
0.643333	-52	-255	-390	-17883	-80	-8006	-2820	-12091	-147	-8015	-4054	-11606	-99	-7175	-6007	-10034	-62	136	9356	-15564	-105	-23	-99	-69	-200	-12423	5672	-8471	-282	-10964	6220	-5668	211	-11202	6268	-7797	-61	-59	-104	41	-150	18	34	-74	-19	-58	82	-32	-5
0.644167	-58	-159	-440	-18042	-104	-8085	-2786	-12068	-114	-8075	-4077	-11471	-104	-7253	-6006	-9904	-79	154	9392	-15542	-102	-21	-98	-69	-230	-12433	5643	-8515	-233	-10851	6203	-5511	379	-11189	6227	-7836	-51	-30	-104	36	-151	22	37	-73	-19	-56	80	-27	2
0.645000	-63	-74	-484	-18191	-126	-8165	-2738	-12079	-122	-8157	-4113	-11343	-142	-7343	-6000	-9767	-82	166	9429	-15532	-103	-19	-95	-66	-144	-12440	5603	-8562	-279	-10777	6188	-5350	260	-11176	6185	-7886	-60	-55	-103	43	-152	19	35	-72	-21	-55	80	-29	-3
0.645833	-64	1	-537	-18326	-124	-8256	-2690	-12064	-118	-8226	-4168	-11227	-130	-7437	-5978	-9616	-75	173	9466	-15533	-104	-22	-98	-70	-94	-12443	5552	-8604	-306	-10739	6176	-5191	350	-11142	6140	-7946	-60	-55	-105	35	-151	20	35	-74	-18	-53	80	-30	1
0.646667	-72	57	-533	-18442	-108	-8351	-2627	-12039	-144	-8295	-4246	-11119	-84	-7543	-5955	-9468	-58	176	9497	-15547	-107	-21	-102	-84	-120	-12450	5488	-8641	-201	-10741	6161	-5041	415	-11142	6090	-8014	-63	-59	-109	39	-151	19	33	-78	-35	-61	78	-30	7
0.647500	-81	93	-541	-18533	-170	-8456	-2563	-12008	-205	-8366	-4353	-11027	-68	-7659	-5917	-9306	-36	173	9535	-15574	-109	-27	-105	-74	-126	-12459	5413	-8671	-88	-10780	6158	-4903	357	-11125	6036	-8090	-61	-62	-111	34	-155	15	30	-78	-27	-58	78	-31	-3
0.648333	-99	120	-534	-18584	-165	-8558	-2498	-11960	-164	-8428	-4444	-10943	-83	-7783	-5871	-9141	-35	166	9570	-15602	-109	-27	-103	-75	-150	-12473	5327	-8687	-28	-10848	6149	-4790	190	-11102	5983	-8174	-70	-61	-112	38	-153	13	30	-81	-28	-64	73	-34	-6
0.649167	-115	122	-515	-18602	-173	-8668	-2437	-11902	-90	-8487	-4578	-10868	-110	-7912	-5810	-8974	5	155	9610	-15634	-111	-26	-103	-73	-110	-12483	5239	-8692	-28	-10948	6151	-4694	97	-11078	5930	-8275	-68	-58	-111	39	-158	17	32	-78	-26	-57	78	-30	-3
0.650000	-117	113	-481	-18577	-186	-8768	-2367	-11834	-62	-8537	-4690	-10809	-84	-8050	-5739	-8815	-51	135	9650	-15670	-108	-29	-102	-72	-99	-12503	5137	-8692	-107	-11082	6151	-4644	23	-11059	5869	-8369	-63	-57	-110	40	-151	12	28	-79	-22	-59	77	-30	-1
0.650833	-113	87	-438	-18507	-176	-8879	-2308	-11753	-109	-8583	-4829	-10755	-99	-8191	-5670	-8658	-66	107	9685	-15705	-104	-24	-101	-91	-141	-12532	5030	-8672	-100	-11237	6156	-4624	7	-11045	5814	-8475	-61	-58	-110	38	-150	17	32	-76	-18	-55	80	-27	0
0.651667	-127	41	-394	-18392	-215	-8983	-2251	-11658	-211	-8622	-4970	-10713	-145	-8338	-5596	-8535	-60	78	9722	-15735	-107	-21	-101	-67	-91	-12563	4920	-8643	-64	-11417	6159	-4646	2	-11030	5757	-8592	-63	-56	-104	41	-153	18	21	-76	-23	-53	85	-30	-1
0.652500	-143	-19	-338	-18235	-232	-9091	-2201	-11557	-238	-8660	-5109	-10679	-112	-8489	-5523	-8385	-72	37	9755	-15766	-107	-23	-101	-68	-114	-12599	4811	-8606	-50	-11614	6165	-4707	23	-11019	5704	-8721	-62	-59	-113	42	-152	16	34	-77	-21	-55	80	-28	-5
0.653333	-145	-94	-277	-18033	-217	-9196	-2163	-11436	-222	-8692	-5245	-10653	-107	-8638	-5455	-8277	-115	-6	9779	-15791	-110	-22	-104	-70	-144	-12642	4706	-8558	-117	-11824	6164	-4813	-236	-11022	5655	-8853	-63	-59	-107	37	-153	17	30	-77	-27	-57	77	-12	-5
0.654167	-144	-182	-217	-17787	-204	-9301	-2125	-11312	-238	-8720	-5371	-10622	-122	-8779	-5388	-8185	-99	-53	9799	-15811	-105	-24	-104	-70	-48	-12690	4609	-8510	-138	-12016	6166	-4951	-315	-11030	5610	-8992	-63	-62	-105	39	-152	19	30	-74	-26	-58	80	-28	-7
0.655000	-159	-283	-154	-17502	-174	-9401	-2086	-11179	-257	-8744	-5490	-10600	-136	-8914	-5333	-8114	-93	-107	9811	-15828	-110	-24	-101	-69	-21	-12747	4519	-8432	-76	-12258	6160	-5130	-326	-11065	5572	-9155	-65	-61	-105	39	-148	19	32	-77	-25	-58	80	-30	-5
0.655833	-166	-392	-95	-17183	-164	-9499	-2058	-11040	-221	-8767	-5590	-10577	-118	-9039	-5285	-8066	-90	-163	9809	-15838	-105	-26	-103	-88	-27	-12779	4439	-8360	-121	-12481	6152	-5337	-475	-11075	5538	-9275	-61	-58	-111	39	-149	19	32	-76	-17	-57	78	-29	0
0.656667	-186	-512	-34	-16833	-146	-9589	-2022	-10896	-165	-8790	-5672	-10546	-102	-9153	-5222	-8035	-84	-243	9795	-15843	-104	-21	-99	-70	-15	-12866	4373	-8282	-121	-12692	6139	-5573	-617	-11108	5517	-9421	-63	-82	-105	42	-149	18	30	-78	-17	-56	81	-31	-1
0.657500	-218	-634	7	-16457	-153	-9680	-1996	-10759	-105	-8813	-5732	-10515	-81	-9248	-5220	-8031	-109	-267	9775	-15842	-107	-22	-102	-68	-5	-12940	4328	-8195	-73	-12899	6118	-5827	-540	-11153	5506	-9556	-63	-57	-108	42	-149	23	37	-74	-21	-55	82	-26	0
0.658333	-223	-761	70	-16066	-162	-9757	-1961	-10617	-67	-8839	-5768	-10471	-126	-9334	-5203	-8040	-95	-315	9738	-15843	-105	-19	-97	-66	-5	-13003	4289	-8117	-168	-13097	6102	-6101	-544	-11208	5494	-9700	-62	-56	-102	34	-149	18	32	-75	-6	-53	82	-27	2
0.659167	-208	-888	111	-15652	-184	-9818	-1934	-10485	-84	-8863	-5784	-10427	-188	-9383	-5200	-8073	-60	-358	9688	-15842	-102	-21	-99	-68	-56	-13074	4265	-8040	-203	-13285	6075	-6380	-570	-11277	5497	-9834	-60	-56	-101	40	-150	16	38	-72	-23	-55	84	-24	0
0.660000	-211	-1023	139	-15238	-225	-9898	-1904	-10362	-137	-8896	-5778	-10376	-189	-9423	-5211	-8122	-79	-398	9623	-15845	-104	-17	-95	-65	-152	-13149	4252	-7965	-164	-13459	6035	-6667	-577	-11347	5498	-9967	-40	-56	-103	41	-165	20	37	-73	-21	-52	81	-28	-3
0.660833	-238	-1154	159	-14819	-246	-9957	-1878	-10252	-187	-8931	-5752	-10314	-227	-9443	-5222	-8188	-47	-429	9547	-15850	-107	-19	-98	-69	-189	-13227	4247	-7900	-148	-13616	5990	-6948	-473	-11430	5512	-10095	-60	-55	-105	42	-149	21	37	-73	-21	-53	88	-24	-5
0.661667	-237	-1270	164	-14396	-231	-10007	-1853	-10146	-148	-8962	-5707	-10240	-293	-9445	-5255	-8259	-57	-451	9461	-15859	-103	-21	-97	-66	-253	-13303	4254	-7843	-73	-13760	5943	-7224	-418	-11518	5520	-10218	-64	-58	-102	41	-163	18	37	-72	-23	-58	82	-29	0
0.662500	-241	-1377	156	-13978	-214	-10050	-1831	-10055	-119	-9013	-5640	-10160	-280	-9425	-5262	-8334	-28	-464	9365	-15873	-107	-21	-101	-67	-255	-13382	4261	-7795	-31	-13881	5895	-7483	-280	-11610	5532	-10331	-60	-59	-104	40	-151	21	37	-70	-21	-55	86	-25	3
0.663333	-240	-1479	128	-13569	-233	-10081	-1808	-9979	-105	-9059	-5559	-10075	-243	-9394	-5282	-8420	-51	-468	9261	-15889	-103	-19	-99	-67	-224	-13465	4273	-7763	-73	-13990	5842	-7727	-181	-11714	5545	-10442	-61	-57	-104	49	-148	19	37	-74	-23	-52	85	-29	-3
0.664167	-248	-1564	80	-13168	-247	-10108	-1796	-9911	-48	-9105	-5470	-9979	-259	-9346	-5296	-8501	-32	-465	9149	-15912	-109	-21	-100	-67	-259	-13550	4281	-7744	-95	-14075	5792	-7952	-359	-11821	5555	-10548	-61	-56	-105	38	-149	19	36	-74	-19	-51	87	-39	-1
0.665000	-266	-1629	10	-12778	-190	-10121	-1784	-9853	-17	-9162	-5373	-9884	-221	-9297	-5303	-8584	-51	-456	9029	-15944	-107	-18	-99	-70	-308	-13637	4288	-7742	-72	-14148	5741	-8158	45	-11933	5535	-10654	-60	-57	-104	39	-150	19	35	-72	-23	-58	81	-29	0
0.665833	-253	-1679	-86	-12407	-108	-10134	-1787	-9807	-32	-9202	-5277	-9783	-204	-9235	-5296	-8659	-45	-441	8905	-15996	-107	-21	-100	-79	-242	-13721	4290	-7754	19	-14199	5693	-8335	1103	-12048	5550	-10738	-65	-56	-107	41	-151	17	34	-73	-22	-51	84	-28	0
0.666667	-257	-1701	-207	-12043	-41	-10135	-1787	-9763	-27	-9245	-5174	-9683	-185	-9175	-5280	-8726	0	-423	8775	-16017	-107	-24	-100	-69	-256	-13810	4282	-7789	-58	-14235	5644	-8497	1002	-12169	5532	-10825	-40	-56	-111	39	-153	21	33	-77	-25	-60	79	-31	-3
0.667500	-259	-1711	-361	-11703	-80	-10137	-1797	-9726	-15	-9294	-5070	-9581	-82	-9120	-5244	-8786	15	-404	8638	-16064	-110	-25	-104	-74	-181	-13898	4282	-7836	-235	-14249	5613	-8635	743	-12291	5505	-10907	-63	-60	-113	36	-153	17	33	-79	-19	-57	78	-31	8
0.668333	-251	-1674	-528	-11376	-125	-10134	-1805	-9680	-36	-9329	-4967	-9481	-95	-9067	-5186	-8826	-41	-382	8501	-16107	-105	-23	-97	-72	-116	-13981	4256	-7901	-238	-14243	5586	-8741	925	-12414	5470	-10981	-68	-60	-105	30	-163	17	33	-76	-18	-57	78	-31	0
0.669167	-235	-1613	-730	-11058	-145	-10135	-1819	-9638	-78	-9359	-4872	-9383	-73	-9022	-5109	-8858	-102	-359	8352	-16153	-107	-23	-99	-75	-138	-14064	4227	-7986	-208	-14221	5565	-8834	765	-12544	5416	-11051	-62	-60	-111	40	-150	18	35	-75	-25	-56	81	-31	-11
0.670000	-234	-1532	-955	-10786	-132	-10136	-1832	-9590	-120	-9387	-4784	-9292	-31	-8994	-5018	-8870	-55	-341	8202	-16197	-108	-21	-98	-69	-145	-14142	4205	-8091	-219	-14185	5557	-8910	628	-12676	5354	-11117	-65	-56	-104	42	-156	17	34	-78	-25	-57	80	-28	-1
0.670833	-224	-1425	-1202	-10537	-145	-10143	-1846	-9541	-103	-9412	-4695	-9206	-51	-8973	-4904	-8867	-42	-337	8046	-16246	-107	-24	-98	-70	-127	-14220	4175	-8209	-247	-14129	5556	-8974	514	-12815	5269	-11174	-61	-58	-104	38	-153	19	36	-75	-19	-62	84	-30	1
0.671667	-224	-1291	-1469	-10318	-155	-10158	-1838	-9483	-60	-9404	-4616	-9128	-92	-8969	-4775	-8848	-72	-334	7882	-16286	-104	-22	-97	-67	-130	-14292	4141	-8350	-328	-14064	5557	-9019	414	-12957	5175	-11227	-62	-55	-100	41	-150	18	32	-77	-21	-56	80	-28	0
0.672500	-228	-1140	-1750	-10144	-171	-10184	-1856	-9423	-58	-9445	-4536	-9063	-151	-8979	-4629	-8813	-31	-344	7720	-16326	-109	-23	-100	-82	-178	-14358	4110	-8509	-343	-13978	5564	-9063	346	-13103	5066	-11271	-61	-57	-107	39	-151	18	32	-75	-22	-55	82	-27	-3
0.673333	-195	-969	-2038	-10019	-162	-10221	-1846	-9365	-34	-9463	-4458	-9006	-191	-9002	-4449	-8763	-24	-371	7548	-16366	-116	-26	-102	-72	-151	-14423	4078	-8679	-353	-13892	5564	-9103	287	-13254	4948	-11311	-64	-61	-127	35	-153	13	28	-82	-27	-61	76	-33	-3
0.674167	-208	-787	-2333	-9943	-146	-10269	-1826	-9305	0	-9478	-4376	-8956	-144	-9033	-4309	-8696	-56	-403	7381	-16394	-109	-26	-104	-58	-129	-14488	4058	-8853	-332	-13789	5572	-9138	139	-13408	4825	-11338	-64	-59	-107	36	-153	16	29	-80	-23	-58	87	-29	-3
0.675000	-173	-589	-2616	-9930	-153	-10323	-1790	-9242	-24	-9485	-4297	-8915	-110	-9072	-4139	-8610	-68	-445	7207	-16418	-111	-26	-104	-72	-233	-14519	4038	-9057	-332	-13681	5575	-9178	-187	-13566	4694	-11356	-64	-58	-109	34	-156	13	28	-80	-25	-61	77	-32	-3
0.675833	-149	-389	-2887	-9986	-156	-10391	-1739	-9185	-8	-9500	-4194	-8883	-126	-9112	-3958	-8509	-50	-504	7039	-16447	-124	-28	-103	-70	-235	-14558	4028	-9260	-401	-13564	5570	-9213	-555	-13722	4563	-11364	-64	-61	-109	37	-152	13	30	-79	-24	-57	81	-29	-5
0.676667	-156	-185	-3139	-10106	-132	-10463	-1670	-9133	-1	-9526	-4087	-8857	-173	-9160	-3779	-8396	-45	-568	6873	-16445	-107	-23	-99	-69	-176	-14581	4025	-9474	-393	-13446	5561	-9251	-778	-13876	4429	-11360	-62	-57	-104	35	-151	17	32	-75	-23	-55	84	-28	0
0.677500	-139	13	-3377	-10303	-126	-10546	-1585	-9092	-48	-9536	-3971	-8844	-164	-9199	-3601	-8273	-64	-644	6711	-16453	-103	-24	-90	-64	-202	-14600	4030	-9698	-320	-13323	5545	-9296	-980	-14030	4301	-11344	-59	-55	-105	42	-147	18	35	-74	-19	-55	86	-24	9
0.678333	-96	204	-3559	-10581	-103	-10633	-1480	-9060	-86	-9561	-3837	-8848	-148	-9223	-3445	-8140	-50	-725	6553	-16452	-102	-22	-98	-66	-199	-14610	4039	-9930	-311	-13207	5505	-9353	-1073	-14182	4174	-11327	-64	-57	-107	42	-154	20	34	-75	-21	-56	84	-27	2
0.679167	-91	381	-3721	-10941	-105	-10723	-1362	-9051	-93	-9598	-3698	-8846	-178	-9280	-3266	-8000	-16	-813	6395	-16447	-104	-23	-100	-39	-152	-14609	4050	-10170	-276	-13090	5462	-9412	-1116	-14329	4051	-11303	-62	-56	-105	42	-149	18	34	-75	-17	-52	87	-26	0
0.680000	-98	543	-3844	-11381	-115	-10816	-1224	-9055	-64	-9610	-3543	-8859	-215	-9308	-3107	-7858	-77	-903	6242	-16439	-104	-18	-99	-66	-148	-14599	4061	-10420	-351	-12982	5402	-9480	-1253	-14468	3937	-11262	-59	-58	-104	39	-149	19	36	-75	-24	-57	79	-28	0
0.680833	-117	689	-3921	-11897	-102	-10904	-1076	-9077	-52	-9689	-3381	-8879	-211	-9342	-2962	-7717	-124	-991	6099	-16426	-100	-22	-104	-66	-155	-14582	4073	-10669	-406	-12875	5334	-9554	-1371	-14596	3830	-11238	-64	-60	-109	39	-151	18	34	-75	-24	-59	82	-27	-3
0.681667	-145	811	-3961	-12479	-58	-10984	-913	-9117	-66	-9746	-3214	-8912	-205	-9366	-2825	-7577	-117	-1078	5949	-16410	-111	-23	-101	-67	-180	-14554	4076	-10930	-393	-12778	5256	-9638	-1267	-14712	3730	-11202	-64	-58	-109	40	-152	15	33	-77	-24	-57	79	-31	-4
0.682500	-143	910	-3956	-13122	-60	-11055	-739	-9173	-103	-9810	-3020	-8948	-221	-9387	-2694	-7442	-61	-1159	5808	-16388	-108	-23	-104	-67	-108	-14514	4080	-11189	-405	-12689	5167	-9724	-1049	-14806	3649	-11167	-63	-59	-108	39	-150	19	34	-75	-22	-56	85	-25	0
0.683333	-133	993	-3907	-13813	-60	-11111	-553	-9239	-144	-9877	-2824	-8989	-223	-9404	-2570	-7319	-23	-1230	5669	-16361	-109	-23	-100	-66	-39	-14466	4082	-11457	-357	-12605	5072	-9816	-443	-14885	3573	-11139	-47	-57	-102	43	-150	25	37	-76	-24	-56	86	-27	1
0.684167	-126	1054	-3818	-14545	-29	-11159	-358	-9317	-135	-9948	-2630	-9040	-131	-9418	-2444	-7199	-86	-1291	5525	-16337	-103	-19	-101	-67	-64	-14405	4067	-11723	-299	-12528	4973	-9914	13	-14942	3508	-11115	-63	-58	-103	40	-150	21	36	-73	-21	-53	86	-27	7
0.685000	-158	1090	-3696	-15281	-43	-11193	-164	-9413	-110	-10028	-2436	-9094	-94	-9444	-2335	-7100	-142	-1347	5386	-16305	-101	-17	-99	-63	1	-14345	4043	-11998	-256	-12465	4868	-10021	215	-14976	3454	-11110	-61	-53	-100	44	-147	22	36	-72	-22	-52	87	-26	0
0.685833	-193	1108	-3541	-16035	-59	-11214	28	-9508	-105	-10107	-2240	-9159	-153	-9466	-2221	-7019	-104	-1390	5238	-16274	-107	-22	-99	-62	53	-14275	4013	-12279	-197	-12406	4772	-10137	168	-14985	3415	-11109	-61	-55	-103	42	-149	19	38	-75	-18	-53	87	-25	-1
0.686667	-202	1100	-3365	-16768	-45	-11222	219	-9609	-163	-10190	-2061	-9237	-186	-9526	-2116	-6958	-67	-1425	5084	-16242	-112	-19	-100	-66	-43	-14200	3971	-12567	-169	-12360	4669	-10259	4	-14974	3385	-11123	-61	-58	-86	42	-151	19	36	-76	-23	-56	84	-29	-1
0.687500	-198	1074	-3165	-17462	-76	-11223	402	-9720	-206	-10273	-1878	-9314	-166	-9546	-2007	-6921	-100	-1457	4928	-16213	-113	-22	-101	-77	-60	-14115	3938	-12853	-162	-12318	4572	-10386	141	-14933	3371	-11160	-63	-62	-107	39	-150	19	36	-77	-19	-56	85	-28	3
0.688333	-196	1036	-2955	-18107	-94	-11206	586	-9824	-155	-10351	-1692	-9404	-108	-9595	-1901	-6906	-86	-1478	4771	-16176	-105	-19	-100	-67	-23	-14021	3877	-13142	-134	-12286	4481	-10519	342	-14862	3363	-11209	-63	-64	-102	44	-135	19	34	-76	-24	-55	84	-28	-1
0.689167	-203	977	-2729	-18680	-98	-11185	756	-9926	-126	-10427	-1551	-9499	-92	-9663	-1789	-6916	-13	-1493	4604	-16140	-109	-24	-111	-66	-43	-13932	3818	-13433	-107	-12255	4400	-10658	162	-14773	3367	-11275	-64	-58	-104	39	-152	20	38	-72	-23	-56	80	-27	-4
0.690000	-210	903	-2502	-19165	-149	-11157	913	-10025	-176	-10506	-1411	-9604	-154	-9738	-1679	-6953	38	-1504	4434	-16105	-105	-22	-100	-70	-127	-13819	3767	-13723	-102	-12236	4338	-10807	-7	-14653	3381	-11363	-63	-58	-107	39	-152	19	34	-76	-24	-58	80	-30	-1
0.690833	-185	814	-2284	-19554	-189	-11127	1053	-10122	-135	-10569	-1284	-9710	-144	-9830	-1565	-7015	74	-1511	4267	-16067	-107	-21	-102	-69	-241	-13704	3715	-14010	-6	-12211	4247	-10956	-39	-14510	3402	-11467	-64	-59	-107	43	-149	20	35	-73	-21	-52	86	-29	0
0.691667	-179	723	-2077	-19823	-149	-11066	1190	-10209	-60	-10631	-1169	-9828	-136	-9930	-1446	-7100	51	-1514	4099	-16029	-108	-19	-100	-69	-254	-13588	3670	-14295	-15	-12193	4185	-11109	5	-14351	3435	-11584	-59	-60	-104	42	-151	19	37	-73	-21	-57	82	-32	0
0.692500	-219	624	-1890	-19976	-111	-11054	1300	-10286	33	-10679	-1072	-9951	-160	-10032	-1324	-7207	21	-1519	3928	-15991	-105	-23	-100	-65	-188	-13464	3626	-14551	-108	-12173	4134	-11266	118	-14175	3469	-11719	-62	-57	-107	42	-149	21	38	-74	-24	-56	85	-27	17
0.693333	-188	516	-1736	-20006	-92	-11015	1398	-10366	92	-10726	-990	-10084	-139	-10145	-1207	-7338	11	-1512	3763	-15952	-107	-24	-99	-68	-168	-13338	3589	-14845	-108	-12152	4082	-11425	120	-13984	3509	-11871	-64	-64	-107	42	-151	17	36	-75	-23	-56	80	-32	-1
0.694167	-151	414	-1617	-19909	-53	-10976	1480	-10437	57	-10759	-926	-10221	-129	-10256	-1087	-7488	4	-1520	3603	-15912	-107	-35	-99	-66	-163	-13209	3557	-15104	-59	-12119	4041	-11579	-38	-13780	3556	-12033	-63	-59	-105	42	-151	22	36	-76	-25	-55	85	-31	2
0.695000	-151	301	-1539	-19686	-17	-10935	1545	-10511	6	-10765	-874	-10364	-155	-10369	-973	-7655	35	-1513	3453	-15870	-107	-23	-100	-72	-161	-13079	3530	-15351	-78	-12085	4001	-11731	288	-13572	3602	-12208	-64	-60	-109	42	-152	17	33	-75	-26	-58	82	-32	-4
0.695833	-160	198	-1506	-19351	-9	-10890	1596	-10584	-48	-10789	-835	-10511	-141	-10473	-857	-7838	7	-1505	3315	-15835	-113	-24	-100	-72	-191	-12942	3512	-15580	-57	-12036	3965	-11878	245	-13356	3647	-12391	-64	-60	-109	37	-149	18	35	-73	-34	-53	79	-30	0
0.696667	-163	106	-1520	-18899	-9	-10833	1634	-10655	-13	-10781	-809	-10663	-90	-10565	-747	-8032	8	-1488	3190	-15776	-105	-21	-100	-67	-259	-12797	3496	-15795	-48	-11978	3932	-12013	242	-13133	3697	-12575	-63	-53	-105	44	-148	20	38	-76	-19	-55	82	-29	0
0.697500	-144	22	-1585	-18361	-3	-10775	1657	-10726	15	-10758	-786	-10816	-146	-10645	-639	-8230	13	-1465	3082	-15725	-103	-18	-85	-64	-333	-12651	3472	-15995	-32	-11901	3901	-12141	181	-12910	3742	-12771	-62	-57	-107	43	-148	20	36	-73	-18	-51	87	-25	0
0.698333	-139	-55	-1706	-17741	52	-10709	1664	-10803	8	-10731	-774	-10977	-212	-10712	-542	-8423	23	-1441	2988	-15673	-108	-22	-98	-68	-383	-12505	3472	-16177	22	-11819	3866	-12260	79	-12690	3783	-12974	-60	-60	-117	39	-151	18	35	-73	-22	-60	80	-31	-1
0.699167	-162	-105	-1878	-17065	57	-10628	1656	-10885	-33	-10673	-772	-11140	-230	-10752	-447	-8658	-19	-1407	2917	-15619	-111	-18	-97	-65	-386	-12353	3463	-16337	-69	-11709	3831	-12366	146	-12459	3827	-13177	-62	-60	-108	42	-149	20	37	-73	-21	-56	94	-12	1
0.700000	-162	-158	-2096	-16345	68	-10525	1649	-10998	-62	-10599	-770	-11304	-242	-10770	-363	-8876	-121	-1362	2867	-15562	-108	-21	-99	-68	-445	-12187	3453	-16483	-101	-11586	3788	-12457	392	-12225	3867	-13380	-62	-61	-110	41	-150	20	37	-72	-23	-58	80	-30	1
0.700833	-167	-187	-2352	-15613	60	-10410	1620	-11045	-109	-10510	-770	-11463	-181	-10762	-283	-9099	-98	-1312	2842	-15502	-107	-10	-99	-69	-445	-12020	3438	-16610	-28	-11445	3747	-12537	382	-11985	3905	-13591	-64	-62	-110	23	-150	19	37	-74	-22	-55	84	-29	0
0.701667	-185	-196	-2639	-14881	44	-10260	1590	-11124	-124	-10401	-780	-11632	-164	-10732	-206	-9316	-70	-1256	2838	-15437	-101	-22	-96	-66	-310	-11839	3427	-16724	-87	-11280	3696	-12598	402	-11741	3945	-13792	-62	-59	-109	40	-151	19	38	-74	-22	-57	80	-31	-3
0.702500	-184	-183	-2951	-14184	27	-10122	1543	-11206	-121	-10273	-774	-11795	-195	-10672	-136	-9530	-122	-1196	2854	-15373	-105	-22	-101	-67	-128	-11645	3411	-16824	-116	-11097	3649	-12649	495	-11481	3986	-14002	-62	-59	-108	39	-149	21	39	-72	-22	-58	82	-28	0
0.703333	-177	-155	-3278	-13526	-9	-9944	1498	-11279	-170	-10127	-775	-11958	-160	-10585	-75	-9744	-114	-1129	2898	-15303	-104	-22	-98	-68	12	-11444	3394	-16914	-88	-10899	3590	-12687	659	-11211	4025	-14206	-67	-57	-103	42	-149	23	39	-72	-22	-53	81	-28	1
0.704167	-187	-107	-3604	-12928	-43	-9753	1441	-11346	-165	-9965	-776	-12119	-183	-10474	-16	-9950	-142	-1061	2958	-15230	-104	-22	-101	-63	11	-11228	3376	-16995	-163	-10683	3533	-12713	682	-10925	4073	-14410	-63	-57	-108	42	-151	21	40	-72	-34	-51	84	-28	0
0.705000	-190	-34	-3920	-12407	-87	-9537	1386	-11404	-179	-9790	-778	-12279	-219	-10347	33	-10150	-169	-989	3034	-15163	-105	-18	-96	-64	-84	-11004	3359	-17067	-202	-10448	3464	-12733	640	-10622	4121	-14610	-62	-53	-104	43	-151	23	41	-75	-24	-52	84	-25	2
0.705833	-168	50	-4213	-11989	-78	-9315	1313	-11455	-200	-9600	-780	-12437	-200	-10194	75	-10343	-164	-922	3125	-15092	-107	10	-96	-65	-46	-10764	3337	-17147	-153	-10206	3396	-12742	616	-10307	4167	-14806	-63	-56	-107	42	-150	23	34	-76	-21	-52	90	-28	0
0.706667	-152	153	-4469	-11672	-55	-9073	1233	-11500	-185	-9406	-784	-12599	-210	-10035	98	-10528	-103	-866	3223	-15023	-110	-23	-99	-68	-6	-10518	3315	-17232	-170	-9957	3324	-12755	517	-9982	4212	-15002	-66	-60	-108	38	-155	15	32	-79	-25	-58	77	-34	-5
0.707500	-134	270	-4682	-11466	-118	-8835	1142	-11531	-212	-9205	-799	-12753	-188	-9852	113	-10701	-107	-807	3329	-14949	-116	-24	-102	-75	-29	-10258	3299	-17314	-170	-9692	3260	-12753	141	-9638	4269	-15181	-67	-59	-110	36	-151	19	37	-76	-22	-60	77	-28	-4
0.708333	-96	412	-4827	-11361	-160	-8574	1055	-11541	-234	-8988	-809	-12902	-174	-9660	115	-10851	-134	-752	3438	-14867	-104	-19	-98	-67	26	-9977	3293	-17399	-93	-9427	3199	-12764	184	-9273	4322	-15352	-61	-60	-107	42	-155	19	37	-76	-24	-57	78	-28	0
0.709167	-92	563	-4909	-11374	-153	-8320	952	-11543	-212	-8782	-833	-13044	-152	-9466	101	-10985	-136	-707	3541	-14792	-107	-22	-97	-67	2	-9696	3290	-17493	-88	-9159	3151	-12745	201	-8915	4377	-15516	-62	-58	-108	36	-151	20	37	-74	1	-55	81	-29	2
0.710000	-132	735	-4917	-11494	-156	-8068	843	-11532	-184	-8574	-875	-13182	-164	-9270	58	-11107	-124	-670	3637	-14709	-108	-22	-98	-67	23	-9411	3296	-17596	-170	-8889	3105	-12742	363	-8544	4433	-15668	-62	-55	-103	41	-151	19	37	-75	-22	-58	79	-28	-1
0.710833	-141	922	-4851	-11708	-152	-7829	719	-11506	-128	-8374	-923	-13313	-203	-9072	-7	-11206	-110	-638	3714	-14634	-107	-22	-95	-64	21	-9121	3312	-17706	-210	-8622	3082	-12733	333	-8175	4489	-15806	-63	-55	-108	41	-149	18	35	-72	-18	-57	81	-24	1
0.711667	-130	1114	-4706	-12008	-105	-7597	588	-11476	-53	-8185	-990	-13440	-211	-8884	-104	-11286	-152	-607	3775	-14551	-108	-21	-96	-65	-38	-8827	3339	-17826	-189	-8362	3066	-12743	124	-7809	4547	-15930	-64	-53	-102	43	-153	21	36	-74	-22	-52	82	-25	-3
0.712500	-141	1330	-4490	-12383	-104	-7385	442	-11430	-14	-8004	-1082	-13556	-218	-8703	-230	-11345	-172	-580	3806	-14480	-109	-23	-97	-64	-80	-8536	3362	-17955	-196	-8106	3071	-12732	50	-7451	4605	-16050	-63	-56	-105	43	-152	22	35	-75	-22	-53	81	-25	0
0.713333	-152	1557	-4214	-12812	-109	-7186	282	-11381	-48	-7841	-1197	-13666	-236	-8532	-395	-11385	-179	-553	3808	-14406	-104	-19	-97	-66	-85	-8251	3428	-18088	-265	-7858	3095	-12733	111	-7107	4663	-16159	-62	-56	-103	40	-150	20	34	-76	-21	-56	81	-29	0
0.714167	-136	1806	-3874	-13285	-92	-7009	107	-11330	-91	-7694	-1337	-13751	-223	-8385	-593	-11407	-117	-508	3774	-14334	-108	-22	-101	-65	-69	-7970	3497	-18223	-257	-7616	3139	-12737	-135	-6769	4723	-16258	-63	-58	-105	41	-152	18	33	-76	-3	-55	82	-50	-1
0.715000	-114	2063	-3487	-13774	-115	-6844	-80	-11275	-99	-7563	-1505	-13830	-210	-8250	-832	-11410	-73	-481	3703	-14270	-111	-25	-101	-69	-96	-7700	3578	-18360	-141	-7383	3206	-12747	-81	-6454	4788	-16350	-67	-60	-109	36	-158	15	29	-81	-28	-61	76	-34	-5
0.715833	-117	2344	-3067	-14269	-117	-6715	-282	-11218	-105	-7448	-1700	-13891	-191	-8128	-1104	-11407	-178	-430	3595	-14201	-109	-25	-102	-68	-151	-7432	3681	-18489	-156	-7151	3300	-12755	-126	-6152	4864	-16433	-67	-60	-110	39	-154	12	28	-78	-26	-56	84	-30	-5
0.716667	-105	2644	-2618	-14739	-74	-6595	-495	-11160	-105	-7344	-1915	-13931	-211	-8022	-1408	-11363	-235	-359	3454	-14150	-108	-23	-97	-66	-126	-7171	3801	-18618	-189	-6917	3418	-12763	-190	-5848	4935	-16512	-61	-55	-105	43	-152	19	29	-74	-24	-55	84	-28	0
0.717500	-109	2965	-2169	-15180	-114	-6499	-715	-11106	-129	-7260	-2166	-13953	-275	-7931	-1745	-11324	-118	-271	3278	-14100	-127	-22	-96	-86	-151	-6920	3940	-18738	-198	-6706	3552	-12781	-26	-5596	5037	-16593	-61	-55	-104	45	-150	22	32	-75	-25	-52	86	-29	0
0.718333	-110	3297	-1735	-15576	-128	-6419	-956	-11068	-168	-7190	-2441	-13970	-266	-7864	-2112	-11276	-82	-163	3056	-14062	-104	-21	-98	-66	-163	-6679	4088	-18860	-195	-6494	3706	-12805	-40	-5350	5126	-16682	-73	-51	-103	45	-152	17	32	-78	-21	-53	86	-27	3
0.719167	-86	3644	-1318	-15915	-91	-6362	-1204	-11028	-180	-7135	-2739	-13953	-183	-7812	-2501	-11222	-133	-26	2810	-14027	-108	-25	-98	-63	-115	-6447	4247	-18971	-127	-6284	3874	-12840	-81	-5113	5245	-16773	-63	-55	-108	43	-151	19	34	-67	-18	-57	77	-26	0
0.720000	-93	4008	-947	-16185	-84	-6319	-1462	-10995	-168	-7090	-3062	-13933	-176	-7772	-2920	-11171	-146	131	2536	-14013	-105	-22	-98	-67	-62	-6224	4420	-19101	-143	-6085	4047	-12888	-26	-4889	5368	-16876	-61	-55	-104	44	-147	18	33	-78	-22	-55	85	-26	0
0.720833	-97	4380	-631	-16380	-77	-6290	-1732	-10990	-153	-7059	-3404	-13892	-216	-7748	-3346	-11118	-155	318	2246	-13997	-108	-23	-97	-67	-116	-6011	4603	-19193	-154	-5880	4244	-12945	-272	-4675	5506	-16984	-63	-65	-105	40	-151	8	37	-77	-22	-53	85	-32	-1
0.721667	-107	4769	-380	-16483	-50	-6267	-2005	-10988	-131	-7037	-3763	-13839	-200	-7735	-3787	-11070	-100	528	1950	-14001	-105	-19	-96	-66	-99	-5794	4793	-19302	-67	-5681	4438	-13018	-267	-4459	5653	-17103	-61	-52	-102	43	-158	18	35	-77	-22	-52	82	-28	-4
0.722500	-145	5138	-205	-16530	-32	-6260	-2289	-11003	-111	-7019	-4137	-13776	-201	-7732	-4226	-11027	-86	745	1643	-14013	-105	-21	-100	-67	-56	-5590	4990	-19418	-155	-5484	4640	-13111	-205	-4258	5815	-17236	-63	-56	-104	42	-153	17	34	-76	-23	-52	82	-27	-1
0.723333	-155	5514	-107	-16489	-9	-6254	-2578	-11028	-97	-7012	-4519	-13706	-217	-7743	-4667	-10995	-100	1025	1344	-14033	-102	-21	-99	-70	-104	-5383	5189	-19538	-213	-5289	4832	-13225	-195	-4052	5992	-17383	-66	-57	-104	34	-151	15	30	-78	-25	-57	77	-31	-3
0.724167	-135	5886	-86	-16377	-13	-6260	-2875	-11069	-72	-7011	-4907	-13629	-216	-7754	-5093	-10970	-61	1310	1057	-14059	-109	-25	-99	-69	-75	-5175	5394	-19655	-134	-5092	5030	-13349	-163	-3833	6187	-17540	-62	-57	-104	42	-160	20	36	-76	-19	-51	85	-28	-1
0.725000	-152	6262	-142	-16197	-35	-6264	-3160	-11114	-16	-7009	-5294	-13545	-198	-7774	-5511	-10946	-13	1612	794	-14089	-101	-17	-96	-66	-91	-4973	5600	-19785	-145	-4900	5220	-13496	-23	-3614	6392	-17711	-61	-53	-99	43	-150	19	36	-77	-19	-53	81	-26	3
0.725833	-169	6602	-271	-15967	7	-6279	-3460	-11171	-1	-7017	-5675	-13452	-231	-7796	-5913	-10933	-8	1952	563	-14128	-107	-22	-100	-68	-84	-4769	5809	-19917	-215	-4714	5403	-13664	-133	-3398	6604	-17893	-61	-57	-104	39	-148	17	37	-77	-18	-52	80	-28	1
0.726667	-158	6929	-472	-15702	74	-6280	-3759	-11234	-18	-7033	-6062	-13366	-276	-7828	-6292	-10927	-5	2242	365	-14165	-107	-23	-101	-72	-65	-4564	6017	-20060	-225	-4535	5574	-13840	-115	-3174	6826	-18082	-65	-58	-109	38	-149	16	33	-79	-24	-59	78	-30	-1
0.727500	-158	7230	-724	-15409	42	-6319	-4064	-11307	-36	-7053	-6436	-13276	-222	-7864	-6644	-10920	0	2565	211	-14179	-109	-24	-101	-60	-141	-4358	6233	-20200	-190	-4354	5747	-14038	-205	-2946	7061	-18275	-64	-58	-109	39	-150	18	33	-75	-19	-55	73	-28	0
0.728333	-167	7509	-1021	-15104	6	-6337	-4364	-11364	-58	-7075	-6796	-13184	-149	-7901	-6965	-10907	4	2883	104	-14244	-104	-19	-99	-73	-120	-4155	6452	-20340	-208	-4187	5906	-14241	-349	-2718	7297	-18472	-61	-56	-101	38	-151	19	34	-77	-22	-58	79	-31	1
0.729167	-168	7758	-1351	-14798	2	-6373	-4665	-11441	-73	-7108	-7138	-13085	-176	-7938	-7258	-10865	-34	3198	52	-14293	-109	4	-99	-70	-148	-3945	6676	-20471	-177	-4023	6062	-14442	-393	-2488	7551	-18668	-64	-57	-104	38	-149	19	33	-78	-33	-53	81	-29	1
0.730000	-154	7992	-1697	-14503	-8	-6414	-4965	-11502	-93	-7145	-7462	-12992	-218	-7988	-7525	-10858	-26	3505	52	-14317	-102	-18	-99	-67	-131	-3741	6902	-20600	-95	-3891	6216	-14640	-491	-2260	7807	-18859	-60	-56	-102	40	-148	20	34	-78	-21	-57	78	-32	1
0.730833	-163	8166	-2049	-14236	-3	-6455	-5263	-11554	-131	-7189	-7769	-12893	-196	-8034	-7766	-10825	-40	3800	99	-14347	-104	-22	-101	-70	-125	-3534	7142	-20694	-80	-3717	6368	-14833	-482	-2048	8066	-19042	-62	-59	-132	37	-143	19	33	-76	-17	-55	79	-29	0
0.731667	-168	8322	-2384	-13995	24	-6504	-5561	-11600	-139	-7241	-8065	-12796	-154	-8093	-7986	-10771	28	4071	200	-14372	-109	-22	-104	-69	-189	-3332	7388	-20776	-111	-3583	6518	-15001	-454	-1847	8322	-19212	-63	-61	-105	38	-154	17	32	-79	-27	-60	77	-31	-4
0.732500	-153	8443	-2716	-13800	9	-6564	-5863	-11636	-119	-7297	-8341	-12697	-131	-8154	-8181	-10703	62	4328	346	-14400	-112	-24	-100	-68	-203	-3135	7648	-20819	-50	-3442	6686	-15147	-395	-1654	8583	-19355	-64	-60	-107	39	-151	20	33	-79	-21	-55	77	-30	-4
0.733333	-146	8536	-3013	-13636	1	-6617	-6154	-11672	-87	-7361	-8592	-12598	-199	-8209	-8360	-10620	89	4567	529	-14412	-108	-24	-102	-70	-207	-2942	7913	-20827	28	-3315	6851	-15261	-357	-1483	8836	-19495	-65	-58	-104	38	-147	18	29	-79	-26	-58	78	-30	-4
0.734167	-159	8601	-3283	-13519	-31	-6680	-6443	-11665	-64	-7425	-8837	-12503	-207	-8269	-8532	-10518	107	4790	750	-14425	-108	-28	-103	-68	-259	-2760	8191	-20785	93	-3183	7032	-15337	-418	-1327	9095	-19558	-65	-58	-120	37	-152	21	34	-79	-31	-60	79	-31	0
0.735000	-152	8636	-3510	-13451	-7	-6747	-6727	-11662	-88	-7493	-9065	-12405	-173	-8333	-8698	-10402	101	5001	992	-14433	-108	-26	-103	-70	-249	-2582	8479	-20692	121	-3057	7228	-15364	-96	-1192	9345	-19608	-67	-60	-108	39	-152	19	30	-79	-23	-59	76	-33	0
0.735833	-138	8648	-3701	-13388	16	-6813	-7004	-11652	-102	-7560	-9283	-12313	-173	-8386	-8858	-10276	64	5182	1247	-14445	-110	-24	-103	-72	-187	-2419	8773	-20540	77	-2923	7443	-15345	112	-1080	9586	-19613	-63	-59	-111	40	-147	18	7	-59	-24	-59	79	-32	-1
0.736667	-132	8642	-3853	-13363	5	-6876	-7266	-11591	-87	-7622	-9490	-12218	-150	-8446	-9023	-10134	30	5380	1514	-14455	-104	-24	-98	-66	-271	-2263	9077	-20328	61	-2782	7681	-15268	-100	-987	9819	-19567	-64	-57	-104	42	-148	21	35	-74	-23	-57	82	-30	2
0.737500	-145	8613	-3968	-13358	6	-6935	-7522	-11595	-85	-7679	-9692	-12131	-136	-8489	-9194	-9989	17	5555	1767	-14473	-99	-22	-99	-63	-266	-2123	9377	-20054	49	-2632	7933	-15131	-4	-919	10035	-19475	-60	-56	-105	43	-150	24	41	-74	-17	-53	82	-28	3
0.738333	-156	8567	-4055	-13371	-6	-6994	-7763	-11535	-92	-7726	-9888	-12052	-142	-8531	-9377	-9839	-57	5720	2007	-14497	-103	-19	-98	-63	-243	-1993	9675	-19724	-16	-2487	8200	-14940	275	-872	10226	-19329	-60	-57	-105	45	-149	22	39	-74	-22	-56	82	-28	0
0.739167	-138	8508	-4118	-13387	1	-7046	-7992	-11512	-86	-7772	-10084	-11977	-141	-8562	-9569	-9700	-121	5874	2216	-14543	-125	-22	-98	-66	-303	-1882	9965	-19335	-66	-2302	8491	-14691	1063	-844	10416	-19124	-61	-57	-108	42	-152	21	43	-75	-14	-53	84	-28	-1
0.740000	-143	8437	-4165	-13403	-15	-7123	-8205	-11468	-93	-7806	-10274	-11910	-121	-8581	-9781	-9564	-113	6022	2380	-14604	-109	-23	-99	-69	-283	-1778	10239	-18898	-83	-2113	8791	-14385	1777	-836	10571	-18864	-64	-58	-111	39	-152	19	34	-79	-24	-60	78	-31	-3
0.740833	-160	8361	-4201	-13411	-38	-7138	-8403	-11425	-98	-7821	-10463	-11847	-127	-8578	-10004	-9436	-104	6170	2501	-14688	-112	-25	-103	-67	-387	-1700	10496	-18401	-50	-1916	9119	-14014	1448	-838	10709	-18543	-62	-61	-110	40	-151	9	36	-76	-25	-58	82	-29	0
0.741667	-144	8286	-4225	-13406	-30	-7169	-8577	-11374	-100	-7819	-10640	-11784	-169	-8562	-10236	-9319	-146	6312	2562	-14793	-105	-24	-102	-69	-332	-1631	10728	-17861	-51	-1699	9452	-13602	1360	-857	10822	-18165	-63	-58	-108	39	-152	18	37	-74	-25	-60	81	-31	0
0.742500	-142	8197	-4251	-13386	-83	-7195	-8740	-11324	-99	-7804	-10817	-11726	-145	-8524	-10468	-9225	-151	6443	2564	-14932	-109	-27	-102	-64	-258	-1575	10941	-17286	-70	-1457	9799	-13136	1400	-882	10911	-17739	-65	-61	-110	39	-151	18	11	-78	-27	-56	85	-26	-3
0.743333	-147	8112	-4284	-13344	-80	-7211	-8875	-11275	-93	-7769	-10984	-11666	-169	-8467	-10709	-9149	-126	6571	2496	-15103	-107	-19	-102	-68	-291	-1527	11115	-16687	-111	-1204	10152	-12632	1245	-914	10970	-17263	-63	-57	-105	40	-154	18	36	-75	-21	-55	81	-28	-3
0.744167	-156	8030	-4319	-13293	-45	-7224	-8995	-11229	-102	-7722	-11138	-11607	-178	-8387	-10937	-9091	-152	6688	2355	-15313	-108	-19	-100	-65	-249	-1489	11249	-16061	-170	-935	10501	-12090	1249	-944	11004	-16729	-60	-56	-107	38	-129	22	36	-70	-13	-53	85	-24	3
0.745000	-169	7948	-4358	-13226	-42	-7224	-9090	-11177	-90	-7658	-11280	-11549	-154	-8295	-11182	-9052	-91	6794	2163	-15553	-105	-18	-99	-51	-149	-1458	11341	-15424	-146	-656	10850	-11528	1042	-981	11012	-16168	-60	-56	-105	43	-149	21	38	-72	-24	-55	82	-22	0
0.745833	-171	7869	-4420	-13157	-49	-7221	-9172	-11128	-79	-7585	-11417	-11480	-152	-8183	-11400	-9037	-84	6889	1903	-15830	-105	-22	-98	-66	-168	-1431	11387	-14774	-187	-369	11194	-10947	1025	-1013	10997	-15579	-62	-60	-107	40	-150	18	34	-73	-11	-53	86	-27	1
0.746667	-171	7791	-4478	-13083	-47	-7212	-9235	-11078	-101	-7500	-11515	-11411	-133	-8064	-11608	-9034	-144	6960	1592	-16144	-105	-21	-99	-69	-242	-1407	11396	-14125	-349	-53	11520	-10363	1041	-1045	10961	-14966	-62	-58	-108	40	-152	16	33	-75	-23	-61	78	-29	2
0.747500	-164	7716	-4542	-13029	-58	-7200	-9277	-11025	-112	-7410	-11603	-11331	-172	-7930	-11788	-9050	-125	7015	1240	-16478	-109	-23	-103	-67	-215	-1375	11339	-13476	-359	215	11836	-9775	689	-1067	10908	-14337	-63	-62	-112	37	-151	16	35	-73	-19	-57	81	-34	1
0.748333	-163	7651	-4599	-12976	-68	-7178	-9302	-10966	-91	-7313	-11665	-11247	-196	-7792	-11942	-9073	-144	7049	856	-16853	-107	-25	-107	-69	-172	-1338	11240	-12833	-351	504	12127	-9203	528	-1061	10842	-13697	-64	-66	-111	35	-152	16	35	-79	-24	-63	77	-30	-4
0.749167	-169	7574	-4650	-12957	-49	-7147	-9311	-10898	-66	-7212	-11701	-11150	-173	-7647	-12060	-9096	-172	7072	455	-17242	-111	-16	-104	-68	-259	-1288	11100	-12194	-392	793	12403	-8635	695	-1082	10765	-13057	-62	-61	-110	24	-152	18	33	-74	-21	-58	79	-28	0
0.750000	-169	7514	-4684	-12957	-6	-7143	-9296	-10820	-60	-7112	-11709	-11049	-205	-7505	-12141	-9128	-193	7063	53	-17640	-107	-19	-100	-70	-300	-1231	10915	-11568	-379	1067	12650	-8094	332	-1069	10682	-12427	-64	-60	-109	40	-153	20	33	-75	-21	-59	79	-27	0
0.750833	-160	7447	-4710	-13004	-21	-7074	-9271	-10734	-77	-7002	-11702	-10938	-166	-7368	-12185	-9154	-181	7035	-339	-18053	-108	-21	-100	-68	-234	-1155	10686	-10945	-375	1333	12872	-7586	101	-1044	10594	-11815	-77	-62	-108	39	-153	19	36	-73	-21	-59	82	-28	2
0.751667	-153	7389	-4684	-13082	-19	-7024	-9227	-10641	-90	-6921	-11654	-10821	-138	-7240	-12198	-9168	-167	6994	-705	-18452	-108	-22	-99	-68	-269	-1063	10423	-10335	-390	1576	13055	-7111	-4	-997	10502	-11228	-62	-60	-107	40	-151	19	34	-75	-19	-57	82	-31	2
0.752500	-163	7324	-4696	-13211	13	-6971	-9173	-10538	-101	-6834	-11589	-10697	-164	-7119	-12170	-9141	-206	6931	-1035	-18845	-108	-23	-102	-68	-249	-957	10127	-9732	-382	1806	13217	-6692	-251	-936	10420	-10674	-67	-61	-110	39	-152	21	36	-80	-25	-58	94	-28	1
0.753333	-163	7255	-4656	-13386	3	-6911	-9098	-10427	-98	-6752	-11506	-10590	-153	-7014	-12112	-9153	-152	6857	-1322	-19218	-107	-23	-99	-68	-182	-839	9806	-9140	-252	2008	13322	-6319	-385	-854	10339	-10145	-63	-63	-108	37	-153	19	34	-76	-25	-62	79	-30	-1
0.754167	-149	7181	-4594	-13603	-12	-6845	-9019	-10309	-113	-6679	-11406	-10432	-120	-6915	-12021	-9120	-122	6772	-1550	-19560	-109	-24	-102	-69	-194	-705	9466	-8559	-193	2190	13427	-5993	-444	-750	10267	-9674	-64	-63	-109	37	-154	19	33	-75	-25	-59	82	-29	0
0.755000	-162	7102	-4513	-13863	6	-6775	-8920	-10183	-104	-6608	-11289	-10292	-164	-6827	-11900	-9061	-174	6685	-1716	-19864	-108	-27	-96	-67	-254	-558	9114	-7990	-259	2348	13482	-5724	-633	-623	10201	-9242	-64	-62	-105	41	-152	20	33	-75	-29	-59	77	-32	-4
0.755833	-174	7017	-4419	-14154	11	-6699	-8813	-10048	-96	-6544	-11164	-10146	-170	-6748	-11758	-8983	-154	6595	-1814	-20125	-108	-25	-101	-72	-231	-415	8754	-7428	-225	2483	13506	-5516	-667	-470	10150	-8855	-65	-105	-101	39	-151	21	35	-70	-24	-59	78	-31	0
0.756667	-173	6926	-4307	-14485	37	-6618	-8685	-9908	-110	-6478	-11027	-9996	-135	-6679	-11598	-8876	-132	6510	-1844	-20330	-111	-24	-101	-69	-196	-263	8398	-6881	-214	2590	13492	-5368	-683	-294	10110	-8525	-64	-62	-109	39	-152	20	32	-80	-25	-58	79	-32	0
0.757500	-172	6824	-4197	-14823	50	-6535	-8551	-9766	-121	-6412	-10884	-9841	-163	-6610	-11428	-8746	-136	6434	-1809	-20477	-108	-19	-100	-64	-238	-107	8047	-6353	-300	2685	13452	-5274	-744	-91	10080	-8238	-60	-58	-112	41	-151	24	51	-60	-17	-55	82	-30	2
0.758333	-168	6718	-4082	-15168	26	-6448	-8399	-9622	-116	-6344	-10741	-9691	-156	-6550	-11241	-8599	-113	6364	-1715	-20569	-107	-21	-99	-68	-262	34	7708	-5855	-359	2765	13376	-5247	-972	126	10059	-8009	-61	-57	-103	42	-150	22	35	-72	-17	-56	78	-32	0
0.759167	-161	6599	-3977	-15539	-5	-6363	-8241	-9479	-99	-6277	-10602	-9537	-152	-6499	-11058	-8431	-109	6309	-1561	-20593	-105	-21	-101	-68	-156	167	7395	-5391	-309	2783	13263	-5277	-1082	371	10047	-7826	-60	-59	-107	47	-146	22	33	-76	-17	-56	82	-29	4
0.760000	-169	6470	-3911	-15887	17	-6274	-8070	-9340	-104	-6207	-10464	-9387	-151	-6421	-10879	-8251	-100	6261	-1362	-20554	-107	-21	-100	-43	-130	284	7104	-4973	-262	2799	13120	-5369	-1038	624	10047	-7699	-61	-56	-105	43	-150	22	35	-76	-25	-55	79	-34	0
0.760833	-174	6337	-3819	-16222	46	-6194	-7897	-9204	-130	-6142	-10334	-9245	-150	-6353	-10696	-8061	-98	6227	-1124	-20453	-112	-23	-100	-68	-142	378	6850	-4603	-205	2797	12953	-5516	-1135	898	10057	-7617	-63	-47	-109	42	-149	22	36	-72	-22	-57	81	-28	1
0.761667	-167	6195	-3788	-16526	41	-6109	-7713	-9074	-128	-6051	-10207	-9107	-194	-6281	-10531	-7868	-38	6208	-859	-20287	-104	-18	-101	-69	-79	453	6633	-4297	-197	2771	12751	-5715	-1309	1172	10067	-7578	-59	-55	-105	41	-147	23	36	-73	-21	-57	79	-32	2
0.762500	-167	6057	-3765	-16800	10	-6030	-7527	-8952	-110	-5964	-10085	-8977	-207	-6199	-10365	-7670	7	6186	-573	-20065	-109	-23	-102	-68	-79	498	6452	-4062	-197	2728	12520	-5964	-1192	1452	10087	-7583	-61	-57	-107	41	-150	19	34	-73	-21	-55	84	-28	-1
0.763333	-180	5915	-3787	-17037	0	-5951	-7337	-8840	-98	-5871	-9969	-8861	-167	-6110	-10220	-7475	-27	6192	-288	-19786	-103	-19	-100	-65	-110	523	6314	-3910	-217	2663	12269	-6261	-1316	1728	10112	-7623	-58	-55	-103	42	-152	22	36	-75	-22	-53	84	-30	1
0.764167	-183	5772	-3842	-17221	0	-5880	-7146	-8737	-100	-5775	-9862	-8759	-194	-6016	-10075	-7289	-13	6196	0	-19460	-107	-22	-101	-67	-36	515	6221	-3841	-246	2581	11981	-6595	-1364	2001	10147	-7703	-62	-56	-97	45	-149	16	37	-75	-23	-52	86	-26	1
0.765000	-168	5640	-3928	-17360	-3	-5809	-6956	-8645	-138	-5680	-9755	-8673	-201	-5915	-9944	-7120	6	6194	279	-19094	-107	-21	-100	-73	-52	475	6167	-3869	-177	2473	11670	-6975	-1424	2250	10177	-7807	-58	-58	-105	41	-152	20	35	-77	-24	-65	82	-30	-4
0.765833	-168	5502	-4054	-17461	-7	-5744	-6775	-8564	-117	-5579	-9652	-8601	-205	-5809	-9817	-6964	-1	6191	536	-18695	-107	-22	-100	-68	-36	413	6160	-3992	-128	2349	11340	-7380	-1434	2489	10161	-7935	-64	-59	-103	59	-152	33	36	-74	-23	-55	85	-27	1
0.766667	-161	5383	-4214	-17509	-4	-5681	-6595	-8495	-110	-5491	-9553	-8551	-187	-5703	-9702	-6820	-30	6173	769	-18267	-107	-23	-101	-72	-51	323	6187	-4217	-179	2195	10984	-7818	-1616	2693	10239	-8081	-65	-62	-107	42	-155	17	33	-76	-25	-59	80	-30	-6
0.767500	-181	5273	-4375	-17519	-27	-5622	-6429	-8434	-113	-5399	-9450	-8518	-187	-5602	-9584	-6700	-44	6143	969	-17825	-110	-24	-104	-70	-58	202	6252	-4536	-255	2022	10628	-8269	-1448	2874	10268	-8239	-64	-61	-94	49	-158	15	34	-72	-25	-58	82	-30	-7
0.768333	-168	5182	-4556	-17488	-10	-5564	-6266	-8382	-99	-5312	-9344	-8504	-163	-5494	-9465	-6595	-41	6104	1149	-17362	-107	-21	-99	-69	-96	75	6350	-4948	-185	1826	10251	-8747	-1231	3019	10294	-8401	-64	-57	-104	45	-151	16	35	-74	-24	-59	81	-28	-3
0.769167	-166	5098	-4750	-17431	-19	-5510	-6116	-8345	-105	-5232	-9237	-8509	-128	-5417	-9343	-6518	-99	6050	1292	-16902	-107	-22	-101	-67	-153	-79	6477	-5443	-92	1602	9873	-9207	-1147	3133	10313	-8570	-65	-65	-105	42	-150	13	32	-73	-19	-57	82	-29	1
0.770000	-159	5035	-4940	-17348	-31	-5453	-5978	-8319	-122	-5161	-9127	-8530	-152	-5310	-9221	-6459	-155	5957	1402	-16440	-103	-19	-95	-69	-111	-241	6619	-6019	-150	1350	9489	-9686	-1060	3207	10324	-8732	-62	-59	-104	43	-150	17	36	-75	-23	-61	86	-28	2
0.770833	-146	4988	-5140	-17250	-26	-5401	-5861	-8281	-116	-5097	-9015	-8541	-164	-5230	-9091	-6419	-113	5850	1476	-15992	-108	-23	-99	-65	-139	-410	6778	-6662	-84	1069	9117	-10160	-997	3232	10325	-8884	-62	-60	-105	44	-149	19	37	-73	-24	-56	84	-27	1
0.771667	-152	4959	-5321	-17138	-27	-5349	-5750	-8286	-112	-5046	-8896	-8616	-132	-5168	-8956	-6396	-86	5723	1526	-15561	-105	-22	-97	-66	-144	-583	6952	-7365	43	766	8751	-10625	-976	3244	10313	-9031	-59	-59	-104	44	-148	20	36	-77	-21	-56	81	-27	-4
0.772500	-152	4939	-5492	-17026	-51	-5297	-5661	-8285	-111	-5006	-8778	-8675	-126	-5117	-8816	-6397	-125	5574	1544	-15164	-107	-24	-99	-67	-160	-762	7128	-8117	10	430	8409	-11083	-939	3210	10284	-9161	-61	-60	-104	47	-148	17	29	-75	-16	-57	82	-29	1
0.773333	-151	4933	-5644	-16913	-56	-5276	-5589	-8296	-114	-4982	-8664	-8740	-162	-5088	-8680	-6401	-204	5402	1539	-14776	-110	-25	-102	-70	-252	-936	7305	-8896	106	75	8105	-11517	-963	3141	10240	-9277	-68	-60	-109	36	-156	13	30	-76	-26	-62	75	-33	-4
0.774167	-150	4934	-5779	-16802	-57	-5210	-5532	-8315	-143	-4966	-8552	-8809	-145	-5068	-8533	-6422	-205	5215	1516	-14428	-109	-24	-100	-70	-303	-1095	7483	-9696	145	-293	7821	-11947	-826	3053	10183	-9371	-66	-64	-102	37	-154	11	33	-77	-27	-58	79	-33	-3
0.775000	-147	4944	-5892	-16696	-73	-5165	-5485	-8338	-128	-4973	-8435	-8870	-105	-5068	-8400	-6442	-200	5022	1475	-14111	-111	-24	-100	-69	-279	-1241	7655	-10510	112	-685	7581	-12357	-779	2938	10104	-9451	-66	-62	-109	37	-152	13	32	-80	-34	-61	77	-34	-4
0.775833	-155	4954	-5985	-16598	-55	-5130	-5453	-8371	-99	-4991	-8335	-8927	-104	-5070	-8265	-6470	-233	4820	1425	-13837	-108	-24	-99	-68	-237	-1371	7824	-11324	112	-1079	7398	-12744	-548	2806	10010	-9511	-64	-62	-110	40	-151	16	33	-79	-22	-58	80	-32	0
0.776667	-149	4967	-6059	-16529	-44	-5093	-5438	-8413	-99	-5014	-8237	-8977	-129	-5099	-8140	-6498	-227	4617	1364	-13596	-107	-23	-81	-67	-199	-1485	7991	-12124	104	-1481	7273	-13111	-507	2672	9901	-9553	-61	-61	-107	39	-151	15	33	-76	-22	-59	81	-29	1
0.777500	-138	4977	-6122	-16420	-40	-5064	-5434	-8457	-105	-5050	-8152	-9031	-137	-5129	-8023	-6533	-160	4414	1299	-13400	-107	-19	-98	-65	-126	-1571	8151	-12902	112	-1869	7208	-13462	-476	2531	9777	-9581	-60	-58	-102	43	-150	18	37	-74	-27	-55	84	-28	0
0.778333	-142	4973	-6175	-16336	-22	-5045	-5450	-8513	-90	-5104	-8079	-9034	-135	-5173	-7934	-6556	-154	4221	1228	-13243	-104	-19	-98	-67	-98	-1640	8297	-13662	112	-2248	7202	-13803	-506	2379	9634	-9603	-62	-56	-108	42	-152	16	35	-73	-24	-58	81	-27	-1
0.779167	-138	4963	-6225	-16262	-12	-5031	-5473	-8574	-86	-5164	-8023	-9042	-129	-5210	-7858	-6579	-138	4035	1156	-13137	-107	-22	-97	-65	-197	-1677	8442	-14388	156	-2602	7258	-14138	-544	2232	9478	-9639	-61	-30	-105	42	-152	17	34	-76	-19	-56	84	-29	0
0.780000	-143	4943	-6284	-16181	-30	-5026	-5506	-8639	-98	-5235	-7985	-9033	-189	-5282	-7814	-6603	-115	3866	1086	-13065	-110	-22	-93	-66	-375	-1694	8578	-15082	115	-2934	7375	-14469	-576	2086	9316	-9649	-61	-57	-105	44	-150	20	33	-74	-23	-57	81	-28	0
0.780833	-162	4903	-6330	-16104	-66	-5029	-5552	-8710	-68	-5315	-7955	-9008	-162	-5337	-7791	-6621	-102	3715	1018	-13046	-108	-24	-100	-69	-339	-1682	8707	-15746	5	-3216	7561	-14808	-260	1927	9113	-9688	-64	-61	-107	38	-151	18	32	-78	-23	-56	84	-31	0
0.781667	-184	4860	-6400	-16021	-97	-5033	-5612	-8781	-84	-5397	-7961	-8974	-118	-5398	-7794	-6633	-47	3589	954	-13064	-110	-26	-102	-68	-220	-1657	8829	-16367	7	-3456	7796	-15154	-212	1800	8975	-9737	-65	-61	-110	35	-152	12	26	-77	-26	-59	78	-33	-6
0.782500	-162	4798	-6485	-15936	-96	-5044	-5683	-8853	-78	-5479	-7973	-8921	-205	-5451	-7821	-6641	7	3487	898	-13124	-109	-24	-100	-69	-180	-1577	8955	-16955	9	-3634	8088	-15513	-283	1666	8812	-9809	-64	-59	-109	37	-150	16	33	-76	-24	-57	81	-29	-1
0.783333	-154	4736	-6575	-15842	-103	-5051	-5760	-8911	-50	-5561	-8000	-8857	-213	-5503	-7869	-6648	-7	3411	855	-13218	-107	-23	-101	-70	-204	-1493	9077	-17509	-64	-3754	8420	-15889	-216	1532	8662	-9913	-64	-58	-105	42	-150	17	33	-77	-23	-55	82	-26	-3
0.784167	-152	4661	-6692	-15732	-96	-5067	-5845	-8981	-58	-5637	-8043	-8784	-203	-5552	-7939	-6652	7	3356	821	-13359	-105	-23	-99	-69	-293	-1379	9196	-18020	-76	-3807	8784	-16285	4	1398	8518	-10052	-61	-58	-96	43	-151	15	35	-72	-17	-52	81	-27	1
0.785000	-145	4587	-6825	-15617	-84	-5077	-5940	-9038	-75	-5716	-8102	-8710	-227	-5593	-8034	-6649	-14	3333	801	-13528	-103	10	-95	-69	-259	-1249	9306	-18505	-78	-3797	9173	-16712	28	1269	8388	-10225	-59	-56	-103	42	-149	17	33	-75	-21	-53	85	-21	0
0.785833	-152	4506	-6975	-15503	-117	-5091	-6042	-9088	-95	-5781	-8173	-8631	-173	-5636	-8146	-6650	-12	3329	793	-13735	-105	-22	-99	-68	-133	-1108	9424	-18962	-130	-3721	9574	-17160	-49	1123	8273	-10451	-65	-56	-104	43	-151	19	36	-73	-24	-52	82	-24	-4
0.786667	-158	4429	-7140	-15387	-162	-5103	-6153	-9134	-94	-5847	-8259	-8558	-155	-5675	-8275	-6649	-35	3348	796	-13967	-108	-17	-99	-72	-138	-959	9532	-19399	-168	-3587	9965	-17650	19	985	8182	-10724	-64	-60	-107	40	-154	16	32	-79	-23	-59	80	-30	-1
0.787500	-158	4352	-7314	-15269	-153	-5111	-6275	-9169	-85	-5897	-8351	-8488	-187	-5711	-8417	-6644	-45	3391	811	-14224	-104	-22	-101	-70	-155	-803	9645	-19807	-147	-3394	10343	-18159	279	837	8111	-11044	-77	-59	-102	38	-151	17	34	-77	-19	-56	80	-31	0
0.788333	-164	4292	-7492	-15153	-104	-5119	-6397	-9195	-65	-5926	-8454	-8423	-173	-5742	-8554	-6638	-63	3450	848	-14495	-104	-22	-103	-70	-116	-646	9759	-20197	-147	-3163	10699	-18688	250	687	8065	-11411	-63	-58	-108	37	-152	18	33	-78	-27	-57	81	-27	1
0.789167	-174	4235	-7675	-15038	-108	-5124	-6524	-9212	-52	-5940	-8566	-8364	-177	-5769	-8702	-6624	-65	3523	895	-14784	-104	-23	-99	-69	0	-500	9876	-20570	-146	-2894	11014	-19237	266	493	8049	-11827	-62	-58	-107	40	-149	17	36	-76	-24	-55	81	-28	0
0.790000	-183	4195	-7852	-14931	-131	-5122	-6657	-9220	-74	-5956	-8682	-8324	-213	-5798	-8851	-6609	-51	3610	958	-15080	-107	-24	-100	-69	-7	-371	9988	-20932	-196	-2602	11280	-19806	211	352	8032	-12290	-66	-59	-108	39	-152	16	21	-80	-27	-56	79	-29	-3
0.790833	-193	4159	-8025	-14834	-153	-5128	-6796	-9221	-87	-5954	-8805	-8294	-252	-5835	-8997	-6589	-29	3701	1040	-15381	-107	-21	-97	-68	-201	-263	10112	-21282	-310	-2309	11494	-20374	-91	178	8050	-12793	-60	-58	-108	41	-149	21	36	-76	-17	-56	81	-27	1
0.791667	-198	4147	-8181	-14742	-151	-5130	-6930	-9211	-70	-5931	-8927	-8271	-252	-5863	-9139	-6558	18	3799	1137	-15674	-105	-22	-99	-68	-342	-183	10236	-21627	-483	-2022	11650	-20936	-424	-1	8089	-13329	-62	-59	-104	42	-148	19	33	-63	-42	-58	82	-27	8
0.792500	-189	4140	-8323	-14668	-111	-5132	-7068	-9197	-77	-5899	-9056	-8261	-234	-5892	-9268	-6523	62	3896	1245	-15967	-108	-18	-97	-67	-410	-148	10356	-21964	-573	-1771	11740	-21477	-443	-190	8123	-13890	-64	-58	-104	40	-156	16	35	-75	-23	-56	80	-28	0
0.793333	-179	4141	-8443	-14601	-105	-5141	-7206	-9187	-48	-5864	-9181	-8268	-236	-5926	-9396	-6485	39	3995	1369	-16246	-101	-22	-98	-67	-447	-135	10481	-22300	-492	-1575	11766	-21984	-440	-378	8218	-14474	-64	-56	-105	37	-153	17	33	-84	-25	-56	81	-29	0
0.794167	-182	4145	-8550	-14549	-128	-5156	-7341	-9172	-24	-5818	-9308	-8282	-193	-5957	-9508	-6442	19	4082	1506	-16510	-109	-23	-99	-68	-442	-223	10605	-22627	-547	-1442	11728	-22436	-220	-575	8312	-15069	-64	-57	-105	40	-150	19	34	-80	-21	-56	81	-30	-4
0.795000	-178	4156	-8628	-14508	-132	-5176	-7479	-9157	-57	-5766	-9429	-8310	-185	-5985	-9611	-6387	71	4163	1653	-16751	-109	-22	-98	-69	-384	-352	10722	-22952	-533	-1409	11635	-22841	401	-776	8417	-15662	-63	-59	-108	38	-152	19	28	-79	-25	-60	79	-30	-3
0.795833	-174	4164	-8677	-14477	-114	-5205	-7607	-9145	-62	-5714	-9541	-8343	-217	-6013	-9698	-6336	101	4229	1813	-16971	-108	-21	-98	-68	-331	-549	10834	-23271	-394	-1475	11493	-23157	876	-975	8541	-16237	-63	-59	-105	42	-152	18	30	-76	-23	-56	80	-29	2
0.796667	-181	4169	-8725	-14454	-116	-5238	-7727	-9135	-46	-5664	-9646	-8390	-187	-6034	-9772	-6283	69	4277	1985	-17165	-103	-22	-97	-66	-372	-816	10935	-23584	-363	-1657	11293	-23378	712	-1182	8673	-16793	-62	-57	-104	56	-163	17	32	-76	-10	-56	82	-26	2
0.797500	-187	4167	-8745	-14446	-115	-5296	-7846	-9130	-55	-5612	-9738	-8437	-160	-6050	-9827	-6223	102	4317	2160	-17331	-104	-23	-95	-64	-384	-1161	11016	-23888	-362	-1956	11064	-23496	497	-1397	8817	-17322	-63	-56	-105	42	-148	16	34	-75	-21	-55	85	-28	2
0.798333	-171	4146	-8749	-14438	-95	-5339	-7957	-9132	-62	-5573	-9824	-8499	-173	-6061	-9874	-6210	74	4332	2336	-17468	-105	-24	-98	-66	-400	-1590	11074	-24184	-389	-2385	10793	-23498	316	-1616	8964	-17825	-62	-59	-108	39	-151	17	24	-85	-25	-60	84	-32	0
0.799167	-170	4101	-8756	-14447	-114	-5408	-8059	-9143	-36	-5539	-9896	-8561	-193	-6066	-9903	-6125	61	4326	2522	-17594	-109	-22	-101	-65	-398	-2090	11107	-24456	-369	-2928	10507	-23365	-29	-1849	9123	-18286	-64	-60	-104	41	-151	15	33	-74	-21	-57	85	-29	0
0.800000	-173	4046	-8729	-14451	-112	-5477	-8142	-9162	19	-5511	-9955	-8631	-199	-6080	-9910	-6085	-3	4298	2708	-17689	-108	-24	-100	-67	-354	-2666	11109	-24712	-456	-3590	10196	-23096	-179	-2093	9269	-18699	-64	-59	-119	42	-149	22	29	-75	-23	-59	81	-30	0
0.800833	-169	3942	-8708	-14464	-112	-5553	-8213	-9182	16	-5494	-9999	-8704	-201	-6039	-9899	-6052	-335	4253	2897	-17768	-105	-25	-100	-58	-402	-3313	11067	-24932	-441	-4351	9874	-22682	-70	-2349	9421	-19070	-65	-62	-108	40	-148	17	30	-77	-22	-58	82	-29	4
0.801667	-171	3853	-8694	-14479	-128	-5631	-8265	-9210	-25	-5484	-10029	-8799	-214	-6019	-9871	-6034	-596	4190	3079	-17822	-104	-25	-97	-69	-377	-4028	10983	-25117	-365	-5197	9541	-22120	-246	-2624	9563	-19388	-62	-59	-109	39	-151	16	47	-78	-23	-59	80	-29	0
0.802500	-177	3721	-8679	-14499	-127	-5713	-8300	-9246	-21	-5484	-10050	-8864	-222	-5987	-9821	-6029	-483	4097	3256	-17866	-108	-25	-100	-67	-320	-4799	10843	-25261	-269	-6103	9200	-21407	-221	-2920	9687	-19661	-64	-59	-105	39	-152	17	34	-75	-19	-56	81	-31	2
0.803333	-168	3557	-8669	-14527	-127	-5794	-8309	-9284	-4	-5488	-10054	-8953	-222	-5955	-9752	-6036	-436	3990	3423	-17895	-103	-26	-100	-67	-275	-5613	10650	-25344	-224	-7043	8856	-20563	-98	-3230	9796	-19886	-61	-57	-104	42	-153	17	36	-80	-24	-58	81	-36	0
0.804167	-153	3366	-8664	-14560	-124	-5873	-8297	-9328	-15	-5502	-10046	-9040	-198	-5914	-9663	-6063	-317	3867	3584	-17923	-102	-25	-98	-68	-282	-6451	10390	-25370	-251	-7988	8496	-19582	-296	-3565	9873	-20070	-64	-58	-104	40	-150	17	36	-73	-18	-53	81	-26	-5
0.805000	-173	3152	-8668	-14598	-91	-5942	-8263	-9365	-26	-5521	-10028	-9136	-203	-5872	-9557	-6095	-245	3726	3731	-17942	-100	-22	-99	-66	-279	-7304	10085	-25329	-181	-8920	8154	-18473	-354	-3917	9922	-20213	-58	-58	-102	44	-148	18	35	-73	-22	-56	84	-26	4
0.805833	-172	2913	-8687	-14651	-83	-6010	-8204	-9415	-42	-5540	-10005	-9231	-195	-5833	-9434	-6160	-271	3568	3856	-17969	-105	-22	-98	-66	-225	-8152	9710	-25208	-70	-9804	7797	-17252	-193	-4288	9930	-20307	-63	-61	-103	41	-147	17	37	-73	-22	-57	80	-27	1
0.806667	-178	2645	-8716	-14713	-80	-6072	-8131	-9465	-49	-5569	-9974	-9339	-153	-5799	-9299	-6234	-231	3395	3964	-17999	-110	-26	-103	-73	-186	-8984	9271	-25012	-23	-10617	7428	-15940	168	-4671	9884	-20372	-70	-63	-107	34	-172	11	28	-76	-28	-61	78	-31	-6
0.807500	-186	2355	-8761	-14795	-39	-6126	-8033	-9511	-56	-5604	-9940	-9438	-159	-5768	-9147	-6316	-166	3210	4053	-18039	-111	-27	-103	-69	-172	-9757	8779	-24711	44	-11309	7060	-14568	618	-5053	9791	-20391	-65	-61	-107	38	-153	16	34	-76	-22	-57	76	-31	-4
0.808333	-183	2057	-8803	-14885	-53	-6173	-7910	-9549	-58	-5631	-9890	-9541	-183	-5733	-9000	-6400	-165	3019	4104	-18083	-111	-26	-104	-69	-246	-10468	8235	-24321	55	-11885	6685	-13089	928	-5436	9644	-20371	-65	-80	-108	39	-150	13	30	-78	-27	-60	80	-29	-3
0.809167	-171	1731	-8860	-14983	-44	-6213	-7773	-9581	-43	-5666	-9842	-9639	-183	-5733	-8811	-6498	-129	2815	4169	-18137	-108	-27	-102	-69	-256	-11084	7649	-23825	82	-12308	6305	-11590	1356	-5811	9436	-20319	-67	-63	-104	40	-152	17	33	-79	-23	-59	81	-31	-3
0.810000	-189	1391	-8920	-15124	-56	-6249	-7625	-9611	-34	-5707	-9788	-9738	-197	-5724	-8631	-6595	-145	2605	4190	-18205	-109	-24	-101	-67	-279	-11595	7018	-23231	112	-12580	5910	-10062	1618	-6170	9158	-20230	-61	-61	-108	39	-152	39	32	-78	-24	-59	80	-28	0
0.810833	-184	1042	-8984	-15278	-44	-6285	-7468	-9636	-32	-5749	-9733	-9831	-230	-5740	-8466	-6694	-132	2387	4184	-18297	-107	-21	-98	-64	-305	-11993	6356	-22531	38	-12685	5518	-8542	1579	-6503	8816	-20098	-64	-60	-103	42	-148	20	35	-73	-19	-55	73	-28	4
0.811667	-176	678	-9058	-15447	10	-6318	-7308	-9655	-46	-5804	-9674	-9938	-456	-5767	-8298	-6791	-94	2165	4157	-18373	-102	-19	-99	-66	-283	-12250	5669	-21738	-3	-12631	5126	-7053	1801	-6805	8410	-19956	-62	-84	-104	43	-149	19	34	-75	-22	-57	82	-28	0
0.812500	-191	308	-9123	-15640	25	-6361	-7152	-9672	-90	-5867	-9617	-10006	-721	-5799	-8140	-6886	-88	1936	4100	-18474	-105	-22	-98	-65	-247	-12376	4969	-20854	-72	-12418	4737	-5612	1864	-7073	7946	-19745	-62	-59	-105	41	-149	20	35	-76	-21	-56	80	-29	1
0.813333	-193	-64	-9205	-15851	-13	-6409	-6998	-9679	-102	-5939	-9561	-10088	-613	-5853	-7995	-6976	-145	1705	4024	-18579	-104	-22	-87	-67	-223	-12359	4266	-19891	-223	-12067	4359	-4246	1592	-7295	7421	-19513	-62	-59	-108	42	-152	21	32	-79	-18	-57	79	-30	0
0.814167	-200	-442	-9279	-16084	-1	-6468	-6851	-9690	-127	-6027	-9506	-10160	-508	-5919	-7870	-7063	-96	1473	3925	-18692	-110	-23	-100	-68	-196	-12202	3591	-18859	-324	-11596	3991	-2960	1388	-7467	6837	-19262	-68	-62	-108	42	-155	17	33	-79	-25	-57	79	-32	-3
0.815000	-180	-818	-9352	-16333	-38	-6537	-6719	-9692	-133	-6126	-9457	-10234	-530	-6001	-7768	-7146	-80	1238	3806	-18802	-114	-25	-102	-70	-163	-11919	2892	-17778	-314	-11017	3641	-1786	1114	-7599	6210	-18980	-68	-65	-111	36	-155	12	29	-83	-28	-61	77	-38	-4
0.815833	-185	-1189	-9426	-16597	-43	-6623	-6607	-9703	-122	-6241	-9416	-10296	-457	-6093	-7687	-7222	-67	1010	3671	-18906	-110	-23	-103	-73	-162	-11515	2235	-16645	-254	-10361	3322	-733	910	-7665	5557	-18681	-67	-62	-108	37	-151	15	33	-80	-21	-65	76	-34	1
0.816667	-168	-1542	-9488	-16862	-26	-6715	-6505	-9697	-142	-6364	-9373	-10356	-422	-6192	-7626	-7282	-24	787	3527	-18998	-105	-22	-99	-65	-139	-11005	1615	-15484	-178	-9659	3032	192	1056	-7688	4868	-18367	-63	-59	-107	36	-148	19	34	-78	-24	-55	81	-31	-3
0.817500	-162	-1888	-9548	-17138	-4	-6829	-6423	-9700	-163	-6502	-9344	-10408	-415	-6301	-7595	-7356	-53	574	3372	-19085	-104	-22	-96	-73	-102	-10410	1034	-14316	-184	-8941	2774	964	907	-7664	4172	-18046	-63	-57	-104	41	-148	20	36	-75	-17	-52	81	-30	2
0.818333	-165	-2214	-9608	-17416	-48	-6964	-6370	-9708	-148	-6661	-9335	-10468	-345	-6423	-7595	-7428	-39	365	3208	-19156	-102	-19	-98	-68	-85	-9758	489	-13163	-174	-8237	2542	1587	808	-7604	3460	-17719	-61	-59	-95	43	-148	20	35	-68	-21	-58	82	-30	1
0.819167	-164	-2480	-9662	-17700	-35	-7115	-6342	-9718	-141	-6825	-9327	-10521	-273	-6551	-7632	-7500	13	167	3033	-19217	-108	-23	-99	-65	-122	-9078	-1	-12033	-118	-7570	2327	2055	765	-7509	2743	-17404	-64	-56	-108	42	-150	16	35	-76	-18	-56	81	0	-3
0.820000	-154	-2820	-9711	-17969	11	-7274	-6336	-9740	-145	-7003	-9339	-10576	-232	-6689	-7676	-7583	-5	-13	2858	-19252	-104	-24	-99	-68	-101	-8393	-455	-10943	-166	-6965	2177	2366	740	-7404	2054	-17095	-69	-60	-108	43	-151	17	32	-78	-22	-58	84	-29	1
0.820833	-158	-3084	-9755	-18229	40	-7448	-6357	-9767	-184	-7188	-9370	-10653	-181	-6829	-7784	-7673	0	-202	2675	-19272	-107	-39	-100	-69	-112	-7729	-853	-9898	-222	-6430	2038	2531	831	-7267	1385	-16808	-62	-59	-105	41	-150	17	34	-76	-21	-60	84	-29	-1
0.821667	-158	-3318	-9792	-18471	20	-7636	-6404	-9800	-198	-7377	-9422	-10724	-97	-6980	-7907	-7771	3	-323	2495	-19268	-104	-23	-98	-66	-90	-7113	-1204	-8920	-74	-5999	1918	2545	986	-7142	739	-16541	-43	-57	-104	40	-151	26	30	-83	-25	-58	84	-33	-1
0.822500	-153	-3527	-9824	-18688	26	-7819	-6486	-9849	-297	-7571	-9494	-10807	-97	-7131	-8057	-7882	18	-451	2311	-19255	-109	-24	-100	-68	18	-6571	-1513	-8015	6	-5668	1815	2432	968	-7028	155	-16304	-65	-59	-104	39	-150	18	30	-77	-22	-55	82	-30	0
0.823333	-149	-3699	-9844	-18884	20	-8009	-6587	-9907	-494	-7766	-9587	-10899	-111	-7291	-8232	-8010	28	-551	2131	-19215	-105	-25	-102	-70	-1	-6122	-1775	-7191	-58	-5455	1713	2196	941	-6935	-395	-16090	-65	-40	-107	38	-151	9	27	-80	-26	-60	79	-32	-1
0.824167	-154	-3845	-9856	-19054	-11	-8200	-6717	-9973	-407	-7953	-9697	-10996	-28	-7453	-8424	-8150	58	-626	1948	-19158	-105	-25	-86	-70	11	-5781	-1998	-6442	25	-5338	1615	1860	750	-6870	-893	-15903	-64	-58	-105	42	-148	16	32	-76	-21	-57	84	-30	3
0.825000	-147	-3950	-9856	-19182	-28	-8386	-6865	-10024	-268	-8133	-9823	-11106	-11	-7621	-8635	-8302	121	-673	1768	-19088	-104	-22	-99	-69	41	-5564	-2180	-5784	-27	-5331	1507	1440	317	-6842	-1334	-15743	-59	-57	-104	41	-147	15	33	-76	-23	-58	84	-27	3
0.825833	-133	-4026	-9848	-19285	-49	-8567	-7038	-10149	-249	-8306	-9968	-11217	-61	-7792	-8865	-8472	138	-698	1589	-19006	-105	-22	-100	-67	98	-5479	-2331	-5206	-152	-5424	1384	920	-892	-6884	-1718	-15613	-64	-59	-103	40	-150	12	35	-77	-21	-59	84	-30	-1
0.826667	-138	-4071	-9830	-19349	-29	-8745	-7231	-10257	-181	-8475	-10132	-11355	-62	-7975	-9107	-8655	170	-703	1408	-18920	-107	-24	-101	-70	198	-5528	-2461	-4719	-180	-5607	1238	352	-2084	-6977	-2048	-15498	-60	-58	-104	35	-156	12	32	-81	-22	-59	81	-32	-5
0.827500	-147	-4063	-9801	-19390	-18	-8916	-7442	-10376	-169	-8638	-10303	-11494	-56	-8159	-9359	-8849	128	-680	1229	-18831	-108	-26	-96	-69	846	-5708	-2561	-4306	-322	-5861	1069	-256	-1790	-7132	-2321	-15396	-66	-59	-105	37	-153	16	34	-78	-19	-57	81	-31	-3
0.828333	-151	-4070	-9760	-19389	-73	-9080	-7663	-10502	-171	-8789	-10474	-11652	-44	-8347	-9604	-9051	109	-631	1058	-18730	-107	-25	-101	-69	2183	-6007	-2637	-3971	-639	-6170	871	-891	-1593	-7351	-2543	-15295	-60	-58	-108	21	-151	18	32	-79	-25	-57	85	-30	0
0.829167	-147	-4022	-9721	-19365	-85	-9241	-7898	-10639	-153	-8929	-10656	-11807	-41	-8544	-9858	-9261	111	-565	882	-18641	-108	-26	-100	-68	2142	-6418	-2693	-3703	-670	-6528	638	-1552	-1809	-7639	-2719	-15195	-65	-59	-103	39	-151	17	36	-76	-23	-55	85	-30	0
0.830000	-142	-3946	-9652	-19308	-68	-9396	-8134	-10783	-143	-9073	-10838	-11954	-22	-8728	-10111	-9478	77	-481	714	-18550	-107	-23	-102	-70	1550	-6929	-2739	-3507	-275	-6918	375	-2220	-1446	-7995	-2851	-15079	-62	-58	-85	42	-150	16	33	-75	-16	-56	80	-29	4
0.830833	-152	-3854	-9586	-19238	-91	-9551	-8372	-10937	-90	-9209	-11006	-12158	-30	-8953	-10353	-9698	54	-388	549	-18475	-100	-22	-99	-70	1324	-7516	-2765	-3364	-100	-7324	92	-2888	-1788	-8416	-2944	-14943	-63	-60	-107	39	-150	17	34	-74	-22	-56	94	-29	0
0.831667	-156	-3742	-9514	-19146	-68	-9714	-8610	-11097	-56	-9353	-11175	-12351	-5	-9168	-10589	-9924	58	-291	385	-18401	-109	-25	-101	-69	821	-8171	-2781	-3282	-321	-7738	-220	-3547	-2807	-8896	-3013	-14785	-59	-62	-107	38	-151	15	30	-78	-23	-60	84	-31	1
0.832500	-159	-3613	-9439	-19048	-77	-9880	-8840	-11264	-79	-9508	-11331	-12555	2	-9384	-10815	-10148	56	-189	226	-18343	-105	-24	-98	-67	596	-8863	-2783	-3239	-609	-8142	-545	-4194	-3601	-9432	-3048	-14584	-61	-60	-107	40	-150	16	34	-76	-19	-58	84	-30	0
0.833333	-153	-3466	-9353	-18938	-110	-10057	-9055	-11429	-79	-9663	-11470	-12759	-18	-9614	-11030	-10369	12	-84	72	-18292	-109	-24	-103	-68	292	-9581	-2773	-3238	-735	-8535	-883	-4820	-3379	-10012	-3072	-14339	-64	-63	-107	35	-155	16	35	-78	-29	-59	80	-30	-4
0.834167	-154	-3313	-9266	-18822	-92	-10249	-9261	-11600	-88	-9834	-11596	-12974	6	-9832	-11236	-10590	53	21	-70	-18257	-107	-24	-103	-62	-951	-10295	-2751	-3270	-733	-8908	-1219	-5423	-3187	-10645	-3082	-14050	-64	-59	-111	37	-153	17	35	-76	-26	-57	79	-30	-3
0.835000	-147	-3150	-9176	-18708	-63	-10456	-9455	-11771	-91	-10025	-11703	-13182	-8	-10066	-11435	-10814	68	119	-207	-18231	-109	-25	-103	-72	-2027	-11000	-2721	-3330	-684	-9260	-1560	-6015	-2848	-11306	-3080	-13710	-63	-61	-110	41	-153	15	33	-78	-25	-62	78	-30	-4
0.835833	-151	-2989	-9088	-18596	-73	-10683	-9620	-11937	-101	-10231	-11795	-13422	-29	-10301	-11619	-11038	11	211	-341	-18218	-84	-25	-100	-73	-1648	-11675	-2680	-3414	-569	-9584	-1883	-6568	-2443	-11997	-3085	-13325	-64	-62	-107	39	-151	18	34	-77	-25	-44	84	-28	1
0.836667	-164	-2824	-8996	-18487	-99	-10925	-9762	-12104	-101	-10459	-11871	-13637	6	-10539	-11796	-11261	27	298	-464	-18215	-103	-22	-98	-67	-1317	-12311	-2633	-3522	-375	-9879	-2184	-7096	-2229	-12699	-3091	-12875	-58	-56	-100	43	-141	21	34	-75	-17	-51	86	-26	2
0.837500	-156	-2660	-8905	-18386	-92	-11190	-9887	-12269	-102	-10703	-11932	-13889	27	-10780	-11966	-11486	7	370	-586	-18221	-102	-19	-99	-64	-1318	-12907	-2583	-3645	86	-10155	-2462	-7602	-2066	-13418	-3107	-12401	-59	-53	-102	42	-150	21	38	-70	-16	-52	85	-19	-1
0.838333	-154	-2513	-8814	-18294	-84	-11480	-9989	-12437	-94	-10977	-11986	-14127	35	-11029	-12133	-11716	-25	434	-705	-18235	-101	-22	-97	-66	-1141	-13449	-2530	-3793	529	-10412	-2717	-8088	-1705	-14127	-3132	-11876	-62	-55	-101	40	-136	20	37	-75	-19	-52	82	-28	2
0.839167	-156	-2373	-8726	-18209	-104	-11792	-10074	-12601	-73	-11262	-12026	-14371	4	-11281	-12301	-11952	-63	486	-820	-18261	-105	-23	-97	-68	-961	-13940	-2479	-3963	563	-10653	-2943	-8552	-1275	-14853	-3178	-11319	-61	-58	-103	41	-147	19	36	-75	-17	-57	84	-27	-4
0.840000	-162	-2241	-8644	-18129	-144	-12120	-10139	-12769	-78	-11559	-12068	-14614	-29	-11540	-12469	-12198	-13	530	-932	-18289	-108	-24	-103	-69	-779	-14390	-2437	-4167	526	-10890	-3139	-9017	-570	-15558	-3240	-10744	-67	-36	-107	37	-155	16	33	-78	-28	-59	80	-30	-3
0.840833	-169	-2129	-8567	-18057	-169	-12467	-10185	-12919	-78	-11885	-12105	-14850	-31	-11804	-12631	-12452	30	564	-1037	-18321	-103	-22	-100	-69	-645	-14785	-2390	-4396	577	-11117	-3303	-9431	575	-16234	-3318	-10142	-64	-56	-103	41	-148	18	28	-76	-22	-52	84	-32	0
0.841667	-170	-2030	-8486	-17977	-146	-12819	-10206	-13061	-90	-12209	-12149	-15081	-10	-12068	-12789	-12715	-31	603	-1132	-18357	-103	-21	-100	-67	-601	-15150	-2364	-4673	784	-11352	-3438	-9849	851	-16903	-3415	-9546	-64	-56	-102	40	-150	16	30	-77	-21	-55	80	-29	0
0.842500	-165	-1953	-8413	-17900	-126	-13185	-10219	-13221	-72	-12540	-12192	-15310	11	-12343	-12947	-12991	-58	630	-1228	-18391	-107	-24	-98	-72	-586	-15485	-2348	-4970	1234	-11592	-3553	-10266	-248	-17502	-3525	-8944	-65	-56	-103	40	-150	19	35	-75	-18	-53	78	-28	0
0.843333	-164	-1885	-8340	-17813	-149	-13560	-10218	-13371	-52	-12865	-12246	-15526	4	-12621	-13132	-13279	-14	661	-1310	-18422	-105	-21	-101	-67	-493	-15800	-2348	-5363	1330	-11849	-3646	-10676	-601	-18075	-3655	-8363	-58	-23	-107	42	-147	18	34	-75	-22	-56	82	-28	2
0.844167	-164	-1844	-8277	-17719	-142	-13933	-10202	-13514	-62	-13187	-12307	-15730	8	-12912	-13249	-13576	-39	695	-1385	-18453	-103	-19	-102	-65	-423	-16088	-2369	-5798	1066	-12126	-3722	-11099	-210	-18608	-3796	-7813	-61	-57	-98	44	-148	21	37	-70	-18	-53	85	-27	1
0.845000	-155	-1820	-8202	-17610	-166	-14311	-10183	-13652	-75	-13513	-12388	-15922	29	-13206	-13387	-13881	-45	733	-1451	-18476	-102	-18	-99	-65	-472	-16394	-2417	-6305	898	-12429	-3783	-11543	242	-19067	-3945	-7309	-58	-56	-100	44	-147	20	36	-73	-18	-51	86	-25	0
0.845833	-163	-1820	-8140	-17490	-170	-14680	-10152	-13786	-60	-13788	-12473	-16096	22	-13509	-13519	-14200	-17	738	-1506	-18497	-105	-19	-98	-66	-469	-16697	-2492	-6895	707	-12761	-3835	-12005	665	-19526	-4107	-6861	-61	-57	-99	42	-148	19	35	-73	-17	-53	84	-28	-5
0.846667	-161	-1833	-8079	-17351	-151	-15043	-10119	-13962	-52	-14066	-12578	-16256	4	-13823	-13633	-14527	-13	818	-1550	-18512	-107	-24	-101	-67	-410	-17007	-2599	-7572	553	-13130	-3881	-12503	418	-19902	-4261	-6473	-64	-66	-103	40	-153	19	32	-77	-26	-59	84	-29	0
0.847500	-153	-1859	-8022	-17201	-138	-15398	-10081	-14050	-83	-14321	-12688	-16406	-26	-14142	-13729	-14855	13	868	-1584	-18527	-91	-21	-101	-77	-431	-17331	-2735	-8336	378	-13521	-3916	-13051	-128	-20226	-4414	-6163	-63	-59	-104	40	-151	18	33	-72	-23	-58	78	-29	2
0.848333	-161	-1905	-7961	-17026	-121	-15746	-10034	-14188	-78	-14561	-12806	-16553	-28	-14462	-13805	-15180	40	925	-1603	-18533	-108	-25	-107	-70	-417	-17661	-2903	-9190	155	-13951	-3942	-13645	154	-20500	-4553	-5935	-67	-60	-108	40	-155	15	29	-78	-26	-60	79	-31	0
0.849167	-164	-1961	-7898	-16837	-108	-16078	-9980	-14294	-65	-14773	-12926	-16645	23	-14789	-13854	-15499	1	986	-1609	-18527	-105	-33	-104	-73	-299	-17999	-3097	-10126	2	-14406	-3951	-14294	363	-20708	-4672	-5799	-65	-59	-110	40	-152	19	33	-74	-22	-59	82	-28	-3
0.850000	-169	-2015	-7823	-16629	-98	-16393	-9905	-14406	-103	-14965	-13043	-16735	16	-15115	-13874	-15808	-11	1054	-1600	-18513	-109	-21	-103	-68	-212	-18344	-3326	-11145	-91	-14850	-3935	-15014	484	-20913	-4766	-5760	-64	-58	-105	41	-154	18	35	-73	-22	-59	82	-29	0
0.850833	-171	-2078	-7746	-16408	-85	-16698	-9833	-14509	-88	-15136	-13152	-16815	-30	-15447	-13861	-16096	-16	1123	-1573	-18495	-102	-23	-100	-68	-258	-18695	-3575	-12245	-179	-15384	-3902	-15795	404	-20984	-4829	-5825	-60	-57	-104	40	-149	21	36	-76	-21	-56	90	-30	0
0.851667	-167	-2139	-7678	-16185	-92	-16987	-9741	-14606	-59	-15303	-13256	-16879	-36	-15775	-13817	-16374	16	1192	-1564	-18477	-104	-22	-100	-66	-291	-19041	-3850	-13422	-265	-15897	-3840	-16617	365	-21055	-4858	-5993	-65	-64	-102	41	-148	17	34	-76	-23	-56	86	-28	0
0.852500	-162	-2199	-7583	-15955	-80	-17267	-9637	-14704	-70	-15454	-13342	-16936	-43	-16102	-13739	-16620	-41	1256	-1536	-18451	-108	-22	-100	-66	-287	-19369	-4133	-14649	-396	-16401	-3746	-17529	448	-21085	-4853	-6274	-66	-56	-105	40	-153	19	37	-74	-21	-56	82	-26	-3
0.853333	-164	-2250	-7488	-15733	-55	-17540	-9511	-14794	-74	-15603	-13409	-16984	123	-16431	-13630	-16837	-102	1322	-1504	-18420	-107	-21	-99	-67	-319	-19678	-4421	-15920	-493	-16889	-3616	-18468	439	-21081	-4801	-6675	-64	-58	-107	19	-153	18	35	-78	-24	-57	85	-26	-1
0.854167	-161	-2299	-7395	-15519	-51	-17801	-9365	-14878	-78	-15753	-13453	-17020	366	-16755	-13491	-17017	-128	1385	-1469	-18390	-107	-22	-101	-32	-287	-19951	-4693	-17206	-558	-17350	-3446	-19431	516	-21046	-4707	-7177	-66	-59	-107	41	-149	20	34	-93	-22	-57	70	-29	-25
0.855000	-164	-2331	-7307	-15320	-69	-18045	-9194	-14960	-81	-15907	-13473	-17051	234	-17081	-13322	-17155	-117	1447	-1433	-18344	-108	-19	-100	-67	-282	-20182	-4948	-18504	-621	-17765	-3247	-20407	649	-21015	-4570	-7789	-62	-58	-107	42	-151	18	32	-75	-22	-57	82	-30	-1
0.855833	-171	-2351	-7196	-15141	-62	-18307	-9000	-15036	-103	-16069	-13459	-17074	123	-17409	-13124	-17250	-137	1503	-1400	-18297	-109	-31	-101	-70	-266	-20363	-5161	-19804	-627	-18124	-2972	-21371	438	-20922	-4384	-8513	-63	-59	-107	37	-151	17	30	-74	-17	-56	79	-36	-1
0.856667	-167	-2355	-7095	-14990	-51	-18573	-8779	-15111	-100	-16246	-13416	-17096	107	-17737	-12906	-17292	-109	1565	-1368	-18252	-107	-19	-101	-68	-225	-20484	-5326	-21084	-647	-18407	-2666	-22291	528	-20831	-4160	-9340	-60	-58	-110	37	-148	16	32	-75	-22	-56	79	-28	-1
0.857500	-159	-2350	-7006	-14872	-63	-18802	-8529	-15181	-110	-16441	-13336	-17110	74	-18068	-12669	-17287	-78	1618	-1341	-18205	-94	-18	-100	-67	-260	-20541	-5417	-22316	-624	-18607	-2313	-23157	828	-20749	-3891	-10262	-59	-56	-105	42	-147	21	35	-73	-15	-55	80	-26	6
0.858333	-163	-2320	-6918	-14787	-87	-19052	-8248	-15253	-112	-16653	-13226	-17121	47	-18400	-12422	-17232	-65	1677	-1315	-18153	-102	-18	-100	-68	-250	-20542	-5438	-23504	-508	-18715	-1926	-23948	854	-20662	-3583	-11288	-59	-59	-107	41	-152	21	35	-74	-19	-55	82	-27	0
0.859167	-169	-2283	-6849	-14747	-114	-19311	-7950	-15327	-103	-16893	-13088	-17128	-29	-18745	-12165	-17133	-93	1733	-1298	-18106	-105	-18	-99	-81	-203	-20483	-5365	-24622	-423	-18735	-1496	-24617	719	-20582	-3239	-12399	-63	-60	-108	42	-149	19	35	-72	-25	-53	81	-27	0
0.860000	-159	-2228	-6791	-14744	-79	-19573	-7629	-15408	-102	-17145	-12921	-17125	-95	-19094	-11907	-16989	-101	1797	-1278	-18054	-103	-21	-101	-68	-138	-20369	-5196	-25672	-449	-18654	-1022	-25194	831	-20511	-2856	-13589	-63	-58	-107	38	-153	17	33	-77	-22	-56	80	-30	0
0.860833	-158	-2162	-6753	-14789	-30	-19845	-7289	-15485	-102	-17435	-12725	-17116	-131	-19453	-11637	-16793	-79	1860	-1264	-18009	-104	-18	-98	-66	-17	-20212	-4914	-26646	-531	-18497	-507	-25588	794	-20459	-2437	-14847	-61	-55	-101	42	-151	20	36	-111	-22	-56	82	-26	3
0.861667	-159	-2083	-6733	-14873	-79	-20126	-6935	-15578	-113	-17743	-12502	-17097	-169	-19816	-11403	-16561	-87	1929	-1244	-17964	-107	-22	-97	-68	-47	-20024	-4520	-27536	-531	-18266	44	-25859	871	-20423	-1982	-16165	-62	-58	-107	39	-151	13	32	-79	-24	-59	81	-30	-1
0.862500	-146	-1996	-6744	-15000	-72	-20419	-6573	-15674	-100	-18068	-12261	-17055	-158	-20186	-11171	-16297	-114	1996	-1219	-17928	-109	-21	-101	-68	-32	-19814	-4005	-28338	-594	-17962	629	-25972	956	-20409	-1490	-17534	-61	-58	-104	40	-149	16	33	-76	-22	-58	81	-28	0
0.863333	-139	-1894	-6770	-15163	-24	-20723	-6204	-15784	-101	-18410	-11999	-17000	-186	-20528	-10935	-16002	-68	2072	-1190	-17895	-103	-21	-101	-68	26	-19606	-3376	-29056	-637	-17623	1253	-25936	1078	-20414	-955	-18950	-56	-59	-103	40	-148	9	33	-76	-18	-56	79	-27	-1
0.864167	-146	-1789	-6829	-15357	-56	-21035	-5842	-15901	-138	-18767	-11718	-16924	-270	-20932	-10755	-15685	-91	2146	-1151	-17873	-87	-21	-100	-68	-43	-19403	-2645	-29688	-621	-17264	1912	-25754	1226	-20439	-380	-20391	-61	-57	-105	39	-152	23	35	-73	-21	-49	81	-29	1
0.865000	-150	-1680	-6902	-15592	-98	-21360	-5488	-16030	-119	-19136	-11427	-16828	-242	-21304	-10577	-15353	-110	2227	-1097	-17856	-105	-23	-100	-73	-83	-19233	-1817	-30244	-592	-16918	2618	-25445	1499	-20481	236	-21840	-65	-59	-108	35	-152	15	29	-78	-22	-56	79	-31	2
0.865833	-155	-1563	-7007	-15842	-60	-21693	-5150	-16176	-80	-19507	-11125	-16711	-240	-21674	-10426	-15012	-147	2307	-1057	-17847	-105	-22	-100	-70	-46	-19097	-892	-30730	-558	-16558	3368	-25019	1654	-20534	895	-23286	-64	-57	-105	38	-153	17	19	-76	-15	-57	77	-41	0
0.866667	-153	-1423	-7123	-16112	-25	-22031	-4838	-16334	-104	-19904	-10812	-16567	-300	-22033	-10292	-14668	-168	2383	-939	-17844	-107	-23	-101	-73	-23	-19012	103	-31157	-529	-16263	4169	-24507	1762	-20595	1601	-24702	-67	-56	-107	35	-154	15	29	-78	-24	-58	77	-36	-3
0.867500	-163	-1330	-7259	-16397	-75	-22369	-4542	-16497	-93	-20265	-10497	-16402	-306	-22376	-10177	-14325	-141	2454	-834	-17845	-107	-32	-104	-73	-92	-18980	1155	-31520	-572	-16028	5024	-23947	1963	-20656	2354	-26073	-64	-61	-105	35	-152	17	30	-72	-23	-58	79	-35	0
0.868333	-152	-1213	-7402	-16689	-100	-22707	-4280	-16672	-90	-20632	-10171	-16247	-285	-22697	-10084	-13983	-81	2527	-699	-17848	-105	-23	-100	-73	-72	-19012	2246	-31834	-527	-15867	5944	-23357	1915	-20742	3168	-27387	-64	-60	-104	38	-153	16	32	-77	-21	-57	79	-32	-3
0.869167	-134	-1099	-7553	-16986	-112	-23035	-4055	-16857	-105	-20994	-9842	-16007	-311	-22995	-10002	-13655	-102	2601	-547	-17852	-109	-22	-100	-72	-38	-19102	3356	-32101	-490	-15798	6923	-22775	1684	-20725	4033	-28611	-64	-60	-102	39	-151	19	34	-81	-18	-56	80	-29	3
0.870000	-133	-988	-7712	-17280	-118	-23355	-3864	-17047	-97	-21343	-9516	-15787	-311	-23268	-9937	-13342	-125	2654	-365	-17851	-107	-21	-101	-70	-61	-19253	4462	-32331	-642	-15819	7973	-22240	1695	-20714	4948	-29724	-63	-58	-104	42	-146	19	32	-76	-19	-56	82	-28	2
0.870833	-148	-888	-7850	-17564	-103	-23656	-3724	-17249	-98	-21677	-9184	-15552	-332	-23512	-9874	-13045	-115	2704	-165	-17844	-102	-22	-99	-67	-67	-19451	5568	-32521	-655	-15944	9102	-21759	1585	-20664	5913	-30720	-65	-64	-104	43	-149	21	40	-75	-22	-55	82	-27	-1
0.871667	-146	-794	-7986	-17857	-70	-23936	-3614	-17433	-115	-21995	-8853	-15316	-341	-23727	-9828	-12759	-76	2744	57	-17826	-105	-21	-98	-68	-214	-19701	6656	-32614	-594	-16169	10288	-21382	1256	-20565	6926	-31589	-62	-56	-102	41	-151	20	36	-76	-19	-55	82	-27	1
0.872500	-154	-716	-8113	-18107	-73	-24189	-3550	-17654	-124	-22293	-8531	-15085	-305	-23906	-9780	-12497	-73	2771	302	-17795	-101	-22	-99	-68	-296	-19984	7715	-32665	-627	-16491	11536	-21124	1031	-20414	7974	-32247	-64	-59	-104	40	-150	19	34	-76	-18	-57	82	-24	0
0.873333	-166	-643	-8224	-18358	-113	-24414	-3524	-17859	-114	-22570	-8217	-14856	-286	-24056	-9729	-12250	-108	2783	538	-17753	-109	-26	-102	-72	-319	-20296	8737	-32671	-625	-16899	12827	-20996	870	-20201	9058	-32533	-69	-57	-107	38	-155	16	28	-81	-25	-57	79	-31	-3
0.874167	-169	-583	-8323	-18591	-95	-24606	-3535	-18057	-129	-22818	-7914	-14649	-329	-24171	-9686	-12014	-116	2791	794	-17688	-109	-19	-110	-68	-537	-20610	9734	-32690	-572	-17375	14150	-21010	677	-19920	10169	-32654	-66	-59	-108	39	-170	32	33	-75	-25	-55	71	-28	-3
0.875000	-169	-532	-8390	-18798	-74	-24757	-3565	-18241	-119	-23033	-7625	-14460	-353	-24252	-9632	-11789	-122	2759	1056	-17607	-110	-25	-101	-73	-563	-20919	10699	-32679	-483	-17953	15501	-21173	375	-19579	11291	-32716	-68	-60	-110	37	-154	18	29	-79	-23	-58	78	-29	-5
0.875833	-178	-499	-8447	-18978	-111	-24855	-3631	-18410	-121	-23215	-7355	-14301	-355	-24302	-9577	-11574	-168	2714	1309	-17547	-113	-27	-100	-73	-492	-21227	11654	-32692	-429	-18495	16845	-21471	301	-19184	12407	-32729	-66	-58	-110	39	-155	17	33	-75	-22	-51	78	-29	-1
0.876667	-181	-471	-8474	-19133	-110	-24913	-3711	-18561	-112	-23363	-7112	-14171	-354	-24325	-9514	-11362	-128	2653	1555	-17385	-105	-19	-97	-69	-446	-21505	12607	-32673	-329	-19099	18161	-21893	571	-18732	13516	-32746	-63	-55	-104	42	-151	20	35	-74	-17	-51	82	-28	0
0.877500	-174	-458	-8491	-19266	-78	-24929	-3807	-18697	-125	-23472	-6897	-14086	-333	-24322	-9451	-11157	-121	2561	1801	-17250	-102	-19	-93	-69	-368	-21745	13568	-32675	-270	-19711	19449	-22422	468	-18248	14587	-32737	-61	-56	-104	44	-147	24	39	-68	-21	-55	86	-25	1
0.878333	-179	-455	-8492	-19371	-97	-24899	-3902	-18811	-142	-23546	-6722	-14043	-296	-24299	-9398	-10956	-161	2444	1988	-17100	-104	-23	-98	-66	-255	-21946	14538	-32552	-307	-20316	20656	-23032	246	-17736	15619	-32752	-62	-58	-103	42	-151	19	33	-76	-25	-52	85	-26	-1
0.879167	-164	-470	-8488	-19455	-76	-24829	-4027	-18903	-88	-23579	-6585	-14046	-322	-24255	-9343	-10760	-187	2292	2166	-16957	-102	-21	-97	-66	-202	-22090	15537	-32366	-233	-20883	21772	-23681	335	-17200	16603	-32742	-63	-56	-104	42	-147	18	35	-70	-18	-63	85	-26	0
0.880000	-161	-492	-8469	-19515	-57	-24715	-4140	-18973	-134	-23573	-6497	-14094	-329	-24193	-9298	-10566	-163	2112	2310	-16780	-103	-22	-96	-70	-198	-22174	16562	-32110	-22	-21406	22768	-24348	644	-16664	17526	-32754	-64	-56	-105	43	-154	18	32	-76	-23	-53	84	-28	-5
0.880833	-173	-528	-8460	-19547	-62	-24564	-4251	-19016	-112	-23526	-6453	-14188	-286	-24116	-9261	-10382	-112	1894	2417	-16619	-104	-23	-98	-69	-219	-22182	17625	-31802	183	-21863	23698	-24974	1509	-16138	18364	-32741	-63	-56	-104	33	-152	17	33	-74	-22	-56	84	-32	2
0.881667	-174	-569	-8438	-19562	-58	-24384	-4354	-19044	-109	-23439	-6462	-14324	-324	-24024	-9240	-10207	-148	1641	2491	-16469	-110	-25	-100	-75	-201	-22117	18720	-31447	196	-22235	24470	-25524	1661	-15638	19127	-32747	-66	-60	-113	38	-156	12	27	-78	-25	-59	76	-32	-3
0.882500	-178	-630	-8433	-19563	-51	-24172	-4452	-19047	-139	-23316	-6520	-14503	-336	-23917	-9232	-10040	-139	1355	2518	-16321	-104	-25	-103	-70	-204	-21955	19846	-31045	82	-22504	25124	-25957	1252	-15170	19801	-32559	-66	-58	-107	40	-152	15	29	-75	-26	-56	79	-27	-3
0.883333	-164	-693	-8429	-19542	-25	-23926	-4536	-19030	-131	-23157	-6629	-14706	-235	-23792	-9236	-9866	-99	1043	2521	-16188	-104	-24	-100	-70	-134	-21710	20982	-30608	42	-22663	25649	-26225	1034	-14748	20416	-32261	-87	-56	-107	42	-150	12	30	-77	-18	-55	82	-27	0
0.884167	-151	-768	-8439	-19507	-4	-23668	-4607	-18997	-130	-22966	-6784	-14945	-208	-23654	-9257	-9764	-62	688	2480	-16079	-104	-21	-99	-66	-82	-21366	22114	-30142	58	-22705	26050	-26311	934	-14378	20896	-31903	-61	-57	-103	42	-155	17	46	-75	-21	-56	86	-28	0
0.885000	-146	-856	-8462	-19467	-4	-23390	-4676	-18954	-110	-22750	-6991	-15200	-235	-23499	-9299	-9666	-30	308	2417	-15992	-101	-22	-98	-69	-93	-20938	23236	-29646	57	-22629	26342	-26181	717	-14063	21315	-31497	-61	-56	-103	40	-152	16	34	-75	-21	-53	80	-28	1
0.885833	-173	-936	-8498	-19416	12	-23107	-4736	-18901	-103	-22511	-7236	-15470	-280	-23330	-9363	-9602	-39	-104	2319	-15936	-104	-23	-98	-67	-72	-20425	24286	-29122	131	-22412	26534	-25820	534	-13819	21647	-31061	-65	-55	-102	43	-154	20	33	-76	-21	-53	80	-28	0
0.886667	-203	-1030	-8548	-19369	0	-22821	-4799	-18852	-109	-22257	-7524	-15750	-406	-23148	-9445	-9580	-97	-541	2203	-15914	-104	-24	-101	-73	-34	-19836	25286	-28578	58	-22092	26641	-25219	328	-13639	21911	-30584	-64	-58	-112	40	-153	16	29	-77	-21	-56	78	-31	0
0.887500	-204	-1138	-8611	-19319	-19	-22538	-4857	-18797	-72	-21987	-7843	-16022	-356	-22949	-9541	-9603	-176	-995	2071	-15921	-103	-25	-98	-69	-46	-19182	26190	-28011	-50	-21637	26691	-24381	118	-13525	22107	-30077	-64	-59	-107	41	-153	13	29	-76	-44	-58	80	-28	-6
0.888333	-200	-1242	-8682	-19268	-26	-22252	-4918	-18748	-79	-21708	-8189	-16278	-271	-22731	-9655	-9667	-160	-1454	1933	-15960	-107	-24	-100	-69	-56	-18474	26979	-27416	-70	-21090	26696	-23314	-46	-13459	22256	-29514	-62	-56	-103	42	-152	18	28	-76	-22	-57	82	-29	0
0.889167	-197	-1353	-8762	-19212	-29	-21976	-4981	-18706	-62	-21425	-8554	-16521	-283	-22502	-9785	-9783	-128	-1935	1793	-16036	-110	-23	-101	-68	-27	-17744	27630	-26802	-97	-20459	26667	-22044	-61	-13446	22360	-28915	-62	-58	-107	41	-150	9	34	-76	-19	-52	80	-30	0
0.890000	-182	-1464	-8845	-19168	-48	-21711	-5051	-18676	-75	-21146	-8931	-16738	-272	-22257	-9933	-9953	-124	-2416	1660	-16143	-108	-26	-101	-72	-9	-17007	28130	-26157	-137	-19756	26628	-20587	-334	-13481	22435	-28264	-66	-61	-108	39	-152	13	30	-81	-25	-59	79	-30	0
0.890833	-181	-1578	-8932	-19127	-29	-21452	-5133	-18650	-47	-20865	-9317	-16909	-259	-22001	-10093	-10171	-130	-2888	1548	-16274	-104	-23	-99	-68	-55	-16274	28454	-25466	-144	-18998	26594	-18984	-613	-13551	22495	-27568	-81	-57	-104	64	-149	17	33	-77	-17	-55	81	-27	0
0.891667	-178	-1687	-9007	-19080	-68	-21209	-5223	-18636	-33	-20583	-9704	-17063	-250	-21734	-10259	-10438	-127	-3357	1454	-16437	-104	-22	-99	-67	-18	-15578	28610	-24743	-147	-18216	26566	-17286	-722	-13647	22542	-26827	-59	-58	-107	43	-150	18	33	-75	-18	-55	80	-28	0
0.892500	-185	-1797	-9081	-19042	-62	-20973	-5323	-18636	-47	-20313	-10086	-17171	-260	-21464	-10433	-10747	-141	-3811	1387	-16625	-102	-29	-99	-68	26	-14937	28596	-23979	-150	-17430	26560	-15535	-792	-13757	22588	-26055	-63	-60	-104	40	-151	16	27	-76	-21	-57	82	-26	-1
0.893333	-186	-1902	-9143	-19005	-63	-20746	-5435	-18652	-51	-20053	-10465	-17265	-255	-21189	-10621	-11098	-169	-4244	1352	-16831	-108	-23	-100	-68	-78	-14374	28413	-23174	-124	-16661	26575	-13783	-960	-13873	22641	-25240	-65	-56	-105	41	-153	15	33	-77	-24	-58	81	-28	-4
0.894167	-173	-2010	-9193	-18974	-55	-20531	-5554	-18675	-79	-19799	-10826	-17271	-239	-20918	-10811	-11478	-122	-4664	1347	-17060	-105	-26	-99	-69	-143	-13904	28075	-22326	-181	-15937	26608	-12070	-1031	-13991	22705	-24413	-64	-61	-104	43	-151	19	42	-55	-17	-57	81	-28	-3
0.895000	-160	-2112	-9226	-18941	-48	-20319	-5676	-18706	-63	-19558	-11175	-17267	-258	-20650	-11013	-11885	-83	-5038	1382	-17296	-105	-23	-107	-70	-146	-13543	27598	-21439	-317	-15270	26653	-10443	-1060	-14088	22789	-23581	-63	-61	-105	38	-153	17	32	-80	-23	-61	82	-34	-1
0.895833	-164	-2217	-9246	-18910	-33	-20108	-5802	-18747	-57	-19321	-11498	-17216	-279	-20386	-11220	-12287	-168	-5384	1448	-17546	-107	-23	-100	-69	-103	-13288	27008	-20506	-511	-14675	26714	-8951	-1281	-14171	22888	-22756	-65	-61	-110	40	-155	13	33	-76	-23	-60	81	-31	0
0.896667	-155	-2311	-9246	-18874	-18	-19893	-5923	-18790	-68	-19090	-11824	-17137	-224	-20131	-11433	-12734	-147	-5691	1556	-17796	-105	-21	-97	-67	-78	-13154	26321	-19546	-727	-14170	26774	-7629	-1477	-14217	23013	-21943	-63	-56	-99	45	-148	22	35	-75	-22	-56	85	-26	3
0.897500	-159	-2408	-9235	-18839	-28	-19673	-6037	-18836	-57	-18866	-12118	-17033	-218	-19889	-11658	-13160	-56	-5966	1689	-18055	-104	-18	-96	-67	-78	-13146	25574	-18553	-716	-13774	26822	-6515	-1154	-14244	23148	-21180	-63	-60	-103	44	-149	20	34	-58	-21	-60	85	-27	0
0.898333	-147	-2509	-9216	-18804	-39	-19446	-6147	-18884	-15	-18653	-12400	-16914	-234	-19661	-11877	-13577	-62	-6201	1845	-18313	-108	-19	-97	-68	-58	-13254	24786	-17584	-689	-13483	26831	-5622	-1091	-14231	23293	-20462	-65	-57	-105	39	-151	17	30	-80	-24	-59	79	-30	-3
0.899167	-151	-2619	-9179	-18773	-82	-19200	-6233	-18935	-29	-18444	-12663	-16784	-180	-19449	-12104	-13977	-82	-6398	2020	-18564	-103	-22	-96	-69	-77	-13460	23997	-16572	-652	-13293	26838	-4951	-785	-14180	23448	-19803	-62	-58	-103	40	-164	19	39	-75	-15	-55	81	-30	2
0.900000	-161	-2728	-9130	-18730	-94	-18943	-6296	-18980	-61	-18236	-12898	-16641	-189	-19248	-12334	-14344	-67	-6554	2230	-18819	-103	-22	-100	-69	-525	-13751	23222	-15602	-581	-13211	26783	-4505	-8	-14084	23604	-19218	-62	-62	-107	40	-151	19	34	-77	-27	-58	82	-28	1
0.900833	-138	-2842	-9071	-18696	-62	-18653	-6338	-19019	-88	-18028	-13112	-16497	-212	-19064	-12568	-14697	-61	-6672	2443	-19067	-109	-22	-98	-68	-1468	-14105	22488	-14653	-466	-13218	26685	-4277	231	-13953	23752	-18708	-65	-49	-92	42	-151	18	37	-74	-23	-57	81	-30	0
0.901667	-128	-2971	-9003	-18660	-87	-18347	-6356	-19056	-64	-17819	-13300	-16363	-180	-18886	-12794	-14991	-41	-6751	2661	-19305	-107	-22	-98	-90	-1544	-14510	21804	-13752	-257	-13315	26528	-4244	-144	-13787	23878	-18281	-63	-61	-107	38	-151	16	34	-76	-24	-60	80	-29	-1
0.902500	-134	-3101	-8926	-18627	-112	-18012	-6350	-19091	-41	-17601	-13464	-16236	-178	-18721	-13017	-15257	-66	-6798	2870	-19540	-107	-21	-99	-70	-928	-14932	21194	-12895	-166	-13473	26307	-4378	-257	-13584	23981	-17937	-68	-60	-105	41	-153	17	40	-76	-24	-59	82	-21	-16
0.903333	-126	-3246	-8846	-18595	-112	-17649	-6308	-19155	-75	-17382	-13595	-16133	-184	-18567	-13224	-15480	-94	-6810	3095	-19768	-104	-22	-96	-69	81	-15353	20667	-12114	-215	-13676	26028	-4646	-336	-13362	24054	-17670	-64	-58	-101	44	-151	20	34	-74	-25	-53	84	-26	-1
0.904167	-127	-3397	-8756	-18567	-117	-17259	-6242	-19152	-86	-17150	-13694	-16050	-163	-18428	-13417	-15663	-82	-6765	3305	-19992	-107	-23	-96	-67	1283	-15746	20219	-11404	-176	-13911	25688	-5008	-339	-13088	24080	-17472	-65	-56	-107	43	-147	19	46	-76	-18	-52	84	-28	0
0.905000	-128	-3554	-8661	-18546	-127	-16844	-6156	-19181	-83	-16912	-13755	-15996	-173	-18267	-13593	-15804	-64	-6752	3494	-20212	-103	-18	-96	-68	1165	-16086	19845	-10777	-92	-14157	25287	-5435	-505	-12811	24055	-17338	-60	-53	-102	43	-150	22	34	-70	-19	-53	85	-27	2
0.905833	-129	-3729	-8555	-18536	-150	-16408	-6049	-19211	-72	-16663	-13774	-15968	-166	-18120	-13744	-15912	-66	-6700	3667	-20432	-101	-19	-96	-68	890	-16371	19541	-10230	-78	-14396	24829	-5894	-568	-12527	23968	-17263	-64	-57	-104	43	-148	18	36	-74	-21	-53	85	-28	3
0.906667	-107	-3903	-8446	-18537	-136	-15954	-5924	-19244	-47	-16411	-13772	-15973	-111	-17979	-13871	-15990	-142	-6619	3821	-20642	-108	-24	-100	-70	888	-16580	19292	-9773	-137	-14613	24327	-6345	-455	-12242	23820	-17225	-64	-61	-107	38	-154	11	30	-80	-28	-58	80	-35	-5
0.907500	-120	-4092	-8333	-18548	-104	-15489	-5791	-19279	-49	-16152	-13720	-16006	-122	-17830	-13974	-16032	-146	-6527	3968	-20853	-111	-23	-101	-68	649	-16695	19092	-9392	-152	-14784	23786	-6760	-651	-11954	23603	-17217	-64	-61	-104	39	-151	21	29	-78	-23	-58	81	-32	-1
0.908333	-127	-4269	-8209	-18564	-137	-15007	-5650	-19307	-72	-15879	-13628	-16062	-133	-17669	-14014	-16051	-107	-6423	4080	-21054	-107	-19	-101	-70	523	-16705	18916	-9094	-82	-14900	23211	-7125	-767	-11677	23310	-17219	-65	-61	-105	37	-152	16	32	-77	-28	-53	79	-28	-3
0.909167	-133	-4449	-8076	-18594	-91	-14525	-5511	-19336	-97	-15604	-13493	-16145	-120	-17510	-14033	-16051	-93	-6316	4189	-21299	-108	-23	-100	-68	500	-16638	18744	-8863	-5	-14956	22614	-7422	-769	-11423	22932	-17224	-67	-58	-104	39	-153	10	29	-77	-23	-55	80	-29	0
0.910000	-141	-4664	-7942	-18639	-66	-14051	-5380	-19363	-110	-15328	-13332	-16253	-132	-17344	-14013	-16036	-108	-6204	4287	-21458	-105	-21	-96	-69	407	-16480	18558	-8705	86	-14940	21992	-7652	-1217	-11194	22485	-17218	-61	-59	-103	38	-150	21	33	-77	-22	-53	82	-29	0
0.910833	-138	-4782	-7800	-18696	-135	-13596	-5265	-19387	-90	-15057	-13134	-16375	-176	-17173	-13952	-16017	-135	-6090	4375	-21657	-104	-17	-99	-70	337	-16237	18345	-8599	136	-14852	21357	-7811	-1272	-10999	21956	-17198	-62	-56	-102	38	-166	22	35	-70	-19	-52	84	-26	1
0.911667	-137	-4923	-7654	-18765	-135	-13159	-5169	-19406	-88	-14786	-12913	-16522	-124	-16995	-13854	-15989	-168	-5983	4466	-21849	-105	-17	-98	-70	267	-15928	18082	-8549	105	-14739	20711	-7913	-1388	-10846	21350	-17147	-60	-58	-105	39	-149	20	32	-75	-22	-57	82	-31	1
0.912500	-134	-5055	-7513	-18851	-107	-12754	-5106	-19420	-107	-14525	-12670	-16672	-117	-16814	-13720	-15962	-188	-5882	4550	-22038	-113	-21	-98	-69	116	-15558	17758	-8536	124	-14483	20070	-7966	-1550	-10735	20672	-17069	-65	-58	-102	36	-162	21	34	-76	-21	-51	81	-30	-1
0.913333	-135	-5161	-7368	-18952	-99	-12384	-5070	-19418	-108	-14278	-12398	-16840	-117	-16632	-13554	-15933	-154	-5780	4641	-22221	-109	-21	-99	-68	52	-15154	17368	-8566	57	-14222	19426	-7988	-1523	-10662	19928	-16953	-65	-59	-102	37	-152	17	33	-78	-27	-56	80	-33	-5
0.914167	-136	-5249	-7226	-19060	-97	-12058	-5071	-19405	-111	-14050	-12154	-16998	-118	-16452	-13366	-15907	-155	-5692	4741	-22395	-110	-21	-101	-70	-8	-14725	16916	-8623	-118	-13920	18783	-8011	-1298	-10644	19118	-16807	-67	-61	-109	19	-152	19	11	-76	-24	-57	79	-31	-4
0.915000	-154	-5309	-7093	-19181	-121	-11785	-5105	-19380	-103	-13852	-11923	-17165	-143	-16277	-13154	-15891	-93	-5613	4856	-22558	-111	-25	-113	-76	-151	-14300	16400	-8714	-221	-13598	18147	-8047	-1345	-10673	18259	-16625	-66	-66	-110	35	-159	16	28	-81	-30	-58	76	-36	-7
0.915833	-145	-5344	-6970	-19314	-87	-11568	-5183	-19337	-110	-13671	-11692	-17321	-173	-16100	-12924	-15868	44	-5542	4988	-22705	-108	-23	-99	-72	-208	-13875	15809	-8826	-201	-13259	17525	-8113	-1297	-10732	17361	-16405	-66	-64	-108	36	-137	18	33	-79	-25	-57	78	-31	-6
0.916667	-142	-5339	-6848	-19446	-75	-11399	-5295	-19268	-93	-13511	-11472	-17465	-199	-15928	-12683	-15836	98	-5473	5144	-22831	-104	-19	-96	-69	-246	-13474	15169	-8966	-187	-12931	16914	-8232	-1154	-10827	16437	-16178	-64	-57	-103	40	-151	19	30	-76	-23	-53	81	-32	-1
0.917500	-148	-5316	-6731	-19590	-126	-11293	-5447	-19183	-73	-13382	-11280	-17601	-215	-15766	-12440	-15812	215	-5413	5309	-22947	-107	-21	-95	-69	-339	-13105	14480	-9132	-126	-12628	16320	-8426	-882	-10962	15491	-15933	-62	-57	-105	36	-147	20	39	-76	-10	-55	80	-29	2
0.918333	-148	-5262	-6633	-19741	-108	-11256	-5643	-19080	-83	-13291	-11132	-17727	-178	-15613	-12208	-15766	367	-5366	5493	-23039	-108	-19	-98	-68	-419	-12791	13768	-9335	-80	-12377	15746	-8707	-680	-11121	14542	-15677	-60	-62	-102	40	-150	18	33	-77	-24	-58	82	-30	3
0.919167	-149	-5191	-6549	-19898	-100	-11268	-5869	-18959	-78	-13226	-11017	-17839	-164	-15473	-11985	-15725	389	-5324	5694	-23119	-110	-19	-99	-68	-387	-12532	13044	-9572	-47	-12166	15175	-9067	-576	-11305	13590	-15428	-66	-44	-108	41	-152	20	34	-79	-22	-56	81	-30	0
0.920000	-168	-5092	-6475	-20065	-127	-11337	-6124	-18820	-87	-13194	-10946	-17942	-170	-15343	-11780	-15656	215	-5283	5911	-23174	-105	-23	-101	-67	-438	-12334	12324	-9856	67	-12026	14631	-9533	-382	-11506	12663	-15187	-62	-59	-104	39	-148	19	33	-77	-24	-56	80	-29	3
0.920833	-161	-4976	-6413	-20217	-102	-11457	-6402	-18663	-108	-13182	-10918	-18030	-185	-15222	-11597	-15577	190	-5250	6134	-23212	-105	-23	-97	-67	-434	-12202	11629	-10183	129	-11952	14110	-10082	-259	-11720	11777	-14963	-60	-59	-102	44	-146	18	36	-77	-19	-56	82	-28	2
0.921667	-150	-4844	-6362	-20372	-114	-11626	-6701	-18498	-118	-13202	-10931	-18100	-201	-15115	-11442	-15478	163	-5216	6366	-23227	-104	-23	-94	-67	-401	-12136	10971	-10574	113	-11955	13617	-10717	-222	-11937	10920	-14777	-61	-56	-103	39	-151	18	34	-76	-23	-57	81	-34	-1
0.922500	-151	-4696	-6313	-20533	-144	-11836	-7015	-18321	-131	-13237	-10984	-18163	-177	-15038	-11321	-15365	60	-5179	6615	-23235	-107	-23	-98	-69	-478	-12138	10366	-11027	225	-12035	13159	-11425	-117	-12166	10128	-14626	-61	-60	-105	39	-153	20	33	-76	-22	-57	80	-29	1
0.923333	-168	-4542	-6274	-20684	-144	-12078	-7334	-18118	-111	-13288	-11075	-18219	-136	-14932	-11231	-15227	0	-5140	6826	-23227	-104	-22	-100	-69	-497	-12207	9824	-11552	176	-12193	12730	-12186	-197	-12399	9394	-14519	-61	-57	-105	39	-153	16	33	-77	-23	-61	80	-29	0
0.924167	-162	-4381	-6233	-20840	-163	-12341	-7655	-17941	-85	-13346	-11200	-18267	-109	-14851	-11178	-15070	-19	-5092	7044	-23202	-105	-22	-95	-66	-431	-12339	9355	-12142	137	-12408	12339	-12990	-55	-12640	8738	-14456	-60	-58	-88	43	-148	19	36	-76	-17	-55	85	-28	4
0.925000	-154	-4201	-6188	-20977	-152	-12621	-7963	-17744	-58	-13403	-11349	-18307	-104	-14781	-11156	-14895	-103	-5037	7239	-23173	-101	-22	-101	-66	-362	-12532	8963	-12813	148	-12686	11989	-13817	-104	-12877	8167	-14449	-58	-58	-103	45	-145	19	47	-75	-18	-56	84	-27	2
0.925833	-151	-4051	-6140	-21117	-139	-12905	-8260	-17549	-14	-13441	-11516	-18337	-151	-14714	-11172	-14708	-246	-4977	7450	-23141	-104	-21	-95	-65	-383	-12779	8656	-13558	151	-13012	11675	-14650	-232	-13132	7675	-14504	-63	-58	-108	41	-149	18	35	-75	-19	-56	85	-28	0
0.926667	-159	-3887	-6086	-21246	-161	-13192	-8545	-17364	-32	-13513	-11701	-18372	-144	-14651	-11220	-14511	-290	-4906	7623	-23109	-108	-25	-99	-67	-413	-13073	8417	-14383	71	-13378	11398	-15468	-76	-13372	7272	-14615	-62	-58	-110	40	-147	18	32	-76	-21	-58	79	-29	0
0.927500	-160	-3733	-6019	-21373	-144	-13473	-8802	-17180	-32	-13556	-11883	-18401	-101	-14588	-11293	-14289	-250	-4832	7774	-23086	-111	-25	-100	-69	-463	-13415	8249	-15265	91	-13763	11165	-16251	-3	-13645	6951	-14789	-64	-49	-105	47	-150	17	32	-75	-23	-53	85	-27	0
0.928333	-173	-3578	-5939	-21491	-112	-13738	-9037	-16999	-57	-13578	-12063	-18427	-121	-14523	-11389	-14097	-223	-4742	7905	-23060	-111	-24	-99	-68	-516	-13785	8149	-16206	107	-14158	10966	-16992	-69	-13886	6720	-15023	-64	-60	-105	41	-151	20	32	-77	-24	-57	84	-28	0
0.929167	-176	-3431	-5843	-21599	-101	-13982	-9242	-16829	-48	-13584	-12228	-18443	-139	-14449	-11494	-13883	-184	-4640	8016	-23048	-104	-23	-98	-67	-507	-14183	8094	-17198	68	-14546	10799	-17677	72	-14145	6564	-15321	-62	-58	-105	34	-147	20	29	-75	-19	-53	84	-27	3
0.930000	-172	-3289	-5722	-21707	-87	-14204	-9417	-16672	-41	-13571	-12379	-18459	-135	-14373	-11624	-13676	-168	-4538	8110	-23045	-97	-22	-99	-65	-486	-14602	8070	-18226	118	-14928	10656	-18302	42	-14411	6480	-15680	-62	-56	-103	41	-150	18	34	-77	-25	-57	84	-12	0
0.930833	-179	-3156	-5592	-21802	-85	-14399	-9569	-16524	-57	-13538	-12509	-18462	-138	-14283	-11754	-13473	-181	-4427	8185	-23058	-110	-24	-99	-64	-442	-15037	8076	-19278	105	-15328	10536	-18857	72	-14678	6459	-16099	-64	-56	-105	41	-153	20	35	-73	-19	-53	82	-28	0
0.931667	-176	-3030	-5437	-21894	-91	-14561	-9683	-16386	-58	-13491	-12604	-18463	-186	-14186	-11886	-13280	-183	-4310	8250	-23084	-97	-27	-100	-68	-542	-15477	8083	-20349	63	-15608	10424	-19346	183	-14940	6494	-16572	-65	-60	-107	38	-151	19	30	-77	-23	-58	77	-31	-1
0.932500	-174	-2910	-5269	-21987	-58	-14697	-9779	-16264	-60	-13419	-12671	-18447	-198	-14076	-12012	-13105	-162	-4202	8302	-23123	-108	-25	-101	-70	-575	-15912	8090	-21406	71	-15887	10323	-19756	47	-15189	6569	-17097	-82	-62	-107	40	-150	22	32	-75	-22	-56	84	-32	-3
0.933333	-176	-2791	-5081	-22076	-31	-14798	-9840	-16145	-65	-13338	-12704	-18418	-207	-13953	-12124	-12934	-234	-4089	8353	-23174	-109	-28	-101	-69	-510	-16321	8089	-22440	63	-16129	10221	-20101	-86	-15425	6677	-17669	-66	-59	-107	38	-153	18	33	-78	-24	-61	80	-30	0
0.934167	-182	-2679	-4876	-22153	-56	-14864	-9880	-16042	-78	-13244	-12704	-18382	-205	-13813	-12224	-12781	-237	-3982	8404	-23243	-107	-24	-102	-70	-390	-16739	8034	-23435	27	-16317	10113	-20391	-78	-15649	6799	-18283	-63	-63	-108	38	-151	17	30	-77	-25	-58	80	-31	0
0.935000	-170	-2570	-4663	-22232	-98	-14911	-9897	-15948	-74	-13140	-12681	-18321	-196	-13664	-12297	-12642	-222	-3876	8460	-23317	-107	-25	-101	-69	-343	-17125	7953	-24377	46	-16477	9988	-20619	99	-15846	6934	-18927	-74	-63	-107	39	-154	18	38	-80	-24	-59	80	-34	-5
0.935833	-170	-2464	-4438	-22310	-180	-14925	-9896	-15866	-64	-13029	-12622	-18244	-171	-13500	-12383	-12520	-281	-3778	8529	-23409	-112	-25	-101	-70	-336	-17469	7825	-25255	88	-16592	9840	-20791	250	-16007	7062	-19594	-69	-62	-109	38	-153	19	33	-75	-21	-58	78	-32	-3
0.936667	-171	-2356	-4204	-22380	-173	-14908	-9874	-15787	-51	-12910	-12538	-18152	-172	-13329	-12427	-12411	-329	-3686	8618	-23493	-98	-19	-98	-67	-321	-17778	7652	-26054	-27	-16662	9674	-20944	-79	-16125	7171	-20271	-62	-58	-103	42	-149	36	35	-72	-21	-57	81	-27	3
0.937500	-155	-2252	-3971	-22450	-151	-14871	-9838	-15721	-49	-12789	-12437	-18044	-193	-13137	-12459	-12310	-299	-3606	8721	-23605	-103	-22	-97	-64	-256	-18044	7428	-26764	-44	-16696	9478	-21061	-108	-16203	7249	-20953	-59	-59	-103	44	-146	19	35	-69	-16	-52	86	-27	3
0.938333	-162	-2157	-3742	-22517	-168	-14812	-9792	-15670	-50	-12678	-12327	-17924	-195	-12948	-12477	-12227	-289	-3532	8848	-23717	-102	-25	-101	-67	-202	-18264	7149	-27387	-15	-16721	9252	-21157	456	-16238	7294	-21636	-59	-55	-104	40	-148	21	16	-73	-21	-56	77	-28	4
0.939167	-158	-2058	-3517	-22580	-198	-14736	-9737	-15627	-77	-12548	-12208	-17787	-208	-12754	-12480	-12153	-264	-3477	8998	-23832	-105	-21	-101	-67	-213	-18439	6824	-27908	-79	-16718	8995	-21240	674	-16237	7291	-22307	-66	-59	-105	43	-149	19	35	-73	-19	-56	80	-31	1
0.940000	-151	-1971	-3294	-22644	-115	-14649	-9672	-15596	-111	-12465	-12091	-17648	-212	-12565	-12474	-12091	-153	-3440	9181	-23956	-104	-23	-101	-68	-237	-18558	6458	-28329	-36	-16704	8704	-21313	580	-16152	7242	-22950	-63	-59	-108	37	-154	22	32	-78	-23	-58	78	-31	-1
0.940833	-156	-1884	-3082	-22707	-77	-14550	-9599	-15573	-197	-12370	-11981	-17496	-196	-12368	-12461	-12034	-136	-3381	9373	-24083	-107	-22	-101	-70	-214	-18624	6069	-28646	-5	-16679	8383	-21384	534	-16029	7144	-23559	-65	-62	-108	40	-153	18	33	-76	-25	-59	81	-33	1
0.941667	-154	-1799	-2881	-22751	-73	-14435	-9521	-15554	-414	-12271	-11876	-17333	-178	-12174	-12447	-11980	-134	-3336	9593	-24206	-108	-22	-103	-69	-185	-18633	5642	-28863	-83	-16646	8055	-21447	386	-15859	6987	-24122	-65	-58	-109	36	-153	17	34	-76	-24	-59	79	-34	-5
0.942500	-156	-1723	-2677	-22797	-99	-14318	-9437	-15548	-439	-12184	-11792	-17171	-169	-11991	-12426	-11931	-60	-3294	9828	-24332	-110	-23	-101	-70	-178	-18589	5212	-28988	-137	-16612	7705	-21508	409	-15628	6786	-24632	-64	-58	-108	37	-153	19	33	-76	-23	-57	79	-32	-1
0.943333	-156	-1647	-2511	-22834	-112	-14189	-9345	-15551	-279	-12105	-11721	-17006	-222	-11812	-12409	-11884	-59	-3247	10076	-24480	-105	-21	-112	-70	-203	-18487	4783	-29023	-167	-16574	7343	-21563	284	-15374	6540	-25079	-62	-58	-105	40	-152	19	33	-122	-21	-56	92	-29	2
0.944167	-159	-1578	-2357	-22869	-74	-14061	-9263	-15569	-285	-12029	-11677	-16840	-246	-11644	-12394	-11839	-103	-3193	10333	-24582	-104	-22	-101	-70	-277	-18331	4365	-28974	-162	-16540	6976	-21607	70	-15066	6246	-25463	-63	-58	-104	42	-151	23	35	-72	-16	-52	82	-26	4
0.945000	-162	-1514	-2199	-22893	-52	-13929	-9157	-15585	-275	-11944	-11657	-16683	-188	-11492	-12370	-11796	-132	-3122	10592	-24707	-104	-19	-99	-67	-294	-18126	3966	-28847	-176	-16494	6601	-21639	114	-14734	5917	-25771	-59	-51	-101	59	-149	21	36	-73	-21	-57	81	-29	2
0.945833	-146	-1459	-2061	-22918	-46	-13804	-9064	-15615	-215	-11895	-11664	-16535	-178	-11350	-12394	-11755	-121	-3059	10840	-24833	-107	-23	-101	-78	-272	-17876	3595	-28654	-184	-16452	6240	-21658	11	-14376	5557	-26011	-64	-58	-102	42	-150	21	37	-74	-25	-55	84	-26	0
0.946667	-134	-1408	-1937	-22929	-42	-13679	-8967	-15655	-197	-11836	-11698	-16393	-197	-11222	-12405	-11723	-147	-2970	11082	-24959	-109	-23	-101	-68	-289	-17582	3262	-28406	-96	-16404	5886	-21660	-110	-14004	5176	-26171	-68	-59	-101	42	-152	19	35	-78	-23	-56	78	-31	-1
0.947500	-144	-1369	-1817	-22937	-69	-13560	-8879	-15702	-169	-11776	-11759	-16259	-177	-11107	-12434	-11692	-184	-2866	11302	-25084	-113	-28	-103	-70	-341	-17247	2975	-28106	-68	-16344	5559	-21635	-107	-13628	4780	-26255	-67	-61	-107	38	-152	17	33	-77	-24	-58	80	-28	0
0.948333	-151	-1317	-1705	-22940	-23	-13439	-8784	-15748	-190	-11721	-11842	-16139	-159	-11010	-12474	-11672	-186	-2747	11505	-25234	-112	-26	-104	-70	-246	-16880	2740	-27762	-152	-16272	5253	-21587	-79	-13243	4392	-26262	-69	-64	-107	38	-155	32	30	-77	-32	-59	75	-32	-6
0.949167	-146	-1273	-1605	-22936	2	-13322	-8729	-15803	-256	-11670	-11944	-16029	-144	-10919	-12515	-11657	-156	-2609	11689	-25331	-109	-27	-103	-70	-34	-16480	2564	-27383	-236	-16180	4983	-21501	-82	-12863	4005	-26193	-67	-62	-105	37	-154	16	32	-77	-24	-57	79	-28	-1
0.950000	-145	-1224	-1500	-22922	10	-13201	-8612	-15847	-224	-11609	-12057	-15933	-195	-10847	-12575	-11651	-156	-2458	11845	-25450	-104	-24	-98	-70	-84	-16060	2438	-26974	-350	-16077	4740	-21386	-281	-12494	3633	-26051	-63	-52	-105	40	-150	16	52	-76	-23	-57	77	-30	2
0.950833	-146	-1170	-1400	-22911	20	-13088	-8540	-15894	-177	-11556	-12190	-15851	-217	-10780	-12621	-11664	-193	-2278	11978	-25570	-107	-10	-99	-66	-172	-15626	2368	-26543	-431	-15946	4540	-21233	-437	-12142	3283	-25847	-66	-60	-108	38	-153	15	30	-75	-23	-58	80	-50	-1
0.951667	-147	-1112	-1301	-22892	36	-12980	-8470	-15941	-187	-11503	-12338	-15788	-174	-10723	-12688	-11738	-166	-2093	12084	-25687	-108	-22	-100	-68	-90	-15173	2355	-26101	-383	-15797	4373	-21053	-332	-11805	2961	-25581	-62	-63	-107	40	-148	18	39	-76	-23	-58	80	-29	0
0.952500	-142	-1044	-1203	-22871	58	-12873	-8418	-15983	-165	-11448	-12487	-15736	-176	-10692	-12758	-11743	-88	-1899	12166	-25799	-105	-21	-100	-67	1	-14723	2389	-25644	-371	-15637	4253	-20839	-414	-11496	2682	-25261	-62	-62	-109	35	-150	15	33	-77	-19	-57	80	-31	0
0.953333	-144	-964	-1110	-22845	40	-12767	-8377	-16022	-143	-11396	-12638	-15704	-210	-10667	-12837	-11813	-50	-1696	12252	-25907	-105	-26	-102	-68	70	-14271	2471	-25187	-394	-15424	4164	-20600	-407	-11207	2440	-24894	-63	-58	-108	37	-152	12	33	-75	-24	-59	77	-33	-1
0.954167	-142	-876	-1011	-22823	28	-12657	-8352	-16054	-145	-11344	-12793	-15686	-184	-10645	-12912	-11901	-34	-1483	12265	-26015	-109	-24	-103	-68	55	-13830	2591	-24727	-368	-15196	4121	-20332	-462	-10941	2245	-24483	-66	-64	-110	40	-150	15	28	-76	-22	-58	78	-30	0
0.955000	-143	-767	-913	-22789	30	-12552	-8342	-16080	-119	-11291	-12946	-15688	-195	-10642	-12997	-12011	-56	-1268	12293	-26113	-105	-22	-100	-70	-18	-13403	2740	-24271	-414	-14946	4111	-20037	-587	-10696	2093	-24037	-65	-63	-112	37	-146	16	28	-78	-24	-64	75	-32	-1
0.955833	-144	-648	-816	-22759	47	-12442	-8345	-16103	-94	-11233	-13094	-15706	-173	-10635	-13083	-12141	-67	-1052	12308	-26206	-111	-25	-104	-69	-102	-12987	2915	-23815	-453	-14665	4132	-19726	-644	-10466	1996	-23566	-62	-62	-110	40	-152	18	30	-74	-23	-60	81	-32	-1
0.956667	-141	-509	-716	-22723	69	-12325	-8364	-16121	-73	-11178	-13237	-15742	-145	-10641	-13181	-12281	-62	-837	12317	-26285	-104	-22	-102	-70	-117	-12589	3109	-23364	-393	-14360	4201	-19398	-584	-10256	1947	-23073	-64	-62	-111	39	-148	16	33	-76	-23	-63	78	-30	1
0.957500	-144	-358	-625	-22683	60	-12209	-8407	-16140	-64	-11116	-13370	-15790	-131	-10649	-13273	-12441	-13	-620	12320	-26353	-105	-21	-102	-67	-121	-12220	3317	-22914	-443	-14026	4284	-19057	-558	-10054	1947	-22567	-64	-63	-105	42	-149	19	35	-74	-18	-58	81	-30	0
0.958333	-144	-189	-527	-22655	74	-12089	-8454	-16159	-72	-11050	-13494	-15854	-149	-10663	-13377	-12605	-46	-411	12324	-26407	-109	-23	-101	-69	-185	-11867	3519	-22482	-509	-13679	4408	-18710	-538	-9870	1993	-22048	-62	-60	-107	40	-148	19	32	-77	-24	-60	79	-29	0
0.959167	-145	-10	-407	-22621	68	-11968	-8519	-16185	-81	-10981	-13616	-15932	-178	-10686	-13492	-12780	-110	-196	12325	-26452	-108	-21	-98	-67	-189	-11545	3735	-22053	-403	-13298	4545	-18361	-529	-9684	2087	-21529	-63	-59	-107	41	-149	21	30	-77	-21	-56	80	-29	1
0.960000	-146	183	-348	-22586	18	-11843	-8600	-16218	-83	-10911	-13726	-16026	-174	-10714	-13615	-12960	-107	13	12331	-26482	-107	-22	-100	-69	-176	-11251	3919	-21638	-410	-12906	4702	-18008	-365	-9503	2221	-20999	-65	-60	-75	40	-148	17	30	-80	-19	-57	82	-29	0
0.960833	-143	384	-269	-22552	20	-11718	-8699	-16262	-110	-10835	-13832	-16131	-179	-10744	-13757	-13138	-136	220	12337	-26491	-107	-24	-99	-75	-211	-10978	4107	-21228	-422	-12493	4876	-17654	-277	-9322	2395	-20507	-62	-60	-107	40	-150	18	33	-75	-21	-56	81	-28	-7
0.961667	-146	597	-191	-22518	37	-11591	-8807	-16321	-120	-10754	-13909	-16245	-160	-10780	-13920	-13314	-122	430	12347	-26477	-102	-21	-99	-70	-194	-10726	4277	-20829	-270	-12057	5062	-17304	-427	-9137	2603	-20008	-62	-80	-107	64	-148	41	29	-78	-22	-57	82	-28	3
0.962500	-144	786	-126	-22504	34	-11469	-8928	-16387	-103	-10673	-14029	-16367	-204	-10826	-14078	-13482	-61	639	12354	-26442	-104	-22	-99	-69	-147	-10493	4439	-20437	-286	-11610	5266	-16959	-382	-8948	2849	-19534	-65	-58	-107	43	-152	20	32	-76	-21	-56	82	-30	0
0.963333	-139	1029	-66	-22447	34	-11349	-9059	-16474	-70	-10594	-14122	-16493	-200	-10876	-14261	-13636	-67	866	12362	-26379	-110	-19	-98	-72	-104	-10272	4585	-20061	-430	-11151	5477	-16619	-238	-8753	3127	-19073	-63	-57	-103	40	-147	19	34	-78	-18	-57	78	-30	2
0.964167	-145	1247	-23	-22414	36	-11230	-9202	-16580	-75	-10518	-14216	-16622	-161	-10931	-14466	-13778	3	1068	12358	-26290	-101	-18	-99	-68	-95	-10057	4721	-19694	-395	-10686	5700	-16290	-417	-8553	3430	-18636	-58	-55	-102	38	-148	21	36	-74	-18	-56	82	-29	-1
0.965000	-154	1469	17	-22381	71	-11120	-9358	-16704	-107	-10444	-14312	-16753	-183	-10996	-14697	-13913	51	1294	12351	-26178	-108	-21	-99	-70	-76	-9856	4843	-19342	-283	-10217	5931	-15966	-253	-8350	3753	-18234	-60	-57	-105	41	-153	16	33	-76	-22	-58	80	-30	0
0.965833	-162	1679	38	-22351	30	-11022	-9523	-16851	-91	-10377	-14412	-16888	-158	-11072	-14939	-14033	43	1522	12331	-26037	-107	-22	-97	-74	-102	-9649	4963	-19000	-153	-9738	6174	-15648	-258	-8134	4102	-17859	-61	-56	-107	42	-151	21	32	-75	-23	-56	84	-28	1
0.966667	-153	1898	56	-22320	2	-10930	-9702	-17011	-79	-10315	-14516	-17012	-148	-11157	-15223	-14155	37	1761	12301	-25875	-105	-23	-99	-74	-104	-9443	5080	-18674	24	-9271	6427	-15336	-234	-7917	4462	-17519	-81	-60	-102	38	-153	20	25	-74	-23	-57	81	-29	-1
0.967500	-162	2106	54	-22292	-6	-10851	-9885	-17188	-84	-10270	-14628	-17141	-147	-11254	-15490	-14228	-1	2004	12254	-25687	-110	-22	-99	-73	-64	-9229	5197	-18358	137	-8806	6690	-15029	-205	-7697	4834	-17211	-67	-58	-104	39	-149	19	34	-77	-22	-56	79	-32	-3
0.968333	-160	2307	43	-22261	6	-10780	-10083	-17384	-78	-10234	-14747	-17251	-114	-11362	-15794	-14306	52	2260	12196	-25471	-109	-23	-101	-73	-137	-8995	5320	-18057	205	-8357	6962	-14726	-162	-7470	5219	-16937	-63	-58	-103	40	-152	33	22	-73	-23	-56	81	-31	-3
0.969167	-151	2513	24	-22230	-57	-10726	-10290	-17583	-90	-10213	-14880	-17352	-108	-11478	-16113	-14374	89	2519	12125	-25237	-108	-18	-99	-69	-204	-8754	5449	-17769	202	-7922	7249	-14420	-239	-7240	5608	-16695	-61	-58	-103	40	-151	18	35	-74	-22	-52	82	-31	-3
0.970000	-155	2709	-8	-22205	-24	-10683	-10507	-17802	-76	-10209	-15023	-17439	-133	-11613	-16450	-14433	54	2785	12044	-24989	-107	-19	-98	-68	-325	-8500	5585	-17494	139	-7515	7543	-14114	-197	-7005	5998	-16492	-61	-57	-103	41	-151	27	36	-74	-21	-53	81	-25	2
0.970833	-160	2905	-51	-22179	-6	-10654	-10738	-18026	-57	-10222	-15186	-17514	-154	-11759	-16809	-14493	73	3053	11953	-24730	-107	-30	-98	-66	-309	-8234	5736	-17235	81	-7134	7842	-13808	-82	-6773	6385	-16324	-60	-59	-103	41	-150	20	36	-74	-21	-55	82	-43	2
0.971667	-152	3099	-107	-22154	21	-10640	-10985	-18255	-68	-10249	-15365	-17572	-137	-11920	-17211	-14543	80	3318	11852	-24465	-102	-22	-97	-68	-215	-7955	5895	-16984	61	-6786	8156	-13498	35	-6532	6769	-16186	-61	-57	-103	36	-150	22	38	-72	-24	-53	82	-26	0
0.972500	-163	3287	-174	-22136	7	-10638	-11238	-18490	-58	-10306	-15562	-17611	-115	-12103	-17567	-14596	77	3580	11754	-24199	-108	-21	-98	-67	-221	-7664	6069	-16749	5	-6460	8469	-13185	-14	-6294	7130	-16086	-65	-57	-104	42	-152	22	35	-76	-23	-55	82	-28	-5
0.973333	-168	3472	-252	-22124	-3	-10649	-11510	-18728	-55	-10376	-15776	-17642	-118	-12297	-17962	-14649	101	3833	11644	-23939	-109	-26	-102	-70	-184	-7375	6251	-16529	-28	-6201	8787	-12865	-16	-6057	7480	-16015	-64	-59	-109	36	-156	18	32	-78	-24	-58	79	-30	-5
0.974167	-170	3656	-314	-22108	-16	-10674	-11786	-18967	-63	-10463	-16007	-17649	-122	-12506	-18360	-14701	44	4080	11558	-23686	-107	-23	-100	-70	-147	-7098	6448	-16315	-70	-5972	9100	-12545	-38	-5810	7814	-15968	-63	-58	-104	37	-150	18	32	-77	-23	-58	81	-31	0
0.975000	-174	3842	-434	-22107	-66	-10700	-12068	-19196	-60	-10565	-16247	-17640	-142	-12724	-18760	-14754	33	4318	11474	-23448	-112	-25	-104	-68	-15	-6782	6653	-16112	-68	-5776	9412	-12211	-13	-5561	8127	-15945	-65	-61	-107	35	-152	15	32	-79	-23	-57	81	-32	-1
0.975833	-172	4020	-537	-22107	-62	-10736	-12350	-19429	-41	-10682	-16507	-17623	-173	-12960	-19156	-14811	13	4541	11397	-23210	-110	-25	-115	-68	49	-6497	6864	-15916	-120	-5622	9715	-11878	151	-5315	8413	-15941	-67	-60	-107	36	-151	19	35	-78	-24	-58	78	-30	0
0.976667	-174	4200	-646	-22112	-40	-10777	-12636	-19648	-22	-10815	-16783	-17591	-149	-13197	-19531	-14864	-45	4746	11338	-23025	-110	-22	-100	-67	39	-6209	7088	-15723	-211	-5496	10001	-11538	180	-5061	8680	-15956	-61	-60	-100	42	-151	21	38	-74	-22	-56	84	-25	0
0.977500	-174	4367	-763	-22126	-13	-10816	-12914	-19866	-15	-10953	-17035	-17554	-121	-13447	-19902	-14923	-22	4929	11289	-22851	-101	-18	-98	-64	25	-5940	7311	-15536	-196	-5412	10260	-11205	16	-4807	8913	-15982	-61	-53	-101	42	-150	20	37	-70	-22	-56	82	-29	2
0.978333	-168	4526	-893	-22150	-17	-10868	-13193	-20083	-21	-11113	-17304	-17515	-133	-13697	-20248	-14982	37	5087	11259	-22710	-110	-22	-98	-65	-41	-5697	7532	-15359	-148	-5351	10499	-10876	207	-4559	9116	-16009	-64	-55	-105	40	-152	18	36	-74	-21	-53	84	-28	-4
0.979167	-165	4675	-1034	-22183	-9	-10916	-13462	-20292	-34	-11279	-17572	-17480	-160	-13958	-20570	-15043	35	5225	11222	-22594	-109	-19	-100	-68	-76	-5478	7746	-15186	-273	-5318	10703	-10553	110	-4310	9288	-16070	-63	-56	-104	40	-153	18	35	-75	-23	-57	82	-28	-4
0.980000	-156	4803	-1177	-22227	-10	-10965	-13711	-20492	-39	-11472	-17799	-17448	-148	-14180	-20851	-15099	50	5341	11205	-22509	-102	-21	-99	-66	-117	-5268	7960	-15008	-224	-5296	10875	-10238	0	-4068	9434	-16125	-63	-60	-104	42	-149	17	34	-76	-18	-56	82	-29	3
0.980833	-168	4917	-1326	-22279	26	-11012	-13947	-20684	-43	-11638	-18063	-17430	-136	-14461	-21098	-15158	-12	5427	11190	-22451	-109	-21	-100	-70	-96	-5094	8155	-14837	-237	-5292	11013	-9936	139	-3815	9550	-16179	-61	-57	-105	40	-152	16	33	-79	-24	-61	81	-32	0
0.981667	-182	5012	-1489	-22344	85	-11059	-14150	-20868	-44	-11822	-18282	-17419	-131	-14704	-21301	-15213	-33	5485	11178	-22429	-112	-25	-102	-70	-99	-4941	8345	-14664	-281	-5293	11108	-9652	218	-3582	9613	-16234	-66	-60	-107	38	-152	11	28	-78	-26	-60	80	-32	-4
0.982500	-178	5088	-1655	-22417	99	-11104	-14349	-21047	-47	-12011	-18485	-17430	-143	-14931	-21448	-15258	15	5521	11167	-22425	-111	-24	-102	-72	-132	-4816	8519	-14488	-176	-5291	11170	-9385	-8	-3353	9689	-16278	-66	-59	-104	41	-150	18	30	-80	-26	-57	82	-27	-1
0.983333	-176	5144	-1824	-22489	126	-11138	-14504	-21206	-75	-12190	-18643	-17451	-139	-15136	-21539	-15275	13	5537	11150	-22455	-107	-23	-101	-70	-158	-4710	8678	-14309	-201	-5289	11194	-9140	80	-3144	9717	-16321	-62	-56	-105	39	-152	17	27	-76	-40	-57	85	-29	-3
0.984167	-174	5183	-1996	-22574	151	-11172	-14634	-21355	-76	-12373	-18778	-17495	-141	-15325	-21579	-15324	7	5525	11124	-22490	-105	-21	-101	-66	-93	-4631	8807	-14132	-265	-5282	11181	-8919	-45	-2949	9722	-16351	-62	-55	-103	40	-151	15	29	-77	-18	-55	80	-33	0
0.985000	-162	5196	-2172	-22661	104	-11204	-14724	-21488	-74	-12537	-18870	-17561	-114	-15483	-21557	-15346	24	5492	11083	-22551	-104	-18	-97	-67	-57	-4571	8929	-13950	-264	-5266	11135	-8722	-14	-2775	9699	-16378	-62	-55	-104	43	-149	20	30	-74	-22	-55	86	-27	1
0.985833	-153	5190	-2348	-22756	110	-11231	-14794	-21611	-93	-12700	-18946	-17646	-97	-15618	-21480	-15357	28	5440	11029	-22624	-110	-19	-99	-67	-97	-4533	9018	-13770	-198	-5247	11063	-8551	111	-2618	9654	-16388	-62	-56	-102	43	-149	15	30	-74	-21	-64	86	-24	2
0.986667	-165	5165	-2525	-22849	122	-11258	-14830	-21715	-91	-12839	-18976	-17755	-135	-15721	-21346	-15363	11	5360	10952	-22717	-105	-22	-99	-69	-180	-4506	9081	-13598	-197	-5218	10970	-8414	-8	-2491	9587	-16394	-63	-58	-102	44	-153	13	33	-76	-22	-58	84	-31	-3
0.987500	-152	5125	-2702	-22956	55	-11281	-14841	-21798	-109	-12974	-18973	-17884	-131	-15793	-21171	-15355	-44	5269	10859	-22818	-108	-24	-112	-72	-268	-4497	9130	-13424	-267	-5182	10854	-8301	-21	-2386	9508	-16391	-64	-60	-108	38	-155	15	32	-79	-23	-57	82	-27	-3
0.988333	-146	5073	-2869	-23037	2	-11290	-14818	-21856	-104	-13081	-18930	-18025	-130	-15833	-20943	-15341	1	5160	10752	-22920	-103	-23	-99	-68	-247	-4492	9136	-13257	-362	-5138	10729	-8216	-78	-2305	9408	-16344	-60	-56	-115	43	-154	18	34	-75	-21	-55	84	-27	-3
0.989167	-180	5011	-3038	-23127	-34	-11302	-14773	-21900	-114	-13164	-18863	-18179	-173	-15837	-20677	-15318	-25	5031	10626	-23035	-109	-24	-100	-70	-289	-4486	9128	-13097	-407	-5086	10598	-8156	37	-2246	9296	-16352	-64	-56	-105	39	-158	17	35	-74	-19	-56	84	-30	0
0.990000	-154	4938	-3199	-23209	-44	-11299	-14700	-21912	-111	-13223	-18767	-18344	-154	-15810	-20386	-15289	-5	4889	10488	-23152	-107	-22	-99	-69	-318	-4514	9089	-12950	-360	-5035	10459	-8128	120	-2214	9174	-16322	-57	-60	-107	37	-154	18	32	-76	-24	-58	81	-32	-3
0.990833	-152	4859	-3359	-23292	-48	-11291	-14617	-21899	-99	-13254	-18648	-18516	-150	-15756	-20053	-15253	-4	4730	10336	-23269	-104	-24	-102	-68	-264	-4526	9033	-12808	-367	-4977	10325	-8122	-94	-2199	9049	-16285	-66	-58	-107	38	-152	19	33	-77	-21	-58	84	-28	-1
0.991667	-155	4780	-3508	-23361	-57	-11268	-14510	-21856	-76	-13252	-18502	-18688	-144	-15670	-19713	-15208	-7	4572	10181	-23384	-108	-23	-98	-67	-237	-4545	8958	-12684	-435	-4920	10194	-8141	89	-2223	8914	-16243	-67	-58	-93	40	-155	18	34	-77	-24	-55	84	-30	-1
0.992500	-155	4710	-3656	-23427	-74	-11233	-14396	-21788	-95	-13223	-18355	-18860	-126	-15561	-19369	-15167	1	4395	10023	-23502	-111	-18	-98	-68	-179	-4571	8864	-12583	-362	-4861	10071	-8182	46	-2230	8783	-16197	-68	-60	-104	38	-150	21	36	-75	-22	-52	86	-27	-1
0.993333	-144	4626	-3800	-23482	-95	-11185	-14275	-21695	-99	-13167	-18194	-19025	-187	-15432	-19032	-15121	-32	4188	9867	-23623	-108	-22	-100	-67	-176	-4598	8759	-12494	-243	-4812	9958	-8245	13	-2270	8646	-16151	-62	-66	-104	37	-130	18	44	-75	-23	-57	81	-30	0
0.994167	-144	4549	-3943	-23534	-107	-11122	-14151	-21577	-74	-13082	-18028	-19177	-184	-15288	-18701	-15071	24	4013	9706	-23736	-108	-36	-99	-56	-202	-4631	8642	-12425	-194	-4766	9855	-8326	70	-2323	8512	-16105	-63	-59	-108	38	-151	18	29	-76	-19	-53	84	-28	-1
0.995000	-154	4477	-4086	-23573	-111	-11045	-14028	-21435	-82	-12973	-17853	-19313	-179	-15134	-18392	-15032	101	3812	9559	-23847	-109	-26	-99	-72	-111	-4668	8518	-12382	-113	-4721	9759	-8429	-86	-2384	8390	-16066	-66	-60	-110	37	-152	18	32	-77	-25	-60	77	-31	-1
0.995833	-148	4409	-4223	-23609	-124	-10958	-13908	-21272	-96	-12836	-17697	-19429	-220	-14968	-18105	-14988	97	3589	9415	-23962	-112	-25	-99	-73	-112	-4711	8391	-12360	-84	-4688	9686	-8539	-285	-2450	8271	-16016	-64	-61	-105	40	-151	18	33	-77	-21	-53	73	-29	-4
0.996667	-162	4348	-4356	-23636	-122	-10850	-13790	-21087	-78	-12673	-17531	-19520	-185	-14795	-17849	-14946	36	3408	9287	-24067	-105	-19	-95	-66	-184	-4755	8263	-12363	-150	-4660	9619	-8667	-46	-2515	8167	-15987	-60	-55	-75	37	-146	20	36	-73	-15	-53	85	-30	4
0.997500	-142	4283	-4495	-23658	-139	-10737	-13686	-20887	-62	-12495	-17380	-19589	-163	-14622	-17629	-14912	-11	3202	9165	-24172	-104	-19	-98	-67	-139	-4814	8132	-12395	-120	-4642	9555	-8805	82	-2596	8065	-15939	-60	-58	-107	39	-148	21	36	-74	-17	-53	85	-30	1
0.998333	-156	4233	-4638	-23684	-138	-10616	-13589	-20675	-60	-12329	-17242	-19632	-216	-14457	-17447	-14880	5	2995	9049	-24277	-108	-24	-102	-66	-14	-4882	8004	-12451	-68	-4644	9502	-8956	2	-2705	7975	-15912	-63	-60	-109	26	-154	17	32	-77	-25	-59	80	-27	-1
0.999167	-168	4175	-4784	-23704	-130	-10488	-13507	-20455	-59	-12103	-17109	-19641	-193	-14293	-17306	-14856	-12	2796	8945	-24378	-105	-24	-98	-66	5	-4970	7891	-12533	-67	-4651	9459	-9113	46	-2782	7900	-15889	-63	-60	-103	40	-149	18	34	-74	-24	-56	84	-31	-1
1.000000	-168	4128	-4928	-23719	-133	-10353	-13431	-20226	-39	-11889	-16988	-19616	-169	-14131	-17197	-14834	-24	2604	8844	-24476	-108	-22	-100	-67	-17	-5043	7773	-12640	-80	-4669	9422	-9275	69	-2877	7836	-15874	-67	-60	-103	40	-152	18	33	-73	-22	-58	81	-29	-1
1.000833	-164	4078	-5079	-23738	-117	-10218	-13365	-19997	-42	-11676	-16880	-19570	-207	-13977	-17127	-14819	-9	2411	8752	-24571	-108	-24	-100	-69	-58	-5134	7671	-12769	-181	-4700	9387	-9443	0	-2984	7783	-15862	-66	-58	-107	40	-152	17	34	-75	-23	-58	81	-29	-1
1.001667	-168	4029	-5231	-23756	-130	-10085	-13311	-19766	-45	-11461	-16771	-19489	-200	-13824	-17085	-14807	5	2243	8662	-24653	-104	-23	-98	-65	-127	-5233	7572	-12924	-270	-4743	9374	-9612	-145	-3098	7746	-15855	-63	-56	-105	40	-148	17	35	-75	-25	-57	81	-29	2
1.002500	-146	3978	-5389	-23778	-170	-9960	-13267	-19537	-55	-11249	-16695	-19382	-179	-13677	-17074	-14799	-68	2082	8570	-24732	-108	-24	-99	-64	-216	-5360	7502	-13093	-363	-4794	9340	-9782	-187	-3213	7727	-15860	-63	-60	-105	41	-151	18	34	-73	-23	-58	80	-29	0
1.003333	-162	3930	-5548	-23806	-156	-9840	-13226	-19314	-72	-11045	-16617	-19244	-197	-13532	-17083	-14786	-39	1933	8480	-24805	-103	-25	-99	-66	-267	-5444	7422	-13281	-394	-4852	9323	-9951	-116	-3336	7720	-15868	-59	-96	-101	46	-148	18	34	-50	-18	-52	85	-28	1
1.004167	-168	3881	-5713	-23834	-149	-9728	-13192	-19092	-74	-10848	-16544	-19085	-225	-13383	-17109	-14791	-51	1795	8387	-24866	-104	-21	-93	-65	-291	-5554	7367	-13488	-394	-4918	9311	-10122	-170	-3466	7726	-15884	-61	-58	-102	40	-151	16	37	-70	-22	-52	79	-24	3
1.005000	-162	3832	-5878	-23869	-144	-9627	-13163	-18889	-75	-10674	-16488	-18907	-188	-13231	-17149	-14788	-28	1675	8293	-24922	-104	-18	-97	-66	-243	-5659	7322	-13700	-387	-4992	9307	-10290	-109	-3595	7753	-15906	-60	-55	-100	41	-150	15	34	-73	-21	-52	84	-26	-3
1.005833	-176	3780	-6045	-23908	-118	-9536	-13135	-18678	-70	-10501	-16427	-18715	-182	-13067	-17194	-14776	20	1566	8193	-24966	-105	-21	-94	-65	-239	-5758	7294	-13925	-249	-5067	9303	-10460	-121	-3730	7787	-15935	-61	-57	-102	43	-151	20	34	-74	-14	-52	89	-27	-1
1.006667	-177	3725	-6215	-23954	-144	-9460	-13107	-18487	-59	-10359	-16378	-18516	-184	-12902	-17239	-14786	-99	1464	8089	-25006	-108	-25	-99	-70	-271	-5858	7276	-14165	-101	-5149	9304	-10631	-218	-3865	7836	-15964	-67	-61	-108	33	-160	12	28	-78	-26	-58	76	-34	-7
1.007500	-170	3672	-6390	-24007	-161	-9397	-13077	-18301	-73	-10225	-16334	-18292	-137	-12720	-17281	-14785	-82	1383	7983	-25033	-110	-25	-100	-68	-346	-5937	7276	-14402	-72	-5228	9313	-10792	-176	-3991	7897	-16010	-66	-59	-108	37	-154	16	29	-78	-24	-58	78	-31	-4
1.008333	-169	3624	-6556	-24060	-160	-9336	-13034	-18123	-93	-10101	-16280	-18092	-181	-12520	-17334	-14772	-30	1317	7877	-25044	-110	-23	-101	-72	-353	-6017	7290	-14633	-122	-5303	9331	-10963	87	-4111	7976	-16044	-65	-59	-108	36	-154	17	30	-76	-24	-56	80	-33	0
1.009167	-162	3576	-6729	-24116	-153	-9284	-12981	-17950	-86	-9993	-16229	-17838	-168	-12307	-17323	-14770	-131	1259	7762	-25054	-109	-25	-97	-69	-237	-6084	7321	-14861	-176	-5378	9354	-11109	234	-4225	8061	-16085	-64	-60	-109	39	-153	18	29	-79	-23	-57	86	-30	-13
1.010000	-161	3532	-6897	-24175	-149	-9239	-12918	-17780	-50	-9894	-16171	-17609	-172	-12078	-17322	-14758	-173	1217	7652	-25034	-109	-23	-98	-72	-148	-6123	7362	-15084	-207	-5446	9386	-11264	189	-4327	8163	-16127	-63	-59	-105	38	-151	17	30	-78	-19	-56	82	-30	-3
1.010833	-174	3487	-7070	-24233	-178	-9197	-12842	-17632	-66	-9807	-16114	-17380	-190	-11832	-17302	-14748	-186	1181	7533	-25008	-109	-24	-97	-72	-105	-6159	7412	-15299	-207	-5513	9414	-11417	248	-4417	8259	-16161	-65	-57	-107	39	-152	15	33	-78	-29	-56	80	-30	-3
1.011667	-176	3448	-7238	-24294	-182	-9160	-12744	-17487	-117	-9720	-16046	-17154	-149	-11573	-17261	-14733	-156	1158	7414	-24967	-105	-22	-97	-69	-132	-6185	7475	-15497	-142	-5575	9450	-11561	115	-4487	8364	-16194	-51	-60	-109	39	-151	18	30	-76	-21	-56	82	-28	1
1.012500	-178	3406	-7413	-24354	-168	-9121	-12636	-17349	-93	-9642	-15975	-16937	-152	-11302	-17206	-14724	-165	1142	7294	-24918	-105	-27	-98	-70	-223	-6196	7542	-15681	-154	-5632	9479	-11710	52	-4544	8466	-16218	-62	-58	-108	41	-149	19	28	-74	-22	-55	80	-32	0
1.013333	-161	3370	-7585	-24418	-145	-9087	-12511	-17221	-85	-9567	-15891	-16725	-155	-11022	-17124	-14713	-114	1135	7163	-24852	-108	-26	-102	-69	-238	-6205	7619	-15847	-169	-5687	9514	-11850	-6	-4589	8566	-16234	-63	-60	-110	17	-150	15	32	-75	-21	-57	80	-30	0
1.014167	-152	3337	-7761	-24476	-137	-9044	-12363	-17101	-112	-9484	-15801	-16525	-161	-10745	-17027	-14701	-109	1134	7031	-24773	-102	-22	-100	-79	-176	-6205	7702	-15998	-147	-5736	9541	-11993	-35	-4616	8663	-16241	-64	-60	-110	38	-153	13	33	-62	-21	-59	78	-33	-3
1.015000	-166	3309	-7939	-24535	-163	-9003	-12200	-16973	-100	-9398	-15700	-16327	-188	-10463	-16913	-14693	-190	1139	6891	-24683	-113	-27	-105	-73	-207	-6204	7781	-16130	-169	-5783	9561	-12130	-44	-4629	8747	-16245	-68	-64	-113	35	-155	10	24	-81	-26	-61	78	-34	-7
1.015833	-155	3281	-8117	-24585	-169	-8957	-12017	-16893	-108	-9307	-15585	-16136	-198	-10178	-16783	-14673	-177	1146	6752	-24576	-109	-38	-102	-72	-233	-6196	7871	-16241	-196	-5831	9584	-12256	-26	-4625	8826	-16231	-66	-60	-108	37	-152	12	28	-80	-23	-60	82	-32	-1
1.016667	-156	3265	-8291	-24631	-145	-8904	-11820	-16791	-113	-9198	-15459	-15957	-172	-9892	-16631	-14665	-148	1164	6600	-24457	-110	-24	-100	-72	-173	-6183	7960	-16334	-238	-5870	9602	-12383	123	-4612	8892	-16211	-63	-59	-107	39	-151	15	34	-75	-25	-55	82	-26	0
1.017500	-161	3253	-8466	-24667	-98	-8843	-11599	-16703	-76	-9086	-15324	-15771	-159	-9621	-16471	-14645	-146	1182	6441	-24328	-102	-21	-99	-70	-201	-6179	8046	-16414	-251	-5916	9609	-12498	54	-4590	8941	-16179	-62	-59	-108	43	-149	18	29	-75	-23	-50	72	-28	0
1.018333	-159	3237	-8644	-24707	-111	-8785	-11367	-16627	-80	-8967	-15167	-15600	-153	-9361	-16303	-14627	-112	1197	6268	-24191	-104	-23	-100	-67	-215	-6180	8133	-16477	-228	-5961	9609	-12611	-86	-4576	8947	-16146	-61	-59	-110	40	-150	18	33	-75	-23	-58	81	-29	0
1.019167	-167	3232	-8827	-24738	-125	-8727	-11135	-16559	-92	-8842	-15033	-15431	-135	-9116	-16130	-14603	-149	1208	6081	-24040	-114	-26	-99	-69	-208	-6212	8209	-16532	-292	-6012	9600	-12717	44	-4552	8981	-16103	-60	-57	-108	41	-152	16	33	-74	-23	-57	79	-27	1
1.020000	-164	3230	-9005	-24771	-112	-8669	-10903	-16495	-86	-8708	-14880	-15269	-156	-8881	-15947	-14571	-176	1219	5878	-23887	-108	-22	-99	-68	-203	-6199	8283	-16575	-275	-6062	9586	-12808	-88	-4518	8977	-16060	-64	-57	-109	39	-151	17	32	-75	-19	-58	79	-28	0
1.020833	-161	3232	-9180	-24797	-133	-8609	-10643	-16439	-93	-8574	-14721	-15113	-219	-8659	-15767	-14527	-184	1225	5664	-23738	-108	-21	-100	-68	-213	-6224	8348	-16613	-182	-6121	9567	-12910	-259	-4538	8958	-16014	-60	-58	-104	39	-161	13	28	-78	-19	-58	81	-29	0
1.021667	-156	3238	-9359	-24824	-126	-8552	-10400	-16385	-90	-8436	-14564	-14959	-190	-8463	-15583	-14472	-243	1224	5431	-23564	-107	-22	-100	-68	-277	-6253	8412	-16644	-137	-6176	9546	-12993	-76	-4544	8925	-15970	-64	-58	-105	37	-150	17	30	-77	-22	-59	77	-30	-1
1.022500	-151	3246	-9528	-24843	-111	-8495	-10149	-16343	-88	-8303	-14405	-14812	-165	-8283	-15397	-14408	-236	1217	5190	-23415	-109	-23	-100	-69	-270	-6292	8450	-16676	-80	-6237	9519	-13071	66	-4562	8877	-15927	-63	-57	-107	37	-155	17	28	-77	-23	-56	79	-29	-6
1.023333	-147	3258	-9701	-24862	-124	-8441	-9901	-16303	-55	-8174	-14254	-14673	-204	-8136	-15219	-14327	-212	1197	4929	-23229	-110	-25	-102	-68	-240	-6343	8509	-16708	-53	-6305	9493	-13141	-52	-4600	8828	-15878	-67	-60	-107	35	-153	12	30	-78	-24	-58	78	-32	-5
1.024167	-165	3271	-9868	-24880	-135	-8395	-9664	-16266	-69	-8053	-14096	-14544	-206	-7979	-15040	-14232	-215	1165	4658	-23053	-101	-23	-113	-70	-289	-6394	8544	-16740	-164	-6369	9468	-13200	-98	-4642	8756	-15853	-63	-58	-108	37	-152	15	18	-79	-21	-67	81	-12	2
1.025000	-147	3284	-10049	-24897	-114	-8346	-9400	-16226	-75	-7934	-13940	-14421	-178	-7849	-14860	-14120	-208	1140	4377	-22881	-103	-19	-99	-69	-257	-6451	8565	-16774	-233	-6437	9443	-13256	-68	-4698	8686	-15830	-61	-56	-107	42	-150	17	33	-75	-19	-56	81	-30	0
1.025833	-150	3298	-10175	-24910	-118	-8305	-9208	-16201	-80	-7832	-13795	-14308	-170	-7743	-14689	-13996	-243	1097	4092	-22711	-105	-22	-99	-68	-194	-6520	8584	-16818	-190	-6510	9424	-13303	56	-4763	8617	-15811	-61	-58	-105	39	-162	17	27	-77	-19	-57	82	-31	0
1.026667	-156	3307	-10328	-24918	-162	-8274	-8999	-16166	-100	-7740	-13655	-14208	-207	-7657	-14521	-13861	-242	1038	3796	-22544	-108	-23	-100	-68	-155	-6595	8586	-16868	-163	-6584	9407	-13344	55	-4845	8545	-15805	-62	-59	-109	38	-150	12	32	-77	-22	-59	79	-32	0
1.027500	-137	3312	-10469	-24936	-137	-8245	-8806	-16146	-96	-7669	-13528	-14120	-197	-7586	-14358	-13711	-170	970	3502	-22361	-103	-25	-102	-72	-147	-6673	8580	-16922	-235	-6656	9395	-13384	-100	-4925	8487	-15799	-61	-62	-110	36	-151	12	30	-76	-21	-59	80	-36	0
1.028333	-130	3309	-10601	-24945	-76	-8209	-8599	-16115	-84	-7603	-13390	-14042	-186	-7535	-14200	-13548	-166	895	3209	-22221	-103	-24	-99	-69	-267	-6750	8569	-16975	-266	-6727	9395	-13416	-93	-5009	8433	-15804	-60	-52	-105	40	-150	12	33	-77	-21	-57	81	-31	-5
1.029167	-133	3305	-10721	-24951	-91	-8193	-8446	-16082	-92	-7555	-13276	-13974	-205	-7501	-14041	-13373	-174	808	2922	-22064	-104	-24	-94	-72	-352	-6829	8543	-17034	-219	-6793	9386	-13442	53	-5087	8391	-15811	-62	-59	-108	41	-153	17	34	-75	-23	-56	81	-28	0
1.030000	-137	3289	-10829	-24956	-107	-8178	-8284	-16043	-74	-7521	-13156	-13920	-183	-7487	-13882	-13193	-113	709	2636	-21911	-101	-21	-98	-66	-302	-6903	8513	-17097	-221	-6860	9391	-13462	114	-5161	8353	-15828	-55	-59	-104	41	-150	20	37	-75	-17	-57	84	-32	1
1.030833	-149	3262	-10929	-24959	-139	-8160	-8142	-16001	-78	-7504	-13045	-13871	-159	-7516	-13727	-13005	-127	607	2362	-21766	-108	-22	-101	-67	-163	-6975	8473	-17158	-193	-6925	9400	-13483	85	-5229	8325	-15851	-61	-60	-108	39	-150	13	33	-75	-19	-55	84	-29	0
1.031667	-152	3224	-11013	-24956	-122	-8147	-8009	-15957	-91	-7494	-12935	-13831	-208	-7514	-13571	-12816	-125	494	2091	-21636	-107	-25	-103	-68	42	-7042	8427	-17221	-128	-6987	9414	-13504	-139	-5288	8309	-15877	-66	-62	-109	38	-151	15	33	-80	-24	-59	80	-34	-4
1.032500	-154	3174	-11078	-24955	-116	-8140	-7894	-15880	-83	-7501	-12831	-13795	-264	-7552	-13405	-12620	-88	370	1842	-21509	-108	-25	-118	-70	197	-7101	8381	-17279	-116	-7039	9434	-13512	0	-5334	8308	-15904	-64	-61	-108	39	-153	17	33	-76	-24	-56	89	-32	-17
1.033333	-146	3113	-11128	-24945	-148	-8126	-7779	-15794	-80	-7516	-12729	-13759	-227	-7604	-13234	-12420	-120	258	1600	-21391	-105	-23	-102	-68	205	-7149	8335	-17328	-87	-7092	9454	-13521	-32	-5367	8307	-15937	-59	-60	-110	39	-153	19	29	-76	-22	-58	78	-34	-5
1.034167	-148	3043	-11157	-24930	-101	-8121	-7683	-15692	-77	-7538	-12628	-13719	-162	-7680	-13059	-12219	-73	128	1374	-21282	-108	-24	-103	-70	47	-7191	8284	-17375	-58	-7140	9478	-13527	16	-5383	8322	-15967	-63	-63	-108	37	-152	17	34	-45	-23	-57	80	-36	-1
1.035000	-149	2955	-11169	-24911	-91	-8112	-7596	-15578	-95	-7571	-12529	-13674	-146	-7769	-12875	-12014	-43	-4	1162	-21181	-108	-24	-105	-68	-164	-7222	8236	-17406	-50	-7184	9500	-13528	23	-5385	8336	-15998	-65	-60	-109	38	-154	19	33	-78	-25	-57	81	-34	-5
1.035833	-138	2864	-11155	-24884	-119	-8112	-7519	-15429	-121	-7610	-12431	-13625	-153	-7876	-12677	-11800	-57	-135	966	-21094	-107	-24	-103	-69	-201	-7240	8185	-17425	-38	-7223	9525	-13516	-103	-5374	8356	-16026	-66	-59	-110	44	-153	21	29	-52	-18	-55	82	-32	-1
1.036667	-138	2761	-11113	-24847	-107	-8103	-7456	-15265	-100	-7649	-12329	-13563	-147	-7997	-12469	-11582	-120	-274	792	-21010	-107	-21	-98	-67	-114	-7249	8142	-17424	20	-7306	9543	-13496	-198	-5355	8379	-16056	-60	-56	-104	44	-148	24	35	-76	-18	-55	85	-29	2
1.037500	-139	2656	-11048	-24810	-103	-8103	-7382	-15072	-84	-7698	-12229	-13491	-127	-8123	-12252	-11356	-110	-405	632	-20946	-103	-18	-99	-65	-94	-7249	8097	-17414	54	-7285	9558	-13470	-29	-5322	8398	-16076	-60	-57	-103	43	-146	22	33	-73	-18	-55	90	-30	0
1.038333	-129	2543	-10963	-24764	-125	-8106	-7328	-14864	-83	-7756	-12136	-13410	-170	-8267	-12032	-11124	-44	-556	485	-20889	-104	-17	-97	-64	-87	-7247	8055	-17380	-12	-7317	9563	-13432	5	-5292	8416	-16093	-58	-57	-103	45	-150	22	35	-74	-21	-56	84	-29	0
1.039167	-129	2428	-10849	-24711	-162	-8110	-7279	-14631	-100	-7817	-12035	-13318	-144	-8420	-11806	-10882	1	-698	357	-20867	-107	-22	-101	-65	-91	-7236	8009	-17334	-60	-7348	9559	-13389	6	-5255	8427	-16119	-61	-58	-104	40	-151	20	34	-78	-10	-52	85	-32	0
1.040000	-154	2314	-10711	-24650	-99	-8118	-7234	-14378	-102	-7879	-11937	-13215	-117	-8579	-11571	-10624	-5	-842	243	-20811	-104	-22	-101	-70	-194	-7228	7963	-17271	-51	-7376	9538	-13306	-17	-5226	8428	-16135	-63	-59	-110	41	-150	20	33	-75	-22	-62	80	-33	-3
1.040833	-149	2203	-10545	-24586	-82	-8137	-7200	-14111	-104	-7952	-11839	-13100	-148	-8743	-11335	-10355	-18	-980	150	-20787	-108	-25	-100	-69	-186	-7212	7921	-17184	-8	-7401	9517	-13252	-44	-5194	8426	-16147	-63	-61	-107	32	-156	19	34	-76	-23	-58	82	-29	1
1.041667	-139	2103	-10351	-24497	-96	-8154	-7158	-13823	-115	-8023	-11733	-12969	-194	-8911	-11098	-10064	-23	-1125	80	-20771	-108	-22	-99	-66	-166	-7200	7874	-17085	-33	-7427	9480	-13160	-30	-5173	8415	-16153	-61	-60	-105	43	-149	17	29	-76	-22	-58	82	-32	-4
1.042500	-152	2003	-10139	-24428	-100	-8175	-7124	-13522	-118	-8095	-11625	-12831	-176	-9076	-10865	-9756	29	-1259	21	-20765	-109	-23	-101	-67	-147	-7192	7824	-16966	-53	-7452	9438	-13060	12	-5157	8396	-16155	-65	-58	-107	42	-151	17	32	-74	-25	-56	82	-29	-1
1.043333	-147	1911	-9904	-24339	-88	-8203	-7092	-13210	-122	-8179	-11513	-12685	-154	-9240	-10637	-9434	71	-1387	-6	-20760	-103	-19	-99	-68	-124	-7190	7773	-16836	-40	-7481	9379	-12949	149	-5156	8374	-16149	-61	-62	-104	44	-150	18	29	-75	-22	-58	84	-27	3
1.044167	-141	1827	-9655	-24242	-77	-8239	-7063	-12894	-117	-8260	-11394	-12527	-199	-9394	-10419	-9098	57	-1508	-19	-20763	-99	-21	-97	-67	-145	-7196	7721	-16698	-113	-7506	9318	-12825	259	-5173	8341	-16146	-63	-57	-103	43	-151	21	32	-72	-4	-53	84	-28	0
1.045000	-144	1748	-9385	-24118	-109	-8280	-7031	-12577	-114	-8352	-11271	-12358	-221	-9541	-10214	-8745	79	-1616	-4	-20765	-103	-18	-96	-66	-133	-7216	7665	-16555	-243	-7533	9242	-12695	-107	-5206	8310	-16127	-61	-55	-103	44	-147	22	36	-70	-16	-50	82	-26	4
1.045833	-147	1673	-9110	-24025	-86	-8331	-7003	-12260	-88	-8440	-11135	-12186	-204	-9680	-10018	-8386	70	-1712	30	-20780	-104	-19	-95	-66	-176	-7247	7605	-16404	-227	-7563	9167	-12563	-59	-5257	8265	-16108	-60	-48	-102	41	-144	20	36	-69	-18	-55	84	-26	1
1.046667	-142	1601	-8825	-23910	-61	-8390	-6973	-11952	-73	-8542	-10996	-12004	-199	-9808	-9844	-8019	5	-1791	87	-20794	-107	-19	-98	-68	-281	-7293	7539	-16262	-196	-7599	9080	-12408	56	-5327	8217	-16082	-62	-55	-104	42	-150	16	33	-75	-19	-56	79	-31	-3
1.047500	-132	1531	-8541	-23799	-83	-8460	-6952	-11648	-99	-8640	-10848	-11817	-202	-9925	-9686	-7637	37	-1854	165	-20813	-108	-25	-102	-70	-245	-7356	7474	-16122	-228	-7631	8993	-12296	40	-5417	8165	-16056	-66	-58	-109	42	-150	19	35	-81	-22	-58	81	17	0
1.048333	-147	1480	-8254	-23672	-66	-8533	-6927	-11349	-102	-8742	-10688	-11620	-172	-10025	-9539	-7283	26	-1891	268	-20830	-109	-24	-104	-69	-276	-7430	7407	-15993	-199	-7678	8909	-12170	-53	-5520	8115	-16018	-62	-62	-107	39	-156	12	29	-77	-26	-61	80	-32	-4
1.049167	-155	1390	-7969	-23551	-53	-8618	-6899	-11063	-69	-8844	-10518	-11418	-153	-10112	-9411	-6923	-26	-1910	398	-20847	-103	-5	-101	-68	-348	-7515	7344	-15870	-147	-7705	8827	-12048	49	-5639	8062	-15977	-63	-58	-107	39	-144	18	33	-75	-26	-59	82	-28	-1
1.050000	-145	1324	-7681	-23405	-49	-8705	-6865	-10781	-60	-8941	-10334	-11203	-187	-10189	-9297	-6563	-69	-1898	544	-20869	-104	-22	-99	-68	-274	-7616	7281	-15768	-73	-7747	8748	-11935	73	-5769	8017	-15928	-63	-57	-103	41	-151	17	36	-76	-21	-57	84	-27	0
1.050833	-152	1243	-7405	-23267	-52	-8796	-6837	-10518	-48	-9037	-10144	-10983	-196	-10247	-9201	-6246	-86	-1865	712	-20891	-110	-22	-98	-66	-228	-7729	7222	-15677	-99	-7787	8663	-11840	89	-5914	7965	-15881	-64	-56	-102	42	-149	20	13	-75	-27	-57	81	-28	-1
1.051667	-158	1160	-7137	-23124	-84	-8898	-6805	-10267	39	-9140	-9939	-10758	-162	-10314	-9107	-5913	-88	-1806	893	-20916	-109	-21	-98	-69	-150	-7860	7159	-15605	-135	-7840	8582	-11779	59	-6066	7918	-15837	-62	-57	-107	40	-150	19	33	-76	-22	-56	84	-26	2
1.052500	-159	1069	-6882	-22979	-76	-9002	-6775	-10023	122	-9237	-9731	-10529	-158	-10368	-9027	-5623	-68	-1726	1078	-20948	-105	-18	-100	-63	-158	-7999	7099	-15552	-110	-7890	8506	-11691	107	-6227	7865	-15788	-64	-57	-108	42	-153	18	23	-75	-21	-56	82	-28	-5
1.053333	-160	973	-6643	-22824	-39	-9119	-6743	-9795	57	-9333	-9514	-10294	-145	-10422	-8956	-5358	-88	-1625	1287	-20983	-108	-21	-99	-68	-185	-8153	7044	-15522	-79	-7950	8430	-11634	-3	-6386	7818	-15742	-65	-56	-107	41	-155	15	34	-75	-23	-58	82	-29	-3
1.054167	-158	865	-6411	-22668	-17	-9236	-6708	-9572	0	-9422	-9300	-10057	-179	-10490	-8892	-5128	-73	-1506	1494	-21025	-126	-21	-99	-70	-183	-8312	6988	-15505	-21	-8016	8352	-11608	-65	-6561	7770	-15699	-62	-58	-109	37	-152	20	29	-77	-13	-58	80	-31	-5
1.055000	-155	759	-6195	-22499	-44	-9354	-6673	-9363	-7	-9508	-9083	-9815	-188	-10533	-8831	-4928	-77	-1361	1708	-21070	-107	-23	-102	-72	-210	-8479	6935	-15509	-62	-8086	8276	-11588	-62	-6732	7722	-15660	-66	-57	-108	37	-158	18	33	-77	-22	-57	84	-32	-6
1.055833	-142	643	-5995	-22339	-39	-9474	-6631	-9161	-18	-9589	-8868	-9576	-179	-10600	-8770	-4769	-99	-1204	1921	-21123	-110	-24	-100	-69	-125	-8648	6880	-15527	-138	-8163	8198	-11590	-211	-6906	7672	-15625	-62	-55	-108	34	-158	18	32	-77	-24	-57	80	-32	-9
1.056667	-133	534	-5808	-22169	-32	-9593	-6585	-8970	-44	-9664	-8655	-9334	-134	-10672	-8703	-4641	-105	-1042	2131	-21182	-104	-23	-99	-72	-97	-8823	6830	-15559	-201	-8249	8120	-11597	-141	-7073	7618	-15594	-64	-58	-105	38	-155	17	32	-76	-22	-57	82	-30	-3
1.057500	-151	416	-5637	-21995	-7	-9712	-6539	-8789	-47	-9741	-8448	-9099	-87	-10757	-8633	-4552	-38	-874	2342	-21235	-104	-21	-98	-67	-122	-8997	6777	-15600	-357	-8342	8046	-11619	137	-7240	7565	-15565	-63	-53	-104	40	-153	20	33	-73	-23	-62	81	-31	-4
1.058333	-155	303	-5479	-21830	40	-9826	-6481	-8610	-34	-9811	-8246	-8867	-110	-10854	-8570	-4502	-30	-702	2542	-21322	-108	-23	-99	-70	-186	-9172	6720	-15650	-407	-8444	7964	-11672	-128	-7402	7507	-15544	-63	-61	-105	39	-151	18	33	-75	-21	-58	81	-31	-3
1.059167	-147	191	-5328	-21646	81	-9933	-6417	-8453	-67	-9880	-8060	-8642	-117	-10964	-8500	-4489	-60	-531	2736	-21398	-113	-22	-100	-67	-291	-9340	6660	-15707	-328	-8553	7883	-11698	-166	-7567	7445	-15524	-60	-59	-107	42	-144	21	33	-73	-21	-58	80	-32	-1
1.060000	-149	82	-5195	-21477	57	-10039	-6344	-8308	-109	-9951	-7886	-8426	-141	-11090	-8424	-4511	-102	-371	2922	-21481	-108	-22	-99	-67	-360	-9508	6599	-15764	-243	-8674	7802	-11745	-151	-7728	7376	-15510	-62	-61	-105	39	-149	20	35	-74	-22	-56	81	-31	0
1.060833	-153	-17	-5076	-21306	7	-10134	-6254	-8174	-138	-10021	-7735	-8225	-206	-11230	-8363	-4569	-108	-216	3103	-21564	-107	-26	-99	-70	-400	-9667	6529	-15823	-224	-8805	7725	-11802	-237	-7890	7299	-15500	-65	-58	-115	39	-149	17	29	-77	-23	-55	79	-32	0
1.061667	-154	-111	-4973	-21143	-15	-10223	-6160	-8053	-148	-10095	-7587	-8026	-235	-11380	-8265	-4656	-116	-74	3270	-21645	-105	-23	-98	-67	-429	-9822	6454	-15872	-196	-8944	7650	-11855	-205	-8054	7219	-15488	-64	-58	-107	38	-153	17	29	-75	-21	-53	81	-31	-4
1.062500	-155	-198	-4880	-20979	7	-10306	-6054	-7950	-165	-10176	-7464	-7849	-248	-11544	-8183	-4780	-133	54	3429	-21719	-107	-25	-100	-72	-415	-9969	6378	-15915	-161	-9088	7571	-11912	-113	-8214	7140	-15476	-62	-57	-107	38	-149	16	30	-103	-21	-56	80	-35	0
1.063333	-161	-270	-4802	-20826	-4	-10380	-5932	-7861	-208	-10293	-7358	-7682	-215	-11714	-8097	-4919	-105	167	3573	-21788	-108	-24	-99	-67	-403	-10106	6291	-15944	-162	-9236	7507	-11966	-60	-8377	7049	-15462	-64	-59	-108	39	-153	19	28	-73	-21	-56	81	-30	-1
1.064167	-158	-335	-4736	-20677	-23	-10449	-5805	-7790	-249	-10353	-7272	-7543	-196	-11894	-8016	-5060	-86	271	3712	-21869	-109	-23	-98	-66	-383	-10240	6201	-15962	-217	-9398	7439	-12008	79	-8548	6959	-15445	-63	-49	-104	39	-165	13	30	-75	-25	-56	80	-31	0
1.065000	-155	-390	-4684	-20540	-22	-10517	-5673	-7737	-249	-10458	-7207	-7415	-165	-12078	-7934	-5281	-64	357	3836	-21888	-109	-25	-99	-62	-300	-10365	6107	-15957	-205	-9564	7381	-12050	-68	-8721	6867	-15426	-64	-61	-109	39	-152	17	30	-76	-18	-56	81	-28	-4
1.065833	-161	-437	-4644	-20403	-42	-10579	-5530	-7696	-234	-10568	-7154	-7319	-83	-12265	-7855	-5491	-70	439	3952	-21908	-105	-24	-99	-66	-225	-10489	6010	-15936	-164	-9732	7326	-12080	-19	-8904	6774	-15396	-62	-60	-107	41	-165	17	32	-76	-21	-57	80	-30	-1
1.066667	-165	-476	-4612	-20278	-18	-10642	-5375	-7670	-216	-10693	-7131	-7218	-93	-12454	-7777	-5718	-82	506	4048	-21913	-110	-27	-101	-69	-238	-10601	5902	-15893	-145	-9909	7279	-12102	33	-9096	6677	-15370	-66	-62	-112	35	-155	13	29	-77	-22	-58	76	-34	-1
1.067500	-163	-500	-4594	-20161	20	-10708	-5219	-7661	-188	-10825	-7124	-7160	-153	-12643	-7704	-5963	-36	567	4127	-21894	-104	-25	-103	-74	-273	-10730	5799	-15824	-151	-10083	7239	-12114	-14	-9292	6583	-15327	-63	-60	-110	37	-155	15	34	-76	-25	-60	75	-32	-1
1.068333	-170	-522	-4591	-20053	-7	-10774	-5060	-7662	-185	-10968	-7132	-7120	-169	-12819	-7637	-6211	-39	628	4197	-21849	-104	-25	-103	-86	-212	-10848	5699	-15731	-168	-10254	7206	-12107	23	-9495	6495	-15284	-62	-60	-108	40	-149	16	33	-77	-23	-55	77	-28	-1
1.069167	-170	-531	-4587	-19945	-31	-10851	-4903	-7674	-159	-11119	-7156	-7107	-166	-12991	-7574	-6468	-29	690	4253	-21777	-107	-24	-101	-68	-56	-10966	5597	-15619	-172	-10429	7181	-12089	-75	-9707	6405	-15234	-41	-56	-110	43	-148	15	33	-77	-18	-57	77	-28	1
1.070000	-144	-540	-4591	-19853	-28	-10936	-4748	-7691	-111	-11277	-7196	-7115	-163	-13151	-7518	-6735	-27	750	4288	-21687	-102	-26	-100	-92	-111	-11096	5502	-15489	-187	-10600	7160	-12063	24	-9925	6325	-15181	-63	-57	-107	41	-150	20	34	-74	-21	-61	78	-27	0
1.070833	-156	-548	-4604	-19764	-25	-11035	-4604	-7718	-112	-11444	-7252	-7158	-196	-13302	-7467	-7010	-49	817	4310	-21569	-105	-19	-101	-69	-184	-11226	5412	-15330	-181	-10776	7135	-12024	115	-10144	6242	-15120	-62	-57	-103	41	-150	18	35	-75	-17	-53	79	-26	0
1.071667	-154	-555	-4617	-19681	-41	-11147	-4472	-7751	-129	-11606	-7318	-7225	-162	-13436	-7429	-7281	-74	890	4313	-21437	-107	-19	-100	-91	-131	-11364	5327	-15163	-105	-10945	7135	-11966	-100	-10370	6169	-15060	-62	-58	-103	40	-149	18	35	-74	-18	-53	82	-30	7
1.072500	-150	-562	-4632	-19607	-77	-11273	-4351	-7785	-145	-11776	-7399	-7325	-195	-13560	-7401	-7556	-80	974	4311	-21282	-107	-21	-100	-68	-81	-11515	5255	-14986	-108	-11115	7126	-11907	-92	-10591	6098	-14996	-65	-59	-104	40	-153	19	32	-77	-24	-55	81	-27	-1
1.073333	-173	-573	-4646	-19534	-96	-11418	-4247	-7821	-152	-11943	-7487	-7450	-231	-13667	-7375	-7841	-137	1064	4289	-21117	-113	-27	-104	-73	-41	-11677	5193	-14798	-149	-11277	7119	-11840	-36	-10811	6030	-14939	-67	-61	-108	39	-155	12	30	-81	-24	-58	77	-49	-5
1.074167	-161	-590	-4658	-19469	-93	-11581	-4161	-7870	-161	-12101	-7584	-7611	-151	-13754	-7358	-8119	-102	1167	4262	-20940	-107	-23	-101	-70	-86	-11842	5142	-14609	-280	-11436	7117	-11736	-152	-11028	5965	-14896	-64	-57	-107	40	-153	13	28	-75	-24	-57	80	-30	-1
1.075000	-167	-607	-4665	-19403	-120	-11753	-4083	-7902	-131	-12250	-7678	-7785	-116	-13820	-7350	-8374	-101	1280	4236	-20749	-108	-23	-102	-73	-104	-12016	5109	-14416	-334	-11596	7115	-11679	-75	-11235	5908	-14813	-65	-60	-108	35	-153	17	13	-79	-21	-58	78	-31	-3
1.075833	-164	-625	-4656	-19339	-117	-11937	-4035	-7942	-73	-12388	-7778	-7996	-173	-13865	-7353	-8667	-187	1402	4190	-20551	-108	-23	-102	-70	-61	-12198	5080	-14231	-283	-11747	7114	-11603	1	-11434	5855	-14754	-63	-59	-104	37	-153	15	32	-78	-21	-55	80	-31	-3
1.076667	-164	-652	-4644	-19284	-96	-12132	-3999	-7983	-23	-12511	-7876	-8217	-143	-13893	-7364	-8931	-204	1529	4144	-20348	-107	-41	-100	-66	-59	-12384	5073	-14047	-339	-11894	7118	-11504	-115	-11615	5805	-14701	-61	-58	-103	43	-150	18	35	-73	-26	-52	85	-40	0
1.077500	-146	-673	-4615	-19233	-105	-12331	-3987	-8024	-6	-12623	-7951	-8466	-113	-13897	-7381	-9189	-162	1658	4101	-20146	-107	-19	-96	-67	-46	-12579	5068	-13881	-310	-12040	7119	-11417	-143	-11786	5759	-14658	-67	-57	-101	42	-152	17	34	-75	-23	-53	85	-28	0
1.078333	-149	-701	-4588	-19185	-122	-12538	-3986	-8067	-35	-12718	-8064	-8723	-96	-13883	-7411	-9440	-143	1767	4053	-19958	-108	-18	-98	-67	-93	-12775	5072	-13731	-78	-12178	7118	-11333	-113	-11942	5712	-14621	-60	-56	-100	42	-152	18	34	-73	-10	-55	82	-29	-4
1.079167	-155	-732	-4551	-19126	-92	-12751	-4008	-8123	-66	-12807	-8150	-8997	-78	-13853	-7446	-9676	-122	1886	4005	-19735	-104	-18	-97	-67	-201	-12976	5084	-13596	22	-12313	7120	-11248	-117	-12087	5680	-14588	-62	-55	-102	43	-155	19	35	-73	-21	-52	82	-27	0
1.080000	-163	-758	-4506	-19114	-125	-12954	-4040	-8175	-82	-12875	-8227	-9278	-117	-13805	-7490	-9903	-117	1986	3956	-19518	-103	-22	-96	-67	-221	-13168	5093	-13482	-81	-12445	7115	-11172	-167	-12223	5623	-14567	-61	-59	-102	42	-151	19	32	-83	-21	-55	79	-30	-1
1.080833	-172	-788	-4451	-19089	-121	-13141	-4090	-8239	-118	-12936	-8289	-9558	-147	-13738	-7542	-10112	-107	2070	3916	-19322	-103	-22	-99	-72	-96	-13359	5104	-13388	-139	-12568	7111	-11097	-216	-12345	5581	-14552	-61	-58	-104	36	-152	19	32	-77	-22	-53	81	-31	-1
1.081667	-178	-800	-4393	-19074	-137	-13342	-4149	-8314	-126	-12980	-8345	-9840	-146	-13628	-7595	-10309	-112	2128	3873	-19112	-105	-23	-100	-73	-145	-13549	5111	-13313	-92	-12692	7100	-11024	-120	-12461	5539	-14541	-66	-63	-110	36	-152	15	29	-78	-40	-59	79	-36	-7
1.082500	-173	-809	-4336	-19070	-165	-13517	-4220	-8401	-117	-13014	-8385	-10105	-177	-13563	-7651	-10474	-98	2165	3839	-18897	-109	-25	-101	-72	-253	-13726	5119	-13256	32	-12806	7096	-10949	-30	-12560	5505	-14534	-113	-65	-104	36	-152	18	33	-77	-26	-55	84	-32	-1
1.083333	-165	-806	-4270	-19065	-96	-13672	-4285	-8487	-109	-13034	-8409	-10362	-237	-13455	-7705	-10621	-95	2177	3811	-18675	-99	-23	-100	-46	-178	-13888	5120	-13220	187	-12911	7086	-10878	45	-12653	5466	-14534	-64	-61	-102	38	-152	18	33	-75	-40	-55	82	-31	-1
1.084167	-164	-798	-4208	-19080	-56	-13806	-4350	-8599	-100	-13044	-8413	-10599	-228	-13336	-7759	-10739	-103	2162	3791	-18451	-105	-24	-100	-69	-59	-14041	5113	-13202	133	-13004	7074	-10800	80	-12741	5434	-14535	-61	-59	-104	38	-150	20	32	-77	-17	-56	82	-29	0
1.085000	-168	-780	-4147	-19098	-55	-13915	-4427	-8719	-51	-13043	-8407	-10822	-219	-13216	-7808	-10848	-107	2119	3781	-18217	-100	-21	-98	-68	-16	-14175	5099	-13201	-29	-13101	7055	-10730	122	-12826	5389	-14535	-61	-33	-104	40	-150	19	33	-72	-17	-55	82	-32	0
1.085833	-168	-752	-4088	-19125	-47	-14007	-4496	-8855	-83	-13031	-8379	-11018	-190	-13085	-7850	-10915	-117	2047	3779	-17976	-102	-22	-99	-70	-22	-14293	5077	-13218	-96	-13180	7027	-10649	120	-12908	5376	-14537	-60	-58	-107	38	-147	21	35	-73	-19	-57	82	-29	0
1.086667	-162	-721	-4035	-19165	-36	-14071	-4559	-9014	-109	-13015	-8337	-11199	-152	-12967	-7892	-10972	-130	1954	3788	-17734	-105	-22	-100	-69	-41	-14392	5041	-13245	-44	-13258	6993	-10570	90	-12987	5346	-14540	-62	-60	-108	37	-149	18	30	-76	-18	-58	79	-33	0
1.087500	-169	-684	-3989	-19216	-22	-14120	-4620	-9189	-110	-12986	-8279	-11352	-186	-12841	-7917	-10989	-82	1838	3809	-17487	-108	-25	-107	-70	-155	-14467	5005	-13273	5	-13324	6953	-10481	-68	-13019	5328	-14541	-67	-63	-107	36	-151	18	30	-74	-22	-58	81	-29	0
1.088333	-164	-639	-3945	-19268	-24	-14129	-4663	-9371	-121	-12944	-8202	-11482	-202	-12723	-7929	-10987	-61	1713	3863	-17229	-108	-23	-100	-69	-221	-14523	4963	-13330	28	-13375	6905	-10385	-33	-13136	5306	-14535	-64	-60	-107	36	-150	35	33	-75	-22	-45	82	-33	0
1.089167	-161	-592	-3908	-19321	-40	-14121	-4699	-9591	-156	-12895	-8112	-11586	-150	-12611	-7927	-10968	-66	1576	3902	-16973	-110	-26	-103	-68	-274	-14546	4915	-13384	42	-13422	6844	-10286	-7	-13199	5286	-14528	-64	-63	-105	39	-151	18	32	-73	-19	-60	81	-31	-1
1.090000	-167	-543	-3881	-19379	-18	-14090	-4721	-9785	-191	-12841	-8011	-11674	-173	-12528	-7917	-10927	-39	1431	3968	-16714	-105	-25	-102	-70	-315	-14553	4862	-13448	-35	-13452	6767	-10183	-50	-13257	5266	-14518	-64	-61	-99	37	-153	6	75	-77	-26	-59	79	-33	-6
1.090833	-161	-496	-3862	-19435	-46	-14041	-4735	-10011	-182	-12777	-7901	-11744	-214	-12413	-7888	-10879	-49	1287	4064	-16455	-110	-25	-105	-70	-288	-14528	4807	-13507	-150	-13465	6684	-10074	-112	-13307	5249	-14501	-63	-63	-107	38	-149	16	33	-78	-22	-59	80	-32	-3
1.091667	-155	-444	-3839	-19485	-40	-13964	-4732	-10244	-187	-12704	-7792	-11795	-184	-12329	-7847	-10809	-110	1150	4170	-16196	-108	-24	-103	-70	-288	-14479	4746	-13572	-206	-13470	6585	-9965	-62	-13339	5228	-14483	-64	-60	-107	41	-152	13	29	-77	-24	-60	80	-31	-1
1.092500	-155	-393	-3825	-19526	-29	-13872	-4718	-10490	-166	-12626	-7648	-11833	-185	-12256	-7790	-10734	-70	1018	4296	-15941	-105	-26	-102	-69	-271	-14410	4686	-13635	-173	-13449	6471	-9861	-63	-13356	5207	-14462	-63	-62	-107	37	-155	15	30	-77	-19	-59	80	-34	-3
1.093333	-156	-355	-3817	-19558	-65	-13768	-4695	-10745	-100	-12547	-7514	-11865	-225	-12192	-7726	-10652	-17	905	4436	-15686	-115	-23	-103	-69	-363	-14292	4620	-13698	-109	-13428	6343	-9759	275	-13358	5179	-14440	-63	-59	-110	37	-150	16	33	-78	-23	-65	78	-32	2
1.094167	-165	-314	-3811	-19577	-80	-13641	-4659	-11003	-87	-12471	-7381	-11892	-228	-12139	-7656	-10568	-17	802	4592	-15437	-109	-26	-102	-67	-378	-14193	4552	-13755	-78	-13387	6206	-9669	588	-13339	5145	-14416	-69	-61	-108	37	-151	13	28	-79	-26	-58	80	-32	-5
1.095000	-174	-274	-3807	-19583	-61	-13507	-4610	-11264	-115	-12391	-7243	-11915	-190	-12098	-7577	-10483	-5	722	4763	-15193	-105	-25	-100	-66	-263	-14054	4479	-13813	12	-13330	6057	-9586	512	-13298	5104	-14391	-85	-62	-107	35	-152	11	26	-80	-24	-59	80	-32	-4
1.095833	-174	-242	-3808	-19573	-63	-13357	-4553	-11520	-99	-12311	-7117	-11933	-206	-12063	-7489	-10400	-82	656	4941	-14958	-108	-24	-101	-69	-214	-13895	4402	-13860	70	-13255	5898	-9516	357	-13228	5063	-14370	-63	-60	-105	38	-151	13	33	-76	-22	-59	78	-35	-1
1.096667	-171	-213	-3807	-19541	-57	-13198	-4478	-11774	-112	-12235	-6985	-11950	-194	-12041	-7400	-10325	-159	609	5132	-14721	-103	-22	-97	-66	-237	-13723	4327	-13904	-5	-13168	5735	-9461	330	-13126	5011	-14344	-61	-58	-100	40	-150	22	34	-76	-19	-55	80	-30	2
1.097500	-173	-188	-3849	-19501	-49	-13033	-4398	-12005	-135	-12160	-6857	-11967	-138	-12010	-7314	-10263	-172	583	5327	-14496	-101	-22	-99	-68	-251	-13536	4245	-13941	-41	-13066	5565	-9423	355	-13002	4951	-14327	-59	-58	-108	41	-145	19	33	-74	-16	-58	85	-28	5
1.098333	-176	-173	-3816	-19439	-85	-12870	-4311	-12270	-126	-12093	-6746	-11989	-161	-11996	-7232	-10206	-204	556	5514	-14278	-102	-26	-101	-67	-188	-13344	4155	-13979	-13	-12961	5397	-9411	367	-12853	4885	-14312	-64	-61	-107	38	-150	16	30	-85	-21	-57	93	-33	-1
1.099167	-178	-167	-3821	-19368	-108	-12701	-4210	-12484	-125	-12030	-6643	-12010	-210	-11980	-7159	-10160	-148	560	5701	-14062	-108	-23	-98	-66	-174	-13142	4069	-14001	-14	-12840	5245	-9408	125	-12671	4816	-14301	-64	-58	-105	41	-155	19	33	-77	-21	-56	81	-30	-4
1.100000	-163	-170	-3830	-19281	-103	-12532	-4095	-12717	-114	-11967	-6543	-12028	-190	-11966	-7113	-10128	-201	564	5878	-13848	-108	-25	-97	-68	-188	-12942	3974	-14027	-31	-12718	5076	-9423	86	-12467	4743	-14292	-70	-62	-107	41	-136	18	28	-79	-23	-56	80	-29	-1
1.100833	-162	-172	-3842	-19180	-98	-12368	-3974	-12918	-125	-11903	-6455	-12039	-168	-11948	-7031	-10104	-231	573	6051	-13637	-107	-22	-98	-68	-239	-12735	3887	-14042	-18	-12585	4929	-9455	-116	-12237	4669	-14290	-61	-62	-108	38	-153	17	32	-76	-24	-58	81	-29	-6
1.101667	-162	-189	-3851	-19079	-105	-12209	-3846	-13100	-144	-11859	-6403	-12050	-216	-11933	-6981	-10092	-129	585	6211	-13429	-103	-21	-100	-68	-206	-12533	3792	-14054	-73	-12454	4794	-9504	-170	-11986	4597	-14288	-63	-62	-107	39	-151	17	29	-62	-23	-56	79	-30	-3
1.102500	-155	-217	-3866	-18972	-138	-12057	-3709	-13267	-127	-11779	-6303	-12057	-216	-11916	-6940	-10092	-40	593	6357	-13224	-107	-24	-100	-68	-92	-12338	3704	-14061	-109	-12323	4681	-9564	-216	-11728	4523	-14292	-62	-58	-107	36	-149	19	34	-75	-22	-55	82	-30	-1
1.103333	-150	-249	-3869	-18857	-141	-11915	-3560	-13406	-117	-11719	-6244	-12056	-205	-11891	-6905	-10099	2	600	6489	-13019	-101	-21	-99	-46	-57	-12150	3617	-14062	-101	-12191	4582	-9627	-143	-11451	4463	-14293	-59	-58	-105	42	-149	10	32	-76	-22	-55	81	-30	2
1.104167	-151	-296	-3877	-18749	-141	-11779	-3400	-13526	-110	-11648	-6181	-12049	-208	-11868	-6881	-10117	-29	594	6598	-12815	-104	-22	-98	-64	-78	-11976	3538	-14061	-165	-12065	4510	-9700	-177	-11175	4403	-14300	-62	-56	-104	42	-151	22	35	-74	-22	-53	82	-27	-11
1.105000	-139	-346	-3881	-18627	-154	-11668	-3252	-13622	-115	-11593	-6131	-12034	-166	-11839	-6856	-10135	-63	587	6702	-12611	-101	-19	-96	-65	32	-11815	3469	-14056	-190	-11946	4456	-9775	-139	-10897	4357	-14306	-62	-65	-104	42	-150	20	38	-73	-19	-52	85	-27	1
1.105833	-142	-408	-3885	-18514	-127	-11563	-3096	-13692	-108	-11510	-6085	-12012	-166	-11808	-6843	-10171	-91	568	6782	-12411	-103	-16	-95	-65	42	-11655	3400	-14053	-253	-11834	4424	-9857	-224	-10633	4315	-14318	-65	-56	-103	43	-149	21	37	-74	-23	-55	84	-28	0
1.106667	-161	-477	-3883	-18406	-133	-11476	-2946	-13746	-134	-11440	-6049	-11988	-188	-11776	-6834	-10212	-136	542	6854	-12215	-112	-24	-101	-72	-96	-11546	3347	-14051	-258	-11738	4412	-9938	-263	-10382	4284	-14335	-68	-87	-103	36	-156	12	29	-91	-24	-59	78	-33	-6
1.107500	-176	-552	-3873	-18303	-167	-11403	-2800	-13774	-166	-11365	-6013	-11959	-211	-11739	-6818	-10257	-109	504	6916	-12017	-111	-24	-99	-72	-135	-11443	3290	-14046	-198	-11643	4427	-10004	-397	-10151	4265	-14341	-63	-59	-107	37	-156	18	29	-76	-22	-57	80	-32	-4
1.108333	-152	-621	-3850	-18196	-166	-11337	-2652	-13773	-137	-11285	-5972	-11920	-218	-11668	-6788	-10298	-98	466	6976	-11817	-105	-21	-99	-73	-134	-11340	3287	-14038	-267	-11558	4464	-10081	-643	-9936	4263	-14348	-62	-59	-104	36	-155	17	30	-78	-25	-57	84	-29	0
1.109167	-160	-689	-3823	-18091	-122	-11287	-2505	-13756	-146	-11208	-5936	-11882	-189	-11652	-6768	-10352	-168	418	7032	-11615	-107	-22	-99	-69	-141	-11258	3275	-14030	-336	-11479	4516	-10146	-750	-9750	4271	-14349	-64	-59	-104	39	-152	17	32	-78	-22	-56	84	-32	-4
1.110000	-161	-775	-3780	-17987	-92	-11249	-2389	-13719	-162	-11133	-5897	-11853	-149	-11593	-6732	-10397	-181	367	7088	-11410	-105	-21	-99	-69	-84	-11210	3277	-14019	-318	-11416	4587	-10200	-741	-9593	4293	-14354	-61	-43	-105	38	-153	16	35	-79	-23	-55	84	-30	0
1.110833	-153	-856	-3728	-17883	-132	-11224	-2275	-13663	-167	-11057	-5855	-11819	-147	-11551	-6691	-10458	-180	312	7150	-11197	-109	-21	-113	-69	-131	-11171	3299	-14010	-273	-11359	4671	-10248	-659	-9469	4328	-14352	-65	-58	-104	38	-150	19	35	-79	-23	-53	85	-15	-3
1.111667	-152	-927	-3664	-17776	-129	-11210	-2179	-13594	-154	-10984	-5817	-11791	-127	-11490	-6642	-10511	-165	252	7218	-10979	-107	-21	-99	-70	-217	-11149	3332	-14000	-214	-11310	4769	-10279	-716	-9375	4369	-14357	-63	-56	-105	38	-152	16	34	-77	-23	-55	86	-30	1
1.112500	-152	-1002	-3592	-17665	-94	-11204	-2095	-13511	-91	-10912	-5764	-11782	-138	-11428	-6586	-10572	-153	184	7297	-10759	-105	-22	-97	-72	-227	-11147	3380	-13992	-231	-11264	4872	-10315	-1061	-9309	4421	-14339	-64	-57	-102	40	-153	20	34	-76	-23	-56	81	-31	-1
1.113333	-167	-1077	-3508	-17554	-92	-11210	-2032	-13421	-50	-10850	-5702	-11780	-151	-11356	-6521	-10631	-111	119	7387	-10525	-119	-23	-100	-73	-232	-11157	3440	-13981	-234	-11227	4989	-10318	-896	-9280	4479	-14326	-63	-58	-105	36	-155	17	36	-88	-23	-56	73	-29	-5
1.114167	-172	-1149	-3418	-17433	-76	-11245	-1981	-13319	-27	-10790	-5643	-11794	-138	-11281	-6451	-10695	-131	46	7487	-10282	-109	-22	-100	-72	-293	-11197	3509	-13977	-181	-11194	5104	-10325	-828	-9274	4542	-14313	-65	-58	-107	37	-153	17	32	-78	-22	-58	81	-26	-6
1.115000	-171	-1222	-3314	-17308	-78	-11239	-1948	-13218	-17	-10729	-5588	-11820	-160	-11192	-6385	-10760	-127	-25	7603	-10031	-111	-28	-104	-76	-252	-11218	3592	-13960	-215	-11167	5219	-10316	-807	-9294	4607	-14297	-66	-55	-112	30	-159	15	28	-83	-26	-60	79	-35	-5
1.115833	-165	-1261	-3207	-17179	-81	-11262	-1924	-13111	-39	-10680	-5500	-11860	-164	-11100	-6300	-10826	-64	-103	7733	-9770	-91	-24	-101	-74	-119	-11257	3689	-13943	-250	-11139	5334	-10294	-704	-9330	4686	-14273	-66	-61	-107	37	-151	18	33	-80	-27	-58	81	-33	1
1.116667	-155	-1362	-3090	-17034	-44	-11281	-1912	-12997	-49	-10623	-5381	-11906	-174	-10986	-6212	-10881	34	-187	7870	-9502	-104	-19	-100	-70	42	-11302	3792	-13920	-206	-11108	5451	-10264	-581	-9386	4766	-14239	-63	-78	-109	32	-150	21	36	-76	-19	-56	84	-32	0
1.117500	-161	-1441	-2975	-16888	-57	-11305	-1908	-12884	-83	-10574	-5317	-11967	-203	-10874	-6127	-10944	89	-280	8011	-9240	-102	-19	-99	-67	43	-11344	3899	-13898	-220	-11086	5561	-10222	-512	-9461	4842	-14207	-62	-56	-103	40	-148	18	35	-75	-21	-57	81	-29	-3
1.118333	-166	-1521	-2860	-16741	-75	-11330	-1912	-12775	-61	-10525	-5223	-12038	-156	-10749	-6039	-11009	73	-385	8152	-8984	-104	-22	-100	-68	-77	-11400	4017	-13876	-237	-11061	5659	-10178	-373	-9541	4922	-14172	-62	-41	-105	40	-151	19	34	-76	-23	-55	84	-30	-1
1.119167	-160	-1607	-2744	-16569	-72	-11355	-1919	-12673	-18	-10479	-5122	-12120	-121	-10622	-5953	-11067	94	-497	8282	-8745	-105	-19	-99	-69	-141	-11444	4132	-13849	-213	-11040	5740	-10124	-354	-9630	5002	-14131	-61	-55	-104	40	-153	20	33	-74	-22	-59	81	-28	1
1.120000	-158	-1703	-2633	-16437	-116	-11382	-1923	-12573	-46	-10434	-5038	-12203	-136	-10483	-5870	-11131	108	-627	8406	-8537	-105	-22	-101	-70	-133	-11487	4250	-13819	-257	-11019	5811	-10070	-163	-9724	5077	-14087	-67	-60	-105	46	-150	19	33	-76	-21	-57	81	-31	1
1.120833	-150	-1807	-2527	-16283	-128	-11403	-1929	-12480	-46	-10386	-4922	-12285	-161	-10343	-5781	-11184	77	-758	8509	-8342	-107	-21	-100	-67	-81	-11511	4370	-13789	-311	-10999	5872	-10009	3	-9821	5163	-14039	-65	-56	-104	36	-151	20	33	-76	-24	-59	80	-28	0
1.121667	-145	-1916	-2422	-16136	-113	-11424	-1930	-12394	-49	-10334	-4822	-12358	-191	-10200	-5696	-11239	80	-906	8587	-8233	-107	-22	-99	-67	-90	-11532	4490	-13752	-503	-10973	5911	-9949	16	-9913	5249	-13985	-65	-57	-109	42	-150	22	35	-75	-21	-57	81	-31	-3
1.122500	-149	-2036	-2322	-15998	-96	-11435	-1925	-12310	-115	-10282	-4728	-12440	-150	-10057	-5608	-11291	33	-1063	8637	-8163	-103	-21	-101	-68	-149	-11544	4626	-13718	-1098	-10956	5937	-9885	1	-10006	5330	-13933	-64	-57	-104	37	-150	20	33	-76	-23	-56	81	-28	0
1.123333	-143	-2161	-2239	-15858	-102	-11442	-1913	-12234	-153	-10227	-4638	-12498	-116	-9916	-5525	-11338	85	-1231	8650	-8162	-107	-23	-102	-69	-69	-11537	4723	-13682	-1314	-10939	5943	-9832	71	-10094	5412	-13875	-67	-58	-104	10	-149	16	32	-76	-23	-56	80	-33	-1
1.124167	-156	-2289	-2154	-15729	-130	-11442	-1894	-12163	-145	-10170	-4556	-12548	-99	-9776	-5438	-11378	135	-1404	8630	-8232	-104	-21	-99	-67	-108	-11517	4832	-13649	-1124	-10915	5938	-9774	162	-10175	5500	-13804	-60	-57	-107	37	-147	20	34	-76	-23	-56	82	-28	-1
1.125000	-154	-2419	-2072	-15614	-162	-11425	-1850	-12092	-116	-10109	-4437	-12573	-101	-9640	-5347	-11414	127	-1578	8569	-8388	-100	-19	-98	-67	-170	-11483	4935	-13601	-1016	-10890	5916	-9721	215	-10249	5586	-13737	-58	-56	-108	43	-147	22	37	-74	-17	-53	85	-23	2
1.125833	-147	-2550	-1992	-15503	-166	-11399	-1824	-12032	-126	-10052	-4399	-12583	-110	-9512	-5257	-11444	54	-1755	8466	-8633	-104	-21	-107	-63	-196	-11436	5028	-13564	-849	-10864	5884	-9669	35	-10313	5676	-13669	-59	-56	-108	40	-149	20	33	-75	-21	-48	85	-26	1
1.126667	-150	-2681	-1920	-15414	-141	-11364	-1786	-11976	-125	-9995	-4332	-12572	-115	-9391	-5169	-11480	43	-1935	8322	-8970	-105	-22	-99	-66	-172	-11379	5109	-13528	-703	-10840	5837	-9625	33	-10377	5760	-13597	-62	-58	-104	37	-151	15	30	-77	-23	-57	82	-30	-1
1.127500	-149	-2801	-1846	-15334	-147	-11314	-1741	-11924	-125	-9933	-4270	-12542	-159	-9277	-5079	-11488	37	-2101	8139	-9395	-102	-24	-102	-78	-171	-11312	5176	-13498	-618	-10807	5785	-9587	223	-10426	5856	-13514	-64	-56	-109	36	-150	17	30	-81	-23	-56	80	-29	2
1.128333	-148	-2918	-1775	-15267	-168	-11241	-1691	-11868	-163	-9870	-4204	-12488	-206	-9184	-4988	-11501	58	-2255	7926	-9905	-102	-23	-100	-65	-229	-11229	5238	-13452	-495	-10766	5733	-9555	356	-10463	5946	-13429	-65	-58	-109	38	-146	18	35	-74	-23	-56	84	-27	-3
1.129167	-127	-3016	-1693	-15212	-159	-11151	-1638	-11821	-153	-9812	-4149	-12420	-236	-9064	-4895	-11504	64	-2396	7686	-10501	-105	-23	-99	-55	-251	-11148	5278	-13414	-338	-10701	5674	-9525	314	-10493	6040	-13341	-62	-56	-107	41	-153	13	33	-76	-18	-52	84	-26	-1
1.130000	-150	-3108	-1616	-15169	-151	-11039	-1583	-11776	-130	-9752	-4089	-12333	-240	-8965	-4800	-11505	-19	-2521	7426	-11164	-104	-24	-99	-68	-213	-11056	5310	-13377	-272	-10677	5610	-9506	276	-10511	6129	-13250	-59	-52	-107	40	-151	19	36	-73	-23	-55	84	-29	0
1.130833	-149	-3182	-1538	-15135	-159	-10911	-1533	-11738	-40	-9692	-4029	-12239	-240	-8865	-4707	-11490	-63	-2618	7155	-11885	-112	-23	-100	-75	-243	-10961	5323	-13342	-248	-10629	5553	-9489	138	-10513	6208	-13154	-63	-57	-107	39	-158	15	33	-75	-10	-53	86	-29	-3
1.131667	-152	-3246	-1456	-15113	-145	-10757	-1489	-11702	-15	-9629	-3961	-12137	-255	-8764	-4614	-11468	-66	-2695	6884	-12651	-108	-26	-101	-72	-269	-10865	5325	-13308	-203	-10579	5490	-9482	136	-10511	6286	-13057	-67	-62	-113	38	-153	15	33	-77	-26	-59	79	-32	-5
1.132500	-160	-3296	-1399	-15103	-145	-10582	-1438	-11676	-80	-9569	-3891	-12032	-316	-8667	-4522	-11434	-25	-2735	6626	-13444	-104	-26	-99	-68	-160	-10768	5315	-13270	-158	-10521	5460	-9482	140	-10488	6355	-12952	-63	-59	-107	38	-151	11	34	-77	-23	-57	81	-31	0
1.133333	-155	-3331	-1289	-15095	-146	-10375	-1387	-11651	-74	-9494	-3812	-11928	-597	-8555	-4424	-11388	47	-2750	6388	-14250	-108	-26	-100	-68	-111	-10670	5298	-13234	-8	-10472	5383	-9488	115	-10458	6410	-12850	-62	-61	-109	40	-128	16	41	-77	-22	-60	79	-30	-1
1.134167	-167	-3351	-1205	-15089	-127	-10145	-1343	-11645	-117	-9418	-3727	-11832	-741	-8436	-4328	-11329	-14	-2728	6171	-15054	-109	-26	-110	-72	-185	-10581	5271	-13191	89	-10424	5331	-9497	201	-10410	6455	-12740	-65	-61	-108	37	-158	11	29	-78	-24	-51	80	-31	-6
1.135000	-152	-3371	-1132	-15093	-147	-9892	-1300	-11651	-128	-9335	-3631	-11756	-611	-8301	-4230	-11254	-43	-2678	5996	-15842	-107	-25	-99	-70	-205	-10489	5238	-13151	112	-10377	5280	-9518	187	-10348	6483	-12625	-67	-60	-109	35	-154	13	30	-76	-23	-57	76	-34	-6
1.135833	-135	-3377	-1058	-15095	-156	-9617	-1256	-11662	-110	-9241	-3526	-11686	-566	-8157	-4127	-11161	-48	-2598	5863	-16591	-107	-25	-100	-66	-198	-10401	5202	-13105	161	-10338	5235	-9537	140	-10271	6509	-12514	-63	-58	-110	37	-153	17	34	-76	-23	-57	72	-29	1
1.136667	-143	-3379	-989	-15099	-122	-9315	-1214	-11684	-76	-9134	-3410	-11639	-510	-7991	-4024	-11051	-12	-2488	5775	-17284	-104	-25	-99	-68	-203	-10315	5166	-13053	231	-10310	5193	-9559	147	-10181	6519	-12396	-61	-57	-103	35	-149	17	36	-75	-21	-57	82	-29	1
1.137500	-145	-3373	-929	-15104	-102	-9002	-1172	-11729	-85	-9009	-3284	-11619	-411	-7809	-3911	-10920	36	-2353	5734	-17919	-109	-23	-98	-58	-204	-10238	5131	-13000	259	-10286	5155	-9586	29	-10081	6516	-12285	-62	-56	-105	42	-152	19	35	-76	-18	-55	80	-29	2
1.138333	-136	-3371	-879	-15113	-88	-8662	-1130	-11789	-41	-8868	-3155	-11630	-297	-7610	-3801	-10775	-80	-2202	5737	-18485	-104	-21	-96	-67	-177	-10166	5093	-12947	318	-10282	5108	-9618	42	-9973	6495	-12170	-59	-58	-97	41	-146	19	35	-74	-16	-57	80	-29	5
1.139167	-111	-3367	-836	-15118	-109	-8313	-1100	-11866	-28	-8719	-3015	-11665	-247	-7388	-3682	-10613	-164	-2041	5781	-18973	-105	-9	-103	-69	-190	-10086	5069	-12890	391	-10290	5070	-9647	-21	-9857	6480	-12063	-61	-57	-109	39	-150	20	37	-74	-17	-59	80	-26	0
1.140000	-104	-3364	-804	-15122	-95	-7947	-1063	-11958	-74	-8544	-2850	-11708	-250	-7154	-3565	-10430	-150	-1869	5863	-19383	-107	-24	-101	-72	-171	-10048	5036	-12833	398	-10312	5025	-9679	9	-9737	6459	-11963	-64	-63	-102	38	-152	13	33	-78	-24	-63	76	-33	-3
1.140833	-118	-3360	-781	-15128	-70	-7580	-1045	-12066	-44	-8355	-2722	-11824	-220	-6893	-3433	-10230	-178	-1692	5980	-19703	-118	-26	-101	-81	-97	-9995	5017	-12769	367	-10341	4999	-9697	86	-9607	6423	-11865	-63	-63	-105	39	-152	16	34	-75	-24	-59	76	-30	-1
1.141667	-114	-3347	-762	-15122	-83	-7199	-1016	-12207	5	-8141	-2564	-11941	-173	-6618	-3301	-10004	-147	-1519	6117	-19943	-108	-24	-99	-70	-68	-9948	5004	-12711	259	-10381	4968	-9712	-41	-9472	6393	-11769	-63	-63	-105	39	-152	15	30	-77	-24	-62	77	-30	-1
1.142500	-113	-3343	-749	-15122	-87	-6820	-1000	-12309	10	-7906	-2408	-12079	-179	-6323	-3163	-9765	-111	-1353	6272	-20097	-113	-27	-101	-69	-27	-9894	5000	-12643	163	-10430	4944	-9719	-97	-9343	6373	-11698	-67	-62	-109	41	-152	18	33	-77	-26	-59	81	-29	0
1.143333	-108	-3317	-736	-15114	-42	-6436	-988	-12451	-27	-7653	-2250	-12240	-113	-6022	-3021	-9509	-128	-1190	6433	-20168	-108	-23	-98	-67	-29	-9886	4999	-12588	113	-10485	4931	-9714	-194	-9215	6360	-11629	-64	-58	-104	41	-149	16	34	-77	-22	-60	81	-27	-1
1.144167	-114	-3295	-723	-15106	-27	-6058	-988	-12595	-3	-7383	-2097	-12414	-65	-5707	-2881	-9241	-90	-1051	6590	-20164	-108	-24	-98	-83	-127	-9864	5011	-12551	89	-10538	4925	-9700	-297	-9086	6359	-11578	-61	-59	-103	42	-149	19	35	-77	-18	-56	87	-42	2
1.145000	-133	-3259	-714	-15089	-56	-5682	-992	-12750	-1	-7093	-1953	-12604	-74	-5386	-2736	-8957	-146	-921	6739	-20081	-107	-17	-97	-66	-210	-9852	5024	-12489	149	-10590	4934	-9671	-188	-8965	6369	-11530	-61	-53	-104	41	-150	20	32	-75	-21	-56	87	-26	3
1.145833	-170	-3214	-700	-15079	-49	-5319	-1003	-12907	-36	-6793	-1814	-12794	-38	-5064	-2596	-8664	-173	-814	6867	-19917	-108	-18	-93	-64	-187	-9856	5044	-12454	143	-10636	4945	-9635	-124	-8852	6397	-11504	-62	-56	-105	42	-148	18	34	-75	-7	-55	85	-28	0
1.146667	-204	-3163	-684	-15061	-31	-4968	-1027	-13071	-65	-6486	-1689	-13001	8	-4746	-2460	-8368	-239	-719	6970	-19729	-104	-21	-100	-67	-79	-9868	5065	-12437	136	-10678	4971	-9594	11	-8761	6437	-11493	-28	-56	-109	35	-144	18	30	-81	-25	-58	79	-30	0
1.147500	-225	-3095	-662	-15041	-18	-4629	-1057	-13239	-87	-6160	-1574	-13207	85	-4428	-2336	-8074	-434	-637	7045	-19462	-105	-22	-100	-70	-90	-9891	5093	-12428	264	-10703	5007	-9534	26	-8651	6495	-11496	-67	-60	-109	40	-152	16	30	-79	-23	-62	80	-29	-4
1.148333	-198	-3011	-628	-15011	5	-4303	-1094	-13401	-61	-5834	-1475	-13412	78	-4121	-2221	-7772	-415	-563	7090	-19136	-112	-26	-103	-72	-46	-9914	5120	-12441	228	-10713	5060	-9466	-68	-8570	6568	-11535	-66	-60	-112	37	-156	16	28	-81	-27	-61	79	-33	-3
1.149167	-201	-2910	-584	-14984	-16	-3996	-1131	-13565	-32	-5506	-1388	-13610	45	-3825	-2106	-7475	-251	-494	7108	-18760	-99	-19	-95	-67	-40	-9940	5157	-12464	188	-10700	5128	-9391	23	-8476	6658	-11541	-65	-58	-109	39	-149	19	28	-78	-25	-60	84	-28	0
1.150000	-216	-2797	-525	-14944	-30	-3701	-1169	-13727	-13	-5181	-1315	-13800	66	-3542	-2010	-7186	-171	-427	7100	-18337	-108	-19	-100	-68	-172	-9981	5186	-12504	234	-10667	5210	-9310	36	-8406	6762	-11576	-63	-58	-107	39	-153	15	28	-79	-23	-57	84	-30	-4
1.150833	-218	-2671	-461	-14897	22	-3423	-1213	-13877	3	-4866	-1261	-13981	46	-3279	-1928	-6904	-193	-356	7068	-17873	-107	-11	-100	-68	-236	-10014	5224	-12557	231	-10614	5303	-9227	-17	-8341	6876	-11637	-61	-57	-105	38	-138	25	34	-77	-18	-57	86	-31	0
1.151667	-217	-2530	-384	-14848	27	-3179	-1257	-14007	-72	-4561	-1227	-14161	119	-3032	-1861	-6638	-162	-270	7022	-17368	-105	-18	-99	-70	-166	-10053	5261	-12628	187	-10538	5404	-9130	87	-8280	7000	-11698	-62	-56	-110	37	-151	20	32	-80	-23	-53	84	-29	-3
1.152500	-221	-2388	-305	-14796	18	-2932	-1305	-14175	-121	-4271	-1202	-14327	175	-2820	-1813	-6394	-184	-178	6965	-16831	-110	-22	-98	-68	-155	-10084	5301	-12709	190	-10447	5517	-9057	101	-8229	7129	-11770	-61	-60	-108	40	-151	21	30	-78	-23	-56	84	-30	0
1.153333	-197	-2236	-220	-14742	19	-2717	-1351	-14317	-124	-4009	-1196	-14491	126	-2630	-1779	-6164	-223	-68	6902	-16266	-107	-22	-100	-68	-196	-10111	5340	-12798	143	-10339	5636	-8977	21	-8176	7268	-11844	-64	-60	-108	38	-159	16	32	-80	-22	-56	82	-30	-1
1.154167	-180	-2084	-134	-14676	-8	-2519	-1397	-14451	-103	-3777	-1198	-14645	165	-2467	-1762	-5963	-221	63	6847	-15669	-103	-24	-100	-55	-187	-10122	5380	-12891	132	-10212	5760	-8903	192	-8125	7404	-11927	-66	-58	-110	41	-155	16	30	-79	-23	-52	82	-29	-7
1.155000	-179	-1934	-47	-14615	-9	-2341	-1459	-14581	-70	-3573	-1213	-14794	166	-2330	-1760	-5782	-158	220	6804	-15051	-107	-24	-99	-70	-176	-10123	5425	-12982	162	-10065	5892	-8834	24	-8079	7543	-12010	-63	-58	-108	38	-150	17	30	-79	-22	-57	80	-30	-1
1.155833	-171	-1785	49	-14548	-28	-2184	-1490	-14707	-60	-3397	-1241	-14939	138	-2223	-1770	-5633	-74	397	6777	-14415	-105	-24	-99	-73	-205	-10106	5475	-13071	76	-9930	6023	-8775	-114	-8033	7684	-12093	-62	-61	-107	39	-149	20	34	-76	-22	-66	84	-29	-1
1.156667	-143	-1640	138	-14481	-66	-2043	-1578	-14818	-59	-3257	-1279	-15082	54	-2147	-1788	-5508	-50	604	6774	-13778	-107	-23	-100	-72	-263	-10074	5527	-13152	71	-9775	6159	-8722	-6	-7983	7813	-12175	-61	-60	-105	38	-154	16	33	-79	-21	-56	81	-30	-3
1.157500	-121	-1498	219	-14414	-73	-1926	-1585	-14926	-53	-3159	-1330	-15227	1	-2105	-1814	-5423	-58	825	6797	-13135	-105	-22	-115	-67	-317	-10021	5587	-13216	78	-9621	6289	-8679	158	-7935	7943	-12247	-63	-59	-107	42	-150	21	35	-76	-21	-51	81	-28	0
1.158333	-117	-1384	295	-14352	-63	-1816	-1640	-15022	-70	-3113	-1387	-15350	-30	-2096	-1841	-5372	-31	1059	6845	-12500	-103	-24	-98	-70	-296	-9947	5649	-13264	-35	-9468	6416	-8648	2	-7887	8061	-12321	-61	-58	-107	36	-152	19	35	-77	-19	-53	81	-28	0
1.159167	-105	-1265	373	-14291	-63	-1729	-1697	-15114	-87	-3065	-1458	-15524	-81	-2122	-1870	-5361	10	1310	6924	-11878	-107	-29	-87	-68	-221	-9856	5716	-13298	-91	-9317	6532	-8626	-47	-7834	8172	-12385	-64	-59	-109	42	-151	19	32	-77	-17	-56	97	-29	-3
1.160000	-93	-1162	441	-14241	-100	-1664	-1768	-15199	-130	-3072	-1543	-15684	-122	-2184	-1896	-5388	7	1560	7023	-11288	-107	-24	-99	-70	-161	-9748	5791	-13306	-164	-9143	6646	-8613	74	-7784	8267	-12443	-60	-61	-109	38	-150	20	35	-75	-18	-58	79	-30	0
1.160833	-92	-1065	504	-14198	-95	-1607	-1839	-15275	-134	-3111	-1643	-15847	-152	-2280	-1925	-5457	-1	1810	7151	-10725	-117	-22	-101	-70	-266	-9624	5874	-13291	-265	-9037	6746	-8611	125	-7732	8366	-12493	-64	-60	-107	39	-149	19	57	-75	-21	-56	78	-31	0
1.161667	-81	-974	563	-14161	-46	-1567	-1927	-15332	-146	-3171	-1757	-16013	-197	-2407	-1929	-5567	37	2060	7294	-10211	-104	-23	-101	-65	-357	-9481	5965	-13252	-256	-8905	6842	-8619	-25	-7687	8451	-12531	-58	-62	-107	40	-148	17	34	-76	-19	-56	81	-30	1
1.162500	-80	-893	621	-14137	-1	-1534	-2022	-15391	-207	-3259	-1891	-16188	-205	-2574	-1931	-5719	60	2292	7449	-9748	-103	-22	-100	-105	-390	-9330	6064	-13191	-267	-8781	6929	-8628	17	-7623	8524	-12558	-61	-60	-105	41	-151	18	34	-74	-19	-60	80	-29	1
1.163333	-85	-808	677	-14123	38	-1519	-2128	-15430	-246	-3363	-2046	-16369	-208	-2769	-1915	-5918	26	2524	7616	-9346	-100	-24	-100	-68	-386	-9169	6174	-13106	-323	-8664	7006	-8639	156	-7565	8590	-12578	-58	-62	-107	42	-146	18	36	-73	-22	-58	82	-30	1
1.164167	-79	-727	738	-14122	6	-1513	-2246	-15461	-263	-3475	-2223	-16543	-245	-2993	-1889	-6159	19	2696	7787	-9009	-102	-23	-102	-67	-348	-9003	6287	-13010	-380	-8554	7075	-8655	184	-7508	8644	-12586	-61	-58	-104	42	-151	21	37	-76	-24	-58	81	-29	-4
1.165000	-74	-641	804	-14140	-39	-1521	-2370	-15472	-319	-3597	-2428	-16715	-241	-3244	-1851	-6448	18	2863	7955	-8758	-103	-23	-101	-69	-349	-8836	6409	-12894	-359	-8435	7140	-8672	94	-7452	8697	-12587	-64	-61	-109	41	-149	20	35	-74	-19	-57	80	-29	0
1.165833	-82	-556	876	-14171	-41	-1532	-2509	-15474	-282	-3724	-2660	-16879	-218	-3519	-1813	-6780	-42	3005	8121	-8581	-99	-18	-99	-67	-303	-8667	6541	-12768	-286	-8343	7203	-8679	115	-7391	8744	-12582	-59	-58	-105	41	-134	19	36	-75	-19	-56	85	-28	0
1.166667	-87	-461	956	-14216	-21	-1556	-2653	-15446	-185	-3836	-2961	-17032	-152	-3812	-1752	-7153	-94	3117	8270	-8490	-107	-26	-101	-70	-189	-8503	6671	-12640	-269	-8242	7263	-8690	5	-7334	8784	-12575	-65	-62	-107	39	-149	18	28	-77	-19	-57	81	-32	0
1.167500	-96	-355	1044	-14278	-6	-1588	-2804	-15401	-196	-3943	-3221	-17165	-102	-4117	-1696	-7566	-77	3205	8413	-8484	-99	-23	-104	-94	-134	-8341	6816	-12504	-343	-8139	7329	-8675	-33	-7262	8830	-12550	-63	-60	-105	39	-151	20	32	-77	-25	-59	81	-32	1
1.168333	-108	-242	1144	-14355	27	-1625	-2957	-15332	-245	-4035	-3539	-17279	-177	-4423	-1636	-8017	-39	3268	8546	-8562	-102	-23	-99	-67	-227	-8183	6970	-12372	-427	-8035	7399	-8643	-86	-7188	8877	-12528	-64	-45	-103	39	-150	20	32	-75	-22	-53	80	-30	-1
1.169167	-107	-116	1255	-14442	54	-1668	-3109	-15234	-240	-4110	-3891	-17340	-240	-4731	-1586	-8505	45	3313	8647	-8722	-105	-22	-95	-62	-216	-8036	7123	-12245	-389	-7929	7476	-8622	-66	-7109	8929	-12492	-60	-57	-103	39	-152	19	34	-75	-23	-55	86	-29	-3
1.170000	-115	12	1372	-14532	87	-1716	-3266	-15122	-196	-4162	-4262	-17378	-251	-5030	-1547	-9035	45	3342	8776	-8954	-105	-22	-99	-68	-167	-7895	7286	-12126	-251	-7825	7561	-8591	-216	-7017	8982	-12459	-63	-57	-105	42	-150	20	35	-73	-24	-55	84	-28	-3
1.170833	-121	156	1506	-14665	123	-1773	-3420	-14962	-149	-4201	-4660	-17379	-265	-5318	-1520	-9593	38	3356	8877	-9256	-103	-23	-97	-67	-161	-7762	7448	-12020	-143	-7701	7658	-8509	-290	-6919	9044	-12417	-57	-59	-102	38	-151	18	34	-76	-22	-57	85	-29	0
1.171667	-130	296	1641	-14795	104	-1834	-3577	-14785	-82	-4219	-5078	-17332	-266	-5582	-1519	-10192	-5	3363	8968	-9610	-105	-19	-97	-65	-207	-7632	7616	-11929	-199	-7582	7767	-8434	-280	-6808	9110	-12378	-59	-56	-102	41	-151	20	37	-74	-21	-56	84	-28	1
1.172500	-127	453	1782	-14939	173	-1900	-3736	-14576	-21	-4215	-5508	-17240	-271	-5818	-1548	-10814	-17	3370	9060	-10017	-104	-22	-100	-69	-201	-7513	7785	-11850	-162	-7462	7893	-8347	-243	-6682	9186	-12332	-64	-60	-102	38	-154	18	35	-76	-26	-57	80	8	0
1.173333	-134	597	1919	-15100	211	-1972	-3898	-14340	23	-4219	-5944	-17102	-290	-6023	-1616	-11474	16	3376	9146	-10453	-110	-26	-101	-68	-146	-7397	7959	-11787	-78	-7341	8024	-8249	-570	-6551	9264	-12286	-66	-53	-108	38	-160	16	32	-78	-24	-58	78	-30	-5
1.174167	-142	742	2059	-15273	154	-2051	-4061	-14082	11	-4170	-6385	-16919	-303	-6182	-1713	-12150	-31	3380	9239	-10910	-105	-26	-101	-70	-147	-7282	8134	-11738	-82	-7213	8175	-8139	-700	-6398	9356	-12244	-61	-60	-104	38	-143	16	29	-77	-12	-57	81	-27	-1
1.175000	-145	887	2198	-15450	140	-2129	-4226	-13795	10	-4121	-6816	-16686	-271	-6299	-1857	-12854	-47	3416	9329	-11376	-108	-25	-100	-69	-171	-7175	8308	-11696	-60	-7087	8332	-8026	-720	-6236	9450	-12193	-63	-60	-107	38	-153	10	33	-77	-26	-58	78	-32	-5
1.175833	-155	1022	2325	-15637	77	-2210	-4396	-13484	37	-4073	-7236	-16410	-233	-6363	-2050	-13573	4	3454	9430	-11811	-108	-23	-101	-73	-230	-7067	8490	-11660	0	-6955	8500	-7903	-736	-6057	9550	-12140	-64	-59	-107	37	-142	11	32	-76	-21	-59	87	-28	0
1.176667	-169	1146	2447	-15826	43	-2291	-4578	-13157	15	-4017	-7637	-16098	-198	-6374	-2297	-14305	-38	3509	9535	-12270	-105	-22	-98	-68	-308	-6951	8666	-11632	-19	-6821	8672	-7783	-471	-5864	9652	-12085	-64	-55	-104	42	-151	16	37	-76	-21	-55	82	-26	0
1.177500	-162	1260	2557	-16023	50	-2371	-4764	-12820	-7	-3960	-8014	-15750	-195	-6331	-2601	-15042	-33	3582	9647	-12687	-100	-21	-102	-67	-314	-6839	8835	-11600	-96	-6691	8852	-7661	210	-5662	9753	-12032	-59	-56	-105	39	-154	13	38	-76	-19	-68	82	-26	-3
1.178333	-167	1360	2653	-16225	44	-2445	-4965	-12470	-33	-3885	-8366	-15379	-184	-6229	-2973	-15782	4	3667	9750	-13072	-100	-17	-95	-67	-296	-6724	9007	-11571	-171	-6562	9023	-7548	876	-5460	9853	-11979	-60	-56	-102	43	-148	17	37	-75	-19	-57	84	-28	0
1.179167	-174	1449	2733	-16427	49	-2525	-5188	-12127	-32	-3859	-8674	-14995	-181	-6068	-3412	-16515	-19	3762	9853	-13431	-104	-19	-99	-73	-372	-6612	9163	-11541	-231	-6432	9187	-7438	828	-5234	9942	-11928	-60	-57	-104	41	-151	16	37	-69	-19	-56	82	-48	0
1.180000	-165	1527	2801	-16603	44	-2591	-5418	-11784	-23	-3824	-8954	-14600	-150	-5849	-3929	-17249	-3	3870	9958	-13750	-104	-19	-98	-72	-270	-6499	9306	-11500	-288	-6305	9337	-7343	406	-5009	10028	-11873	-61	-57	-108	41	-150	17	35	-75	-19	-58	78	-30	-1
1.180833	-172	1597	2855	-16824	20	-2648	-5671	-11453	-7	-3791	-9186	-14203	-141	-5568	-4513	-17958	0	3991	10047	-14035	-104	-22	-101	-72	-120	-6382	9448	-11452	-314	-6173	9483	-7255	450	-4790	10098	-11823	-62	-46	-111	35	-152	16	27	-78	-21	-58	82	-31	1
1.181667	-189	1660	2900	-17013	7	-2693	-5919	-11135	-11	-3771	-9383	-13813	-153	-5238	-5176	-18637	-43	4111	10120	-14279	-107	-22	-98	-75	-221	-6264	9565	-11389	-415	-6043	9604	-7176	227	-4569	10160	-11771	-64	-60	-112	37	-156	13	32	-80	-26	-64	75	-34	-3
1.182500	-195	1720	2928	-17198	19	-2729	-6212	-10834	-31	-3756	-9536	-13436	-115	-4851	-5903	-19282	-73	4241	10175	-14472	-111	-23	-105	-51	-242	-6142	9672	-11313	-411	-5899	9716	-7101	62	-4353	10207	-11721	-62	-61	-108	39	-154	16	32	-77	-21	-60	84	-29	-5
1.183333	-185	1781	2951	-17364	-23	-2740	-6495	-10551	-26	-3743	-9641	-13080	-121	-4423	-6697	-19876	-93	4374	10212	-14679	-107	-21	-100	-68	-134	-6024	9757	-11221	-402	-5760	9803	-7040	24	-4146	10242	-11668	-61	-66	-108	38	-148	17	34	-78	-23	-61	82	-29	0
1.184167	-194	1845	2961	-17523	-46	-2735	-6792	-10299	-38	-3735	-9716	-12750	-149	-3957	-7558	-20421	-92	4501	10218	-14838	-109	-21	-101	-67	-43	-5904	9825	-11114	-427	-5610	9872	-6988	111	-3941	10265	-11620	-62	-59	-107	40	-151	17	34	-78	-24	-56	61	-28	0
1.185000	-193	1922	2967	-17669	-52	-2713	-7092	-10073	-97	-3722	-9758	-12454	-145	-3461	-8479	-20916	-87	4628	10199	-14982	-105	-19	-98	-67	-95	-5781	9889	-10996	-366	-5455	9937	-6946	62	-3746	10270	-11571	-60	-57	-107	40	-150	20	36	-77	-19	-57	85	-25	-5
1.185833	-201	2002	2958	-17804	-59	-2674	-7391	-9879	-149	-3703	-9772	-12188	-124	-2937	-9451	-21343	-70	4747	10152	-15110	-105	-21	-97	-66	-115	-5660	9888	-10862	-311	-5297	9948	-6912	-76	-3564	10263	-11527	-62	-57	-102	41	-151	22	28	-76	-18	-56	85	-28	0
1.186667	-198	2094	2940	-17930	-72	-2614	-7686	-9721	-144	-3679	-9769	-11966	-128	-2422	-10456	-21713	-26	4853	10076	-15224	-107	-23	-101	-69	-85	-5541	9885	-10721	-300	-5140	9960	-6886	-455	-3397	10239	-11483	-66	-59	-105	39	-152	18	30	-79	-26	-56	84	-30	0
1.187500	-200	2199	2911	-18045	-108	-2535	-7973	-9589	-167	-3634	-9744	-11781	-110	-1901	-11486	-22009	-27	4954	9970	-15330	-110	-34	-100	-70	-85	-5420	9861	-10565	-311	-4972	9958	-6863	-372	-3240	10207	-11437	-66	-60	-107	38	-152	18	34	-77	-22	-51	82	-30	0
1.188333	-221	2324	2875	-18148	-128	-2430	-8254	-9483	-198	-3571	-9712	-11632	-100	-1386	-12522	-22228	-80	5047	9843	-15422	-107	-22	-100	-68	-138	-5296	9821	-10402	-329	-4792	9948	-6846	-389	-3093	10173	-11390	-64	-56	-108	38	-153	20	32	-79	-27	-58	82	-30	0
1.189167	-232	2462	2829	-18248	-163	-2311	-8498	-9403	-170	-3480	-9683	-11521	-125	-896	-13554	-22379	-70	5130	9697	-15493	-108	-24	-99	-67	-93	-5168	9762	-10235	-262	-4626	9933	-6832	-546	-2956	10128	-11344	-63	-61	-108	40	-151	25	32	-101	-29	-55	82	-29	-5
1.190000	-227	2620	2773	-18338	-196	-2181	-8726	-9344	-171	-3362	-9661	-11445	-126	-436	-14568	-22457	-34	5204	9532	-15589	-109	-26	-102	-70	6	-5043	9689	-10067	-315	-4450	9913	-6826	-547	-2830	10079	-11296	-63	-61	-107	36	-153	17	29	-78	-23	-58	80	-32	-1
1.190833	-225	2792	2700	-18423	-196	-2028	-8928	-9310	-170	-3207	-9653	-11403	-148	-12	-15542	-22470	-47	5266	9361	-15660	-107	-24	-100	-69	0	-4908	9610	-9893	-284	-4278	9901	-6821	-751	-2712	10026	-11245	-60	-60	-108	21	-150	16	33	-74	-22	-58	80	-30	0
1.191667	-247	2979	2624	-18503	-198	-1861	-9091	-9282	-160	-3016	-9662	-11388	-177	364	-16458	-22422	-42	5327	9193	-15720	-107	-24	-101	-70	-60	-4769	9519	-9722	-202	-4109	9893	-6818	-981	-2597	9975	-11192	-64	-60	-107	38	-153	16	29	-74	-24	-55	81	-29	-3
1.192500	-230	3178	2536	-18576	-212	-1686	-9224	-9265	-159	-2786	-9697	-11406	-179	680	-17300	-22324	191	5379	9023	-15774	-104	-23	-100	-72	-82	-4625	9427	-9559	-237	-3944	9891	-6818	-1060	-2495	9922	-11135	-66	-58	-107	40	-153	20	30	-75	-23	-55	80	-30	-4
1.193333	-228	3384	2435	-18649	-205	-1502	-9324	-9257	-142	-2516	-9767	-11446	-190	940	-18045	-22170	234	5427	8860	-15811	-105	-22	-100	-72	-51	-4475	9339	-9400	-242	-3794	9904	-6819	-1364	-2396	9864	-11075	-61	-59	-109	38	-155	16	32	-75	-25	-58	80	-29	-1
1.194167	-225	3602	2325	-18718	-176	-1314	-9385	-9246	-135	-2212	-9870	-11509	-171	1134	-18692	-21986	129	5472	8715	-15839	-109	-28	-99	-67	-72	-4321	9256	-9248	-253	-3650	9928	-6827	-1193	-2298	9808	-11007	-63	-59	-109	21	-151	17	32	-100	-26	-58	82	-32	-5
1.195000	-243	3822	2212	-18778	-198	-1121	-9411	-9235	-146	-1867	-10008	-11588	-134	1266	-19215	-21763	78	5520	8592	-15852	-109	-23	-100	-68	-118	-4156	9204	-9107	-284	-3522	9968	-6835	-872	-2200	9747	-10937	-64	-60	-109	39	-154	17	34	-74	-24	-57	81	-35	-5
1.195833	-241	4043	2090	-18834	-182	-928	-9402	-9213	-131	-1488	-10178	-11682	-137	1332	-19611	-21521	115	5561	8491	-15856	-107	-24	-100	-70	-182	-3990	9124	-8973	-218	-3406	10029	-6849	-802	-2109	9688	-10865	-62	-57	-105	39	-150	16	35	-75	-17	-56	79	-31	-3
1.196667	-230	4269	1962	-18876	-136	-738	-9361	-9181	-118	-1073	-10398	-11786	-162	1341	-19877	-21254	343	5602	8421	-15838	-102	-22	-96	-67	-158	-3819	9086	-8850	-239	-3302	10105	-6860	-771	-2013	9628	-10786	-59	-57	-104	41	-149	22	34	-72	-18	-56	84	-28	0
1.197500	-232	4491	1845	-18904	-136	-549	-9287	-9137	-103	-638	-10648	-11897	-120	1296	-20001	-20982	383	5643	8376	-15813	-102	-19	-96	-67	-125	-3642	9058	-8743	-342	-3216	10188	-6881	-728	-1923	9560	-10700	-60	-57	-102	41	-150	23	53	-70	-21	-56	81	-28	0
1.198333	-233	4717	1722	-18921	-159	-380	-9179	-9085	-87	-189	-10929	-12018	-132	1195	-19976	-20701	194	5679	8362	-15781	-105	-23	-99	-68	-154	-3479	9042	-8656	-390	-3148	10282	-6907	-818	-1839	9484	-10617	-63	-60	-108	40	-152	19	33	-74	-23	-57	78	-31	-1
1.199167	-231	4915	1597	-18910	-168	-221	-9065	-9013	-88	264	-11233	-12140	-138	1038	-19813	-20416	128	5716	8380	-15732	-107	-19	-97	-67	-98	-3293	9045	-8576	-338	-3091	10380	-6934	-652	-1756	9408	-10535	-63	-59	-113	28	-150	17	36	-75	-27	-58	77	-31	0
1.200000	-227	5115	1484	-18876	-183	-75	-8916	-8925	-77	714	-11554	-12254	-93	878	-19505	-20125	96	5744	8427	-15670	-109	-26	-100	-68	-98	-3128	9058	-8514	-263	-3057	10480	-6965	-559	-1677	9330	-10447	-63	-61	-109	39	-150	19	32	-75	-18	-59	80	-31	0
1.200833	-227	5315	1372	-18803	-155	50	-8747	-8825	-70	1156	-11888	-12363	-97	684	-19078	-19829	54	5768	8496	-15596	-105	-23	-99	-66	-169	-2964	9081	-8469	-286	-3010	10574	-6997	-541	-1602	9249	-10335	-64	-60	-107	39	-149	20	32	-75	-18	-59	79	-30	1
1.201667	-234	5504	1273	-18704	-126	151	-8564	-8711	-79	1570	-12228	-12463	-99	476	-18506	-19524	-9	5782	8592	-15515	-107	-24	-105	-67	-173	-2815	9109	-8439	-288	-2979	10664	-7034	-442	-1534	9167	-10277	-63	-61	-105	41	-149	15	35	-74	-19	-55	81	-29	-16
1.202500	-230	5683	1180	-18562	-128	230	-8366	-8591	-69	1958	-12564	-12550	-38	259	-17838	-19208	-60	5785	8706	-15430	-104	-23	-99	-67	-120	-2678	9139	-8428	-275	-2957	10742	-7071	-328	-1475	9087	-10197	-60	-57	-104	42	-148	18	36	-74	-23	-67	81	-28	-3
1.203333	-218	5855	1104	-18383	-144	283	-8153	-8458	-58	2289	-12874	-12622	-52	55	-17063	-18874	-134	5778	8831	-15335	-102	-22	-98	-67	-159	-2555	9198	-8421	-283	-2932	10804	-7110	-181	-1416	9011	-10121	-63	-58	-103	40	-152	18	35	-74	-21	-55	82	-27	0
1.204167	-224	6022	1042	-18158	-117	311	-7935	-8328	-65	2599	-13162	-12689	-117	-138	-16213	-18519	-233	5760	8968	-15236	-102	-21	-97	-66	-164	-2447	9198	-8458	-211	-2908	10843	-7153	-148	-1369	8935	-10039	-59	-55	-101	43	-151	21	35	-74	-22	-53	86	-28	0
1.205000	-241	6184	995	-17890	-96	312	-7705	-8198	-42	2805	-13403	-12713	-84	-315	-15288	-18129	-359	5728	9107	-15138	-137	-21	-97	-64	-98	-2356	9214	-8495	-150	-2877	10863	-7197	52	-1324	8865	-9976	-60	-53	-100	42	-144	21	36	-59	-17	-52	82	-26	-1
1.205833	-239	6341	971	-17577	-86	290	-7470	-8077	-36	2970	-13601	-12732	-57	-462	-14307	-17700	-417	5682	9242	-15041	-101	-21	-95	-66	-103	-2288	9218	-8556	-217	-2849	10845	-7243	373	-1288	8805	-9908	-61	-57	-101	42	-151	19	32	-77	-19	-52	85	-28	-3
1.206667	-232	6487	967	-17229	-70	246	-7236	-7971	-85	3062	-13741	-12729	-99	-590	-13291	-17228	-361	5623	9361	-14951	-111	-27	-102	-72	-93	-2236	9204	-8635	-204	-2812	10820	-7296	333	-1261	8747	-9851	-63	-60	-111	34	-153	13	32	-78	-27	-61	78	-33	-6
1.207500	-241	6634	990	-16836	-65	183	-6996	-7879	-84	3086	-13800	-12711	-159	-677	-12239	-16700	-327	5558	9476	-14861	-112	-26	-104	-72	-98	-2205	9180	-8729	-177	-2761	10768	-7344	443	-1236	8708	-9785	-63	-61	-115	36	-151	13	29	-80	-22	-59	79	-30	-3
1.208333	-243	6786	1048	-16404	-56	114	-6742	-7796	-109	3051	-13801	-12666	-216	-735	-11177	-16111	-356	5482	9570	-14775	-87	-23	-99	-73	-176	-2208	9147	-8835	-221	-2703	10697	-7390	657	-1202	8680	-9721	-62	-58	-107	36	-151	16	30	-76	-21	-59	78	-31	-4
1.209167	-227	6930	1137	-15940	-24	34	-6487	-7752	-129	2950	-13710	-12611	-276	-763	-10124	-15465	-317	5402	9648	-14703	-107	-25	-101	-70	-138	-2183	9095	-8958	-220	-2640	10605	-7442	690	-1176	8669	-9652	-67	-62	-104	35	-152	13	29	-76	-25	-57	80	-32	0
1.210000	-229	7074	1258	-15450	12	-44	-6234	-7723	-101	2792	-13537	-12542	-271	-762	-9082	-14754	-265	5315	9697	-14636	-108	-32	-99	-69	-79	-2189	9031	-9091	-177	-2565	10493	-7497	735	-1143	8671	-9583	-62	-58	-109	38	-153	17	32	-50	-23	-60	80	-31	-4
1.210833	-219	7219	1420	-14957	-39	-122	-5980	-7725	-81	2585	-13274	-12468	-190	-738	-8062	-13972	-230	5229	9723	-14582	-104	-24	-99	-70	-134	-2210	8958	-9238	-150	-2485	10371	-7553	778	-1103	8686	-9508	-63	-59	-107	37	-154	16	32	-76	-24	-58	82	-29	0
1.211667	-215	7359	1613	-14431	-117	-187	-5728	-7769	-95	2337	-12927	-12389	-149	-692	-7088	-13138	-249	5139	9724	-14536	-107	-21	-96	-67	-116	-2236	8876	-9392	-222	-2403	10239	-7617	820	-1080	8713	-9434	-62	-58	-105	40	-151	17	32	-81	-24	-57	82	-24	-3
1.212500	-212	7495	1846	-13922	-124	-250	-5481	-7851	-100	2056	-12495	-12318	-180	-632	-6170	-12247	-237	5048	9702	-14506	-108	-23	-100	-72	-150	-2270	8790	-9558	-231	-2321	10100	-7685	840	-1039	8751	-9358	-63	-59	-107	38	-153	16	29	-77	-21	-58	82	-30	0
1.213333	-199	7619	2143	-13417	-96	-282	-5236	-7968	-83	1760	-11983	-12259	-173	-567	-5316	-11316	-198	4958	9654	-14485	-107	-25	-99	-70	-113	-2307	8696	-9729	-131	-2246	9960	-7761	782	-1013	8807	-9277	-59	-62	-107	36	-151	15	30	-78	-25	-60	78	-34	-5
1.214167	-197	7740	2415	-12942	-70	-298	-5008	-8128	-67	1456	-11407	-12216	-210	-496	-4534	-10345	-214	4867	9587	-14472	-110	-26	-101	-73	-95	-2348	8618	-9901	-147	-2174	9822	-7844	769	-980	8871	-9193	-65	-63	-109	35	-150	16	30	-79	-19	-60	80	-29	-3
1.215000	-199	7853	2746	-12493	-70	-287	-4787	-8323	-79	1158	-10759	-12201	-267	-428	-3836	-9353	-293	4778	9502	-14473	-111	-27	-101	-75	-201	-2389	8536	-10080	-229	-2116	9681	-7938	828	-951	8944	-9108	-73	-67	-111	35	-155	23	24	-80	-25	-64	75	-38	-7
1.215833	-194	7942	3102	-12090	-46	-252	-4560	-8560	-78	878	-10063	-12213	-246	-361	-3214	-8345	-280	4692	9405	-14475	-110	-26	-102	-74	-257	-2427	8469	-10250	-115	-2061	9587	-8032	801	-920	9026	-9020	-61	-62	-110	36	-153	13	29	-75	-22	-61	78	-30	1
1.216667	-182	8035	3478	-11730	-47	-177	-4384	-8825	-65	627	-9312	-12255	-266	-294	-2691	-7349	-258	4609	9302	-14474	-101	-23	-99	-68	-232	-2463	8412	-10422	-108	-2034	9438	-8138	716	-899	9123	-8937	-60	-58	-104	40	-149	16	33	-74	-23	-60	80	-30	1
1.217500	-167	8102	3859	-11429	-68	-77	-4210	-9135	-57	413	-8534	-12332	-258	-234	-2268	-6384	-241	4525	9186	-14477	-109	-21	-98	-66	-266	-2501	8366	-10588	-173	-2014	9336	-8248	682	-879	9220	-8862	-65	-59	-108	41	-151	18	36	-74	-21	-56	84	-28	-4
1.218333	-172	8141	4244	-11220	-58	52	-4052	-9473	-64	239	-7743	-12460	-227	-182	-1954	-5470	-201	4446	9063	-14480	-102	-18	-98	-65	-219	-2539	8337	-10748	-156	-2021	9240	-8362	708	-871	9325	-8794	-62	-56	-104	40	-151	17	27	-75	-21	-60	82	-29	0
1.219167	-167	8158	4622	-11080	-50	209	-3911	-9818	-109	119	-6958	-12623	-264	-125	-1739	-4619	-166	4350	8935	-14475	-104	-22	-99	-68	-159	-2579	8323	-10899	-153	-2048	9159	-8470	775	-869	9431	-8738	-53	-60	-105	36	-148	19	36	-76	-21	-58	82	-32	-1
1.220000	-168	8149	4981	-11028	-86	392	-3785	-10237	-145	47	-6162	-12825	-294	-69	-1637	-3836	-163	4259	8818	-14460	-105	-22	-99	-68	-255	-2619	8321	-11040	-131	-2095	9093	-8595	828	-873	9540	-8693	-63	-59	-108	40	-152	20	30	-77	-28	-57	80	-31	-3
1.220833	-160	8110	5311	-11037	-61	598	-3674	-10652	-129	38	-5400	-13062	-221	-3	-1641	-3194	-180	4163	8676	-14431	-107	-21	-99	-67	-232	-2663	8339	-11165	-110	-2164	9048	-8705	934	-885	9653	-8658	-64	-59	-107	41	-151	20	35	-76	-19	-56	81	-28	1
1.221667	-144	8044	5606	-11201	-55	826	-3574	-11085	-121	77	-4661	-13339	-213	74	-1739	-2654	-120	4072	8534	-14381	-107	-22	-99	-66	-164	-2717	8370	-11278	-59	-2251	9001	-8809	932	-900	9768	-8641	-63	-58	-108	67	-150	18	32	-80	-23	-57	81	-31	-3
1.222500	-143	7944	5847	-11432	-107	1071	-3483	-11534	-132	170	-3967	-13638	-238	175	-1936	-2248	-151	3971	8415	-14314	-108	-23	-102	-69	-205	-2774	8416	-11373	-73	-2354	8982	-8899	646	-892	9878	-8642	-62	-58	-107	40	-151	18	34	-77	-17	-58	82	-30	1
1.223333	-144	7815	6050	-11750	-84	1332	-3399	-11996	-150	310	-3317	-13957	-230	299	-2213	-1981	-268	3869	8283	-14222	-110	-39	-103	-73	-208	-2842	8475	-11452	-119	-2475	8969	-8975	596	-954	10000	-8653	-63	-59	-110	37	-155	16	29	-79	-24	-61	80	-31	-1
1.224167	-138	7655	6181	-12167	-68	1601	-3298	-12460	-181	492	-2720	-14276	-208	450	-2554	-1857	-234	3767	8152	-14112	-109	-18	-101	-66	-250	-2911	8548	-11513	-125	-2597	8982	-9039	414	-983	10116	-8676	-61	-56	-104	41	-150	19	34	-75	-22	-56	84	-30	0
1.225000	-130	7471	6255	-12651	-66	1882	-3215	-12918	-174	700	-2184	-14598	-193	627	-2950	-1883	-164	3664	8014	-13979	-102	-19	-100	-67	-223	-2993	8631	-11557	-117	-2731	9001	-9057	222	-1021	10242	-8708	-59	-53	-109	39	-148	19	33	-76	-21	-53	81	-27	0
1.225833	-132	7262	6258	-13210	-23	2160	-3117	-13376	-155	931	-1712	-14896	-201	832	-3377	-2058	-118	3565	7886	-13828	-103	-21	-97	-66	-201	-3078	8722	-11584	-44	-2868	9034	-9061	213	-1061	10366	-8754	-61	-56	-105	40	-150	19	33	-75	-22	-57	84	-30	0
1.226667	-125	7034	6179	-13825	-44	2430	-3015	-13829	-159	1167	-1306	-15172	-169	1056	-3825	-2372	-113	3469	7749	-13665	-109	-22	-102	-69	-254	-3178	8818	-11602	1	-3003	9077	-9035	156	-1108	10488	-8807	-65	-58	-109	36	-153	15	26	-78	-22	-57	79	-33	-6
1.227500	-131	6788	6034	-14482	-90	2687	-2897	-14270	-156	1403	-962	-15409	-176	1301	-4270	-2818	-60	3372	7612	-13488	-107	-24	-102	-72	-253	-3274	8926	-11605	-36	-3131	9135	-8984	38	-1164	10613	-8863	-63	-58	-111	36	-153	16	33	-77	-23	-60	77	-33	0
1.228333	-135	6538	5820	-15157	-46	2943	-2765	-14699	-144	1628	-683	-15589	-204	1569	-4688	-3364	-64	3299	7487	-13301	-103	-22	-102	-70	-229	-3370	9043	-11591	-107	-3249	9204	-8893	-29	-1215	10740	-8914	-63	-59	-108	39	-152	16	32	-76	-22	-59	82	-28	1
1.229167	-131	6268	5537	-15847	-5	3173	-2587	-15102	-142	1829	-460	-15709	-194	1831	-5063	-4009	-77	3220	7353	-13116	-107	-24	-100	-66	-412	-3475	9163	-11573	-75	-3358	9303	-8780	-199	-1281	10870	-8963	-64	-58	-105	41	-150	17	32	-79	-21	-56	81	-30	-1
1.230000	-130	6018	5197	-16519	0	3384	-2461	-15487	-130	1992	-296	-15765	-210	2095	-5378	-4728	-39	3164	7228	-12931	-101	-23	-99	-69	-3250	-3576	9291	-11540	4	-3448	9375	-8634	-115	-1351	11001	-9013	-64	-78	-107	38	-148	23	40	-78	-22	-57	80	-30	0
1.230833	-130	5779	4800	-17159	-12	3569	-2299	-15846	-133	2110	-189	-15748	-220	2346	-5626	-5503	-38	3106	7109	-12758	-104	-32	-100	-70	-8256	-3672	9441	-11504	-65	-3532	9471	-8457	-39	-1429	11129	-9051	-61	-60	-104	39	-150	18	35	-77	-22	-57	81	-33	0
1.231667	-132	5521	4360	-17737	-45	3722	-2125	-16182	-122	2179	-117	-15660	-202	2578	-5794	-6308	-85	3069	6998	-12604	-105	-25	-104	-73	-7415	-3768	9558	-11463	-126	-3597	9569	-8262	-708	-1521	11251	-9082	-64	-64	-110	34	-170	18	28	-78	-14	-59	80	-31	-5
1.232500	-128	5292	3883	-18249	-40	3843	-1951	-16488	-125	2188	-114	-15499	-251	2767	-5871	-7120	-78	3044	6898	-12467	-104	-23	-102	-70	-4811	-3854	9701	-11413	-120	-3645	9670	-8049	-2119	-1615	11378	-9084	-62	-63	-110	38	-150	15	33	-79	-21	-59	79	-32	0
1.233333	-122	5079	3385	-18663	-62	3930	-1770	-16769	-107	2137	-133	-15266	-273	2915	-5856	-7920	-62	3033	6809	-12358	-87	-24	-116	-73	-4294	-3938	9844	-11356	-83	-3682	9775	-7812	-2384	-1723	11497	-9109	-64	-62	-111	35	-155	16	44	-81	-22	-60	80	-33	-5
1.234167	-128	4880	2865	-18974	-72	3977	-1599	-17016	-70	2007	-187	-14979	-215	3013	-5753	-8689	-64	3034	6737	-12271	-104	-23	-101	-70	-3049	-4011	9999	-11296	-102	-3710	9878	-7579	-1892	-1836	11617	-9107	-63	-61	-109	38	-150	17	28	-79	-21	-58	78	-33	0
1.235000	-126	4708	2344	-19167	-73	3982	-1436	-17233	-68	1846	-274	-14643	-210	3053	-5569	-9396	-44	3047	6677	-12219	-108	-22	-104	-69	-2151	-4083	10157	-11225	-131	-3733	9979	-7312	-1632	-1960	11731	-9095	-65	-65	-112	34	-151	16	33	-79	-25	-58	81	-32	-1
1.235833	-114	4554	1829	-19228	-70	3946	-1295	-17420	-59	1609	-372	-14263	-236	3023	-5311	-10085	-9	3071	6634	-12195	-108	-24	-101	-69	-1497	-4149	10310	-11150	-155	-3749	10068	-7075	-1483	-2085	11839	-9078	-63	-60	-107	35	-151	18	34	-78	-22	-58	80	-29	0
1.236667	-117	4428	1324	-19164	-55	3870	-1168	-17567	-29	1315	-492	-13859	-199	2943	-4987	-10679	-18	3108	6607	-12203	-109	-24	-100	-65	-817	-4210	10475	-11058	-198	-3763	10154	-6797	-1125	-2217	11942	-9048	-59	-60	-107	44	-147	24	36	-76	-27	-57	84	-27	4
1.237500	-128	4322	844	-18969	-30	3753	-1063	-17661	-6	967	-625	-13445	-159	2777	-4621	-11195	-47	3146	6595	-12242	-103	-17	-98	-66	-277	-4272	10631	-10963	-193	-3778	10220	-6549	-928	-2356	12035	-9018	-60	-53	-103	41	-149	20	38	-70	-19	-57	85	-27	3
1.238333	-128	4239	396	-18656	-12	3581	-988	-17772	-14	572	-764	-13035	-161	2551	-4233	-11635	27	3194	6589	-12315	-104	-22	-98	-66	380	-4334	10790	-10858	-219	-3796	10288	-6314	-675	-2499	12121	-8990	-63	-57	-101	41	-153	21	36	-74	-31	-53	85	-31	-3
1.239167	-118	4174	-26	-18228	-28	3369	-943	-17826	-36	132	-911	-12648	-215	2263	-3817	-11992	59	3241	6597	-12408	-104	-19	-99	-66	1033	-4399	10936	-10747	-266	-3821	10335	-6088	-746	-2643	12201	-8966	-62	-56	-101	40	-149	18	35	-75	-22	-56	85	-29	0
1.240000	-137	4126	-410	-17704	-28	3109	-923	-17841	-39	-339	-1057	-12288	-281	1916	-3407	-12288	0	3300	6607	-12530	-110	-22	-102	-66	1453	-4470	11075	-10620	-225	-3853	10370	-5877	-706	-2797	12268	-8954	-68	-47	-105	27	-153	19	34	-78	-25	-59	79	-32	-5
1.240833	-137	4098	-748	-17093	-28	2802	-932	-17823	-53	-837	-1202	-11975	-318	1518	-3012	-12473	33	3344	6626	-12664	-105	-30	-99	-64	1660	-4541	11210	-10481	-212	-3889	10395	-5678	-271	-2943	12338	-8940	-63	-58	-107	40	-151	17	36	-76	-25	-57	84	-14	-4
1.241667	-150	4091	-1040	-16435	-9	2464	-963	-17762	-25	-1350	-1328	-11709	-263	1078	-2640	-12602	86	3394	6641	-12815	-109	-21	-101	-69	1851	-4622	11332	-10333	-205	-3931	10412	-5499	64	-3094	12399	-8946	-60	-57	-110	41	-152	16	39	-72	-21	-55	85	-29	-3
1.242500	-125	4101	-1296	-15730	0	2080	-1023	-17664	20	-1878	-1460	-11495	-179	602	-2309	-12663	-6	3443	6654	-12973	-108	-21	-100	-68	2053	-4710	11435	-10166	-206	-3980	10419	-5337	129	-3233	12451	-8956	-61	-56	-104	41	-153	17	35	-75	-23	-55	84	-29	-1
1.243333	-136	4131	-1510	-15011	-48	1652	-1092	-17528	17	-2410	-1572	-11346	-122	101	-2022	-12663	-64	3489	6658	-13114	-103	-22	-100	-68	2113	-4804	11527	-10016	-256	-4029	10422	-5189	118	-3395	12500	-8984	-61	-56	-104	40	-151	18	38	-74	-21	-53	79	-22	-3
1.244167	-142	4175	-1688	-14292	-142	1197	-1212	-17350	-64	-2940	-1665	-11262	-199	-421	-1783	-12603	-50	3537	6657	-13307	-102	-21	-98	-65	2299	-4903	11595	-9847	-236	-4082	10419	-5056	264	-3546	12546	-9020	-59	-53	-100	44	-148	18	36	-76	-18	-51	85	-28	-1
1.245000	-129	4236	-1841	-13608	-230	711	-1263	-17125	-181	-3454	-1739	-11233	-408	-951	-1590	-12487	-45	3575	6639	-13473	-101	-16	-94	-64	2476	-5007	11646	-9674	-257	-4133	10413	-4940	349	-3717	12584	-9068	-77	-51	-98	45	-148	21	41	-73	-18	-52	88	-25	0
1.245833	-118	4309	-1968	-12980	-246	197	-1352	-16858	-228	-3960	-1797	-11271	-510	-1492	-1446	-12321	-76	3615	6609	-13638	-104	-17	-97	-65	2417	-5107	11669	-9505	-296	-4190	10401	-4840	246	-3850	12618	-9128	-61	-55	-100	44	-152	20	36	-75	-19	-53	86	-27	2
1.246667	-136	4398	-2085	-12410	-223	-335	-1438	-16545	-201	-4447	-1832	-11360	-488	-2036	-1347	-12114	-104	3644	6562	-13803	-104	-22	-102	-68	2435	-5229	11668	-9341	-177	-4243	10395	-4761	295	-4002	12642	-9192	-59	-56	-103	49	-155	19	30	-75	-21	-48	81	-30	-3
1.247500	-141	4504	-2194	-11937	-219	-896	-1513	-16185	-195	-4914	-1836	-11490	-440	-2572	-1279	-11841	-112	3677	6506	-13960	-105	-23	-101	-74	2434	-5345	11646	-9187	-105	-4287	10384	-4696	185	-4157	12668	-9260	-65	-57	-104	38	-151	15	33	-78	-22	-57	77	-30	-1
1.248333	-153	4625	-2304	-11545	-213	-1433	-1567	-15770	-154	-5339	-1814	-11653	-345	-3088	-1236	-11522	-88	3711	6430	-14108	-103	-24	-102	-76	2406	-5451	11599	-9023	-121	-4329	10379	-4643	283	-4303	12678	-9325	-64	-60	-109	35	-153	17	30	-79	-25	-58	80	-34	-5
1.249167	-154	4784	-2420	-11272	-208	-1987	-1598	-15327	-107	-5737	-1765	-11840	-249	-3595	-1202	-11152	-126	3744	6349	-14252	-101	-23	-98	-76	2262	-5550	11533	-8879	-134	-4361	10362	-4598	352	-4444	12686	-9383	-59	-56	-107	39	-155	16	32	-78	-21	-57	79	-30	-3
1.250000	-143	4918	-2547	-11087	-186	-2529	-1590	-14794	-96	-6093	-1685	-12047	-222	-4072	-1171	-10722	-141	3781	6254	-14392	-109	-23	-99	-73	2041	-5639	11438	-8748	-172	-4389	10373	-4570	360	-4585	12681	-9431	-62	-57	-104	37	-153	19	35	-75	-22	-56	82	-31	-6
1.250833	-146	5086	-2692	-11024	-183	-3064	-1555	-14236	-93	-6413	-1578	-12230	-188	-4549	-1135	-10231	-95	3816	6148	-14532	-104	-22	-98	-72	1967	-5718	11325	-8630	-165	-4411	10373	-4549	270	-4715	12666	-9468	-64	-58	-107	39	-152	17	37	-75	-23	-56	82	-41	1
1.251667	-145	5266	-2857	-11065	-180	-3573	-1480	-13635	-85	-6688	-1442	-12397	-165	-4993	-1083	-9676	-65	3852	6037	-14664	-103	-23	-101	-69	1910	-5785	11191	-8523	-115	-4432	10366	-4547	277	-4846	12638	-9491	-58	-57	-108	38	-150	17	32	-77	-21	-55	81	-30	-5
1.252500	-146	5454	-3045	-11206	-152	-4061	-1373	-12997	-69	-6919	-1279	-12572	-168	-5410	-1000	-9093	-70	3891	5919	-14798	-111	-24	-102	-73	1716	-5843	11028	-8447	-143	-4445	10354	-4552	322	-4966	12594	-9500	-64	-59	-107	36	-154	18	32	-79	-23	-57	84	-30	-3
1.253333	-149	5647	-3252	-11443	-137	-4517	-1218	-12323	-78	-7103	-1093	-12694	-182	-5798	-891	-8449	-28	3923	5794	-14936	-105	-22	-85	-72	1450	-5885	10880	-8368	-104	-4457	10330	-4574	635	-5078	12528	-9485	-61	-58	-107	38	-154	16	13	-75	-36	-56	81	-33	-5
1.254167	-150	5840	-3506	-11757	-145	-4938	-1025	-11626	-79	-7242	-879	-12773	-153	-6146	-736	-7754	72	3959	5672	-15074	-105	-21	-101	-73	1325	-5917	10716	-8308	-41	-4466	10308	-4603	643	-5179	12456	-9454	-61	-58	-107	35	-153	18	34	-76	-22	-56	82	-31	0
1.255000	-162	6035	-3728	-12138	-130	-5319	-794	-10912	-79	-7327	-647	-12798	-150	-6465	-551	-7018	105	3996	5545	-15216	-104	-19	-100	-72	1247	-5931	10539	-8271	-52	-4478	10246	-4644	458	-5282	12359	-9409	-64	-57	-108	40	-149	17	30	-76	-19	-58	78	-33	-4
1.255833	-161	6222	-3985	-12578	-114	-5662	-531	-10200	-84	-7371	-400	-12769	-77	-6743	-319	-6251	34	4024	5420	-15362	-94	-23	-103	-72	1102	-5940	10359	-8246	-23	-4491	10180	-4690	156	-5351	12248	-9345	-60	-61	-108	36	-152	18	34	-75	-22	-59	85	-31	2
1.256667	-168	6403	-4239	-13049	-102	-5963	-227	-9480	-81	-7368	-133	-12683	-10	-6983	-51	-5463	37	4052	5294	-15510	-105	-21	-101	-68	987	-5941	10183	-8237	-14	-4506	10092	-4749	43	-5416	12117	-9272	-62	-60	-107	40	-153	19	28	-74	-22	-59	80	-32	0
1.257500	-147	6564	-4489	-13553	-96	-6219	103	-8776	-63	-7325	137	-12513	-82	-7175	252	-4677	74	4071	5171	-15666	-105	-19	-100	-66	747	-5926	10010	-8228	-41	-4514	9988	-4816	181	-5472	11978	-9180	-61	-59	-105	40	-148	18	32	-73	-18	-53	86	-28	0
1.258333	-156	6707	-4727	-14054	-87	-6432	465	-8094	-74	-7242	416	-12286	-69	-7329	578	-3897	35	4081	5046	-15823	-102	-21	-100	-67	623	-5925	9844	-8244	-41	-4554	9861	-4884	41	-5517	11819	-9085	-58	-55	-100	36	-149	18	32	-74	-19	-55	85	-29	1
1.259167	-165	6828	-4944	-14561	-78	-6615	848	-7441	-69	-7129	690	-11996	-36	-7438	926	-3143	-59	4082	4921	-15988	-105	-19	-101	-66	533	-5919	9687	-8262	-32	-4587	9681	-4961	-58	-5552	11650	-8984	-61	-60	-109	42	-149	20	32	-74	-22	-53	85	-28	-3
1.260000	-169	6917	-5123	-15051	-59	-6756	1256	-6834	-53	-6997	960	-11640	-35	-7510	1287	-2430	-155	4065	4804	-16152	-105	-22	-98	-66	361	-5915	9546	-8295	-77	-4631	9544	-5043	138	-5572	11467	-8882	-64	-58	-104	16	-151	19	32	-77	-24	-57	82	-30	0
1.260833	-177	6980	-5267	-15518	-85	-6872	1669	-6281	-26	-6847	1213	-11222	-26	-7545	1651	-1777	-143	4043	4685	-16316	-107	-24	-100	-66	275	-5912	9417	-8334	-104	-4683	9359	-5131	12	-5580	11290	-8789	-63	-60	-102	41	-152	18	30	-74	-19	-38	84	-29	2
1.261667	-167	7009	-5360	-15954	-131	-6963	2092	-5777	-18	-6687	1450	-10748	-57	-7548	2013	-1194	-53	4009	4575	-16482	-104	-18	-98	-66	200	-5913	9301	-8379	-44	-4746	9165	-5216	11	-5582	11107	-8691	-78	-58	-101	41	-149	19	29	-78	-22	-59	82	-30	1
1.262500	-163	6995	-5404	-16353	-100	-7036	2530	-5335	-35	-6527	1670	-10230	-62	-7521	2354	-705	-78	3956	4462	-16645	-103	-19	-99	-67	107	-5925	9197	-8430	-56	-4818	8962	-5309	59	-5578	10928	-8610	-64	-58	-103	40	-148	19	36	-75	-17	-56	85	-29	2
1.263333	-168	6954	-5387	-16703	-93	-7090	2965	-4956	-29	-6377	1863	-9672	-112	-7465	2676	-314	-122	3896	4357	-16796	-107	-21	-124	-66	136	-5942	9120	-8496	-91	-4899	8758	-5404	90	-5568	10751	-8531	-60	-56	-102	54	-152	19	34	-76	-6	-53	85	-29	1
1.264167	-165	6888	-5314	-17018	-163	-7137	3385	-4645	-39	-6236	2023	-9084	-96	-7390	2970	-28	-91	3819	4259	-16941	-107	-17	-98	-69	125	-5972	9057	-8565	-147	-4988	8555	-5498	87	-5551	10588	-8467	-59	-55	-101	39	-148	20	36	-72	-18	-53	84	-30	1
1.265000	-160	6767	-5181	-17290	-177	-7178	3818	-4404	-64	-6123	2154	-8478	-153	-7306	3226	138	-141	3731	4171	-17073	-105	-23	-101	-68	-17	-6006	9004	-8641	-214	-5092	8357	-5598	-18	-5533	10420	-8420	-64	-60	-100	42	-150	18	35	-77	-23	-57	82	-29	0
1.265833	-166	6625	-4999	-17523	-134	-7222	4224	-4241	-84	-6034	2271	-7869	-403	-7206	3446	182	-120	3632	4093	-17188	-110	-18	-97	-61	-117	-6050	8972	-8721	-223	-5197	8170	-5700	-487	-5513	10290	-8384	-63	-56	-104	42	-152	23	36	-76	-23	-56	82	-32	-1
1.266667	-170	6461	-4758	-17720	-117	-7266	4616	-4139	-86	-5989	2354	-7266	-627	-7105	3626	116	-62	3519	4026	-17286	-108	-23	-100	-70	-196	-6110	8947	-8822	-297	-5310	8005	-5808	-1083	-5502	10163	-8368	-66	-59	-90	35	-153	18	33	-79	-23	-58	78	-32	-4
[truncated: 10,479 more rows]
[truncated: 15 more columns]
