# Supplementary material for: Novel Methods for Surface EMG Analysis and Exploration Based on Multi-Modal Gaussian Mixture Models
Source: PLoS One. 2016 Jun 30;11(6):e0157239. doi: 10.1371/journal.pone.0157239 (PMC4928879; doi:10.1371/journal.pone.0157239)
Supplement: S2 File — (ZIP) [file pone.0157239.s002.zip › Haf_horses_walk_data/Haf_h12_w2_kin.trc]

PathFileType	4	(X/Y/Z)	D:\Users\zsoldosr\Desktop\HaflingerProjektEMGBiopsy\RawData\M2\Sonjaw2r.trc
DataRate	CameraRate	NumFrames	NumMarkers	Units	OrigDataRate	OrigDataStartFrame	OrigNumFrames
120.00	120.00	1200	7	mm	120.00	1	1200
Frame#	Time	Head			Withers			Sacrum			HFL			HFR			HHL			HHR
		X1	Y1	Z1	X2	Y2	Z2	X3	Y3	Z3	X4	Y4	Z4	X5	Y5	Z5	X6	Y6	Z6	X7	Y7	Z7
1	0.000	1393.69238	-426.69687	1592.44507	340.23697	-107.12923	1313.01111	-434.26669	32.99081	1320.50012	717.19336	-35.72923	-5.35514	901.88422	-381.28998	60.28658	-722.12018	239.44620	63.87865	-249.92036	-141.59486	-3.01952
2	0.008	1389.31543	-425.47107	1597.33264	340.79343	-107.24979	1313.30823	-434.34790	32.73948	1321.67310	704.96918	-34.82873	-5.59795	932.30524	-381.75397	55.24129	-708.67902	242.03764	75.52558	-262.28720	-141.09006	-2.79492
3	0.017	1384.86877	-424.23502	1602.28540	341.24185	-107.37589	1313.64380	-434.48141	32.46227	1322.91992	692.71851	-34.00464	-5.77873	962.66309	-381.93036	50.13380	-693.84790	243.41299	84.83987	-274.69733	-140.50818	-2.64353
4	0.025	1380.30127	-422.97284	1607.34546	341.50098	-107.52200	1314.04810	-434.70743	32.13546	1324.29163	680.41376	-33.21729	-5.88049	992.65259	-381.63065	45.08565	-676.55627	242.95192	90.50876	-287.18518	-139.78371	-2.59695
5	0.033	1375.59583	-421.67783	1612.51978	341.52969	-107.71160	1314.54260	-435.04626	31.74741	1325.80115	668.01056	-32.39017	-5.93132	1021.68689	-380.79474	40.32931	-656.27441	240.63046	92.43091	-299.73016	-138.90250	-2.63072
6	0.042	1370.76941	-420.35837	1617.78406	341.32355	-107.97092	1315.14026	-435.49716	31.30140	1327.42065	655.48651	-31.52043	-5.95823	1049.07996	-379.44849	35.97088	-632.97327	236.64380	91.23402	-312.27417	-137.91867	-2.68591
7	0.050	1365.86243	-419.01486	1623.09460	340.90549	-108.32481	1315.84045	-436.04456	30.80594	1329.09314	642.89355	-30.65030	-5.96477	1074.27014	-377.64160	31.88062	-606.87134	231.15883	87.78117	-324.80438	-136.90771	-2.71724
8	0.058	1360.92444	-417.62759	1628.40161	340.31769	-108.79493	1316.63086	-436.66458	30.26715	1330.74854	630.30951	-29.78151	-5.94799	1096.93628	-375.36215	27.78710	-578.27679	224.34761	82.97626	-337.37119	-135.93314	-2.71061
9	0.067	1356.00232	-416.17953	1633.65515	339.61444	-109.39861	1317.49805	-437.32559	29.69804	1332.32727	617.75500	-28.87750	-5.90467	1116.91992	-372.55939	23.49334	-547.60144	216.46727	77.69987	-350.02429	-135.03555	-2.67528
10	0.075	1351.13782	-414.68015	1638.80396	338.85623	-110.14664	1318.43262	-437.99023	29.12272	1333.79919	605.19385	-27.93719	-5.82800	1134.08887	-369.27890	19.05101	-515.28558	207.81157	72.65211	-362.76794	-134.20468	-2.64103
11	0.083	1346.37354	-413.16080	1643.79224	338.10468	-111.04072	1319.42273	-438.62393	28.54913	1335.16028	592.57813	-27.01209	-5.71993	1148.31506	-365.68643	14.73948	-481.62228	198.64153	68.21624	-375.57492	-133.37904	-2.63140
12	0.092	1341.75366	-411.65042	1648.56226	337.41812	-112.07658	1320.45007	-439.19876	27.95082	1336.41675	579.88605	-26.14351	-5.60106	1159.38245	-362.04010	10.93504	-446.73938	189.17340	64.52873	-388.41327	-132.48509	-2.64113
13	0.100	1337.31592	-410.16251	1653.06335	336.84891	-113.25049	1321.49341	-439.69070	27.29553	1337.57825	567.13458	-25.30947	-5.49331	1166.91406	-358.60092	7.90550	-410.72641	179.60597	61.65215	-401.26688	-131.51251	-2.64743
14	0.108	1333.08936	-408.70642	1657.25452	336.44119	-114.56092	1322.53430	-440.07687	26.57662	1338.65979	554.36047	-24.43514	-5.40152	1170.60669	-355.37012	5.55524	-373.73438	170.18553	59.72490	-414.13477	-130.53514	-2.63976
15	0.117	1329.10132	-407.30515	1661.09924	336.22919	-116.00404	1323.56067	-440.33417	25.79707	1339.67566	541.60944	-23.44815	-5.31720	1170.44629	-352.02332	3.44281	-336.05627	161.25140	59.02965	-427.00397	-129.60741	-2.64098
16	0.125	1325.37976	-405.99631	1664.56372	336.23907	-117.56943	1324.56726	-440.43945	24.93922	1340.63281	528.94421	-22.32958	-5.22166	1166.67383	-348.25262	1.17181	-298.22391	153.18225	59.82423	-439.85803	-128.72282	-2.66570
17	0.133	1321.94983	-404.80493	1667.61841	336.49017	-119.24084	1325.54883	-440.37708	23.98281	1341.53577	516.45740	-21.11445	-5.08673	1159.75122	-344.15292	-1.22551	-261.01978	146.24353	61.96984	-452.71274	-127.87254	-2.67291
18	0.142	1318.83582	-403.71964	1670.23474	336.99005	-120.99801	1326.48999	-440.14938	22.93843	1342.39221	504.26675	-19.83443	-4.88316	1150.34863	-340.27832	-3.33016	-225.29388	140.44498	64.73064	-465.60400	-127.04791	-2.61291
19	0.150	1316.07581	-402.71530	1672.38928	337.72504	-122.81714	1327.36243	-439.77686	21.84084	1343.20386	492.48438	-18.45300	-4.58300	1139.20337	-337.26825	-4.77933	-191.66888	135.59827	67.04194	-478.54398	-126.23489	-2.49478
20	0.158	1313.73096	-401.78955	1674.07202	338.65222	-124.67368	1328.12976	-439.28897	20.72929	1343.95874	481.22687	-16.87876	-4.14016	1126.95471	-335.37119	-5.55695	-160.37750	131.57358	68.06436	-491.51306	-125.43521	-2.37460
21	0.167	1311.87695	-400.96207	1675.28516	339.70181	-126.54170	1328.75378	-438.72437	19.63330	1344.63672	470.68729	-15.05783	-3.45994	1114.08496	-334.35324	-5.84606	-131.34143	128.46062	67.49132	-504.48199	-124.66347	-2.29516
22	0.175	1310.59131	-400.25226	1676.03577	340.79239	-128.38298	1329.20166	-438.14166	18.56287	1345.20911	461.17822	-13.04135	-2.42352	1100.92786	-333.78232	-5.82766	-104.30432	126.46685	65.43443	-517.42181	-123.93346	-2.26375
23	0.183	1309.93506	-399.66110	1676.33093	341.84570	-130.14137	1329.45483	-437.62363	17.52370	1345.63940	453.08182	-10.96884	-0.97433	1087.72778	-333.28354	-5.69401	-78.86023	125.70485	62.22154	-530.31244	-123.23313	-2.28047
24	0.192	1309.94238	-399.16818	1676.16870	342.78870	-131.75812	1329.51318	-437.26685	16.53988	1345.89355	446.66861	-8.92122	0.88157	1074.68445	-332.62006	-5.65624	-54.54120	126.09908	58.26828	-543.15186	-122.53178	-2.32931
25	0.200	1310.62280	-398.75314	1675.52576	343.55466	-133.19141	1329.39063	-437.15875	15.65126	1345.94824	441.82999	-6.62959	3.29213	1061.87183	-331.73947	-5.80474	-31.10046	127.47811	53.92823	-555.94281	-121.81097	-2.35813
26	0.208	1311.96423	-398.41653	1674.36475	344.09485	-134.41727	1329.10449	-437.34644	14.89683	1345.77917	438.08401	-3.24616	6.95682	1049.18323	-330.75281	-6.04412	-8.77350	129.70305	49.38040	-568.67438	-121.05331	-2.33785
27	0.217	1313.92456	-398.17078	1672.65857	344.39001	-135.41592	1328.66626	-437.80890	14.29720	1345.32507	435.25830	2.40099	13.42986	1036.47986	-329.76938	-6.23021	11.74866	132.66597	44.65797	-581.34589	-120.24786	-2.30082
28	0.225	1316.43518	-398.01938	1670.40552	344.45071	-136.16167	1328.07654	-438.45209	13.84094	1344.46729	434.39163	10.94348	24.64297	1023.78357	-328.77332	-6.34256	29.57202	136.16888	39.73051	-593.99255	-119.41402	-2.28588
29	0.233	1319.42700	-397.95526	1667.62537	344.30878	-136.62543	1327.32971	-439.15903	13.48816	1343.08142	437.55005	21.68050	41.20856	1011.22449	-327.71552	-6.49884	43.83704	139.84351	34.52800	-606.62646	-118.58234	-2.30147
30	0.242	1322.86145	-397.98206	1664.34509	344.00696	-136.78682	1326.42969	-439.86868	13.18623	1341.12549	446.28369	32.68695	60.82253	998.79761	-326.67249	-6.77321	53.86896	143.26234	28.94414	-619.19995	-117.75268	-2.35625
31	0.250	1326.73584	-398.13120	1660.58862	343.58844	-136.64714	1325.39954	-440.59048	12.88997	1338.64050	460.35513	41.88658	79.03129	986.34338	-325.79376	-7.06829	59.29663	146.14333	22.87597	-631.67908	-116.89035	-2.45932
32	0.258	1331.05591	-398.44727	1656.37634	343.08618	-136.23456	1324.27698	-441.34753	12.58898	1335.66492	478.11758	48.27024	92.26484	973.72949	-325.14304	-7.21936	60.09833	148.40721	16.35829	-644.09595	-116.00375	-2.56172
33	0.267	1335.80493	-398.96152	1651.73254	342.51315	-135.60147	1323.09668	-442.14093	12.33314	1332.20264	497.86279	52.22480	100.16457	960.87195	-324.73914	-7.11010	56.51324	150.11351	9.87585	-656.50604	-115.17536	-2.59084
34	0.275	1340.93701	-399.68533	1646.69666	341.85858	-134.81203	1321.87805	-442.96631	12.23036	1328.29932	518.60730	54.84137	104.95158	947.75525	-324.60831	-6.72297	48.92456	151.43494	4.48515	-668.93231	-114.45550	-2.56597
35	0.283	1346.38342	-400.60782	1641.32397	341.09604	-133.91936	1320.62329	-443.82715	12.38749	1324.10376	539.91693	56.93515	108.96015	934.58099	-324.60806	-6.23538	37.98187	152.61447	1.12939	-681.35718	-113.79674	-2.57678
36	0.292	1352.05249	-401.69070	1635.67822	340.19946	-132.94682	1319.32141	-444.71085	12.84090	1319.82532	561.51160	58.55926	113.08159	921.67047	-324.42056	-5.94229	24.88928	153.81273	-0.24794	-693.75208	-113.11299	-2.66124
37	0.300	1357.83203	-402.88043	1629.83752	339.15479	-131.88675	1317.95422	-445.56137	13.56324	1315.67139	583.16864	59.27726	117.01073	909.13104	-323.88272	-5.95705	11.18396	154.99969	-0.53373	-706.11316	-112.36428	-2.77505
38	0.308	1363.59814	-404.12592	1623.90674	337.96057	-130.71524	1316.50818	-446.28085	14.52427	1311.83472	604.74414	58.66024	120.12214	896.80005	-323.10916	-6.13271	-2.06879	156.06650	-0.56578	-718.47162	-111.57635	-2.85388
39	0.317	1369.22668	-405.37616	1618.01453	336.62927	-129.41318	1314.98438	-446.75723	15.71340	1308.48730	626.13275	56.47789	122.01174	884.49921	-322.26224	-6.29612	-14.67273	156.99713	-0.71544	-730.85120	-110.77823	-2.87314
40	0.325	1374.59814	-406.56839	1612.30273	335.19498	-127.98209	1313.40369	-446.90106	17.10221	1305.75793	647.23938	52.76458	122.66227	872.17596	-321.39819	-6.41195	-26.90546	157.86719	-1.02430	-743.20477	-109.97670	-2.84801
41	0.333	1379.60229	-407.62796	1606.91516	333.71378	-126.45114	1311.80481	-446.67224	18.58670	1303.70032	667.99780	47.89627	122.39512	859.83124	-320.52054	-6.53084	-39.03204	158.74878	-1.41072	-755.41827	-109.19494	-2.77951
42	0.342	1384.14282	-408.48486	1601.98462	332.25504	-124.87343	1310.23340	-446.08698	19.95989	1302.27588	688.41693	42.41623	121.66921	847.45648	-319.64487	-6.68548	-51.17474	159.68173	-1.77594	-767.37738	-108.45867	-2.61366
43	0.350	1388.14551	-409.10251	1597.62476	330.89938	-123.31641	1308.72900	-445.21338	20.97202	1301.38660	708.62579	36.69271	120.84159	835.06879	-318.77759	-6.86168	-63.36884	160.68730	-2.05570	-779.02521	-107.75308	-2.25930
44	0.358	1391.55811	-409.49142	1593.93311	329.73813	-121.85680	1307.31885	-444.15631	21.44976	1300.94617	728.86047	30.80523	120.05000	822.71393	-317.89661	-7.02117	-75.61243	161.75308	-2.24789	-790.37622	-107.02295	-1.62847
45	0.367	1394.33972	-409.68243	1590.98792	328.85703	-120.57543	1306.01843	-443.02634	21.37152	1300.92615	749.33740	24.72812	119.23660	810.40717	-316.97858	-7.12778	-87.87775	162.82272	-2.39068	-801.42438	-106.22025	-0.63924
46	0.375	1396.45410	-409.69250	1588.84375	328.31183	-119.54075	1304.83838	-441.90225	20.87385	1301.35278	770.13214	18.51538	118.21372	798.15375	-315.99164	-7.19603	-100.12164	163.84305	-2.50875	-812.02917	-105.35744	0.79850
47	0.383	1397.87793	-409.52606	1587.53088	328.11697	-118.78812	1303.78821	-440.80627	20.19491	1302.26819	791.28461	12.22969	116.70974	786.02515	-314.88043	-7.31763	-112.32373	164.81154	-2.60587	-821.98145	-104.46210	2.73158
48	0.392	1398.60962	-409.19489	1587.05359	328.24997	-118.31856	1302.88074	-439.70721	19.55756	1303.67651	812.99121	5.79277	114.44129	774.13208	-313.58218	-7.59235	-124.50427	165.76266	-2.69380	-831.16840	-103.49350	5.07458
49	0.400	1398.66577	-408.72250	1587.39099	328.66122	-118.12031	1302.13660	-438.55783	19.07547	1305.51416	835.52417	-0.94141	111.25368	762.45557	-312.08105	-8.02202	-136.68524	166.73413	-2.78444	-839.57312	-102.42191	7.64432
50	0.408	1398.06934	-408.12888	1588.50256	329.28604	-118.18799	1301.58398	-437.33859	18.75436	1307.66663	858.97095	-7.98385	107.22912	750.73572	-310.51315	-8.47355	-148.86700	167.74686	-2.85868	-847.09198	-101.40256	10.32849
51	0.417	1396.84705	-407.41727	1590.33215	330.05878	-118.51947	1301.24744	-436.07297	18.55254	1310.00940	883.18750	-15.12280	102.64617	738.68140	-309.13031	-8.77007	-161.05438	168.79523	-2.87724	-853.46716	-100.69135	13.14993
52	0.425	1395.03723	-406.59113	1592.81128	330.92172	-119.09733	1301.13477	-434.81625	18.42789	1312.43481	907.95898	-22.05214	97.80923	726.21899	-308.12646	-8.80820	-173.26776	169.85544	-2.83327	-858.41760	-100.33788	16.21277
53	0.433	1392.69995	-405.67584	1595.86365	331.82504	-119.87987	1301.23303	-433.63763	18.34300	1314.86011	933.10815	-28.63550	92.88315	713.44470	-307.52829	-8.58895	-185.52032	170.90692	-2.77411	-861.70306	-100.12140	19.78206
54	0.442	1389.90894	-404.70319	1599.40759	332.72839	-120.80727	1301.51660	-432.60480	18.25389	1317.23254	958.51282	-35.00813	87.85847	700.55939	-307.12640	-8.23865	-197.80511	171.94592	-2.75639	-863.05017	-99.72770	24.35522
55	0.450	1386.73584	-403.68423	1603.35657	333.60605	-121.80350	1301.95715	-431.77042	18.11093	1319.52686	984.05658	-41.38911	82.65705	687.81317	-306.59146	-7.95774	-210.11200	172.96933	-2.79322	-862.07886	-98.89790	30.39943
56	0.458	1383.24609	-402.61072	1607.61902	334.44528	-122.77946	1302.53125	-431.16574	17.87431	1321.73669	1009.58130	-47.89308	77.24518	675.30701	-305.77042	-7.84924	-222.44543	173.96487	-2.85477	-858.32581	-97.50879	37.92528
57	0.467	1379.50293	-401.46982	1612.10278	335.23550	-123.65279	1303.22253	-430.80212	17.53405	1323.86157	1034.95227	-54.50871	71.65617	662.93854	-304.75311	-7.86378	-234.82065	174.93158	-2.90268	-851.35065	-95.56785	46.33638
58	0.475	1375.56970	-400.24829	1616.72229	335.96066	-124.36906	1304.02234	-430.67316	17.12316	1325.89917	1060.07227	-61.10080	66.01251	650.57361	-303.69525	-7.90488	-247.24326	175.87988	-2.91394	-840.85144	-93.26409	54.69923
59	0.483	1371.50708	-398.93683	1621.39978	336.60312	-124.90586	1304.92419	-430.75568	16.71067	1327.84229	1084.75586	-67.42321	60.54262	638.16174	-302.68945	-7.91446	-259.70804	176.82095	-2.88988	-826.75293	-91.05931	62.14343
60	0.492	1367.37231	-397.54062	1626.06506	337.15485	-125.26178	1305.92004	-431.01221	16.37399	1329.68054	1108.67236	-73.25388	55.42752	625.68970	-301.75220	-7.89329	-272.21408	177.76781	-2.85728	-809.17981	-89.48249	68.02793
61	0.500	1363.21765	-396.08044	1630.65820	337.63101	-125.44156	1306.99963	-431.39703	16.17144	1331.40564	1131.33228	-78.57011	50.59369	613.13092	-300.84671	-7.87014	-284.76389	178.72803	-2.84704	-788.27930	-88.75410	71.87620
62	0.508	1359.08972	-394.58426	1635.12939	338.07431	-125.44667	1308.15015	-431.86420	16.13435	1333.01282	1152.01294	-83.48383	45.77055	600.48218	-299.91141	-7.84583	-297.35242	179.69452	-2.86000	-764.08429	-88.71840	73.38179
63	0.517	1355.02979	-393.07562	1639.43555	338.54108	-125.27710	1309.35718	-432.37210	16.27472	1334.50220	1169.88184	-87.97508	40.73708	587.78558	-298.92297	-7.78868	-309.96854	180.64464	-2.87413	-736.57477	-89.08585	72.59987
64	0.525	1351.08118	-391.56522	1643.53235	339.07877	-124.94031	1310.60779	-432.88330	16.59196	1335.87964	1184.45508	-91.94946	35.43886	575.09009	-297.92584	-7.67823	-322.60941	181.56055	-2.88047	-705.86176	-89.65829	70.05364
65	0.533	1347.29590	-390.05246	1647.37390	339.71469	-124.45415	1311.89038	-433.36612	17.07405	1337.15112	1195.95703	-95.63168	29.95474	562.41492	-296.96149	-7.52369	-335.28183	182.45557	-2.88200	-672.29724	-90.43301	66.54547
66	0.542	1343.72778	-388.53412	1650.92029	340.46088	-123.83673	1313.19006	-433.79678	17.69763	1338.31396	1204.88403	-99.36729	24.50993	549.74475	-296.00806	-7.35805	-347.98892	183.36159	-2.87078	-636.39697	-91.58011	62.84918
67	0.550	1340.41870	-387.01181	1654.14185	341.32208	-123.09695	1314.48682	-434.15399	18.42698	1339.35474	1210.95532	-102.71909	19.52994	537.06299	-295.01724	-7.23020	-360.73141	184.29480	-2.83367	-598.70166	-93.27513	59.50595
68	0.558	1337.39807	-385.48981	1657.01404	342.29822	-122.23991	1315.75806	-434.41125	19.21531	1340.25610	1213.09778	-104.59358	15.35958	524.37793	-293.98657	-7.17065	-373.50735	185.24435	-2.77372	-559.71478	-95.54680	56.75917
69	0.567	1334.69287	-383.97452	1659.50940	343.38599	-121.27365	1316.98291	-434.53641	20.01075	1341.00476	1210.73682	-104.61273	11.83254	511.68475	-292.98541	-7.15577	-386.30161	186.18266	-2.70821	-519.87177	-98.31438	54.61605
70	0.575	1332.33435	-382.48312	1661.59802	344.58493	-120.20242	1318.14954	-434.49814	20.76397	1341.59570	1204.37854	-103.38988	8.53756	498.94547	-292.10031	-7.12939	-399.10880	187.07828	-2.65976	-479.50885	-101.55215	52.99683
71	0.583	1330.34802	-381.03949	1663.25671	345.90063	-119.02278	1319.25757	-434.27304	21.43881	1342.02905	1195.05005	-101.59499	5.47930	486.15228	-291.35437	-7.05413	-411.97260	187.89864	-2.65969	-438.91684	-105.33033	51.87020
72	0.592	1328.74976	-379.66757	1664.47253	347.33969	-117.74107	1320.31042	-433.85013	22.02142	1342.30762	1183.73193	-99.55825	3.09180	473.39133	-290.68524	-6.93329	-424.94226	188.62845	-2.72429	-398.46185	-109.66084	51.28128
73	0.600	1327.55383	-378.40353	1665.24365	348.89990	-116.39397	1321.30481	-433.23636	22.51887	1342.44495	1171.14111	-97.47757	1.68125	460.81055	-290.00278	-6.79475	-437.98044	189.33490	-2.81682	-358.60645	-114.42794	51.27699
74	0.608	1326.78125	-377.29678	1665.58081	350.56311	-115.03734	1322.22717	-432.46225	22.95048	1342.47693	1157.93042	-95.65218	1.08144	448.50034	-289.28815	-6.64107	-450.98807	190.15739	-2.87564	-319.80350	-119.51080	51.80141
75	0.617	1326.46924	-376.39548	1665.50366	352.29056	-113.71405	1323.05945	-431.57950	23.33115	1342.44836	1144.76306	-94.36054	0.86633	436.44873	-288.61462	-6.41462	-463.90543	191.13655	-2.89620	-282.43317	-124.82463	52.61568
76	0.625	1326.68018	-375.73859	1665.02515	354.01962	-112.44238	1323.78333	-430.64703	23.64425	1342.37036	1131.90454	-93.52525	0.72033	424.63104	-288.04950	-6.03141	-476.71686	192.17030	-2.92514	-246.84665	-130.19604	53.27213
77	0.633	1327.48938	-375.34149	1664.14368	355.66699	-111.22898	1324.38196	-429.71741	23.84084	1342.19360	1119.18457	-92.85780	0.50760	413.07813	-287.59476	-5.43521	-489.40533	193.22910	-2.94856	-213.33235	-135.36774	53.18678
78	0.642	1328.95325	-375.18433	1662.85181	357.14200	-110.08121	1324.84216	-428.83881	23.90011	1341.83313	1106.43616	-92.17303	0.21368	401.89502	-287.23434	-4.60475	-501.98163	194.37296	-2.90452	-181.92764	-140.24464	51.87428
79	0.650	1331.09167	-375.22919	1661.14746	358.36172	-109.00909	1325.15857	-428.06094	23.88182	1341.21582	1093.67065	-91.35075	-0.06272	391.29553	-286.98633	-3.51631	-514.50916	195.53229	-2.81662	-152.35162	-145.00887	49.21429
80	0.658	1333.89478	-375.45044	1659.03442	359.25815	-108.02067	1325.33301	-427.42642	23.89043	1340.29260	1080.96228	-90.31421	-0.21624	381.60040	-286.90112	-2.12239	-527.04547	196.56764	-2.77780	-124.22601	-149.86250	45.45565
81	0.667	1337.33960	-375.84891	1656.51233	359.78183	-107.11269	1325.37158	-426.96390	24.00580	1339.02063	1068.34314	-89.14172	-0.25573	373.14777	-287.06403	-0.37012	-539.60919	197.47781	-2.83563	-97.37056	-154.78281	40.98944
82	0.675	1341.39429	-376.43542	1653.56787	359.91449	-106.26049	1325.28137	-426.69241	24.26151	1337.35901	1055.78845	-88.00648	-0.27251	366.15375	-287.64398	1.84476	-552.19775	198.36920	-2.96280	-71.97566	-159.63634	36.17487
83	0.683	1346.00818	-377.19904	1650.17810	359.68451	-105.42429	1325.06848	-426.62296	24.66043	1335.29370	1043.26807	-87.00155	-0.35506	360.68805	-288.91714	4.85239	-564.79504	199.30469	-3.09743	-48.63380	-164.38373	31.27364
84	0.692	1351.11023	-378.09698	1646.32300	359.16681	-104.57622	1324.73718	-426.76401	25.18283	1332.86743	1030.77026	-86.06316	-0.53170	356.99829	-291.23160	9.35600	-577.38605	200.24588	-3.19719	-28.22258	-169.00871	26.38365
85	0.700	1356.62256	-379.07526	1641.99902	358.45926	-103.71848	1324.29102	-427.12927	25.78153	1330.16589	1018.28864	-85.04454	-0.74243	355.91235	-294.96939	16.23431	-589.97491	201.14310	-3.25764	-11.66534	-173.25087	21.38745
86	0.708	1362.47363	-380.09415	1637.22437	357.64929	-102.88260	1323.73499	-427.72009	26.39229	1327.23059	1005.82361	-83.90800	-0.92131	358.68109	-300.46552	25.90248	-602.57324	202.02327	-3.30706	0.30447	-176.56096	16.07167
87	0.717	1368.59863	-381.13602	1632.03333	356.79224	-102.12647	1323.07617	-428.50269	26.95219	1323.99927	993.37225	-82.79573	-1.10074	366.29047	-307.80344	37.73291	-615.17438	202.92017	-3.39628	7.23753	-178.48543	10.49678
88	0.725	1374.92993	-382.21408	1626.46838	355.91086	-101.52300	1322.32495	-429.41644	27.39238	1320.36646	980.91199	-81.84061	-1.34959	378.90308	-316.61212	50.16316	-627.74719	203.81267	-3.54850	8.93321	-179.05566	5.33223
89	0.733	1381.38269	-383.39542	1620.58630	355.00534	-101.13619	1321.49512	-430.38977	27.61338	1316.29590	968.43286	-81.01131	-1.66080	395.82623	-326.12720	61.45763	-640.25482	204.69818	-3.71449	5.43526	-178.68585	1.58904
90	0.742	1387.83167	-384.80127	1614.47510	354.06155	-101.00184	1320.60388	-431.33810	27.48434	1311.89697	955.96808	-80.17075	-1.96406	415.91193	-335.52060	70.49751	-652.68317	205.63028	-3.80828	-2.74522	-177.79840	-0.23779
91	0.750	1394.09839	-386.57809	1608.26880	353.05356	-101.12273	1319.66785	-432.16443	26.90835	1307.42395	943.55609	-79.20602	-2.20775	438.05649	-344.17581	77.04845	-665.04950	206.63853	-3.79162	-14.29103	-176.68721	-0.62134
92	0.758	1399.97510	-388.85773	1602.15857	351.94608	-101.47584	1318.69690	-432.77322	25.91819	1303.19934	931.20294	-78.14134	-2.41108	461.49136	-351.75031	81.52058	-677.38123	207.67657	-3.71641	-27.31065	-175.56174	-0.48301
93	0.767	1405.27502	-391.68350	1596.38049	350.71237	-102.02319	1317.69214	-433.08438	24.67109	1299.52869	918.89783	-77.12341	-2.63431	485.77869	-358.14777	84.57128	-689.69330	208.68950	-3.68343	-40.31219	-174.49797	-0.46724
94	0.775	1409.87659	-394.93890	1591.16809	349.35938	-102.72432	1316.64868	-433.04605	23.33406	1296.63928	906.62756	-76.21642	-2.88701	510.66193	-363.44028	86.77747	-701.97040	209.69183	-3.75099	-52.81740	-173.46548	-0.75383
95	0.783	1413.74072	-398.37424	1586.68738	347.93857	-103.55297	1315.55872	-432.65454	22.00324	1294.64185	894.37109	-75.31004	-3.10739	535.95697	-367.74585	88.49061	-714.13684	210.73312	-3.86705	-64.98721	-172.48624	-1.23986
96	0.792	1416.89844	-401.71283	1582.99768	346.54025	-104.50809	1314.41748	-431.95523	20.71371	1293.52747	882.11914	-74.32050	-3.26182	561.53284	-371.15024	89.86039	-726.04077	211.82172	-3.87201	-77.04640	-171.64549	-1.74488
97	0.800	1419.41931	-404.73776	1580.06543	345.27698	-105.60625	1313.22754	-431.01807	19.49564	1293.20190	869.89453	-73.34642	-3.40678	587.30060	-373.70682	90.89346	-737.49109	212.93092	-3.55150	-89.13521	-170.97746	-2.14772
98	0.808	1421.37878	-407.32031	1577.81140	344.25241	-106.86290	1312.00012	-429.93802	18.42487	1293.51770	857.71631	-72.51578	-3.59768	613.16467	-375.49280	91.53139	-748.31836	214.04745	-2.70565	-101.33408	-170.43280	-2.42155
99	0.817	1422.84045	-409.40857	1576.15076	343.52567	-108.27924	1310.75134	-428.84235	17.60668	1294.29529	845.55487	-71.78580	-3.79928	639.04614	-376.64313	91.73051	-758.39111	215.16873	-1.21421	-113.63153	-169.94221	-2.58766
100	0.825	1423.85095	-411.00089	1575.01245	343.09555	-109.84050	1309.50012	-427.83118	17.11539	1295.36060	833.36011	-71.03928	-3.96835	664.97876	-377.30222	91.44127	-767.58319	216.27280	0.91536	-125.93648	-169.46022	-2.67408
101	0.833	1424.44397	-412.12051	1574.34094	342.91586	-111.52132	1308.26965	-426.91275	16.96401	1296.60120	821.12878	-70.27884	-4.15499	691.11926	-377.57007	90.55818	-775.73468	217.30936	3.53395	-138.15834	-168.92958	-2.71534
102	0.842	1424.64587	-412.79764	1574.09326	342.92889	-113.28881	1307.08960	-426.04416	17.07893	1297.99426	808.91272	-69.57115	-4.42932	717.66785	-377.52478	88.97873	-782.61261	218.21013	6.39793	-150.27419	-168.30124	-2.74810
103	0.850	1424.47998	-413.05991	1574.23376	343.09253	-115.09582	1305.99768	-425.20078	17.29808	1299.57214	796.75287	-68.89732	-4.75124	744.76666	-377.29736	86.70279	-787.90552	218.96645	9.30000	-162.33424	-167.60648	-2.78029
104	0.858	1423.97034	-412.92926	1574.73230	343.39017	-116.87028	1305.03638	-424.36383	17.44791	1301.35693	784.62396	-68.16626	-4.98654	772.42938	-377.09494	83.84113	-791.30420	219.79584	12.33217	-174.40607	-166.89713	-2.80870
105	0.867	1423.14185	-412.42383	1575.56689	343.82843	-118.51782	1304.24902	-423.49924	17.41350	1303.32837	772.45770	-67.31850	-5.06837	800.61243	-377.09332	80.52071	-792.57428	221.23415	16.19879	-186.53006	-166.16986	-2.85451
106	0.875	1422.01917	-411.56296	1576.73132	344.42615	-119.94464	1303.67944	-422.59415	17.14190	1305.43347	760.20245	-66.37614	-5.07486	829.33313	-377.34268	76.79373	-791.39862	223.89639	22.15553	-198.72847	-165.40517	-2.92584
107	0.883	1420.62146	-410.37549	1578.24451	345.19861	-121.08389	1303.36743	-421.68842	16.62740	1307.60388	747.84760	-65.40613	-5.10297	858.61322	-377.83749	72.66977	-787.17023	227.93011	31.23284	-211.00342	-164.59323	-2.99815
108	0.892	1418.95532	-408.90924	1580.15881	346.14075	-121.91405	1303.33813	-420.85699	15.89758	1309.75037	735.41736	-64.45660	-5.16079	888.40210	-378.56927	68.16948	-779.32037	232.71638	43.28213	-223.32745	-163.75157	-3.04282
109	0.900	1417.00635	-407.23895	1582.55298	347.21545	-122.46702	1303.59314	-420.16904	14.99260	1311.75354	722.96661	-63.55833	-5.23129	918.63605	-379.46164	63.29431	-767.95593	237.16168	56.80131	-235.68288	-162.94562	-3.02774
110	0.908	1414.73364	-405.46664	1585.50037	348.35388	-122.81578	1304.11243	-419.66470	13.95243	1313.51111	710.57739	-62.75075	-5.34145	949.20404	-380.39389	58.06761	-753.79773	240.18217	69.61462	-248.07617	-162.21053	-2.93432
111	0.917	1412.07849	-403.71323	1589.02014	349.46887	-123.05153	1304.86182	-419.36346	12.82508	1315.02771	698.30859	-62.02732	-5.49483	979.84747	-381.26407	52.63842	-737.39630	241.07944	79.75349	-260.50510	-161.49100	-2.80210
112	0.925	1408.99451	-402.10773	1593.05298	350.47537	-123.26682	1305.80457	-419.27820	11.67499	1316.43481	686.11511	-61.29865	-5.61707	1010.20380	-381.95651	47.27065	-718.66791	239.77191	86.07419	-272.95352	-160.71758	-2.71342
113	0.933	1405.48450	-400.76413	1597.48816	351.30908	-123.53555	1306.90833	-419.40887	10.56431	1317.90381	673.87531	-60.48832	-5.64712	1039.87012	-382.35773	42.24092	-697.20972	236.64207	88.41546	-285.40762	-159.87743	-2.71595
114	0.942	1401.61475	-399.73944	1602.20203	351.93448	-123.89595	1308.14502	-419.73099	9.52704	1319.53857	661.51453	-59.61386	-5.60787	1068.39392	-382.40720	37.69951	-672.81097	232.06248	87.30677	-297.86606	-158.99411	-2.77765
115	0.950	1397.49426	-399.00858	1607.07825	352.34018	-124.35904	1309.48657	-420.20209	8.56781	1321.34485	649.04785	-58.73700	-5.55859	1095.22046	-382.08420	33.55759	-645.57001	226.13998	83.56751	-310.34244	-158.09344	-2.82179
116	0.958	1393.24072	-398.48001	1612.01428	352.53394	-124.93160	1310.90735	-420.77399	7.67305	1323.26501	636.52161	-57.88639	-5.53557	1119.66431	-381.40472	29.56804	-615.72296	218.87845	78.11457	-322.86057	-157.18872	-2.79353
117	0.967	1388.95557	-398.02902	1616.92053	352.54169	-125.62348	1312.38782	-421.39801	6.80592	1325.21375	623.96790	-57.03996	-5.52588	1141.05542	-380.42728	25.58915	-583.56104	210.40813	71.90732	-335.45032	-156.27390	-2.70354
118	0.975	1384.71655	-397.53806	1621.71741	352.40521	-126.43328	1313.91199	-422.02869	5.89535	1327.08679	611.38409	-56.15645	-5.48473	1158.97144	-379.22498	21.75047	-549.46082	200.98724	65.82261	-348.14383	-155.33488	-2.61850
119	0.983	1380.57874	-396.93890	1626.33777	352.17667	-127.33853	1315.46265	-422.62430	4.85782	1328.78296	598.73590	-55.21599	-5.38610	1173.24573	-377.85605	18.35201	-513.81372	190.87366	60.45763	-360.95923	-154.37029	-2.59630
120	0.992	1376.58154	-396.23386	1630.73303	351.91257	-128.31203	1317.02075	-423.14603	3.64730	1330.26721	586.00897	-54.22676	-5.24216	1183.74292	-376.35388	15.65402	-476.87714	180.29269	56.05711	-373.86914	-153.39029	-2.62942
121	1.000	1372.75818	-395.48099	1634.87134	351.67175	-129.34413	1318.56689	-423.56970	2.27390	1331.60144	573.25061	-53.20045	-5.08921	1190.25452	-374.68619	13.67379	-438.76230	169.50011	52.66693	-386.80005	-152.39558	-2.66282
122	1.008	1369.13635	-394.74921	1638.72510	351.51404	-130.43983	1320.08130	-423.89600	0.77597	1332.88513	560.54395	-52.13680	-4.96075	1192.66504	-372.71634	12.03326	-399.59238	158.81940	50.37760	-399.68988	-151.38438	-2.65824
123	1.017	1365.73096	-394.07205	1642.25891	351.49561	-131.59776	1321.54419	-424.13470	-0.79595	1334.18909	547.96472	-51.02917	-4.85112	1191.14722	-370.27216	10.07005	-359.68607	148.64604	49.46757	-412.54010	-150.38358	-2.63468
124	1.025	1362.54407	-393.44016	1645.43457	351.66409	-132.79926	1322.93469	-424.27502	-2.36658	1335.54077	535.58655	-49.86214	-4.72023	1186.22937	-367.18417	7.22032	-319.65912	139.40686	50.24681	-425.39642	-149.42516	-2.64483
125	1.033	1359.57532	-392.83154	1648.22363	352.05481	-134.01605	1324.23035	-424.26349	-3.84015	1336.92712	523.48389	-48.58299	-4.53435	1178.78296	-363.32791	3.43801	-280.36600	131.40892	52.60456	-438.28864	-148.49858	-2.69857
126	1.042	1356.83679	-392.24139	1650.60669	352.68594	-135.22350	1325.40857	-424.01929	-5.13696	1338.29968	511.71927	-47.11711	-4.26746	1169.73889	-358.95010	-0.61549	-242.65308	124.66917	55.74910	-451.20715	-147.59885	-2.73571
127	1.050	1354.36316	-391.68329	1652.57166	353.55469	-136.40440	1326.44934	-423.50586	-6.24622	1339.59412	500.38043	-45.42905	-3.88079	1159.54187	-354.88272	-3.92797	-207.05841	118.94279	58.54660	-464.14978	-146.76801	-2.70496
128	1.058	1352.21008	-391.17218	1654.11438	354.63254	-137.54169	1327.33887	-422.77850	-7.25715	1340.73975	489.59982	-43.52643	-3.34219	1148.15466	-351.98853	-5.87371	-173.69696	113.97511	60.14977	-477.15985	-146.02512	-2.61520
129	1.067	1350.44727	-390.71716	1655.23621	355.86194	-138.61292	1328.07007	-421.94037	-8.30835	1341.66565	479.53693	-41.46198	-2.64173	1135.68823	-350.37668	-6.57281	-142.40228	109.74660	60.30023	-490.24438	-145.33427	-2.49034
130	1.075	1349.15063	-390.32483	1655.93640	357.16467	-139.59369	1328.63550	-421.09387	-9.47838	1342.33240	470.41119	-39.36300	-1.77000	1122.59375	-349.47424	-6.55636	-112.90338	106.47591	59.16459	-503.30701	-144.64082	-2.35721
131	1.083	1348.39624	-390.00739	1656.20471	358.45758	-140.46051	1329.02698	-420.34039	-10.73082	1342.74341	462.44714	-37.35355	-0.69738	1109.31335	-348.70990	-6.30759	-84.83618	104.37619	57.05856	-516.25604	-143.89693	-2.26450
132	1.092	1348.25024	-389.79324	1656.02136	359.66379	-141.18935	1329.24597	-419.77313	-11.96775	1342.90894	455.65207	-35.33993	0.69259	1096.08325	-347.88583	-6.12004	-57.73535	103.43268	54.30460	-529.10321	-143.10457	-2.23649
133	1.100	1348.75122	-389.71973	1655.36938	360.72186	-141.75217	1329.30762	-419.45526	-13.12236	1342.81885	449.72107	-32.73068	2.81559	1082.95483	-347.09445	-6.08906	-31.24054	103.43025	51.16496	-541.90338	-142.31696	-2.23929
134	1.108	1349.89514	-389.80701	1654.24280	361.59552	-142.11766	1329.22888	-419.41675	-14.19137	1342.44409	444.43130	-28.36350	6.74275	1069.88745	-346.43439	-6.14481	-5.42151	104.14987	47.78268	-554.66962	-141.54681	-2.23721
135	1.117	1351.63635	-390.04633	1652.64783	362.27878	-142.25830	1329.01685	-419.66302	-15.19826	1341.74524	440.40805	-21.06758	14.33719	1056.89832	-345.80640	-6.21190	19.12146	105.49892	44.15863	-567.37976	-140.74359	-2.24814
136	1.125	1353.90613	-390.41190	1650.59521	362.79153	-142.15543	1328.66565	-420.17648	-16.14711	1340.67786	439.39886	-10.69296	27.30787	1044.08411	-345.03458	-6.31758	41.49384	107.45589	40.18700	-580.03198	-139.89708	-2.30902
137	1.133	1356.63708	-390.87628	1648.09192	363.16458	-141.79843	1328.16101	-420.91772	-17.00451	1339.19775	443.40295	1.30783	45.15903	1031.45093	-344.12341	-6.49829	60.82672	109.95230	35.74512	-592.66241	-139.06442	-2.42011
138	1.142	1359.78003	-391.41580	1645.14197	363.41910	-141.18478	1327.49133	-421.83533	-17.71200	1337.26672	453.27197	12.47074	64.24980	1018.83844	-343.27631	-6.69321	76.44879	112.86748	30.77750	-605.28870	-138.28777	-2.54157
139	1.150	1363.30383	-392.02173	1641.75830	363.55225	-140.32967	1326.65967	-422.87735	-18.21666	1334.86096	468.10980	20.80050	79.91374	1006.04541	-342.72491	-6.75770	87.90881	116.08508	25.29118	-617.87445	-137.56187	-2.62189
140	1.158	1367.18408	-392.71393	1637.97412	363.54095	-139.27991	1325.68909	-423.99310	-18.49252	1331.97681	486.10413	25.93433	89.88122	992.98541	-342.56705	-6.56794	94.91498	119.49014	19.32679	-630.39709	-136.85347	-2.63704
141	1.167	1371.38904	-393.52844	1633.83936	363.35770	-138.11104	1324.61511	-425.13208	-18.53173	1328.63013	505.83679	29.00629	95.45177	979.79114	-342.62122	-6.18465	97.24664	122.89339	13.08386	-642.89197	-136.11380	-2.61772
142	1.175	1375.87036	-394.48877	1629.41125	362.98267	-136.90056	1323.47241	-426.25262	-18.32690	1324.85925	526.67480	31.46125	99.56635	966.74316	-342.50571	-5.85362	94.79401	125.94829	7.18799	-655.39441	-135.32179	-2.63636
143	1.183	1380.55652	-395.58463	1624.75403	362.40808	-135.69722	1322.28552	-427.32913	-17.87167	1320.73535	548.30347	33.93541	104.20800	954.01575	-341.99274	-5.76827	87.85333	128.27652	2.62086	-667.89429	-134.53043	-2.74318
144	1.192	1385.34521	-396.76672	1619.95007	361.63831	-134.51155	1321.06409	-428.34283	-17.16854	1316.37366	570.36530	36.09472	109.51822	941.54987	-341.17627	-5.92272	77.39032	129.80309	-0.00496	-680.35034	-133.80948	-2.91392
145	1.200	1390.10754	-397.96863	1615.11279	360.68466	-133.33070	1319.80286	-429.26236	-16.23231	1311.93616	592.47784	37.27452	114.57895	929.17035	-340.29303	-6.17923	64.88995	130.80179	-1.00238	-692.73285	-133.15764	-3.07714
146	1.208	1394.70483	-399.14120	1610.38989	359.55826	-132.13568	1318.49023	-430.02875	-15.09552	1307.62073	614.37964	37.06633	118.46120	916.76721	-339.49213	-6.38731	51.80139	131.56078	-1.20230	-705.05560	-132.53526	-3.15961
147	1.217	1399.00171	-400.26175	1605.95410	358.27008	-130.90410	1317.11841	-430.56012	-13.80916	1303.63635	636.01270	35.42588	120.75266	904.35358	-338.76678	-6.48019	38.95386	132.22588	-1.24270	-717.35822	-131.92438	-3.12072
148	1.225	1402.86816	-401.31271	1601.97974	356.84213	-129.61188	1315.68945	-430.77686	-12.42844	1300.17102	657.44495	32.51336	121.58286	891.98792	-338.03662	-6.50684	26.47174	132.90099	-1.37760	-729.64807	-131.31537	-2.99460
149	1.233	1406.18689	-402.25958	1598.62231	355.31903	-128.24997	1314.21826	-430.63232	-11.00225	1297.36523	678.75006	28.57608	121.38533	879.69812	-337.23349	-6.56237	14.17273	133.66556	-1.64700	-741.85724	-130.69969	-2.86254
150	1.242	1408.86829	-403.04376	1596.00439	353.77032	-126.83920	1312.73340	-430.13397	-9.58500	1295.29883	700.00201	23.96674	120.66042	867.44531	-336.33539	-6.69120	1.90265	134.54080	-2.00136	-753.86798	-130.07042	-2.74248
151	1.250	1410.86780	-403.58606	1594.20825	352.28348	-125.41845	1311.26794	-429.34308	-8.24771	1293.99500	721.28406	19.13030	119.84891	855.14191	-335.36487	-6.86256	-10.38788	135.51184	-2.34971	-765.55865	-129.41167	-2.52259
152	1.258	1412.18579	-403.79150	1593.27332	350.94937	-124.02206	1309.84656	-428.35480	-7.06730	1293.43225	742.64441	14.44200	119.21402	842.73682	-334.36697	-7.01078	-22.68335	136.53470	-2.62881	-776.82281	-128.74257	-2.00581
153	1.267	1412.84814	-403.56543	1593.20142	349.84711	-122.67938	1308.48279	-427.27505	-6.11395	1293.55200	764.11426	10.04493	118.72191	830.25684	-333.39685	-7.08657	-34.96558	137.55873	-2.82743	-787.61047	-128.14915	-1.02056
154	1.275	1412.88586	-402.84805	1593.97424	349.03101	-121.43214	1307.18738	-426.20032	-5.44344	1294.27527	785.78815	5.84117	118.04856	817.78790	-332.47476	-7.10994	-47.23785	138.58083	-2.94474	-797.91547	-127.67793	0.47011
155	1.283	1412.32336	-401.63681	1595.56433	348.51779	-120.34233	1305.97888	-425.19238	-5.07664	1295.53015	807.84064	1.65432	116.75567	805.48035	-331.50540	-7.20081	-59.50818	139.63292	-2.98867	-807.65399	-127.22451	2.37033
156	1.292	1411.17578	-399.98972	1597.93713	348.28589	-119.47851	1304.89172	-424.25919	-4.97649	1297.26062	830.46375	-2.59174	114.52079	793.52924	-330.27679	-7.52004	-71.78424	140.71985	-3.00236	-816.63654	-126.64549	4.57226
157	1.300	1409.45117	-398.02536	1601.04797	348.29761	-118.89516	1303.97388	-423.36154	-5.05223	1299.40735	853.80847	-6.86948	111.25288	781.95477	-328.66547	-8.09125	-84.07251	141.80428	-3.03765	-824.71936	-125.94455	6.99142
158	1.308	1407.14795	-395.89691	1604.83435	348.52710	-118.62302	1303.27661	-422.44666	-5.19325	1301.89294	877.97449	-11.12092	107.07073	770.37042	-326.90918	-8.66919	-96.36261	142.84889	-3.10951	-831.89453	-125.24239	9.47197
159	1.317	1404.25732	-393.73877	1609.21338	348.96732	-118.65934	1302.84265	-421.48538	-5.31258	1304.62451	903.00006	-15.26597	102.21947	758.26971	-325.47736	-8.92312	-108.63379	143.85065	-3.19546	-838.18591	-124.68356	11.83527
160	1.325	1400.78198	-391.63159	1614.09180	349.61240	-118.95427	1302.69531	-420.48828	-5.37521	1307.51038	928.80664	-19.19648	96.97347	745.54260	-324.61032	-8.75553	-120.89301	144.83502	-3.26472	-843.51019	-124.51185	14.18764
161	1.333	1396.75452	-389.59573	1619.37646	350.43918	-119.42545	1302.83411	-419.50015	-5.39556	1310.47473	955.20276	-22.80513	91.55875	732.47156	-324.15826	-8.32914	-133.18066	145.83826	-3.29802	-847.66089	-125.01806	17.16808
162	1.342	1392.23828	-387.60532	1624.97681	351.40237	-119.99749	1303.23669	-418.58228	-5.40605	1313.46472	981.97876	-26.08472	86.08487	719.40698	-323.76501	-7.89036	-145.53003	146.88498	-3.30201	-850.32471	-126.16588	21.75866
163	1.350	1387.31641	-385.61911	1630.80652	352.43259	-120.61890	1303.86816	-417.79135	-5.42244	1316.44629	1008.93927	-29.18518	80.56921	706.55859	-323.12637	-7.62084	-157.94171	147.96875	-3.30978	-851.03827	-127.42929	28.66199
164	1.358	1382.07776	-383.60074	1636.78271	353.43564	-121.25333	1304.69348	-417.16714	-5.43786	1319.39563	1035.86255	-32.24127	75.09669	693.93079	-322.19388	-7.54414	-170.39514	149.05499	-3.34233	-849.21716	-128.14078	37.69205
165	1.367	1376.60254	-381.52148	1642.82837	354.30746	-121.86915	1305.68274	-416.73227	-5.43576	1322.29248	1062.51245	-35.23358	69.84663	681.42664	-321.11069	-7.57622	-182.87964	150.09833	-3.37406	-844.29584	-127.85945	47.70181
166	1.375	1370.96118	-379.36923	1648.87646	354.96414	-122.42381	1306.80847	-416.49738	-5.39334	1325.11743	1088.62292	-38.11937	64.92399	668.96844	-320.01819	-7.64124	-195.40649	151.07701	-3.35911	-835.86786	-126.47496	57.12554
167	1.383	1365.22144	-377.15631	1654.86829	355.36798	-122.85191	1308.04236	-416.46552	-5.27891	1327.85352	1113.73657	-40.87951	60.29623	656.48016	-319.01193	-7.68165	-207.98895	152.01210	-3.28494	-823.81415	-124.24385	64.72134
168	1.392	1359.44873	-374.90933	1660.75098	355.53323	-123.08046	1309.35791	-416.63300	-5.05669	1330.48755	1137.12378	-43.42695	55.82771	643.88513	-318.13153	-7.64860	-220.62665	152.93474	-3.18023	-808.29559	-121.76786	69.96181
169	1.400	1353.69751	-372.64874	1666.47424	355.51315	-123.05618	1310.73267	-416.98502	-4.69783	1333.00854	1158.04614	-45.72063	51.25525	631.18073	-317.31586	-7.55184	-233.31348	153.86003	-3.08124	-789.51770	-119.72689	72.84775
170	1.408	1348.01355	-370.38416	1671.98633	355.38278	-122.75767	1312.15088	-417.49258	-4.18540	1335.40515	1176.11523	-47.87272	46.26168	618.44214	-316.46054	-7.45586	-246.03500	154.79788	-3.00286	-767.52875	-118.47581	73.52141
171	1.417	1342.44556	-368.12735	1677.23511	355.22763	-122.19617	1313.60095	-418.11713	-3.51137	1337.66650	1191.25586	-49.92117	40.74222	605.73425	-315.52722	-7.39612	-258.76038	155.74672	-2.93492	-742.25458	-117.91548	72.16515
172	1.425	1337.04700	-365.89078	1682.17517	355.13602	-121.41276	1315.06970	-418.81839	-2.68013	1339.78516	1203.34424	-51.59296	35.01060	593.05334	-314.54654	-7.34767	-271.47656	156.68179	-2.86932	-713.70117	-117.73969	69.16228
173	1.433	1331.86719	-363.67322	1686.77295	355.18396	-120.45625	1316.53662	-419.55649	-1.71354	1341.75769	1212.13245	-52.49205	29.62494	580.34888	-313.57077	-7.26928	-284.20987	157.58142	-2.82041	-682.13470	-117.73891	65.17783
174	1.442	1326.94849	-361.46484	1691.00378	355.41635	-119.34943	1317.97815	-420.29102	-0.63896	1343.58374	1217.55408	-52.51176	24.92603	567.59363	-312.65094	-7.14060	-296.98618	158.45410	-2.80758	-648.04749	-117.91347	60.99955
175	1.450	1322.33069	-359.26685	1694.84741	355.84100	-118.08299	1319.37683	-420.98425	0.52148	1345.26575	1219.69458	-51.72313	20.85671	554.81708	-311.78912	-6.98429	-309.80164	159.33148	-2.82838	-611.98596	-118.39087	57.26515
176	1.458	1318.05273	-357.09656	1698.28687	356.44080	-116.64101	1320.72314	-421.60406	1.73648	1346.80603	1218.25195	-49.76344	17.23829	542.05225	-310.93396	-6.85213	-322.63702	160.24515	-2.85624	-574.45245	-119.28764	54.30967
177	1.467	1314.14734	-354.98053	1701.30347	357.19125	-115.02251	1322.01367	-422.12143	2.95171	1348.20129	1212.60913	-46.04255	13.92573	529.29114	-310.06055	-6.75805	-335.48346	161.19489	-2.87026	-535.87335	-120.66446	52.22806
178	1.475	1310.63855	-352.95102	1703.87244	358.07074	-113.24512	1323.24707	-422.50659	4.11068	1349.44519	1202.97693	-40.93371	10.67576	516.52014	-309.20001	-6.66402	-348.34912	162.13458	-2.87694	-496.60251	-122.56922	51.00547
179	1.483	1307.54395	-351.04556	1705.96509	359.06195	-111.34194	1324.42285	-422.72903	5.19230	1350.54053	1191.00879	-36.04079	7.35829	503.76050	-308.39490	-6.54099	-361.22519	163.01886	-2.89170	-457.01901	-125.03254	50.58752
180	1.492	1304.88135	-349.30649	1707.55872	360.14822	-109.35511	1325.53906	-422.76260	6.21972	1351.50720	1178.62866	-32.80756	4.38194	491.07785	-307.64600	-6.39936	-374.07797	163.86050	-2.91390	-417.62634	-127.98334	50.90887
181	1.500	1302.67419	-347.76465	1708.64453	361.30942	-107.32677	1326.58582	-422.59631	7.22493	1352.36853	1166.52051	-31.32063	2.36063	478.56293	-306.90027	-6.25157	-386.90247	164.71898	-2.93078	-378.99707	-131.23099	51.87286
182	1.508	1300.95239	-346.41684	1709.22742	362.51837	-105.29710	1327.53918	-422.24124	8.20749	1353.12610	1154.29626	-30.67636	1.39068	466.28653	-306.11804	-6.05473	-399.72995	165.65706	-2.93338	-341.65250	-134.55142	53.28093
183	1.517	1299.76050	-345.24512	1709.32288	363.73666	-103.30492	1328.36780	-421.72925	9.13148	1353.75256	1141.64954	-30.02784	1.06642	454.28107	-305.31854	-5.71687	-412.56308	166.74246	-2.90234	-306.05444	-137.74416	54.79575
184	1.525	1299.16638	-344.25925	1708.95508	364.91486	-101.38186	1329.04480	-421.11414	9.95191	1354.20190	1128.70801	-29.10435	0.93599	442.54443	-304.54031	-5.16041	-425.33835	168.06476	-2.78041	-272.58890	-140.65448	55.96454
185	1.533	1299.25220	-343.49835	1708.15088	365.99683	-99.55000	1329.55188	-420.47913	10.64127	1354.42163	1115.68164	-28.06069	0.73233	431.06995	-303.81799	-4.34703	-437.99442	169.59778	-2.53379	-241.37341	-143.23561	56.28572
186	1.542	1300.09106	-342.99350	1706.92505	366.92255	-97.82239	1329.88416	-419.93256	11.20474	1354.36560	1102.68054	-27.09202	0.42870	419.93579	-303.19781	-3.25042	-450.58221	171.04559	-2.25959	-212.09540	-145.61041	55.38362
187	1.550	1301.72412	-342.74554	1705.27612	367.63098	-96.19318	1330.05408	-419.58289	11.68345	1354.00623	1089.75159	-26.22137	0.16102	409.37762	-302.73709	-1.83355	-463.22583	172.13263	-2.11526	-184.13496	-148.06046	53.25106
188	1.558	1304.15198	-342.74005	1703.19385	368.06256	-94.63284	1330.08301	-419.50955	12.14745	1353.33752	1076.91309	-25.36003	0.03449	399.76865	-302.49915	-0.05320	-475.98050	172.97021	-2.13984	-156.86922	-150.90800	50.29842
189	1.567	1307.34253	-342.96365	1700.66772	368.16016	-93.10463	1329.98486	-419.74841	12.67076	1352.36743	1064.15894	-24.46095	0.00919	391.52499	-302.56686	2.14233	-488.81787	173.81731	-2.25204	-129.97124	-154.31987	47.05318
190	1.575	1311.24609	-343.40143	1697.68774	367.88437	-91.58073	1329.75964	-420.29095	13.28048	1351.10071	1051.44617	-23.53955	-0.05057	384.96356	-303.05719	4.88008	-501.69910	174.70979	-2.37569	-103.62575	-158.18445	43.75523
191	1.583	1315.80432	-344.03265	1694.24316	367.23730	-90.04605	1329.40039	-421.09274	13.91456	1349.52869	1038.69250	-22.58393	-0.25708	380.25098	-304.12970	8.52933	-514.59003	175.54680	-2.49526	-78.53641	-162.22794	40.27704
192	1.592	1320.95276	-344.83676	1690.32703	366.26837	-88.50268	1328.90283	-422.09677	14.45465	1347.64099	1025.84473	-21.54717	-0.60534	377.62378	-306.00986	13.81833	-527.44623	176.33075	-2.62130	-55.68408	-166.22040	36.38030
193	1.600	1326.62122	-345.80042	1685.94153	365.05536	-86.97559	1328.27197	-423.25745	14.82758	1345.44067	1012.96405	-20.41677	-0.98414	377.71704	-309.01453	21.55479	-540.23059	177.16023	-2.74617	-36.00990	-169.95007	31.93153
194	1.608	1332.73096	-346.90967	1681.09546	363.67773	-85.51290	1327.52319	-424.54614	15.06908	1342.93311	1000.17334	-19.24845	-1.28520	381.51569	-313.45544	31.96346	-552.94678	178.07794	-2.85949	-20.18506	-173.08804	26.95097
195	1.617	1339.18652	-348.14310	1675.80103	362.19476	-84.18214	1326.67883	-425.94269	15.27740	1340.09692	987.52307	-18.15380	-1.48276	389.76746	-319.38367	44.24738	-565.63416	179.05840	-2.97761	-8.50972	-175.20474	21.56268
196	1.625	1345.87781	-349.48651	1670.07922	360.63489	-83.06260	1325.76672	-427.42691	15.51047	1336.88196	974.95264	-17.20794	-1.61742	402.40945	-326.42093	56.84704	-578.32654	180.07773	-3.11493	-0.99216	-175.90459	15.91883
197	1.633	1352.68506	-350.93988	1663.97424	358.99777	-82.23002	1324.81885	-428.98398	15.71456	1333.27039	962.37823	-16.33322	-1.73857	418.63080	-333.84790	68.16262	-591.02576	181.10912	-3.24656	2.40559	-175.09215	10.32700
198	1.642	1359.47559	-352.49985	1657.56311	357.26517	-81.73207	1323.86682	-430.60504	15.74448	1329.33801	949.78882	-15.39620	-1.89114	437.40717	-340.84897	77.16443	-603.71680	182.11136	-3.33382	1.56967	-173.20827	5.45343
199	1.650	1366.10608	-354.15137	1650.95984	355.41492	-81.56897	1322.93860	-432.24609	15.48499	1325.22986	937.22516	-14.39872	-2.12214	457.89529	-346.79910	83.59750	-616.39282	183.07150	-3.37535	-3.65372	-171.05045	2.06102
200	1.658	1372.43225	-355.88425	1644.31165	353.43597	-81.69595	1322.05505	-433.79861	14.93772	1321.10168	924.68158	-13.39776	-2.44012	479.50241	-351.44653	87.83092	-629.06073	184.04066	-3.41311	-12.95007	-169.26012	0.37611
201	1.667	1378.31824	-357.70981	1637.78674	351.34424	-82.04422	1321.22363	-435.13007	14.17450	1317.12109	912.10425	-12.34584	-2.78925	501.84509	-354.86215	90.51793	-641.72577	185.09052	-3.48706	-25.09503	-167.97552	-0.11673
202	1.675	1383.63940	-359.65469	1631.55518	349.19370	-82.55096	1320.43750	-436.13638	13.26330	1313.49573	899.48273	-11.19202	-3.08830	524.70490	-357.26553	92.28180	-654.37067	186.22171	-3.58957	-38.35255	-166.91957	-0.19702
203	1.683	1388.29138	-361.73514	1625.77319	347.07535	-83.18756	1319.67798	-436.75604	12.24732	1310.45837	886.87964	-9.99674	-3.27869	547.95020	-358.87137	93.57288	-666.96051	187.35962	-3.66941	-51.47704	-165.80379	-0.35182
204	1.692	1392.20459	-363.92889	1620.57007	345.10599	-83.96599	1318.91748	-436.96317	11.15980	1308.21594	874.35303	-8.83659	-3.36665	571.48694	-359.77524	94.62950	-679.46594	188.45218	-3.68507	-64.15166	-164.63631	-0.66954
205	1.700	1395.35461	-366.16278	1616.03845	343.40756	-84.91972	1318.12708	-436.75616	10.05445	1306.89636	861.90845	-7.73682	-3.44427	595.28674	-359.94104	95.45169	-691.84692	189.50897	-3.64532	-76.57225	-163.59372	-1.08131
206	1.708	1397.75964	-368.32159	1612.22803	342.07620	-86.07853	1317.28723	-436.15729	9.00230	1306.50928	849.54199	-6.71090	-3.61991	619.36426	-359.34766	95.87323	-704.00421	190.56522	-3.54485	-88.94095	-162.74713	-1.52019
207	1.717	1399.46387	-370.27197	1609.15576	341.15411	-87.45407	1316.39551	-435.23260	8.06066	1306.93665	837.24048	-5.76238	-3.91749	643.65375	-358.16632	95.76230	-715.75751	191.67172	-3.24022	-101.31705	-162.03577	-1.91045
208	1.725	1400.51758	-371.89795	1606.81787	340.62411	-89.03555	1315.46045	-434.11078	7.29555	1307.98608	824.94543	-4.88707	-4.26199	668.01892	-356.72760	95.12576	-726.88098	192.86304	-2.46523	-113.68309	-161.37762	-2.18963
209	1.733	1400.96558	-373.13577	1605.19617	340.42856	-90.79443	1314.49231	-432.95959	6.81500	1309.47852	812.61151	-4.09781	-4.53490	692.47626	-355.28436	93.99233	-737.18451	194.10925	-1.00506	-126.02765	-160.75824	-2.33630
210	1.742	1400.83850	-373.98315	1604.26672	340.49539	-92.69573	1313.50171	-431.92551	6.70282	1311.28833	800.26758	-3.38963	-4.66802	717.27222	-353.91586	92.31602	-746.53333	195.33374	1.17257	-138.35992	-160.22343	-2.35436
211	1.750	1400.15161	-374.48743	1604.00793	340.75977	-94.69877	1312.50806	-431.09378	6.92590	1313.32410	787.95544	-2.71033	-4.72170	742.64801	-352.68851	90.06210	-754.75977	196.46045	3.92590	-150.68420	-159.77151	-2.28468
212	1.758	1398.91223	-374.73987	1604.39636	341.17542	-96.74593	1311.54626	-430.48810	7.34609	1315.49634	775.63666	-1.99567	-4.80564	768.64844	-351.78189	87.29018	-761.60962	197.45642	7.01872	-162.99829	-159.32886	-2.19608
213	1.767	1397.13257	-374.86478	1605.39685	341.71365	-98.75938	1310.66870	-430.08319	7.80777	1317.70410	763.21143	-1.19541	-4.92331	795.22760	-351.40527	84.09419	-766.82904	198.38675	10.25576	-175.30531	-158.81032	-2.13651
214	1.775	1394.84106	-374.98648	1606.95886	342.35880	-100.64938	1309.93945	-429.81686	8.20836	1319.85193	750.64349	-0.29016	-5.00232	822.40179	-351.66904	80.51447	-770.29462	199.50064	13.76004	-187.62473	-158.13582	-2.12402
215	1.783	1392.08972	-375.19226	1609.02234	343.10352	-102.32852	1309.41919	-429.60715	8.51663	1321.88062	738.01886	0.67266	-5.04471	850.20068	-352.58380	76.55272	-771.91028	201.34364	18.29754	-199.99712	-157.27698	-2.16478
216	1.792	1388.94714	-375.50958	1611.52600	343.93857	-103.73293	1309.14746	-429.38687	8.73668	1323.77271	725.45093	1.59945	-5.13129	878.55652	-354.12357	72.23515	-771.24066	204.59969	25.14470	-212.44531	-156.29802	-2.24837
217	1.800	1385.48108	-375.90634	1614.40576	344.83655	-104.84618	1309.13855	-429.14157	8.85239	1325.53308	712.96783	2.46110	-5.28866	907.26532	-356.24625	67.62706	-767.52338	209.42133	35.17070	-224.94669	-155.28152	-2.34395
218	1.808	1381.74951	-376.32047	1617.59009	345.74338	-105.70672	1309.38660	-428.91650	8.81627	1327.17651	700.52020	3.31612	-5.45391	936.02448	-358.80899	62.79935	-760.34186	214.98503	47.90234	-237.48187	-154.27722	-2.41582
219	1.817	1377.80701	-376.70532	1621.00647	346.58841	-106.38913	1309.86890	-428.79056	8.57922	1328.72876	688.05341	4.19506	-5.58316	964.50873	-361.46368	57.78963	-750.04236	219.96761	61.61100	-250.07715	-153.32187	-2.44361
220	1.825	1373.71191	-377.05240	1624.59265	347.30289	-106.97764	1310.55090	-428.83728	8.11554	1330.22925	675.54175	5.07762	-5.68131	992.34863	-363.81427	52.62859	-737.26416	223.31264	74.22511	-262.76495	-152.42197	-2.43789
221	1.833	1369.52295	-377.37280	1628.29712	347.83234	-107.54836	1311.39734	-429.08261	7.44460	1331.71545	662.98718	5.95847	-5.73114	1019.07465	-365.72778	47.41630	-722.26208	224.61517	84.18951	-275.52679	-151.54575	-2.43353
222	1.842	1365.29419	-377.67621	1632.07104	348.14313	-108.16042	1312.37927	-429.48807	6.64339	1333.19031	650.39648	6.84593	-5.71357	1044.24634	-367.33456	42.30188	-704.81873	224.09183	90.81078	-288.30588	-150.66434	-2.45169
223	1.850	1361.07520	-377.97253	1635.86609	348.22888	-108.85446	1313.47351	-429.99490	5.80494	1334.62231	637.76251	7.73728	-5.65723	1067.66895	-368.72339	37.33967	-684.62976	222.17793	94.10065	-301.06326	-149.77104	-2.47055
224	1.858	1356.90991	-378.27286	1639.63391	348.11288	-109.65542	1314.65833	-430.58026	4.97283	1335.99597	625.07904	8.62335	-5.58811	1089.32983	-369.77921	32.41684	-661.59650	219.10974	94.43507	-313.79623	-148.86575	-2.45127
225	1.867	1352.83899	-378.59186	1643.33069	347.83966	-110.57415	1315.91125	-431.25269	4.13287	1337.33679	612.33447	9.50568	-5.49663	1109.01807	-370.36139	27.39191	-635.83081	214.92169	92.35464	-326.52463	-147.94278	-2.39748
226	1.875	1348.90247	-378.95123	1646.91528	347.46332	-111.61192	1317.20947	-432.01163	3.25293	1338.68176	599.51660	10.39917	-5.38020	1126.15808	-370.51111	22.27092	-607.56329	209.68439	88.52409	-339.27844	-146.99727	-2.35879
227	1.883	1345.13196	-379.36237	1650.34363	347.03848	-112.77288	1318.53027	-432.82748	2.31607	1340.04492	586.65991	11.32682	-5.24946	1140.14111	-370.40015	17.22292	-577.11218	203.56592	83.69842	-352.08649	-146.03006	-2.36326
228	1.892	1341.54895	-379.81451	1653.56982	346.61356	-114.07295	1319.84924	-433.64941	1.32852	1341.41565	573.82227	12.30399	-5.10347	1150.67737	-370.18701	12.50706	-544.89532	196.73407	78.62523	-364.96606	-145.05554	-2.38391
229	1.900	1338.17896	-380.29517	1656.55371	346.22977	-115.53481	1321.14001	-434.41968	0.32503	1342.78052	561.02515	13.30480	-4.94527	1157.76892	-369.93600	8.37101	-511.35022	189.34186	73.89571	-377.89700	-144.11252	-2.37755
230	1.908	1335.05591	-380.81058	1659.26172	345.92371	-117.17558	1322.37769	-435.07739	-0.61837	1344.14087	548.26379	14.28935	-4.79578	1161.42200	-369.61731	4.91466	-476.77728	181.58850	69.84087	-390.81744	-143.22711	-2.32981
231	1.917	1332.20959	-381.37302	1661.66382	345.72867	-118.99577	1323.54102	-435.56192	-1.41159	1345.50586	535.55176	15.26548	-4.68147	1161.45093	-369.18546	2.02852	-441.32443	173.72304	66.57480	-403.68787	-142.38544	-2.26017
232	1.925	1329.65210	-381.97583	1663.72888	345.67453	-120.97171	1324.61304	-435.82458	-2.04040	1346.85730	522.98102	16.28345	-4.60745	1157.69421	-368.56738	-0.50534	-405.11713	166.00479	64.14658	-416.53247	-141.56758	-2.19933
233	1.933	1327.38574	-382.59863	1665.42822	345.78903	-123.05627	1325.57971	-435.84216	-2.64417	1348.12134	510.74493	17.40453	-4.51064	1150.37939	-367.68881	-2.75817	-368.34326	158.71027	62.69857	-429.39673	-140.75531	-2.17424
234	1.942	1325.41760	-383.23352	1666.74036	346.09717	-125.19088	1326.42737	-435.62152	-3.45839	1349.20203	499.03369	18.68122	-4.27602	1140.20850	-366.63766	-4.51770	-331.30371	152.14180	62.47479	-442.28610	-139.93680	-2.19807
235	1.950	1323.77148	-383.89374	1667.65222	346.61356	-127.31851	1327.14026	-435.19577	-4.62891	1350.06714	487.89752	20.13375	-3.82413	1128.21631	-365.61322	-5.56662	-294.48077	146.52435	63.53210	-455.15228	-139.14426	-2.25101
236	1.958	1322.49695	-384.60367	1668.15698	347.32697	-129.38852	1327.70691	-434.61685	-6.09000	1350.77490	477.26569	21.74106	-3.12274	1115.40137	-364.75037	-5.97586	-258.56097	141.85327	65.38800	-467.95667	-138.42268	-2.28475
237	1.967	1321.67407	-385.39392	1668.25244	348.18762	-131.35727	1328.12292	-433.94516	-7.63078	1351.39038	467.09500	23.46996	-2.13322	1102.34253	-364.07751	-5.99300	-224.34116	137.92377	67.12186	-480.72913	-137.75909	-2.26680
238	1.975	1321.39758	-386.28937	1667.93970	349.10501	-133.18918	1328.39246	-433.24927	-9.05236	1351.90417	457.47266	25.31122	-0.80669	1089.27478	-363.48288	-5.87026	-192.42444	134.55780	67.91425	-493.52478	-137.09937	-2.20516
239	1.983	1321.74463	-387.27643	1667.21729	349.95825	-134.85741	1328.52820	-432.61609	-10.25544	1352.25452	448.66711	27.23677	0.90801	1076.33020	-362.77850	-5.81694	-162.90692	131.72636	67.40291	-506.35864	-136.40094	-2.12713
240	1.992	1322.75598	-388.29651	1666.07263	350.61618	-136.34552	1328.54895	-432.14334	-11.22327	1352.38501	441.17056	29.11766	3.06011	1063.51538	-361.90158	-5.90609	-135.42371	129.47783	65.63025	-519.21106	-135.62082	-2.07098
241	2.000	1324.43799	-389.28561	1664.48315	350.96405	-137.64857	1328.47742	-431.91016	-11.97536	1352.25781	435.54523	30.78306	5.66468	1050.74390	-360.92325	-6.06791	-109.42279	127.84897	62.87448	-532.05176	-134.72958	-2.07586
242	2.008	1326.76270	-390.21259	1662.42480	350.93292	-138.76927	1328.33765	-431.96048	-12.54710	1351.84351	432.01422	32.27784	8.78154	1038.00989	-359.87537	-6.23461	-84.41925	126.80585	59.47731	-544.84515	-133.78030	-2.12894
243	2.017	1329.67419	-391.08817	1659.87769	350.52457	-139.70859	1328.14734	-432.31454	-12.98843	1351.11377	430.28329	34.09281	12.85535	1025.35730	-358.75662	-6.40802	-60.23035	126.23229	55.66535	-557.55817	-132.87759	-2.16599
244	2.025	1333.10583	-391.95151	1656.83069	349.81848	-140.45204	1327.91296	-432.98486	-13.36184	1350.04150	430.08795	36.99122	19.07708	1012.76251	-357.65552	-6.60801	-37.10754	125.99610	51.46351	-570.17426	-132.06029	-2.14920
245	2.033	1336.99597	-392.84631	1653.28540	348.94818	-140.95901	1327.63257	-433.97601	-13.73046	1348.60388	432.02332	41.39736	29.00181	1000.18036	-356.70984	-6.84090	-15.66907	126.01122	46.75711	-582.72009	-131.26248	-2.10743
246	2.042	1341.29700	-393.80609	1649.25696	348.05460	-141.17465	1327.29932	-435.27072	-14.13171	1346.78149	437.51163	46.86792	43.08521	987.56799	-356.00314	-7.08733	3.30609	126.22301	41.44853	-595.26855	-130.40929	-2.11182
247	2.050	1345.97864	-394.84348	1644.76392	347.23892	-141.06822	1326.90222	-436.81976	-14.55373	1344.55823	447.66190	52.16533	59.45573	974.87347	-355.51584	-7.29332	19.09998	126.51791	35.56403	-607.87115	-129.53830	-2.21581
248	2.058	1351.02026	-395.94284	1639.81982	346.53348	-140.66222	1326.42566	-438.54800	-14.93840	1341.92859	462.28802	55.93708	74.66904	962.09186	-355.11697	-7.41444	31.20856	126.63187	29.22560	-620.50604	-128.76706	-2.39818
249	2.067	1356.39832	-397.08441	1634.43848	345.90057	-140.01913	1325.85547	-440.37015	-15.20578	1338.90271	480.14673	57.52599	86.04812	949.26886	-354.65982	-7.45314	39.38483	126.21572	22.56728	-633.13605	-128.13875	-2.57848
250	2.075	1362.07507	-398.27866	1628.64368	345.25677	-139.20720	1325.18677	-442.20438	-15.28543	1335.50793	499.87451	57.27143	93.27898	936.44482	-354.11917	-7.42220	43.54083	125.09862	15.76573	-645.76825	-127.57121	-2.68966
251	2.083	1367.98901	-399.56400	1622.47327	344.50870	-138.28198	1324.42639	-443.98303	-15.14037	1331.79016	520.57544	56.02478	97.84530	923.57697	-353.64612	-7.28392	43.52966	123.53590	9.28953	-658.40961	-126.95974	-2.72028
252	2.092	1374.04956	-400.97769	1615.99097	343.58420	-137.28543	1323.58960	-445.66132	-14.76635	1327.81763	541.80231	54.35599	101.31979	910.56433	-353.42407	-6.99178	39.08478	122.16208	4.03471	-671.02856	-126.25678	-2.71395
253	2.100	1380.13464	-402.52841	1609.30078	342.44699	-136.24838	1322.70190	-447.21307	-14.17510	1323.68774	563.31226	52.22367	104.35398	897.45392	-353.37585	-6.63399	30.27734	121.57678	0.78493	-683.60657	-125.47011	-2.73859
254	2.108	1386.09106	-404.17624	1602.54956	341.09668	-135.18970	1321.79675	-448.60718	-13.38298	1319.53088	584.93793	49.28572	106.86086	884.45190	-353.18134	-6.39939	18.13513	121.90544	-0.53754	-696.16602	-124.67626	-2.80925
255	2.117	1391.75110	-405.83527	1595.91333	339.56601	-134.11240	1320.89807	-449.78183	-12.40816	1315.51038	606.58057	45.31404	108.60987	871.65991	-352.66272	-6.35708	4.46228	122.79709	-0.75138	-708.72662	-123.98117	-2.86269
256	2.125	1396.96118	-407.41226	1589.58545	337.91681	-133.00836	1320.00830	-450.64307	-11.26994	1311.81360	628.18854	40.27546	109.54349	859.00568	-351.92520	-6.42652	-9.18591	123.80795	-0.66438	-721.29114	-123.40078	-2.84418
257	2.133	1401.60352	-408.84167	1583.76294	336.22836	-131.87195	1319.11072	-451.09500	-9.99358	1308.63025	649.71283	34.23280	109.77040	846.42035	-351.12222	-6.54132	-22.21326	124.70734	-0.68709	-733.83453	-122.85294	-2.75994
258	2.142	1405.59497	-410.07681	1578.61938	334.58572	-130.70544	1318.17920	-451.07938	-8.62396	1306.12036	671.11017	27.34686	109.46758	833.90442	-350.29620	-6.70121	-34.74164	125.49596	-0.92245	-746.26758	-122.26686	-2.64262
259	2.150	1408.87769	-411.06787	1574.28357	333.07816	-129.51871	1317.18945	-450.59726	-7.23517	1304.38733	692.38928	19.91404	108.80874	821.44250	-349.43521	-6.89354	-47.05383	126.28632	-1.31815	-758.46564	-121.63268	-2.51879
260	2.158	1411.42078	-411.76453	1570.83752	331.79993	-128.33116	1316.12842	-449.70856	-5.92300	1303.46521	713.65686	12.25447	107.91673	808.97400	-348.55200	-7.05942	-59.34106	127.18869	-1.75954	-770.34412	-120.96010	-2.35889
261	2.167	1413.22607	-412.12405	1568.32910	330.83759	-127.16967	1314.99768	-448.51990	-4.78680	1303.31909	735.10150	4.58212	106.84002	796.43811	-347.68311	-7.13723	-71.68304	128.24489	-2.14029	-781.85632	-120.25208	-1.99580
262	2.175	1414.32434	-412.11325	1566.77905	330.24802	-126.06605	1313.81177	-447.16077	-3.92167	1303.85413	756.88013	-2.99263	105.53747	783.83374	-346.80695	-7.12786	-84.08569	129.42465	-2.39373	-792.90845	-119.54749	-1.14649
263	2.183	1414.76172	-411.71176	1566.17944	330.04379	-125.05458	1312.59583	-445.75345	-3.41523	1304.93762	779.04755	-10.42194	103.89703	771.27155	-345.78589	-7.14074	-96.52777	130.65213	-2.51048	-803.30933	-118.90702	0.39575
264	2.192	1414.58154	-410.90802	1566.48853	330.19641	-124.16240	1311.38538	-444.39453	-3.30573	1306.44165	801.66644	-17.67799	101.81775	758.90405	-344.47760	-7.34040	-108.98206	131.83636	-2.54718	-812.84082	-118.28555	2.57627
265	2.200	1413.81580	-409.70212	1567.63892	330.65277	-123.40404	1310.22546	-443.14929	-3.53567	1308.28027	824.92975	-24.76813	99.22112	746.75439	-342.90070	-7.78469	-121.41925	132.92039	-2.57733	-821.35126	-117.56161	5.12704
266	2.208	1412.48877	-408.12177	1569.55481	331.35004	-122.79140	1309.16809	-442.04764	-3.97982	1310.39941	849.05322	-31.76015	95.98718	734.68262	-341.24866	-8.32910	-133.82251	133.91606	-2.63633	-828.76605	-116.79378	7.78655
267	2.217	1410.62305	-406.22943	1572.15991	332.22144	-122.34452	1308.26990	-441.08594	-4.50819	1312.73633	874.09229	-38.68105	92.02478	722.53143	-339.74921	-8.74947	-146.19977	134.88275	-2.71993	-835.03955	-116.31218	10.45308
268	2.225	1408.25171	-404.11880	1575.37585	333.19891	-122.09315	1307.58179	-440.23788	-5.01540	1315.19409	899.92834	-45.43523	87.42253	710.22424	-338.51724	-8.93400	-158.57849	135.87036	-2.79666	-840.10358	-116.51050	13.30161
269	2.233	1405.42908	-401.89520	1579.12268	334.21637	-122.06900	1307.13684	-439.47156	-5.42770	1317.65295	926.32898	-51.86731	82.44327	697.71289	-337.59662	-8.88263	-170.98273	136.88007	-2.82731	-843.82990	-117.55501	16.94775
270	2.242	1402.22046	-399.63177	1583.31555	335.20850	-122.28337	1306.94397	-438.76630	-5.70819	1320.00317	953.04468	-57.93072	77.34536	684.94128	-337.03961	-8.61287	-183.41870	137.88463	-2.80668	-845.95343	-119.16946	22.34966
271	2.250	1398.68469	-397.34122	1587.86414	336.10916	-122.70396	1306.99023	-438.12057	-5.85369	1322.17737	979.93958	-63.77237	72.22923	671.96082	-336.72952	-8.22026	-195.89362	138.86884	-2.78424	-845.99463	-120.72827	30.23774
272	2.258	1394.87500	-394.99957	1592.68347	336.85895	-123.26036	1307.24988	-437.54858	-5.87715	1324.16370	1006.92133	-69.49870	67.06977	658.97638	-336.32330	-7.90528	-208.42841	139.84030	-2.81970	-843.31708	-121.67801	40.47821
273	2.267	1390.84656	-392.59018	1597.70605	337.42020	-123.87119	1307.69751	-437.07321	-5.78104	1325.99695	1033.69604	-74.83080	61.87099	646.15265	-335.59015	-7.78328	-221.03665	140.82243	-2.91285	-837.30560	-121.81361	51.95662
274	2.275	1386.65088	-390.11798	1602.87537	337.78583	-124.45883	1308.31201	-436.71939	-5.54135	1327.73730	1059.76965	-79.18782	56.75966	633.47754	-334.58746	-7.79538	-233.70425	141.82886	-3.00078	-827.55829	-121.23056	63.08026
275	2.283	1382.33008	-387.59009	1608.13623	337.97559	-124.95094	1309.07495	-436.50726	-5.12379	1329.44409	1084.84375	-82.33781	51.90734	620.84973	-333.48151	-7.83423	-246.39572	142.83682	-3.02799	-814.01697	-120.27506	72.46899
276	2.292	1377.92419	-384.99945	1613.42529	338.02866	-125.28995	1309.96912	-436.44485	-4.51855	1331.15674	1108.98328	-84.77029	47.36248	608.19006	-332.41263	-7.82991	-259.08115	143.80515	-2.99929	-796.89813	-119.45201	79.30422
277	2.300	1373.48022	-382.33414	1618.66394	338.00134	-125.44230	1310.97888	-436.52310	-3.75351	1332.88806	1132.15894	-87.18028	42.97449	595.48309	-331.45218	-7.76372	-271.76077	144.71786	-2.96347	-776.40912	-119.09647	83.21924
278	2.308	1369.05432	-379.60077	1623.77075	337.96350	-125.39458	1312.08691	-436.71692	-2.87781	1334.62915	1153.79089	-89.81010	38.49117	582.76599	-330.55905	-7.67231	-284.46005	145.59502	-2.95976	-752.55444	-119.15195	84.15459
279	2.317	1364.71069	-376.84348	1628.68713	337.98901	-125.14528	1313.27161	-436.99075	-1.93909	1336.35596	1172.80542	-92.26901	33.76791	570.05634	-329.63800	-7.59549	-297.20203	146.47256	-2.98675	-725.27185	-119.33838	82.43556
280	2.325	1360.51379	-374.13278	1633.37976	338.14432	-124.69638	1314.50671	-437.30530	-0.96861	1338.03491	1188.14050	-93.84428	28.89202	557.32220	-328.64886	-7.52627	-309.98773	147.37918	-3.01497	-694.69012	-119.47348	78.82084
281	2.333	1356.51501	-371.52042	1637.81958	338.47543	-124.04916	1315.76074	-437.62195	0.01974	1339.62915	1199.29089	-94.07809	24.13604	544.53967	-327.62839	-7.43463	-322.80426	148.31638	-3.01827	-661.21930	-119.62714	74.31819
282	2.342	1352.74353	-369.00885	1641.97327	338.99872	-123.20843	1317.00098	-437.90182	1.02306	1341.10657	1206.36011	-92.93421	19.81642	531.71069	-326.63956	-7.30052	-335.65164	149.27322	-2.99559	-625.45056	-120.02820	69.86572
283	2.350	1349.21387	-366.57666	1645.81201	339.70813	-122.18212	1318.19922	-438.10342	2.04423	1342.44580	1209.68225	-90.49409	16.06947	518.84448	-325.70361	-7.12173	-348.54010	150.25433	-2.96702	-587.99115	-120.90195	66.09926
284	2.358	1345.94067	-364.22086	1649.31421	340.59421	-120.97565	1319.33618	-438.18695	3.07411	1343.63513	1209.45935	-86.84741	12.69775	505.94388	-324.78873	-6.91532	-361.45920	151.26953	-2.94820	-549.36707	-122.36623	63.29138
285	2.367	1342.94690	-361.96539	1652.45544	341.65381	-119.59660	1320.40466	-438.12024	4.07232	1344.66589	1205.62671	-82.15552	9.40351	493.00851	-323.86661	-6.71161	-374.38565	152.30536	-2.93674	-510.03906	-124.36101	61.38443
286	2.375	1340.26331	-359.84109	1655.20178	342.88635	-118.06709	1321.41016	-437.87549	4.98702	1345.52979	1198.05103	-76.65542	6.28524	480.09497	-322.92712	-6.54889	-387.33240	153.30473	-2.93344	-470.44904	-126.71664	60.14227
287	2.383	1337.92603	-357.86414	1657.51794	344.29114	-116.42252	1322.36743	-437.42307	5.79594	1346.22205	1187.17517	-71.06251	3.84231	467.31345	-321.96429	-6.45162	-400.34787	154.19557	-2.95878	-431.02069	-129.36026	59.41015
288	2.392	1335.96777	-356.03241	1659.38464	345.86783	-114.69558	1323.28857	-436.73776	6.52053	1346.74805	1174.43152	-66.74812	2.32604	454.72195	-321.00729	-6.38241	-413.43311	154.99475	-3.01387	-392.14325	-132.36140	59.21815
289	2.400	1334.41272	-354.33350	1660.80518	347.60901	-112.91410	1324.17188	-435.81717	7.21032	1347.13171	1161.41064	-64.58619	1.46552	442.31421	-320.12170	-6.23132	-426.49371	155.87872	-3.02758	-354.18674	-135.76849	59.62268
290	2.408	1333.28137	-352.74768	1661.79236	349.48721	-111.11809	1325.00061	-434.69928	7.91269	1347.40515	1148.73877	-64.00207	0.91382	430.10413	-319.35217	-5.88603	-439.40701	157.07382	-2.89926	-317.54834	-139.48323	60.51442
291	2.417	1332.60889	-351.25757	1662.35486	351.44431	-109.36209	1325.75000	-433.46515	8.64565	1347.58240	1136.22241	-63.76833	0.54591	418.14749	-318.69922	-5.31641	-452.13104	158.55571	-2.64842	-282.67651	-143.23677	61.52029
292	2.425	1332.45300	-349.86353	1662.49487	353.38892	-107.69127	1326.39685	-432.22394	9.40152	1347.64978	1123.60291	-63.15035	0.32384	406.49426	-318.14096	-4.56439	-464.74683	159.90958	-2.46894	-249.94724	-146.69614	62.02953
293	2.433	1332.87878	-348.59033	1662.21240	355.20612	-106.11922	1326.92529	-431.09082	10.17126	1347.57751	1110.83618	-62.13288	0.16177	395.17090	-317.65552	-3.64626	-477.37860	160.77405	-2.50895	-219.42015	-149.71652	61.43392
294	2.442	1333.93762	-347.48279	1661.50574	356.77551	-104.62617	1327.32617	-430.16669	10.95268	1347.33032	1098.00793	-61.05606	-0.02330	384.22870	-317.23425	-2.50624	-490.07196	161.31210	-2.68326	-190.75626	-152.47267	59.46552
295	2.450	1335.65930	-346.59052	1660.36755	357.98904	-103.17224	1327.59753	-429.52167	11.74411	1346.87305	1085.19934	-60.14372	-0.21133	373.80420	-316.88522	-1.05695	-502.79065	161.93106	-2.83547	-163.39505	-155.28156	56.32689
296	2.458	1338.05469	-345.93875	1658.78650	358.76846	-101.72033	1327.74341	-429.18005	12.53815	1346.16321	1072.41492	-59.30214	-0.32293	364.14099	-316.64771	0.79497	-515.50610	162.78528	-2.93298	-136.78130	-158.32462	52.51618
297	2.467	1341.11401	-345.50653	1656.74976	359.08798	-100.25584	1327.76746	-429.11710	13.31887	1345.14209	1059.61279	-58.33098	-0.35833	355.57996	-316.61630	3.12141	-528.22333	163.76813	-3.02098	-110.56857	-161.56747	48.53931
298	2.475	1344.80225	-345.23724	1654.24243	358.98706	-98.78825	1327.66724	-429.28574	14.07561	1343.76367	1046.79028	-57.21657	-0.40620	348.52191	-316.92267	5.92987	-540.93774	164.75760	-3.11865	-84.84300	-164.87912	44.69671
299	2.483	1349.06421	-345.07153	1651.25293	358.55447	-97.34303	1327.43677	-429.65738	14.81246	1342.03528	1034.00354	-56.13847	-0.53932	343.34503	-317.69855	9.28652	-553.62225	165.71939	-3.20575	-60.24490	-168.14182	40.99490
300	2.492	1353.84265	-344.98932	1647.77661	357.89404	-95.95641	1327.07666	-430.22571	15.52935	1339.99353	1021.30298	-55.24014	-0.77359	340.39429	-319.09683	13.57940	-566.26093	166.66556	-3.26655	-37.85191	-171.26202	37.19564
301	2.500	1359.08398	-345.03604	1643.81812	357.09384	-94.67331	1326.59644	-430.97797	16.20465	1337.66370	1008.70099	-54.46391	-1.07926	340.17920	-321.36954	19.51796	-578.87592	167.62146	-3.32124	-18.83742	-174.11177	32.96742
302	2.508	1364.71570	-345.30505	1639.39551	356.20874	-93.54484	1326.01086	-431.88211	16.78308	1335.05872	996.16846	-53.61432	-1.39162	343.52283	-324.89215	27.64495	-591.50598	168.60233	-3.40725	-4.07082	-176.46262	28.04243
303	2.517	1370.61792	-345.90494	1634.55029	355.26202	-92.61678	1325.33557	-432.89584	17.16992	1332.16064	983.62952	-52.60759	-1.65975	351.25464	-329.98734	37.74970	-604.16412	169.58853	-3.52742	6.10136	-178.01675	22.33918
304	2.525	1376.61841	-346.96133	1629.35986	354.26163	-91.91477	1324.58862	-433.97540	17.28333	1328.90576	971.03162	-51.58823	-1.88569	363.61627	-336.62808	48.77126	-616.84131	170.54993	-3.63955	11.78545	-178.54935	16.08832
305	2.533	1382.51843	-348.63544	1623.95398	353.21149	-91.44896	1323.79297	-435.07544	17.13995	1325.25378	958.42273	-50.67693	-2.08577	380.03497	-344.31061	59.27662	-629.53912	171.48396	-3.70536	13.23225	-178.05057	9.92886
306	2.542	1388.14160	-351.08783	1618.51794	352.10626	-91.23336	1322.97314	-436.14359	16.84415	1321.25989	945.87000	-49.75600	-2.25874	399.50275	-352.21167	68.09319	-642.26331	172.42499	-3.72323	10.52251	-176.77248	4.79184
307	2.550	1393.37988	-354.37219	1613.26428	350.92328	-91.28291	1322.14954	-437.11740	16.47687	1317.05334	933.33905	-48.68176	-2.42618	421.07306	-359.50809	74.67619	-654.99426	173.41208	-3.72912	3.68120	-175.13354	1.43134
308	2.558	1398.19409	-358.35144	1608.38110	349.63181	-91.58928	1321.33435	-437.92963	16.04111	1312.79736	920.75366	-47.54424	-2.64845	444.05396	-365.66794	79.11148	-667.68951	174.44997	-3.77571	-6.74178	-173.52872	-0.10433
309	2.567	1402.57336	-362.72498	1603.98914	348.21899	-92.11578	1320.53015	-438.51743	15.50540	1308.69141	908.12549	-46.50988	-2.94428	467.98160	-370.54224	81.89395	-680.31598	175.53160	-3.87807	-19.38599	-172.18466	-0.46902
310	2.575	1406.50635	-367.14603	1600.13770	346.70691	-92.81524	1319.73022	-438.82629	14.85528	1304.96899	895.53253	-45.52294	-3.22316	492.54968	-374.24637	83.64256	-692.86694	176.65663	-3.98692	-32.67564	-171.11264	-0.45767
311	2.583	1409.98022	-371.33160	1596.82520	345.15152	-93.64758	1318.91968	-438.81021	14.11595	1301.85938	883.01038	-44.40693	-3.38283	517.55933	-376.96579	84.85965	-705.33649	177.78702	-4.04183	-45.67097	-170.19244	-0.52630
312	2.592	1412.98865	-375.10623	1594.02612	343.63498	-94.59193	1318.07849	-438.43570	13.35146	1299.54272	870.53577	-43.18391	-3.47312	542.89709	-378.79840	85.80087	-717.68652	178.86447	-4.03653	-58.22299	-169.33972	-0.77183
313	2.600	1415.53381	-378.39063	1591.70789	342.25488	-95.64987	1317.18604	-437.69806	12.63854	1298.11255	858.07941	-42.04969	-3.64164	568.47375	-379.73312	86.48924	-729.82861	179.90839	-3.98587	-70.52730	-168.54330	-1.13579
314	2.608	1417.62476	-381.16980	1589.84045	341.10394	-96.83246	1316.22742	-436.64359	12.04398	1297.55334	845.62500	-41.09809	-3.91023	594.14410	-379.77438	86.83124	-741.61755	181.01294	-3.80668	-82.76900	-167.78517	-1.53152
315	2.617	1419.27490	-383.46161	1588.39880	340.24808	-98.13945	1315.19800	-435.37540	11.63624	1297.74841	833.17242	-40.25422	-4.14252	619.76624	-379.04428	86.72138	-752.86975	182.22887	-3.28176	-95.05022	-167.02948	-1.89500
316	2.625	1420.50000	-385.29507	1587.36304	339.71704	-99.54884	1314.10327	-434.03644	11.47712	1298.51270	820.74030	-39.43995	-4.24495	645.34253	-377.75739	86.09139	-763.39905	183.50650	-2.17925	-107.39432	-166.27985	-2.20310
317	2.633	1421.31592	-386.69833	1586.71667	339.50986	-101.02792	1312.95544	-432.77008	11.57932	1299.65161	808.35223	-38.67926	-4.29611	671.04028	-376.11365	84.91756	-773.04041	184.74835	-0.39281	-119.77467	-165.57484	-2.45606
318	2.642	1421.73853	-387.69403	1586.44470	339.60760	-102.55220	1311.77209	-431.65933	11.91906	1301.02612	796.02045	-38.00207	-4.43635	697.10437	-374.22794	83.18898	-781.64154	185.87463	1.99253	-132.17453	-164.92010	-2.65151
319	2.650	1421.78308	-388.29877	1586.53259	339.98459	-104.10643	1310.57837	-430.69034	12.48518	1302.56506	783.72162	-37.34313	-4.69401	723.74133	-372.20261	80.90509	-789.01898	186.85924	4.71679	-144.59862	-164.28226	-2.77161
320	2.658	1421.46436	-388.52386	1586.96436	340.61459	-105.66842	1309.41199	-429.78967	13.26547	1304.24023	771.38391	-36.62362	-4.98095	751.03467	-370.21106	78.12144	-794.92126	187.80220	7.49755	-157.03723	-163.63548	-2.80737
321	2.667	1420.79675	-388.37625	1587.72327	341.47275	-107.19579	1308.32556	-428.89838	14.19513	1306.04126	758.92749	-35.82562	-5.20101	778.93488	-368.46118	74.94768	-799.06586	189.03201	10.32669	-169.45689	-162.96875	-2.78100
322	2.675	1419.79480	-387.85886	1588.79053	342.53091	-108.62702	1307.37988	-428.00278	15.15920	1307.93958	746.34686	-34.95374	-5.32328	807.35754	-367.09930	71.45842	-801.19122	191.07236	13.78947	-181.85107	-162.25722	-2.73145
323	2.683	1418.47412	-386.97141	1590.14697	343.74640	-109.89587	1306.63074	-427.11832	16.04165	1309.86853	733.72266	-34.04168	-5.38635	836.34277	-366.12460	67.62208	-800.91449	194.38132	19.08834	-194.27992	-161.47218	-2.68687
324	2.692	1416.85083	-385.71265	1591.77478	345.05698	-110.94750	1306.11621	-426.27042	16.75943	1311.74988	721.12939	-33.15277	-5.44039	865.98364	-365.46573	63.39086	-797.52728	199.06422	27.42981	-206.79919	-160.63437	-2.64910
325	2.700	1414.94348	-384.08633	1593.66272	346.38684	-111.75134	1305.85095	-425.48920	17.26698	1313.53186	708.58795	-32.29734	-5.50130	896.19513	-365.15414	58.83828	-790.31921	204.74530	39.02288	-219.37402	-159.79962	-2.61950
326	2.708	1412.77161	-382.11224	1595.81201	347.65579	-112.31316	1305.83228	-424.80997	17.54527	1315.20740	696.09265	-31.42721	-5.57921	926.73639	-365.26349	54.12630	-779.28265	210.49545	52.52924	-231.93637	-158.98000	-2.61766
327	2.717	1410.35510	-379.84268	1598.24451	348.78922	-112.68323	1306.04956	-424.26471	17.59610	1316.81042	683.61023	-30.52212	-5.69427	957.34351	-365.70248	49.39595	-765.13531	215.02524	65.58215	-244.50172	-158.13409	-2.65300
328	2.725	1407.71069	-377.38068	1601.00574	349.73215	-112.94803	1306.48914	-423.86990	17.44822	1318.39771	671.08868	-29.61347	-5.82748	987.74036	-366.16544	44.73763	-748.51495	217.35138	76.00216	-257.15125	-157.23044	-2.70637
329	2.733	1404.84460	-374.88916	1604.15759	350.46188	-113.20166	1307.13416	-423.63181	17.15009	1320.02197	658.50818	-28.73191	-5.91476	1017.60431	-366.27988	40.22209	-729.43665	217.26018	82.62817	-269.90262	-156.27267	-2.74699
330	2.742	1401.74573	-372.57379	1607.74963	350.99088	-113.51729	1307.96021	-423.55893	16.74543	1321.70886	645.89093	-27.87108	-5.92295	1046.48560	-365.83670	35.93076	-707.57019	215.07793	85.32587	-282.68411	-155.27332	-2.76913
331	2.750	1398.38574	-370.63336	1611.77625	351.35709	-113.94092	1308.93774	-423.65707	16.26346	1323.45068	633.26825	-27.01570	-5.88613	1073.81848	-364.86951	31.88803	-682.75836	211.22537	84.62130	-295.43640	-154.26152	-2.79817
332	2.758	1394.74597	-369.20264	1616.15161	351.60504	-114.50020	1310.03943	-423.91437	15.72788	1325.21997	620.64087	-26.15984	-5.84510	1099.07471	-363.50406	27.97883	-655.13831	206.00081	81.35670	-308.15674	-153.30977	-2.83825
333	2.767	1390.85657	-368.31870	1620.72705	351.77298	-115.20867	1311.23975	-424.29916	15.15742	1326.98340	607.97693	-25.28367	-5.80528	1121.84399	-361.81143	24.05720	-624.96362	199.57181	76.46410	-320.86429	-152.47061	-2.85879
334	2.775	1386.81140	-367.91968	1625.33826	351.89276	-116.06563	1312.51099	-424.77127	14.55364	1328.70703	595.27045	-24.37642	-5.75724	1141.81226	-359.83188	20.13966	-592.53076	192.07538	70.84572	-333.58289	-151.68546	-2.85074
335	2.783	1382.74219	-367.87817	1629.84473	351.99179	-117.06218	1313.82532	-425.28967	13.89451	1330.35815	582.55505	-23.46227	-5.67854	1158.70166	-357.67639	16.46887	-558.22607	183.70280	65.28519	-346.32977	-150.84299	-2.82812
336	2.792	1378.77380	-368.04858	1634.14636	352.09210	-118.18827	1315.16223	-425.80804	13.14590	1331.91699	569.86597	-22.55768	-5.53960	1172.23938	-355.49866	13.37930	-522.44360	174.67497	60.33845	-359.10870	-149.91577	-2.78508
337	2.800	1374.99438	-368.30286	1638.17944	352.20981	-119.43387	1316.51123	-426.27081	12.28571	1333.38367	557.20813	-21.63893	-5.34618	1182.23523	-353.34665	11.02314	-485.42224	165.22054	56.28255	-371.92767	-148.95540	-2.71848
338	2.808	1371.45044	-368.55511	1641.90649	352.36023	-120.78978	1317.86511	-426.62186	11.31934	1334.77393	544.53424	-20.66029	-5.14288	1188.65210	-351.08429	9.18379	-447.26291	155.62924	53.20832	-384.78610	-148.00327	-2.64856
339	2.817	1368.16284	-368.76917	1645.30286	352.56915	-122.24630	1319.21021	-426.81619	10.27082	1336.10999	531.81866	-19.57853	-4.96729	1191.59546	-348.38458	7.32736	-408.11984	146.27315	51.20787	-397.64658	-147.09421	-2.58733
340	2.825	1365.14136	-368.94608	1648.34363	352.87900	-123.78728	1320.52490	-426.82175	9.15300	1337.40576	519.17499	-18.37545	-4.81948	1191.20056	-344.91629	4.93078	-368.34769	137.55762	50.50780	-410.47876	-146.26923	-2.53935
341	2.833	1362.39392	-369.10938	1651.00000	353.33969	-125.39117	1321.78699	-426.61697	7.95144	1338.65613	506.81409	-17.05679	-4.66209	1187.45972	-340.82156	1.94281	-328.53128	129.84314	51.34259	-423.31366	-145.50122	-2.51869
342	2.842	1359.93091	-369.29208	1653.24597	353.99130	-127.03728	1322.97620	-426.19513	6.65308	1339.84131	494.90024	-15.60112	-4.43279	1180.44019	-336.81717	-1.12876	-289.42755	123.33033	53.56478	-436.20422	-144.69273	-2.52741
343	2.850	1357.77100	-369.52515	1655.06311	354.85089	-128.70175	1324.07031	-425.57452	5.27576	1340.94104	483.52087	-13.93317	-4.06438	1170.71741	-333.61243	-3.62316	-251.81372	117.94434	56.41211	-449.14178	-143.80045	-2.54231
344	2.858	1355.94678	-369.83185	1656.43909	355.90738	-130.35069	1325.04333	-424.79871	3.85444	1341.93665	472.78302	-11.98169	-3.50498	1159.18994	-331.46997	-5.15644	-216.26605	113.40076	58.80399	-462.05615	-142.86684	-2.54310
345	2.867	1354.50708	-370.22470	1657.36621	357.11926	-131.94223	1325.87000	-423.92426	2.42140	1342.80725	462.86813	-9.76581	-2.71570	1146.60693	-330.25726	-5.77380	-183.00055	109.49828	59.93636	-474.91071	-141.92931	-2.53154
346	2.875	1353.51404	-370.70795	1657.84387	358.41705	-133.42972	1326.53223	-423.00995	1.01605	1343.53210	453.98685	-7.44065	-1.66037	1133.49854	-329.59894	-5.80384	-151.89325	106.31956	59.59216	-487.74243	-141.02643	-2.51477
347	2.883	1353.03552	-371.28778	1657.87878	359.71414	-134.76733	1327.02295	-422.11993	-0.29614	1344.09521	446.36435	-5.23518	-0.31080	1120.24341	-329.06302	-5.60572	-122.58765	104.10805	57.98669	-500.58856	-140.23190	-2.49820
348	2.892	1353.12927	-371.97205	1657.47656	360.92261	-135.92343	1327.34680	-421.33319	-1.43108	1344.48499	440.22885	-3.23930	1.37862	1107.03882	-328.39240	-5.42115	-94.57013	103.02271	55.49107	-513.44592	-139.55356	-2.48190
349	2.900	1353.82654	-372.75864	1656.62915	361.97012	-136.88643	1327.51770	-420.73792	-2.32501	1344.68994	435.59634	-1.12137	3.59705	1093.97363	-327.54291	-5.36111	-67.31384	103.06070	52.48110	-526.30267	-138.89169	-2.44475
350	2.908	1355.12305	-373.63766	1655.31433	362.81262	-137.65379	1327.55420	-420.41144	-2.98638	1344.68396	432.11359	2.03041	6.96800	1081.12378	-326.54922	-5.45945	-40.54974	104.14519	49.25815	-539.12860	-138.15599	-2.36530
351	2.917	1356.98157	-374.60132	1653.50586	363.43854	-138.21786	1327.47180	-420.40646	-3.52262	1344.40637	429.60229	7.43309	12.89567	1068.45178	-325.51099	-5.66215	-14.48676	106.18320	45.97212	-551.86682	-137.33543	-2.26274
352	2.925	1359.34253	-375.64621	1651.18433	363.86722	-138.56183	1327.27734	-420.74716	-4.08691	1343.77039	428.99759	15.77989	23.26639	1055.79504	-324.59021	-5.85080	10.20551	109.03906	42.57699	-564.50098	-136.46886	-2.19345
353	2.933	1362.14526	-376.77325	1648.34351	364.13647	-138.66354	1326.96545	-421.42703	-4.78153	1342.70044	432.27469	26.44683	38.86408	1043.12268	-323.83777	-6.00745	32.65216	112.50780	38.88776	-577.06921	-135.61467	-2.21294
354	2.942	1365.34790	-377.99121	1644.99158	364.27789	-138.49959	1326.52087	-422.40601	-5.62749	1341.15564	441.00082	37.56182	57.67284	1030.53979	-323.18710	-6.20588	52.06049	116.34363	34.74345	-589.59760	-134.83183	-2.33302
355	2.950	1368.93079	-379.31631	1641.14746	364.29456	-138.05316	1325.92773	-423.60919	-6.59749	1339.12451	455.06479	46.99959	75.37926	1017.95135	-322.69604	-6.37439	67.85712	120.32848	30.13323	-602.08063	-134.14604	-2.49791
356	2.958	1372.88416	-380.76633	1636.83728	364.15826	-137.33235	1325.18042	-424.93869	-7.63506	1336.61084	472.92682	53.58244	88.24854	1005.11432	-322.50461	-6.30853	79.69031	124.30589	25.14252	-614.50818	-133.51579	-2.62793
357	2.967	1377.19666	-382.35382	1632.08716	363.82849	-136.38283	1324.28735	-426.30084	-8.64415	1333.62915	492.88620	57.60646	95.65270	992.06079	-322.50458	-5.98633	87.36060	128.14911	19.81989	-626.89667	-132.84917	-2.69542
358	2.975	1381.84229	-384.09009	1626.92102	363.27283	-135.27531	1323.26868	-427.63409	-9.48755	1330.20996	513.95447	60.26440	99.78307	979.07141	-322.37924	-5.63135	90.71741	131.70442	14.20766	-639.28418	-132.09311	-2.73187
359	2.983	1386.76904	-386.00223	1621.37061	362.47699	-134.07872	1322.15125	-428.91864	-10.03576	1326.40259	535.74310	62.50387	103.23580	966.30676	-321.96320	-5.43612	89.61804	134.76114	8.62839	-651.67548	-131.29877	-2.77307
360	2.992	1391.88660	-388.14584	1615.49158	361.44766	-132.84610	1320.96204	-430.15982	-10.23373	1322.27869	557.99457	64.41603	107.17157	953.76971	-321.30557	-5.43550	84.08435	137.12341	3.86895	-664.03998	-130.55241	-2.83686
361	3.000	1397.05762	-390.59869	1609.37732	360.20972	-131.61778	1319.71680	-431.35773	-10.10549	1317.93799	580.41589	65.52748	111.31995	941.42816	-320.49591	-5.59468	74.64038	138.76901	0.73116	-676.36090	-129.87227	-2.94299
362	3.008	1402.10901	-393.42688	1603.16724	358.79825	-130.42207	1318.41443	-432.48584	-9.70820	1313.51514	602.74048	65.35341	114.91000	929.18463	-319.61960	-5.84530	62.51074	139.88712	-0.68350	-688.64380	-129.21538	-3.09582
363	3.017	1406.86938	-396.62738	1597.04407	357.25439	-129.26981	1317.04541	-433.48553	-9.10255	1309.17590	624.78412	63.64576	117.37856	916.90222	-318.77197	-6.08599	49.27673	140.71100	-1.00010	-700.91357	-128.53717	-3.24750
364	3.025	1411.20862	-400.08984	1591.21997	355.62332	-128.16124	1315.60510	-434.27234	-8.34756	1305.09619	646.45166	60.41320	118.58949	904.53571	-317.98596	-6.23644	36.12030	141.39214	-0.96148	-713.21887	-127.82177	-3.33222
365	3.033	1415.05615	-403.62442	1585.90381	353.94797	-127.09944	1314.10498	-434.75714	-7.50524	1301.43774	667.71326	55.88911	118.77095	892.14886	-317.19995	-6.29749	23.42120	142.04649	-1.00103	-725.59851	-127.07903	-3.33438
366	3.042	1418.39453	-407.03452	1581.25439	352.26633	-126.07689	1312.57642	-434.87473	-6.64953	1298.32996	688.60693	50.43062	118.34653	879.81067	-316.35526	-6.34259	11.04724	142.79257	-1.23924	-738.02155	-126.33414	-3.28016
367	3.050	1421.23975	-410.17133	1577.35559	350.61667	-125.05329	1311.06641	-434.60464	-5.86554	1295.85657	709.25128	44.38838	117.73833	867.52094	-315.47205	-6.44443	-1.20502	143.68811	-1.61678	-750.37762	-125.62617	-3.18031
368	3.058	1423.61975	-412.94550	1574.22424	349.04913	-123.98277	1309.62292	-433.98087	-5.23555	1294.05249	729.80096	38.03727	117.20313	855.21887	-314.60480	-6.61052	-13.44611	144.68787	-2.00881	-762.53906	-124.97908	-3.00967
369	3.067	1425.56140	-415.31332	1571.83423	347.63483	-122.86590	1308.27917	-433.08884	-4.81968	1292.91565	750.37531	31.55831	116.76915	842.85175	-313.77411	-6.77135	-25.69830	145.70862	-2.32226	-774.40851	-124.36552	-2.70820
370	3.075	1427.08496	-417.25769	1570.13855	346.45569	-121.75440	1307.05188	-432.04092	-4.63669	1292.42712	771.04517	25.01763	116.27656	830.41699	-312.96408	-6.84929	-37.94055	146.71817	-2.53518	-785.90576	-123.72849	-2.19788
371	3.083	1428.20410	-418.77234	1569.08423	345.57950	-120.71798	1305.94629	-430.94067	-4.66019	1292.56567	791.89917	18.35966	115.46574	817.96362	-312.12619	-6.86583	-50.16119	147.74091	-2.67080	-796.95831	-123.03839	-1.41730
372	3.092	1428.92725	-419.85202	1568.61926	345.03983	-119.81673	1304.96680	-429.85693	-4.83991	1293.30298	813.09119	11.50362	114.08890	805.61566	-311.14664	-6.94419	-62.37390	148.80518	-2.76479	-807.52960	-122.29786	-0.30992
373	3.100	1429.26050	-420.48743	1568.69470	344.83255	-119.08857	1304.12439	-428.81372	-5.13008	1294.59460	834.78833	4.46812	111.99556	793.53363	-309.86862	-7.20790	-74.59271	149.90646	-2.84233	-817.60760	-121.48799	1.19793
374	3.108	1429.20825	-420.66339	1569.26404	344.92679	-118.54942	1303.43811	-427.79715	-5.49834	1296.37878	857.12201	-2.66923	109.13718	781.74377	-308.24173	-7.67518	-86.80811	151.00989	-2.91153	-827.13062	-120.57748	3.15660
375	3.117	1428.77539	-420.35919	1570.28271	345.27954	-118.20350	1302.93188	-426.77582	-5.90940	1298.58655	880.20624	-9.85789	105.55746	770.02802	-306.46808	-8.19136	-98.99738	152.07843	-2.97694	-835.93701	-119.62916	5.57202
376	3.125	1427.96777	-419.55167	1571.70874	345.84912	-118.05621	1302.63306	-425.72171	-6.30829	1301.15015	904.09399	-17.02733	101.40061	758.10168	-304.89136	-8.51748	-111.15491	153.10390	-3.03490	-843.81537	-118.82207	8.39373
377	3.133	1426.79297	-418.22086	1573.50586	346.60565	-118.11877	1302.56616	-424.62668	-6.62851	1303.99634	928.66956	-24.05818	96.85735	745.84998	-303.74554	-8.52501	-123.29956	154.11719	-3.06310	-850.60889	-118.28746	11.43384
378	3.142	1425.26135	-416.36044	1575.65027	347.52933	-118.40318	1302.74426	-423.51276	-6.81808	1307.03699	953.68982	-30.84522	92.06995	733.28955	-303.06122	-8.24958	-135.45959	155.16132	-3.04647	-856.25098	-117.96791	14.41774
379	3.150	1423.38574	-413.99191	1578.13916	348.58997	-118.91348	1303.16187	-422.42993	-6.85890	1310.17212	978.96625	-37.33598	87.08961	720.50702	-302.64435	-7.84101	-147.66052	156.25189	-3.00668	-860.66290	-117.67296	17.31475
380	3.158	1421.18042	-411.17999	1580.99707	349.73019	-119.63069	1303.79492	-421.44098	-6.77188	1313.30566	1004.41327	-43.54482	81.91145	707.71924	-302.15356	-7.50863	-159.91608	157.36685	-2.98469	-863.59259	-117.20879	20.64986
381	3.167	1418.65735	-408.03940	1584.27246	350.87354	-120.49869	1304.60986	-420.60324	-6.60688	1316.35986	1029.95935	-49.57795	76.56005	695.15784	-301.37549	-7.39348	-172.22705	158.46928	-2.98823	-864.56348	-116.43384	25.33733
382	3.175	1415.81885	-404.72159	1588.01477	351.94452	-121.42641	1305.57166	-419.95447	-6.42052	1319.28101	1055.48828	-55.59000	71.16260	682.84558	-300.36328	-7.47007	-184.58832	159.52510	-2.98127	-862.98853	-115.26105	31.99675
383	3.183	1412.65161	-401.38800	1592.23694	352.88046	-122.30365	1306.64832	-419.51001	-6.25667	1322.04175	1080.78638	-61.62547	65.93516	670.60095	-299.28311	-7.61696	-196.99017	160.50897	-2.94057	-858.33295	-113.64470	40.37073
384	3.192	1409.13086	-398.19434	1596.89050	353.63577	-123.02222	1307.81177	-419.27014	-6.13476	1324.63892	1105.48486	-67.51968	61.07787	658.25653	-298.22418	-7.74555	-209.42645	161.43137	-2.88750	-850.20551	-111.60381	49.42958
385	3.200	1405.24182	-395.27582	1601.87122	354.18994	-123.50387	1309.03613	-419.22705	-6.04455	1327.08398	1129.06982	-73.02882	56.64126	645.78412	-297.17032	-7.81962	-221.90494	162.33655	-2.85939	-838.39709	-109.35326	57.95358
386	3.208	1401.00232	-392.70477	1607.05127	354.55627	-123.72577	1310.29895	-419.36942	-5.94977	1329.39014	1150.95313	-78.02055	52.40761	633.22272	-296.11090	-7.80777	-234.44208	163.25821	-2.87429	-822.89941	-107.32912	64.97101
387	3.217	1396.46948	-390.45380	1612.31226	354.77829	-123.71542	1311.58423	-419.68329	-5.79656	1331.56677	1170.63831	-82.56250	47.90241	620.60364	-295.09869	-7.70642	-247.04782	164.21667	-2.91352	-803.83765	-105.92523	69.83125
388	3.225	1391.72888	-388.41852	1617.55310	354.91394	-123.51538	1312.88623	-420.14960	-5.52750	1333.61719	1187.90039	-86.87075	42.74038	607.95233	-294.16846	-7.57914	-259.70895	165.22632	-2.93475	-781.32239	-105.22774	72.14207
389	3.233	1386.87952	-386.48645	1622.68567	355.02344	-123.15428	1314.20471	-420.74045	-5.10101	1335.53650	1202.69226	-90.98534	37.09288	595.28186	-293.28107	-7.48646	-272.39233	166.25977	-2.91625	-755.38080	-105.04628	71.82041
390	3.242	1382.01953	-384.59094	1627.64246	355.16797	-122.63644	1315.53687	-421.41507	-4.50274	1337.31116	1214.87830	-94.47986	31.63454	582.57159	-292.39087	-7.41018	-285.07724	167.25070	-2.88479	-726.04663	-105.15144	69.23760
391	3.250	1377.23438	-382.72003	1632.38025	355.40710	-121.94733	1316.87097	-422.11957	-3.74358	1338.92700	1224.15186	-96.72952	26.94312	569.79297	-291.50397	-7.30711	-297.76709	168.16676	-2.87765	-693.51086	-105.44897	65.19907
392	3.258	1372.59204	-380.89764	1636.86609	355.78705	-121.07257	1318.18677	-422.79266	-2.84762	1340.37598	1230.19409	-97.51539	23.06207	556.95422	-290.63858	-7.17884	-310.46310	169.05655	-2.88695	-658.18451	-105.97838	60.67173
393	3.267	1368.14990	-379.15573	1641.06580	356.32895	-120.00869	1319.45972	-423.37189	-1.83984	1341.65503	1232.74536	-97.08913	19.68395	544.09937	-289.77817	-7.05534	-323.13516	170.01344	-2.86857	-620.63599	-106.83439	56.47166
394	3.275	1363.95618	-377.50571	1644.94324	357.02768	-118.75606	1320.66968	-423.79962	-0.74554	1342.76428	1231.59546	-95.72977	16.52631	531.28314	-288.87866	-6.96201	-335.74622	171.09308	-2.78553	-581.45612	-108.13133	53.09716
395	3.283	1360.04626	-375.93060	1648.46558	357.86380	-117.31499	1321.80811	-424.03464	0.40377	1343.70886	1226.81921	-93.70558	13.32195	518.54114	-287.91479	-6.90873	-348.33621	172.24458	-2.63948	-541.13751	-109.98252	50.73820
396	3.292	1356.44568	-374.40720	1651.60413	358.81833	-115.69283	1322.87610	-424.05966	1.57282	1344.50171	1218.97705	-91.43721	9.79332	505.85971	-286.93457	-6.87992	-361.01859	173.34389	-2.48191	-500.07294	-112.40562	49.36415
397	3.300	1353.18066	-372.93137	1654.33435	359.87939	-113.91393	1323.87646	-423.87775	2.73488	1345.16211	1209.02283	-89.36949	5.99691	493.19696	-286.01874	-6.83780	-373.85907	174.31519	-2.38285	-458.68170	-115.25809	48.80657
398	3.308	1350.28040	-371.51883	1656.63538	361.04074	-112.02552	1324.80811	-423.50369	3.87907	1345.70935	1197.81958	-87.60841	2.59888	480.55145	-285.17139	-6.74805	-386.83102	175.16544	-2.38891	-417.50305	-118.37345	48.89190
399	3.317	1347.77600	-370.18826	1658.49438	362.29987	-110.09476	1325.66357	-422.95834	5.00408	1346.15601	1185.60889	-85.69281	0.47223	467.98181	-284.34018	-6.60008	-399.87289	175.93449	-2.49703	-377.11865	-121.71658	49.55510
400	3.325	1345.70996	-368.95493	1659.90808	363.65277	-108.19753	1326.42664	-422.26743	6.10418	1346.50122	1172.38892	-83.21472	-0.15444	455.56546	-283.51669	-6.40106	-412.91052	176.70224	-2.63771	-338.01892	-125.27216	50.74873
401	3.333	1344.14221	-367.83438	1660.87878	365.08353	-106.40116	1327.07092	-421.46692	7.15497	1346.72522	1158.63843	-80.57612	0.10787	443.35687	-282.73602	-6.14544	-425.87503	177.56775	-2.72448	-300.60168	-128.86897	52.24618
402	3.342	1343.13489	-366.84305	1661.41089	366.55408	-104.74850	1327.56494	-420.60779	8.11370	1346.79260	1145.07166	-78.55141	0.46571	431.36804	-282.03220	-5.78748	-438.76645	178.51120	-2.75611	-265.21332	-132.26445	53.58734
403	3.350	1342.73865	-366.00412	1661.50525	368.00150	-103.24998	1327.88855	-419.75067	8.94656	1346.66174	1131.97156	-77.36061	0.51663	419.59683	-281.42010	-5.25549	-451.63400	179.37097	-2.81680	-232.01611	-135.35953	54.20220
404	3.358	1342.98938	-365.35010	1661.15796	369.34256	-101.88757	1328.04651	-418.96005	9.65220	1346.29504	1119.19019	-76.61652	0.28469	408.10287	-280.89603	-4.49041	-464.46191	180.09653	-2.93576	-200.79048	-138.28647	53.64829
405	3.367	1343.90503	-364.90833	1660.36365	370.48093	-100.62874	1328.06360	-418.30136	10.25114	1345.66272	1106.53564	-75.88722	-0.02773	397.04916	-280.47021	-3.47007	-477.15616	180.90396	-3.01432	-170.98904	-141.32150	51.85132
406	3.375	1345.48596	-364.69199	1659.12195	371.31708	-99.43659	1327.97058	-417.83282	10.76921	1344.74658	1093.90442	-75.01404	-0.27291	386.67834	-280.18015	-2.19855	-489.67300	182.02081	-2.95328	-142.04265	-144.68213	49.12107
407	3.383	1347.71985	-364.70496	1657.43311	371.76312	-98.27032	1327.78784	-417.59375	11.24545	1343.54407	1081.23291	-74.05831	-0.43121	377.29144	-280.08008	-0.65255	-502.10126	183.37753	-2.80001	-113.63512	-148.38034	45.90816
408	3.392	1350.58008	-364.94312	1655.29248	371.76328	-97.08770	1327.51648	-417.60217	11.74870	1342.06738	1068.49780	-73.11224	-0.53592	369.21649	-280.27090	1.25020	-514.58014	184.67531	-2.70154	-85.81679	-152.28796	42.56274
409	3.400	1354.02502	-365.38638	1652.68823	371.31601	-95.85654	1327.14209	-417.86179	12.37510	1340.33936	1055.75024	-72.18655	-0.61376	362.69318	-280.93195	3.67028	-527.16626	185.70895	-2.73364	-59.03581	-156.29701	39.24961
410	3.408	1358.00305	-365.99615	1649.60278	370.48166	-94.56805	1326.65283	-418.36938	13.21551	1338.38794	1043.07520	-71.23482	-0.70722	357.86041	-282.31937	6.99086	-539.81439	186.52231	-2.84092	-34.09914	-160.34595	35.95087
411	3.417	1362.46130	-366.73193	1646.02441	369.36386	-93.24764	1326.04871	-419.10864	14.29851	1336.22742	1030.50769	-70.24831	-0.85856	355.10052	-284.75891	11.92931	-552.45288	187.28642	-2.93139	-11.98863	-164.32321	32.50546
412	3.425	1367.34485	-367.57437	1641.95886	368.07623	-91.95876	1325.33508	-420.03619	15.54780	1333.83618	1018.01489	-69.29255	-1.06196	355.36096	-288.60818	19.23156	-565.04742	188.12814	-2.97558	6.40718	-168.01376	28.70714
413	3.433	1372.58740	-368.54285	1637.43066	366.71271	-90.79307	1324.52039	-421.09235	16.81174	1331.16711	1005.53748	-68.42072	-1.29381	359.83459	-294.13864	29.02042	-577.61053	189.05197	-3.02406	20.48415	-171.11517	24.40845
414	3.442	1378.09851	-369.70691	1632.48169	365.33069	-89.84613	1323.62097	-422.22598	17.94174	1328.17847	993.04199	-67.59859	-1.55482	369.21936	-301.34811	40.40749	-590.17236	189.98578	-3.13766	29.96263	-173.26755	19.53861
415	3.450	1383.75305	-371.18167	1627.17639	363.95355	-89.18685	1322.66113	-423.39536	18.82425	1324.84802	980.53790	-66.71117	-1.82315	383.30084	-309.82715	51.81493	-602.75659	190.89365	-3.29969	34.79195	-174.13962	14.15074
416	3.458	1389.38538	-373.09573	1621.61047	362.58041	-88.83782	1321.66626	-424.55502	19.35468	1321.17041	968.05267	-65.64851	-2.02814	401.15060	-318.83533	61.74543	-615.37006	191.81464	-3.43003	35.02312	-173.68307	8.68019
417	3.467	1394.80176	-375.54260	1615.92249	361.18814	-88.77802	1320.66211	-425.65659	19.42795	1317.16602	955.61084	-64.45192	-2.14853	421.63574	-327.58124	69.37572	-627.99402	192.80002	-3.48160	30.79228	-172.32260	4.05650
418	3.475	1399.82776	-378.53696	1610.29932	359.73587	-88.95514	1319.67639	-426.65616	18.98539	1312.90381	943.21851	-63.30397	-2.26717	443.82208	-335.49411	74.66521	-640.58356	193.84756	-3.48803	22.49333	-170.67532	1.12816
419	3.483	1404.36121	-381.98474	1604.95349	358.18680	-89.29712	1318.73181	-427.50830	18.08391	1308.54004	930.84021	-62.30492	-2.46428	467.10849	-342.30713	78.08893	-653.10114	194.91330	-3.52004	11.10426	-169.15173	-0.08925
420	3.492	1408.37573	-385.68741	1600.06287	356.53854	-89.73235	1317.83716	-428.14694	16.89310	1304.34119	918.43237	-61.36108	-2.72182	491.16040	-348.00269	80.26838	-665.55115	195.96948	-3.61026	-1.79778	-167.91510	-0.33773
421	3.500	1411.88574	-389.40405	1595.72131	354.84027	-90.21748	1316.98474	-428.48181	15.59803	1300.63733	906.01099	-60.33636	-2.95533	515.78851	-352.72507	81.72382	-677.95001	197.01251	-3.72438	-14.76640	-166.92635	-0.39048
422	3.508	1414.91687	-392.93176	1591.94202	353.19055	-90.75703	1316.15649	-428.42395	14.32597	1297.71997	893.62646	-59.22698	-3.09898	540.86603	-356.65106	82.77417	-690.28503	198.02776	-3.80426	-27.25069	-165.98607	-0.60800
423	3.517	1417.49329	-396.14319	1588.69580	351.71588	-91.40346	1315.33264	-427.92194	13.15585	1295.76465	881.28918	-58.15154	-3.16996	566.28662	-359.83694	83.51237	-702.52606	199.00369	-3.81752	-39.44316	-164.96524	-1.01459
424	3.525	1419.63562	-398.97949	1585.94446	350.53265	-92.23096	1314.49683	-426.99341	12.14399	1294.80505	868.97595	-57.20558	-3.26639	591.93335	-362.21759	83.87726	-714.62451	199.97784	-3.74948	-51.62141	-163.96077	-1.49405
425	3.533	1421.36157	-401.42761	1583.65710	349.70871	-93.29720	1313.63623	-425.74216	11.33582	1294.73645	856.67120	-56.35346	-3.46011	617.65247	-363.82986	83.81983	-726.46930	201.01909	-3.54158	-63.87891	-163.12270	-1.91617
426	3.542	1422.68689	-403.49786	1581.81482	349.24487	-94.62375	1312.74011	-424.32889	10.79362	1295.36292	844.35986	-55.48636	-3.69496	643.31580	-364.95248	83.38039	-737.87042	202.16415	-3.03156	-76.21181	-162.44313	-2.23114
427	3.550	1423.62585	-405.20831	1580.40881	349.09140	-96.20230	1311.80518	-422.90598	10.61148	1296.48071	832.01917	-54.58420	-3.87777	668.95642	-365.92050	82.59708	-748.59741	203.39548	-1.98759	-88.56068	-161.81819	-2.46255
428	3.558	1424.19360	-406.57611	1579.43701	349.18613	-98.00816	1310.83972	-421.57385	10.86629	1297.93347	819.65338	-53.75134	-4.02986	694.79700	-366.88153	81.42545	-758.43408	204.66446	-0.24458	-100.83501	-161.18953	-2.63751
429	3.567	1424.40564	-407.61356	1578.89990	349.48309	-100.00341	1309.86182	-420.37607	11.54866	1299.60889	807.31653	-53.05962	-4.23416	721.11279	-367.81680	79.77160	-767.21661	205.89622	2.18022	-113.00842	-160.54498	-2.76803
430	3.575	1424.27881	-408.32700	1578.79932	349.96005	-102.12791	1308.89856	-419.31067	12.53922	1301.41687	795.07361	-52.45227	-4.51163	748.08081	-368.70599	77.55564	-774.81512	206.99673	5.08456	-125.13493	-159.88342	-2.84671
431	3.583	1423.83130	-408.71634	1579.13708	350.61508	-104.28985	1307.98950	-418.36017	13.63407	1303.29944	782.94220	-51.82748	-4.81881	775.74731	-369.59198	74.75462	-781.06207	207.95023	8.19465	-137.25177	-159.21796	-2.84873
432	3.592	1423.08105	-408.77539	1579.91589	351.45944	-106.36848	1307.18591	-417.52286	14.61346	1305.25391	770.87067	-51.11037	-5.07047	804.06384	-370.59924	71.44674	-785.75580	208.93672	11.36989	-149.34610	-158.57309	-2.77179
433	3.600	1422.04333	-408.49335	1581.14063	352.50482	-108.23403	1306.54553	-416.79056	15.34127	1307.30249	758.76660	-50.27440	-5.17846	832.90454	-371.95395	67.81007	-788.76849	210.32138	14.86183	-161.42574	-157.94550	-2.66410
434	3.608	1420.72620	-407.85968	1582.82031	353.74695	-109.77753	1306.12402	-416.11743	15.80904	1309.41968	746.56146	-49.36465	-5.14297	862.11377	-373.85211	64.00694	-789.96698	212.50235	19.47405	-173.54391	-157.28107	-2.59832
435	3.617	1419.12427	-406.87476	1584.96936	355.15399	-110.93977	1305.96484	-415.46048	16.07259	1311.51990	734.26501	-48.44381	-5.05616	891.61383	-376.26593	60.06817	-788.84790	215.74103	26.34214	-185.74670	-156.53943	-2.61802
436	3.625	1417.21350	-405.56839	1587.60571	356.66302	-111.73030	1306.08728	-414.82837	16.18111	1313.51379	721.96606	-47.55786	-5.01986	921.41156	-378.98645	55.95844	-784.55280	220.01282	36.19855	-198.04144	-155.75046	-2.70669
437	3.633	1414.94983	-404.02405	1590.74426	358.18652	-112.21972	1306.47864	-414.26395	16.16891	1315.35046	709.75647	-46.77938	-5.10375	951.44495	-381.79385	51.71725	-776.59088	224.77525	48.54070	-210.39896	-154.96407	-2.79968
438	3.642	1412.28003	-402.39584	1594.38342	359.62842	-112.50372	1307.10168	-413.80298	16.06703	1317.02051	697.61145	-46.11945	-5.30320	981.48267	-384.45932	47.45338	-765.30518	228.95529	61.59325	-222.76376	-154.18472	-2.83357
439	3.650	1409.16333	-400.88593	1598.48889	360.90060	-112.67505	1307.90991	-413.46014	15.91183	1318.54785	685.40918	-45.44350	-5.52440	1011.16040	-386.70282	43.26058	-751.36755	231.51060	73.24943	-235.09029	-153.39403	-2.79352
440	3.658	1405.59790	-399.66464	1602.98279	361.93588	-112.81516	1308.85889	-413.24344	15.74442	1319.98547	673.09784	-44.63158	-5.68097	1040.03784	-388.29672	39.19311	-735.02814	232.05008	82.03081	-247.38879	-152.60129	-2.70246
441	3.667	1401.63318	-398.79163	1607.75122	362.70013	-112.98209	1309.90967	-413.17484	15.58784	1321.40918	660.73120	-43.70789	-5.76244	1067.63306	-389.18033	35.25906	-716.02856	230.83301	87.35173	-259.72458	-151.80554	-2.60021
442	3.675	1397.36548	-398.21713	1612.66760	363.19641	-113.20271	1311.03101	-413.29080	15.43333	1322.89185	648.36340	-42.77211	-5.79134	1093.45276	-389.44604	31.39989	-694.04321	228.25993	89.27635	-272.16412	-150.94121	-2.54967
443	3.683	1392.91528	-397.84277	1617.61584	363.45529	-113.48863	1312.20227	-413.61996	15.25559	1324.46069	635.99994	-41.88979	-5.77548	1117.03687	-389.22571	27.52573	-668.99469	224.46556	88.20250	-284.72006	-149.96529	-2.58367
444	3.692	1388.39978	-397.57266	1622.50085	363.52048	-113.85786	1313.41235	-414.15833	15.02995	1326.08386	623.60052	-41.02684	-5.71470	1138.01880	-388.60229	23.65583	-641.05060	219.37332	84.71827	-297.33755	-148.95996	-2.64439
445	3.700	1383.90979	-397.33734	1627.25439	363.43982	-114.33923	1314.65283	-414.85898	14.74223	1327.69885	611.11224	-40.10407	-5.62328	1156.15173	-387.61938	20.01530	-610.51965	213.00136	79.59725	-309.95081	-148.03149	-2.65305
446	3.708	1379.50500	-397.09744	1631.83264	363.26178	-114.96310	1315.91479	-415.64355	14.39013	1329.25073	598.52100	-39.11159	-5.51648	1171.29504	-386.25214	16.89839	-577.78876	205.59625	73.74585	-322.56015	-147.14883	-2.61698
447	3.717	1375.22681	-396.83960	1636.20483	363.03305	-115.75201	1317.18604	-416.42609	13.97313	1330.70850	585.85242	-38.10847	-5.39232	1183.38477	-384.34671	14.46968	-543.28015	197.47551	68.02011	-335.21732	-146.20329	-2.60046
448	3.725	1371.11267	-396.57632	1640.34094	362.79584	-116.71574	1318.45190	-417.12915	13.48433	1332.06323	573.14282	-37.14839	-5.25822	1192.32739	-381.73090	12.69741	-507.36298	188.86902	63.01424	-347.95380	-145.19308	-2.62137
449	3.733	1367.20129	-396.33395	1644.20837	362.58560	-117.84978	1319.69617	-417.69583	12.90615	1333.32007	560.42816	-36.23500	-5.14748	1197.89880	-378.38586	11.31605	-470.26434	179.94418	58.97612	-360.77182	-144.22668	-2.64265
450	3.742	1363.52954	-396.12671	1647.77063	362.43237	-119.13939	1320.90063	-418.10117	12.21288	1334.49463	547.74707	-35.31205	-5.07426	1199.76685	-374.50500	9.86895	-432.11368	170.85785	55.90388	-373.65903	-143.36487	-2.63145
451	3.750	1360.12610	-395.94595	1650.98816	362.36484	-120.56604	1322.04663	-418.34918	11.39168	1335.60791	535.15027	-34.30574	-5.00555	1197.71436	-370.40912	7.89481	-393.08990	161.80467	53.77611	-386.56818	-142.54770	-2.58974
452	3.758	1357.01343	-395.77545	1653.82312	362.41187	-122.10818	1323.11938	-418.45157	10.45951	1336.67773	522.70557	-33.17320	-4.90145	1192.13013	-366.32822	5.14980	-353.52631	153.10420	52.77090	-399.44202	-141.67741	-2.55217
453	3.767	1354.21326	-395.61133	1656.24451	362.59909	-123.73598	1324.11047	-418.40988	9.44722	1337.71008	510.51050	-31.89475	-4.74242	1184.13916	-362.34595	1.85197	-313.93866	145.15947	53.19701	-412.28928	-140.73103	-2.55229
454	3.775	1351.75342	-395.46915	1658.23022	362.94568	-125.40784	1325.01636	-418.21490	8.37894	1338.69568	498.69891	-30.46361	-4.51162	1174.83093	-358.59888	-1.34236	-274.99387	138.25519	55.06477	-425.17584	-139.76326	-2.59110
455	3.783	1349.67139	-395.37830	1659.76904	363.46109	-127.07672	1325.83533	-417.85352	7.27709	1339.61121	487.37952	-28.88100	-4.18857	1164.54468	-355.37204	-3.80933	-237.37842	132.39749	57.75197	-438.12933	-138.83662	-2.63825
456	3.792	1348.01306	-395.37335	1660.86243	364.13763	-128.69984	1326.56641	-417.31747	6.17045	1340.42407	476.56589	-27.13356	-3.75454	1153.16406	-352.94119	-5.30950	-201.57819	127.36525	60.23935	-451.09930	-137.99973	-2.64803
457	3.800	1346.83008	-395.48486	1661.52258	364.94363	-130.24315	1327.20789	-416.61688	5.09340	1341.09998	466.25830	-25.21651	-3.16254	1140.76404	-351.32666	-5.94301	-167.73596	122.95343	61.71091	-464.03210	-137.25536	-2.60989
458	3.808	1346.17859	-395.72629	1661.76062	365.82611	-131.68523	1327.75439	-415.79224	4.08326	1341.60962	456.60120	-23.19451	-2.30632	1127.71313	-350.27432	-6.01185	-135.72430	119.16840	61.88584	-476.94855	-136.51595	-2.57651
459	3.817	1346.11145	-396.09158	1661.57544	366.72510	-133.01897	1328.20007	-414.92014	3.16955	1341.92981	447.92026	-21.20359	-1.07474	1114.39783	-349.50766	-5.88066	-105.30841	116.18822	60.89136	-489.88898	-135.69460	-2.58057
460	3.825	1346.66431	-396.56885	1660.95422	367.59164	-134.23868	1328.54517	-414.10968	2.36263	1342.03821	440.61520	-19.36955	0.56989	1101.09961	-348.85657	-5.81857	-76.19147	114.18373	59.02476	-502.82251	-134.79794	-2.58560
461	3.833	1347.84460	-397.14651	1659.87793	368.39664	-135.32262	1328.80078	-413.48486	1.65891	1341.91394	434.94147	-17.66318	2.63693	1088.01025	-348.19287	-5.90770	-48.01581	113.19399	56.62273	-515.68744	-133.88506	-2.55832
462	3.842	1349.63452	-397.80646	1658.32361	369.12439	-136.23407	1328.98242	-413.15665	1.05788	1341.53979	430.81992	-15.67505	5.34883	1075.16589	-347.44638	-6.06741	-20.51617	113.12472	53.98181	-528.46899	-133.03455	-2.49968
463	3.850	1352.00354	-398.52402	1656.27026	369.75949	-136.93565	1329.09900	-413.20047	0.57531	1340.89636	428.01529	-12.42820	9.58591	1062.43945	-346.64343	-6.17178	6.24524	113.82086	51.28601	-541.17529	-132.29462	-2.42485
464	3.858	1354.91125	-399.27487	1653.70972	370.28055	-137.39725	1329.14282	-413.64691	0.24657	1339.95264	426.83054	-6.75617	17.04408	1049.73462	-345.81927	-6.19275	31.81378	115.13164	48.56808	-553.79572	-131.61182	-2.37858
465	3.867	1358.30750	-400.03925	1650.64917	370.66330	-137.59769	1329.09241	-414.48251	0.11330	1338.67444	428.62680	1.59036	29.18347	1037.09888	-344.96243	-6.22756	55.51062	116.92127	45.74502	-566.33771	-130.89438	-2.41373
466	3.875	1362.13892	-400.81067	1647.10547	370.88391	-137.52650	1328.92346	-415.65463	0.18303	1337.04065	435.13037	11.28157	45.35636	1024.55566	-344.12100	-6.33398	76.67590	119.04715	42.70766	-578.84857	-130.13416	-2.52046
467	3.883	1366.35925	-401.60483	1643.09521	370.91843	-137.18851	1328.61816	-417.07556	0.39268	1335.04785	446.98080	20.13111	62.24252	1011.92896	-343.50528	-6.39086	94.81879	121.36143	39.38990	-591.36963	-129.38734	-2.63141
468	3.892	1370.93054	-402.45593	1638.63062	370.74484	-136.61101	1328.16809	-418.63889	0.64080	1332.70581	463.24585	26.44855	75.79485	998.99200	-343.30661	-6.22596	109.58191	123.73283	35.76638	-603.91003	-128.64850	-2.71012
469	3.900	1375.82129	-403.39645	1633.72290	370.34787	-135.84216	1327.57458	-420.25208	0.86427	1330.02625	482.32257	29.90655	84.08875	985.80383	-343.37091	-5.85963	120.61951	126.03430	31.76416	-616.44971	-127.86791	-2.77210
470	3.908	1380.99988	-404.43948	1628.38867	369.72293	-134.93695	1326.84668	-421.85156	1.06332	1326.99695	502.97919	31.40910	88.29102	972.67102	-343.30396	-5.50453	127.60797	128.14140	27.16648	-628.95929	-127.07772	-2.82182
471	3.917	1386.42175	-405.59167	1622.65710	368.87436	-133.94318	1325.99719	-423.38608	1.26912	1323.58386	524.59045	32.16072	90.99392	959.79083	-342.89734	-5.34262	130.38361	129.98167	21.68394	-641.43744	-126.34084	-2.85412
472	3.925	1392.01306	-406.88171	1616.58044	367.80969	-132.89558	1325.03979	-424.80481	1.50536	1319.77759	546.81537	32.81047	93.98962	947.17261	-342.20026	-5.40551	129.03424	131.52881	15.31123	-653.89532	-125.63014	-2.90318
473	3.933	1397.65906	-408.36926	1610.24316	366.53925	-131.81435	1323.98816	-426.06317	1.76560	1315.62476	569.35986	33.26126	97.56719	934.76929	-341.32889	-5.61753	123.90601	132.74802	8.79242	-666.31415	-124.88513	-2.99982
474	3.942	1403.20520	-410.13266	1603.77283	365.08185	-130.70822	1322.85571	-427.12753	2.04509	1311.21460	591.97510	33.00071	101.15598	922.49377	-340.39975	-5.87342	115.56445	133.64032	3.51154	-678.66986	-124.10028	-3.11303
475	3.950	1408.46985	-412.24158	1597.35107	363.46817	-129.58124	1321.65137	-427.96713	2.41975	1306.66711	614.49329	31.53733	104.07740	910.20361	-339.52554	-6.08675	104.75519	134.32693	0.45846	-690.99237	-123.30185	-3.20305
476	3.958	1413.27368	-414.70349	1591.21521	361.73807	-128.43259	1320.37878	-428.54324	3.05106	1302.15479	636.81311	28.65795	105.91309	897.76666	-338.77188	-6.21838	92.40015	134.98251	-0.58815	-703.35126	-122.52517	-3.26536
477	3.967	1417.47803	-417.40302	1585.63086	359.93643	-127.25413	1319.04053	-428.81570	4.07398	1297.92615	658.87817	24.45659	106.60360	885.18726	-338.09390	-6.30748	79.45465	135.68625	-0.60955	-715.78912	-121.80305	-3.27970
478	3.975	1421.01453	-420.10596	1580.83765	358.11063	-126.04037	1317.64270	-428.75735	5.50144	1294.25781	680.67682	19.23974	106.38107	872.61816	-337.36069	-6.42521	66.56714	136.41727	-0.45977	-728.30170	-121.13702	-3.19836
479	3.983	1423.89160	-422.55765	1576.98877	356.31610	-124.80341	1316.19849	-428.35153	7.22075	1291.34436	702.23773	13.41257	105.63293	860.16974	-336.49734	-6.57862	53.92505	137.16675	-0.54092	-740.84528	-120.51773	-3.01174
480	3.992	1426.17700	-424.58951	1574.12073	354.62863	-123.57137	1314.72913	-427.58975	9.02878	1289.23962	723.61450	7.33250	104.73647	847.78314	-335.54526	-6.72828	41.44232	137.97644	-0.88939	-753.32019	-119.93751	-2.77445
481	4.000	1427.96082	-426.14307	1572.17566	353.15005	-122.36961	1313.26013	-426.48700	10.68991	1287.90662	744.87445	1.18277	103.87781	835.33130	-334.58429	-6.85492	28.99988	138.88936	-1.34987	-765.57788	-119.35685	-2.53648
482	4.008	1429.32068	-427.22894	1571.05103	351.99332	-121.21168	1311.81934	-425.10104	12.00981	1287.29712	766.10577	-5.00434	102.99911	822.76086	-333.66360	-6.94986	16.54828	139.91031	-1.74756	-777.48956	-118.70783	-2.24518
483	4.017	1430.30530	-427.88049	1570.63904	351.24670	-120.11243	1310.43481	-423.53189	12.87100	1287.37195	787.46075	-11.22965	101.92904	810.12354	-332.77728	-7.00505	4.10406	140.99911	-1.99510	-788.99304	-117.93568	-1.74387
484	4.025	1430.93542	-428.12686	1570.84399	350.94196	-119.10072	1309.13428	-421.89575	13.22429	1288.07996	809.19263	-17.47634	100.50520	797.54724	-331.83810	-7.05969	-8.29932	142.09944	-2.11389	-800.07214	-117.03885	-0.88159
485	4.033	1431.21179	-427.98276	1571.58484	351.05014	-118.21084	1307.94580	-420.28879	13.07958	1289.34521	831.56067	-23.70551	98.59315	785.20721	-330.66937	-7.23689	-20.66595	143.18851	-2.18336	-810.72192	-116.06783	0.41499
486	4.042	1431.12463	-427.44775	1572.79138	351.50250	-117.46810	1306.89771	-418.76282	12.51771	1291.07629	854.67834	-29.81756	96.10833	773.19391	-329.16174	-7.64601	-33.02802	144.27119	-2.26420	-820.90283	-115.06297	2.16819
487	4.050	1430.66028	-426.50919	1574.40002	352.21899	-116.89362	1306.01733	-417.32770	11.69784	1293.18677	878.55847	-35.73291	93.02352	761.31543	-327.51892	-8.18234	-45.39160	145.33713	-2.37034	-830.49194	-114.03639	4.37048
488	4.058	1429.80640	-425.14706	1576.35254	353.13293	-116.51438	1305.32861	-415.97195	10.81731	1295.60767	903.21442	-41.48694	89.35075	749.21204	-326.13495	-8.55084	-57.73700	146.37558	-2.49218	-839.34302	-112.97565	6.91638
489	4.067	1428.55505	-423.34003	1578.60205	354.20782	-116.35615	1304.85291	-414.68045	10.04727	1298.28223	928.58032	-47.08540	85.17751	736.73138	-325.19125	-8.55961	-70.06097	147.40253	-2.60960	-847.38617	-111.81447	9.58038
490	4.075	1426.90515	-421.07388	1581.12378	355.43723	-116.43227	1304.60632	-413.44461	9.50387	1301.15479	954.48950	-52.46374	80.63889	723.99487	-324.57095	-8.27213	-82.37622	148.43341	-2.69528	-854.53461	-110.59192	12.20953
491	4.083	1424.86438	-418.35419	1583.93042	356.82162	-116.74103	1304.59436	-412.26834	9.24745	1304.16455	980.81299	-57.64271	75.81812	711.18958	-324.02759	-7.90096	-94.68945	149.46333	-2.73664	-860.57318	-109.59159	14.89544
492	4.092	1422.44702	-415.22156	1587.08325	358.33871	-117.26343	1304.80762	-411.16412	9.28109	1307.24451	1007.47949	-62.66035	70.77371	698.46021	-323.32962	-7.63781	-107.01416	150.48776	-2.75267	-865.28381	-109.04949	17.96059
493	4.100	1419.66772	-411.76547	1590.68530	359.93076	-117.95792	1305.22180	-410.14557	9.55669	1310.33362	1034.33362	-67.42462	65.61555	685.86548	-322.41367	-7.53492	-119.37238	151.51556	-2.77639	-868.48273	-108.85252	21.93457
494	4.108	1416.52722	-408.12592	1594.83777	361.51086	-118.75511	1305.79968	-409.22745	9.99704	1313.38879	1061.05066	-71.77893	60.48955	673.38696	-321.38348	-7.53414	-131.75586	152.55133	-2.82060	-869.84424	-108.61659	27.36883
495	4.117	1413.00488	-404.47687	1599.57422	362.98019	-119.55927	1306.49854	-408.43054	10.52522	1316.38525	1087.17102	-75.58638	55.55041	660.99951	-320.33469	-7.58449	-144.12494	153.58017	-2.86949	-868.87628	-107.88927	34.38034
496	4.125	1409.07666	-400.99222	1604.82507	364.25201	-120.26638	1307.28198	-407.78143	11.08442	1319.30652	1112.16919	-78.70531	50.89309	648.68066	-319.28558	-7.67129	-156.46515	154.58348	-2.89781	-865.07294	-106.30927	42.40273
497	4.133	1404.75305	-397.79819	1610.44434	365.27200	-120.78897	1308.12695	-407.30695	11.64089	1322.14270	1135.57568	-81.06261	46.40581	636.37964	-318.24521	-7.76047	-168.81641	155.55905	-2.88894	-858.04852	-103.73535	50.47884
498	4.142	1400.09753	-394.93372	1616.25854	366.02725	-121.06771	1309.02258	-407.02551	12.18148	1324.89319	1157.10669	-82.81539	41.79080	624.02246	-317.25211	-7.77787	-181.22650	156.51704	-2.84423	-847.64343	-100.38329	57.75039
499	4.150	1395.21362	-392.35089	1622.10730	366.54669	-121.07406	1309.96448	-406.93796	12.71310	1327.56592	1176.55200	-84.17451	36.84780	611.56647	-316.32703	-7.67499	-193.69916	157.46881	-2.78270	-833.91510	-96.89673	63.69098
500	4.158	1390.21960	-389.95493	1627.86646	366.89505	-120.81207	1310.95129	-407.02029	13.26358	1330.16589	1193.51904	-85.03706	31.70316	599.04102	-315.43265	-7.50013	-206.20593	158.42131	-2.73413	-816.97156	-94.08661	68.06580
501	4.167	1385.22852	-387.65308	1633.45105	367.16010	-120.30676	1311.98206	-407.22388	13.87802	1332.68530	1207.44336	-85.04285	26.72895	586.50500	-314.51865	-7.35659	-218.72733	159.37033	-2.72352	-796.82086	-92.42159	70.74627
502	4.175	1380.33484	-385.37891	1638.80029	367.43652	-119.58062	1313.05054	-407.48557	14.60144	1335.10571	1217.80042	-83.89278	22.24626	573.98700	-313.57187	-7.28852	-231.26935	160.30545	-2.74224	-773.38007	-91.80154	71.55704
503	4.183	1375.60950	-383.09396	1643.86108	367.80817	-118.63992	1314.14551	-407.74002	15.45706	1337.40344	1224.20117	-81.41365	18.33134	561.47864	-312.60028	-7.24800	-243.84396	161.22122	-2.75390	-746.62933	-91.83562	70.42982
504	4.192	1371.10535	-380.79431	1648.58594	368.33279	-117.47713	1315.25671	-407.92914	16.44293	1339.55469	1226.42883	-77.47911	14.85662	548.95874	-311.61121	-7.16246	-256.45444	162.11548	-2.74488	-716.75092	-92.23565	67.68008
505	4.200	1366.86426	-378.50928	1652.93591	369.03540	-116.08102	1316.37390	-408.00946	17.54634	1341.54260	1224.63696	-72.38478	11.51461	536.40723	-310.63528	-6.99691	-269.10803	162.99475	-2.73660	-684.12750	-92.92879	63.97597
506	4.208	1362.91516	-376.27194	1656.88135	369.91003	-114.44708	1317.48352	-407.95361	18.75643	1343.36292	1219.37158	-67.11691	7.99845	523.81195	-309.72568	-6.78444	-281.80246	163.88254	-2.74843	-649.24976	-93.94847	60.06031
507	4.217	1359.27478	-374.09204	1660.39954	370.92953	-112.58634	1318.56653	-407.74744	20.06590	1345.02014	1211.15271	-62.57148	4.56992	511.20398	-308.88324	-6.61917	-294.50394	164.80283	-2.77755	-612.62799	-95.32092	56.51692
508	4.225	1355.95874	-371.96176	1663.46997	372.05954	-110.53265	1319.60339	-407.38660	21.46653	1346.51819	1200.41907	-58.95922	2.05327	498.66049	-308.04340	-6.56398	-307.17606	165.75766	-2.80676	-574.71051	-97.04327	53.67406
509	4.233	1352.99963	-369.88602	1666.07068	373.26587	-108.34150	1320.57947	-406.87933	22.94721	1347.85815	1187.92871	-56.16800	0.90078	486.22888	-307.18527	-6.55584	-319.81985	166.73076	-2.81506	-535.82800	-99.14530	51.63042
510	4.242	1350.45227	-367.90408	1668.18347	374.51526	-106.07316	1321.48694	-406.25620	24.49791	1349.04053	1174.74780	-54.11228	0.71862	473.91678	-306.35840	-6.44534	-332.45877	167.70544	-2.78928	-496.27704	-101.67702	50.35201
511	4.250	1348.37744	-366.07535	1669.79980	375.77777	-103.77297	1322.32166	-405.57425	26.11251	1350.06946	1161.73755	-52.75315	0.81256	461.78583	-305.58463	-6.12258	-345.09271	168.67276	-2.74031	-456.47610	-104.60880	49.77176
512	4.258	1346.82690	-364.44821	1670.91931	377.02344	-101.47237	1323.07751	-404.90448	27.76510	1350.94702	1149.08960	-51.92250	0.77440	449.93457	-304.84109	-5.57750	-357.71109	169.61945	-2.69905	-416.97113	-107.85503	49.85348
513	4.267	1345.84412	-363.05225	1671.54614	378.21136	-99.20569	1323.75220	-404.31311	29.36422	1351.65869	1136.51001	-51.31079	0.53545	438.37122	-304.12698	-4.85617	-370.35834	170.48633	-2.70465	-378.30591	-111.31185	50.54239
514	4.275	1345.47351	-361.91852	1671.68860	379.28848	-97.01173	1324.35669	-403.85440	30.76296	1352.17517	1123.80029	-50.71003	0.18737	427.02371	-303.47729	-3.99025	-383.11972	171.18918	-2.79570	-340.94128	-114.75709	51.61971
515	4.283	1345.75708	-361.08728	1671.35559	380.20065	-94.91656	1324.91455	-403.57022	31.84045	1352.47083	1111.02124	-50.02999	-0.14242	415.89014	-302.92413	-2.94978	-395.98355	171.79041	-2.94908	-305.25909	-117.87846	52.68507
516	4.292	1346.71765	-360.58313	1670.54614	380.90240	-92.92329	1325.44873	-403.48077	32.55395	1352.52625	1098.26868	-49.22343	-0.36361	405.13458	-302.46790	-1.63921	-408.79669	172.54689	-3.05325	-271.52985	-120.49081	53.29785
517	4.300	1348.34937	-360.38806	1669.25000	381.35703	-91.02077	1325.96777	-403.57825	32.93713	1352.32214	1085.54041	-48.34164	-0.47077	395.06192	-302.09549	0.03368	-421.43701	173.63266	-3.02707	-239.78078	-122.62917	53.07349
518	4.308	1350.62366	-360.44446	1667.45764	381.53391	-89.19962	1326.46619	-403.84293	33.09840	1351.84363	1072.79578	-47.45672	-0.53676	386.04291	-301.82892	2.09367	-433.94217	174.93237	-2.91810	-209.71696	-124.46251	51.75115
519	4.317	1353.50525	-360.68738	1665.16406	381.41150	-87.45980	1326.92896	-404.26352	33.19087	1351.08362	1060.05896	-46.53028	-0.64327	378.43811	-301.74536	4.55310	-446.42435	176.18706	-2.83813	-180.84279	-126.21567	49.32864
520	4.325	1356.96350	-361.06927	1662.36633	380.98740	-85.81019	1327.33337	-404.83887	33.34271	1350.04077	1047.42114	-45.47608	-0.80201	372.53809	-301.97162	7.54259	-458.94635	177.22429	-2.85095	-152.68781	-128.10872	46.10364
521	4.333	1360.96985	-361.55356	1659.06079	380.28821	-84.26782	1327.65125	-405.57053	33.62603	1348.72192	1034.95020	-44.29505	-0.95784	368.61804	-302.68988	11.42709	-471.51581	178.02156	-2.94349	-125.01735	-130.27473	42.50285
522	4.342	1365.48438	-362.10803	1655.24097	379.36972	-82.85516	1327.85376	-406.45847	34.07993	1347.14600	1022.60992	-43.10468	-1.08517	367.13568	-304.15500	16.81936	-484.12561	178.68771	-3.06923	-97.99251	-132.72581	38.85407
523	4.350	1370.44202	-362.72443	1650.90405	378.30164	-81.59609	1327.91833	-407.49988	34.72867	1345.34119	1010.27173	-42.02654	-1.23847	368.85120	-306.68457	24.30678	-496.75150	179.43353	-3.19252	-72.19305	-135.36557	35.26490
524	4.358	1375.74268	-363.44672	1646.06921	377.14395	-80.51535	1327.83594	-408.68423	35.55998	1343.33447	997.82733	-41.06383	-1.46543	374.61664	-310.55008	33.92501	-509.36389	180.40234	-3.30367	-48.47612	-138.01881	31.63717
525	4.367	1381.24695	-364.38947	1640.79541	375.92896	-79.63767	1327.61316	-409.98230	36.48518	1341.14172	985.29150	-40.12896	-1.73184	384.87512	-315.79712	44.86386	-521.96649	181.51093	-3.40704	-27.76289	-140.45706	27.77569
526	4.375	1386.77893	-365.72534	1635.18433	374.65793	-78.97725	1327.26831	-411.35129	37.34710	1338.77417	972.75476	-39.14584	-1.97614	399.30499	-322.12491	55.76923	-534.58990	182.57076	-3.50515	-10.80327	-142.35487	23.51172
527	4.383	1392.14478	-367.62167	1629.38000	373.30862	-78.52661	1326.82544	-412.75372	37.98821	1336.24756	960.25385	-38.12215	-2.17343	416.99841	-328.90051	65.37157	-547.24817	183.49846	-3.59348	2.01283	-143.24657	18.77873
528	4.392	1397.17126	-370.14398	1623.56482	371.84326	-78.26311	1326.31311	-414.16412	38.31184	1333.56934	947.74164	-37.14301	-2.33382	436.97363	-335.33582	72.93244	-559.92242	184.35550	-3.66139	10.65248	-142.67149	13.67897
529	4.400	1401.74829	-373.19467	1617.93469	370.22040	-78.16328	1325.76575	-415.56528	38.29759	1330.71667	935.17432	-36.24839	-2.48128	458.51767	-340.78772	78.32454	-572.58051	185.24858	-3.71349	15.21800	-140.50482	8.59357
530	4.408	1405.83606	-376.54553	1612.65222	368.41699	-78.20987	1325.22156	-416.93314	37.98272	1327.64063	922.56653	-35.36466	-2.63051	481.19586	-344.98849	81.87847	-585.19653	186.21930	-3.77992	15.68205	-137.23619	4.19562
531	4.417	1409.44080	-379.93988	1607.81677	366.44846	-78.39362	1324.71436	-418.20016	37.45040	1324.31055	909.95667	-34.39468	-2.78893	504.71497	-348.03510	84.15682	-597.75287	187.23303	-3.87942	11.86644	-133.87906	1.15910
532	4.425	1412.58679	-383.17886	1603.46924	364.37640	-78.70944	1324.26367	-419.24756	36.82531	1320.78296	897.37952	-33.31030	-2.97205	528.83496	-350.16653	85.71783	-610.25171	188.26105	-3.99357	3.85236	-131.34526	-0.29876
533	4.433	1415.30225	-386.14603	1599.61218	362.30447	-79.15185	1323.87170	-419.97476	36.20711	1317.24280	884.85944	-32.16347	-3.17376	553.36041	-351.52283	86.91490	-622.72382	189.32202	-4.08191	-7.45645	-129.81107	-0.58497
534	4.442	1417.61255	-388.79105	1596.22998	360.36426	-79.71862	1323.52563	-420.36276	35.60215	1313.96680	872.37500	-31.01564	-3.34135	578.15320	-352.08813	87.82675	-635.19531	190.43466	-4.10775	-20.40726	-128.82237	-0.41936
535	4.450	1419.53845	-391.10382	1593.30188	358.69617	-80.41422	1323.19849	-420.43610	34.96877	1311.23865	859.86450	-29.86233	-3.43503	603.09082	-351.85703	88.37689	-647.65735	191.58865	-4.06897	-33.52202	-127.88276	-0.37012
536	4.458	1421.09692	-393.09244	1590.80859	357.42236	-81.24500	1322.84851	-420.19809	34.28642	1309.27271	847.31140	-28.69527	-3.51116	627.97937	-351.01401	88.52803	-660.07654	192.76527	-4.01126	-46.22496	-126.80759	-0.62462
537	4.467	1422.30237	-394.76923	1588.73486	356.61060	-82.21297	1322.42664	-419.63034	33.54240	1308.16785	834.80237	-27.58144	-3.69615	652.64972	-349.82278	88.30237	-672.39612	193.95219	-3.98935	-58.62273	-125.71783	-1.06629
538	4.475	1423.16785	-396.14407	1587.06897	356.25256	-83.31871	1321.89099	-418.73425	32.71141	1307.88989	822.44592	-26.58494	-4.04204	677.20764	-348.36905	87.63088	-684.49268	195.15114	-3.97495	-70.93867	-124.81566	-1.50255
539	4.483	1423.70618	-397.22241	1585.80200	356.28009	-84.57256	1321.21777	-417.56552	31.82009	1308.31201	810.22534	-25.69533	-4.43932	702.00677	-346.60660	86.34466	-696.14264	196.38135	-3.76762	-83.26808	-124.14283	-1.83610
540	4.492	1423.92981	-398.00583	1584.92590	356.60165	-85.99277	1320.40149	-416.23248	31.01517	1309.28516	797.99164	-24.88711	-4.71265	727.35248	-344.59705	84.35304	-707.07300	197.66124	-3.04461	-95.59441	-123.59555	-2.05629
541	4.500	1423.85193	-398.49341	1584.43347	357.12988	-87.58274	1319.45007	-414.86444	30.50844	1310.67505	785.61420	-24.15866	-4.79404	753.34058	-342.57544	81.72507	-717.05615	198.97984	-1.57064	-107.87749	-123.08536	-2.16674
542	4.508	1423.48596	-398.68253	1584.31677	357.79013	-89.31212	1318.38269	-413.58557	30.45552	1312.36487	773.08521	-23.48860	-4.77682	779.90033	-340.88281	78.60570	-725.92578	200.28723	0.63226	-120.12744	-122.57224	-2.19659
543	4.517	1422.84570	-398.56934	1584.56775	358.52100	-91.11903	1317.23413	-412.50015	30.88628	1314.25269	760.48230	-22.81144	-4.79778	806.92310	-339.84702	75.10674	-733.49768	201.52463	3.30806	-132.39665	-122.03195	-2.21148
544	4.525	1421.94629	-398.14819	1585.17761	359.27725	-92.92393	1316.05762	-411.67535	31.70920	1316.24084	747.88446	-22.05659	-4.91103	834.41357	-339.60037	71.23006	-739.50519	202.72809	6.16232	-144.72424	-121.45441	-2.25354
545	4.533	1420.80347	-397.41092	1586.13733	360.03430	-94.64378	1314.92114	-411.12915	32.76334	1318.22888	735.35095	-21.21566	-5.09539	862.49597	-340.04355	66.89873	-743.64728	204.17334	9.16514	-157.10031	-120.82802	-2.31297
546	4.542	1419.43445	-396.34598	1587.43762	360.78647	-96.20251	1313.89282	-410.82211	33.89259	1320.11475	722.94934	-20.36042	-5.30818	891.23315	-341.03329	62.11237	-745.68823	206.39618	12.86577	-169.47430	-120.13304	-2.36976
547	4.550	1417.85583	-394.93973	1589.07092	361.53549	-97.54105	1313.02722	-410.65280	35.01270	1321.80127	710.72229	-19.55952	-5.49870	920.51257	-342.49728	57.00838	-745.32684	209.95938	18.45392	-181.80785	-119.37619	-2.41921
548	4.558	1416.08203	-393.18042	1591.03284	362.27362	-98.62962	1312.36194	-410.51550	36.09544	1323.23462	698.61432	-18.79958	-5.63425	950.10895	-344.33618	51.74424	-741.89453	215.10968	27.20994	-194.13345	-118.58900	-2.46694
549	4.567	1414.12109	-391.06769	1593.32422	362.97433	-99.47446	1311.91675	-410.38681	37.08754	1324.43433	686.49054	-18.02320	-5.72228	979.70782	-346.33102	46.43112	-734.61169	221.54910	39.45013	-206.52379	-117.77824	-2.53186
550	4.575	1411.96790	-388.62802	1595.95300	363.59830	-100.11754	1311.69434	-410.32208	37.90091	1325.45618	674.22864	-17.21033	-5.78889	1008.86572	-348.20264	41.19121	-723.38745	228.31407	53.82607	-218.98669	-116.93336	-2.62254
551	4.583	1409.59998	-385.93411	1598.93311	364.10794	-100.63245	1311.68542	-410.38919	38.46451	1326.34314	661.79706	-16.38870	-5.85523	1037.09717	-349.72351	36.15664	-708.94574	234.00742	67.84857	-231.47145	-116.07111	-2.70364
552	4.592	1406.97534	-383.12030	1602.27759	364.48056	-101.11050	1311.87439	-410.63104	38.74718	1327.12744	649.26794	-15.56983	-5.91607	1063.97705	-350.80072	31.40123	-692.01160	237.58876	79.27861	-243.97607	-115.22123	-2.73014
553	4.600	1404.04358	-380.37891	1605.98315	364.71326	-101.63712	1312.24109	-411.05795	38.75463	1327.84802	636.73230	-14.71119	-5.93289	1089.20178	-351.42007	26.87414	-672.73010	238.91631	87.02441	-256.55127	-114.38666	-2.71235
554	4.608	1400.76843	-377.92496	1610.00891	364.81812	-102.27140	1312.76013	-411.65295	38.51766	1328.55212	624.21533	-13.78342	-5.87450	1112.63550	-351.51318	22.40831	-650.90674	238.39053	90.99551	-269.20819	-113.53418	-2.71156
555	4.617	1397.15405	-375.93604	1614.26453	364.81259	-103.04238	1313.40259	-412.38257	38.07835	1329.28198	611.68298	-12.83191	-5.75226	1134.05933	-351.09119	17.94454	-626.47162	236.30838	91.55928	-281.89087	-112.62441	-2.76439
556	4.625	1393.25891	-374.49509	1618.62000	364.71283	-103.95573	1314.13916	-413.20007	37.48301	1330.05994	599.09711	-11.90713	-5.60502	1152.90149	-350.42035	13.72973	-599.58691	232.70929	89.26295	-294.54398	-111.66737	-2.83586
557	4.633	1389.18872	-373.57166	1622.93726	364.53241	-105.00011	1314.93958	-414.04828	36.77205	1330.88208	586.46149	-10.99928	-5.47405	1168.45007	-349.83798	10.19513	-570.50256	227.67220	84.86677	-307.18100	-110.71054	-2.86661
558	4.642	1385.06982	-373.05099	1627.10242	364.28635	-106.16531	1315.77380	-414.87152	35.96903	1331.72473	573.80884	-10.08207	-5.38809	1180.23584	-349.45023	7.65037	-539.49298	221.47424	79.32079	-319.87357	-109.76463	-2.84565
559	4.650	1381.01965	-372.79147	1631.03821	363.99814	-107.46163	1316.61426	-415.61887	35.08669	1332.55811	561.14191	-9.13397	-5.33758	1188.17590	-349.01495	6.00512	-506.89038	214.43533	73.53287	-332.67694	-108.80991	-2.81196
560	4.658	1377.13257	-372.67923	1634.69312	363.70709	-108.90935	1317.43665	-416.23560	34.14114	1333.36328	548.44208	-8.11867	-5.27589	1192.41125	-348.17627	4.80877	-473.03143	206.80499	68.13562	-345.57730	-107.85925	-2.79652
561	4.667	1373.47461	-372.64719	1638.02722	363.46841	-110.51308	1318.22107	-416.66589	33.15619	1334.14294	535.75513	-7.02682	-5.18150	1193.09131	-346.83014	3.60577	-438.14252	198.80075	63.43789	-358.51614	-106.94270	-2.79076
562	4.675	1370.08435	-372.65692	1641.00745	363.34244	-112.25097	1318.95667	-416.87192	32.16087	1334.91724	523.22034	-5.89183	-5.09018	1190.44263	-345.01617	2.06482	-402.34491	190.64946	59.55983	-371.44342	-106.05014	-2.77320
563	4.683	1366.98120	-372.68655	1643.60681	363.37784	-114.07785	1319.64197	-416.85138	31.18091	1335.70959	511.00925	-4.69719	-5.01961	1184.91528	-342.61752	-0.05653	-365.77429	182.62387	56.62418	-384.33905	-105.15359	-2.73901
564	4.692	1364.18201	-372.74127	1645.80701	363.59839	-115.93954	1320.28040	-416.63181	30.22582	1336.53271	499.25259	-3.34045	-4.89286	1177.01099	-339.67880	-2.59563	-328.67615	175.05664	54.85588	-397.20459	-104.25626	-2.70915
565	4.700	1361.71326	-372.85037	1647.59985	364.00095	-117.79020	1320.87476	-416.24445	29.29022	1337.37927	488.01398	-1.72368	-4.58369	1167.02588	-336.85303	-4.83007	-291.44485	168.25732	54.47730	-410.04291	-103.37915	-2.71995
566	4.708	1359.61523	-373.04089	1648.98633	364.56189	-119.59805	1321.42517	-415.70520	28.37056	1338.22314	477.35364	0.17512	-4.00869	1155.25134	-334.90134	-6.11326	-254.62839	162.38669	55.40522	-422.85248	-102.55296	-2.77485
567	4.717	1357.93738	-373.31738	1649.97241	365.24316	-121.34436	1321.92310	-415.01871	27.47118	1339.02734	467.41412	2.28811	-3.14099	1142.35571	-333.84467	-6.48098	-218.89285	157.39424	57.01897	-435.65573	-101.81876	-2.82737
568	4.725	1356.73389	-373.66714	1650.56323	365.99664	-123.02417	1322.35107	-414.19403	26.59642	1339.74976	458.42273	4.46757	-1.97422	1129.15039	-333.10410	-6.40883	-184.90387	153.09019	58.35904	-448.50073	-101.17253	-2.83596
569	4.733	1356.06299	-374.08679	1650.75684	366.77026	-124.64256	1322.69189	-413.26129	25.74948	1340.34631	450.66141	6.54842	-0.51511	1116.05530	-332.25241	-6.28067	-153.09357	149.33412	58.65731	-461.40826	-100.52294	-2.80132
570	4.742	1355.97180	-374.58826	1650.53809	367.51718	-126.20132	1322.93567	-412.28854	24.94663	1340.78650	444.39035	8.48492	1.22564	1103.09802	-331.26151	-6.24002	-123.48291	146.16675	57.65082	-474.33667	-99.75424	-2.74760
571	4.750	1356.46851	-375.16559	1649.87585	368.20221	-127.68342	1323.07849	-411.38483	24.22384	1341.06018	439.62225	10.56159	3.37433	1090.23303	-330.27112	-6.29102	-95.73602	143.74850	55.49160	-487.21271	-98.85385	-2.68287
572	4.758	1357.51526	-375.78427	1648.73474	368.79962	-129.05345	1323.11523	-410.67471	23.61483	1341.16455	436.01370	13.57907	6.55642	1077.42932	-329.39508	-6.37522	-69.32202	142.19882	52.55977	-499.99585	-97.92282	-2.59522
573	4.767	1359.04651	-376.41803	1647.09607	369.28375	-130.27415	1323.04089	-410.26593	23.12614	1341.09363	433.42383	18.67281	12.26885	1064.63440	-328.67017	-6.41656	-43.66858	141.49196	49.31974	-512.69531	-97.04393	-2.50199
574	4.775	1360.99731	-377.08069	1644.96301	369.62268	-131.31573	1322.85645	-410.23676	22.73919	1340.84131	432.84561	26.53224	22.50595	1051.83118	-328.04828	-6.38574	-18.38342	141.43414	46.15248	-525.31940	-96.22527	-2.45270
575	4.783	1363.32666	-377.81525	1642.35229	369.78156	-132.15176	1322.57336	-410.63232	22.43382	1340.40210	436.32190	36.57185	38.06472	1039.09521	-327.39944	-6.36657	6.50543	141.74608	43.22172	-537.86279	-95.45326	-2.47348
576	4.792	1366.01892	-378.65356	1639.28564	369.73096	-132.75029	1322.20789	-411.45929	22.20975	1339.76709	445.43527	46.92829	56.78551	1026.51453	-326.61627	-6.49076	30.47900	142.24539	40.46001	-550.35065	-94.72462	-2.54604
577	4.800	1369.06982	-379.59528	1635.78613	369.45422	-133.06688	1321.77063	-412.68637	22.09576	1338.91919	459.99283	55.43976	74.15263	1014.07239	-325.76434	-6.75380	52.66345	142.91739	37.63890	-562.82495	-94.04211	-2.63018
578	4.808	1372.47668	-380.63046	1631.87842	368.94727	-133.05556	1321.26245	-414.24548	22.13209	1337.81311	478.32629	60.94501	86.40167	1001.65302	-325.03207	-6.98633	72.06140	143.77217	34.47227	-575.30182	-93.39361	-2.69470
579	4.817	1376.23608	-381.76501	1627.58899	368.21021	-132.69437	1320.68091	-416.03525	22.32129	1336.34631	498.64996	63.85995	93.10895	989.08130	-324.56873	-7.00826	87.83112	144.71062	30.73381	-587.78491	-92.73503	-2.72758
580	4.825	1380.33008	-383.02078	1622.94189	367.24167	-132.00009	1320.02991	-417.93622	22.61898	1334.38391	519.97040	65.50827	96.69185	976.24750	-324.36310	-6.79209	99.50800	145.55373	26.31051	-600.26733	-92.02448	-2.73185
581	4.833	1384.71338	-384.43402	1617.96277	366.04688	-131.02530	1319.32666	-419.82816	22.99064	1331.83179	541.94409	66.88564	99.79159	963.32153	-324.15140	-6.54387	106.97375	146.15100	21.16673	-612.72815	-91.25624	-2.74000
582	4.842	1389.30884	-386.06033	1612.69226	364.64993	-129.84586	1318.59949	-421.60452	23.43991	1328.67859	564.36584	68.00879	103.44567	950.57703	-323.65521	-6.49446	110.21948	146.47139	15.39488	-625.16870	-90.43692	-2.80292
583	4.850	1394.00085	-387.96069	1607.20435	363.09180	-128.54399	1317.87769	-423.19058	23.97500	1324.98230	586.97339	68.24562	107.23213	938.00391	-322.96716	-6.57918	109.17810	146.63167	9.47972	-637.59924	-89.59004	-2.92352
584	4.858	1398.63623	-390.17438	1601.61865	361.41528	-127.19136	1317.18274	-424.55182	24.57580	1320.85962	609.50409	67.02892	110.30682	925.44385	-322.33273	-6.58500	103.82086	146.85013	4.40497	-650.01581	-88.77788	-3.04504
585	4.867	1403.04712	-392.70602	1596.10303	359.65329	-125.83510	1316.52417	-425.68417	25.19513	1316.49060	631.77087	64.23846	112.16130	912.88196	-321.74435	-6.49945	94.52405	147.33568	1.09773	-662.42194	-88.05209	-3.12888
586	4.875	1407.08606	-395.51523	1590.86731	357.82858	-124.49533	1315.89771	-426.59344	25.78501	1312.10437	653.70410	60.11425	112.81936	900.34613	-321.10477	-6.44483	82.39050	148.14835	-0.31730	-674.81293	-87.40198	-3.18183
587	4.883	1410.64185	-398.48969	1586.14490	355.95996	-123.17781	1315.28821	-427.27789	26.33713	1307.93335	675.31525	54.97129	112.64304	887.82605	-320.43399	-6.47265	69.00226	149.15791	-0.51088	-687.17548	-86.75551	-3.21378
588	4.892	1413.63013	-401.42560	1582.15283	354.07291	-121.88818	1314.67517	-427.72192	26.91327	1304.18152	696.62988	49.04348	112.05077	875.34418	-319.74734	-6.57011	55.64026	150.17268	-0.31939	-699.53119	-86.04158	-3.21894
589	4.900	1415.99146	-404.05554	1579.04138	352.21545	-120.63625	1314.03955	-427.89587	27.61098	1301.01245	717.70636	42.54717	111.36570	862.90863	-319.02011	-6.70742	42.78699	151.09094	-0.27541	-711.92206	-85.27199	-3.18690
590	4.908	1417.70862	-406.12534	1576.86487	350.46869	-119.43864	1313.36829	-427.75830	28.46240	1298.53210	738.65076	35.73614	110.76942	850.47723	-318.26108	-6.84166	30.34607	151.92740	-0.53579	-724.34558	-84.51474	-3.12872
591	4.917	1418.81494	-407.46750	1575.59253	348.93726	-118.32262	1312.65808	-427.27484	29.36897	1296.77795	759.55469	28.78740	110.26369	838.02679	-317.47708	-6.94522	18.08765	152.75987	-0.99112	-736.72095	-83.81879	-3.06789
592	4.925	1419.37744	-408.02606	1575.14172	347.72513	-117.32355	1311.91248	-426.45700	30.16299	1295.73303	780.49847	21.71372	109.66578	825.57648	-316.63947	-7.01469	5.86005	153.66350	-1.43184	-748.92078	-83.19534	-2.97436
593	4.933	1419.47534	-407.83832	1575.40710	346.90842	-116.47489	1311.13867	-425.39233	30.72510	1295.34863	801.63800	14.45668	108.69380	813.15637	-315.70517	-7.04722	-6.40204	154.65849	-1.72728	-760.83722	-82.59836	-2.73892
594	4.942	1419.18750	-407.00153	1576.27966	346.51431	-115.79667	1310.34766	-424.23270	31.00937	1295.55432	823.20325	6.98042	107.10642	800.81934	-314.59265	-7.07395	-18.70587	155.71529	-1.88872	-772.40100	-81.93134	-2.23036
595	4.950	1418.58862	-405.64359	1577.65344	346.51614	-115.29581	1309.55530	-423.13669	30.99376	1296.26929	845.38428	-0.72042	104.80021	788.65515	-313.19403	-7.21530	-31.02271	156.79765	-1.99434	-783.56384	-81.12400	-1.35754
596	4.958	1417.75000	-403.90454	1579.42651	346.84390	-114.97638	1308.78064	-422.19827	30.66058	1297.42383	868.24316	-8.59143	101.81194	776.70667	-311.50577	-7.59145	-43.33447	157.88748	-2.10462	-794.27533	-80.19332	-0.05939
597	4.967	1416.74316	-401.92761	1581.49731	347.40506	-114.84036	1308.04639	-421.41351	30.01042	1298.96741	891.71008	-16.49403	98.27892	764.81702	-309.77185	-8.10803	-55.65454	158.97845	-2.23198	-804.45001	-79.22295	1.71497
598	4.975	1415.64221	-399.85590	1583.76331	348.10889	-114.88556	1307.38159	-420.70996	29.08315	1300.86084	915.67676	-24.27959	94.35464	752.63477	-308.41693	-8.43683	-67.98669	160.05775	-2.35777	-813.98218	-78.28042	3.95204
599	4.983	1414.52222	-397.82861	1586.12207	348.88535	-115.11574	1306.81909	-420.00394	27.97120	1303.05676	940.09009	-31.87952	90.10225	739.94928	-307.67706	-8.34094	-80.30353	161.10953	-2.46278	-822.80237	-77.35407	6.53985
600	4.992	1413.45227	-395.97202	1588.47961	349.69266	-115.54601	1306.38940	-419.24188	26.80475	1305.48315	964.89954	-39.26900	85.52219	726.98120	-307.32263	-7.94363	-92.58771	162.14079	-2.53106	-830.83105	-76.42222	9.32134
601	5.000	1412.47949	-394.37994	1590.76843	350.51584	-116.18777	1306.11670	-418.41476	25.71582	1308.04578	989.99298	-46.42241	80.62093	714.12524	-306.89914	-7.56604	-104.86584	163.17735	-2.55365	-837.84686	-75.58568	12.17335
602	5.008	1411.60437	-393.08432	1592.97314	351.35678	-117.03577	1306.01660	-417.55319	24.80256	1310.64783	1015.24329	-53.38252	75.38577	701.53687	-306.16302	-7.41015	-117.18231	164.23227	-2.55081	-843.50427	-75.01582	15.11098
603	5.017	1410.75171	-392.02271	1595.16040	352.21695	-118.06960	1306.09253	-416.71335	24.10486	1313.20764	1040.54028	-60.25474	69.86420	689.13409	-305.16730	-7.46865	-129.55872	165.29733	-2.56605	-847.50049	-74.73937	18.44100
604	5.025	1409.75427	-391.02319	1597.49133	353.07947	-119.25275	1306.33179	-415.95755	23.60195	1315.67078	1065.74170	-67.03929	64.30709	676.77258	-304.07178	-7.60650	-141.98322	166.35422	-2.62980	-849.61182	-74.51397	22.78230
605	5.033	1408.37415	-389.84100	1600.18958	353.90088	-120.53049	1306.70642	-415.33401	23.23925	1318.00806	1090.60181	-73.52811	59.06791	664.33801	-302.98770	-7.69502	-154.42700	167.38855	-2.73443	-849.55670	-73.94259	28.74161
606	5.042	1406.37939	-388.26419	1603.44775	354.62061	-121.83585	1307.18164	-414.86896	22.96642	1320.20776	1114.75562	-79.45792	54.33083	651.82263	-301.93872	-7.71388	-166.87274	168.39754	-2.83278	-846.93958	-72.76732	36.45255
607	5.050	1403.64209	-386.22986	1607.32007	355.18460	-123.09589	1307.72717	-414.57309	22.75602	1322.26807	1137.81946	-84.90659	49.91360	639.29437	-300.89923	-7.70230	-179.32935	169.38931	-2.86895	-841.33698	-70.98392	45.36531
608	5.058	1400.18250	-383.84442	1611.69446	355.56763	-124.23454	1308.32532	-414.44995	22.59254	1324.19336	1159.38916	-90.31604	45.35043	626.77753	-299.84924	-7.67082	-191.82391	170.38426	-2.83178	-832.38501	-68.74052	54.42302
609	5.067	1396.14026	-381.29495	1616.36682	355.78024	-125.18216	1308.96997	-414.49942	22.45314	1325.99451	1178.76831	-95.67249	40.37093	614.23132	-298.81378	-7.62091	-204.37836	171.40054	-2.76631	-819.88123	-66.39322	62.52179
610	5.075	1391.71460	-378.74731	1621.13391	355.86212	-125.89288	1309.66077	-414.71585	22.31334	1327.68774	1195.22693	-100.31201	35.18787	601.63306	-297.83368	-7.58020	-216.99493	172.43251	-2.72404	-803.84412	-64.51692	68.86325
611	5.083	1387.10815	-376.30005	1625.83765	355.87088	-126.35155	1310.39746	-415.08328	22.17578	1329.29089	1208.80322	-103.98471	30.17114	589.01416	-296.88437	-7.57444	-229.66165	173.45239	-2.71684	-784.36713	-63.56537	72.93424
612	5.092	1382.48999	-373.98981	1630.36560	355.87198	-126.56521	1311.17749	-415.57547	22.08630	1330.82056	1219.94031	-106.88945	25.65626	576.40387	-295.89569	-7.59285	-242.35593	174.42450	-2.72075	-761.45050	-63.58385	74.43386
613	5.100	1377.97693	-371.81512	1634.63904	355.92960	-126.54991	1311.99841	-416.15451	22.11254	1332.28687	1228.40698	-108.73907	21.99678	563.78473	-294.86075	-7.58475	-255.05194	175.33429	-2.71321	-735.06085	-64.28975	73.40713
614	5.108	1373.63623	-369.75046	1638.60352	356.09848	-126.31429	1312.85278	-416.76440	22.30265	1333.68774	1233.59790	-109.22995	19.19999	551.11133	-293.85803	-7.48782	-267.74161	176.22049	-2.69670	-705.31378	-65.32524	70.34112
615	5.117	1369.50354	-367.76474	1642.22559	356.41837	-125.84929	1313.72559	-417.33347	22.66816	1335.01147	1235.37048	-108.83832	16.72412	538.35516	-292.95605	-7.29188	-280.43951	177.13477	-2.68930	-672.56219	-66.50610	66.04440
616	5.125	1365.60730	-365.84653	1645.49377	356.91034	-125.13802	1314.59998	-417.78497	23.19943	1336.24658	1233.89185	-108.17506	13.96413	525.55859	-292.12067	-7.07378	-293.16437	178.06439	-2.70781	-637.33472	-67.92152	61.41031
617	5.133	1361.98364	-364.00131	1648.40857	357.57822	-124.17255	1315.46484	-418.04807	23.88369	1337.38977	1229.28760	-107.26291	10.70001	512.81250	-291.25424	-6.92984	-305.91763	178.95584	-2.75571	-600.21088	-69.78189	57.17367
618	5.142	1358.67871	-362.23401	1650.96582	358.41583	-122.96622	1316.31274	-418.07217	24.70835	1338.44543	1221.84998	-105.92226	7.12809	500.15628	-290.32697	-6.88619	-318.67422	179.80573	-2.81491	-561.69818	-72.23341	53.75785
619	5.150	1355.74304	-360.54874	1653.14954	359.41476	-121.56064	1317.13745	-417.83960	25.65763	1339.42175	1212.16064	-104.23495	3.83019	487.56900	-289.40491	-6.89213	-331.40417	180.66745	-2.86006	-522.19574	-75.30904	51.27195
620	5.158	1353.21985	-358.95428	1654.94006	360.56552	-120.02078	1317.93542	-417.36676	26.71493	1340.32849	1200.71399	-102.25513	1.60895	475.04578	-288.54559	-6.87102	-344.10477	181.56104	-2.89000	-482.07483	-78.92349	49.61604
621	5.167	1351.14441	-357.46420	1656.32568	361.85330	-118.42049	1318.70544	-416.69666	27.86394	1341.18091	1187.92700	-99.99506	0.78198	462.61627	-287.73654	-6.77769	-356.81345	182.42404	-2.93601	-441.75415	-82.91106	48.63345
622	5.175	1349.55444	-356.09125	1657.30737	363.25433	-116.83000	1319.44312	-415.88354	29.07089	1341.99756	1174.53308	-97.79749	0.77762	450.31454	-286.94824	-6.61795	-369.59714	183.18738	-3.03108	-401.71338	-87.14070	48.24556
623	5.183	1348.49573	-354.84244	1657.89404	364.73438	-115.30637	1320.13721	-414.97455	30.25945	1342.77649	1161.24292	-95.99551	0.84936	438.17169	-286.19745	-6.39811	-382.49829	183.89474	-3.15913	-362.46677	-91.55716	48.44464
624	5.192	1348.01465	-353.72919	1658.09534	366.24570	-113.88316	1320.76807	-414.01105	31.32105	1343.47522	1148.28784	-94.61139	0.71503	426.22754	-285.53741	-6.08107	-395.45010	184.74693	-3.21957	-324.50690	-96.07854	49.12407
625	5.200	1348.14771	-352.77911	1657.91309	367.72574	-112.56534	1321.31104	-413.04794	32.16231	1344.02734	1135.60449	-93.60881	0.39656	414.52856	-284.99652	-5.60974	-408.28973	185.99452	-3.07248	-288.25427	-100.54986	49.96310
626	5.208	1348.91736	-352.02246	1657.34045	369.09946	-111.33370	1321.74756	-412.15210	32.73502	1344.37158	1123.05249	-92.88024	0.00888	403.12463	-284.55585	-4.93066	-420.91415	187.62433	-2.71659	-254.00009	-104.83881	50.48997
627	5.217	1350.32922	-351.47089	1656.36951	370.28308	-110.15450	1322.07715	-411.37985	33.02906	1344.46362	1110.49133	-92.20190	-0.31348	392.08932	-284.20300	-3.98919	-433.38477	189.16093	-2.40255	-221.79512	-108.91055	50.20849
628	5.225	1352.37280	-351.12152	1654.99963	371.19324	-108.98862	1322.31384	-410.76642	33.06126	1344.27625	1097.87085	-91.47018	-0.53407	381.55981	-283.96347	-2.74081	-445.84250	190.13585	-2.38292	-191.38385	-112.82691	48.76250
629	5.233	1355.03064	-350.97433	1653.23718	371.76263	-107.80324	1322.47266	-410.33398	32.88539	1343.80322	1085.21008	-90.73492	-0.71254	371.75757	-283.86752	-1.16970	-458.36240	190.66135	-2.61478	-162.33202	-116.75253	46.15532
630	5.242	1358.28320	-351.03168	1651.08728	371.95523	-106.58779	1322.56323	-410.10208	32.61101	1343.06445	1072.54785	-89.98669	-0.89007	362.95966	-283.96259	0.72155	-470.93091	191.15460	-2.89027	-134.26089	-120.91088	42.80740
631	5.250	1362.10217	-351.29047	1648.54492	371.77707	-105.36422	1322.58984	-410.08118	32.37778	1342.09766	1059.93237	-89.11137	-1.05697	355.43213	-284.37088	2.96309	-483.51685	191.80872	-3.08693	-107.02898	-125.41806	39.27327
632	5.258	1366.44031	-351.75351	1645.59302	371.27576	-104.18338	1322.55298	-410.26062	32.28386	1340.93030	1047.38782	-88.07910	-1.20483	349.39270	-285.29422	5.73667	-496.10855	192.60394	-3.18137	-80.84911	-130.19102	35.86843
633	5.267	1371.21802	-352.44714	1642.21912	370.52347	-103.10826	1322.44836	-410.62070	32.35642	1339.56519	1034.89404	-87.01664	-1.34340	345.14581	-287.01489	9.53960	-508.70154	193.50095	-3.19186	-56.30795	-135.07103	32.59291
634	5.275	1376.30408	-353.42801	1638.43872	369.59564	-102.19494	1322.26794	-411.15292	32.58363	1337.98877	1022.41028	-86.02750	-1.47382	343.38336	-289.92285	15.15618	-521.28235	194.45403	-3.17334	-34.23024	-139.92133	29.32413
635	5.283	1381.51550	-354.79053	1634.30823	368.55704	-101.48764	1322.00635	-411.85806	32.94471	1336.18311	1009.92261	-85.07562	-1.58934	345.23724	-294.44403	23.17863	-533.83838	195.39447	-3.19884	-15.44412	-144.52695	25.94807
636	5.292	1386.64941	-356.66357	1629.92847	367.45248	-101.02226	1321.66956	-412.73041	33.40206	1334.12390	997.45978	-84.07341	-1.70339	351.76965	-300.85321	33.37132	-546.37817	196.29855	-3.30412	-0.57953	-148.46220	22.30915
637	5.300	1391.52917	-359.15332	1625.43628	366.30066	-100.82279	1321.27710	-413.74570	33.88192	1331.77209	985.04846	-82.98341	-1.84805	363.29169	-309.06567	44.55893	-558.92712	197.20726	-3.46005	10.00871	-151.12595	18.17159
638	5.308	1396.04248	-362.24622	1620.97314	365.09784	-100.89232	1320.85535	-414.86591	34.30797	1329.08594	972.67389	-81.87128	-2.03432	379.18500	-318.51187	55.17916	-571.49353	198.15121	-3.60328	16.21004	-152.04488	13.42264
639	5.317	1400.15088	-365.76450	1616.65259	363.82800	-101.20608	1320.42957	-416.05197	34.64705	1326.04834	960.29358	-80.87043	-2.23223	398.34726	-328.26767	63.99978	-584.04944	199.10997	-3.68197	18.04857	-151.24973	8.43727
640	5.325	1403.86963	-369.42749	1612.54944	362.47168	-101.71449	1320.02258	-417.25690	34.87891	1322.67651	947.87756	-80.00803	-2.41380	419.75037	-337.44745	70.52470	-596.56073	200.05022	-3.69593	15.56660	-149.32869	4.10814
641	5.333	1407.23804	-372.96143	1608.70581	361.01593	-102.35841	1319.65112	-418.40851	34.94582	1319.03772	935.43646	-79.15370	-2.59497	442.65671	-345.54645	74.94744	-609.02069	200.97173	-3.70787	8.92982	-147.12204	1.25162
642	5.342	1410.29443	-376.17294	1605.14111	359.46906	-103.08283	1319.31738	-419.41364	34.76179	1315.27917	923.00623	-78.21317	-2.80333	466.57358	-352.48239	77.82752	-621.43945	201.91437	-3.77908	-1.21364	-145.27156	-0.06629
643	5.350	1413.06628	-378.96335	1601.86230	357.87421	-103.84310	1319.00623	-420.18597	34.26059	1311.62756	910.60498	-77.21968	-3.03053	491.19495	-358.41061	79.77520	-633.81647	202.92467	-3.89518	-13.57561	-143.92430	-0.47808
644	5.358	1415.56848	-381.30811	1598.87085	356.30914	-104.61650	1318.68958	-420.66486	33.42622	1308.33875	898.22162	-76.20978	-3.24079	516.33704	-363.51035	81.25633	-646.14612	204.00693	-3.98896	-26.66954	-142.87456	-0.65004
645	5.367	1417.80676	-383.22696	1596.16748	354.86981	-105.41335	1318.33594	-420.80786	32.29213	1305.63354	885.85760	-75.16270	-3.39935	541.84375	-367.84393	82.48823	-658.42889	205.12253	-4.02130	-39.51126	-141.92831	-0.85858
646	5.375	1419.78113	-384.75958	1593.75427	353.64777	-106.27011	1317.92004	-420.58591	30.93949	1303.66467	873.54871	-74.07266	-3.50558	567.55750	-371.35123	83.45497	-670.64380	206.22748	-4.01558	-51.86281	-141.06497	-1.09331
647	5.383	1421.48926	-385.94995	1591.63477	352.70731	-107.22864	1317.42773	-419.99728	29.49672	1302.51428	861.31018	-72.99518	-3.63230	593.36499	-373.97784	84.05655	-682.71936	207.30569	-4.00362	-63.91441	-140.32550	-1.30574
648	5.392	1422.92859	-386.83875	1589.81384	352.06982	-108.31693	1316.85437	-419.08109	28.12746	1302.20447	849.08051	-72.01328	-3.86143	619.23071	-375.77319	84.23228	-694.52185	208.39429	-3.92178	-75.90779	-139.67896	-1.51730
649	5.400	1424.09717	-387.46143	1588.29736	351.71387	-109.54153	1316.20337	-417.91724	27.00751	1302.70032	836.76685	-71.16444	-4.14476	645.18933	-376.89966	83.95638	-705.84277	209.54489	-3.56574	-87.98515	-139.05989	-1.77126
650	5.408	1424.99341	-387.84863	1587.09143	351.58902	-110.89128	1315.48364	-416.61551	26.27413	1303.89404	824.37164	-70.39969	-4.34440	671.33069	-377.59695	83.20729	-716.43518	210.75951	-2.67191	-100.17455	-138.43263	-2.06145
651	5.417	1425.61658	-388.02817	1586.20227	351.63559	-112.34454	1314.70471	-415.29913	25.96770	1305.58655	812.01172	-69.64936	-4.43164	697.79810	-378.08521	81.97025	-726.09583	211.99539	-1.06321	-112.42909	-137.77444	-2.33154
652	5.425	1425.96619	-388.02631	1585.63599	351.80103	-113.87397	1313.87524	-414.08218	26.03251	1307.53174	799.78235	-68.91061	-4.51087	724.73175	-378.52118	80.25385	-734.69232	213.17981	1.23845	-124.68918	-137.08531	-2.52246
653	5.433	1426.04199	-387.86957	1585.39856	352.05118	-115.44623	1313.01135	-413.04126	26.36129	1309.52771	787.67072	-68.20425	-4.64243	752.18176	-379.05661	78.10489	-742.09058	214.22133	4.00130	-136.92114	-136.40584	-2.61766
654	5.442	1425.84326	-387.58582	1585.49646	352.37772	-117.01593	1312.14221	-412.19662	26.82814	1311.45862	775.58826	-67.48959	-4.78112	780.11884	-379.83514	75.59062	-748.07745	215.10268	6.92951	-149.11734	-135.75444	-2.65462
655	5.450	1425.36914	-387.20538	1585.93665	352.79523	-118.52103	1311.30518	-411.50250	27.33963	1313.26294	763.44110	-66.71078	-4.89267	808.51880	-380.92740	72.75663	-752.41211	216.03902	9.95189	-161.27783	-135.07629	-2.69444
656	5.458	1424.61853	-386.76166	1586.72693	353.32309	-119.89090	1310.54041	-410.86642	27.87449	1314.90710	751.20557	-65.89111	-5.01309	837.37762	-382.35287	69.60802	-754.92712	217.54224	13.54685	-173.41971	-134.31648	-2.75788
657	5.467	1423.58960	-386.29041	1587.87671	353.96521	-121.06425	1309.89111	-410.23059	28.41937	1316.39368	738.92932	-65.09070	-5.17001	866.68689	-384.11688	66.11775	-755.37390	220.19307	18.81685	-185.59607	-133.50089	-2.80947
658	5.475	1422.28076	-385.82678	1589.39612	354.70291	-122.00024	1309.40015	-409.63214	28.89939	1317.75305	726.65320	-64.30913	-5.32030	896.43787	-386.16669	62.26606	-753.11261	224.19954	26.94740	-197.85541	-132.69083	-2.82806
659	5.483	1420.69189	-385.39832	1591.29468	355.49979	-122.68131	1309.09802	-409.15381	29.22636	1319.00867	714.38751	-63.51177	-5.41788	926.56689	-388.38644	58.09974	-747.35272	229.11024	38.22179	-210.18924	-131.90811	-2.83832
660	5.492	1418.82556	-385.01315	1593.57739	356.30875	-123.11821	1308.99585	-408.85144	29.36479	1320.16467	702.12811	-62.69478	-5.49421	956.87585	-390.63873	53.72623	-737.91614	233.91258	51.48999	-222.54572	-131.13585	-2.86556
661	5.500	1416.68945	-384.64465	1596.23987	357.07504	-123.35443	1309.08655	-408.74115	29.32370	1321.22461	689.85193	-61.86575	-5.60662	987.06409	-392.77094	49.27177	-725.41571	237.47214	64.70528	-234.87686	-130.36357	-2.90488
662	5.508	1414.29871	-384.21762	1599.26025	357.74384	-123.45968	1309.35193	-408.81708	29.12078	1322.20996	677.54419	-61.02100	-5.74853	1016.83954	-394.59778	44.85794	-710.52698	239.05547	75.97932	-247.18709	-129.58975	-2.92719
663	5.517	1411.67480	-383.60919	1602.59399	358.27301	-123.51483	1309.77002	-409.06802	28.76928	1323.16687	665.21106	-60.16542	-5.85986	1045.89197	-395.95593	40.57206	-693.34650	238.55836	84.19421	-259.54916	-128.78380	-2.91334
664	5.525	1408.84058	-382.68512	1606.17566	358.63934	-123.59850	1310.31921	-409.48416	28.28957	1324.15063	652.84210	-59.30883	-5.90216	1073.70508	-396.84006	36.46726	-673.52789	236.28156	88.95969	-272.03284	-127.92164	-2.87691
665	5.533	1405.80627	-381.38742	1609.93628	358.83762	-123.77565	1310.97986	-410.05099	27.71794	1325.20142	640.40161	-58.45105	-5.90260	1099.60767	-397.37875	32.55273	-650.80060	232.49265	90.33868	-284.61664	-127.02405	-2.84249
666	5.542	1402.55835	-379.82425	1613.82288	358.87845	-124.08912	1311.73169	-410.74365	27.09836	1326.32617	627.87488	-57.58997	-5.92079	1123.06934	-397.65097	28.75899	-625.21478	227.22760	88.71306	-297.21686	-126.09596	-2.83238
667	5.550	1399.07141	-378.25168	1617.79626	358.78244	-124.56013	1312.55347	-411.53000	26.46816	1327.50061	615.30194	-56.72373	-5.96298	1143.78430	-397.60306	24.99947	-597.03778	220.48740	84.79660	-309.79703	-125.11558	-2.86716
668	5.558	1395.34509	-376.93359	1621.80408	358.57251	-125.19596	1313.42419	-412.37473	25.84498	1328.68274	602.74622	-55.85038	-5.95662	1161.56042	-397.09094	21.29581	-566.61554	212.43597	79.54910	-322.38376	-124.10957	-2.94180
669	5.567	1391.43018	-376.01251	1625.77063	358.27234	-125.99801	1314.32324	-413.23810	25.22123	1329.83093	590.23529	-54.95542	-5.84662	1176.30078	-395.98666	17.83058	-534.33801	203.33784	73.92274	-335.00095	-123.15465	-3.00831
670	5.575	1387.42200	-375.49170	1629.61194	357.90887	-126.96317	1315.22839	-414.07431	24.57364	1330.91614	577.72766	-54.00352	-5.67401	1187.98962	-394.27319	14.87603	-500.58356	193.46278	68.62135	-347.65851	-122.29447	-3.00544
671	5.583	1383.43408	-375.28510	1633.25549	357.51425	-128.07875	1316.11609	-414.83359	23.88286	1331.92664	565.15045	-52.98994	-5.51718	1196.54590	-391.98444	12.56194	-465.60938	183.07787	64.01021	-360.35797	-121.50609	-2.91526
672	5.592	1379.56616	-375.26712	1636.64478	357.12582	-129.32080	1316.96899	-415.47073	23.14243	1332.86694	552.49097	-51.96287	-5.40563	1201.74829	-389.05188	10.64370	-429.55624	172.42368	60.19420	-373.09229	-120.74603	-2.78328
673	5.600	1375.88892	-375.32538	1639.73486	356.78897	-130.65410	1317.78125	-415.95422	22.35271	1333.75134	539.81885	-50.95606	-5.32562	1203.30725	-385.38242	8.63844	-392.56125	161.72919	57.20045	-385.86945	-119.96431	-2.68373
674	5.608	1372.45093	-375.40302	1642.49182	356.56125	-132.03143	1318.55579	-416.26413	21.51014	1334.59167	527.23511	-49.94699	-5.25734	1201.02319	-381.15353	6.23352	-354.82367	151.31947	55.18177	-398.68848	-119.09149	-2.66679
675	5.617	1369.28564	-375.49210	1644.89343	356.50888	-133.39975	1319.29907	-416.38367	20.59966	1335.38660	514.85883	-48.86785	-5.17089	1195.15771	-376.76764	3.45674	-316.65320	141.63638	54.47231	-411.51959	-118.10425	-2.72723
676	5.625	1366.41370	-375.59650	1646.92285	356.68793	-134.71060	1320.01550	-416.30075	19.60093	1336.12341	502.81610	-47.61763	-5.02158	1186.64600	-372.56552	0.59944	-278.56165	133.06355	55.28254	-424.34894	-117.08153	-2.81580
677	5.633	1363.85144	-375.70932	1648.56287	357.12302	-135.92612	1320.70190	-416.01703	18.50113	1336.78748	491.19455	-46.12061	-4.77740	1176.62805	-368.82245	-1.91960	-241.27118	125.72889	57.26389	-437.17395	-116.13129	-2.87329
678	5.642	1361.62695	-375.82214	1649.79651	357.79926	-137.02316	1321.34424	-415.55023	17.30392	1337.37061	480.05145	-44.39459	-4.43073	1165.81921	-365.74261	-3.82247	-205.53998	119.49352	59.50060	-449.97357	-115.29041	-2.86982
679	5.650	1359.78796	-375.94720	1650.61755	358.66949	-137.99883	1321.92090	-414.93085	16.03499	1337.86938	469.46768	-42.51418	-3.96178	1154.40991	-363.36807	-5.08362	-171.90015	114.14905	60.99142	-462.75635	-114.52826	-2.82142
680	5.658	1358.39978	-376.11618	1651.03442	359.66843	-138.86551	1322.40918	-414.20435	14.73613	1338.27173	459.62140	-40.53646	-3.31003	1142.37830	-361.63599	-5.77198	-140.49640	109.65906	61.12870	-475.58307	-113.79553	-2.76042
681	5.667	1357.53479	-376.36285	1651.05652	360.72589	-139.63130	1322.79065	-413.44061	13.45647	1338.55359	450.84814	-38.51167	-2.40760	1129.80920	-360.37659	-6.02552	-111.12878	106.21808	59.80768	-488.48749	-113.04893	-2.71325
682	5.675	1357.25842	-376.71167	1650.67554	361.77579	-140.28375	1323.05481	-412.73560	12.24615	1338.69312	443.51807	-36.49408	-1.22047	1116.93066	-359.34006	-6.07907	-83.38593	104.09387	57.27949	-501.42468	-112.28473	-2.68876
683	5.683	1357.61108	-377.16153	1649.86414	362.76349	-140.79010	1323.19885	-412.19385	11.14046	1338.67493	437.71262	-34.36110	0.34023	1103.94922	-358.39233	-6.12053	-56.74567	103.44531	53.97719	-514.32428	-111.54089	-2.65020
684	5.692	1358.58875	-377.67618	1648.59192	363.65027	-141.10797	1323.22253	-411.90692	10.14927	1338.48608	433.09241	-31.46578	2.75191	1090.96802	-357.57071	-6.18251	-30.74854	104.27745	50.34132	-527.14630	-110.84180	-2.55074
685	5.700	1360.14343	-378.20847	1646.83679	364.41562	-141.19940	1323.12268	-411.94312	9.26911	1338.11206	429.42340	-26.57383	7.33132	1078.01343	-356.92529	-6.19371	-5.30164	106.51190	46.66862	-539.88544	-110.15500	-2.42419
686	5.708	1362.20386	-378.73993	1644.58777	365.05713	-141.03955	1322.89148	-412.34149	8.50732	1337.53345	427.51944	-18.55718	16.15224	1065.09229	-356.39413	-6.11361	19.15204	110.03363	43.04083	-552.54913	-109.39932	-2.37135
687	5.717	1364.69739	-379.28802	1641.84778	365.58075	-140.61462	1322.52307	-413.10968	7.89383	1336.72034	429.40021	-7.48628	30.65481	1052.27625	-355.81070	-6.05136	41.77368	114.65034	39.34235	-565.13129	-108.52315	-2.43898
688	5.725	1367.56226	-379.87180	1638.63623	365.98474	-139.92018	1322.02148	-414.22458	7.46902	1335.62524	436.98560	4.94609	49.57683	1039.67358	-355.03653	-6.20009	61.60150	120.04447	35.36060	-577.62592	-107.58727	-2.56924
689	5.733	1370.75842	-380.48175	1634.98022	366.25058	-138.96758	1321.40369	-415.62262	7.25939	1334.16907	450.55219	16.23121	68.61226	1027.23364	-354.13959	-6.57939	77.75372	125.80696	30.87873	-590.06897	-106.70918	-2.68332
690	5.742	1374.27307	-381.08923	1630.90234	366.34790	-137.79048	1320.68982	-417.18289	7.26658	1332.24292	468.61331	24.53461	83.09837	1014.71204	-353.36679	-6.93492	89.50592	131.52701	25.67629	-602.52612	-105.93694	-2.76462
691	5.750	1378.10999	-381.68094	1626.41895	366.25055	-136.44002	1319.89441	-418.74194	7.48658	1329.75342	489.19717	29.69452	91.41988	1001.88147	-352.93497	-6.95456	96.28711	136.86003	19.58286	-615.02704	-105.23991	-2.84044
692	5.758	1382.26575	-382.29562	1621.55115	365.95047	-134.97467	1319.02930	-420.16257	7.90869	1326.67334	511.05072	32.91560	95.58714	988.72095	-352.87158	-6.54676	97.72656	141.52432	12.82048	-627.54950	-104.56654	-2.93461
693	5.767	1386.70081	-383.03207	1616.33691	365.45673	-133.45416	1318.10718	-421.40112	8.46786	1323.06055	533.68127	35.54570	98.72082	975.49030	-352.92438	-5.95564	93.85461	145.23158	6.38568	-640.05878	-103.87791	-3.03737
694	5.775	1391.31934	-384.02316	1610.83813	364.77899	-131.93434	1317.13782	-422.49536	9.05391	1319.05273	556.76385	38.09871	102.50778	962.53888	-352.71521	-5.56242	85.37549	147.75970	1.66005	-652.52405	-103.16415	-3.10626
695	5.783	1395.97815	-385.40601	1605.15515	363.91522	-130.45848	1316.11987	-423.49548	9.61236	1314.84058	579.93304	40.20201	106.78683	949.94836	-352.10980	-5.52526	73.71387	149.23265	-0.73013	-664.93109	-102.42885	-3.13247
696	5.792	1400.51721	-387.28839	1599.42773	362.85718	-129.04570	1315.03918	-424.41678	10.21242	1310.63867	602.92194	41.19515	110.58675	937.54504	-351.27209	-5.71212	60.59796	150.12665	-1.37947	-677.28821	-101.68338	-3.15568
697	5.800	1404.79883	-389.69986	1593.80945	361.60172	-127.68126	1313.87720	-425.22906	11.00232	1306.66565	625.61719	40.67635	113.13309	925.19843	-350.38675	-5.92363	47.37177	150.86755	-1.32586	-689.59302	-100.93320	-3.19760
698	5.808	1408.74170	-392.56201	1588.43286	360.15530	-126.32366	1312.62500	-425.86826	12.10548	1303.11462	648.01965	38.63176	114.22973	912.89984	-349.51181	-6.05613	34.57782	151.61333	-1.23431	-701.84723	-100.14790	-3.25133
699	5.817	1412.32666	-395.70953	1583.39490	358.53891	-124.93217	1311.29480	-426.26224	13.53443	1300.12439	670.18610	35.30576	114.14818	900.62775	-348.65512	-6.11312	22.14325	152.38362	-1.31977	-714.08112	-99.32444	-3.28893
700	5.825	1415.56372	-398.93082	1578.77576	356.79489	-123.49242	1309.92151	-426.35315	15.16200	1297.76831	692.16907	31.08741	113.37516	888.29126	-347.85287	-6.15625	9.84326	153.18889	-1.57944	-726.29816	-98.54517	-3.25421
701	5.833	1418.44910	-401.99500	1574.66956	354.98953	-122.02608	1308.55701	-426.11603	16.78378	1296.06128	713.99524	26.47631	112.43539	875.84406	-347.10468	-6.24945	-2.44452	154.06546	-1.92752	-738.45410	-97.89076	-3.10742
702	5.842	1420.95618	-404.68570	1571.18042	353.21036	-120.58678	1307.25769	-425.58261	18.22766	1294.98059	735.67041	21.96235	111.72836	863.36340	-346.31931	-6.39762	-14.74200	155.04376	-2.26313	-750.47583	-97.33603	-2.84744
703	5.850	1423.05371	-406.84381	1568.38977	351.55872	-119.24061	1306.07227	-424.84027	19.40045	1294.48914	757.21594	17.79903	111.35007	850.93628	-345.42282	-6.52887	-27.03937	156.09396	-2.52799	-762.25378	-96.76586	-2.46566
704	5.858	1424.72290	-408.38611	1566.33508	350.13556	-118.04134	1305.03186	-423.99152	20.26472	1294.54272	778.77704	13.90246	111.05759	838.57312	-344.43686	-6.58146	-39.32568	157.15199	-2.71734	-773.66986	-96.09473	-1.90611
705	5.867	1425.96167	-409.29364	1565.01245	349.02164	-117.01910	1304.15063	-423.11288	20.80550	1295.08069	800.68011	9.97423	110.42743	826.28992	-343.39316	-6.59745	-51.58380	158.17998	-2.85709	-784.67395	-95.34342	-1.07256
706	5.875	1426.78137	-409.58865	1564.38904	348.26175	-116.18391	1303.43213	-422.24100	21.01343	1296.02905	823.28503	5.77432	109.07893	814.14124	-342.25137	-6.69175	-63.79755	159.17299	-2.97836	-795.28424	-94.57011	0.12368
707	5.883	1427.20203	-409.31357	1564.41675	347.85992	-115.53530	1302.87769	-421.37561	20.89915	1297.32446	846.78162	1.34364	106.82063	802.14581	-340.93036	-6.95537	-75.98126	160.14374	-3.10142	-805.47223	-93.80184	1.73041
708	5.892	1427.24756	-408.51660	1565.04163	347.78894	-115.07209	1302.48950	-420.49527	20.52565	1298.92175	871.16504	-3.08116	103.67026	790.25043	-339.41498	-7.37950	-88.17487	161.11534	-3.23220	-815.08661	-93.06805	3.76216
709	5.900	1426.94299	-407.24463	1566.20959	348.00607	-114.79718	1302.27124	-419.58102	20.01497	1300.78882	896.32770	-7.35877	99.79853	778.32355	-337.86011	-7.81930	-100.40021	162.11876	-3.35049	-823.95227	-92.40340	6.18155
710	5.908	1426.31299	-405.54053	1567.86890	348.46310	-114.71837	1302.22766	-418.63248	19.51364	1302.90381	922.10754	-11.55491	95.44157	766.18250	-336.54370	-8.07634	-112.65918	163.18036	-3.41668	-831.99225	-91.78495	8.85286
711	5.917	1425.38123	-403.44339	1569.97021	349.11215	-114.85014	1302.36450	-417.67108	19.15135	1305.24304	948.28369	-15.71729	90.81559	753.68860	-335.65903	-8.05035	-124.96063	164.28896	-3.41554	-839.17426	-91.15999	11.58163
712	5.925	1424.17041	-400.98972	1572.46606	349.90970	-115.20816	1302.68433	-416.73706	19.01431	1307.76074	974.61218	-19.68225	86.07614	740.85052	-335.15918	-7.79000	-137.30609	165.39575	-3.37454	-845.42731	-90.54630	14.25554
713	5.933	1422.70276	-398.21463	1575.31067	350.81522	-115.79030	1303.18054	-415.87924	19.11621	1310.38721	1000.91095	-23.29654	81.28510	727.85693	-334.78549	-7.44674	-149.67462	166.46703	-3.34070	-850.66010	-90.01646	17.00280
714	5.942	1421.00012	-395.15274	1578.45947	351.78320	-116.56066	1303.83337	-415.13956	19.38710	1313.05090	1027.06787	-26.60298	76.41379	714.95227	-334.24750	-7.18076	-162.05426	167.51262	-3.34575	-854.68500	-89.63290	20.32755
715	5.950	1419.08423	-391.83838	1581.86841	352.75525	-117.45258	1304.61133	-414.54468	19.72110	1315.69531	1053.00354	-29.64060	71.47348	702.24890	-333.41763	-7.05461	-174.45752	168.55087	-3.37873	-857.06793	-89.41461	25.00011
716	5.958	1416.97668	-388.30560	1585.49377	353.66165	-118.38277	1305.47876	-414.10959	20.04243	1318.27942	1078.68945	-32.34575	66.61747	689.70441	-332.36401	-7.02556	-186.89612	169.57761	-3.40249	-857.20276	-89.22554	31.51031
717	5.967	1414.69910	-384.58774	1589.29041	354.43805	-119.26462	1306.40479	-413.84210	20.32341	1320.77734	1104.08154	-34.65732	62.03587	677.23608	-331.22357	-7.03325	-199.37109	170.58421	-3.40113	-854.54016	-88.68820	39.53446
718	5.975	1412.27417	-380.71701	1593.20996	355.04623	-120.01731	1307.36523	-413.74139	20.56884	1323.17969	1128.93018	-36.54890	57.76075	664.78662	-330.08563	-7.05534	-211.89258	171.57428	-3.39146	-848.69434	-87.33904	48.02684
719	5.983	1409.72498	-376.72424	1597.19678	355.48477	-120.57005	1308.34033	-413.79407	20.80668	1325.48999	1152.68335	-38.06338	53.58522	652.30792	-328.99240	-7.08959	-224.48120	172.55481	-3.38967	-839.45251	-85.01533	55.83521
720	5.992	1407.07654	-372.63992	1601.18433	355.78531	-120.86687	1309.31641	-413.97430	21.08372	1327.71423	1174.52075	-39.21391	49.23899	639.75909	-327.97372	-7.13023	-237.13553	173.52515	-3.39573	-826.80298	-82.13610	62.22469
721	6.000	1404.35522	-368.49655	1605.09363	356.00153	-120.87923	1310.28699	-414.25232	21.45594	1329.85571	1193.55359	-39.74694	44.67683	627.13708	-327.02536	-7.17080	-249.82321	174.47458	-3.40857	-810.88165	-79.49929	66.92664
722	6.008	1401.58887	-364.33374	1608.83765	356.19781	-120.61330	1311.24878	-414.60291	21.97584	1331.91443	1209.33142	-39.40258	40.10682	614.46521	-326.10980	-7.19065	-262.51590	175.39371	-3.42476	-791.81750	-77.75576	69.87283
723	6.017	1398.80322	-360.20551	1612.33862	356.43997	-120.09666	1312.20300	-415.00354	22.68267	1333.88745	1222.05151	-38.33006	35.82187	601.75183	-325.20407	-7.14917	-275.21222	176.28644	-3.42996	-769.64532	-77.06904	70.99847
724	6.025	1396.01807	-356.18701	1615.55969	356.78662	-119.35358	1313.15234	-415.42532	23.59638	1335.76721	1231.98267	-36.81955	32.03967	588.99377	-324.30707	-7.03814	-287.92010	177.17441	-3.40971	-744.34033	-77.18794	70.29330
725	6.033	1393.24133	-352.37140	1618.52612	357.27792	-118.39114	1314.09583	-415.82971	24.71296	1337.54407	1238.96777	-34.92727	28.72251	576.19946	-323.41577	-6.91276	-300.63791	178.07635	-3.36406	-715.91168	-77.75912	67.98113
726	6.042	1390.47046	-348.85065	1621.29724	357.92685	-117.20024	1315.02625	-416.17477	26.00853	1339.20569	1242.61267	-32.58067	25.55951	563.39655	-322.51913	-6.82975	-313.36844	178.97433	-3.31054	-684.53925	-78.57812	64.58452
727	6.050	1387.70520	-345.69061	1623.90735	358.72299	-115.76170	1315.93054	-416.42590	27.44858	1340.73730	1242.70947	-29.82322	22.13091	550.62036	-321.60428	-6.78585	-326.13272	179.83411	-3.27406	-650.64917	-79.64214	60.78238
728	6.058	1384.96252	-342.91452	1626.33875	359.64401	-114.05783	1316.79309	-416.56229	28.98830	1342.12390	1239.19800	-26.59314	18.14791	537.87592	-320.68289	-6.72873	-338.94116	180.65839	-3.26952	-614.80566	-81.05598	57.18150
729	6.067	1382.28784	-340.50266	1628.54016	360.66052	-112.09053	1317.59961	-416.57745	30.57485	1343.35181	1231.82898	-22.30219	13.74309	525.13208	-319.79889	-6.61123	-351.75116	181.50732	-3.27116	-577.52130	-82.89875	54.15223
730	6.075	1379.75098	-338.40466	1630.45313	361.73972	-109.89027	1318.34009	-416.47559	32.16028	1344.40833	1220.81360	-16.74245	9.44535	512.38635	-318.95996	-6.44986	-364.47372	182.47977	-3.20732	-539.17358	-85.16975	51.82839
731	6.083	1377.42871	-336.55518	1632.03015	362.85455	-107.50976	1319.00952	-416.26581	33.70628	1345.28345	1207.76929	-11.32716	5.87178	499.68405	-318.09943	-6.31973	-377.05591	183.61983	-3.04116	-500.08002	-87.84829	50.22900
732	6.092	1375.39258	-334.89124	1633.24646	363.98834	-105.01652	1319.60901	-415.95541	35.17759	1345.97742	1194.68384	-7.85365	3.45770	487.06152	-317.16669	-6.27084	-389.57974	184.80916	-2.84910	-460.60846	-90.93750	49.32603
733	6.100	1373.70715	-333.35791	1634.09692	365.13086	-102.48750	1320.14246	-415.54434	36.53679	1346.50464	1182.20776	-6.48816	2.20443	474.53381	-316.20850	-6.25457	-402.23135	185.83572	-2.76805	-421.19733	-94.42291	49.04460
734	6.108	1372.42456	-331.90482	1634.58044	366.27417	-99.99602	1320.60889	-415.02377	37.74147	1346.88428	1169.93152	-6.12370	1.69788	462.14081	-315.31787	-6.14315	-415.10822	186.60971	-2.86238	-382.30353	-98.24707	49.30450
735	6.117	1371.58765	-330.50397	1634.69141	367.40680	-97.59446	1321.00085	-414.38745	38.74184	1347.11938	1157.51660	-5.79915	1.46892	449.95566	-314.53561	-5.82596	-428.09595	187.28107	-3.04367	-344.36957	-102.30986	50.01850
736	6.125	1371.24365	-329.18152	1634.42529	368.50464	-95.30632	1321.30994	-413.65378	39.48794	1347.19324	1144.90833	-5.12063	1.25612	438.04684	-313.82028	-5.27595	-440.98776	188.12531	-3.12893	-307.83072	-106.43606	50.97753
737	6.133	1371.44116	-328.02188	1633.78479	369.52509	-93.13153	1321.53467	-412.88025	39.96485	1347.08191	1132.16382	-4.08033	1.00215	426.44415	-313.09885	-4.53070	-453.67105	189.29150	-3.02046	-273.07510	-110.40514	51.80550
738	6.142	1372.20361	-327.13589	1632.77734	370.40958	-91.05839	1321.68384	-412.15625	40.23278	1346.76208	1119.39087	-2.89418	0.73501	415.13336	-312.34613	-3.61764	-466.17767	190.66223	-2.81469	-240.31213	-114.07229	52.05371
739	6.150	1373.50769	-326.63205	1631.41296	371.09338	-89.07370	1321.77332	-411.57709	40.40470	1346.21106	1106.63647	-1.79763	0.47856	404.10678	-311.60580	-2.49929	-478.62979	191.98351	-2.68630	-209.46266	-117.42762	51.31081
740	6.158	1375.29065	-326.62225	1629.70947	371.51465	-87.17178	1321.81848	-411.21429	40.57461	1345.41125	1093.87048	-0.84911	0.24804	393.45270	-310.93280	-1.10807	-491.14590	193.09454	-2.70800	-180.18811	-120.56464	49.34819
741	6.167	1377.47070	-327.22858	1627.69751	371.62146	-85.36382	1321.83044	-411.10110	40.78353	1344.35522	1081.11267	0.05692	0.07777	383.41107	-310.35477	0.59765	-503.75842	193.99286	-2.83285	-152.03786	-123.64326	46.30000
742	6.175	1379.96082	-328.54480	1625.41675	371.38535	-83.67514	1321.81604	-411.23871	41.03880	1343.04736	1068.46582	1.01512	-0.01567	374.35083	-309.89429	2.63174	-516.41663	194.78210	-2.98594	-124.68710	-126.83197	42.63044
743	6.183	1382.67310	-330.58667	1622.90002	370.81802	-82.12943	1321.77576	-411.61221	41.34191	1341.49438	1055.99402	2.01576	-0.08834	366.66840	-309.58820	4.99843	-529.06183	195.61798	-3.11725	-98.17863	-130.19290	38.80089
744	6.192	1385.51868	-333.28259	1620.16614	369.97345	-80.74234	1321.70093	-412.20267	41.70232	1339.69617	1043.61157	3.01938	-0.21269	360.65802	-309.48730	7.78472	-541.69012	196.59131	-3.20996	-72.99329	-133.64113	34.98794
745	6.200	1388.40784	-336.48615	1617.24475	368.92941	-79.52930	1321.57544	-412.99191	42.13612	1337.64270	1031.12988	4.04883	-0.38408	356.52417	-309.67099	11.35824	-554.33496	197.64838	-3.27676	-49.93666	-137.03339	31.10324
746	6.208	1391.25623	-339.99561	1614.20715	367.76337	-78.51111	1321.38086	-413.96280	42.65417	1335.31494	1018.44812	5.16484	-0.55059	354.67621	-310.30847	16.40882	-567.00818	198.68553	-3.33775	-29.95473	-140.14784	26.92587
747	6.217	1393.99597	-343.59796	1611.15674	366.53726	-77.70898	1321.10522	-415.09839	43.24094	1332.69080	1005.66541	6.38733	-0.70527	355.98480	-311.73419	23.60214	-579.69312	199.66072	-3.40176	-13.93510	-142.55795	22.20254
748	6.225	1396.58289	-347.12103	1608.19226	365.29028	-77.13441	1320.75171	-416.38385	43.82814	1329.75708	992.95728	7.64560	-0.88164	361.51428	-314.36160	33.03654	-592.37964	200.58475	-3.47413	-2.52821	-143.71515	16.80498
749	6.233	1398.99500	-350.45743	1605.38269	364.03738	-76.78201	1320.34497	-417.79910	44.29440	1326.50647	980.38220	8.79932	-1.08888	371.88251	-318.36835	43.94083	-605.06775	201.47838	-3.55775	3.94885	-143.29808	11.00242
750	6.242	1401.22620	-353.55768	1602.76489	362.77747	-76.62789	1319.92493	-419.29053	44.51731	1322.92944	967.86389	9.77839	-1.30092	386.85474	-323.43228	54.90075	-617.74878	202.37816	-3.63817	5.45883	-141.55836	5.64719
751	6.250	1403.27930	-356.41077	1600.35156	361.50482	-76.63513	1319.52832	-420.75723	44.43378	1319.05408	955.30688	10.67870	-1.48262	405.50879	-328.81213	64.49360	-630.41150	203.33276	-3.69961	2.11615	-139.28090	1.80842
752	6.258	1405.15991	-359.02548	1598.14124	360.21561	-76.77159	1319.16956	-422.08228	44.03150	1315.00610	942.69458	11.64162	-1.63125	426.74887	-333.70468	71.88005	-643.05841	204.35588	-3.75029	-5.70689	-137.25143	-0.07331
753	6.267	1406.87427	-361.41699	1596.12659	358.91397	-77.02844	1318.83508	-423.16989	43.29565	1311.00073	930.10297	12.70684	-1.80549	449.70746	-337.56686	76.96982	-655.69922	205.42386	-3.80168	-16.97054	-135.74893	-0.52975
754	6.275	1408.42725	-363.59995	1594.29907	357.62097	-77.42272	1318.49524	-423.95367	42.20314	1307.28564	917.59363	13.82253	-2.05225	473.83008	-340.21234	80.19979	-668.32458	206.51628	-3.84804	-29.97028	-134.59329	-0.46999
755	6.283	1409.82263	-365.58560	1592.65198	356.37671	-77.98820	1318.11841	-424.39267	40.76091	1304.10266	905.12689	14.93472	-2.31543	498.74915	-341.72650	82.21472	-680.88214	207.62221	-3.88334	-43.18422	-133.52110	-0.49335
756	6.292	1411.06311	-367.38187	1591.17993	355.23132	-78.75916	1317.67957	-424.46814	39.03058	1301.65442	892.66132	16.04880	-2.50006	524.15784	-342.32410	83.58959	-693.28723	208.74747	-3.90049	-55.99388	-132.43163	-0.76491
757	6.300	1412.15076	-368.99414	1589.87903	354.23224	-79.75229	1317.16113	-424.17950	37.13677	1300.07007	880.24823	17.19119	-2.61757	549.81219	-342.21518	84.63080	-705.43579	209.93904	-3.84909	-68.46394	-131.40425	-1.19695
758	6.308	1413.08752	-370.42648	1588.74683	353.41388	-80.96220	1316.55542	-423.54755	35.25771	1299.38257	867.91992	18.31856	-2.78300	575.59845	-341.50995	85.33643	-717.16553	211.24890	-3.58585	-80.77287	-130.53746	-1.62985
759	6.317	1413.87512	-371.68234	1587.78076	352.79239	-82.36806	1315.86682	-422.63232	33.58135	1299.51099	855.61969	19.32453	-3.04659	601.55182	-340.21921	85.52602	-728.23792	212.66771	-2.87545	-93.00052	-129.80971	-1.95541
760	6.325	1414.51538	-372.76508	1586.97864	352.36676	-83.93634	1315.11108	-421.54556	32.25137	1300.26880	843.32574	20.15099	-3.31033	627.76904	-338.37463	85.03474	-738.40833	214.13214	-1.50157	-105.19530	-129.12970	-2.16138
761	6.333	1415.01038	-373.67831	1586.33826	352.12497	-85.62511	1314.30872	-420.43054	31.33731	1301.43347	831.07532	20.85283	-3.46284	654.25690	-336.17517	83.82920	-747.48737	215.56319	0.57665	-117.41716	-128.43396	-2.30933
762	6.342	1415.36182	-374.42572	1585.85730	352.05264	-87.39657	1313.47668	-419.41367	30.83379	1302.83386	818.83661	21.52579	-3.53171	680.95642	-333.93283	81.96307	-755.31482	216.87808	3.19220	-129.69690	-127.72631	-2.45759
763	6.350	1415.57190	-375.01120	1585.53333	352.13928	-89.22104	1312.62720	-418.56848	30.67855	1304.36646	806.52924	22.22786	-3.63971	707.96417	-331.86484	79.47862	-761.71387	218.06953	6.09718	-142.00929	-127.05752	-2.60210
764	6.358	1415.64270	-375.43875	1585.36377	352.38049	-91.06822	1311.77893	-417.92206	30.76491	1305.96802	794.16254	22.99069	-3.85187	735.53455	-330.09821	76.39725	-766.51520	219.38237	9.18318	-154.31055	-126.43577	-2.71683
765	6.367	1415.57605	-375.71243	1585.34619	352.77786	-92.89887	1310.96570	-417.48380	30.94434	1307.60852	781.80267	23.81965	-4.11410	763.84009	-328.81726	72.73716	-769.63147	221.39090	12.78426	-166.58430	-125.80996	-2.79590
766	6.375	1415.37415	-375.83630	1585.47815	353.33545	-94.65901	1310.23230	-417.25314	31.05720	1309.29297	769.44775	24.69284	-4.32193	792.91681	-328.22183	68.51173	-770.92303	224.76593	17.88739	-178.84738	-125.15061	-2.83016
767	6.383	1415.03906	-375.81458	1585.75684	354.04865	-96.28059	1309.62463	-417.19675	30.99878	1311.03162	757.04218	25.60405	-4.42305	822.80347	-328.40521	63.78755	-769.83478	229.86356	25.83908	-191.14455	-124.44321	-2.82838
768	6.392	1414.57275	-375.65161	1586.17993	354.89056	-97.69737	1309.18652	-417.23404	30.75538	1312.79297	744.54871	26.55264	-4.45468	853.56677	-329.35968	58.75461	-765.49890	236.45688	37.42288	-203.53204	-123.65192	-2.84769
769	6.400	1413.97742	-375.35178	1586.74463	355.80426	-98.87004	1308.95398	-417.26041	30.37564	1314.48938	731.96716	27.50879	-4.48675	885.17999	-331.02097	53.66525	-757.52948	243.66118	51.94350	-216.02670	-122.77370	-2.92355
770	6.408	1413.25513	-374.91949	1587.44824	356.70587	-99.80090	1308.94238	-417.20270	29.90455	1316.01831	719.34644	28.43499	-4.54885	917.45349	-333.23126	48.66687	-746.44202	250.12732	67.28233	-228.59299	-121.85519	-3.01556
771	6.417	1412.40820	-374.35889	1588.28833	357.50281	-100.53096	1309.14087	-417.07321	29.32668	1317.32483	706.77216	29.30673	-4.63091	950.03259	-335.72464	43.76065	-733.03198	254.62477	80.95164	-241.19696	-120.95060	-3.05838
772	6.425	1411.43848	-373.67331	1589.26184	358.11929	-101.12798	1309.52039	-416.95508	28.58387	1318.42480	694.27887	30.12932	-4.71246	982.33807	-338.27109	38.96463	-717.56226	256.63165	91.14423	-253.83850	-120.08678	-3.03189
773	6.433	1410.34802	-372.86462	1590.36658	358.51178	-101.67134	1310.04614	-416.92859	27.65148	1319.38806	681.79285	30.93932	-4.76929	1013.59137	-340.83322	34.42611	-699.69891	256.40482	97.13405	-266.53958	-119.22497	-2.97847
774	6.442	1409.13782	-371.93256	1591.60034	358.67310	-102.23827	1310.68738	-417.03442	26.56536	1320.33081	669.22382	31.75760	-4.78704	1043.09192	-343.49582	30.29894	-679.02002	254.49683	99.09875	-279.31683	-118.30211	-2.94855
775	6.450	1407.80896	-370.87460	1592.96216	358.63245	-102.89629	1311.42224	-417.29672	25.37415	1321.41394	656.54938	32.61419	-4.77552	1070.46191	-346.26004	26.52861	-655.41486	251.24457	97.68090	-292.14914	-117.32304	-2.94480
776	6.458	1406.36108	-369.68723	1594.45190	358.44858	-103.70224	1312.23438	-417.73260	24.09901	1322.77917	643.77618	33.57489	-4.76709	1095.53772	-348.98489	22.81828	-629.07513	246.71971	93.67558	-304.99606	-116.34395	-2.94396
777	6.467	1404.79407	-368.36990	1596.07031	358.19360	-104.70347	1313.11206	-418.32022	22.74973	1324.44507	630.92108	34.62572	-4.79024	1118.09521	-351.50247	18.87161	-600.29370	240.97549	87.95504	-317.84656	-115.40240	-2.93864
778	6.475	1403.10864	-366.93292	1597.81848	357.93613	-105.93188	1314.04724	-418.98599	21.35051	1326.30176	618.02380	35.65209	-4.82573	1137.71069	-353.76465	14.66430	-569.38818	234.16801	81.43159	-330.71661	-114.50117	-2.93202
779	6.483	1401.30884	-365.40912	1599.69446	357.72925	-107.39463	1315.03101	-419.64069	19.92991	1328.21729	605.12500	36.59108	-4.81036	1153.80725	-355.93774	10.46726	-536.72864	226.49727	74.92871	-343.62299	-113.61589	-2.91393
780	6.492	1399.40576	-363.86685	1601.68958	357.60474	-109.07617	1316.04736	-420.21533	18.50651	1330.11230	592.25623	37.48124	-4.70048	1165.87158	-358.32916	6.65511	-502.67230	218.16344	69.01862	-356.56555	-112.71117	-2.86719
781	6.500	1397.42175	-362.41751	1603.78198	357.57657	-110.95119	1317.07520	-420.66440	17.09636	1331.95398	579.42865	38.38564	-4.51994	1173.65710	-361.16141	3.51117	-467.44867	209.37506	63.96931	-369.51419	-111.77032	-2.79634
782	6.508	1395.39270	-361.20386	1605.93054	357.65302	-112.99598	1318.09351	-420.95554	15.71166	1333.72681	566.61237	39.33380	-4.34823	1177.13354	-364.38007	1.12996	-431.17010	200.33746	59.85106	-382.43976	-110.81754	-2.72913
783	6.517	1393.36475	-360.36118	1608.07092	357.84583	-115.18871	1319.08496	-421.06555	14.34665	1335.42114	553.78308	40.30175	-4.25174	1176.39990	-367.51660	-0.64504	-393.98132	191.30453	56.74574	-395.35107	-109.89172	-2.69451
784	6.525	1391.38696	-359.96808	1610.11816	358.17072	-117.50093	1320.03381	-420.97928	12.97649	1337.03418	540.99585	41.25563	-4.21309	1171.73828	-369.74591	-2.12737	-356.22473	182.67383	54.93154	-408.27625	-108.99759	-2.71056
785	6.533	1389.51099	-360.02756	1611.98169	358.64301	-119.89063	1320.92383	-420.68951	11.56342	1338.56726	528.40601	42.22470	-4.15087	1163.68311	-370.35706	-3.50798	-318.49335	174.87418	54.72507	-421.22842	-108.12669	-2.77911
786	6.542	1387.79907	-360.48511	1613.58765	359.26895	-122.30742	1321.74158	-420.20499	10.06853	1340.01550	516.25037	43.30906	-3.97683	1153.08325	-369.34085	-4.74968	-281.55981	168.08011	55.95491	-434.19324	-107.31099	-2.87073
787	6.550	1386.32544	-361.24640	1614.88684	360.03226	-124.70681	1322.47949	-419.55753	8.47289	1341.35876	504.76135	44.63131	-3.59082	1140.96143	-367.48688	-5.69724	-246.21765	162.13165	57.74218	-447.13873	-106.59964	-2.92196
788	6.558	1385.16162	-362.19485	1615.84473	360.88440	-127.05691	1323.13770	-418.79788	6.79157	1342.56506	494.04257	46.26837	-2.89197	1128.17395	-365.74005	-6.22981	-213.01074	156.75407	58.99039	-460.03394	-105.98187	-2.88848
789	6.567	1384.37354	-363.23541	1616.43311	361.74728	-129.33247	1323.72559	-417.98621	5.07623	1343.60095	484.04590	48.22414	-1.83881	1115.22034	-364.50171	-6.40246	-182.05017	151.78954	59.05222	-472.85736	-105.38248	-2.78625
790	6.575	1384.02661	-364.33234	1616.63416	362.52667	-131.50729	1324.26074	-417.18616	3.40976	1344.43909	474.69092	50.45014	-0.46518	1102.26868	-363.65900	-6.40400	-153.13318	147.24022	57.90101	-485.59888	-104.74304	-2.64829
791	6.583	1384.17554	-365.50186	1616.44287	363.13330	-133.55127	1324.75964	-416.46729	1.89117	1345.05872	466.02252	52.81687	1.15470	1089.36450	-362.95599	-6.40176	-125.90100	143.16216	55.84939	-498.26691	-104.04880	-2.49653
792	6.592	1384.85071	-366.77551	1615.86230	363.50464	-135.42987	1325.23022	-415.90887	0.61245	1345.44519	458.25482	55.09662	2.97256	1076.60449	-362.18646	-6.46315	-99.83893	139.54927	53.31561	-510.87469	-103.28080	-2.36982
793	6.600	1386.04846	-368.16077	1614.89136	363.61639	-137.10570	1325.67261	-415.59293	-0.38823	1345.58777	451.64868	57.07177	5.03416	1064.01648	-361.30280	-6.55050	-74.38177	136.29662	50.73505	-523.40967	-102.40902	-2.31710
794	6.608	1387.72644	-369.63443	1613.52051	363.48169	-138.54660	1326.08813	-415.58990	-1.18362	1345.47461	446.33496	58.70523	7.47068	1051.51184	-360.37424	-6.61251	-49.23511	133.25139	48.40964	-535.85876	-101.45448	-2.34651
795	6.617	1389.81311	-371.18860	1611.73938	363.14609	-139.73593	1326.48486	-415.95236	-1.93982	1345.08838	442.21671	60.27262	10.49629	1039.03149	-359.44601	-6.65719	-24.65588	130.30045	46.33432	-548.25812	-100.51997	-2.40826
796	6.625	1392.22559	-372.87656	1609.55298	362.68015	-140.67332	1326.87219	-416.71301	-2.81322	1344.40649	439.10629	62.35107	14.61050	1026.55188	-358.56540	-6.69958	-1.43591	127.41861	44.17216	-560.66229	-99.70042	-2.45585
797	6.633	1394.87988	-374.80362	1606.98669	362.16150	-141.36722	1327.25049	-417.87152	-3.87169	1343.40088	437.18518	65.53151	20.87005	1014.07239	-357.78867	-6.75338	19.41595	124.66193	41.44555	-573.09302	-98.98527	-2.49085
798	6.642	1397.69263	-377.07718	1604.07593	361.65060	-141.83215	1327.60620	-419.37741	-5.07671	1342.03552	437.42551	69.90503	30.55923	1001.66455	-357.07205	-6.86692	37.06238	122.11331	37.81702	-585.54510	-98.28889	-2.52830
799	6.650	1400.58813	-379.76486	1600.85620	361.17490	-142.09183	1327.91602	-421.12888	-6.28513	1340.26807	441.31693	74.75174	43.93921	989.34534	-356.33575	-7.05260	51.02808	119.79410	33.23782	-597.98914	-97.55273	-2.58341
800	6.658	1403.50769	-382.87314	1597.35718	360.72592	-142.18176	1328.15015	-422.99466	-7.30043	1338.06470	449.86911	78.86775	59.27744	976.97839	-355.61420	-7.23588	61.13812	117.60122	27.88573	-610.38690	-96.80051	-2.68148
801	6.667	1406.40320	-386.32965	1593.59070	360.26376	-142.14754	1328.27966	-424.85428	-7.98239	1335.42615	462.87640	81.27786	73.60770	964.46594	-354.98404	-7.34483	67.39319	115.34137	21.99829	-622.74945	-96.07396	-2.82554
802	6.675	1409.22559	-389.99075	1589.55603	359.73148	-142.03310	1328.28430	-426.63464	-8.31420	1332.40149	479.21066	81.68875	84.66699	951.90149	-354.40628	-7.37608	69.88721	112.89774	15.81428	-635.12720	-95.36214	-2.96987
803	6.683	1411.93005	-393.68961	1585.28772	359.07712	-141.86407	1328.15515	-428.31244	-8.36998	1329.07056	497.61865	80.46635	92.12904	939.39624	-353.77609	-7.35279	68.68085	110.43340	9.76006	-647.53815	-94.65174	-3.03833
804	6.692	1414.48413	-397.28323	1580.90405	358.26816	-141.64230	1327.89392	-429.88330	-8.23354	1325.51172	517.18848	78.26421	97.16969	926.91595	-353.07159	-7.30561	63.73077	108.39113	4.62168	-659.97925	-93.96918	-2.98199
805	6.700	1416.86743	-400.66980	1576.58313	357.29373	-141.35483	1327.50964	-431.32800	-7.94263	1321.79834	537.38464	75.53149	101.12999	914.36646	-352.36743	-7.28468	55.15906	107.20605	1.20479	-672.46118	-93.33004	-2.85603
806	6.708	1419.06738	-403.78864	1572.49695	356.16281	-140.98209	1327.01440	-432.59933	-7.49228	1318.02173	557.91479	72.27211	104.65771	901.69745	-351.74457	-7.31417	43.69348	106.99449	-0.34820	-684.96490	-92.70960	-2.79939
807	6.717	1421.07751	-406.61218	1568.76575	354.90167	-140.49747	1326.41931	-433.63159	-6.87119	1314.31091	578.60596	68.22887	107.74400	888.94922	-351.19220	-7.36438	30.65302	107.50218	-0.68669	-697.43604	-92.07214	-2.88210
808	6.725	1422.89526	-409.13422	1565.45251	353.54752	-139.87547	1325.72961	-434.36224	-6.08873	1310.82983	599.35815	63.20864	110.14278	876.24982	-350.59723	-7.40326	17.31171	108.31775	-0.64263	-709.86389	-91.38458	-3.03796
809	6.733	1424.51965	-411.35876	1562.57727	352.14200	-139.10670	1324.94324	-434.75256	-5.17927	1307.75696	620.13550	57.19995	111.68134	863.69464	-349.85236	-7.44825	4.29486	109.15440	-0.70076	-722.28522	-90.63560	-3.16431
810	6.742	1425.95056	-413.29291	1560.13452	350.72775	-138.19666	1324.05139	-434.79465	-4.19441	1305.25745	640.93701	50.30635	112.33681	851.26819	-348.93484	-7.56085	-8.38342	109.96835	-0.97398	-734.69482	-89.88776	-3.19534
811	6.750	1427.18750	-414.94287	1558.10828	349.34906	-137.16109	1323.04395	-434.50491	-3.20122	1303.45129	661.77722	42.69898	112.20306	838.90356	-347.88708	-7.78536	-20.89679	110.85376	-1.38202	-746.99976	-89.24191	-3.09346
812	6.758	1428.22937	-416.31296	1556.48071	348.05490	-136.03439	1321.91797	-433.91483	-2.29617	1302.38440	682.71442	34.60749	111.44488	826.52661	-346.78540	-8.08212	-33.35010	111.87970	-1.79023	-759.05066	-88.71415	-2.83527
813	6.767	1429.07532	-417.40540	1555.23621	346.90533	-134.87329	1320.68469	-433.06403	-1.61364	1302.01807	703.88409	26.25040	110.21912	814.03864	-345.73914	-8.33205	-45.76605	113.02523	-2.10687	-770.70807	-88.21640	-2.37753
814	6.775	1429.72363	-418.22107	1554.36218	345.97141	-133.74484	1319.36975	-432.00616	-1.29857	1302.25977	725.46973	17.76447	108.60413	801.37762	-344.82388	-8.43407	-58.14197	114.21791	-2.32079	-781.88416	-87.68191	-1.60362
815	6.783	1430.17285	-418.76007	1553.84900	345.31952	-132.70856	1318.00635	-430.81900	-1.45233	1303.01404	747.60059	9.25117	106.59735	788.63708	-343.96204	-8.41482	-70.49792	115.39898	-2.46736	-792.49829	-87.16415	-0.33821
816	6.792	1430.42139	-419.02237	1553.68835	344.99130	-131.80618	1316.63086	-429.59100	-2.08772	1304.20447	770.29889	0.83890	104.14851	775.99597	-343.00247	-8.39527	-82.87732	116.53825	-2.58073	-802.43860	-86.75114	1.50847
817	6.800	1430.46753	-419.00787	1553.87305	344.99466	-131.06412	1315.28455	-428.39569	-3.11238	1305.76917	793.56189	-7.36270	101.21095	763.48541	-341.94336	-8.43550	-95.30481	117.60785	-2.67675	-811.62848	-86.38962	3.79485
818	6.808	1430.30981	-418.71680	1554.39575	345.30652	-130.49698	1314.01453	-427.28391	-4.34524	1307.65527	817.45941	-15.31771	97.79088	750.97333	-340.93445	-8.49392	-107.76233	118.58360	-2.76648	-820.03149	-85.92026	6.22680
819	6.817	1429.94666	-418.14954	1555.24927	345.88116	-130.10100	1312.86731	-426.28421	-5.57467	1309.80518	842.11371	-23.02616	93.93095	738.39978	-340.07330	-8.53610	-120.20898	119.47702	-2.86435	-827.50488	-85.32065	8.56931
820	6.825	1429.37646	-417.30658	1556.42603	346.65634	-129.85333	1311.88025	-425.39758	-6.63478	1312.13440	867.60730	-30.47637	89.64911	725.84772	-339.32645	-8.56968	-132.61182	120.34720	-2.96316	-833.76593	-84.80771	10.75866
821	6.833	1428.59778	-416.18823	1557.91858	347.55371	-129.73399	1311.08264	-424.60291	-7.44493	1314.52856	893.94312	-37.66304	84.93147	713.33429	-338.67444	-8.54972	-144.96802	121.26796	-3.02188	-838.58514	-84.71907	13.01228
822	6.842	1427.60876	-414.79419	1559.71960	348.48230	-129.74380	1310.49683	-423.87970	-8.00064	1316.87231	921.06873	-44.61510	79.80224	700.72913	-338.18039	-8.37776	-157.31195	122.26538	-3.01435	-841.89740	-85.32109	15.96949
823	6.850	1426.40759	-413.12292	1561.82251	349.35245	-129.88948	1310.13257	-423.22751	-8.34578	1319.08301	948.86316	-51.36972	74.35649	687.97986	-337.79404	-8.06837	-169.69122	123.29089	-2.97606	-843.61218	-86.62616	20.56883
824	6.858	1424.99194	-411.17111	1564.22156	350.09262	-130.15634	1309.98120	-422.66382	-8.54300	1321.13232	977.06738	-57.89954	68.71062	675.22021	-337.28760	-7.78537	-182.12299	124.27766	-2.96882	-843.36810	-88.34724	27.52352
825	6.867	1423.35950	-408.93347	1566.91223	350.65863	-130.50142	1310.01636	-422.20996	-8.64553	1323.04565	1005.30328	-64.08616	62.97276	662.58759	-336.49213	-7.66352	-194.57788	125.20863	-3.01297	-840.58282	-90.00200	36.70792
826	6.875	1421.50781	-406.40381	1569.89026	351.03625	-130.86555	1310.20276	-421.88361	-8.67700	1324.87952	1033.23560	-69.76949	57.27871	650.12415	-335.40134	-7.73117	-207.02319	126.11060	-3.07093	-834.68915	-91.06659	47.00882
827	6.883	1419.43494	-403.57819	1573.15051	351.23917	-131.18913	1310.50769	-421.70093	-8.62919	1326.68982	1060.65723	-74.75951	51.84852	637.81097	-334.09906	-7.95965	-219.46530	127.01118	-3.08510	-825.29883	-91.23901	56.84887
828	6.892	1417.14111	-400.46155	1576.68274	351.30209	-131.42375	1310.90796	-421.67667	-8.47735	1328.51074	1087.40857	-78.85848	46.94717	625.55170	-332.77020	-8.23236	-231.93600	127.92730	-3.03609	-812.31213	-90.73407	64.95469
829	6.900	1414.62952	-397.07748	1580.46619	351.27255	-131.53336	1311.39258	-421.81693	-8.19945	1330.35339	1113.29565	-82.02415	42.68630	613.18311	-331.66837	-8.34414	-244.46417	128.87051	-2.96785	-795.91870	-90.19212	70.72438
830	6.908	1411.90869	-393.47943	1584.46375	351.20425	-131.48473	1311.95764	-422.11066	-7.79070	1332.21082	1138.05469	-84.55403	38.85153	600.59534	-330.87964	-8.18990	-257.06155	129.83015	-2.94418	-776.38855	-90.15669	74.03071
831	6.917	1408.99207	-389.75742	1588.61804	351.15176	-131.24419	1312.59973	-422.52924	-7.27039	1334.05811	1161.22864	-87.01912	34.96536	587.83203	-330.20087	-7.88638	-269.72809	130.76973	-2.98329	-753.83130	-90.72655	74.93280
832	6.925	1405.89636	-386.03064	1592.85510	351.16437	-130.78922	1313.31055	-423.03052	-6.67665	1335.85413	1181.89307	-89.65204	30.65115	575.01080	-329.40652	-7.61100	-282.45880	131.67270	-3.04969	-728.18304	-91.70357	73.64569
833	6.933	1402.64160	-382.42419	1597.09705	351.27966	-130.11752	1314.07837	-423.56268	-6.04971	1337.55591	1198.65845	-91.67342	26.08680	562.20441	-328.48184	-7.43688	-295.23138	132.57227	-3.10398	-699.42828	-92.88779	70.62608
834	6.942	1399.25952	-379.04010	1601.26794	351.52017	-129.23894	1314.89038	-424.07004	-5.41792	1339.13403	1210.42651	-91.79650	21.93331	549.44464	-327.50687	-7.34997	-308.00742	133.50662	-3.13330	-667.80383	-94.22755	66.58023
835	6.950	1395.80566	-375.93372	1605.29272	351.89731	-128.16333	1315.73376	-424.50394	-4.79650	1340.57166	1217.23315	-89.61028	18.59681	536.73254	-326.51135	-7.30493	-320.76428	134.46741	-3.13886	-633.77100	-95.83155	62.32003
836	6.958	1392.35706	-373.10559	1609.09888	352.42062	-126.90173	1316.59546	-424.83112	-4.19161	1341.85657	1220.07690	-86.05211	15.70572	524.01074	-325.51013	-7.24800	-333.51666	135.42123	-3.12595	-597.86285	-97.85971	58.52218
837	6.967	1388.99927	-370.51065	1612.62769	353.10199	-125.47424	1317.46289	-425.03128	-3.60360	1342.98181	1219.84644	-82.37204	12.52621	511.19220	-324.56595	-7.12609	-346.29391	136.36307	-3.10713	-560.57965	-100.39560	55.56694
838	6.975	1385.81189	-368.07733	1615.83362	353.95087	-123.90894	1318.32263	-425.08969	-3.03085	1343.94836	1216.54407	-78.93068	8.81225	498.26971	-323.71881	-6.92640	-359.10074	137.32475	-3.09266	-522.34521	-103.40864	53.52861
839	6.983	1382.86194	-365.74078	1618.67908	354.96954	-122.23433	1319.15674	-424.99411	-2.47084	1344.76099	1209.71045	-75.35020	5.12068	485.37347	-322.88864	-6.72145	-371.93130	138.32019	-3.08154	-483.54120	-106.78189	52.27425
840	6.992	1380.20264	-363.47253	1621.13733	356.15237	-120.47624	1319.94946	-424.73642	-1.91831	1345.42432	1199.40088	-71.45514	2.38127	472.64044	-321.96313	-6.60331	-384.80655	139.29866	-3.07991	-444.58368	-110.42557	51.62191
841	7.000	1377.87341	-361.27512	1623.19385	357.48453	-118.65794	1320.69482	-424.31763	-1.36393	1345.94629	1186.58545	-67.65703	1.07766	460.08423	-320.97421	-6.55735	-397.74234	140.20390	-3.10898	-405.93741	-114.37880	51.48218
842	7.008	1375.90454	-359.16037	1624.84265	358.94000	-116.79985	1321.39624	-423.75214	-0.79747	1346.34021	1172.84033	-64.73615	0.80180	447.67239	-320.09460	-6.44605	-410.68271	141.06345	-3.17077	-368.04996	-118.69786	51.87771
843	7.017	1374.32813	-357.13593	1626.08179	360.47845	-114.92622	1322.05725	-423.06570	-0.21301	1346.62000	1159.45837	-63.16138	0.79642	435.44415	-319.44440	-6.13031	-423.51779	141.96823	-3.22856	-331.28906	-123.28899	52.79297
844	7.025	1373.18567	-355.20111	1626.91223	362.04025	-113.07489	1322.67432	-422.29218	0.39288	1346.79724	1146.72693	-62.54820	0.67236	423.49567	-318.95782	-5.58772	-436.20001	142.97856	-3.23798	-295.97861	-127.93576	54.00017
845	7.033	1372.52686	-353.36371	1627.33594	363.54581	-111.29299	1323.23901	-421.47971	1.02128	1346.87830	1134.26392	-62.10148	0.42188	411.89621	-318.48315	-4.87983	-448.80383	144.06297	-3.18457	-262.44992	-132.42369	55.05024
846	7.042	1372.40759	-351.66010	1627.34973	364.90131	-109.62103	1323.74280	-420.69629	1.65681	1346.85132	1121.73975	-61.33957	0.13837	400.64575	-317.96729	-4.02469	-461.43243	145.12331	-3.09874	-230.91623	-136.61069	55.40697
847	7.050	1372.87537	-350.14240	1626.94116	366.00687	-108.08329	1324.17651	-420.01923	2.26318	1346.67908	1109.07568	-60.26578	-0.10463	389.72723	-317.48059	-2.95950	-474.10440	146.09195	-3.03685	-201.27579	-140.45253	54.64695
848	7.058	1373.94470	-348.84897	1626.09326	366.76859	-106.68690	1324.53027	-419.51376	2.80439	1346.31873	1096.32031	-59.17733	-0.28165	379.19812	-317.11774	-1.60347	-486.77090	146.99750	-3.03644	-173.12393	-144.03400	52.68850
849	7.067	1375.58447	-347.80353	1624.79773	367.11841	-105.42142	1324.79724	-419.22321	3.26629	1345.74304	1083.56519	-58.32154	-0.41928	369.25555	-316.93134	0.10043	-499.40662	147.92137	-3.09694	-145.96175	-147.53342	49.85583
850	7.075	1377.72900	-347.04468	1623.06226	367.03659	-104.26511	1324.97510	-419.17337	3.66355	1344.94031	1070.88647	-57.62683	-0.55015	360.25348	-316.93524	2.17637	-512.03680	148.90941	-3.19549	-119.42509	-151.04057	46.63210
851	7.083	1380.28967	-346.64258	1620.91174	366.56110	-103.20445	1325.06470	-419.37848	4.03607	1343.90405	1058.28027	-56.81452	-0.68416	352.61945	-317.17068	4.62260	-524.68176	149.94116	-3.30235	-93.48984	-154.43185	43.32650
852	7.092	1383.15161	-346.66327	1618.38831	365.77393	-102.24834	1325.06799	-419.84155	4.43784	1342.62671	1045.66455	-55.74441	-0.83869	346.70349	-317.75934	7.47155	-537.31604	150.95856	-3.39093	-68.60420	-157.50339	39.95962
853	7.100	1386.16772	-347.08429	1615.55481	364.77383	-101.42312	1324.98193	-420.55270	4.92194	1341.09888	1032.96680	-54.56520	-1.03177	342.74780	-318.85394	10.92050	-549.90625	151.91098	-3.45327	-45.63693	-160.16847	36.37379
854	7.108	1389.17908	-347.73260	1612.49976	363.65131	-100.75990	1324.79602	-421.49200	5.52499	1339.31323	1020.20923	-53.50657	-1.23910	341.08014	-320.61456	15.47401	-562.46130	152.79889	-3.50535	-25.63289	-162.42778	32.37829
855	7.117	1392.06287	-348.33215	1609.33911	362.47116	-100.28407	1324.50208	-422.63226	6.24719	1337.26489	1007.48969	-52.58378	-1.40980	342.37170	-323.32654	21.82553	-575.02899	153.67491	-3.56414	-9.47826	-164.16422	27.81206
856	7.125	1394.76868	-348.63733	1606.20471	361.26813	-100.00737	1324.10925	-423.92990	7.03631	1334.94556	994.87292	-51.61699	-1.53259	347.57788	-327.42331	30.32187	-587.65491	154.58324	-3.62899	2.34172	-165.06926	22.58384
857	7.133	1397.30994	-348.52078	1603.22046	360.05554	-99.92516	1323.64648	-425.31332	7.79980	1332.34045	982.32703	-50.52181	-1.65673	357.41168	-333.19788	40.45968	-600.34113	155.50539	-3.69629	9.71147	-164.81296	16.77593
858	7.142	1399.72681	-347.96216	1600.47729	358.83395	-100.02040	1323.14868	-426.69092	8.43007	1329.42737	969.77942	-49.42739	-1.84266	371.81757	-340.43454	50.95681	-613.03857	156.39716	-3.76738	12.67479	-163.28946	10.78912
859	7.150	1402.05603	-346.99762	1598.02551	357.59363	-100.26698	1322.64172	-427.97845	8.83010	1326.17700	957.22253	-48.46728	-2.09711	390.00018	-348.35837	60.34063	-625.68475	157.26859	-3.83490	11.33598	-160.83362	5.42231
860	7.158	1404.31885	-345.68076	1595.88269	356.31607	-100.63369	1322.14209	-429.11978	8.95228	1322.57813	944.72168	-47.57998	-2.34748	410.91467	-355.98132	67.58318	-638.24078	158.18210	-3.88886	5.91362	-158.21770	1.60618
861	7.167	1406.52075	-344.06207	1594.04578	354.97946	-101.09438	1321.66003	-430.08762	8.80272	1318.68518	932.30408	-46.63586	-2.53035	433.69543	-362.54526	72.41940	-650.71149	159.18730	-3.94098	-3.13405	-156.16904	-0.26731
862	7.175	1408.65564	-342.18152	1592.50220	353.56821	-101.63251	1321.19531	-430.87091	8.39040	1314.64880	919.90735	-45.64652	-2.70159	457.76489	-367.72620	75.26078	-663.15393	160.29050	-4.01798	-14.88300	-154.84052	-0.70217
863	7.183	1410.71118	-340.06873	1591.23706	352.08243	-102.23985	1320.72986	-431.44669	7.71613	1310.71533	907.45538	-44.66853	-2.94720	482.75076	-371.54590	76.81731	-675.62683	161.46025	-4.11886	-27.96834	-153.87967	-0.62269
864	7.192	1412.67212	-337.74591	1590.23645	350.54724	-102.92097	1320.22998	-431.75452	6.82208	1307.19434	894.93903	-43.65188	-3.23021	508.37805	-374.16354	77.70648	-688.11749	162.63521	-4.20819	-41.16258	-152.91721	-0.65903
865	7.200	1414.52332	-335.23129	1589.48840	349.01999	-103.69599	1319.65979	-431.71719	5.78016	1304.38464	882.41675	-42.55569	-3.44517	534.36975	-375.73978	78.28799	-700.54248	163.76154	-4.26437	-53.89403	-151.88547	-0.92862
866	7.208	1416.25012	-332.54153	1588.98315	347.58563	-104.59232	1318.99329	-431.29428	4.62999	1302.48267	869.96088	-41.45667	-3.57207	560.39868	-376.42471	78.69930	-712.77972	164.85938	-4.27844	-66.17125	-150.93051	-1.28949
867	7.217	1417.83887	-329.69318	1588.71240	346.33884	-105.63102	1318.21606	-430.51492	3.41645	1301.53760	857.58649	-40.44028	-3.70072	586.18707	-376.34464	78.92978	-724.66260	166.01636	-4.16636	-78.24982	-150.15479	-1.62812
868	7.225	1419.27661	-326.70325	1588.66833	345.36108	-106.81813	1317.32007	-429.47104	2.26796	1301.46057	845.22919	-39.49770	-3.90297	611.70129	-375.53500	78.84924	-735.98047	167.28958	-3.72264	-90.37877	-149.53287	-1.91315
869	7.233	1420.55090	-323.58942	1588.84338	344.70056	-108.14313	1316.30164	-428.28418	1.36245	1302.06799	832.82977	-38.58809	-4.12904	637.18372	-373.94998	78.24480	-746.53461	168.64682	-2.71338	-102.65602	-149.00827	-2.12838
870	7.242	1421.64929	-320.36975	1589.22998	344.36423	-109.58152	1315.16870	-427.07184	0.83690	1303.15479	820.43353	-37.73927	-4.28949	662.92786	-371.62961	76.94958	-756.17310	169.99048	-1.03551	-115.03911	-148.51830	-2.29130
871	7.250	1422.55957	-317.06265	1589.82056	344.32639	-111.09941	1313.94714	-425.92996	0.74084	1304.55505	808.13489	-37.01403	-4.39506	689.06812	-368.85187	74.97294	-764.74213	171.19998	1.20204	-127.45123	-147.95749	-2.46177
872	7.258	1423.26941	-313.68661	1590.60742	344.54434	-112.65881	1312.67859	-424.92389	1.03520	1306.15161	795.93219	-36.38591	-4.53015	715.64435	-366.01080	72.45870	-772.03046	172.20132	3.74280	-139.83101	-147.27086	-2.64370
873	7.267	1423.76636	-310.26019	1591.58276	344.97281	-114.22325	1311.41687	-424.08133	1.61535	1307.85291	783.73083	-35.72216	-4.72086	742.76227	-363.38232	69.53669	-777.78619	173.10986	6.37964	-152.13821	-146.50584	-2.78687
874	7.275	1424.03809	-306.80191	1592.73877	345.57217	-115.75768	1310.21912	-423.39505	2.34224	1309.56873	771.47638	-34.93293	-4.91669	770.56604	-361.10797	66.25233	-781.78638	174.38263	9.23548	-164.37073	-145.72995	-2.87963
875	7.283	1424.07190	-303.33026	1594.06738	346.30936	-117.22325	1309.13721	-422.83392	3.08244	1311.22021	759.20038	-34.08226	-5.07983	799.11938	-359.29578	62.59654	-783.85022	176.76047	13.02446	-176.54828	-145.00865	-2.92276
876	7.292	1423.85559	-299.86374	1595.56067	347.15558	-118.57748	1308.21436	-422.35770	3.74613	1312.77283	746.94092	-33.27183	-5.21617	828.39508	-358.02240	58.56970	-783.63550	180.83600	18.99373	-188.68294	-144.37781	-2.90208
877	7.300	1423.37659	-296.42072	1597.21094	348.08060	-119.78037	1307.48889	-421.93863	4.28518	1314.23523	734.68134	-32.48974	-5.33933	858.35101	-357.29233	54.21336	-780.44617	186.53558	28.21429	-200.80444	-143.77878	-2.85511
878	7.308	1422.62268	-293.01959	1599.01025	349.04385	-120.80301	1306.99744	-421.57755	4.66064	1315.62085	722.39227	-31.66156	-5.45117	888.95844	-357.06604	49.60369	-773.63306	193.02623	40.59389	-212.98056	-143.10677	-2.86339
879	7.317	1421.58203	-289.67859	1600.95044	349.98953	-121.63895	1306.76807	-421.29800	4.82986	1316.92444	710.08630	-30.75613	-5.54618	920.13379	-357.30133	44.86209	-763.28174	199.06279	54.56557	-225.26273	-142.29031	-2.96223
880	7.325	1420.24304	-286.41586	1603.02356	350.85397	-122.31370	1306.80798	-421.13147	4.75652	1318.14209	697.79462	-29.80540	-5.62522	951.65521	-357.90762	40.16334	-750.12836	203.44957	67.79628	-237.64514	-141.31332	-3.10823
881	7.333	1418.59448	-283.24939	1605.22131	351.58401	-122.88229	1307.10168	-421.10541	4.42117	1319.29871	685.51801	-28.87824	-5.70643	983.13788	-358.70895	35.70512	-734.74091	205.48840	78.29533	-250.09706	-140.23616	-3.21981
882	7.342	1416.62476	-280.19727	1607.53564	352.14859	-123.41548	1307.61462	-421.23102	3.83549	1320.44702	673.22192	-28.01723	-5.80521	1014.08527	-359.50409	31.64873	-717.04431	205.21510	85.07789	-262.60010	-139.16968	-3.24641
883	7.350	1414.32129	-277.27783	1609.95850	352.53677	-123.98580	1308.30530	-421.49503	3.05681	1321.63196	660.87024	-27.19829	-5.89916	1044.04248	-360.07053	28.02377	-696.63483	203.13681	88.10513	-275.15112	-138.17911	-3.21737
884	7.358	1411.66846	-274.51028	1612.48230	352.75220	-124.66037	1309.13623	-421.86420	2.18060	1322.86133	648.45056	-26.35795	-5.94206	1072.65039	-360.18216	24.71574	-673.30322	199.71344	87.86983	-287.73550	-137.24866	-3.18912
885	7.367	1408.64636	-271.91541	1615.10071	352.80807	-125.49683	1310.07996	-422.29614	1.31034	1324.10547	635.96411	-25.45521	-5.92075	1099.45288	-359.82309	21.63025	-647.16217	195.12598	85.05590	-300.31201	-136.34227	-3.15337
886	7.375	1405.22827	-269.51614	1617.80884	352.72183	-126.53684	1311.11377	-422.75452	0.51407	1325.32788	623.40637	-24.51323	-5.86198	1123.85852	-359.23502	18.78678	-618.46674	189.41373	80.41635	-312.86746	-135.44229	-3.07718
887	7.383	1401.38220	-267.33771	1620.60400	352.51199	-127.79900	1312.21448	-423.22412	-0.21136	1326.51904	610.76904	-23.56225	-5.78719	1145.33447	-358.62994	16.22349	-587.51501	182.66989	74.77686	-325.46179	-134.53340	-2.99369
888	7.392	1397.07556	-265.40607	1623.48401	352.19711	-129.27902	1313.35815	-423.70529	-0.92491	1327.69751	598.06378	-22.57769	-5.69244	1163.40625	-358.04300	13.95590	-554.67603	175.10001	68.96848	-338.17169	-133.59024	-2.96077
889	7.400	1392.29065	-263.74359	1626.44568	351.79752	-130.95599	1314.52417	-424.18893	-1.68723	1328.88110	585.32751	-21.53304	-5.56636	1177.57593	-357.46158	12.02500	-520.32410	166.98196	63.65175	-351.00897	-132.60626	-2.97151
890	7.408	1387.04871	-262.36093	1629.47791	351.33987	-132.79865	1315.69592	-424.64594	-2.52285	1330.07568	572.58215	-20.45112	-5.41971	1187.48914	-356.89273	10.43241	-484.69293	158.59140	59.19136	-363.91309	-131.63092	-2.96531
891	7.417	1381.44617	-261.24472	1632.55371	350.86215	-134.76932	1316.85962	-425.03604	-3.41132	1331.28748	559.80603	-19.37761	-5.28775	1193.14551	-356.28714	8.98549	-447.88669	150.15335	55.68834	-376.80109	-130.71573	-2.90930
892	7.425	1375.68799	-260.34460	1635.61914	350.41785	-136.81949	1318.00659	-425.31607	-4.31021	1332.52112	546.97339	-18.33830	-5.19586	1194.83362	-355.53152	7.28255	-410.02197	141.89047	53.16042	-389.62067	-129.83859	-2.82926
893	7.433	1370.09546	-259.56705	1638.58667	350.07941	-138.87993	1319.13574	-425.44751	-5.20092	1333.76758	534.13171	-17.32193	-5.13427	1192.86304	-354.53793	4.95795	-371.30103	134.11946	51.76963	-402.39026	-128.95012	-2.77043
894	7.442	1365.04504	-258.78964	1641.33997	349.93265	-140.87009	1320.24927	-425.40662	-6.10997	1335.00378	521.44861	-16.27696	-5.05637	1187.56567	-353.21967	2.01800	-332.08469	127.26154	51.82939	-415.19434	-128.04185	-2.75976
895	7.450	1360.82910	-257.90659	1643.75977	350.05447	-142.72797	1321.34644	-425.18478	-7.08973	1336.20483	509.15466	-15.10610	-4.88931	1179.59900	-351.38794	-1.10399	-293.06174	121.61356	53.39909	-428.09979	-127.12112	-2.79281
896	7.458	1357.52673	-256.88077	1645.75916	350.48419	-144.42580	1322.41724	-424.78241	-8.18428	1337.34656	497.43997	-13.69699	-4.56616	1169.80310	-348.98215	-3.80518	-255.19284	117.07242	55.88238	-441.07660	-126.18229	-2.84473
897	7.467	1355.02283	-255.71669	1647.29895	351.20746	-145.96036	1323.43860	-424.21082	-9.40496	1338.40247	486.42584	-11.98069	-4.06865	1158.71814	-346.43158	-5.61370	-219.28604	113.28978	58.24008	-454.03723	-125.23959	-2.89237
898	7.475	1353.15222	-254.33965	1648.36963	352.16406	-147.33752	1324.37756	-423.49963	-10.72517	1339.34534	476.16309	-9.94918	-3.42905	1146.64246	-344.34537	-6.44184	-185.67224	110.09184	59.60689	-466.93942	-124.34064	-2.92134
899	7.483	1351.81091	-252.55997	1648.96594	353.27063	-148.56259	1325.20081	-422.69913	-12.08425	1340.15466	466.64575	-7.64571	-2.67050	1133.96948	-342.87302	-6.61393	-154.27118	107.61154	59.61578	-479.80447	-123.53818	-2.91595
900	7.492	1350.97522	-250.20305	1649.08105	354.44055	-149.63589	1325.88000	-421.87817	-13.39059	1340.82056	457.88370	-5.18457	-1.75564	1121.12488	-341.71198	-6.58615	-124.80890	106.14238	58.30016	-492.64822	-122.85815	-2.86012
901	7.500	1350.68530	-247.24425	1648.70959	355.59311	-150.54893	1326.39539	-421.12054	-14.53323	1341.34570	449.97708	-2.77530	-0.61320	1108.32129	-340.58835	-6.65171	-96.91016	105.97369	55.92041	-505.46088	-122.25650	-2.75694
902	7.508	1351.03101	-243.83772	1647.84607	356.65814	-151.28210	1326.74353	-420.51706	-15.41279	1341.73767	443.12296	-0.65333	0.78886	1095.51343	-339.50870	-6.82998	-70.12036	107.25282	52.85180	-518.24506	-121.63228	-2.63553
903	7.517	1352.11548	-240.22647	1646.48193	357.58276	-151.81003	1326.93970	-420.15271	-15.99541	1341.98145	437.48737	1.17761	2.46242	1082.56287	-338.62891	-6.96527	-44.07294	109.93100	49.46658	-531.00000	-120.91502	-2.53927
904	7.525	1353.97986	-236.60260	1644.61707	358.33878	-152.10815	1327.00989	-420.09131	-16.36072	1342.01367	433.03845	3.28848	4.67130	1069.45935	-337.99118	-6.94821	-18.76398	113.84694	46.01831	-543.68640	-120.10892	-2.49440
905	7.533	1356.53040	-233.07524	1642.27307	358.92328	-152.15678	1326.97888	-420.36313	-16.66723	1341.73438	429.68610	6.90127	8.41152	1056.37866	-337.43921	-6.82341	5.31549	118.82863	42.57008	-556.27075	-119.26656	-2.49343
906	7.542	1359.55688	-229.73618	1639.48108	359.34979	-151.94690	1326.86597	-420.95847	-17.04531	1341.04871	427.80908	13.39217	15.60175	1043.51746	-336.78180	-6.71874	27.30524	124.70211	39.00411	-568.78839	-118.44191	-2.52915
907	7.550	1362.85388	-226.67207	1636.25342	359.63480	-151.48700	1326.68396	-421.83179	-17.54382	1339.89221	428.67429	23.16888	28.06513	1030.94849	-335.95071	-6.75070	46.23193	131.23073	35.12097	-581.31671	-117.65594	-2.60578
908	7.558	1366.34216	-223.90250	1632.57947	359.79053	-150.80481	1326.43811	-422.91809	-18.15011	1338.22729	434.03595	34.70198	45.37037	1018.57751	-335.04913	-6.92612	61.24646	138.07726	30.75087	-593.89032	-116.90668	-2.70960
909	7.567	1370.08887	-221.34412	1628.44727	359.82620	-149.94382	1326.12756	-424.15182	-18.79679	1336.04260	444.86154	45.13260	63.89336	1006.09808	-334.38083	-7.04588	71.78424	144.86227	25.78068	-606.47284	-116.18562	-2.81755
910	7.575	1374.22644	-218.86272	1623.85571	359.74881	-148.95821	1325.75073	-425.47507	-19.35852	1333.35693	460.44495	52.26377	78.99179	993.18286	-334.24097	-6.84362	77.58887	151.25182	20.13367	-618.99646	-115.46791	-2.92322
911	7.583	1378.84912	-216.36508	1618.80713	359.56094	-147.90540	1325.30530	-426.83826	-19.69915	1330.21814	479.04028	55.86981	88.39864	979.92413	-334.47656	-6.33908	78.59613	156.93462	13.93716	-631.42352	-114.72223	-3.01969
912	7.592	1383.96228	-213.84581	1613.30652	359.26108	-146.83569	1324.77734	-428.20297	-19.74192	1326.69385	499.19373	57.26294	93.37774	966.81238	-334.53174	-5.88182	74.86139	161.53592	7.91533	-643.78528	-113.93491	-3.08628
913	7.600	1389.49365	-211.36557	1607.37598	358.84488	-145.78273	1324.13635	-429.54300	-19.48942	1322.87476	520.24207	57.98986	96.87343	954.17023	-334.05075	-5.76374	66.71533	164.76810	3.31199	-656.13629	-113.12520	-3.12667
914	7.608	1395.33264	-208.99683	1601.06873	358.30243	-144.76318	1323.34448	-430.83694	-18.99550	1318.88269	541.89868	58.83078	100.94698	941.89709	-333.14490	-5.97410	55.04126	166.80508	0.88847	-668.49524	-112.33915	-3.18600
915	7.617	1401.36621	-206.77478	1594.46802	357.61569	-143.78757	1322.37000	-432.05557	-18.32766	1314.86804	563.86841	59.60321	105.81255	929.70551	-332.11853	-6.31198	41.34918	168.22130	0.18994	-680.85382	-111.60237	-3.28717
916	7.625	1407.49829	-204.66953	1587.67188	356.76175	-142.86786	1321.19751	-433.15366	-17.53411	1310.99536	585.85303	59.64030	110.55798	917.38928	-331.17691	-6.57745	27.31311	169.43048	0.16285	-693.19617	-110.89021	-3.38665
917	7.633	1413.65259	-202.58455	1580.77844	355.71960	-142.01404	1319.83325	-434.06973	-16.63326	1307.42432	607.67578	58.38184	114.21793	904.94220	-330.33582	-6.69460	13.94519	170.49268	0.11435	-705.51923	-110.14977	-3.43624
918	7.642	1419.76001	-200.38486	1573.88123	354.47488	-141.22867	1318.30872	-434.73325	-15.62844	1304.29187	629.34222	55.63059	116.31665	892.47693	-329.50043	-6.72815	1.31293	171.40018	-0.12698	-717.84735	-109.34995	-3.42676
919	7.650	1425.73828	-197.95212	1567.08069	353.02744	-140.50752	1316.67737	-435.08182	-14.52757	1301.69409	650.97699	51.53489	116.90426	880.06000	-328.60916	-6.79331	-10.94611	172.23184	-0.50686	-730.19922	-108.52808	-3.36074
920	7.658	1431.47424	-195.24409	1560.50171	351.40585	-139.84163	1315.00549	-435.08496	-13.35745	1299.67712	672.68878	46.49468	116.37378	867.66998	-327.69806	-6.94384	-23.12134	173.09900	-0.92825	-742.54163	-107.76229	-3.25362
921	7.667	1436.82813	-192.31860	1554.29919	349.67722	-139.21216	1313.36157	-434.76025	-12.16908	1298.24548	694.54865	41.01293	115.23820	855.24756	-326.83286	-7.12765	-35.34088	174.06989	-1.30753	-754.76202	-107.08693	-3.11151
922	7.675	1441.66931	-189.28822	1548.63757	347.94177	-138.58211	1311.80908	-434.17303	-11.02497	1297.38135	716.64392	35.52744	113.95566	842.75806	-325.99704	-7.23986	-47.63953	175.12833	-1.60230	-766.70532	-106.44928	-2.86358
923	7.683	1445.91663	-186.23003	1543.65173	346.31607	-137.89912	1310.39819	-433.41724	-9.97522	1297.06018	739.03149	30.32602	112.79814	830.25201	-325.09796	-7.22607	-60.00488	176.21162	-1.81213	-778.25940	-105.75842	-2.36852
924	7.692	1449.52136	-183.14624	1539.42969	344.91068	-137.11491	1309.15845	-432.58496	-9.04635	1297.26282	761.68762	25.51283	111.75316	817.82379	-324.07874	-7.13947	-72.39478	177.27603	-1.95976	-789.36517	-104.98766	-1.48735
925	7.700	1452.40369	-180.02155	1536.02832	343.80560	-136.21054	1308.09814	-431.74100	-8.25135	1297.97485	784.65149	20.96394	110.52660	805.48761	-322.96323	-7.09282	-84.75800	178.30971	-2.07394	-799.96954	-104.18590	-0.13854
926	7.708	1454.46814	-176.87708	1533.47729	343.03000	-135.20943	1307.21289	-430.91504	-7.59813	1299.16467	808.16840	16.42405	108.71344	793.18994	-321.78247	-7.17604	-97.06451	179.32048	-2.17505	-809.98608	-103.38934	1.69134
927	7.717	1455.70178	-173.74345	1531.75574	342.56088	-134.17017	1306.49536	-430.10812	-7.07633	1300.76965	832.53326	11.73907	106.03269	780.96515	-320.47501	-7.43664	-109.32306	180.33069	-2.26754	-819.25824	-102.59729	3.95240
928	7.725	1456.19958	-170.62341	1530.79517	342.34412	-133.16833	1305.94226	-429.30386	-6.64003	1302.70557	857.83813	6.90156	102.40955	768.91595	-318.95486	-7.86058	-121.56970	181.36450	-2.34983	-827.59857	-101.84010	6.52672
929	7.733	1456.09583	-167.50616	1530.51685	342.31952	-132.28275	1305.55945	-428.48529	-6.21667	1304.87891	883.96509	1.93934	97.91673	756.98596	-317.34210	-8.31541	-133.83630	182.42586	-2.42128	-834.85968	-101.24934	9.26986
930	7.742	1455.50964	-164.38376	1530.85522	342.43735	-131.58247	1305.36121	-427.65601	-5.73552	1307.19421	910.73145	-3.09364	92.73591	744.92456	-315.94617	-8.60521	-146.13751	183.49319	-2.47385	-840.97754	-101.00970	12.11773
931	7.750	1454.54126	-161.23132	1531.75427	342.66910	-131.10229	1305.36035	-426.84677	-5.15065	1309.56567	937.94745	-8.10010	87.13439	732.51654	-314.97153	-8.62013	-158.48053	184.54820	-2.49594	-845.99426	-101.16981	15.23264
932	7.758	1453.27515	-158.00983	1533.15479	343.00800	-130.82182	1305.55774	-426.10321	-4.44819	1311.92810	965.36957	-12.93161	81.41065	719.74756	-314.38635	-8.39206	-170.86932	185.59402	-2.49755	-849.89899	-101.56516	19.14657
933	7.767	1451.77283	-154.71231	1534.98389	343.45459	-130.67360	1305.93884	-425.47028	-3.64061	1314.24121	992.71539	-17.36261	75.81310	706.80017	-313.97125	-8.06065	-183.29858	186.63400	-2.51655	-852.30927	-101.99097	24.67079
934	7.775	1450.06396	-151.37674	1537.15967	343.99503	-130.57587	1306.47998	-424.98294	-2.75880	1316.48425	1019.81323	-21.20062	70.46775	693.92706	-313.44226	-7.79702	-195.75604	187.65475	-2.57577	-852.43286	-102.31951	32.38446
935	7.783	1448.13855	-148.07849	1539.60559	344.59128	-130.46375	1307.15613	-424.66437	-1.84036	1318.64795	1046.70837	-24.46182	65.42149	681.25537	-312.67181	-7.68600	-208.22955	188.64343	-2.64408	-849.47217	-102.33724	42.04017
936	7.792	1445.93616	-144.97464	1542.26550	345.19150	-130.29836	1307.94275	-424.52661	-0.90638	1320.73108	1073.52039	-27.33351	60.74458	668.72961	-311.74475	-7.68103	-220.71219	189.61002	-2.66873	-842.96741	-101.67314	52.50491
937	7.800	1443.35986	-142.26657	1545.10974	345.74850	-130.05341	1308.81055	-424.56839	0.05190	1322.74023	1100.07129	-29.93243	56.47337	656.24634	-310.78400	-7.68972	-233.21021	190.56456	-2.63900	-832.77344	-100.15433	62.34152
938	7.808	1440.33752	-139.99164	1548.11938	346.23276	-129.69943	1309.72778	-424.77414	1.05891	1324.68628	1125.59351	-32.14179	52.46587	643.75641	-309.83228	-7.67567	-245.73727	191.48856	-2.59280	-818.94415	-98.15844	70.47321
939	7.817	1436.89697	-137.93640	1551.25256	346.63605	-129.20375	1310.66785	-425.11679	2.13911	1326.57666	1148.90540	-33.73145	48.41627	631.25787	-308.86310	-7.66608	-258.29608	192.36035	-2.56787	-801.64374	-96.41548	76.37418
940	7.825	1433.19763	-135.82129	1554.43091	346.96838	-128.54178	1311.61475	-425.56189	3.31716	1328.41052	1169.06433	-34.66479	44.02184	618.74054	-307.86020	-7.67579	-270.88501	193.18726	-2.57709	-780.98480	-95.43266	79.80715
941	7.833	1429.46118	-133.48380	1557.56653	347.25388	-127.70350	1312.55994	-426.07031	4.61473	1330.18030	1185.84485	-35.13013	39.20918	606.16199	-306.87878	-7.66179	-283.51068	194.00787	-2.61415	-756.92950	-95.18951	80.63523
942	7.842	1425.84546	-130.89847	1560.59827	347.52786	-126.69282	1313.49756	-426.60266	6.04155	1331.87964	1199.47339	-35.11609	34.27185	593.50653	-305.98059	-7.57870	-296.17535	194.86678	-2.64625	-729.41327	-95.37868	78.99485
943	7.850	1422.39270	-128.12411	1563.49622	347.83255	-125.52481	1314.42249	-427.12537	7.59902	1333.50867	1210.07703	-34.23791	29.64910	580.81122	-305.14679	-7.44389	-308.87003	195.76653	-2.63690	-698.59552	-95.77567	75.48093
944	7.858	1419.07507	-125.24847	1566.23755	348.20969	-124.21597	1315.32861	-427.60962	9.28751	1335.06934	1217.48621	-32.18030	25.49174	568.11725	-304.30127	-7.31961	-321.59344	196.67151	-2.59338	-664.95703	-96.34978	71.00633
945	7.867	1415.85449	-122.35229	1568.79456	348.69357	-122.77446	1316.20593	-428.02283	11.10026	1336.55371	1221.37378	-28.99870	21.55467	555.43402	-303.38940	-7.24334	-334.35498	197.57043	-2.55054	-629.12378	-97.19744	66.46883
946	7.875	1412.70935	-119.49326	1571.13977	349.30313	-121.20857	1317.04529	-428.32437	13.01609	1337.94263	1221.49536	-24.79677	17.54421	542.73816	-302.42072	-7.19069	-347.14218	198.48938	-2.52273	-591.65802	-98.42508	62.49671
947	7.883	1409.64050	-116.69522	1573.25281	350.03708	-119.53749	1317.84497	-428.47366	15.00095	1339.21619	1217.75818	-19.44108	13.45774	530.01678	-301.44116	-7.11453	-359.92545	199.44389	-2.50508	-553.00598	-100.05426	59.39083
948	7.892	1406.66895	-113.94455	1575.11804	350.88135	-117.78127	1318.60718	-428.44226	17.01342	1340.36060	1210.29663	-13.13723	9.54713	517.28290	-300.48724	-7.00142	-372.70847	200.41312	-2.49983	-513.54199	-102.06891	57.20931
949	7.900	1403.83557	-111.20679	1576.71863	351.82053	-115.94920	1319.32800	-428.21893	19.01572	1341.37036	1199.83765	-7.14123	6.17337	504.54315	-299.57764	-6.88158	-385.53500	201.34959	-2.52523	-473.63934	-104.54353	55.86919
950	7.908	1401.20081	-108.45071	1578.03601	352.83878	-114.04534	1319.99670	-427.81180	20.98572	1342.24719	1187.64270	-2.99998	3.73555	491.81586	-298.71237	-6.79789	-398.45380	202.18867	-2.61322	-433.73309	-107.60573	55.24072
951	7.917	1398.83752	-105.65991	1579.05396	353.91452	-112.08085	1320.60156	-427.25299	22.91912	1342.99597	1174.79260	-1.04333	2.39725	479.14285	-297.88065	-6.74475	-411.47079	202.88597	-2.78353	-394.31409	-111.22567	55.23615
952	7.925	1396.81714	-102.82916	1579.76428	355.01874	-110.08106	1321.13171	-426.59375	24.82620	1343.61816	1161.82092	-0.32790	1.87457	466.56805	-297.06879	-6.63574	-424.50217	203.50125	-2.99377	-355.86127	-115.16487	55.80143
953	7.933	1395.19788	-99.95914	1580.17004	356.11438	-108.08170	1321.57690	-425.88556	26.70923	1344.10193	1148.89697	0.21531	1.69318	454.16913	-296.24921	-6.37225	-437.41174	204.22829	-3.13544	-318.80670	-119.13609	56.79331
954	7.942	1394.02026	-97.05734	1580.28296	357.15616	-106.11662	1321.93042	-425.16519	28.51014	1344.41333	1136.03210	1.06972	1.52447	442.05344	-295.41522	-5.93319	-450.11258	205.29089	-3.09098	-283.55328	-122.88860	57.86191
955	7.950	1393.30688	-94.14246	1580.11719	358.09354	-104.20695	1322.19287	-424.45959	30.10150	1344.50586	1123.21851	2.16643	1.25969	430.27209	-294.61954	-5.35546	-462.62265	206.71683	-2.82775	-250.39711	-126.23007	58.46049
956	7.958	1393.06396	-91.24484	1579.68103	358.87378	-102.35988	1322.37122	-423.80124	31.36476	1344.34485	1110.45471	3.26722	0.95457	418.80408	-293.92783	-4.64840	-475.06470	208.20364	-2.48674	-219.33858	-129.12672	58.04208
957	7.967	1393.28467	-88.39743	1578.97327	359.44751	-100.58207	1322.47485	-423.22852	32.26884	1343.91003	1097.69971	4.30391	0.71345	407.62036	-293.36548	-3.75915	-487.58185	209.42294	-2.29111	-190.02985	-131.75343	56.34932
958	7.975	1393.95154	-85.61880	1577.98511	359.77951	-98.89404	1322.51392	-422.77435	32.87271	1343.18481	1084.93799	5.37046	0.57680	396.76111	-292.92142	-2.59839	-500.22076	210.40819	-2.31803	-161.95099	-134.37325	53.55354
959	7.983	1395.04382	-82.90466	1576.71021	359.85358	-97.33105	1322.50293	-422.46399	33.27261	1342.15820	1072.23950	6.51886	0.51366	386.42609	-292.57339	-1.09506	-512.93732	211.38095	-2.46991	-134.64177	-137.19411	50.13979
960	7.992	1396.55078	-80.24185	1575.15283	359.66574	-95.93730	1322.46387	-422.32040	33.55803	1340.83032	1059.67859	7.68048	0.46357	377.00171	-292.32971	0.74546	-525.66876	212.39250	-2.64552	-107.87216	-140.33459	46.63876
961	8.000	1398.49915	-77.63162	1573.32751	359.22015	-94.76060	1322.42078	-422.36673	33.80617	1339.20459	1047.22510	8.76216	0.36953	368.93536	-292.26605	2.84868	-538.36688	213.34819	-2.81464	-81.75581	-143.76463	43.34378
962	8.008	1400.96460	-75.09164	1571.24414	358.53778	-93.84262	1322.38403	-422.62399	34.08920	1337.28271	1034.75464	9.75774	0.21281	362.52197	-292.50433	5.17362	-551.01453	214.20840	-2.96283	-56.80098	-147.27423	40.21094
963	8.017	1404.00928	-72.64420	1568.89978	357.66406	-93.20416	1322.34204	-423.10965	34.47381	1335.06653	1022.16492	10.75453	0.03003	357.84723	-293.16071	7.89146	-563.63068	215.04401	-3.06994	-33.85243	-150.65460	36.99186
964	8.025	1407.54944	-70.32401	1566.29480	356.65945	-92.83717	1322.26782	-423.83054	35.00558	1332.56372	1009.45520	11.83469	-0.12159	355.07770	-294.36441	11.55856	-576.25311	215.93523	-3.13858	-13.89322	-153.83179	33.38973
965	8.033	1411.32874	-68.18713	1563.45117	355.57993	-92.70889	1322.13293	-424.77133	35.68102	1329.79016	996.70697	12.97490	-0.24144	354.81763	-296.37958	17.02259	-588.90796	216.88170	-3.19557	2.23312	-156.73891	29.14341
966	8.042	1415.08997	-66.28680	1560.39819	354.46729	-92.77158	1321.91772	-425.89264	36.43684	1326.76013	984.01038	14.07465	-0.39166	358.05292	-299.65210	24.91457	-601.58331	217.83061	-3.26085	14.03752	-159.13005	24.07414
967	8.050	1418.72034	-64.64981	1557.15405	353.34912	-92.97369	1321.61438	-427.14102	37.16633	1323.46655	971.39612	15.08490	-0.59289	365.64288	-304.57874	35.08238	-614.24762	218.75003	-3.32513	21.40520	-160.56679	18.15442
968	8.058	1422.20898	-63.28433	1553.73840	352.23636	-93.27378	1321.22583	-428.45923	37.74670	1319.87817	958.83148	16.03699	-0.78763	377.77917	-311.12762	46.47972	-626.89697	219.64998	-3.37729	24.43037	-160.68109	11.73672
969	8.067	1425.56897	-62.18436	1550.19604	351.12134	-93.65234	1320.76416	-429.78635	38.07057	1315.96338	946.28394	16.95496	-0.93049	393.89813	-318.64703	57.58841	-639.55518	220.55872	-3.43514	23.26466	-159.55449	5.77578
970	8.075	1428.81970	-61.31723	1546.59973	349.98495	-94.10744	1320.24536	-431.04745	38.06795	1311.73047	933.73987	17.86816	-1.03319	413.08279	-326.07767	67.06496	-652.22205	221.49896	-3.51855	18.09868	-157.79829	1.48850
971	8.083	1431.97485	-60.62433	1543.03394	348.80820	-94.63824	1319.68091	-432.15210	37.71621	1307.27661	921.19000	18.86005	-1.14105	434.46814	-332.46692	74.25394	-664.86615	222.48306	-3.61354	9.31029	-156.14388	-0.55931
972	8.092	1435.02966	-60.04504	1539.57080	347.58200	-95.23731	1319.06970	-433.01010	37.04954	1302.82678	908.67914	19.96957	-1.31790	457.35449	-337.36121	79.29322	-677.46893	223.53130	-3.67675	-2.22105	-154.94092	-0.92387
973	8.100	1437.95789	-59.54526	1536.25684	346.31973	-95.89330	1318.39941	-433.54684	36.15633	1298.69971	896.28052	21.13994	-1.58867	481.17572	-340.80899	82.80472	-690.02521	224.66086	-3.68095	-15.11667	-154.05664	-0.67851
974	8.108	1440.71179	-59.11166	1533.11670	345.06555	-96.59850	1317.65320	-433.71545	35.15041	1295.19763	883.95544	22.31910	-1.88724	505.48486	-343.11914	85.48272	-702.50928	225.83759	-3.65476	-28.15120	-153.16684	-0.54750
975	8.117	1443.23718	-58.72418	1530.16711	343.88586	-97.36262	1316.82117	-433.50925	34.12638	1292.51599	871.56555	23.48545	-2.11785	529.97284	-344.60538	87.83334	-714.87195	227.00473	-3.63879	-40.82472	-152.11305	-0.70450
976	8.125	1445.49744	-58.35785	1527.43335	342.85223	-98.21623	1315.90649	-432.95721	33.11180	1290.72205	859.05597	24.58206	-2.26138	554.48596	-345.43271	90.06677	-727.03918	228.16263	-3.60237	-53.21172	-151.01129	-1.06596
977	8.133	1447.48059	-57.99423	1524.95215	342.03000	-99.19459	1314.92334	-432.10260	32.05578	1289.77283	846.50696	25.54808	-2.39083	579.02515	-345.59885	92.11118	-738.88580	229.34775	-3.41929	-65.50148	-150.06918	-1.50838
978	8.142	1449.18494	-57.63315	1522.75549	341.46698	-100.32093	1313.88965	-430.99753	30.91394	1289.55933	834.01428	26.39316	-2.57311	603.71997	-345.02554	93.73541	-750.23761	230.57658	-2.90017	-77.79640	-149.37796	-1.90275
979	8.150	1450.60547	-57.32782	1520.86340	341.18231	-101.59954	1312.82288	-429.71964	29.77893	1289.95740	821.59595	27.16031	-2.79543	628.73438	-343.70471	94.70256	-760.93658	231.87222	-1.87186	-90.14684	-148.86778	-2.16589
980	8.158	1451.73389	-57.17892	1519.28809	341.16702	-103.00974	1311.73682	-428.37817	28.89765	1290.85913	809.19995	27.87391	-3.01132	654.15173	-341.78741	94.87637	-770.89166	233.27769	-0.26934	-102.56815	-148.39047	-2.32727
981	8.167	1452.56641	-57.26413	1518.03699	341.39758	-104.50786	1310.64233	-427.08768	28.52605	1292.17493	796.78680	28.55751	-3.20768	679.99152	-339.52054	94.23608	-780.05341	234.78371	1.85131	-115.02353	-147.82724	-2.47796
982	8.175	1453.10718	-57.60568	1517.11646	341.84906	-106.04523	1309.55530	-425.92014	28.76262	1293.82043	784.38678	29.23047	-3.40711	706.32367	-337.13193	92.82617	-788.36133	236.27307	4.35171	-127.45259	-147.15286	-2.65874
983	8.183	1453.36914	-58.19949	1516.53442	342.49982	-107.57858	1308.50708	-424.87418	29.50949	1295.69995	772.05176	29.91087	-3.62735	733.29584	-334.79895	90.70200	-795.69415	237.59489	7.04525	-139.81650	-146.43790	-2.82750
984	8.192	1453.36853	-59.03134	1516.29956	343.33380	-109.05753	1307.54346	-423.89822	30.54803	1297.70496	759.76318	30.65853	-3.83760	761.04529	-332.67618	87.90262	-801.85492	238.72360	9.76379	-152.12724	-145.76375	-2.93115
985	8.200	1453.11914	-60.06958	1516.41370	344.33972	-110.41605	1306.71448	-422.94238	31.63341	1299.72705	747.39142	31.53231	-3.97536	789.58661	-330.94400	84.48828	-806.64868	239.85156	12.47865	-164.43982	-145.12863	-2.97680
986	8.208	1452.63782	-61.26071	1516.86194	345.49750	-111.58551	1306.06458	-421.98013	32.56466	1301.67542	734.83484	32.48595	-4.02741	818.81488	-329.79803	80.55949	-809.97430	241.33797	15.49739	-176.79938	-144.48297	-2.99817
987	8.217	1451.95007	-62.54111	1517.61267	346.76059	-112.51316	1305.62170	-421.00574	33.21835	1303.51025	722.18353	33.38337	-4.05922	848.63568	-329.33554	76.17427	-811.67786	243.53314	19.62144	-189.20966	-143.79039	-3.00511
988	8.225	1451.08240	-63.87384	1518.63342	348.05457	-113.18031	1305.39380	-420.03882	33.54134	1305.25732	709.60071	34.15945	-4.14384	879.00183	-329.52014	71.33099	-811.20166	246.62245	25.92311	-201.66635	-143.02937	-3.00353
989	8.233	1450.05408	-65.25912	1519.90039	349.29092	-113.61521	1305.37354	-419.12427	33.52635	1306.95984	697.13171	34.91069	-4.28572	909.84900	-330.27261	66.07127	-807.67877	250.54825	35.01334	-214.19214	-142.21399	-3.00472
990	8.242	1448.87915	-66.69675	1521.39233	350.38733	-113.88046	1305.54651	-418.32306	33.19478	1308.63965	684.71082	35.74701	-4.43851	941.08069	-331.49307	60.50957	-800.67914	254.80197	46.28485	-226.80679	-141.37234	-3.00997
991	8.250	1447.56946	-68.17389	1523.08301	351.28702	-114.04937	1305.89648	-417.70435	32.58219	1310.30579	672.24475	36.65422	-4.57610	972.52417	-333.02026	54.77380	-790.62817	258.33640	57.96851	-239.48810	-140.50101	-3.00879
992	8.258	1446.13611	-69.68460	1524.94348	351.96988	-114.19879	1306.40747	-417.33792	31.72255	1311.95068	659.68945	37.58752	-4.69387	1003.85938	-334.64478	48.99855	-778.24219	260.07413	68.10365	-252.18669	-139.58954	-2.98437
993	8.267	1444.59485	-71.23026	1526.94592	352.45026	-114.40752	1307.06274	-417.28000	30.65475	1313.56213	647.07642	38.55581	-4.76503	1034.67798	-336.13669	43.35719	-763.74707	259.57227	75.45701	-264.85187	-138.63081	-2.94059
994	8.275	1442.97034	-72.80841	1529.06616	352.76498	-114.74557	1307.84192	-417.54288	29.45749	1315.16943	634.46509	39.56148	-4.75474	1064.57471	-337.26544	37.99635	-746.80548	257.13641	79.71441	-277.46945	-137.62474	-2.91316
995	8.283	1441.29358	-74.40091	1531.27881	352.95682	-115.26355	1308.72058	-418.05972	28.27486	1316.84399	621.87976	40.55227	-4.66554	1093.07825	-337.87671	32.90694	-727.00665	253.38956	81.15405	-290.10339	-136.61401	-2.92667
996	8.292	1439.59302	-75.97006	1533.54883	353.06094	-115.99251	1309.67297	-418.69675	27.27379	1318.62708	609.26794	41.46824	-4.54548	1119.50916	-338.02255	27.97157	-704.23694	248.76329	80.24586	-302.84180	-135.64812	-2.95886
997	8.300	1437.89624	-77.47635	1535.82874	353.10138	-116.95144	1310.67542	-419.34164	26.52279	1320.48328	596.55231	42.32199	-4.44720	1143.02734	-337.97919	23.17631	-678.67108	243.31885	77.46666	-315.69586	-134.72456	-2.96257
998	8.308	1436.23352	-78.89932	1538.07007	353.09750	-118.15091	1311.70703	-419.96951	25.92722	1322.34595	583.73669	43.19038	-4.38201	1162.90637	-338.05127	18.69541	-650.58875	236.94319	73.32759	-328.59973	-133.82277	-2.91060
999	8.317	1434.63696	-80.23865	1540.23132	353.07339	-119.58746	1312.75098	-420.59341	25.32781	1324.17542	570.88916	44.11351	-4.32372	1178.72144	-338.39545	14.75620	-620.25891	229.66351	68.43056	-341.49545	-132.93442	-2.82009
1000	8.325	1433.13672	-81.50790	1542.27771	353.06271	-121.23779	1313.79114	-421.19348	24.62674	1325.96716	558.04449	45.06084	-4.24536	1190.26270	-339.06290	11.43637	-587.96136	221.73386	63.42862	-354.37747	-132.02786	-2.73743
1001	8.333	1431.75916	-82.73889	1544.17590	353.10657	-123.06367	1314.80896	-421.71890	23.80349	1327.73364	545.19019	45.99951	-4.14927	1197.37781	-340.08209	8.57853	-554.02954	213.41943	58.86948	-367.26761	-131.06435	-2.68835
1002	8.342	1430.52271	-83.99313	1545.89465	353.24261	-125.02538	1315.78540	-422.11673	22.86980	1329.48987	532.33282	46.92726	-4.06128	1199.96814	-341.36697	5.88261	-518.76666	204.83798	55.04246	-380.18561	-130.06259	-2.66252
1003	8.350	1429.43762	-85.33780	1547.40759	353.49341	-127.08947	1316.70544	-422.34503	21.84092	1331.24683	519.54462	47.87613	-3.97312	1198.16467	-342.55844	3.09518	-482.35370	196.05774	52.00138	-393.13498	-129.08179	-2.65229
1004	8.358	1428.51526	-86.76181	1548.69080	353.86215	-129.22705	1317.55725	-422.37753	20.73009	1333.00647	506.95819	48.93254	-3.82704	1192.51160	-343.06488	0.21632	-444.93994	187.23135	49.76402	-406.09866	-128.16826	-2.66915
1005	8.367	1427.77686	-88.13620	1549.71777	354.33432	-131.41257	1318.33154	-422.20041	19.53999	1334.75549	494.75003	50.18544	-3.58149	1183.92114	-342.39743	-2.44675	-406.80023	178.63741	48.51262	-419.05750	-127.35361	-2.70898
1006	8.375	1427.25024	-89.34412	1550.46033	354.88293	-133.61658	1319.02246	-421.80896	18.25307	1336.46228	483.11053	51.66837	-3.22061	1173.36877	-340.62149	-4.52111	-368.39484	170.65012	48.56490	-431.99896	-126.64462	-2.72443
1007	8.383	1426.95227	-90.46866	1550.90112	355.47433	-135.79381	1319.62891	-421.21796	16.84713	1338.08398	472.18362	53.40082	-2.69537	1161.59192	-338.44583	-5.82312	-330.36169	163.58379	50.01571	-444.89996	-125.99641	-2.67326
1008	8.392	1426.88477	-91.75894	1551.04480	356.07034	-137.89357	1320.15430	-420.47153	15.32022	1339.57703	462.00754	55.41498	-1.92874	1149.06409	-336.65671	-6.39348	-293.43869	157.47374	52.36496	-457.73804	-125.33818	-2.57896
1009	8.400	1427.05396	-93.37872	1550.91284	356.62906	-139.88206	1320.60754	-419.63788	13.69554	1340.89990	452.50470	57.71668	-0.87648	1136.12708	-335.50415	-6.46876	-258.24762	152.04497	54.64202	-470.52521	-124.62470	-2.49833
1010	8.408	1427.47717	-95.28250	1550.52771	357.10901	-141.73935	1321.00293	-418.80048	12.01327	1342.01477	443.55942	60.25994	0.44237	1123.01953	-334.75562	-6.37765	-225.04019	146.99493	56.00026	-483.29736	-123.83648	-2.46696
1011	8.417	1428.16455	-97.38101	1549.89880	357.47678	-143.44156	1321.35974	-418.05499	10.32381	1342.89258	435.17340	62.92446	1.96132	1109.86584	-334.11880	-6.33740	-193.67560	142.29042	56.13604	-496.08438	-122.95557	-2.48903
1012	8.425	1429.11292	-99.68039	1549.01440	357.71509	-144.96042	1321.70374	-417.50629	8.69003	1343.52161	427.55957	65.48955	3.62520	1096.76489	-333.43066	-6.38035	-163.83258	138.12595	55.17601	-508.89374	-121.99705	-2.52640
1013	8.433	1430.33386	-102.18961	1547.84167	357.82724	-146.27460	1322.06555	-417.26169	7.19268	1343.90735	421.02893	67.68695	5.44441	1083.83081	-332.62390	-6.45082	-135.14368	134.69850	53.40097	-521.68933	-121.03712	-2.52242
1014	8.442	1431.85938	-104.86679	1546.34717	357.83163	-147.37036	1322.47107	-417.41943	5.92039	1344.05737	415.74167	69.35555	7.51080	1071.08521	-331.71411	-6.49701	-107.20300	132.08492	51.12934	-534.41315	-120.16574	-2.46631
1015	8.450	1433.71326	-107.68341	1544.52148	357.74765	-148.23137	1322.92834	-418.05429	4.93827	1343.96570	411.56842	70.68399	10.09969	1058.44104	-330.77960	-6.50719	-79.70612	130.23808	48.63510	-547.03967	-119.42582	-2.39112
1016	8.458	1435.89331	-110.63181	1542.37634	357.57980	-148.84076	1323.42310	-419.19843	4.24590	1343.60461	408.26627	72.45070	13.97264	1045.82178	-329.89490	-6.51224	-52.72845	129.07832	46.01883	-559.58917	-118.77683	-2.32539
1017	8.467	1438.37878	-113.71445	1539.92505	357.31317	-149.20090	1323.92651	-420.81995	3.76134	1342.91663	405.98212	75.83023	20.60574	1033.19019	-329.11877	-6.53516	-26.86035	128.59941	43.16156	-572.10980	-118.12366	-2.28195
1018	8.475	1441.13550	-116.96405	1537.17603	356.92038	-149.34235	1324.40857	-422.82199	3.36338	1341.82654	405.76407	81.36943	31.54329	1020.51318	-328.48984	-6.55851	-3.02704	128.84549	39.82327	-584.65106	-117.41064	-2.26814
1019	8.483	1444.12061	-120.44592	1534.14026	356.36987	-149.30988	1324.84253	-425.07581	2.95267	1340.27869	409.35052	87.96864	46.71613	1007.81183	-327.95261	-6.58304	17.86359	129.78986	35.80536	-597.23273	-116.65844	-2.28864
1020	8.492	1447.29675	-124.23630	1530.84277	355.62930	-149.14566	1325.20459	-427.45633	2.47333	1338.26477	417.95331	93.41684	63.48969	995.18872	-327.35336	-6.66227	35.15894	131.24792	31.06845	-609.83423	-115.91330	-2.34523
1021	8.500	1450.64087	-128.38947	1527.33386	354.67136	-148.87733	1325.47229	-429.85452	1.90914	1335.81531	431.25751	96.07623	78.08098	982.70764	-326.57373	-6.83869	48.47351	132.90001	25.71807	-622.42676	-115.19219	-2.44071
1022	8.508	1454.13525	-132.91232	1523.68762	353.48251	-148.50702	1325.62744	-432.17990	1.30176	1332.97571	447.84973	95.77489	88.15300	970.32935	-325.62292	-7.09430	57.57318	134.41614	19.89577	-635.00043	-114.47740	-2.55786
1023	8.517	1457.75476	-137.76810	1519.98254	352.06705	-148.01816	1325.66345	-434.36642	0.77250	1329.79578	466.32632	93.42566	94.04591	957.95410	-324.65454	-7.32452	62.26587	135.58334	13.79789	-647.55035	-113.73567	-2.64455
1024	8.525	1461.46069	-142.90198	1516.28748	350.44748	-147.40129	1325.58850	-436.37137	0.48312	1326.33020	485.81470	90.17177	97.75291	945.38922	-323.96808	-7.32902	62.37604	136.36249	7.94203	-660.06873	-112.95862	-2.66384
1025	8.533	1465.19922	-148.24411	1512.66614	348.66562	-146.66666	1325.41846	-438.16238	0.54743	1322.64197	505.86288	86.65044	101.00179	932.46423	-323.78198	-6.98959	57.84900	136.88634	3.24950	-672.56958	-112.19850	-2.64452
1026	8.542	1468.90393	-153.70432	1509.18628	346.77972	-145.83411	1325.16357	-439.70740	0.97420	1318.81433	526.22791	82.78983	104.29151	919.30896	-323.89102	-6.49023	49.05786	137.39011	0.43475	-685.07990	-111.50076	-2.66507
1027	8.550	1472.50269	-159.20078	1505.92395	344.85672	-144.92104	1324.81812	-440.97461	1.68098	1314.96729	546.79407	78.19649	107.24630	906.24194	-323.82379	-6.15882	37.13953	138.05136	-0.64888	-697.60864	-110.83272	-2.76993
1028	8.558	1475.92371	-164.68655	1502.96436	342.96619	-143.93668	1324.35803	-441.93649	2.56071	1311.25977	567.55481	72.62421	109.35368	893.38965	-323.36505	-6.10091	23.77557	138.85303	-0.76452	-710.15210	-110.12863	-2.90079
1029	8.567	1479.09521	-170.12793	1500.39661	341.17389	-142.88156	1323.74988	-442.57446	3.54466	1307.86963	588.57104	66.08659	110.36094	880.68420	-322.64560	-6.17597	10.34399	139.66290	-0.62108	-722.70880	-109.36369	-2.95317
1030	8.575	1481.94470	-175.46323	1498.30847	339.52948	-141.75023	1322.96570	-442.88074	4.61115	1304.96448	609.90991	58.72318	110.28825	868.09753	-321.82132	-6.25796	-2.63715	140.43306	-0.60103	-735.25604	-108.59048	-2.88143
1031	8.583	1484.40442	-180.59097	1496.78174	338.05405	-140.53323	1322.00208	-442.86050	5.75263	1302.67444	631.58209	50.73410	109.30190	855.62964	-320.93518	-6.34332	-15.25360	141.23679	-0.81555	-747.71442	-107.88347	-2.71301
1032	8.592	1486.41907	-185.40005	1495.88403	336.74210	-139.21590	1320.88721	-442.53793	6.93564	1301.07678	653.53143	42.38755	107.63619	843.18756	-320.01260	-6.46159	-27.70184	142.15833	-1.19279	-759.97357	-107.23609	-2.48116
1033	8.600	1487.95129	-189.81729	1495.65735	335.58279	-137.78365	1319.66809	-441.96136	8.06963	1300.18054	675.72388	33.92769	105.54783	830.65106	-319.10345	-6.60122	-40.09296	143.20723	-1.58294	-771.95953	-106.58343	-2.15405
1034	8.608	1488.98413	-193.82758	1496.11438	334.58444	-136.24321	1318.38818	-441.20221	9.00792	1299.92090	698.20752	25.49233	103.25413	818.01038	-318.22842	-6.71662	-52.47015	144.31726	-1.88804	-783.64581	-105.88898	-1.62017
1035	8.617	1489.51611	-197.45274	1497.24023	333.77362	-134.63193	1317.07629	-440.35208	9.59729	1300.18726	721.04852	17.19799	100.87877	805.35779	-317.35135	-6.77979	-64.84778	145.41272	-2.10630	-795.01697	-105.12151	-0.75583
1036	8.625	1489.55347	-200.71844	1499.00049	333.17606	-132.99933	1315.75110	-439.51083	9.74090	1300.87659	744.26294	9.20209	98.40802	792.77966	-316.41251	-6.82392	-77.23022	146.45787	-2.26778	-806.02191	-104.23318	0.50254
1037	8.633	1489.10620	-203.63634	1501.35095	332.80380	-131.38728	1314.43274	-438.75497	9.42533	1301.92175	767.84320	1.63585	95.72943	780.30853	-315.34299	-6.92840	-89.62079	147.45624	-2.38079	-816.51733	-103.25578	2.17745
1038	8.642	1488.18799	-206.21411	1504.24463	332.65054	-129.82806	1313.15186	-438.11066	8.71867	1303.28979	791.84619	-5.45031	92.73563	767.98047	-314.05261	-7.17988	-102.02094	148.43587	-2.45108	-826.28516	-102.32973	4.28728
1039	8.650	1486.82434	-208.47470	1507.63037	332.68924	-128.35562	1311.95093	-437.55927	7.76077	1304.96753	816.43372	-12.12025	89.31925	755.83154	-312.51111	-7.61111	-114.43616	149.42804	-2.51143	-835.12683	-101.59724	6.79814
1040	8.658	1485.05579	-210.44856	1511.44739	332.87976	-127.01367	1310.88013	-437.05991	6.72328	1306.93518	841.79474	-18.50490	85.34600	743.74884	-310.89990	-8.10179	-126.88397	150.43944	-2.59167	-842.94006	-101.10580	9.55081
1041	8.667	1482.93481	-212.14978	1515.62402	333.18329	-125.84816	1309.98572	-436.56805	5.74973	1309.13538	868.03522	-24.63885	80.75574	731.46863	-309.56433	-8.41667	-139.36865	151.45329	-2.66914	-849.71454	-100.76340	12.29510
1042	8.675	1480.52747	-213.56151	1520.07666	333.56970	-124.89516	1309.30090	-436.05264	4.93150	1311.47119	895.11145	-30.37929	75.65072	718.83331	-308.71588	-8.41299	-151.84717	152.48077	-2.68205	-855.40338	-100.42419	14.89657
1043	8.683	1477.92041	-214.62944	1524.69971	334.01315	-124.17650	1308.84155	-435.51062	4.31567	1313.83557	922.84961	-35.46874	70.27807	705.94000	-308.23981	-8.14857	-164.24225	153.57538	-2.59465	-859.77179	-100.09868	17.62174
1044	8.692	1475.21655	-215.27536	1529.35840	334.48209	-123.70077	1308.60632	-434.96774	3.90998	1316.14612	951.06250	-39.70236	64.94543	693.02209	-307.81094	-7.81770	-176.51746	154.75916	-2.44053	-862.42578	-99.95758	21.22126
1045	8.700	1472.51819	-215.44008	1533.90564	334.93225	-123.46159	1308.57776	-434.46600	3.69038	1318.36145	979.60120	-43.10566	59.88012	680.25128	-307.17163	-7.61246	-188.74921	155.96867	-2.30577	-862.96613	-100.06579	26.58594
1046	8.708	1469.91077	-215.13124	1538.20422	335.31259	-123.42712	1308.72876	-434.04816	3.61900	1320.47375	1008.28265	-45.90134	55.13896	667.62793	-306.29919	-7.57930	-201.07813	157.11018	-2.25813	-861.05853	-100.23822	34.15094
1047	8.717	1467.45752	-214.44283	1542.14709	335.58133	-123.53093	1309.02795	-433.74890	3.66418	1322.49451	1036.84180	-48.30587	50.68590	655.05273	-305.31659	-7.62190	-213.57092	158.15775	-2.28325	-856.40344	-100.18048	43.52447
1048	8.725	1465.20068	-213.52985	1545.67358	335.71762	-123.68105	1309.44385	-433.59344	3.81181	1324.44238	1064.91748	-50.41735	46.51012	642.47137	-304.32300	-7.64416	-226.17871	159.15712	-2.30863	-848.68372	-99.71227	53.60590
1049	8.733	1463.16309	-212.55376	1548.77051	335.72556	-123.77944	1309.94934	-433.59885	4.06189	1326.33301	1091.98022	-52.22409	42.62198	629.88574	-303.33307	-7.63352	-238.82327	160.15315	-2.29001	-837.60944	-98.90096	63.03816
1050	8.742	1461.35132	-211.63835	1551.45544	335.63574	-123.73635	1310.52686	-433.77249	4.41616	1328.17249	1117.31213	-53.61366	38.99264	617.28888	-302.31262	-7.61675	-251.47086	161.15594	-2.25223	-823.05096	-98.04983	70.66729
1051	8.750	1459.76160	-210.85654	1553.75793	335.50272	-123.48106	1311.16418	-434.10779	4.86727	1329.95630	1140.22705	-54.48534	35.51777	604.64587	-301.26614	-7.59105	-264.13605	162.15254	-2.24164	-805.03748	-97.52539	75.74860
1052	8.758	1458.38477	-210.23880	1555.70728	335.39566	-122.97028	1311.85071	-434.58023	5.39314	1331.67139	1160.40356	-55.01819	32.01517	591.91797	-300.26141	-7.53546	-276.85074	163.12836	-2.26925	-783.59076	-97.51554	77.93496
1053	8.767	1457.21008	-209.78894	1557.32837	335.38455	-122.18935	1312.57898	-435.14792	5.96288	1333.29761	1177.82312	-55.56198	28.36843	579.12714	-299.31476	-7.46010	-289.63431	164.07501	-2.31962	-758.64862	-97.94573	77.31503
1054	8.775	1456.22705	-209.49796	1558.64063	335.52744	-121.15239	1313.34412	-435.75809	6.55547	1334.81738	1192.24329	-56.00188	24.75915	566.34680	-298.34998	-7.39004	-302.47601	164.98743	-2.37604	-730.21240	-98.64116	74.48627
1055	8.783	1455.42639	-209.35333	1559.65967	335.86301	-119.91000	1314.13550	-436.35495	7.16918	1336.22339	1203.07385	-55.71547	21.55404	553.58209	-297.34009	-7.32066	-315.33975	165.86865	-2.42253	-698.53473	-99.51550	70.40710
1056	8.792	1454.79956	-209.34360	1560.39893	336.41232	-118.54652	1314.93164	-436.88586	7.81014	1337.51538	1209.80750	-54.27236	18.89651	540.76648	-296.34958	-7.22657	-328.19711	166.73135	-2.45561	-664.13727	-100.60120	66.04283
1057	8.800	1454.33862	-209.46005	1560.87085	337.18396	-117.14394	1315.70996	-437.30630	8.48068	1338.69434	1212.18970	-51.63702	16.60201	527.87781	-295.40350	-7.09983	-341.04095	167.59341	-2.48802	-627.67517	-101.98175	62.07064
1058	8.808	1454.03625	-209.69655	1561.08752	338.17319	-115.73874	1316.45569	-437.58099	9.17625	1339.76099	1210.30188	-48.05858	14.28528	514.95898	-294.45572	-6.95826	-353.87006	168.47487	-2.52200	-589.76025	-103.74317	58.81523
1059	8.817	1453.88501	-210.04866	1561.06152	339.35928	-114.31710	1317.15955	-437.68277	9.88095	1340.71924	1204.72119	-44.08939	11.51156	502.05511	-293.50046	-6.82770	-366.69043	169.39697	-2.53276	-550.85150	-105.98231	56.34500
1060	8.825	1453.87769	-210.51289	1560.80542	340.71011	-112.84529	1317.81445	-437.59564	10.56627	1341.57788	1196.30249	-40.28104	8.19877	489.18204	-292.60693	-6.71942	-379.52588	170.36151	-2.49939	-511.29736	-108.79007	54.58246
1061	8.833	1454.00696	-211.08609	1560.33240	342.19095	-111.30463	1318.41650	-437.31784	11.20895	1342.34607	1185.98767	-37.04647	4.88326	476.35583	-291.79474	-6.62317	-392.41479	171.30795	-2.45085	-471.46835	-112.18420	53.41255
1062	8.842	1454.26526	-211.76508	1559.65540	343.76849	-109.70746	1318.96436	-436.86081	11.81329	1343.02844	1174.67139	-34.74712	2.34497	463.63861	-290.96475	-6.52942	-405.39938	172.14453	-2.45237	-431.80261	-116.13084	52.79854
1063	8.850	1454.64539	-212.54659	1558.78772	345.40878	-108.08414	1319.45959	-436.24664	12.40396	1343.62415	1162.81348	-33.37474	0.97700	451.10345	-290.04401	-6.43031	-418.49002	172.86676	-2.53226	-392.72955	-120.61878	52.78988
1064	8.858	1455.13977	-213.42719	1557.74255	347.07413	-106.45689	1319.90564	-435.50421	13.00005	1344.12781	1150.45081	-32.48670	0.56020	438.77521	-289.10773	-6.28217	-431.60861	173.61525	-2.63349	-354.62726	-125.56983	53.35576
1065	8.867	1455.74084	-214.40327	1556.53308	348.71991	-104.82831	1320.30518	-434.66702	13.59929	1344.52966	1137.63550	-31.69627	0.56467	426.64972	-288.27628	-6.00384	-444.61664	174.58336	-2.65678	-317.86548	-130.70758	54.23132
1066	8.875	1456.44128	-215.47128	1555.17261	350.29172	-103.19371	1320.65796	-433.77963	14.17429	1344.81140	1124.58179	-30.89205	0.54688	414.74139	-287.58246	-5.52433	-457.43124	175.83336	-2.56474	-282.80521	-135.66512	54.95200
1067	8.883	1457.23352	-216.62753	1553.67407	351.72614	-101.55745	1320.96362	-432.90344	14.68400	1344.94690	1111.51953	-30.04802	0.32932	403.09229	-286.98898	-4.80288	-470.08527	177.20319	-2.42344	-249.68449	-140.20338	54.99561
1068	8.892	1458.11011	-217.86841	1552.05090	352.95612	-99.93232	1321.22485	-432.10974	15.09456	1344.90747	1098.54919	-29.09564	-0.02242	391.76971	-286.46561	-3.81369	-482.69220	178.46207	-2.31995	-218.48563	-144.29027	53.93105
1069	8.900	1459.06360	-219.19028	1550.31604	353.91724	-98.33311	1321.44482	-431.46414	15.39079	1344.67017	1085.63330	-28.02202	-0.36210	380.89966	-286.01248	-2.54345	-495.35168	179.54166	-2.27540	-188.92889	-148.04834	51.59129
1070	8.908	1460.08643	-220.58945	1548.48291	354.55167	-96.77708	1321.62500	-431.01556	15.58425	1344.22266	1072.73401	-26.96345	-0.59908	370.71185	-285.65338	-0.97328	-508.07098	180.51346	-2.27825	-160.60960	-151.62881	48.19406
1071	8.917	1461.17126	-222.06235	1546.56445	354.81723	-95.28185	1321.76453	-430.79553	15.71910	1343.55811	1059.90503	-26.06046	-0.70708	361.54132	-285.43451	0.95432	-520.81036	181.41138	-2.34912	-133.18709	-155.05411	44.22310
1072	8.925	1462.31042	-223.60532	1544.57397	354.70361	-93.86139	1321.86157	-430.82593	15.85844	1342.66675	1047.21765	-25.25657	-0.71670	353.72955	-285.41516	3.33550	-533.55920	182.22832	-2.50458	-106.59550	-158.19345	40.12222
1073	8.933	1463.49670	-225.21475	1542.52441	354.24313	-92.53122	1321.91174	-431.12372	16.05660	1341.53186	1034.64160	-24.35119	-0.71545	347.46295	-285.67203	6.36403	-546.31635	183.02310	-2.69423	-81.24170	-160.90443	36.07869
1074	8.942	1464.72241	-226.88705	1540.42920	353.50565	-91.31510	1321.90894	-431.69351	16.33882	1340.13123	1022.04480	-23.23700	-0.80014	342.86981	-286.34863	10.50555	-559.06104	183.88229	-2.83308	-58.00314	-163.06804	31.99240
1075	8.950	1465.98022	-228.61856	1538.30139	352.57565	-90.24268	1321.84668	-432.51590	16.69736	1338.43701	1009.31689	-22.01774	-1.02126	340.50122	-287.73178	16.53070	-571.78027	184.81363	-2.88099	-37.94666	-164.53467	27.62390
1076	8.958	1467.26257	-230.40570	1536.15417	351.52478	-89.34213	1321.71899	-433.55185	17.10597	1336.41614	996.47931	-20.86808	-1.35210	341.56317	-290.26877	25.10340	-584.48682	185.77377	-2.87161	-21.96686	-165.20419	22.83701
1077	8.967	1468.56213	-232.24481	1534.00061	350.39990	-88.63445	1321.52490	-434.75790	17.53224	1334.03162	983.65979	-19.81766	-1.69796	347.35321	-294.43466	36.13757	-597.19489	186.75325	-2.87616	-10.57153	-165.00583	17.65630
1078	8.975	1469.87122	-234.13232	1531.85376	349.22870	-88.13156	1321.27344	-436.09027	17.92925	1331.24805	970.96826	-18.77262	-1.96385	358.41742	-300.44077	48.54805	-609.89771	187.77231	-2.93876	-3.92635	-163.82118	12.24030
1079	8.983	1471.18262	-236.06464	1529.72681	348.02588	-87.83368	1320.98267	-437.49857	18.23144	1328.04358	958.41125	-17.70211	-2.10975	374.27850	-307.93561	60.64740	-622.57367	188.82379	-3.04531	-2.03658	-161.76411	7.06681
1080	8.992	1472.48877	-238.03813	1527.63281	346.79199	-87.72858	1320.67029	-438.92371	18.36179	1324.43250	945.92828	-16.65453	-2.16534	393.82394	-316.01996	70.86644	-635.20837	189.86595	-3.14769	-4.82716	-159.39160	2.93527
1081	9.000	1473.78210	-240.04919	1525.58508	345.51526	-87.79829	1320.34766	-440.30417	18.22893	1320.49048	933.47565	-15.64319	-2.23410	415.85791	-323.66492	78.34597	-647.80756	190.87254	-3.20893	-12.01840	-157.32875	0.43767
1082	9.008	1475.05530	-242.09410	1523.59680	344.18143	-88.02551	1320.01953	-441.58450	17.72951	1316.38794	921.03802	-14.61961	-2.41416	439.43961	-330.17007	83.11484	-660.37891	191.86087	-3.23654	-22.77434	-155.83633	-0.53150
1083	9.017	1476.30066	-244.16910	1521.68188	342.78488	-88.39644	1319.68237	-442.70944	16.78767	1312.40515	908.60126	-13.55155	-2.68910	463.95975	-335.33258	85.84530	-672.90216	192.87302	-3.26938	-35.55608	-154.80687	-0.64806
1084	9.025	1477.51074	-246.27032	1519.85474	341.33636	-88.90540	1319.32275	-443.59909	15.42017	1308.87585	896.15039	-12.49393	-2.95044	489.06152	-339.33173	87.41261	-685.33759	193.93433	-3.32698	-48.74336	-153.98024	-0.61531
1085	9.033	1478.67749	-248.39386	1518.13000	339.86798	-89.55907	1318.92419	-444.14545	13.75723	1306.07947	883.67920	-11.51993	-3.10960	514.51758	-342.47025	88.51903	-697.65674	195.03160	-3.38533	-61.46712	-153.15178	-0.77281
1086	9.042	1479.79333	-250.53575	1516.52222	338.43533	-90.37008	1318.47583	-444.25757	11.99105	1304.17749	871.22278	-10.59310	-3.18325	540.14734	-344.94412	89.50520	-709.82629	196.15002	-3.39080	-73.70161	-152.26520	-1.13293
1087	9.050	1480.85046	-252.69241	1515.04480	337.11560	-91.34097	1317.97388	-443.90976	10.30371	1303.19702	858.86029	-9.62003	-3.28128	565.82855	-346.78146	90.35432	-721.74402	197.29482	-3.25514	-85.75505	-151.37909	-1.59014
1088	9.058	1481.84155	-254.86102	1513.70764	335.99713	-92.45669	1317.41821	-443.15948	8.81504	1303.04053	846.62280	-8.62349	-3.48138	591.56714	-347.91241	90.83478	-733.21729	198.45428	-2.81994	-97.84961	-150.59750	-2.01624
1089	9.067	1482.76038	-257.04007	1512.51489	335.15741	-93.69405	1316.80640	-442.13239	7.58948	1303.53821	834.43536	-7.72153	-3.72871	617.46411	-348.30325	90.69968	-744.03033	199.58992	-1.87594	-110.04152	-149.97118	-2.32414
1090	9.075	1483.60205	-259.22986	1511.46191	334.64398	-95.03095	1316.13538	-440.97705	6.69140	1304.51965	822.20612	-6.94342	-3.90738	643.57361	-348.10754	89.84023	-754.00616	200.66751	-0.26992	-122.32034	-149.43411	-2.52710
1091	9.083	1484.36401	-261.43243	1510.53540	334.47241	-96.44597	1315.40955	-439.82391	6.19030	1305.84790	809.92346	-6.20872	-3.98861	669.90338	-347.64136	88.28442	-762.99554	201.65982	1.99645	-134.67159	-148.86806	-2.68405
1092	9.092	1485.04541	-263.65082	1509.71643	334.63394	-97.91860	1314.64417	-438.76816	6.10533	1307.41760	797.63300	-5.45905	-4.05445	696.54517	-347.19022	86.08562	-770.83325	202.53157	4.76206	-147.05716	-148.20369	-2.82093
1093	9.100	1485.64709	-265.88754	1508.98633	335.10382	-99.42851	1313.86475	-437.85562	6.37222	1309.14575	785.35602	-4.69811	-4.19772	723.68884	-346.91592	83.25786	-777.31348	203.30508	7.81797	-159.42043	-147.45291	-2.92523
1094	9.108	1486.17041	-268.14386	1508.33081	335.85034	-100.94258	1313.10669	-437.07159	6.86599	1310.97192	773.04108	-3.93649	-4.42958	751.55481	-346.91425	79.80972	-782.23840	204.19763	11.12025	-171.73488	-146.68300	-2.97814
1095	9.117	1486.61694	-270.41931	1507.74146	336.83917	-102.40531	1312.41541	-436.35318	7.45352	1312.86121	760.61554	-3.16113	-4.67077	780.28650	-347.32394	75.82855	-785.51953	205.65051	15.03342	-184.02505	-145.94702	-2.99760
1096	9.125	1486.98828	-272.71240	1507.21436	338.03073	-103.74815	1311.83923	-435.62527	8.03091	1314.78162	748.08038	-2.33873	-4.82369	809.86700	-348.36078	71.48515	-787.06464	208.14156	20.41876	-196.35481	-145.23581	-3.02294
1097	9.133	1487.28577	-275.02078	1506.74866	339.37494	-104.90488	1311.41943	-434.83972	8.52581	1316.67505	735.49603	-1.43862	-4.85948	840.24915	-350.15417	66.91226	-786.43292	211.87381	28.28687	-208.77515	-144.52390	-3.04804
1098	9.142	1487.51050	-277.34186	1506.34460	340.80728	-105.82603	1311.18274	-433.99561	8.88858	1318.47522	722.90424	-0.47691	-4.84604	871.45612	-352.61087	62.16932	-782.93219	216.50845	39.02003	-221.26784	-143.80057	-3.04277
1099	9.150	1487.66357	-279.67291	1506.00330	342.24826	-106.49558	1311.13953	-433.13733	9.08743	1320.16138	710.33063	0.47269	-4.87942	903.39478	-355.53299	57.34741	-776.30884	221.14214	51.79760	-233.78253	-143.02682	-3.01945
1100	9.158	1487.74597	-282.01135	1505.72510	343.60861	-106.94056	1311.28662	-432.34824	9.08985	1321.78540	697.80792	1.34433	-4.98877	935.69836	-358.74747	52.59499	-767.02423	224.66161	64.85968	-246.31808	-142.14464	-3.02252
1101	9.167	1487.75891	-284.35461	1505.51050	344.79904	-107.22288	1311.61023	-431.74222	8.84187	1323.45020	685.33215	2.15464	-5.13201	967.78497	-362.05197	48.05289	-755.66150	226.27274	76.35478	-258.93365	-141.14685	-3.07537
1102	9.175	1487.70313	-286.70026	1505.35938	345.74500	-107.41936	1312.08643	-431.41931	8.30887	1325.26196	672.83612	2.97797	-5.26156	998.96594	-365.16925	43.80642	-742.29425	225.79919	85.02414	-271.67645	-140.10109	-3.15422
1103	9.183	1487.57983	-289.04581	1505.27185	346.40161	-107.60509	1312.68359	-431.39346	7.55566	1327.26367	660.24866	3.84690	-5.36112	1028.57312	-367.83960	39.83241	-726.53320	223.56041	90.39870	-284.50543	-139.10721	-3.21430
1104	9.192	1487.39001	-291.38892	1505.24756	346.75589	-107.84583	1313.37024	-431.58630	6.73169	1329.38379	647.55505	4.73755	-5.42887	1056.13818	-369.91052	35.97806	-707.98340	219.99174	92.62790	-297.31604	-138.22105	-3.21959
1105	9.200	1487.13464	-293.72720	1505.28613	346.82138	-108.19473	1314.12109	-431.90631	5.96006	1331.48364	634.79688	5.63773	-5.45930	1081.49280	-371.33777	32.03520	-686.50751	215.35403	92.16489	-310.05719	-137.40509	-3.14994
1106	9.208	1486.81470	-296.05826	1505.38745	346.63635	-108.69013	1314.92029	-432.31314	5.27182	1333.47290	622.02100	6.54829	-5.44628	1104.66333	-372.14633	27.86161	-662.16602	209.73518	89.54950	-322.79422	-136.57004	-3.02919
1107	9.217	1486.43140	-298.37967	1505.55127	346.26505	-109.35413	1315.76172	-432.80817	4.62841	1335.36328	609.21777	7.45135	-5.38641	1125.60718	-372.38776	23.49417	-635.11438	203.21169	85.38881	-335.62668	-135.65674	-2.92898
1108	9.225	1485.98560	-300.68909	1505.77710	345.79367	-110.19505	1316.64490	-433.37509	3.98800	1337.20349	596.35156	8.33406	-5.28834	1143.99231	-372.18637	19.20554	-605.62158	195.93448	80.37703	-348.57471	-134.66971	-2.90151
1109	9.233	1485.47839	-302.98404	1506.06506	345.31714	-111.21938	1317.56799	-433.94366	3.35437	1338.99719	583.44440	9.21450	-5.17652	1159.26514	-371.79233	15.38739	-574.08447	188.09760	75.19859	-361.58350	-133.66882	-2.92696
1110	9.242	1484.91089	-305.26221	1506.41467	344.92123	-112.43841	1318.52258	-434.42441	2.75169	1340.70703	570.55029	10.12823	-5.07157	1171.00049	-371.38901	12.26410	-540.93390	179.86880	70.37950	-374.58881	-132.72684	-2.93640
1111	9.250	1484.28406	-307.52112	1506.82593	344.67227	-113.85364	1319.49072	-434.75937	2.16908	1342.30237	557.68542	11.08955	-4.97541	1179.12573	-370.89133	9.73475	-506.50839	171.37164	66.20943	-387.54742	-131.84378	-2.88445
1112	9.258	1483.59888	-309.75839	1507.29846	344.61380	-115.44449	1320.44739	-434.93036	1.56231	1343.77295	544.82263	12.07538	-4.88510	1183.76172	-370.07278	7.50074	-471.01050	162.75185	62.78830	-400.46191	-130.94189	-2.80040
1113	9.267	1482.85645	-311.97162	1507.83203	344.76782	-117.18093	1321.36682	-434.94293	0.89561	1345.11792	531.92035	13.06038	-4.80239	1184.99951	-368.80600	5.26149	-434.59122	154.24927	60.19630	-413.38544	-129.98883	-2.74225
1114	9.275	1482.05774	-314.15839	1508.42664	345.13937	-119.04139	1322.22693	-434.80762	0.15387	1346.33630	518.98816	14.04289	-4.71914	1182.91138	-367.14957	2.84433	-397.46921	146.19589	58.65089	-426.36517	-129.03163	-2.72556
1115	9.283	1481.20398	-316.31635	1509.08179	345.72226	-121.01715	1323.01099	-434.52948	-0.67280	1347.42590	506.13522	15.04678	-4.61989	1177.67139	-365.24255	0.30157	-359.98453	138.92935	58.43825	-439.39093	-128.08960	-2.72906
1116	9.292	1480.29602	-318.44299	1509.79749	346.50485	-123.10928	1323.70972	-434.11127	-1.59494	1348.38318	493.52948	16.12987	-4.50059	1169.61035	-363.19379	-2.07087	-322.61899	132.67957	59.61868	-452.41888	-127.13707	-2.72188
1117	9.300	1479.33496	-320.53604	1510.57336	347.47452	-125.32317	1324.32178	-433.55872	-2.61914	1349.20520	481.32959	17.36013	-4.34733	1159.23816	-361.15802	-3.91093	-285.98767	127.47846	61.78667	-465.42291	-126.19418	-2.67630
1118	9.308	1478.32178	-322.59299	1511.40930	348.61334	-127.65897	1324.85120	-432.88171	-3.74283	1349.89050	469.64551	18.76616	-4.08764	1147.26563	-359.36313	-5.06096	-250.72971	123.12015	64.14630	-478.39536	-125.32588	-2.60239
1119	9.317	1477.25745	-324.61148	1512.30493	349.88394	-130.09894	1325.30164	-432.10300	-4.94707	1350.43567	458.52618	20.36068	-3.60888	1134.47290	-357.94998	-5.63281	-217.30859	119.28984	65.88133	-491.33856	-124.55925	-2.55163
1120	9.325	1476.14319	-326.58911	1513.26025	351.21527	-132.59380	1325.67566	-431.27313	-6.19163	1350.83020	447.96875	22.19092	-2.84273	1121.44189	-356.88126	-5.87283	-185.86676	115.81876	66.52126	-504.27606	-123.87199	-2.54514
1121	9.333	1474.97998	-328.52347	1514.27478	352.50156	-135.05573	1325.98181	-430.47229	-7.42082	1351.05176	437.96609	24.26380	-1.78908	1108.45911	-355.99640	-6.00901	-156.26373	112.77609	66.00835	-517.21808	-123.23867	-2.53836
1122	9.342	1473.76868	-330.41214	1515.34851	353.62070	-137.37650	1326.23804	-429.79495	-8.57936	1351.06763	428.59024	26.47217	-0.46020	1095.61169	-355.12399	-6.14137	-128.19598	110.34286	64.53662	-530.12219	-122.62322	-2.48778
1123	9.350	1472.51062	-332.25275	1516.48120	354.46277	-139.46187	1326.46533	-429.33252	-9.62539	1350.83643	420.02722	28.66753	1.14781	1082.85168	-354.20853	-6.23854	-101.23218	108.66071	62.40250	-542.93237	-121.95015	-2.40803
1124	9.358	1471.20654	-334.04285	1517.67249	354.95227	-141.24739	1326.68079	-429.16229	-10.52964	1350.31592	412.52960	30.70660	3.04179	1070.06091	-353.33002	-6.23892	-74.88757	107.73743	59.90334	-555.63495	-121.14950	-2.35294
1125	9.367	1469.85767	-335.78009	1518.92236	355.06226	-142.69759	1326.89661	-429.33987	-11.26979	1349.47314	406.33463	32.46326	5.25076	1057.18140	-352.57388	-6.13828	-48.87604	107.45030	57.24367	-568.25360	-120.22179	-2.37020
1126	9.375	1468.46509	-337.46204	1520.23047	354.82123	-143.80310	1327.12085	-429.89520	-11.83754	1348.28662	401.54398	33.99507	7.91297	1044.29993	-351.89261	-6.01280	-23.35999	107.64957	54.45311	-580.83002	-119.23765	-2.45818
1127	9.383	1467.02954	-339.08627	1521.59668	354.30515	-144.57053	1327.35486	-430.83124	-12.25389	1346.73804	398.06116	35.73188	11.48246	1031.57544	-351.13058	-5.98592	1.00287	108.25482	51.35034	-593.42444	-118.28347	-2.56401
1128	9.392	1465.55237	-340.65042	1523.02063	353.61200	-145.01526	1327.58679	-432.12045	-12.56932	1344.80725	395.89432	38.32985	16.98402	1019.02570	-350.22437	-6.11692	23.24139	109.27786	47.62274	-606.07263	-117.41304	-2.64144
1129	9.400	1464.03442	-342.15207	1524.50220	352.82932	-145.16792	1327.78943	-433.70236	-12.83887	1342.47412	395.78705	42.13520	25.78075	1006.46936	-349.31290	-6.31964	42.39111	110.75948	43.00795	-618.73523	-116.64223	-2.67856
1130	9.408	1462.47681	-343.58881	1526.04126	352.01025	-145.08076	1327.92615	-435.49173	-13.09048	1339.72119	399.30771	46.72382	38.40969	993.73682	-348.60553	-6.43696	57.75348	112.67374	37.44712	-631.35370	-115.95094	-2.67865
1131	9.417	1460.88062	-344.95825	1527.63745	351.16577	-144.82024	1327.95959	-437.39444	-13.31324	1336.54016	407.80768	51.01379	53.40291	980.75922	-348.24957	-6.34735	68.96271	114.89519	31.09079	-643.92542	-115.29118	-2.66735
1132	9.425	1459.24670	-346.25800	1529.29053	350.27130	-144.44496	1327.86145	-439.31870	-13.46500	1332.93896	421.30905	53.88141	67.73109	967.53510	-348.25104	-6.04171	75.92383	117.23059	24.18051	-656.48877	-114.62532	-2.69779
1133	9.433	1457.57629	-347.48557	1531.00037	349.28329	-143.98749	1327.61829	-441.18140	-13.48719	1328.94507	438.63269	54.78386	78.79715	954.27319	-348.31345	-5.70838	78.69525	119.47017	17.00509	-669.08301	-113.93931	-2.80279
1134	9.442	1455.87024	-348.63867	1532.76672	348.15994	-143.45825	1327.22876	-442.91483	-13.32180	1324.60767	458.35150	53.97810	86.03382	941.36768	-347.94284	-5.63894	77.35809	121.40929	10.09335	-681.70654	-113.22093	-2.94597
1135	9.450	1454.12976	-349.71481	1534.58936	346.87561	-142.86287	1326.69641	-444.47110	-12.92568	1320.00525	479.43042	52.22931	90.68467	928.97278	-346.97385	-5.92970	71.99969	122.88446	4.36717	-694.30853	-112.45798	-3.05284
1136	9.458	1452.35583	-350.71167	1536.46802	345.42822	-142.21013	1326.02551	-445.81671	-12.28341	1315.24951	501.30121	50.19118	94.31050	916.75525	-345.83258	-6.33744	62.95068	123.90508	0.68823	-706.86591	-111.66612	-3.09189
1137	9.467	1450.54932	-351.62677	1538.40259	343.84045	-141.50732	1325.21802	-446.91693	-11.41825	1310.48889	523.72217	47.94784	97.64504	904.25372	-345.06790	-6.53025	51.12195	124.66444	-0.91800	-719.42316	-110.89848	-3.09851
1138	9.475	1448.71155	-352.45773	1540.39282	342.15070	-140.75731	1324.26831	-447.72556	-10.38889	1305.90479	546.62427	45.12098	100.59435	891.39545	-344.71906	-6.45868	37.91534	125.32747	-1.26925	-732.02338	-110.20447	-3.11701
1139	9.483	1446.84326	-353.20218	1542.43848	340.40359	-139.96259	1323.16553	-448.19424	-9.26635	1301.69324	569.95593	41.31338	102.78496	878.44824	-344.38818	-6.32041	24.55048	125.95394	-1.24508	-744.65723	-109.58429	-3.14258
1140	9.492	1444.94580	-353.85767	1544.53943	338.64978	-139.12579	1321.90271	-448.29053	-8.10593	1298.03601	593.58173	36.39756	103.95177	865.60187	-343.80963	-6.23579	11.54230	126.61600	-1.27678	-757.28210	-108.99948	-3.13510
1141	9.500	1443.01990	-354.42184	1546.69519	336.94476	-138.24387	1320.48401	-448.00998	-6.93838	1295.07605	617.30353	30.54577	104.08369	852.87622	-343.03442	-6.20544	-1.13135	127.39956	-1.44905	-769.83679	-108.42236	-3.06936
1142	9.508	1441.06677	-354.89224	1548.90576	335.34497	-137.31209	1318.92896	-447.38275	-5.78685	1292.90637	640.97186	24.11128	103.39931	840.27698	-342.19604	-6.26475	-13.61493	128.31061	-1.73655	-782.20428	-107.84546	-2.95053
1143	9.517	1439.08740	-355.26648	1551.17090	333.90918	-136.33786	1317.27368	-446.47375	-4.69737	1291.56421	664.58264	17.39691	102.17697	827.80823	-341.34848	-6.44537	-26.00177	129.28949	-2.08900	-794.22400	-107.25646	-2.77291
1144	9.525	1437.08276	-355.54218	1553.49036	332.70163	-135.34776	1315.56433	-445.37036	-3.76894	1291.02502	688.25543	10.50021	100.58957	815.40228	-340.47897	-6.67157	-38.34448	130.30925	-2.43501	-805.79755	-106.63259	-2.46433
1145	9.533	1435.05408	-355.71692	1555.86401	331.78656	-134.38464	1313.84570	-444.16040	-3.15141	1291.20654	712.12128	3.46533	98.71000	802.96545	-339.55444	-6.83705	-50.67871	131.38969	-2.70359	-816.90881	-105.95039	-1.87400
1146	9.542	1433.00220	-355.78830	1558.29150	331.21436	-133.49905	1312.15271	-442.91205	-2.98014	1291.99915	736.24628	-3.51946	96.59072	790.50421	-338.54584	-6.93748	-63.01581	132.50714	-2.86587	-827.50983	-105.22614	-0.80434
1147	9.550	1430.92810	-355.75391	1560.77258	331.00922	-132.73747	1310.51147	-441.66809	-3.28917	1293.31055	760.65729	-10.23059	94.21913	778.15112	-337.42596	-7.07396	-75.33893	133.58281	-2.94889	-837.51288	-104.52904	0.90090
1148	9.558	1428.83301	-355.61136	1563.30725	331.16672	-132.13103	1308.95276	-440.44879	-3.98284	1295.08215	785.42163	-16.61077	91.47053	766.05219	-336.14386	-7.36369	-87.63647	134.58745	-2.99896	-846.90356	-103.86337	3.19671
1149	9.567	1426.71802	-355.35822	1565.89502	331.65912	-131.69133	1307.52197	-439.25275	-4.88957	1297.26868	810.68719	-22.76808	88.22445	754.17615	-334.68530	-7.82778	-99.92737	135.57272	-3.04535	-855.66803	-103.08808	5.77472
1150	9.575	1424.58386	-354.99210	1568.53589	332.43860	-131.41768	1306.27502	-438.06000	-5.84841	1299.80701	836.62842	-28.81522	84.45405	742.23132	-333.19104	-8.32179	-112.23291	136.58456	-3.09959	-863.57568	-102.13776	8.30251
1151	9.583	1422.43176	-354.51053	1571.22961	333.43634	-131.30463	1305.26135	-436.84888	-6.75423	1302.60193	863.37292	-34.72794	80.16654	729.93433	-331.89453	-8.63908	-124.55853	137.61148	-3.15615	-870.23962	-101.26892	10.71499
1152	9.592	1420.26282	-353.91110	1573.97595	334.57001	-131.33916	1304.51245	-435.61685	-7.54721	1305.53650	890.97742	-40.35265	75.39062	717.30048	-330.93863	-8.68666	-136.90765	138.61490	-3.19624	-875.41498	-100.88177	13.22523
1153	9.600	1418.07788	-353.19144	1576.77466	335.76273	-131.50163	1304.03918	-434.38782	-8.19072	1308.49719	919.40668	-45.55976	70.25211	704.50354	-330.30249	-8.50577	-149.27130	139.57928	-3.21418	-879.03387	-101.17357	16.29323
1154	9.608	1415.87805	-352.34921	1579.62561	336.95560	-131.77895	1303.83411	-433.20432	-8.66870	1311.39893	948.53406	-50.39099	64.95206	691.67834	-329.81613	-8.22023	-161.63281	140.54063	-3.22582	-880.99646	-101.98903	20.65563
1155	9.617	1413.66443	-351.38214	1582.52844	338.10590	-132.15866	1303.87830	-432.11462	-8.99137	1314.19971	978.17236	-55.00682	59.64089	678.94135	-329.25018	-7.99273	-174.00604	141.55380	-3.24733	-881.05048	-102.84772	27.00197
1156	9.625	1411.43774	-350.28806	1585.48279	339.17944	-132.60237	1304.14880	-431.16260	-9.18380	1316.89880	1008.05731	-59.51329	54.37580	666.34003	-328.48624	-7.90857	-186.43616	142.61887	-3.28559	-878.75824	-103.21214	35.38158
1157	9.633	1409.19922	-349.06488	1588.48828	340.14755	-133.04483	1304.62329	-430.38229	-9.26339	1319.51831	1037.81873	-63.92315	49.24195	653.79370	-327.57251	-7.91322	-198.95520	143.66754	-3.34118	-873.55524	-102.77181	44.98153
1158	9.642	1406.94995	-347.71045	1591.54419	340.99347	-133.41714	1305.27869	-429.79330	-9.22988	1322.07947	1066.99170	-68.22851	44.43919	641.20837	-326.60886	-7.91143	-211.54675	144.64864	-3.39513	-864.96130	-101.47186	54.49611
1159	9.650	1404.69116	-346.22247	1594.65027	341.72083	-133.65706	1306.08948	-429.39917	-9.07454	1324.59131	1095.05945	-72.39558	40.15170	628.56897	-325.63974	-7.87106	-224.16803	145.57953	-3.41229	-852.75446	-99.59085	62.72102
1160	9.658	1402.42432	-344.59778	1597.80615	342.35138	-133.70941	1307.02954	-429.19135	-8.79901	1327.04993	1121.50391	-76.27904	36.38758	615.90649	-324.64914	-7.81964	-236.80789	146.49326	-3.37993	-836.96063	-97.77330	68.88322
1161	9.667	1400.15100	-342.83203	1601.01270	342.91400	-133.53169	1308.07544	-429.15024	-8.42366	1329.44128	1145.80200	-79.64516	32.98490	603.23962	-323.63016	-7.78676	-249.49612	147.41446	-3.31608	-817.71436	-96.63276	72.58644
1162	9.675	1397.87280	-340.91907	1604.27173	343.43497	-133.10196	1309.20825	-429.24307	-7.97585	1331.74243	1167.37573	-82.34213	29.70830	590.53571	-322.63116	-7.76837	-262.25742	148.37759	-3.23994	-795.09277	-96.32959	73.68255
1163	9.683	1395.59094	-338.85107	1607.58667	343.93918	-132.42717	1310.41125	-429.42664	-7.47286	1333.92761	1185.59668	-84.33869	26.39808	577.75049	-321.69397	-7.74360	-275.06586	149.39832	-3.15850	-769.06390	-96.64187	72.30154
1164	9.692	1393.30566	-336.61969	1610.96277	344.45895	-131.54730	1311.66809	-429.65558	-6.91631	1335.97363	1199.98633	-85.62860	23.07475	564.90118	-320.79004	-7.69856	-287.84503	150.45636	-3.06758	-739.63690	-97.33390	68.93541
1165	9.700	1391.01489	-334.21985	1614.40515	345.03537	-130.51773	1312.96387	-429.89163	-6.29682	1337.86316	1210.49097	-86.24215	19.85711	552.03668	-319.87482	-7.61105	-300.53537	151.52905	-2.95651	-707.07080	-98.35314	64.38206
1166	9.708	1388.71387	-331.65634	1617.91479	345.70657	-129.37378	1314.28662	-430.10458	-5.60145	1339.58691	1217.37280	-86.23404	16.83796	539.17285	-318.94312	-7.45397	-313.17398	152.59813	-2.83529	-671.88605	-99.76443	59.52465
1167	9.717	1386.39429	-328.95370	1621.48230	346.49963	-128.11269	1315.62378	-430.26501	-4.82536	1341.14246	1220.76172	-85.59547	14.01313	526.30042	-317.98563	-7.24069	-325.87686	153.63577	-2.74832	-634.68451	-101.64651	55.07756
1168	9.725	1384.04602	-326.16641	1625.07764	347.43100	-126.70726	1316.95886	-430.34027	-3.98370	1342.53015	1220.46204	-84.14168	11.26417	513.41510	-316.97308	-7.02630	-338.72150	154.62915	-2.72638	-595.98883	-104.05570	51.44824
1169	9.733	1381.66296	-323.38287	1628.64197	348.50732	-125.13174	1318.27161	-430.29865	-3.10557	1343.75330	1216.22021	-81.49159	8.50328	500.51620	-315.94385	-6.85369	-351.67609	155.59412	-2.74455	-556.21448	-106.99689	48.76675
1170	9.742	1379.25330	-320.71320	1632.08459	349.72949	-123.37787	1319.54199	-430.11325	-2.21180	1344.82031	1208.26636	-77.57445	5.85462	487.61298	-315.01270	-6.72780	-364.66376	156.55090	-2.75683	-515.75684	-110.40768	46.99981
1171	9.750	1376.85193	-318.25827	1635.29675	351.10080	-121.45621	1320.75354	-429.76154	-1.30205	1345.74365	1197.56384	-73.14526	3.64112	474.78287	-314.21234	-6.63004	-377.66019	157.50616	-2.75407	-475.07767	-114.21474	46.04634
1172	9.758	1374.52673	-316.08337	1638.17578	352.62827	-119.39327	1321.89478	-429.22577	-0.36342	1346.53564	1185.31201	-69.35715	2.14409	462.16656	-313.44635	-6.51872	-390.69818	158.43875	-2.77574	-434.66592	-118.38597	45.80009
1173	9.767	1372.36975	-314.21356	1640.64453	354.31143	-117.23289	1322.95557	-428.50275	0.60728	1347.20264	1172.44873	-66.99696	1.30817	449.84515	-312.65103	-6.32616	-403.78949	159.30904	-2.85884	-394.97226	-122.87489	46.17762
1174	9.775	1370.48083	-312.63510	1642.65356	356.12833	-115.03641	1323.92847	-427.61603	1.58710	1347.74158	1159.59424	-66.10104	0.81984	437.79102	-311.86996	-5.98629	-416.86435	160.11829	-2.97848	-356.47238	-127.50839	47.05593
1175	9.783	1368.95789	-311.30402	1644.17554	358.02859	-112.87386	1324.80615	-426.61752	2.53465	1348.13940	1146.91711	-65.92786	0.49942	425.95886	-311.16568	-5.46155	-429.82776	160.92090	-3.07466	-319.72522	-131.98561	48.15587
1176	9.792	1367.89294	-310.17719	1645.19849	359.93408	-110.80714	1325.57825	-425.57913	3.41507	1348.37781	1134.22168	-65.59317	0.33015	414.35645	-310.56604	-4.74038	-442.66922	161.72655	-3.14431	-285.20813	-136.05338	49.00542
1177	9.800	1367.36243	-309.23965	1645.71948	361.74600	-108.87383	1326.23413	-424.58118	4.21457	1348.43506	1121.40552	-64.83215	0.21766	403.04828	-310.08047	-3.81480	-455.45175	162.46423	-3.24753	-253.02023	-139.66820	49.04697
1178	9.808	1367.41199	-308.51276	1645.73694	363.35614	-107.08295	1326.76672	-423.69690	4.93134	1348.27795	1108.57825	-63.92260	0.02709	392.16040	-309.69958	-2.65938	-468.19971	163.14473	-3.38818	-222.77606	-143.01682	47.89797
1179	9.817	1368.04797	-308.06805	1645.25342	364.65826	-105.42379	1327.16821	-422.97696	5.56301	1347.86157	1095.83789	-63.10783	-0.25271	381.88354	-309.39960	-1.22741	-480.85767	163.97852	-3.46020	-193.81055	-146.43182	45.62476
1180	9.825	1369.23523	-308.03729	1644.28662	365.56232	-103.87798	1327.42957	-422.44775	6.11429	1347.15137	1083.17432	-62.28322	-0.51211	372.46649	-309.20163	0.53217	-493.37958	165.17059	-3.37502	-165.47276	-150.17937	42.71383
1181	9.833	1370.89709	-308.57959	1642.88245	366.01508	-102.42613	1327.54504	-422.12247	6.60799	1346.14111	1070.53601	-61.21552	-0.66164	364.21130	-309.21033	2.66190	-505.82840	166.62698	-3.19251	-137.31075	-154.27319	39.72981
1182	9.842	1372.92444	-309.82098	1641.11865	366.01663	-101.05070	1327.51257	-422.01431	7.07845	1344.84729	1057.89526	-59.93216	-0.74288	357.42566	-309.58063	5.24496	-518.32788	168.02847	-3.05895	-109.21404	-158.52408	37.02377
1183	9.850	1375.20215	-311.80273	1639.09705	365.61969	-99.74113	1327.33167	-422.14468	7.56367	1343.29456	1045.27319	-58.69118	-0.86365	352.37177	-310.50140	8.53783	-530.92017	169.18835	-3.03590	-81.56262	-162.68898	34.66193
1184	9.858	1377.63062	-314.43414	1636.92346	364.91061	-98.49858	1327.00500	-422.54050	8.10467	1341.50305	1032.71289	-57.65517	-1.05954	349.37799	-312.21213	13.09000	-543.54388	170.16541	-3.07530	-55.22026	-166.54962	32.45983
1185	9.867	1380.12915	-317.45654	1634.68518	363.98230	-97.33945	1326.53992	-423.21936	8.73670	1339.47559	1020.21832	-56.75179	-1.27428	349.10370	-314.98395	19.60482	-556.13666	171.07843	-3.13842	-31.29794	-169.97238	30.10569
1186	9.875				362.91257	-96.29660	1325.94678	-424.17334	9.47731	1337.19482	1007.73407	-55.79966	-1.44235	352.55603	-319.06842	28.43461	-568.69922	171.99364	-3.23620	-10.83611	-172.93288	27.35987
1187	9.883				361.75647	-95.41042	1325.23755	-425.36298	10.33052	1334.63489	995.20605	-54.72829	-1.57155	360.58972	-324.60144	39.10191	-581.27472	172.92662	-3.37791	5.44994	-175.34991	24.11369
1188	9.892				360.54477	-94.71362	1324.42615	-426.72339	11.29519	1331.77686	982.65161	-53.66543	-1.74874	373.31921	-331.44006	50.35653	-593.89093	173.85826	-3.53769	17.27654	-176.90227	20.29308
1189	9.900				359.28223	-94.22514	1323.53271	-428.17612	12.34277	1328.61633	970.12958	-52.76081	-2.02526	390.04404	-339.06073	60.74996	-606.53925	174.77475	-3.65870	24.67827	-177.18188	15.86141
1190	9.908				357.95050	-93.95388	1322.58484	-429.63290	13.37077	1325.15405	957.65277	-51.93905	-2.31897	409.68237	-346.69315	69.25748	-619.19800	175.68848	-3.69515	27.73686	-176.07004	10.99580
1191	9.917				356.51840	-93.89589	1321.61145	-430.99298	14.18259	1321.38403	945.17725	-50.96610	-2.50796	431.25040	-353.64380	75.54845	-631.84357	176.62100	-3.66576	26.41338	-173.97791	6.27386
1192	9.925				354.95862	-94.02420	1320.63770	-432.16217	14.53809	1317.32361	932.66302	-49.80694	-2.61060	454.07373	-359.53467	79.87260	-644.45636	177.58804	-3.65109	20.71660	-171.67303	2.54567
1193	9.933				353.26746	-94.29527	1319.68372	-433.07834	14.28559	1313.07690	920.10437	-48.68874	-2.77071	477.74799	-364.30615	82.77635	-657.03815	178.61171	-3.71846	11.13838	-169.73911	0.36700
1194	9.942				351.47855	-94.67078	1318.76147	-433.70248	13.48951	1308.87476	907.50922	-47.72419	-3.04373	502.01816	-368.08197	84.82822	-669.60327	179.72400	-3.85139	-1.07466	-168.30368	-0.44162
1195	9.950				349.66718	-95.12688	1317.87341	-433.99469	12.39906	1305.03589	894.88562	-46.74814	-3.31835	526.72418	-370.99414	86.41799	-682.14117	180.90936	-3.96940	-14.29121	-167.23166	-0.56600
1196	9.958				347.94193	-95.64898	1317.01624	-433.90894	11.27825	1301.86255	882.26007	-45.62845	-3.49061	551.78937	-373.03690	87.66261	-694.60132	182.08011	-4.00377	-27.32607	-166.28497	-0.63039
1197	9.967				346.42227	-96.23044	1316.18420	-433.40430	10.28555	1299.54724	869.67780	-44.47213	-3.59352	577.15845	-374.08450	88.47970	-706.92102	183.16733	-3.93998	-39.86644	-165.27208	-0.88089
1198	9.975				345.19937	-96.87217	1315.37122	-432.47037	9.44424	1298.11951	857.17029	-43.42613	-3.70666	602.72186	-374.11148	88.80862	-719.05933	184.18864	-3.82515	-52.11464	-164.27351	-1.23609
1199	9.983				344.28168	-97.57040	1314.57178	-431.16507	8.66282	1297.41919	844.74915	-42.49262	-3.84144	628.33435	-373.35947	88.75337	-731.01733	185.20294	-3.73875	-64.26331	-163.51294	-1.53272
1200	9.992				343.56033	-98.30388	1313.77954	-429.63925	7.85731	1297.12378	832.39722	-41.60267	-3.97217	653.91925	-372.22562	88.51093	-742.85687	186.23787	-3.71008	-76.37447	-162.99991	-1.73359
