# Supplementary material for: Novel Methods for Surface EMG Analysis and Exploration Based on Multi-Modal Gaussian Mixture Models
Source: PLoS One. 2016 Jun 30;11(6):e0157239. doi: 10.1371/journal.pone.0157239 (PMC4928879; doi:10.1371/journal.pone.0157239)
Supplement: S2 File — (ZIP) [file pone.0157239.s002.zip › Haf_horses_walk_data/Haf_h12_w3_emg.anc]

File_Type:	Analog R/C ASCII	Generation#:	2
Board_Type:	NI USB-6225	Polarity:	Bipolar
Trial_Name:	Sonjaw	Trial#:	3	Duration(Sec.):	9.999166	#Channels:	64
BitDepth:	16	PreciseRate:	1200.000000
Name	LDL	acc1x	acc1y	acc1z	GM1L	acc2x	acc2y	acc2z	GM2L	acc3x	acc3y	acc3z	GM3L	acc4x	acc4y	acc4z	LDR	acc5x	acc5y	acc5z	GM1R	acc6x	acc6y	acc6z	GM2R	acc7x	acc7y	acc7z	GM3R	acc8x	acc8y	acc8z	BLDL	acc9x	acc9y	acc9z	BGM1L	acc10x	acc10y	acc10z	BGM2L	acc11x	acc11y	acc11z	BGM3L	acc12x	acc12y	acc12z	BLDR
Rate	1200	1200	1200	1200	1200	1200	1200	1200	1200	1200	1200	1200	1200	1200	1200	1200	1200	1200	1200	1200	1200	1200	1200	1200	1200	1200	1200	1200	1200	1200	1200	1200	1200	1200	1200	1200	1200	1200	1200	1200	1200	1200	1200	1200	1200	1200	1200	1200	1200
Range	5000	5000	5000	5000	5000	5000	5000	5000	5000	5000	5000	5000	5000	5000	5000	5000	5000	5000	5000	5000	5000	5000	5000	5000	5000	5000	5000	5000	5000	5000	5000	5000	5000	5000	5000	5000	5000	5000	5000	5000	5000	5000	5000	5000	5000	5000	5000	5000	5000
0.000000	-137	2417	-2330	-14639	-159	-53	-3565	-13582	773	-3681	-3697	-13386	-424	-972	-3429	-10626	37	3854	5180	-15217	-109	-21	-99	-69	-130	-8359	11676	-10992	-346	-7302	11081	-5122	-297	-6297	12444	-10794	-60	-63	-108	39	-149	15	32	-76	-21	-60	81	-30	6
0.000833	-139	2395	-2651	-14760	-136	-371	-3645	-13468	785	-4459	-3521	-13067	-343	-1351	-2922	-10328	2	3774	5135	-15332	-107	-18	-99	-73	-129	-8581	11574	-11011	-267	-7439	11041	-5172	-276	-6725	12395	-10842	-61	-59	-105	41	-145	18	35	-74	-18	-57	81	-29	0
0.001667	-137	2385	-2955	-14916	-97	-729	-3760	-13333	778	-5231	-3359	-12829	-257	-1801	-2460	-9944	15	3671	5121	-15458	-103	-21	-96	-68	-144	-8797	11446	-11027	-310	-7576	10947	-5246	-115	-7147	12353	-10886	-62	-62	-108	39	-152	18	35	-74	-22	-60	81	-31	0
0.002500	-133	2369	-3235	-15112	-101	-1119	-3806	-13188	759	-5980	-3208	-12670	-426	-2319	-2051	-9467	40	3552	5135	-15605	-105	-21	-98	-69	-154	-9004	11302	-11034	-298	-7711	10844	-5319	-64	-7560	12313	-10902	-60	-58	-108	38	-151	16	32	-76	-19	-58	81	-35	1
0.003333	-133	2363	-3488	-15342	-133	-1552	-3876	-13029	758	-6711	-3067	-12568	-513	-2890	-1706	-8900	9	3417	5178	-15765	-105	-22	-98	-70	-138	-9198	11138	-11037	-172	-7837	10731	-5412	-112	-7963	12282	-10972	-62	-58	-107	38	-154	17	32	-74	-21	-58	79	-35	0
0.004167	-147	2363	-3716	-15608	-120	-2028	-3934	-12867	733	-7417	-2937	-12543	-391	-3519	-1426	-8255	3	3262	5244	-15946	-103	-22	-99	-69	-147	-9382	10962	-11029	-184	-7961	10609	-5515	-114	-8347	12252	-11007	-64	-59	-107	18	-151	16	34	-75	-19	-57	77	-31	0
0.005000	-149	2369	-3911	-15907	-99	-2546	-3971	-12699	682	-8083	-2815	-12570	-398	-4156	-1214	-7539	36	3101	5331	-16147	-105	-23	-100	-70	-195	-9561	10770	-11018	-212	-8074	10472	-5627	-148	-8708	12223	-11033	-62	-58	-109	40	-151	18	32	-78	-24	-60	77	-33	-4
0.005833	-149	2379	-4077	-16245	-42	-3104	-3985	-12533	639	-8704	-2692	-12641	-329	-4840	-1063	-6761	99	2920	5433	-16350	-105	-26	-102	-70	-216	-9705	10573	-10997	-173	-8177	10321	-5746	-152	-9049	12188	-11055	-65	-61	-119	38	-152	18	33	-76	-19	-61	79	-35	-5
0.006667	-150	2395	-4212	-16602	-38	-3695	-3963	-12363	606	-9270	-2567	-12747	-213	-5492	-976	-5926	131	2732	5549	-16610	-107	-24	-102	-72	-245	-9845	10364	-10971	-128	-8274	10160	-5878	-66	-9359	12146	-11065	-63	-64	-109	37	-154	13	29	-77	-27	-64	76	-33	0
0.007500	-146	2411	-4319	-16993	-92	-4318	-3905	-12216	547	-9783	-2430	-12854	-163	-6153	-930	-5052	11	2542	5682	-16863	-104	-26	-99	-68	-239	-9961	10160	-10931	-113	-8350	9994	-6005	-33	-9635	12099	-11064	-67	-62	-104	39	-148	3	34	-75	-24	-58	81	-32	-1
0.008333	-139	2433	-4390	-17386	-73	-4958	-3799	-12070	480	-10234	-2277	-12974	-135	-6788	-931	-4155	-39	2351	5821	-17129	-104	-24	-91	-66	-211	-10059	9945	-10886	-88	-8417	9816	-6136	-78	-9878	12037	-11052	-65	-56	-104	42	-149	20	34	-76	-26	-66	86	-28	-1
0.009167	-139	2470	-4434	-17799	-48	-5620	-3644	-11936	448	-10623	-2101	-13065	-152	-7380	-955	-3270	-50	2154	5964	-17407	-105	-24	-97	-68	-237	-10144	9732	-10831	-62	-8471	9623	-6268	-62	-10089	11958	-11038	-61	-56	-101	41	-150	20	43	-78	-17	-59	80	-29	1
0.010000	-147	2504	-4452	-18214	-121	-6294	-3433	-11843	409	-10952	-1900	-13132	-182	-7929	-1003	-2361	-129	1957	6108	-17685	-107	-24	-99	-70	-267	-10218	9518	-10778	-119	-8517	9420	-6383	26	-10264	11860	-11009	-63	-61	-108	38	-150	15	28	-80	-23	-60	78	-32	-3
0.010833	-143	2544	-4440	-18630	-186	-6970	-3163	-11760	367	-11213	-1664	-13139	-142	-8411	-1056	-1494	-135	1768	6260	-17967	-109	-26	-101	-68	-235	-10260	9312	-10712	-204	-8545	9213	-6518	59	-10404	11744	-10966	-67	-60	-109	36	-161	15	29	-84	-24	-66	80	-34	-4
0.011667	-143	2586	-4387	-19031	-187	-7638	-2834	-11707	349	-11414	-1386	-13084	-87	-8828	-1106	-644	-95	1587	6407	-18233	-104	-25	-100	-81	-201	-10288	9112	-10643	-169	-8568	9003	-6635	111	-10508	11617	-10914	-62	-59	-105	37	-153	17	34	-79	-22	-58	81	-33	-1
0.012500	-153	2637	-4328	-19421	-165	-8294	-2444	-11665	328	-11546	-1067	-12946	-69	-9171	-1140	156	-100	1417	6547	-18490	-110	-25	-100	-69	-201	-10305	8922	-10567	-245	-8576	8793	-6740	71	-10585	11466	-10862	-67	-58	-112	39	-155	17	32	-77	-25	-58	81	-30	-5
0.013333	-151	2689	-4226	-19783	-179	-8928	-1994	-11645	300	-11625	-710	-12721	-40	-9440	-1149	905	-82	1260	6692	-18720	-105	-23	-96	-65	-212	-10305	8737	-10497	-260	-8579	8585	-6835	59	-10621	11308	-10799	-62	-56	-104	38	-151	16	29	-79	-25	-58	84	-29	0
0.014167	-148	2746	-4096	-20124	-164	-9537	-1492	-11660	244	-11649	-313	-12398	0	-9642	-1132	1583	-80	1109	6822	-18936	-108	-23	-99	-69	-195	-10299	8562	-10427	-217	-8583	8378	-6925	-36	-10636	11127	-10740	-76	-58	-107	37	-152	18	28	-78	-19	-60	81	-28	-4
0.015000	-136	2807	-3948	-20431	-169	-10112	-911	-11694	158	-11636	114	-11985	46	-9772	-1082	2188	-66	975	6944	-19113	-108	-24	-102	-72	-189	-10291	8392	-10364	-297	-8587	8183	-7003	-160	-10625	10939	-10676	-66	-59	-109	36	-153	13	26	-79	-29	-62	81	-30	-6
0.015833	-129	2866	-3766	-20714	-224	-10660	-338	-11754	82	-11581	578	-11474	76	-9853	-992	2721	-24	856	7059	-19262	-109	-26	-101	-69	-173	-10272	8240	-10306	-336	-8584	7995	-7069	-93	-10596	10747	-10617	-66	-59	-108	37	-160	17	32	-56	-23	-60	81	-30	-4
0.016667	-129	2934	-3554	-20955	-238	-11159	300	-11827	35	-11502	1062	-10861	87	-9881	-866	3159	-21	751	7163	-19365	-108	-23	-104	-70	-130	-10255	8093	-10262	-204	-8587	7820	-7125	95	-10549	10546	-10558	-66	-61	-109	39	-153	15	29	-79	-28	-61	82	-29	-5
0.017500	-136	2998	-3326	-21170	-269	-11620	971	-11920	-9	-11411	1563	-10159	207	-9899	-698	3520	-51	661	7256	-19429	-110	-26	-102	-69	-118	-10247	7962	-10226	-107	-8601	7663	-7179	-38	-10472	10345	-10505	-69	-76	-108	39	-149	18	33	-79	-25	-59	84	-32	-4
0.018333	-133	3066	-3075	-21346	-303	-12041	1658	-12029	-30	-11309	2066	-9371	345	-9850	-493	3794	-163	581	7338	-19445	-105	-22	-107	-92	-111	-10243	7836	-10209	-91	-8619	7520	-7224	-38	-10420	10146	-10460	-64	-61	-109	37	-151	18	30	-79	-14	-60	82	-29	0
0.019167	-128	3135	-2804	-21499	-298	-12417	2357	-12146	-59	-11214	2573	-8510	291	-9811	-255	3981	-230	519	7405	-19421	-107	-24	-102	-70	-63	-10244	7723	-10203	-93	-8651	7398	-7268	101	-10350	9951	-10427	-67	-59	-108	42	-141	17	33	-77	-22	-56	85	-29	-5
0.020000	-139	3201	-2541	-21613	-282	-12752	3072	-12272	-60	-11136	3059	-7597	224	-9777	10	4081	-223	468	7464	-19346	-104	-19	-98	-64	-55	-10245	7625	-10217	-10	-8696	7303	-7312	27	-10274	9768	-10392	-60	-56	-102	41	-148	20	35	-75	-19	-55	85	-27	0
0.020833	-137	3277	-2215	-21705	-279	-13050	3782	-12408	-38	-11075	3523	-6650	227	-9759	303	4091	-245	425	7507	-19248	-102	-16	-97	-66	-50	-10284	7539	-10252	36	-8744	7221	-7356	-21	-10201	9588	-10372	-61	-57	-107	45	-146	22	36	-73	-19	-53	84	-24	0
0.021667	-136	3347	-1907	-21763	-267	-13310	4481	-12548	-53	-11050	3951	-5688	234	-9771	612	4014	-225	392	7544	-19079	-102	-19	-98	-73	-23	-10330	7464	-10308	-7	-8819	7160	-7408	-15	-10135	9420	-10367	-62	-59	-101	42	-151	18	34	-74	-22	-55	85	-30	3
0.022500	-145	3416	-1595	-21817	-241	-13537	5159	-12691	-90	-11054	4340	-4741	228	-9814	939	3849	-156	369	7568	-18891	-111	-22	-98	-66	-25	-10375	7398	-10382	13	-8897	7129	-7468	-57	-10076	9262	-10387	-64	-60	-107	42	-150	19	32	-77	-22	-56	82	-26	0
0.023333	-159	3484	-1278	-21843	-227	-13727	5819	-12850	-113	-11105	4673	-3820	160	-9900	1270	3590	-114	349	7586	-18670	-107	-25	-101	-69	-38	-10433	7344	-10482	25	-8997	7116	-7540	-60	-10030	9118	-10379	-67	-62	-108	38	-154	15	29	-80	-24	-61	78	-31	-5
0.024167	-166	3550	-969	-21851	-200	-13883	6449	-13005	-148	-11191	4947	-2953	96	-10029	1610	3247	-105	342	7599	-18433	-111	-26	-102	-69	-130	-10510	7318	-10591	24	-9103	7130	-7620	138	-9985	8997	-10401	-51	-62	-108	39	-154	16	33	-77	-22	-58	80	-33	-4
0.025000	-163	3622	-658	-21847	-155	-14006	7061	-13163	-185	-11308	5172	-2170	46	-10201	1956	2817	-56	336	7619	-18171	-109	-26	-101	-68	-167	-10583	7303	-10723	98	-9220	7171	-7710	583	-9954	8892	-10430	-63	-64	-104	39	-153	19	33	-77	-27	-59	79	-32	-3
0.025833	-156	3697	-360	-21799	-128	-14103	7640	-13320	-183	-11464	5337	-1481	-9	-10414	2299	2297	-43	344	7634	-17901	-111	-24	-101	-66	-197	-10659	7308	-10870	178	-9341	7232	-7814	607	-9930	8805	-10466	-68	-62	-107	42	-191	18	34	-75	-27	-56	81	-30	-4
0.026667	-144	3771	-69	-21744	-112	-14178	8196	-13475	-193	-11649	5437	-924	-10	-10671	2638	1688	0	351	7653	-17621	-107	-22	-92	-66	-280	-10737	7331	-11042	269	-9472	7316	-7935	527	-9918	8734	-10514	-62	-58	-104	42	-147	20	33	-76	-22	-56	80	-28	0
0.027500	-153	3847	207	-21672	-124	-14225	8715	-13623	-222	-11857	5484	-493	-29	-10963	2975	987	52	366	7677	-17343	-105	-23	-98	-67	-307	-10816	7377	-11217	406	-9603	7426	-8074	627	-9915	8686	-10564	-59	-56	-107	42	-149	21	35	-75	-19	-53	81	-32	0
0.028333	-149	3920	466	-21577	-121	-14254	9209	-13774	-263	-12080	5472	-213	-97	-11282	3306	196	64	385	7710	-17067	-110	-18	-96	-62	-358	-10890	7443	-11418	276	-9744	7552	-8225	530	-9924	8656	-10625	-60	-51	-102	44	-150	27	33	-76	-18	-55	92	-27	0
0.029167	-147	3994	707	-21465	-101	-14274	9671	-13908	-281	-12313	5417	-84	-125	-11621	3624	-677	98	412	7745	-16803	-104	-21	-99	-66	-360	-10962	7530	-11637	90	-9882	7694	-8397	433	-9942	8651	-10695	-64	-60	-101	42	-147	20	34	-73	-22	-59	82	-28	3
0.030000	-158	4065	925	-21333	-74	-14284	10103	-14031	-342	-12550	5320	-121	-145	-11977	3929	-1630	148	443	7788	-16550	-104	-19	-97	-65	-352	-11032	7632	-11873	79	-10031	7850	-8586	437	-9972	8666	-10773	-61	-60	-104	39	-148	18	34	-79	-25	-60	77	-31	0
0.030833	-159	4128	1122	-21181	-82	-14294	10505	-14125	-391	-12771	5194	-309	-208	-12332	4222	-2656	198	477	7821	-16315	-112	-26	-103	-67	-372	-11098	7756	-12130	88	-10173	8015	-8791	454	-10011	8702	-10860	-67	-61	-108	30	-152	18	34	-77	-23	-61	81	-29	-1
0.031667	-174	4192	1302	-21002	-126	-14305	10879	-14189	-374	-12976	5046	-648	-272	-12685	4501	-3748	181	523	7889	-16087	-110	-27	-104	-70	-338	-11166	7897	-12407	23	-10316	8186	-9012	402	-10065	8762	-10956	-67	-62	-109	38	-156	16	32	-80	-24	-63	80	-32	-1
0.032500	-143	4246	1457	-20805	-80	-14322	11221	-14214	-388	-13154	4889	-1147	-238	-13019	4766	-4903	139	574	7946	-15875	-107	-25	-102	-70	-338	-11218	8056	-12699	-81	-10454	8366	-9247	285	-10127	8844	-11059	-62	-60	-110	38	-152	18	33	-74	-22	-60	80	-31	1
0.033333	-131	4297	1589	-20585	-35	-14348	11540	-14190	-401	-13302	4735	-1703	-232	-13337	5016	-6101	173	636	8012	-15670	-103	-23	-101	-68	-384	-11278	8232	-13012	-91	-10594	8545	-9499	192	-10191	8954	-11169	-64	-59	-105	41	-150	16	32	-78	-21	-59	80	-32	1
0.034167	-134	4335	1704	-20346	-47	-14397	11821	-14118	-434	-13417	4590	-2395	-313	-13628	5247	-7334	161	697	8077	-15482	-102	-24	-102	-67	-401	-11339	8418	-13342	-15	-10726	8725	-9767	160	-10273	9079	-11289	-64	-59	-110	41	-150	19	34	-75	-17	-56	80	-31	0
0.035000	-147	4335	1791	-20093	-31	-14468	12066	-13984	-464	-13501	4455	-3171	-344	-13888	5451	-8588	135	767	8139	-15305	-104	-22	-101	-72	-407	-11406	8611	-13694	-6	-10862	8894	-10048	166	-10372	9222	-11424	-63	-59	-109	39	-150	17	35	-76	-23	-59	78	-30	0
0.035833	-151	4379	1862	-19825	-55	-14570	12270	-13792	-426	-13553	4342	-4002	-320	-14111	5634	-9854	112	840	8202	-15139	-105	-22	-104	-70	-408	-11483	8807	-14060	-1	-10998	9059	-10342	124	-10481	9392	-11569	-63	-62	-111	40	-148	13	35	-76	-22	-58	79	-28	0
0.036667	-148	4369	1905	-19545	-98	-14704	12429	-13536	-414	-13584	4253	-4884	-273	-14310	5783	-11122	78	917	8259	-14993	-107	-8	-102	-88	-396	-11574	9003	-14441	-114	-11136	9209	-10651	-16	-10610	9548	-11727	-62	-59	-110	41	-150	16	30	-75	-18	-60	80	-30	1
0.037500	-150	4359	1938	-19252	-103	-14874	12537	-13215	-427	-13588	4187	-5783	-321	-14467	5908	-12379	73	995	8319	-14859	-108	-24	-104	-67	-370	-11679	9195	-14829	-204	-11279	9355	-10969	-111	-10761	9722	-11911	-63	-60	-102	36	-152	15	35	-75	-22	-59	80	-28	1
0.038333	-158	4324	1947	-18958	-70	-15076	12593	-12825	-424	-13585	4150	-6699	-311	-14598	6003	-13619	89	1071	8388	-14740	-107	-23	-101	-68	-375	-11804	9379	-15233	-245	-11429	9488	-11303	-188	-10931	9894	-12081	-64	-60	-108	38	-150	16	33	-78	-22	-62	75	-12	2
0.039167	-156	4273	1940	-18656	-104	-15318	12588	-12379	-440	-13588	4137	-7608	-110	-14695	6064	-14823	138	1144	8423	-14643	-104	-25	-107	-72	-374	-11949	9557	-15635	-402	-11579	9613	-11641	-161	-11116	10063	-12275	-62	-59	-85	38	-150	19	33	-76	-19	-61	79	-27	3
0.040000	-149	4231	1921	-18354	-130	-15589	12527	-11879	-443	-13586	4147	-8498	67	-14770	6090	-15984	172	1210	8470	-14559	-107	-23	-108	-58	-383	-12115	9713	-16033	-506	-11747	9723	-11989	-248	-11328	10217	-12484	-65	-62	-108	40	-149	15	30	-75	-17	-59	80	-30	3
0.040833	-141	4121	1886	-18049	-96	-15895	12395	-11343	-393	-13615	4176	-9358	-61	-14820	6091	-17098	184	1272	8543	-14493	-103	-21	-102	-66	-393	-12298	9862	-16419	-402	-11909	9826	-12340	-377	-11559	10369	-12702	-63	-60	-116	39	-149	37	35	-75	-19	-55	81	-27	3
0.041667	-134	4022	1847	-17748	-94	-16225	12202	-10772	-365	-13677	4227	-10191	-135	-14862	6046	-18167	148	1327	8560	-14456	-105	-30	-99	-67	-380	-12510	9985	-16796	-250	-12092	9917	-12703	-395	-11814	10492	-12935	-63	-57	-105	40	-151	16	35	-74	-21	-61	79	-30	-4
0.042500	-146	3911	1796	-17456	-104	-16568	11935	-10196	-369	-13788	4280	-10995	-189	-14896	5969	-19198	99	1368	8595	-14437	-107	-24	-104	-69	-334	-12743	10087	-17154	-208	-12294	9992	-13069	-379	-12095	10596	-13184	-64	-60	-110	40	-151	19	30	-77	-21	-56	81	-28	0
0.043333	-149	3787	1745	-17170	-66	-16930	11603	-9625	-343	-13957	4345	-11786	-302	-14940	5861	-20180	84	1393	8631	-14439	-107	-24	-100	-69	-310	-13000	10160	-17492	-299	-12511	10065	-13447	-496	-12394	10673	-13433	-66	-61	-109	41	-151	19	33	-76	-33	-58	79	-23	8
0.044167	-150	3660	1693	-16892	-65	-17296	11206	-9076	-310	-14201	4415	-12557	-389	-14982	5727	-21114	89	1411	8658	-14455	-109	-25	-104	-70	-253	-13274	10211	-17804	-262	-12738	10130	-13823	-343	-12715	10723	-13698	-67	-62	-109	40	-152	18	29	-78	-21	-56	81	-31	-1
0.045000	-146	3530	1643	-16624	-75	-17653	10742	-8568	-309	-14518	4482	-13320	-456	-15048	5557	-22003	87	1411	8682	-14490	-109	-25	-102	-68	-187	-13568	10234	-18082	-215	-12984	10181	-14209	-396	-13051	10745	-13964	-65	-59	-109	39	-151	18	35	-79	-23	-58	79	-17	-1
0.045833	-145	3384	1599	-16369	-58	-18003	10218	-8121	-277	-14912	4550	-14083	-465	-15135	5370	-22847	50	1397	8696	-14534	-108	-23	-102	-72	-172	-13878	10229	-18325	-331	-13243	10221	-14595	-621	-13403	10741	-14242	-94	-60	-109	39	-153	19	35	-80	-19	-56	82	-30	1
0.046667	-155	3241	1561	-16126	-64	-18322	9645	-7749	-269	-15389	4614	-14857	-483	-15246	5163	-23658	44	1374	8704	-14585	-103	-22	-96	-68	-184	-14201	10197	-18551	-382	-13521	10251	-14986	-582	-13767	10708	-14520	-59	-55	-104	42	-147	21	33	-76	-18	-52	84	-32	2
0.047500	-151	3098	1536	-15896	-81	-18615	9020	-7480	-328	-15928	4673	-15648	-418	-15387	4944	-24427	6	1333	8697	-14640	-102	-24	-99	-70	-180	-14530	10138	-18710	-380	-13812	10265	-15367	-568	-14146	10647	-14802	-59	-57	-104	40	-150	17	33	-74	-18	-55	84	-30	0
0.048333	-141	2958	1523	-15680	-60	-18871	8362	-7318	-515	-16559	4723	-16480	-371	-15558	4715	-25153	-1	1278	8679	-14686	-107	-22	-101	-69	-69	-14868	10046	-18852	-366	-14117	10264	-15782	-632	-14531	10561	-15080	-62	-58	-108	41	-148	16	33	-77	-10	-57	82	-27	-1
0.049167	-149	2817	1517	-15481	-64	-19083	7677	-7284	-555	-17246	4771	-17342	-440	-15757	4494	-25839	6	1209	8645	-14730	-103	-23	-100	-70	-49	-15208	9937	-18957	-422	-14427	10252	-16172	-599	-14907	10453	-15359	-61	-56	-111	37	-153	16	33	-77	-18	-56	85	-31	-3
0.050000	-150	2682	1526	-15295	-61	-19243	6954	-7382	-464	-17970	4812	-18250	-427	-15985	4279	-26470	-31	1130	8593	-14756	-105	-23	-97	-70	-133	-15553	9788	-19036	-415	-14743	10217	-16564	-601	-15298	10317	-15630	-65	-56	-110	39	-154	11	30	-78	-24	-55	79	-34	-10
0.050833	-144	2539	1544	-15135	-41	-19356	6226	-7631	-453	-18716	4852	-19204	-407	-16231	4090	-27046	-25	1036	8496	-14765	-107	-25	-100	-76	-111	-15876	9618	-19083	-326	-15064	10166	-16943	-671	-15674	10160	-15894	-65	-65	-110	37	-154	13	32	-78	-21	-59	82	-33	0
0.051667	-147	2406	1571	-14989	-18	-19410	5498	-8026	-409	-19465	4882	-20198	-429	-16492	3927	-27560	-34	935	8429	-14747	-84	-22	-105	-69	-113	-16187	9420	-19105	-288	-15377	10095	-17313	-717	-16040	9978	-16143	-63	-61	-110	39	-152	13	30	-76	-22	-59	82	-36	-1
0.052500	-151	2266	1618	-14861	7	-19412	4774	-8569	-403	-20191	4917	-21236	-526	-16758	3799	-27998	-60	828	8317	-14704	-105	-24	-103	-72	-120	-16487	9196	-19107	-332	-15691	10002	-17670	-584	-16395	9773	-16377	-61	-58	-110	35	-153	15	35	-77	-17	-56	81	-39	2
0.053333	-150	2123	1664	-14757	-11	-19360	4064	-9255	-374	-20880	4941	-22314	-523	-17023	3710	-28357	-91	721	8185	-14636	-98	-22	-103	-69	-122	-16765	8940	-19090	-288	-15990	9893	-17994	-616	-16736	9552	-16592	-61	-57	-108	39	-150	18	36	-75	-15	-56	81	-31	-1
0.054167	-155	1975	1714	-14671	-18	-19280	3374	-10075	-328	-21510	4948	-23388	-447	-17273	3674	-28626	-98	587	8033	-14542	-103	-22	-100	-72	-164	-17027	8666	-19061	-190	-16277	9765	-18299	-595	-17058	9306	-16792	-62	-56	-107	39	-151	18	33	-77	-19	-56	85	-31	0
0.055000	-146	1823	1764	-14605	-1	-19111	2712	-11031	-332	-22053	4977	-24533	-431	-17502	3671	-28805	-100	455	7863	-14429	-113	-26	-101	-69	-185	-17269	8368	-19021	-180	-16549	9612	-18570	-653	-17359	9035	-16973	-66	-58	-105	40	-150	21	36	-75	-25	-58	70	-31	0
0.055833	-141	1651	1807	-14555	-44	-18921	2083	-12101	-302	-22503	4983	-25645	-404	-17696	3708	-28890	-154	320	7678	-14290	-107	-21	-101	-73	-199	-17482	8048	-18969	-194	-16805	9443	-18805	-677	-17642	8735	-17134	-62	-57	-100	36	-155	18	33	-76	-24	-56	82	-35	-3
0.056667	-143	1465	1843	-14526	-103	-18703	1493	-13270	-259	-22837	4978	-26740	-327	-17859	3777	-28881	-147	176	7474	-14142	-108	-25	-101	-70	-168	-17653	7709	-18908	-212	-17045	9248	-18997	-581	-17911	8403	-17276	-66	-59	-112	36	-154	16	32	-77	-26	-61	77	-35	-7
0.057500	-139	1261	1870	-14508	-122	-18437	949	-14514	-248	-23051	4960	-27792	-303	-17970	3871	-28775	-158	41	7270	-13984	-109	-24	-100	-73	-134	-17852	7358	-18836	-253	-17267	9041	-19140	-442	-18152	8050	-17395	-65	-57	-112	36	-155	15	29	-77	-23	-60	80	-31	-4
0.058333	-131	1040	1890	-14500	-145	-18187	455	-15811	-228	-23131	4926	-28790	-204	-18026	3982	-28589	-331	-98	7063	-13823	-113	-24	-97	-72	-86	-18004	6997	-18757	-276	-17475	8816	-19231	-556	-18384	7669	-17497	-64	-60	-110	34	-155	16	33	-80	-29	-59	80	-32	-7
0.059167	-136	800	1890	-14508	-109	-17918	5	-17153	-200	-23089	4866	-29712	-158	-18028	4086	-28311	-535	-231	6856	-13670	-109	-24	-103	-72	-43	-18147	6627	-18670	-196	-17661	8582	-19265	-574	-18590	7256	-17585	-61	-59	-108	37	-158	17	29	-78	-23	-58	81	-31	-6
0.060000	-159	538	1881	-14498	-114	-17628	-391	-18510	-162	-22917	4798	-30545	-206	-17973	4178	-27964	-516	-362	6658	-13531	-102	-21	-98	-69	17	-18269	6259	-18568	-182	-17845	8341	-19240	-432	-18788	6818	-17648	-61	-55	-104	37	-151	20	36	-75	-19	-55	84	-30	-7
0.060833	-139	265	1853	-14499	-111	-17347	-740	-19861	-128	-22635	4693	-31280	-197	-17866	4238	-27566	-392	-482	6465	-13407	-103	-19	-96	-67	43	-18386	5889	-18454	-314	-18017	8091	-19158	-290	-18970	6355	-17702	-66	-53	-95	38	-149	20	34	-75	-17	-52	86	-26	3
0.061667	-126	-42	1803	-14507	-59	-17085	-1041	-21193	-116	-22259	4560	-31915	-162	-17731	4254	-27096	-335	-610	6287	-13321	-78	-21	-95	-65	-23	-18507	5527	-18334	-384	-18188	7836	-19018	-257	-19157	5860	-17752	-62	-56	-104	40	-151	19	47	-76	-18	-52	86	-39	-3
0.062500	-129	-355	1738	-14503	-68	-16843	-1285	-22482	-130	-21807	4391	-32389	-144	-17560	4209	-26585	-270	-720	6117	-13268	-107	-21	-95	-67	-26	-18646	5170	-18198	-360	-18329	7581	-18781	-229	-19329	5355	-17790	-63	-53	-104	38	-152	20	33	-73	-22	-52	84	-28	1
0.063333	-126	-688	1648	-14498	-21	-16630	-1512	-23712	-142	-21293	4195	-32609	-88	-17378	4099	-26017	-211	-834	5974	-13261	-99	-21	-95	-65	10	-18759	4829	-18047	-345	-18531	7335	-18542	-112	-19506	4832	-17825	-59	-52	-101	41	-152	22	35	-74	-21	-56	85	-45	-5
0.064167	-125	-1028	1545	-14489	-4	-16453	-1692	-24870	-126	-20743	3954	-32683	-38	-17203	3901	-25458	-139	-934	5837	-13280	-104	-22	-98	-67	-58	-18910	4494	-17885	-319	-18712	7090	-18222	-80	-19686	4309	-17858	-63	-51	-105	38	-156	20	33	-76	-23	-53	81	-27	-4
0.065000	-132	-1376	1432	-14475	-12	-16318	-1838	-25957	-130	-20192	3681	-32743	-13	-17055	3625	-24855	-156	-1034	5730	-13352	-107	-25	-100	-70	-59	-19048	4188	-17714	-332	-18908	6859	-17844	-199	-19873	3787	-17900	-66	-59	-107	38	-154	18	32	-78	-18	-59	79	-29	-3
0.065833	-130	-1727	1299	-14459	8	-16230	-1959	-26944	-159	-19622	3368	-32740	-36	-16946	3263	-24221	-135	-1123	5618	-13466	-108	-25	-99	-69	-85	-19263	3901	-17528	-250	-19107	6651	-17413	-88	-20063	3280	-17934	-63	-55	-107	40	-152	20	28	-74	-24	-58	84	-28	0
0.066667	-125	-2077	1160	-14435	33	-16191	-2051	-27834	-148	-19159	3022	-32761	-15	-16896	2813	-23568	-90	-1214	5533	-13622	-103	-23	-102	-69	-161	-19471	3634	-17336	-220	-19323	6457	-16934	-72	-20268	2790	-17973	-62	-59	-104	40	-149	21	34	-83	-24	-55	87	-26	0
0.067500	-112	-2418	1014	-14412	22	-16211	-2132	-28612	-163	-18725	2627	-32745	26	-16921	2263	-22888	-70	-1299	5460	-13815	-103	-22	-98	-66	-115	-19704	3391	-17138	-313	-19552	6285	-16411	-19	-20475	2334	-18016	-60	-56	-108	41	-149	23	34	-74	-21	-53	82	-26	2
0.068333	-120	-2759	857	-14396	24	-16286	-2202	-29300	-176	-18374	2186	-32764	82	-17037	1622	-22204	-39	-1389	5383	-14047	-99	-19	-95	-66	-143	-19968	3172	-16942	-415	-19796	6147	-15856	29	-20705	1915	-18066	-60	-55	-103	45	-144	27	33	-58	-19	-52	88	-24	1
0.069167	-115	-3075	701	-14385	27	-16428	-2272	-29885	-196	-18122	1681	-32746	112	-17247	887	-21515	-38	-1479	5330	-14305	-103	-22	-95	-66	-195	-20259	2975	-16753	-429	-20056	6035	-15264	112	-20932	1553	-18124	-60	-57	-105	42	-151	24	34	-73	-18	-58	85	-27	1
0.070000	-109	-3384	539	-14397	17	-16639	-2352	-30383	-195	-17986	1113	-32763	136	-17560	54	-20832	-49	-1576	5266	-14631	-105	-11	-100	-69	-138	-20568	2802	-16573	-356	-20324	5955	-14685	127	-21174	1248	-18196	-62	-57	-107	38	-154	20	35	-72	-17	-58	85	-30	-3
0.070833	-111	-3669	381	-14418	32	-16922	-2444	-30809	-207	-17970	471	-32671	114	-17964	-858	-20167	-48	-1679	5207	-14899	-105	-22	-101	-68	-151	-20899	2654	-16410	-283	-20602	5914	-14079	218	-21409	1014	-18263	-62	-58	-107	36	-150	20	33	-76	-22	-56	82	-31	-1
0.071667	-115	-3937	229	-14459	66	-17270	-2553	-31103	-193	-18074	-248	-32431	68	-18458	-1887	-19530	-29	-1787	5141	-15198	-107	-21	-100	-69	-148	-21239	2534	-16263	-292	-20879	5911	-13484	269	-21648	861	-18342	-63	-58	-107	35	-156	19	34	-46	-19	-58	82	-33	-3
0.072500	-121	-4178	79	-14521	56	-17689	-2686	-31348	-173	-18307	-1065	-32076	89	-19031	-3008	-18933	-52	-1901	5079	-15534	-107	-23	-100	-57	-118	-21585	2437	-16148	-321	-21164	5947	-12892	253	-21881	792	-18425	-63	-58	-109	38	-150	20	32	-77	-23	-56	67	-33	-3
0.073333	-126	-4399	-60	-14606	60	-18178	-2855	-31524	-168	-18658	-1977	-31638	160	-19675	-4217	-18395	-84	-2027	5006	-15861	-107	-22	-101	-74	-119	-21930	2365	-16061	-232	-21441	6021	-12322	306	-22086	805	-18515	-65	-61	-103	37	-172	18	32	-75	-22	-61	81	-32	-1
0.074167	-121	-4593	-191	-14714	71	-18730	-3059	-31640	-182	-19121	-3010	-31106	182	-20361	-5516	-17918	-88	-2156	4935	-16174	-105	-24	-102	-63	-181	-22269	2320	-15999	-121	-21705	6142	-11777	345	-22312	913	-18599	-65	-58	-108	39	-153	21	34	-77	-24	-58	85	-30	1
0.075000	-126	-4770	-310	-14844	111	-19342	-3300	-31698	-180	-19670	-4145	-30485	140	-21063	-6889	-17517	-111	-2295	4860	-16484	-104	-22	-101	-69	-231	-22592	2311	-15975	-35	-21963	6297	-11274	297	-22499	1102	-18700	-65	-59	-107	40	-149	22	30	-77	-33	-56	86	-30	-1
0.075833	-127	-4926	-424	-14995	145	-20004	-3596	-31717	-170	-20298	-5405	-29770	135	-21773	-8337	-17193	-122	-2436	4777	-16782	-108	-22	-100	-68	-202	-22900	2327	-15979	-29	-22196	6486	-10810	225	-22669	1379	-18795	-64	-58	-107	42	-155	15	30	-79	-23	-58	84	-30	20
0.076667	-118	-5069	-533	-15174	174	-20713	-3946	-31695	-154	-20975	-6778	-28941	126	-22465	-9847	-16948	-112	-2590	4698	-17062	-105	-22	-101	-70	-233	-23173	2390	-16010	-3	-22406	6708	-10394	468	-22809	1734	-18894	-63	-59	-110	39	-151	24	34	-75	-21	-58	84	-33	0
0.077500	-111	-5193	-629	-15361	187	-21450	-4354	-31643	-127	-21677	-8266	-27986	132	-23106	-11412	-16789	-64	-2740	4622	-17330	-105	-22	-110	-69	-265	-23415	2492	-16075	72	-22588	6960	-10026	902	-22916	2161	-18991	-63	-60	-104	38	-153	18	32	-78	-23	-57	82	-32	6
0.078333	-124	-5313	-727	-15563	160	-22205	-4821	-31561	-102	-22380	-9863	-26888	-8	-23691	-13009	-16694	-1	-2892	4549	-17588	-108	-23	-102	-68	-254	-23619	2642	-16144	36	-22737	7235	-9715	726	-23002	2647	-19096	-69	-60	-105	40	-152	20	33	-78	-24	-57	81	-32	-3
0.079167	-127	-5423	-821	-15773	136	-22971	-5364	-31461	-86	-23066	-11568	-25659	-629	-24191	-14619	-16651	-25	-3041	4484	-17823	-105	-23	-103	-99	-218	-23786	2844	-16239	32	-22845	7527	-9454	642	-23053	3182	-19188	-65	-59	-107	40	-150	18	32	-77	-21	-55	82	-28	1
0.080000	-121	-5526	-916	-15978	122	-23726	-5970	-31334	-92	-23694	-13338	-24294	-1551	-24594	-16209	-16633	-38	-3182	4431	-18044	-96	-18	-97	-67	-179	-23901	3106	-16329	2	-22913	7832	-9248	631	-23069	3758	-19285	-63	-56	-104	45	-151	22	35	-70	-15	-55	86	-26	0
0.080833	-131	-5626	-1009	-16181	107	-24470	-6645	-31191	-115	-24245	-15164	-22821	-1412	-24891	-17774	-16649	8	-3319	4388	-18249	-104	-18	-99	-64	-225	-23978	3422	-16429	28	-22939	8139	-9093	426	-23067	4362	-19377	-63	-57	-104	45	-150	20	33	-72	-22	-51	85	-28	0
0.081667	-141	-5731	-1120	-16379	96	-25148	-7385	-31030	-125	-24710	-17024	-21256	-854	-25085	-19295	-16647	-18	-3455	4359	-18453	-108	-24	-102	-67	-238	-24007	3783	-16524	33	-22933	8442	-8992	408	-23033	4968	-19477	-67	-62	-107	37	-150	17	33	-77	-22	-57	81	-30	-4
0.082500	-158	-5839	-1235	-16566	57	-25779	-8195	-30850	-70	-25064	-18891	-19622	-819	-25157	-20751	-16600	-55	-3575	4353	-18639	-124	-22	-93	-69	-245	-23990	4207	-16604	-17	-22871	8748	-8936	435	-22973	5583	-19563	-62	-58	-105	38	-137	17	35	-66	-24	-55	82	-31	0
0.083333	-165	-5943	-1353	-16732	10	-26328	-9057	-30625	-52	-25290	-20738	-17939	-628	-25121	-22122	-16483	-78	-3684	4365	-18824	-105	-23	-101	-67	-191	-23923	4679	-16669	-52	-22772	9037	-8919	271	-22889	6177	-19661	-64	-56	-107	43	-153	19	33	-75	-22	-52	80	-30	-3
0.084167	-172	-6051	-1480	-16885	-3	-26788	-9977	-30378	-60	-25382	-22541	-16265	-410	-24987	-23383	-16274	-49	-3785	4403	-19004	-108	-23	-101	-69	-188	-23818	5197	-16716	-50	-22632	9311	-8949	274	-22790	6752	-19732	-65	-60	-104	39	-151	18	34	-78	-26	-56	84	-29	-1
0.085000	-171	-6156	-1620	-17020	-40	-27150	-10951	-30076	-36	-25337	-24259	-14647	-345	-24738	-24533	-15943	-36	-3876	4461	-19186	-111	-21	-100	-67	-235	-23673	5752	-16737	24	-22453	9566	-9009	185	-22677	7293	-19806	-67	-59	-103	57	-154	20	34	-76	-22	-56	84	-30	-1
0.085833	-179	-6266	-1762	-17135	-9	-27392	-11959	-29717	-6	-25159	-25857	-13136	-233	-24456	-25554	-15472	-19	-3959	4545	-19371	-105	-17	-100	-68	-172	-23479	6325	-16739	72	-22240	9799	-9099	121	-22552	7801	-19874	-65	-58	-104	41	-150	18	35	-75	-22	-55	80	-26	0
0.086667	-186	-6357	-1918	-17239	12	-27513	-12994	-29294	-3	-24846	-27309	-11765	-154	-24092	-26447	-14846	-31	-4030	4653	-19556	-105	-21	-96	-67	-100	-23266	6917	-16713	81	-21998	10006	-9214	53	-22410	8266	-19934	-64	-53	-129	39	-150	21	35	-73	-22	-52	86	-28	1
0.087500	-188	-6449	-2067	-17323	17	-27509	-14045	-28792	0	-24416	-28594	-10586	-35	-23679	-27219	-14067	-46	-4093	4789	-19735	-107	-14	-95	-67	-110	-23017	7501	-16673	144	-21721	10194	-9353	-110	-22270	8682	-19984	-63	-53	-104	42	-150	21	36	-73	-22	-52	84	-29	1
0.088333	-191	-6528	-2223	-17403	7	-27362	-15098	-28202	-8	-23875	-29693	-9615	-12	-23237	-27861	-13133	-67	-4154	4942	-19931	-105	-17	-96	-66	-117	-22733	8081	-16610	285	-21429	10351	-9506	-159	-22118	9046	-20027	-60	-53	-104	42	-149	23	38	-72	-18	-53	84	-26	3
0.089167	-201	-6597	-2377	-17471	-13	-27118	-16149	-27512	-26	-23242	-30607	-8884	42	-22783	-28388	-12069	-75	-4208	5115	-20095	-103	-18	-99	-67	-65	-22435	8628	-16544	437	-21120	10490	-9683	-168	-21966	9351	-20060	-61	-58	-102	42	-148	20	35	-73	-22	-56	86	-28	0
0.090000	-219	-6658	-2529	-17540	-41	-26786	-17194	-26716	-59	-22537	-31317	-8389	39	-22343	-28807	-10885	-56	-4262	5299	-20319	-113	-28	-102	-69	-51	-22117	9131	-16474	456	-20799	10608	-9870	-195	-21813	9583	-20088	-73	-57	-111	36	-158	38	33	-81	-26	-58	79	-33	-4
0.090833	-225	-6700	-2666	-17610	-38	-26254	-18202	-25804	-57	-21783	-31817	-8157	68	-21911	-29126	-9629	-18	-4304	5506	-20511	-108	-24	-100	-70	-62	-21782	9581	-16394	348	-20462	10711	-10064	-181	-21646	9805	-20094	-65	-58	-108	39	-151	17	28	-79	-23	-58	81	-30	0
0.091667	-228	-6725	-2808	-17681	0	-25657	-19168	-24769	-28	-20988	-32124	-8125	108	-21509	-29360	-8314	-15	-4341	5718	-20696	-109	-24	-100	-70	-67	-21439	9976	-16322	189	-20121	10799	-10269	-268	-21472	9959	-20098	-65	-58	-109	38	-152	17	32	-76	-23	-56	78	-30	-1
0.092500	-222	-6734	-2925	-17753	12	-24988	-20085	-23635	-38	-20193	-32251	-8295	128	-21150	-29539	-7002	1	-4373	5955	-20865	-96	-23	-102	-68	-88	-21089	10292	-16263	202	-19777	10881	-10478	-283	-21294	10061	-20082	-63	-62	-109	40	-131	15	28	-77	-25	-59	80	-41	-3
0.093333	-223	-6733	-3032	-17839	-36	-24244	-20951	-22386	-17	-19401	-32203	-8615	235	-20834	-29664	-5720	-3	-4401	6170	-21028	-107	-22	-99	-68	-105	-20735	10539	-16212	248	-19440	10961	-10690	-245	-21103	10115	-20060	-64	-61	-108	41	-151	16	35	-75	-19	-58	81	-28	-1
0.094167	-227	-6710	-3124	-17930	-80	-23453	-21758	-21036	-21	-18630	-32013	-9052	271	-20568	-29755	-4519	-52	-4416	6400	-21162	-113	-24	-99	-67	-65	-20384	10700	-16188	280	-19088	11041	-10908	-350	-20899	10130	-20028	-64	-57	-104	42	-150	18	34	-78	-21	-56	91	-26	0
0.095000	-224	-6682	-3205	-18039	-83	-22631	-22515	-19589	-34	-17905	-31680	-9553	225	-20322	-29828	-3441	-67	-4430	6625	-21296	-108	-21	-100	-68	-90	-20039	10786	-16184	260	-18748	11117	-11132	-376	-20683	10096	-19982	-59	-56	-102	39	-151	19	35	-76	-21	-52	84	-28	-1
0.095833	-237	-6639	-3277	-18154	-74	-21795	-23205	-18093	-23	-17239	-31275	-10062	244	-20173	-29891	-2518	-86	-4431	6849	-21398	-102	-22	-98	-66	-115	-19701	10787	-16206	86	-18417	11198	-11352	-414	-20449	10026	-19938	-63	-55	-103	43	-149	21	32	-78	-22	-58	84	-27	-13
0.096667	-238	-6591	-3342	-18287	-92	-20974	-23830	-16557	-35	-16647	-30781	-10508	237	-20039	-29957	-1782	-92	-4426	7069	-21474	-105	-21	-96	-65	-99	-19380	10724	-16248	-30	-18097	11281	-11579	-393	-20199	9915	-19896	-63	-56	-108	45	-150	22	35	-75	-22	-56	80	-30	-3
0.097500	-240	-6535	-3400	-18432	-64	-20185	-24398	-15037	-18	-16138	-30248	-10914	229	-19939	-30037	-1255	-95	-4413	7285	-21527	-109	-24	-101	-67	-99	-19074	10585	-16325	-59	-17787	11360	-11813	-351	-19935	9773	-19829	-63	-59	-107	40	-152	19	32	-80	-27	-57	80	-53	-1
0.098333	-254	-6477	-3461	-18591	-50	-19445	-24897	-13541	19	-15716	-29690	-11177	231	-19866	-30129	-961	-104	-4390	7487	-21556	-110	-24	-102	-70	-165	-18783	10386	-16418	-34	-17491	11444	-12051	-386	-19660	9591	-19782	-68	-61	-109	38	-156	16	29	-81	-29	-61	76	-33	-6
0.099167	-248	-6416	-3525	-18753	-97	-18771	-25355	-12116	-9	-15394	-29145	-11293	205	-19801	-30234	-890	-90	-4356	7690	-21552	-127	-24	-104	-69	-219	-18507	10138	-16552	-52	-17206	11529	-12282	-468	-19366	9379	-19730	-63	-57	-105	40	-155	17	38	-77	-22	-56	80	-29	-10
0.100000	-232	-6350	-3595	-18924	-76	-18168	-25745	-10788	-34	-15162	-28587	-11230	211	-19735	-30352	-1042	-107	-4313	7886	-21520	-105	-18	-99	-66	-201	-18249	9850	-16694	23	-16942	11613	-12522	-477	-19059	9142	-19681	-67	-57	-102	34	-150	18	34	-75	-21	-56	81	-29	1
0.100833	-241	-6277	-3680	-19101	-90	-17648	-26081	-9589	-41	-15029	-28152	-10998	256	-19661	-30481	-1403	-120	-4263	8084	-21464	-104	-16	-98	-65	-149	-18013	9533	-16855	56	-16689	11689	-12761	-333	-18743	8876	-19642	-62	-57	-101	43	-150	20	35	-76	-19	-53	85	-26	1
0.101667	-248	-6212	-3784	-19288	-158	-17225	-26365	-8570	-53	-14989	-27750	-10603	197	-19582	-30613	-1955	-110	-4212	8270	-21390	-108	-19	-98	-67	-117	-17805	9196	-17033	-65	-16478	11747	-13012	-268	-18425	8579	-19623	-104	-60	-102	41	-151	17	33	-77	-22	-55	81	-30	-1
0.102500	-250	-6147	-3909	-19478	-151	-16895	-26598	-7738	-60	-15032	-27422	-10062	128	-19475	-30744	-2671	-55	-4159	8458	-21292	-107	-16	-97	-67	-117	-17611	8848	-17220	-110	-16276	11799	-13260	-331	-18098	8262	-19614	-62	-57	-126	41	-152	18	35	-84	-22	-57	81	-29	-3
0.103333	-241	-6086	-4064	-19678	-142	-16662	-26767	-7109	-53	-15149	-27170	-9396	129	-19352	-30852	-3513	-67	-4099	8637	-21180	-108	-19	-100	-70	-84	-17436	8506	-17416	-109	-16109	11831	-13515	-270	-17772	7929	-19629	-64	-57	-105	41	-152	17	35	-78	-19	-58	82	-30	0
0.104167	-225	-6018	-4238	-19874	-169	-16505	-26873	-6693	-62	-15333	-26996	-8640	107	-19196	-30935	-4436	-78	-4041	8819	-21052	-119	-18	-100	-67	-110	-17281	8166	-17620	-164	-15967	11849	-13773	-180	-17453	7582	-19662	-65	-58	-102	40	-151	16	33	-79	-25	-57	85	-32	-6
0.105000	-224	-5959	-4443	-20078	-165	-16432	-26910	-6497	-73	-15564	-26882	-7841	57	-19013	-30971	-5404	-60	-3986	8987	-20913	-107	-21	-99	-68	-171	-17141	7846	-17825	-204	-15856	11845	-14024	-245	-17119	7222	-19725	-66	-57	-102	21	-151	17	34	-78	-24	-60	80	-32	-3
0.105833	-220	-5898	-4676	-20284	-195	-16413	-26868	-6506	-105	-15834	-26832	-7046	17	-18806	-30957	-6384	-27	-3934	9153	-20752	-110	-21	-103	-69	-178	-17018	7553	-18033	-331	-15778	11823	-14306	-336	-16824	6860	-19806	-63	-62	-104	39	-151	13	30	-78	-23	-59	81	-39	-6
0.106667	-203	-5840	-4939	-20497	-201	-16452	-26744	-6719	-107	-16121	-26818	-6290	-28	-18580	-30871	-7338	-36	-3889	9306	-20612	-107	-23	-101	-72	-133	-16910	7291	-18240	-435	-15731	11783	-14592	-194	-16528	6494	-19919	-67	-61	-108	37	-153	15	32	-77	-23	-59	80	-34	-1
0.107500	-203	-5782	-5226	-20714	-187	-16526	-26528	-7110	-143	-16417	-26821	-5627	-46	-18339	-30703	-8212	-67	-3851	9449	-20454	-105	-25	-98	-66	-108	-16814	7061	-18442	-390	-15714	11727	-14864	-162	-16239	6138	-20061	-60	-59	-102	40	-149	22	36	-74	-27	-56	85	-31	6
0.108333	-201	-5726	-5527	-20931	-186	-16621	-26212	-7644	-135	-16696	-26813	-5074	-98	-18080	-30445	-9047	-62	-3823	9571	-20298	-102	-19	-98	-68	-125	-16727	6863	-18645	-376	-15713	11661	-15154	-235	-15968	5790	-20234	-61	-57	-103	40	-150	20	33	-73	-16	-53	86	-31	2
0.109167	-190	-5674	-5845	-21164	-150	-16727	-25799	-8311	-124	-16960	-26779	-4685	-131	-17825	-30085	-9761	-70	-3811	9673	-20145	-83	-22	-96	-69	-102	-16656	6701	-18848	-335	-15774	11578	-15449	-195	-15715	5463	-20433	-61	-59	-103	40	-153	20	35	-77	-23	-55	84	-30	0
0.110000	-200	-5629	-6180	-21402	-152	-16835	-25289	-9074	-141	-17193	-26694	-4472	-85	-17568	-29642	-10370	-51	-3812	9741	-20004	-110	-24	-103	-73	-91	-16592	6574	-19048	-374	-15849	11487	-15760	-164	-15477	5171	-20663	-68	-57	-109	38	-152	16	30	-78	-23	-56	81	-35	-5
0.110833	-197	-5574	-6520	-21653	-139	-16929	-24676	-9890	-149	-17378	-26539	-4455	-83	-17315	-29086	-10864	-50	-3828	9784	-19864	-109	-24	-101	-70	-110	-16536	6488	-19251	-480	-15949	11398	-16062	-225	-15247	4874	-20918	-64	-61	-104	37	-155	16	30	-78	-24	-57	84	-33	-5
0.111667	-198	-5559	-6863	-21916	-176	-17005	-23968	-10729	-165	-17510	-26284	-4663	-151	-17069	-28428	-11248	-90	-3862	9788	-19743	-108	-23	-101	-68	-117	-16482	6435	-19437	-476	-16065	11310	-16375	-246	-15030	4623	-21195	-64	-61	-107	39	-154	19	34	-74	-25	-56	81	-32	-6
0.112500	-184	-5532	-7193	-22192	-174	-17056	-23173	-11563	-163	-17581	-25924	-5021	-223	-16831	-27663	-11537	-12	-3909	9759	-19622	-108	-25	-99	-70	-112	-16435	6415	-19630	-386	-16199	11232	-16698	-338	-14826	4416	-21489	-61	-61	-107	32	-153	18	24	-77	-25	-57	81	-33	0
0.113333	-172	-5513	-7516	-22481	-146	-17079	-22303	-12360	-158	-17588	-25446	-5593	-253	-16599	-26811	-11751	88	-3976	9688	-19526	-108	-21	-97	-68	-64	-16387	6430	-19816	-288	-16345	11167	-17022	-271	-14659	4245	-21799	-63	-58	-105	41	-149	21	36	-72	-21	-55	81	-30	0
0.114167	-161	-5507	-7824	-22785	-149	-17078	-21382	-13114	-200	-17540	-24845	-6347	-232	-16388	-25885	-11906	141	-4066	9586	-19479	-110	-24	-99	-70	-72	-16351	6470	-20008	-249	-16500	11113	-17345	-204	-14443	4119	-22119	-63	-61	-104	42	-155	19	33	-74	-24	-53	84	-26	-3
0.115000	-154	-5512	-8116	-23103	-145	-17055	-20404	-13807	-171	-17406	-24126	-7245	-265	-16186	-24905	-12024	116	-4179	9416	-19389	-109	-26	-100	-69	-136	-16314	6539	-20196	-230	-16664	11077	-17674	-221	-14268	4034	-22440	-70	-60	-108	38	-154	21	30	-76	-25	-59	79	-32	-3
0.115833	-165	-5532	-8382	-23437	-111	-17009	-19401	-14392	-101	-17273	-23303	-8265	-275	-15991	-23886	-12126	101	-4310	9219	-19342	-109	-24	-107	-70	-149	-16275	6636	-20382	-113	-16818	11070	-17994	-211	-14093	4004	-22766	-66	-60	-109	40	-152	19	30	-78	-28	-56	81	-28	1
0.116667	-164	-5560	-8624	-23779	-102	-16918	-18385	-14897	-75	-17058	-22380	-9373	-274	-15809	-22852	-12242	101	-4459	8981	-19320	-109	-27	-99	-68	-129	-16239	6757	-20564	-28	-16970	11083	-18310	-201	-13931	4019	-23095	-66	-57	-104	39	-152	22	33	-77	-24	-58	79	-28	-3
0.117500	-166	-5597	-8841	-24132	-101	-16859	-17387	-15317	-52	-16814	-21392	-10544	-311	-15637	-21817	-12385	92	-4637	8710	-19316	-110	-22	-101	-67	-162	-16206	6899	-20748	-80	-17110	11122	-18620	-196	-13771	4085	-23384	-67	-59	-108	47	-154	20	33	-78	-9	-58	79	-28	-5
0.118333	-173	-5649	-9042	-24491	-108	-16766	-16421	-15654	-46	-16534	-20354	-11753	-323	-15482	-20817	-12583	89	-4833	8410	-19335	-108	-25	-101	-68	-202	-16172	7068	-20927	-147	-17237	11189	-18918	-232	-13620	4197	-23668	-65	-62	-105	38	-152	18	33	-75	-22	-60	80	-29	-5
0.119167	-176	-5706	-9205	-24851	-104	-16669	-15501	-15920	-87	-16236	-19310	-12974	-325	-15339	-19869	-12839	59	-5048	8084	-19372	-109	-22	-102	-68	-240	-16145	7258	-21114	-139	-17343	11284	-19195	-307	-13479	4362	-23917	-65	-57	-105	40	-151	34	30	-74	-25	-55	80	-27	-1
0.120000	-161	-5774	-9346	-25207	-90	-16566	-14643	-16103	-109	-15930	-18244	-14169	-296	-15222	-18991	-13163	38	-5282	7746	-19432	-102	-18	-98	-66	-199	-16108	7477	-21292	-119	-17435	11403	-19452	-186	-13348	4568	-24147	-63	-57	-103	42	-145	25	36	-75	-17	-53	84	-24	5
0.120833	-151	-5839	-9469	-25563	-101	-16464	-13864	-16282	-131	-15626	-17234	-15322	-305	-15124	-18209	-13560	19	-5529	7396	-19508	-100	-17	-97	-72	-180	-16077	7711	-21439	-198	-17497	11543	-19692	-296	-13215	4828	-24340	-61	-52	-101	45	-147	22	37	-74	-16	-57	85	-24	1
0.121667	-158	-5915	-9585	-25910	-109	-16369	-13176	-16415	-147	-15338	-16301	-16446	-350	-15063	-17532	-14032	16	-5798	7038	-19603	-105	-17	-97	-65	-186	-16046	7968	-21645	-314	-17547	11698	-19908	-327	-13107	5110	-24501	-62	-55	-101	42	-152	24	36	-74	-23	-56	84	-29	-3
0.122500	-159	-5990	-9675	-26245	-87	-16276	-12584	-16536	-127	-15079	-15460	-17451	-326	-15034	-16974	-14589	5	-6080	6687	-19713	-104	-19	-102	-64	-159	-16015	8243	-21830	-270	-17569	11871	-20101	-251	-13000	5447	-24621	-65	-59	-102	39	-148	20	34	-76	-24	-55	86	-26	0
0.123333	-161	-6049	-9760	-26563	-79	-16186	-12090	-16660	-103	-14854	-14735	-18411	-344	-15046	-16541	-15164	-21	-6373	6340	-19839	-107	-21	-103	-69	-173	-15983	8533	-22014	-206	-17576	12062	-20271	-242	-12918	5799	-24709	-66	-57	-105	35	-158	19	35	-77	-27	-60	80	-28	-4
0.124167	-159	-6106	-9832	-26862	-84	-16104	-11707	-16800	-110	-14672	-14141	-19294	-324	-15103	-16231	-15793	-32	-6673	6013	-19973	-108	-21	-100	-69	-167	-15950	8858	-22191	-240	-17537	12259	-20408	-262	-12845	6185	-24744	-63	-57	-105	39	-144	18	34	-76	-21	-59	84	-27	-4
0.125000	-159	-6142	-9894	-27134	-78	-16018	-11410	-16961	-113	-14533	-13692	-20099	-293	-15210	-16043	-16435	-74	-6965	5701	-20113	-107	-19	-103	-68	-163	-15914	9193	-22370	-272	-17480	12464	-20523	-207	-12786	6587	-24755	-66	-59	-109	38	-153	20	34	-75	-19	-59	81	-26	0
0.125833	-155	-6155	-9948	-27382	-75	-15936	-11209	-17159	-110	-14459	-13393	-20813	-309	-15367	-15971	-17080	-104	-7260	5415	-20259	-121	-18	-102	-70	-196	-15878	9548	-22553	-225	-17396	12672	-20612	-259	-12741	7000	-24722	-65	-57	-105	42	-150	20	33	-75	-24	-68	82	-25	2
0.126667	-149	-6142	-9996	-27603	-52	-15829	-11093	-17394	-114	-14437	-13235	-21460	-344	-15581	-15996	-17707	-105	-7551	5152	-20411	-105	-18	-100	-65	-224	-15836	9917	-22729	-285	-17284	12873	-20677	-213	-12712	7424	-24681	-63	-57	-101	42	-152	19	35	-73	-21	-57	87	-24	0
0.127500	-142	-6095	-10034	-27794	-42	-15782	-11055	-17670	-94	-14484	-13220	-22042	-363	-15855	-16113	-18294	-135	-7829	4938	-20562	-107	-18	-98	-64	-253	-15793	10289	-22912	-369	-17147	13094	-20721	-134	-12697	7847	-24566	-64	-57	-104	41	-147	20	37	-75	-19	-56	88	-24	4
0.128333	-141	-6017	-10069	-27976	-19	-15711	-11073	-17986	-82	-14592	-13325	-22559	-355	-16181	-16300	-18830	-150	-8093	4702	-20714	-104	-17	-97	-64	-285	-15749	10682	-23087	-311	-16974	13292	-20748	-168	-12691	8263	-24455	-64	-53	-101	44	-147	21	36	-73	-21	-51	90	-24	0
0.129167	-137	-5903	-10086	-28088	-48	-15649	-11141	-18340	-86	-14761	-13536	-23014	-341	-16560	-16527	-19295	-142	-8333	4517	-20865	-104	-17	-94	-63	-325	-15702	11062	-23268	-339	-16788	13491	-20755	-154	-12703	8673	-24322	-59	-52	-102	42	-152	20	35	-66	-18	-53	88	-26	3
0.130000	-142	-5751	-10105	-28213	-46	-15595	-11248	-18731	-72	-14994	-13830	-23438	-353	-16974	-16783	-19681	-191	-8559	4350	-21021	-103	-17	-97	-64	-279	-15653	11440	-23441	-348	-16564	13670	-20748	-65	-12724	9057	-24180	-59	-55	-102	42	-148	19	36	-74	-18	-55	86	-27	1
0.130833	-131	-5563	-10102	-28273	-44	-15561	-11368	-19146	-108	-15279	-14178	-23800	-337	-17434	-17038	-19983	-182	-8755	4207	-21170	-108	-21	-88	-65	-255	-15606	11813	-23613	-300	-16342	13843	-20724	-26	-12755	9426	-24016	-65	-57	-104	42	-153	17	30	-77	-18	-50	85	-28	-3
0.131667	-120	-5335	-10083	-28321	-31	-15542	-11495	-19577	-69	-15617	-14538	-24115	-327	-17923	-17267	-20196	-145	-8913	4084	-21321	-107	-25	-99	-70	-236	-15556	12170	-23770	-397	-16087	14002	-20683	-70	-12786	9773	-23853	-67	-62	-107	39	-159	11	29	-77	-23	-59	80	-33	-9
0.132500	-124	-5061	-10038	-28344	-5	-15556	-11607	-20020	-32	-15984	-14900	-24384	-296	-18422	-17448	-20326	-168	-9032	3981	-21456	-108	-24	-100	-69	-240	-15497	12511	-23915	-501	-15809	14153	-20621	-129	-12842	10096	-23684	-60	-61	-107	41	-163	17	33	-74	-25	-58	84	-29	-4
0.133333	-120	-4755	-9974	-28345	-36	-15606	-11691	-20461	-34	-16390	-15221	-24607	-307	-18934	-17567	-20359	-159	-9119	3886	-21595	-110	-24	-99	-68	-234	-15443	12827	-24043	-492	-15520	14293	-20546	13	-12894	10389	-23517	-69	-58	-103	40	-154	16	33	-74	-24	-60	84	-30	-1
0.134167	-114	-4415	-9883	-28320	-65	-15674	-11739	-20902	-39	-16826	-15490	-24790	-314	-19436	-17608	-20323	-172	-9157	3809	-21732	-110	-25	-97	-65	-214	-15387	13122	-24159	-446	-15214	14422	-20457	29	-12952	10653	-23353	-64	-59	-103	40	-150	17	26	-74	-26	-58	84	-30	0
0.135000	-105	-4059	-9770	-28279	-57	-15784	-11747	-21339	29	-17278	-15677	-24926	-303	-19921	-17547	-20223	-156	-9163	3737	-21868	-105	-25	-97	-65	-190	-15335	13380	-24256	-405	-14904	14531	-20350	69	-13020	10885	-23199	-64	-60	-101	40	-149	17	34	-74	-21	-59	84	-28	1
0.135833	-110	-3677	-9632	-28221	-66	-15964	-11695	-21761	168	-17736	-15764	-25019	-275	-20371	-17395	-20063	-145	-9124	3670	-22005	-104	-23	-97	-61	-148	-15285	13598	-24334	-411	-14588	14635	-20228	40	-13093	11088	-23047	-65	-59	-104	40	-150	18	32	-77	-25	-57	85	-28	0
0.136667	-110	-3287	-9470	-28149	-63	-16185	-11589	-22167	205	-18186	-15739	-25069	-217	-20789	-17145	-19887	-134	-9036	3612	-22146	-108	-24	-97	-68	-127	-15235	13792	-24384	-296	-14277	14696	-20086	33	-13171	11265	-22910	-65	-59	-107	41	-152	19	30	-73	-21	-59	81	-27	0
0.137500	-108	-2890	-9283	-28064	-74	-16440	-11418	-22557	149	-18628	-15596	-25077	-182	-21146	-16791	-19673	-64	-8923	3557	-22287	-108	-25	-99	-68	-167	-15193	13942	-24417	-148	-13960	14802	-19927	82	-13258	11413	-22778	-66	-61	-107	38	-152	17	32	-77	-4	-58	82	-33	-3
0.138333	-105	-2499	-9073	-27968	-100	-16746	-11187	-22928	102	-19046	-15328	-25042	-266	-21448	-16352	-19446	-30	-8734	3503	-22432	-105	-24	-100	-72	-156	-15156	14058	-24426	-170	-13653	14867	-19755	147	-13353	11532	-22661	-66	-58	-107	37	-153	17	32	-77	-25	-60	78	-29	-3
0.139167	-108	-2132	-8867	-27869	-96	-17091	-10897	-23284	-19	-19436	-14943	-24974	-272	-21677	-15835	-19228	-55	-8519	3457	-22579	-105	-24	-101	-70	-133	-15118	14141	-24413	-197	-13356	14921	-19569	30	-13453	11630	-22551	-65	-68	-107	37	-154	17	25	-78	-21	-60	78	-31	0
0.140000	-111	-1784	-8641	-27748	-97	-17464	-10548	-23628	-85	-19783	-14442	-24864	-253	-21831	-15250	-19018	-64	-8266	3410	-22731	-110	-25	-102	-70	-188	-15088	14196	-24377	-245	-13078	14962	-19367	62	-13569	11701	-22453	-64	-60	-107	37	-151	17	30	-75	-17	-60	79	-32	-1
0.140833	-103	-1459	-8409	-27642	-94	-17867	-10143	-23943	-64	-20088	-13843	-24729	-267	-21902	-14618	-18822	-84	-7972	3370	-22881	-62	-18	-97	-65	-201	-15061	14229	-24321	-292	-12807	14990	-19147	77	-13674	11759	-22356	-62	-58	-103	41	-149	20	34	-82	-25	-62	81	-27	3
0.141667	-100	-1179	-8183	-27524	-87	-18280	-9691	-24246	-58	-20339	-13160	-24571	-255	-21900	-13956	-18661	-112	-7649	3332	-23044	-104	-23	-101	-68	-176	-15046	14237	-24254	-227	-12564	15009	-18924	67	-13796	11789	-22283	-63	-60	-104	39	-149	17	32	-78	-23	-59	82	-30	0
0.142500	-98	-940	-7959	-27405	-75	-18693	-9205	-24538	-48	-20531	-12420	-24396	-219	-21811	-13275	-18525	-94	-7291	3305	-23206	-108	-23	-100	-68	-225	-15034	14227	-24168	-141	-12340	15008	-18692	75	-13938	11808	-22207	-72	-58	-102	37	-150	16	32	-79	-23	-59	80	-30	0
0.143333	-99	-753	-7756	-27285	-112	-19097	-8687	-24809	-17	-20668	-11636	-24214	-196	-21662	-12598	-18421	-121	-6913	3280	-23376	-110	-23	-101	-75	-258	-15026	14209	-24067	-83	-12138	15000	-18456	60	-14076	11811	-22146	-65	-58	-108	40	-151	18	30	-80	-22	-59	82	-30	0
0.144167	-95	-620	-7570	-27164	-131	-19473	-8151	-25066	-38	-20745	-10825	-24033	-208	-21443	-11940	-18350	-113	-6506	3267	-23542	-104	-22	-101	-68	-232	-15023	14185	-23962	-173	-11966	14984	-18215	89	-14222	11807	-22092	-61	-58	-105	38	-152	18	17	-81	-23	-58	81	-31	-1
0.145000	-98	-557	-7406	-27021	-112	-19822	-7597	-25301	-105	-20762	-10017	-23847	-225	-21160	-11321	-18305	-76	-6082	3262	-23713	-111	-22	-101	-68	-247	-15023	14159	-23851	-250	-11815	14958	-17971	131	-14372	11790	-22048	-64	-59	-105	37	-152	18	30	-79	-22	-58	82	-29	-1
0.145833	-103	-526	-7273	-26916	-146	-20105	-7039	-25512	-137	-20719	-9230	-23679	-233	-20830	-10744	-18283	-111	-5646	3266	-23884	-115	-21	-101	-69	-207	-15029	14139	-23721	-266	-11703	14927	-17736	85	-14528	11774	-22014	-63	-56	-105	37	-156	22	33	-78	-29	-57	82	-26	1
0.146667	-105	-568	-7167	-26769	-170	-20332	-6484	-25672	-160	-20615	-8481	-23521	-253	-20457	-10220	-18277	-131	-5197	3293	-24054	-107	-22	-95	-66	-178	-15033	14139	-23604	-197	-11607	14896	-17499	38	-14683	11755	-21989	-61	-57	-104	38	-147	21	38	-73	-21	-53	84	-27	1
0.147500	-97	-665	-7096	-26652	-159	-20490	-5946	-25830	-194	-20462	-7796	-23380	-211	-20058	-9755	-18280	-103	-4753	3325	-24221	-105	-22	-97	-68	-182	-15043	14128	-23457	-103	-11547	14858	-17263	15	-14844	11731	-21974	-60	-66	-105	36	-155	21	35	-76	-22	-57	86	-28	0
0.148333	-96	-759	-7055	-26519	-146	-20576	-5426	-25935	-212	-20267	-7179	-23272	-199	-19642	-9354	-18296	-85	-4292	3368	-24395	-109	-23	-97	-65	-168	-15048	14135	-23317	-148	-11514	14819	-17039	6	-15001	11710	-21978	-66	-58	-104	39	-153	20	33	-75	-25	-53	85	-45	0
0.149167	-111	-1009	-7053	-26374	-113	-20581	-4938	-25991	-232	-20032	-6642	-23182	-255	-19222	-9012	-18303	-55	-3835	3431	-24559	-102	-19	-97	-66	-178	-15062	14162	-23177	-245	-11511	14790	-16819	55	-15155	11697	-21987	-61	-56	-116	41	-148	20	35	-72	-24	-55	87	-25	0
0.150000	-117	-1247	-7078	-26227	-85	-20499	-4472	-25993	-257	-19749	-6195	-23106	-229	-18805	-8730	-18309	-76	-3393	3497	-24722	-109	-24	-100	-69	-182	-15077	14195	-23023	-356	-11531	14762	-16613	61	-15308	11683	-22020	-66	-59	-105	36	-154	20	35	-74	-22	-56	84	-31	0
0.150833	-120	-1516	-7130	-26066	-80	-20340	-4047	-25935	-243	-19448	-5838	-23052	-177	-18403	-8490	-18299	-113	-2957	3581	-24886	-124	-26	-100	-70	-181	-15086	14241	-22868	-469	-11581	14739	-16411	-84	-15454	11690	-22061	-65	-62	-107	37	-154	17	32	-79	-24	-65	78	-31	-3
0.151667	-125	-1812	-7201	-25899	-43	-20095	-3657	-25812	-205	-19119	-5565	-23000	-190	-18019	-8298	-18275	-102	-2522	3673	-25033	-110	-25	-100	-68	-178	-15105	14301	-22694	-524	-11645	14731	-16218	-169	-15588	11701	-22120	-66	-63	-104	41	-152	20	35	-77	-24	-57	85	-29	-1
0.152500	-111	-2116	-7308	-25724	-55	-19779	-3304	-25619	-193	-18777	-5379	-22958	-206	-17655	-8123	-18229	-77	-2105	3780	-25178	-109	-23	-98	-68	-187	-15108	14364	-22511	-625	-11746	14732	-16035	-184	-15719	11729	-22189	-69	-62	-105	42	-148	21	35	-77	-26	-58	85	-27	-4
0.153333	-107	-2424	-7427	-25536	-64	-19392	-2992	-25357	-231	-18423	-5265	-22912	-198	-17326	-7988	-18161	-50	-1702	3893	-25322	-109	-23	-98	-67	-249	-15120	14433	-22308	-678	-11859	14742	-15866	-237	-15838	11762	-22280	-64	-59	-103	43	-151	21	35	-77	-23	-57	84	-27	-1
0.154167	-112	-2721	-7556	-25342	-50	-18943	-2722	-25020	-230	-18062	-5224	-22855	-182	-17015	-7854	-18073	-84	-1314	4015	-25453	-105	-22	-98	-68	-229	-15127	14502	-22085	-632	-11989	14761	-15702	-326	-15943	11809	-22376	-63	-57	-103	44	-122	19	36	-68	-21	-56	88	-25	0
0.155000	-113	-3008	-7698	-25145	-41	-18445	-2485	-24617	-232	-17696	-5235	-22781	-205	-16760	-7727	-17960	-100	-940	4137	-25580	-104	-23	-97	-67	-142	-15133	14571	-21838	-506	-12132	14816	-15549	-252	-16041	11865	-22489	-63	-58	-100	44	-152	18	37	-74	-18	-56	85	-28	0
0.155833	-116	-3263	-7849	-24933	-43	-17907	-2296	-24146	-222	-17339	-5294	-22684	-199	-16525	-7601	-17829	-114	-581	4263	-25696	-108	-19	-98	-68	-151	-15151	14630	-21579	-461	-12295	14824	-15413	-314	-16125	11931	-22610	-60	-60	-103	43	-150	19	41	-74	-29	-58	85	-26	-3
0.156667	-101	-3486	-8004	-24728	-17	-17344	-2137	-23619	-156	-16988	-5383	-22559	-172	-16318	-7469	-17680	-142	-251	4393	-25809	-108	-26	-100	-70	-162	-15158	14683	-21297	-496	-12447	14869	-15287	-410	-16197	12003	-22745	-66	-63	-105	41	-154	16	35	-79	-24	-59	82	-29	-7
0.157500	-108	-3663	-8160	-24518	-56	-16757	-2020	-23038	-90	-16638	-5495	-22413	-178	-16134	-7322	-17508	-171	69	4524	-25907	-110	-24	-99	-68	-75	-15163	14728	-20992	-478	-12637	14921	-15167	-247	-16250	12082	-22872	-63	-59	-104	41	-152	15	33	-78	-22	-59	80	-30	-6
0.158333	-131	-3786	-8313	-24315	-59	-16164	-1929	-22414	-74	-16291	-5620	-22210	-168	-15968	-7165	-17322	-162	374	4644	-25996	-134	-25	-100	-70	-57	-15165	14760	-20673	-341	-12813	14975	-15060	-188	-16289	12164	-23006	-66	-63	-107	40	-156	15	34	-79	-28	-60	81	-30	-8
0.159167	-128	-3847	-8463	-24115	-55	-15573	-1870	-21750	-61	-15949	-5747	-21975	-163	-15815	-7001	-17128	-122	664	4764	-26070	-111	-25	-102	-70	-88	-15157	14780	-20336	-250	-12986	15039	-14962	-271	-16307	12242	-23131	-70	-64	-109	49	-156	41	33	-78	-24	-61	81	-32	-3
0.160000	-104	-3873	-8606	-23928	-53	-14994	-1838	-21073	-62	-15613	-5866	-21716	-162	-15667	-6826	-16919	-115	933	4881	-26132	-105	-23	-99	-67	-118	-15138	14790	-19985	-254	-13146	15101	-14865	-181	-16311	12322	-23242	-63	-60	-103	42	-150	19	35	-76	-23	-55	85	-27	0
0.160833	-120	-3778	-8746	-23751	-80	-14428	-1829	-20376	-97	-15282	-5977	-21420	-162	-15523	-6656	-16704	-91	1186	4987	-26181	-105	-24	-100	-67	-95	-15117	14782	-19632	-172	-13300	15167	-14782	24	-16292	12394	-23345	-64	-57	-102	43	-147	16	33	-77	-23	-56	82	-29	2
0.161667	-132	-3650	-8887	-23601	-97	-13889	-1854	-19683	-105	-14950	-6079	-21101	-153	-15373	-6491	-16486	-38	1419	5079	-26222	-105	-22	-98	-66	-117	-15084	14760	-19282	-21	-13424	15228	-14710	-5	-16265	12452	-23437	-64	-58	-107	42	-148	18	32	-77	-17	-56	84	-28	0
0.162500	-139	-3451	-9023	-23465	-87	-13379	-1888	-19007	-98	-14664	-6166	-20764	-153	-15215	-6335	-16255	-29	1639	5159	-26238	-104	-21	-99	-67	-174	-15037	14730	-18930	21	-13564	15294	-14639	-8	-16214	12505	-23497	-61	-61	-107	42	-151	17	34	-77	-21	-56	85	-29	0
0.163333	-125	-3190	-9160	-23357	-65	-12902	-1946	-18354	-94	-14287	-6234	-20393	-149	-15043	-6201	-16027	-58	1841	5228	-26246	-91	-18	-101	-64	-160	-14974	14691	-18588	56	-13669	15355	-14573	106	-16145	12542	-23542	-64	-57	-104	42	-145	20	33	-76	-17	-53	85	-26	1
0.164167	-142	-2873	-9294	-23268	-49	-12459	-2025	-17731	-111	-13951	-6292	-20020	-143	-14851	-6096	-15761	-77	2024	5279	-26234	-107	-22	-102	-68	-166	-14902	14633	-18267	123	-13753	15411	-14519	94	-16061	12565	-23555	-61	-73	-107	39	-152	39	35	-77	-23	-59	81	-28	1
0.165000	-139	-2503	-9427	-23211	-55	-12046	-2124	-17148	-134	-13611	-6332	-19646	-116	-14632	-6021	-15553	-59	2189	5313	-26208	-107	-24	-102	-69	-196	-14810	14572	-17951	178	-13813	15462	-14464	59	-15962	12568	-23549	-68	-62	-110	36	-153	16	32	-78	-26	-59	77	-31	-3
0.165833	-130	-2084	-9558	-23173	-91	-11669	-2235	-16610	-168	-13266	-6361	-19274	-116	-14391	-5981	-15310	-39	2342	5334	-26161	-109	-23	-102	-70	-165	-14707	14505	-17688	211	-13841	15512	-14406	124	-15837	12566	-23509	-63	-58	-107	41	-149	11	30	-80	-25	-56	84	-28	0
0.166667	-135	-1624	-9685	-23156	-96	-11312	-2358	-16120	-149	-12907	-6372	-18903	-119	-14118	-5973	-15057	-26	2485	5341	-26099	-107	-21	-100	-66	-167	-14583	14435	-17445	264	-13849	15556	-14353	206	-15701	12543	-23446	-63	-56	-104	41	-150	20	30	-74	-18	-52	84	-28	1
0.167500	-158	-1124	-9814	-23164	-76	-10987	-2480	-15686	-127	-12567	-6379	-18549	-117	-13817	-6013	-14792	-43	2605	5329	-26017	-104	-18	-97	-64	-213	-14446	14357	-17227	345	-13820	15595	-14296	237	-15550	12512	-23351	-70	-56	-105	41	-148	17	35	-75	-23	-55	84	-28	1
0.168333	-177	-612	-9937	-23193	-69	-10686	-2619	-15308	-138	-12193	-6374	-18204	-170	-13487	-6092	-14524	-30	2712	5301	-25915	-103	-21	-92	-65	-189	-14294	14274	-17042	328	-13773	15625	-14247	182	-15384	12466	-23242	-63	-56	-103	41	-148	21	35	-70	-22	-52	84	-25	-7
0.169167	-166	-81	-10050	-23233	-93	-10408	-2765	-14989	-150	-11830	-6370	-17879	-134	-13130	-6210	-14244	-6	2813	5261	-25798	-103	-18	-97	-66	-183	-14132	14195	-16904	230	-13699	15650	-14188	183	-15212	12416	-23110	-49	-56	-104	42	-154	18	32	-76	-21	-58	84	-27	-1
0.170000	-153	422	-10167	-23269	-98	-10143	-2919	-14715	-159	-11467	-6354	-17574	-137	-12752	-6367	-13961	21	2892	5203	-25667	-107	-23	-97	-66	-191	-13967	14112	-16800	216	-13607	15672	-14130	162	-15032	12356	-22967	-65	-58	-105	38	-153	18	33	-78	-22	-58	81	-30	5
0.170833	-147	981	-10266	-23363	-93	-9888	-3069	-14492	-155	-11108	-6336	-17282	-194	-12351	-6544	-13667	53	2961	5142	-25516	-107	-23	-100	-67	-145	-13786	14026	-16734	230	-13495	15685	-14069	153	-14836	12291	-22807	-64	-58	-108	37	-151	19	28	-62	-24	-57	77	-28	-3
0.171667	-164	1511	-10352	-23436	-104	-9632	-3215	-14310	-139	-10749	-6307	-16999	-180	-11930	-6757	-13363	41	3021	5070	-25350	-105	-23	-98	-67	-199	-13601	13938	-16696	247	-13365	15696	-13997	199	-14632	12223	-22638	-64	-57	-103	41	-148	18	32	-75	-21	-56	81	-27	0
0.172500	-178	2020	-10419	-23509	-80	-9377	-3362	-14138	-119	-10400	-6296	-16732	-174	-11482	-6983	-13052	2	3070	4998	-25163	-107	-22	-96	-67	-181	-13421	13849	-16691	185	-13215	15695	-13925	140	-14421	12164	-22460	-65	-56	-105	40	-151	18	33	-76	-26	-59	81	-29	4
0.173333	-168	2510	-10463	-23588	-77	-9121	-3500	-14052	-114	-10057	-6232	-16459	-161	-11054	-7220	-12740	30	3108	4922	-24967	-111	-25	-97	-69	-129	-13228	13757	-16719	170	-13053	15700	-13848	122	-14194	12103	-22284	-72	-60	-108	36	-154	18	32	-77	-26	-60	80	-32	-7
0.174167	-172	2981	-10483	-23658	-91	-8855	-3623	-13968	-131	-9712	-6175	-16194	-148	-10606	-7474	-12425	75	3138	4852	-24746	-105	-22	-100	-66	-191	-13042	13671	-16769	194	-12884	15701	-13756	201	-13961	12046	-22098	-81	-59	-104	63	-148	27	36	-77	-24	-60	85	-28	2
0.175000	-171	3425	-10469	-23720	-60	-8575	-3736	-13899	-139	-9392	-6115	-15915	-188	-10156	-7682	-12112	44	3162	4787	-24519	-107	-22	-99	-59	-213	-12857	13580	-16842	105	-12756	15692	-13664	99	-13721	11995	-21924	-63	-58	-107	40	-148	20	33	-77	-21	-57	82	-29	9
0.175833	-171	3843	-10427	-23778	-68	-8283	-3834	-13847	-136	-9076	-6044	-15640	-199	-9719	-7900	-11803	58	3173	4731	-24276	-108	-24	-99	-68	-202	-12680	13484	-16934	90	-12531	15684	-13565	179	-13474	11953	-21750	-61	-70	-103	41	-153	19	33	-78	-22	-57	85	-30	-1
0.176667	-167	4237	-10351	-23820	-78	-7980	-3919	-13804	-132	-8771	-5968	-15342	-186	-9287	-8099	-11519	79	3178	4689	-24021	-108	-23	-99	-62	-201	-12506	13395	-17032	90	-12353	15666	-13460	170	-13212	11919	-21580	-68	-57	-110	39	-154	20	34	-75	-24	-60	84	-30	-7
0.177500	-168	4616	-10241	-23859	-69	-7664	-3987	-13771	-139	-8486	-5886	-15038	-191	-8869	-8250	-11247	37	3173	4665	-23754	-110	-22	-99	-68	-190	-12339	13303	-17147	-93	-12172	15645	-13344	97	-12948	11889	-21414	-64	-58	-110	36	-151	18	33	-76	-27	-60	82	-33	-3
0.178333	-168	4969	-10101	-23888	-95	-7338	-4037	-13739	-128	-8190	-5797	-14710	-194	-8467	-8426	-10998	1	3158	4657	-23493	-114	-25	-102	-69	-181	-12176	13210	-17268	-169	-11999	15616	-13220	80	-12677	11873	-21258	-68	-60	-107	35	-158	18	32	-68	-25	-59	82	-35	2
0.179167	-170	5312	-9924	-23899	-57	-7005	-4073	-13706	-129	-7909	-5710	-14374	-182	-8082	-8543	-10772	-59	3137	4669	-23195	-109	-23	-100	-67	-221	-12021	13117	-17397	-107	-11829	15583	-13093	123	-12403	11868	-21101	-72	-56	-107	37	-156	19	34	-77	-26	-59	84	-32	-4
0.180000	-185	5608	-9722	-23901	-50	-6660	-4091	-13666	-118	-7635	-5624	-14009	-135	-7712	-8630	-10574	-145	3108	4702	-22904	-107	-19	-96	-62	-180	-11874	13032	-17520	-101	-11661	15543	-12948	128	-12118	11876	-20949	-61	-53	-102	44	-149	22	38	-74	-18	-52	91	-28	2
0.180833	-177	5961	-9489	-23886	-63	-6315	-4101	-13623	-109	-7365	-5555	-13639	-134	-7364	-8689	-10409	-146	3065	4754	-22605	-102	-24	-97	-61	-168	-11727	12941	-17650	-130	-11509	15491	-12812	116	-11837	11886	-20800	-62	-70	-104	41	-152	21	36	-75	-22	-57	88	-31	-3
0.181667	-184	6273	-9241	-23874	-22	-5982	-4101	-13581	-104	-7098	-5501	-13263	-164	-7040	-8725	-10288	-112	3008	4817	-22315	-111	-22	-96	-68	-225	-11607	12853	-17780	-151	-11364	15424	-12670	131	-11559	11902	-20660	-65	-60	-104	35	-154	19	32	-77	-25	-59	84	-33	-5
0.182500	-190	6589	-8972	-23841	12	-5648	-4098	-13536	-111	-6837	-5469	-12885	-173	-6730	-8737	-10195	-105	2948	4910	-22014	-110	-21	-99	-68	-165	-11464	12776	-17905	-187	-11225	15353	-12518	153	-11279	11935	-20510	-59	-58	-103	37	-151	20	35	-76	-22	-57	86	-29	0
0.183333	-185	6906	-8690	-23802	-4	-5321	-4090	-13481	-105	-6571	-5457	-12499	-182	-6434	-8723	-10138	-142	2877	5015	-21732	-110	-23	-98	-67	-148	-11337	12679	-18027	-253	-11096	15270	-12366	63	-11007	11968	-20365	-65	-56	-109	38	-153	19	33	-76	-13	-55	84	-29	0
0.184167	-189	7220	-8396	-23754	-18	-5018	-4080	-13430	-80	-6309	-5486	-12130	-186	-6157	-8695	-10118	-149	2796	5137	-21431	-107	-24	-101	-69	-160	-11219	12631	-18149	-260	-10977	15179	-12212	-52	-10745	12013	-20216	-58	-58	-112	57	-154	20	33	-76	-24	-60	81	-29	-3
0.185000	-217	7536	-8104	-23701	-19	-4728	-4072	-13369	-94	-6039	-5535	-11772	-146	-5890	-8657	-10122	-118	2709	5269	-21150	-108	-24	-109	-68	-150	-11102	12577	-18253	-221	-10868	15080	-12058	-59	-10491	12059	-20062	-66	-60	-109	40	-154	21	32	-75	-25	-59	82	-31	-1
0.185833	-185	7854	-7802	-23642	11	-4457	-4068	-13306	-99	-5797	-5626	-11442	-135	-5638	-8615	-10158	-93	2619	5412	-20875	-109	-23	-102	-67	-182	-10990	12533	-18369	-195	-10776	14980	-11902	-23	-10247	12111	-19901	-66	-61	-101	40	-150	19	22	-73	-24	-59	85	-28	1
0.186667	-197	8170	-7502	-23582	25	-4210	-4069	-13237	-70	-5504	-5754	-11138	-166	-5391	-8567	-10208	-133	2530	5561	-20623	-107	-23	-98	-67	-173	-10851	12499	-18470	-188	-10691	14884	-11755	-110	-10019	12165	-19733	-62	-58	-102	43	-149	21	37	-73	-19	-53	87	-27	20
0.187500	-182	8484	-7205	-23507	28	-3986	-4079	-13164	-68	-5232	-5935	-10870	-151	-5151	-8532	-10279	-183	2439	5718	-20379	-105	-17	-97	-64	-142	-10775	12480	-18566	-163	-10623	14784	-11607	-119	-9805	12234	-19556	-63	-56	-102	43	-150	24	38	-75	-23	-53	88	-25	-3
0.188333	-194	8787	-6911	-23438	26	-3788	-4103	-13090	-84	-4957	-6131	-10645	-170	-4920	-8501	-10365	-178	2348	5877	-20156	-104	-16	-95	-65	-187	-10680	12480	-18656	-201	-10566	14693	-11466	-217	-9607	12282	-19373	-64	-53	-100	43	-148	23	36	-72	-22	-52	87	-26	-3
0.189167	-228	9077	-6621	-23370	-5	-3615	-4138	-13014	-65	-4686	-6376	-10462	-215	-4692	-8491	-10458	-150	2263	6035	-19953	-105	-19	-98	-65	-200	-10587	12489	-18743	-288	-10527	14608	-11337	-227	-9425	12338	-19181	-62	-58	-104	43	-148	23	36	-74	-24	-58	84	-27	1
0.190000	-239	9343	-6335	-23300	-6	-3463	-4190	-12938	-66	-4421	-6656	-10332	-185	-4472	-8499	-10551	-159	2175	6185	-19780	-111	-23	-103	-68	-178	-10506	12509	-18819	-338	-10505	14536	-11216	-179	-9264	12385	-18987	-66	-60	-107	39	-154	16	28	-78	-25	-59	81	-30	-5
0.190833	-221	9588	-6053	-23234	-32	-3335	-4258	-12863	-85	-4160	-6959	-10256	-142	-4256	-8529	-10640	-166	2106	6338	-19643	-107	-23	-102	-69	-191	-10421	12546	-18884	-199	-10496	14481	-11106	-63	-9104	12443	-18778	-67	-58	-100	38	-152	18	34	-85	-28	-60	80	-29	0
0.191667	-199	9804	-5761	-23172	-39	-3219	-4335	-12780	-65	-3900	-7282	-10221	-120	-4040	-8578	-10717	-179	2041	6484	-19485	-110	-21	-112	-67	-158	-10345	12594	-18928	-33	-10499	14448	-11002	139	-8960	12496	-18558	-68	-61	-107	39	-153	18	34	-76	-27	-59	79	-38	0
0.192500	-197	9992	-5467	-23105	-27	-3139	-4428	-12698	-62	-3648	-7618	-10240	-151	-3834	-8650	-10780	-154	1989	6630	-19373	-110	-21	-100	-65	-100	-10275	12649	-18961	0	-10520	14436	-10917	137	-8824	12543	-18336	-67	-59	-104	41	-150	21	35	-79	-24	-60	85	-28	-1
0.193333	-181	10136	-5173	-23047	-38	-3043	-4537	-12621	-81	-3408	-7963	-10303	-180	-3626	-8744	-10835	-120	1947	6767	-19286	-108	-21	-100	-64	-145	-10210	12713	-18974	47	-10556	14450	-10842	-125	-8691	12584	-18106	-64	-59	-104	41	-150	36	16	-78	-19	-56	86	-17	2
0.194167	-174	10237	-4873	-22989	-39	-2974	-4660	-12538	-70	-3181	-8308	-10414	-168	-3432	-8860	-10873	-122	1911	6902	-19215	-104	-21	-99	-65	-196	-10153	12778	-18969	59	-10622	14486	-10782	-55	-8565	12625	-17872	-61	-58	-102	42	-152	20	36	-74	-22	-57	84	-28	-3
0.195000	-170	10292	-4568	-22942	-57	-2917	-4804	-12484	-63	-2972	-8645	-10565	-137	-3246	-8995	-10895	-153	1884	7031	-19174	-109	-21	-99	-67	-170	-10103	12842	-18934	17	-10672	14542	-10745	-96	-8437	12661	-17634	-66	-58	-105	41	-150	19	35	-75	-23	-56	84	-28	4
0.195833	-180	10302	-4258	-22906	-83	-2868	-4957	-12426	-72	-2781	-8970	-10752	-150	-3075	-9142	-10906	-126	1865	7158	-19142	-103	-19	-98	-66	-167	-10054	12905	-18876	8	-10747	14618	-10728	-179	-8309	12706	-17399	-60	-56	-107	45	-148	21	34	-74	-23	-55	84	-24	0
0.196667	-203	10261	-3941	-22877	-76	-2828	-5123	-12385	-87	-2606	-9272	-10964	-127	-2919	-9305	-10900	-114	1834	7284	-19132	-104	-19	-101	-66	-165	-10014	12963	-18796	-15	-10832	14713	-10708	6	-8179	12719	-17160	-62	-56	-103	43	-150	21	37	-72	-23	-51	80	-26	1
0.197500	-185	10175	-3622	-22849	-81	-2795	-5301	-12359	-107	-2455	-9554	-11206	-82	-2775	-9478	-10881	-145	1846	7408	-19133	-104	-19	-98	-66	-132	-9982	13008	-18695	-120	-10935	14817	-10725	10	-8050	12745	-16929	-61	-58	-104	37	-148	20	37	-78	-22	-59	80	-28	0
0.198333	-184	10043	-3308	-22847	-109	-2766	-5491	-12343	-120	-2324	-9805	-11465	-94	-2647	-9662	-10855	-130	1849	7532	-19142	-111	-25	-103	-72	-174	-9956	13044	-18568	-135	-11040	14927	-10755	-84	-7919	12761	-16712	-68	-61	-105	37	-155	10	33	-79	-23	-59	76	-31	-8
0.199167	-190	9865	-2996	-22844	-134	-2745	-5689	-12349	-113	-2217	-10024	-11742	-128	-2541	-9838	-10823	-112	1864	7666	-19173	-111	-25	-103	-67	-188	-9933	13075	-18419	-142	-11168	15031	-10795	-28	-7781	12785	-16491	-65	-57	-107	41	-155	17	35	-77	-29	-58	79	-28	-5
0.200000	-186	9664	-2690	-22849	-145	-2719	-5885	-12368	-118	-2120	-10201	-12014	-115	-2441	-10002	-10759	-83	1889	7803	-19183	-108	16	-98	-65	-198	-9912	13097	-18245	-122	-11260	15162	-10855	-9	-7642	12804	-16284	-65	-56	-103	40	-151	22	36	-66	-18	-52	85	-42	1
0.200833	-184	9427	-2393	-22862	-95	-2700	-6081	-12410	-143	-2051	-10344	-12321	-152	-2363	-10166	-10743	-62	1927	7950	-19234	-103	-18	-96	-67	-224	-9898	13108	-18058	5	-11377	15263	-10936	46	-7505	12813	-16088	-62	-53	-107	42	-147	20	34	-73	-22	-56	79	-29	1
0.201667	-179	9156	-2118	-22890	-95	-2691	-6280	-12477	-149	-2002	-10449	-12581	-189	-2304	-10323	-10708	-78	1987	8098	-19278	-103	-22	-98	-65	-232	-9884	13106	-17856	-1	-11485	15351	-11032	85	-7372	12831	-15907	-62	-56	-105	41	-169	19	37	-73	-17	-53	81	-26	2
0.202500	-163	8869	-1864	-22927	-70	-2680	-6471	-12567	-144	-1971	-10523	-12860	-189	-2264	-10462	-10678	-64	2041	8262	-19315	-101	-21	-94	-65	-205	-9874	13097	-17648	-53	-11601	15415	-11145	136	-7250	12840	-15742	-61	-55	-105	44	-148	21	35	-74	-17	-57	81	-32	1
0.203333	-158	8559	-1641	-22979	-33	-2681	-6660	-12672	-92	-1955	-10536	-13132	-179	-2237	-10563	-10651	-65	2120	8428	-19359	-104	-23	-98	-64	-208	-9867	13080	-17434	-44	-11704	15458	-11276	112	-7134	12844	-15600	-65	-58	-105	51	-149	20	36	-75	-22	-53	82	-30	0
0.204167	-163	8245	-1443	-23031	-29	-2681	-6838	-12801	-44	-1955	-10567	-13400	-155	-2228	-10691	-10641	-104	2222	8608	-19400	-104	-21	-100	-67	-246	-9863	13062	-17219	-165	-11812	15473	-11423	377	-7027	12854	-15462	-62	-58	-107	38	-149	21	36	-73	-23	-56	82	-32	2
0.205000	-155	7921	-1281	-23096	-45	-2685	-7002	-12949	-49	-1970	-10549	-13655	-158	-2230	-10773	-10634	-137	2342	8789	-19452	-107	-25	-99	-67	-242	-9858	13033	-17006	-161	-11894	15461	-11580	766	-6934	12852	-15346	-64	-60	-105	41	-150	11	37	-80	-21	-56	81	-30	-3
0.205833	-158	7600	-1152	-23173	-48	-2690	-7156	-13114	-69	-1996	-10505	-13907	-184	-2239	-10839	-10642	-95	2482	8978	-19488	-104	-21	-99	-66	-198	-9853	12999	-16800	-77	-11974	15419	-11752	807	-6859	12851	-15244	-62	-55	-107	41	-149	19	35	-72	-23	-56	82	-27	1
0.206667	-178	7266	-1055	-23262	1	-2696	-7284	-13292	-65	-2033	-10442	-14145	-177	-2254	-10885	-10666	-110	2609	9170	-19538	-108	-24	-98	-68	-163	-9848	12969	-16600	-96	-12038	15345	-11940	710	-6795	12846	-15163	-66	-60	-108	56	-151	19	9	-72	-25	-56	82	-30	-1
0.207500	-203	6940	-993	-23355	36	-2704	-7399	-13484	-32	-2080	-10364	-14373	-142	-2295	-10910	-10696	-156	2828	9361	-19584	-105	-21	-96	-70	-181	-9839	12935	-16413	-162	-12095	15251	-12133	623	-6745	12840	-15088	-62	-55	-102	44	-149	22	33	-70	-21	-55	84	-29	-6
0.208333	-268	6605	-959	-23460	36	-2706	-7489	-13680	21	-2130	-10273	-14590	-130	-2322	-10907	-10739	-146	3037	9553	-19636	-107	-21	-96	-65	-224	-9829	12896	-16238	-236	-12123	15130	-12342	514	-6715	12827	-15033	-62	-57	-105	35	-148	20	36	-70	-16	-55	82	-29	3
0.209167	-294	6278	-960	-23568	-22	-2708	-7565	-13880	-15	-2193	-10179	-14802	-135	-2363	-10899	-10796	-118	3259	9738	-19691	-104	-22	-101	-67	-215	-9815	12850	-16080	-260	-12142	14992	-12557	500	-6699	12810	-14990	-62	-58	-105	40	-148	17	34	-75	-25	-56	85	-17	0
0.210000	-193	5949	-987	-23684	-38	-2705	-7626	-14087	-77	-2262	-10081	-15002	-133	-2404	-10874	-10869	-117	3503	9911	-19752	-108	-23	-100	-69	-224	-9804	12807	-15933	-213	-12141	14837	-12780	411	-6697	12785	-14958	-67	-60	-113	37	-151	13	30	-76	-22	-55	80	-32	-6
0.210833	-185	5625	-1037	-23809	-40	-2700	-7664	-14291	-124	-2332	-9986	-15198	-116	-2449	-10833	-10951	-118	3754	10078	-19821	-109	-23	-101	-73	-259	-9789	12755	-15806	-230	-12123	14673	-13007	295	-6704	12753	-14934	-63	-60	-110	38	-156	12	30	-76	-25	-61	79	-32	-7
0.211667	-276	5287	-1106	-23930	-24	-2688	-7687	-14486	-98	-2406	-9887	-15380	-189	-2487	-10763	-11044	-130	4030	10239	-19898	-107	-22	-102	-72	-255	-9763	12707	-15684	-313	-12080	14508	-13226	196	-6711	12715	-14919	-66	-61	-105	40	-153	16	35	-75	-24	-57	84	-30	-6
0.212500	-294	4960	-1182	-24050	-62	-2670	-7692	-14673	-87	-2476	-9794	-15558	-215	-2528	-10715	-11149	-133	4311	10393	-19978	-108	-15	-101	-73	-188	-9731	12648	-15579	-405	-12020	14348	-13447	111	-6724	12668	-14910	-66	-58	-107	39	-152	17	33	-95	-27	-59	82	-30	-6
0.213333	-267	4624	-1272	-24171	-96	-2649	-7698	-14845	-97	-2548	-9703	-15730	-216	-2566	-10648	-11263	-114	4607	10534	-20070	-107	-23	-100	-69	-159	-9695	12591	-15477	-496	-11934	14188	-13659	-45	-6731	12603	-14908	-55	-59	-104	43	-152	19	35	-73	-22	-56	82	-28	1
0.214167	-203	4275	-1361	-24284	-77	-2628	-7671	-15003	-76	-2621	-9619	-15893	-224	-2604	-10575	-11391	-68	4902	10667	-20186	-108	-23	-103	-69	-248	-9660	12523	-15393	-488	-11838	14047	-13861	26	-6738	12545	-14909	-66	-60	-108	38	-152	20	32	-76	-26	-60	84	-28	-5
0.215000	-149	3949	-1454	-24392	-76	-2602	-7645	-15145	-80	-2688	-9540	-16045	-262	-2640	-10491	-11530	-35	5201	10788	-20276	-112	-23	-104	-74	-276	-9618	12451	-15317	-408	-11720	13919	-14050	-81	-6741	12462	-14921	-66	-58	-130	35	-160	15	56	-77	-24	-62	78	-32	-4
0.215833	-27	3571	-1546	-24483	-105	-2576	-7616	-15266	-139	-2751	-9463	-16187	-245	-2667	-10434	-11669	-32	5500	10909	-20388	-105	-21	-102	-70	-214	-9569	12365	-15247	-372	-11586	13816	-14210	-163	-6728	12375	-14926	-63	-57	-108	41	-152	16	32	-78	-24	-57	82	-31	0
0.216667	115	3272	-1628	-24556	-90	-2547	-7578	-15358	-155	-2801	-9387	-16328	-233	-2696	-10363	-11813	-45	5794	11022	-20513	-111	-24	-100	-70	-240	-9518	12306	-15182	-252	-11427	13729	-14357	-67	-6707	12270	-14946	-72	-50	-110	40	-152	16	29	-77	-28	-57	81	-27	-4
0.217500	43	2930	-1697	-24614	-88	-2521	-7540	-15433	-138	-2854	-9318	-16432	-222	-2732	-10300	-11972	-3	6081	11136	-20640	-102	-23	-99	-75	-221	-9459	12224	-15127	-218	-11258	13664	-14475	-166	-6674	12159	-14960	-65	-57	-107	39	-154	15	30	-77	-26	-60	85	-31	-3
0.218333	-69	2593	-1755	-24655	-104	-2498	-7498	-15460	-114	-2898	-9239	-16538	-198	-2764	-10240	-12131	-29	6357	11249	-20780	-110	-24	-100	-73	-228	-9400	12147	-15074	-311	-11079	13617	-14567	-304	-6629	12041	-14988	-84	-59	-108	39	-155	17	29	-80	-25	-58	80	-31	-5
0.219167	-64	2266	-1795	-24674	-131	-2474	-7457	-15513	-138	-2937	-9180	-16625	-179	-2798	-10188	-12291	-42	6619	11356	-20918	-111	-38	-101	-69	-234	-9334	12066	-15029	-351	-10891	13592	-14628	-211	-6568	11910	-15008	-63	-58	-107	42	-153	18	27	-77	-23	-58	57	-31	-3
0.220000	-82	1949	-1817	-24673	-144	-2454	-7411	-15518	-148	-2967	-9106	-16685	-155	-2824	-10137	-12443	-23	6865	11492	-21064	-108	-22	-98	-68	-158	-9263	11993	-14983	-362	-10690	13590	-14657	-255	-6495	11782	-15022	-62	-58	-104	42	-150	23	32	-74	-21	-56	84	-26	0
0.220833	-99	1632	-1816	-24641	-194	-2427	-7359	-15502	-154	-2995	-9032	-16729	-172	-2859	-10097	-12597	-43	7091	11625	-21210	-104	-22	-97	-67	-195	-9195	11922	-14955	-349	-10488	13596	-14663	-350	-6416	11649	-15059	-61	-57	-104	44	-147	18	33	-79	-22	-55	85	-27	0
0.221667	-112	1342	-1800	-24601	-206	-2416	-7311	-15470	-154	-3021	-8957	-16750	-185	-2900	-10064	-12744	-96	7287	11756	-21363	-108	-23	-97	-69	-229	-9127	11848	-14919	-303	-10288	13612	-14630	-344	-6332	11505	-15094	-63	-57	-103	52	-149	19	32	-77	-18	-57	81	-27	0
0.222500	-126	1063	-1758	-24537	-188	-2404	-7257	-15420	-84	-3043	-8887	-16749	-151	-2940	-10033	-12880	-72	7463	11903	-21518	-110	-22	-105	-80	-196	-9056	11783	-14898	-254	-10084	13636	-14570	-436	-6242	11375	-15126	-62	-59	-107	39	-150	36	32	-77	-23	-60	82	-28	7
0.223333	-137	802	-1702	-24455	-190	-2389	-7199	-15359	-18	-3063	-8813	-16727	-154	-2986	-10009	-13008	-110	7602	12054	-21678	-108	-27	-101	-72	-217	-8986	11719	-14887	-203	-9888	13656	-14484	-477	-6159	11243	-15166	-47	-62	-109	40	-153	16	28	-81	-24	-58	79	-32	-5
0.224167	-141	564	-1626	-24360	-156	-2376	-7140	-15286	36	-3087	-8736	-16679	-134	-3031	-9986	-13119	-178	7716	12216	-21831	-109	-27	-102	-70	-238	-8904	11662	-14876	-227	-9691	13681	-14368	-454	-6073	11129	-15201	-65	-61	-108	38	-154	17	28	-78	-24	-60	79	-36	-1
0.225000	-139	355	-1525	-24247	-138	-2355	-7067	-15195	33	-3107	-8650	-16601	-128	-3077	-9963	-13209	-188	7791	12384	-21986	-107	-25	-103	-74	-220	-8841	11613	-14876	-258	-9502	13697	-14226	-462	-5994	11017	-15241	-68	-61	-108	42	-151	17	30	-80	-24	-59	79	-32	-4
0.225833	-142	167	-1385	-24121	-100	-2339	-6991	-15105	43	-3118	-8574	-16505	-152	-3118	-9940	-13286	-212	7833	12561	-22133	-110	-24	-102	-69	-195	-8771	11573	-14887	-185	-9320	13711	-14060	-292	-5922	10921	-15281	-64	-60	-107	40	-151	16	33	-77	-22	-58	82	-28	0
0.226667	-150	6	-1275	-23989	-98	-2318	-6908	-15009	0	-3115	-8496	-16388	-115	-3163	-9914	-13340	-249	7831	12747	-22283	-105	-24	-100	-69	-230	-8700	11529	-14902	-161	-9147	13713	-13874	-229	-5869	10838	-15325	-82	-60	-102	42	-151	13	30	-76	-21	-57	80	-28	-1
0.227500	-150	-131	-1136	-23851	-68	-2292	-6825	-14909	-69	-3145	-8419	-16252	-98	-3202	-9886	-13377	-243	7792	12934	-22425	-103	-31	-99	-68	-248	-8635	11494	-14927	-237	-8985	13703	-13668	-255	-5822	10770	-15370	-60	-58	-104	42	-150	19	33	-76	-18	-56	82	-26	-6
0.228333	-150	-247	-988	-23712	-32	-2270	-6736	-14810	-96	-3155	-8344	-16100	-109	-3239	-9857	-13396	-203	7718	13125	-22566	-104	-18	-99	-67	-144	-8567	11456	-14958	-305	-8831	13680	-13446	-231	-5760	10718	-15420	-60	-52	-102	44	-150	19	36	-73	-19	-56	81	-24	2
0.229167	-158	-336	-833	-23568	-45	-2240	-6646	-14708	-87	-3159	-8268	-15933	-117	-3269	-9817	-13399	-164	7598	13318	-22694	-104	-32	-97	-66	-103	-8503	11424	-14996	-354	-8685	13645	-13211	-163	-5771	10683	-15467	-58	-57	-104	43	-150	20	33	-75	-19	-56	76	-27	3
0.230000	-159	-408	-679	-23433	-63	-2217	-6559	-14618	-65	-3161	-8203	-15759	-187	-3299	-9780	-13387	-173	7435	13506	-22823	-105	-22	-100	-68	-185	-8437	11389	-15037	-329	-8552	13591	-12965	-129	-5768	10655	-15556	-60	-59	-109	42	-148	19	32	-74	-14	-58	81	-29	3
0.230833	-174	-468	-525	-23284	-62	-2196	-6471	-14523	-75	-3165	-8137	-15582	-227	-3320	-9736	-13362	-136	7230	13690	-22942	-109	-22	-101	-73	-187	-8380	11343	-15085	-233	-8426	13525	-12716	-262	-5777	10647	-15576	-62	-61	-107	38	-153	17	29	-77	-24	-60	79	-31	-3
0.231667	-174	-509	-369	-23164	-61	-2171	-6377	-14432	-66	-3157	-8071	-15403	-207	-3334	-9686	-13320	-105	6992	13870	-23059	-109	-24	-103	-75	-154	-8317	11311	-15129	-217	-8312	13458	-12456	-356	-5813	10649	-15639	-68	-62	-111	37	-158	13	29	-79	-24	-60	77	-32	-6
0.232500	-179	-542	-219	-23035	-66	-2150	-6290	-14341	-53	-3149	-8017	-15223	-159	-3341	-9629	-13259	-109	6695	14046	-23157	-112	-29	-101	-70	-144	-8258	11274	-15168	-197	-8197	13381	-12186	-229	-5827	10672	-15691	-64	-58	-104	39	-154	13	28	-75	-23	-58	81	-31	-4
0.233333	-171	-567	-73	-22911	-82	-2130	-6198	-14254	-78	-3127	-7959	-15046	-193	-3339	-9565	-13191	-110	6416	14210	-23250	-107	-22	-102	-70	-122	-8197	11231	-15205	-139	-8093	13295	-11918	-243	-5860	10699	-15754	-61	-59	-105	38	-150	16	33	-75	-22	-58	81	-29	0
0.234167	-180	-583	69	-22792	-84	-2114	-6105	-14172	-118	-3110	-7906	-14878	-231	-3333	-9498	-13117	-100	6083	14366	-23332	-107	-21	-99	-69	-114	-8136	11189	-15241	-183	-7998	13208	-11651	-311	-5885	10738	-15812	-64	-57	-103	42	-151	16	30	-76	-22	-55	87	-33	0
0.235000	-187	-606	202	-22677	-29	-2107	-6013	-14092	-101	-3089	-7856	-14717	-193	-3322	-9426	-13033	-110	5719	14505	-23406	-105	-22	-100	-67	-120	-8073	11145	-15264	-151	-7904	13120	-11392	-220	-5914	10783	-15874	-62	-59	-105	40	-151	18	34	-75	-21	-55	82	-27	-1
0.235833	-180	-628	332	-22567	-60	-2106	-5918	-14017	-86	-3069	-7809	-14581	-180	-3313	-9351	-12950	-117	5341	14629	-23467	-115	-18	-98	-68	-126	-8016	11088	-15282	-83	-7819	13030	-11136	-289	-5934	10837	-15940	-62	-56	-103	42	-154	18	33	-76	-24	-56	85	-27	-1
0.236667	-199	-661	456	-22466	-85	-2113	-5825	-13945	-75	-3046	-7765	-14451	-236	-3305	-9277	-12863	-90	4939	14731	-23522	-108	-21	-97	-69	-129	-7955	11051	-15289	-56	-7738	12944	-10891	-424	-5950	10891	-16009	-63	-52	-104	35	-151	17	34	-75	-18	-56	84	-26	-1
0.237500	-189	-695	581	-22363	-67	-2129	-5722	-13873	-108	-3035	-7724	-14339	-240	-3288	-9196	-12774	-76	4529	14819	-23565	-107	-19	-114	-68	-151	-7901	10998	-15291	-92	-7662	12858	-10654	-458	-5952	10939	-16075	-62	-58	-105	38	-154	17	30	-80	-23	-58	85	-26	-1
0.238333	-177	-745	696	-22270	-76	-2156	-5620	-13775	-100	-3022	-7679	-14243	-181	-3281	-9111	-12685	-100	4110	14884	-23596	-111	-23	-98	-68	-195	-7845	10956	-15277	-151	-7587	12782	-10430	-486	-5948	10994	-16145	-67	-58	-104	38	-152	18	33	-76	-21	-56	82	-29	-4
0.239167	-181	-801	812	-22175	-96	-2188	-5513	-13740	-100	-3021	-7630	-14166	-191	-3282	-9024	-12589	-103	3693	14930	-23618	-109	-25	-98	-69	-220	-7794	10908	-15257	-101	-7526	12712	-10222	-453	-5935	11041	-16216	-62	-57	-105	36	-151	17	33	-77	-22	-57	78	-29	2
0.240000	-187	-858	926	-22081	-125	-2229	-5397	-13672	-165	-3023	-7576	-14104	-266	-3281	-8929	-12508	-64	3281	14945	-23626	-108	-23	-98	-69	-179	-7746	10868	-15222	-50	-7461	12646	-10026	-569	-5907	11046	-16288	-67	-58	-107	39	-153	19	29	-78	-22	-56	81	-28	-3
0.240833	-181	-927	1041	-21991	-118	-2284	-5276	-13606	-235	-3041	-7518	-14047	-283	-3289	-8829	-12420	-5	2872	14944	-23621	-104	-18	-96	-66	-202	-7703	10832	-15183	2	-7403	12593	-9843	-614	-5867	11124	-16359	-63	-56	-104	42	-148	20	32	-75	-19	-56	84	-26	1
0.241667	-173	-1003	1146	-21904	-120	-2341	-5145	-13541	-208	-3065	-7451	-14001	-284	-3302	-8726	-12337	5	2474	14911	-23607	-104	-22	-98	-67	-197	-7670	10800	-15132	-47	-7350	12539	-9679	-437	-5847	11148	-16441	-61	-57	-108	40	-146	21	30	-78	-17	-56	85	-28	3
0.242500	-165	-1084	1256	-21812	-154	-2406	-5010	-13480	-179	-3108	-7381	-13975	-265	-3324	-8615	-12256	50	2095	14852	-23576	-104	-22	-101	-68	-165	-7642	10768	-15074	-88	-7303	12496	-9532	-414	-5779	11163	-16515	-63	-57	-104	37	-149	17	30	-81	-22	-56	85	-27	-1
0.243333	-160	-1169	1366	-21721	-154	-2511	-4872	-13419	-207	-3161	-7292	-13947	-173	-3352	-8492	-12176	73	1738	14783	-23538	-104	-23	-98	-69	-167	-7620	10747	-15013	-77	-7259	12458	-9405	-375	-5733	11170	-16599	-64	-58	-105	41	-150	16	29	-78	-19	-57	81	-32	1
0.244167	-158	-1254	1464	-21632	-142	-2560	-4728	-13360	-224	-3227	-7199	-13931	-158	-3384	-8363	-12103	52	1396	14685	-23474	-107	-10	-101	-69	-203	-7610	10731	-14944	-63	-7224	12423	-9292	-496	-5684	11166	-16682	-61	-60	-107	40	-151	16	33	-79	-24	-57	81	-34	-4
0.245000	-152	-1341	1567	-21545	-130	-2645	-4589	-13306	-176	-3296	-7101	-13913	-155	-3424	-8232	-12032	25	1091	14567	-23407	-110	-24	-98	-69	-169	-7609	10718	-14876	-79	-7192	12393	-9197	-496	-5639	11152	-16771	-62	-59	-104	41	-153	16	33	-77	-21	-57	80	-31	-3
0.245833	-148	-1425	1671	-21455	-109	-2730	-4434	-13255	-104	-3379	-6975	-13893	-81	-3469	-8090	-11966	-23	805	14439	-23318	-104	-25	-96	-68	-168	-7616	10709	-14803	-57	-7172	12373	-9120	-394	-5602	11130	-16856	-63	-58	-104	39	-148	17	32	-78	-22	-57	80	-31	4
0.246667	-156	-1509	1769	-21367	-111	-2813	-4285	-13205	-67	-3460	-6846	-13878	-117	-3513	-7945	-11900	-49	544	14293	-23216	-105	-21	-97	-66	-217	-7629	10706	-14731	-85	-7154	12344	-9057	-385	-5570	11100	-16947	-62	-56	-103	40	-151	16	33	-74	-21	-56	81	-29	2
0.247500	-150	-1589	1871	-21286	-104	-2900	-4138	-13163	-56	-3550	-6715	-13859	-180	-3562	-7795	-11840	-25	317	14134	-23099	-92	-22	-95	-67	-195	-7656	10699	-14662	-62	-7148	12317	-9015	-430	-5553	11065	-17040	-63	-58	-105	42	-150	0	28	-78	-18	-56	82	-29	1
0.248333	-141	-1674	1971	-21208	-60	-2986	-3997	-13130	-32	-3639	-6575	-13834	-171	-3614	-7646	-11791	-109	106	13971	-22971	-105	-25	-99	-69	-219	-7690	10695	-14597	35	-7154	12290	-8986	-420	-5558	11027	-17141	-64	-60	-104	39	-153	11	28	-78	-22	-59	81	-34	1
0.249167	-143	-1754	2063	-21134	-84	-3071	-3864	-13101	-44	-3725	-6434	-13801	-196	-3664	-7499	-11742	-113	-70	13799	-22827	-120	-23	-100	-68	-203	-7729	10691	-14533	-52	-7164	12270	-8977	-329	-5563	10990	-17234	-62	-57	-104	37	-152	11	32	-77	-21	-57	80	-29	-1
0.250000	-145	-1833	2159	-21060	-63	-3150	-3734	-13077	-44	-3804	-6290	-13766	-201	-3715	-7353	-11693	-61	-228	13640	-22673	-107	-25	-102	-72	-190	-7778	10689	-14478	-164	-7190	12240	-8984	-233	-5598	10946	-17340	-65	-61	-103	36	-152	10	30	-80	-23	-61	79	-33	-4
0.250833	-148	-1911	2246	-20995	-55	-3224	-3614	-13061	-46	-3877	-6145	-13721	-171	-3762	-7215	-11656	-61	-358	13480	-22502	-110	-28	-103	-93	-238	-7829	10680	-14426	-204	-7216	12214	-9007	-280	-5632	10910	-17429	-65	-63	-110	37	-153	7	27	-81	-22	-61	78	-28	-5
0.251667	-151	-1990	2352	-20933	-13	-3297	-3501	-13049	-28	-3925	-6004	-13669	-126	-3804	-7077	-11618	-80	-470	13323	-22317	-108	-25	-101	-72	-216	-7881	10674	-14377	-234	-7256	12180	-9034	-503	-5683	10870	-17526	-59	-61	-109	37	-156	13	29	-78	-22	-61	79	-34	-6
0.252500	-159	-2066	2452	-20873	42	-3363	-3397	-13039	-47	-3987	-5869	-13615	-137	-3850	-6949	-11583	-94	-559	13179	-22109	-108	-25	-103	-72	-214	-7937	10659	-14329	-310	-7304	12146	-9087	-436	-5743	10839	-17612	-65	-61	-105	33	-155	12	24	-78	-24	-61	80	-32	-5
0.253333	-154	-2149	2547	-20821	36	-3439	-3303	-13035	-81	-4026	-5736	-13554	-178	-3889	-6826	-11563	-82	-633	13044	-21922	-107	-24	-101	-68	-214	-7991	10643	-14284	-380	-7358	12113	-9145	-224	-5817	10803	-17690	-62	-59	-107	36	-152	16	34	-77	-24	-59	80	-31	0
0.254167	-154	-2223	2648	-20772	63	-3487	-3219	-13031	-96	-4056	-5616	-13488	-133	-3929	-6713	-11539	15	-685	12899	-21713	-104	-21	-102	-72	-194	-8045	10618	-14245	-434	-7421	12069	-9215	-306	-5896	10775	-17771	-63	-60	-105	37	-153	16	30	-76	-29	-61	80	-31	1
0.255000	-156	-2304	2745	-20730	71	-3550	-3143	-13022	-100	-4076	-5504	-13427	-125	-3967	-6606	-11530	33	-729	12805	-21497	-107	-24	-102	-69	-193	-8102	10593	-14208	-473	-7485	12022	-9298	-196	-5983	10741	-17842	-57	-64	-108	37	-153	17	32	-75	-23	-58	82	-34	-6
0.255833	-141	-2382	2837	-20689	51	-3614	-3081	-13017	-126	-4087	-5407	-13362	-145	-4002	-6508	-11522	-51	-752	12702	-21276	-105	-23	-102	-43	-207	-8162	10560	-14173	-367	-7557	11974	-9383	-179	-6074	10703	-17904	-61	-60	-108	36	-152	17	29	-77	-23	-62	81	-32	0
0.256667	-139	-2457	2933	-20651	73	-3681	-3021	-12999	-152	-4091	-5318	-13304	-151	-4043	-6418	-11526	-74	-786	12608	-21054	-105	-26	-102	-72	-191	-8220	10524	-14136	-262	-7638	11921	-9479	-97	-6171	10657	-17961	-72	-62	-107	35	-152	16	29	-80	-22	-60	79	-34	-4
0.257500	-148	-2532	3015	-20614	35	-3753	-2979	-12982	-151	-4090	-5246	-13245	-168	-4079	-6335	-11534	-99	-801	12522	-20824	-111	-24	-104	-70	-184	-8277	10483	-14095	-287	-7714	11861	-9572	93	-6261	10608	-17992	-65	-59	-109	35	-152	17	29	-78	-34	-59	81	-31	-5
0.258333	-155	-2598	3100	-20599	-24	-3821	-2929	-12948	-126	-4088	-5178	-13191	-138	-4117	-6256	-11545	-131	-809	12452	-20599	-109	-24	-100	-69	-139	-8332	10440	-14051	-242	-7808	11792	-9671	-6	-6352	10548	-18023	-68	-61	-105	35	-154	16	33	-79	-25	-58	80	-33	-5
0.259167	-176	-2659	3176	-20535	-70	-3896	-2893	-12912	-91	-4082	-5120	-13142	-121	-4154	-6177	-11563	-132	-810	12389	-20374	-110	-26	-102	-73	-99	-8392	10396	-14000	-263	-7878	11717	-9760	-98	-6436	10478	-18031	-63	-61	-111	36	-155	17	35	-75	-21	-60	82	-17	-4
0.260000	-176	-2705	3247	-20493	-87	-3968	-2850	-12872	-58	-4077	-5070	-13096	-152	-4185	-6106	-11583	-129	-810	12338	-20142	-110	-18	-98	-66	-110	-8446	10352	-13941	-424	-7956	11641	-9849	41	-6520	10394	-18027	-62	-53	-110	39	-151	22	36	-72	-19	-55	81	-29	-5
0.260833	-181	-2743	3310	-20450	-97	-4047	-2812	-12797	-70	-4076	-5025	-13060	-133	-4219	-6035	-11602	-167	-810	12288	-19918	-105	-17	-96	-67	-110	-8512	10303	-13881	-434	-8039	11550	-9929	103	-6601	10310	-18007	-60	-57	-105	38	-150	20	37	-72	-17	-57	85	-29	4
0.261667	-191	-2770	3361	-20406	-128	-4122	-2769	-12727	-72	-4059	-4991	-13030	-154	-4250	-5976	-11629	-182	-814	12241	-19696	-103	-18	-98	-67	-75	-8573	10252	-13814	-331	-8137	11446	-9984	156	-6683	10200	-17976	-63	-57	-104	39	-151	20	34	-75	-23	-53	80	-29	-1
0.262500	-188	-2784	3398	-20363	-121	-4201	-2730	-12650	-87	-4092	-4960	-13008	-170	-4278	-5912	-11655	-195	-813	12203	-19481	-105	-21	-99	-67	-49	-8641	10200	-13742	-224	-8207	11337	-10056	215	-6760	10086	-17928	-60	-56	-91	38	-150	22	37	-76	-16	-55	82	-29	1
0.263333	-187	-2806	3426	-20316	-116	-4275	-2684	-12566	-141	-4108	-4933	-12995	-135	-4305	-5857	-11684	-121	-823	12166	-19271	-104	-18	-97	-70	-52	-8714	10148	-13658	-203	-8294	11230	-10097	243	-6831	9963	-17858	-62	-53	-105	40	-149	23	36	-72	-22	-56	81	-30	0
0.264167	-191	-2772	3437	-20273	-167	-4350	-2637	-12480	-189	-4132	-4908	-12986	-173	-4325	-5805	-11711	-72	-836	12140	-19070	-108	-23	-100	-69	-40	-8793	10092	-13581	-256	-8378	11078	-10120	248	-6911	9823	-17781	-63	-62	-108	39	-152	12	33	-76	-22	-57	84	-31	0
0.265000	-190	-2749	3437	-20228	-156	-4417	-2585	-12387	-198	-4164	-4884	-12980	-210	-4347	-5757	-11734	-118	-847	12097	-18874	-108	-25	-101	-70	-19	-8878	10036	-13491	-200	-8482	10933	-10127	262	-6989	9679	-17681	-68	-59	-108	37	-154	16	32	-79	-24	-59	76	-36	-3
0.265833	-190	-2714	3429	-20184	-166	-4483	-2531	-12294	-172	-4200	-4857	-12988	-203	-4353	-5707	-11752	-146	-850	12056	-18680	-110	-23	-100	-69	-72	-8958	9987	-13394	-95	-8545	10787	-10108	215	-7066	9534	-17562	-65	-59	-109	40	-151	19	34	-107	-23	-58	84	-28	0
0.266667	-179	-2666	3414	-20138	-152	-4529	-2468	-12199	-178	-4191	-4829	-12996	-242	-4357	-5661	-11770	-128	-879	12029	-18491	-105	-22	-100	-69	-105	-9049	9932	-13295	-39	-8634	10630	-10066	202	-7152	9382	-17419	-59	-58	-103	42	-149	15	34	-75	-19	-57	81	-30	1
0.267500	-158	-2609	3385	-20092	-131	-4576	-2409	-12112	-212	-4280	-4802	-13000	-236	-4355	-5596	-11780	-99	-903	11993	-18314	-83	-21	-101	-68	-120	-9144	9882	-13189	7	-8722	10465	-10000	193	-7234	9233	-17259	-61	-59	-104	45	-151	20	35	-74	-21	-58	85	-26	1
0.268333	-148	-2546	3360	-20054	-129	-4624	-2347	-12024	-159	-4327	-4773	-13010	-187	-4350	-5575	-11787	-79	-931	11952	-18141	-98	-19	-97	-65	-87	-9236	9850	-13082	76	-8813	10302	-9907	279	-7325	9092	-17073	-58	-58	-101	42	-146	22	36	-73	-15	-57	82	-28	4
0.269167	-151	-2485	3303	-20006	-114	-4652	-2296	-11950	-83	-4375	-4741	-13020	-150	-4340	-5529	-11790	-63	-961	11906	-17978	-101	-22	-100	-64	-100	-9341	9784	-12973	94	-8903	10139	-9792	309	-7422	8946	-16868	-58	-60	-107	43	-145	21	36	-74	-7	-55	82	-29	0
0.270000	-137	-2425	3255	-19994	-128	-4691	-2246	-11883	-56	-4428	-4711	-13036	-174	-4344	-5488	-11794	-60	-1000	11849	-17822	-103	-24	-99	-70	-112	-9447	9727	-12871	61	-9002	9972	-9634	290	-7532	8805	-16651	-60	-60	-108	41	-150	19	30	-79	-21	-59	79	-33	-1
0.270833	-132	-2365	3202	-19936	-119	-4717	-2204	-11829	-19	-4475	-4681	-13047	-180	-4336	-5446	-11792	-62	-1038	11787	-17670	-105	-24	-102	-76	-121	-9559	9677	-12759	33	-9101	9813	-9490	205	-7645	8675	-16389	-65	-61	-105	38	-151	17	30	-77	-19	-58	79	-32	0
0.271667	-153	-2305	3150	-19901	-145	-4741	-2166	-11785	-4	-4575	-4648	-13062	-159	-4334	-5401	-11787	-82	-1078	11719	-17526	-104	-23	-100	-70	-132	-9654	9624	-12643	19	-9213	9661	-9299	246	-7766	8563	-16114	-64	-60	-103	40	-153	17	30	-80	-25	-61	79	-34	-3
0.272500	-165	-2249	3098	-19870	-156	-4775	-2143	-11746	5	-4565	-4617	-13070	-116	-4319	-5351	-11778	-101	-1112	11643	-17384	-109	-26	-103	-69	-137	-9758	9566	-12523	90	-9318	9513	-9088	268	-7895	8447	-15811	-63	-62	-110	41	-159	17	32	-78	-22	-61	80	-31	0
0.273333	-164	-2197	3049	-19841	-109	-4809	-2125	-11720	-6	-4608	-4590	-13082	-120	-4344	-5305	-11771	-98	-1160	11562	-17251	-109	-27	-101	-70	-162	-9861	9506	-12401	153	-9432	9376	-8852	293	-8033	8345	-15494	-67	-63	-109	39	-152	17	30	-80	-25	-66	78	-33	-3
0.274167	-155	-2153	3004	-19816	-104	-4851	-2122	-11707	-39	-4646	-4569	-13091	-166	-4357	-5254	-11743	-121	-1198	11474	-17119	-111	-24	-102	-67	-142	-9956	9442	-12272	20	-9567	9251	-8594	292	-8171	8257	-15152	-67	-62	-108	42	-151	19	32	-82	-25	-59	82	-29	1
0.275000	-141	-2106	2971	-19785	-94	-4891	-2119	-11700	-62	-4678	-4545	-13097	-138	-4375	-5203	-11751	-99	-1236	11391	-16992	-109	-22	-99	-67	-151	-10052	9369	-12138	-78	-9704	9137	-8330	245	-8319	8173	-14795	-59	-59	-103	41	-150	20	34	-77	-22	-60	80	-31	-1
0.275833	-131	-2062	2932	-19754	-76	-4943	-2133	-11703	-59	-4711	-4528	-13105	-141	-4402	-5149	-11737	-58	-1276	11340	-16869	-103	-22	-98	-70	-152	-10143	9289	-11995	-93	-9849	9029	-8040	193	-8468	8099	-14421	-65	-62	-108	43	-151	21	33	-76	-19	-58	81	-31	0
0.276667	-148	-2024	2903	-19728	-79	-4995	-2160	-11716	-36	-4746	-4520	-13115	-172	-4439	-5102	-11727	-68	-1314	11206	-16747	-104	-22	-99	-68	-95	-10229	9198	-11845	-57	-10014	8932	-7743	132	-8630	8030	-14037	-60	-58	-107	41	-150	17	32	-75	-23	-59	82	-30	0
0.277500	-166	-1985	2879	-19698	-79	-5069	-2179	-11736	0	-4771	-4513	-13124	-135	-4487	-5058	-11716	-81	-1354	11115	-16632	-108	-24	-101	-69	-143	-10312	9096	-11687	-5	-10170	8841	-7442	17	-8786	7968	-13653	-64	-63	-110	40	-152	20	30	-77	-21	-53	80	-30	-1
0.278333	-162	-1948	2861	-19663	-78	-5144	-2204	-11759	8	-4802	-4511	-13134	-154	-4543	-5016	-11704	-53	-1392	11030	-16514	-109	-21	-99	-69	-203	-10396	8984	-11516	-80	-10345	8756	-7137	-40	-8949	7917	-13258	-66	-61	-107	39	-154	16	34	-78	-27	-58	81	-31	-6
0.279167	-145	-1906	2844	-19623	-75	-5223	-2236	-11792	-59	-4835	-4512	-13128	-219	-4603	-4977	-11695	-36	-1427	10954	-16400	-109	-22	-99	-67	-166	-10462	8868	-11337	-115	-10523	8680	-6831	50	-9109	7865	-12866	-65	-60	-91	43	-152	15	37	-76	-26	-55	81	-29	0
0.280000	-147	-1857	2835	-19592	-56	-5303	-2265	-11821	-118	-4865	-4513	-13136	-195	-4667	-4947	-11662	-23	-1460	10890	-16282	-101	-17	-97	-65	-148	-10525	8736	-11143	-80	-10705	8605	-6525	84	-9264	7828	-12468	-57	-53	-102	43	-149	23	38	-73	-19	-51	85	-28	3
0.280833	-150	-1809	2823	-19511	-60	-5387	-2290	-11855	-126	-4899	-4513	-13130	-177	-4743	-4924	-11640	-63	-1498	10828	-16176	-114	-15	-96	-67	-179	-10592	8596	-10948	-58	-10893	8533	-6242	6	-9425	7776	-12086	-64	-56	-104	43	-148	21	38	-75	-21	-53	85	-27	0
0.281667	-153	-1754	2806	-19446	-74	-5475	-2314	-11896	-165	-4955	-4512	-13130	-176	-4824	-4915	-11616	-63	-1537	10777	-16068	-108	-23	-99	-68	-161	-10657	8440	-10754	-144	-11083	8493	-5971	135	-9583	7731	-11709	-67	-59	-107	40	-154	16	33	-77	-29	-57	81	-30	-3
0.282500	-162	-1704	2782	-19362	-92	-5560	-2329	-11940	-194	-4991	-4507	-13118	-138	-4904	-4910	-11583	-11	-1578	10738	-15967	-101	-21	-99	-66	-170	-10712	8283	-10550	-197	-11268	8382	-5712	136	-9733	7686	-11343	-70	-58	-104	50	-152	19	36	-75	-25	-52	82	-27	0
0.283333	-160	-1650	2760	-19261	-133	-5638	-2335	-11975	-191	-5045	-4500	-13097	-121	-4985	-4918	-11527	-9	-1615	10714	-15870	-107	-19	-100	-67	-151	-10769	8112	-10347	-198	-11462	8309	-5478	11	-9881	7645	-10989	-65	-58	-105	42	-151	18	35	-80	-24	-53	81	-27	-3
0.284167	-146	-1585	2725	-19152	-164	-5708	-2334	-12013	-169	-5107	-4479	-13071	-102	-5072	-4938	-11474	-15	-1651	10697	-15780	-105	-22	-98	-67	-130	-10826	7942	-10141	-179	-11622	8229	-5274	-4	-10028	7605	-10649	-66	-58	-104	58	-152	17	35	-75	-30	-55	84	-29	-1
0.285000	-137	-1523	2685	-19023	-179	-5770	-2317	-12046	-145	-5179	-4459	-13037	-81	-5148	-4960	-11401	9	-1686	10690	-15694	-107	-19	-99	-69	-177	-10882	7766	-9942	-45	-11784	8152	-5091	29	-10163	7567	-10319	-60	-59	-103	40	-153	19	34	-77	-22	-52	82	-28	0
0.285833	-144	-1469	2634	-18888	-147	-5826	-2313	-12082	-133	-5261	-4422	-12990	-77	-5229	-4992	-11302	29	-1722	10691	-15614	-107	-19	-101	-69	-198	-10936	7596	-9745	52	-11941	8066	-4941	-65	-10298	7527	-10006	-63	-55	-104	41	-149	38	36	-72	-19	-53	84	-27	0
0.286667	-151	-1408	2575	-18746	-125	-5870	-2295	-12113	-147	-5353	-4382	-12935	-113	-5306	-5033	-11241	25	-1747	10707	-15541	-103	-18	-99	-66	-148	-10993	7423	-9557	56	-12084	7983	-4821	33	-10421	7492	-9706	-64	-56	-103	41	-152	21	30	-74	-21	-53	85	-26	0
0.287500	-160	-1364	2508	-18565	-154	-5906	-2267	-12142	-134	-5452	-4331	-12877	-108	-5385	-5078	-11156	29	-1769	10722	-15478	-103	-19	-98	-66	-115	-11048	7257	-9382	23	-12219	7901	-4733	55	-10550	7450	-9427	-59	-48	-105	42	-152	36	35	-73	-17	-52	84	-26	1
0.288333	-131	-1319	2435	-18385	-129	-5933	-2240	-12166	-111	-5563	-4276	-12811	-97	-5461	-5133	-11041	-5	-1781	10742	-15424	-100	-19	-87	-66	-137	-11098	7083	-9216	-116	-12342	7818	-4677	-17	-10661	7418	-9156	-58	-51	-104	42	-150	21	35	-72	-18	-53	85	-40	0
0.289167	-137	-1288	2350	-18203	-47	-5960	-2213	-12187	-86	-5678	-4221	-12742	-116	-5539	-5184	-10936	-40	-1786	10763	-15381	-100	-19	-97	-68	-131	-11167	6939	-9065	-164	-12458	7733	-4655	1	-10776	7382	-8910	-59	-55	-104	42	-149	20	34	-77	-17	-53	84	-28	0
0.290000	-133	-1266	2260	-18016	-16	-5982	-2196	-12211	-81	-5815	-4163	-12669	-120	-5620	-5255	-10830	-34	-1778	10782	-15352	-108	-26	-102	-70	-169	-11236	6788	-8931	-97	-12567	7650	-4665	-73	-10885	7342	-8675	-65	-60	-113	34	-154	11	26	-78	-25	-59	74	-35	-6
0.290833	-143	-1261	2160	-17825	24	-6006	-2178	-12229	-36	-5954	-4108	-12598	-135	-5700	-5318	-10722	-59	-1758	10803	-15326	-108	-25	-104	-73	-208	-11298	6654	-8810	-160	-12667	7571	-4692	-138	-10983	7309	-8455	-62	-59	-112	37	-153	18	26	-76	-19	-59	79	-33	-5
0.291667	-144	-1259	2071	-17623	-1	-6022	-2165	-12239	63	-6093	-4053	-12522	-155	-5776	-5375	-10610	-76	-1720	10824	-15306	-107	-26	-101	-76	-191	-11368	6528	-8700	-266	-12753	7497	-4744	-191	-11074	7275	-8247	-65	-57	-111	36	-155	13	28	-76	-24	-58	79	-33	-4
0.292500	-138	-1271	1976	-17426	-5	-6041	-2152	-12239	143	-6236	-4001	-12451	-167	-5856	-5436	-10504	-19	-1667	10843	-15296	-108	-26	-99	-72	-197	-11438	6417	-8608	-305	-12844	7424	-4817	-224	-11160	7240	-8056	-63	-63	-110	37	-153	15	29	-77	-18	-57	78	-33	-5
0.293333	-131	-1315	1885	-17236	45	-6071	-2157	-12241	140	-6382	-3966	-12383	-151	-5949	-5483	-10402	-28	-1601	10860	-15294	-105	-24	-100	-69	-170	-11512	6319	-8529	-386	-12928	7353	-4912	-171	-11231	7211	-7878	-63	-57	-109	39	-152	17	29	-75	-21	-55	80	-31	0
0.294167	-130	-1327	1799	-17048	23	-6108	-2170	-12239	66	-6532	-3942	-12325	-185	-6041	-5528	-10307	-105	-1529	10875	-15298	-107	-24	-98	-69	-210	-11591	6225	-8467	-448	-13010	7284	-5019	-166	-11298	7174	-7717	-63	-57	-107	39	-150	20	34	-90	-22	-57	82	-32	-3
0.295000	-111	-1372	1720	-16868	-10	-6161	-2194	-12223	-55	-6674	-3929	-12274	-224	-6141	-5565	-10222	-63	-1435	10887	-15303	-105	-25	-100	-70	-221	-11671	6144	-8420	-439	-13097	7209	-5139	-242	-11356	7140	-7572	-62	-56	-104	39	-151	17	35	-75	-19	-56	81	-31	2
0.295833	-113	-1422	1648	-16698	-6	-6219	-2229	-12213	-136	-6814	-3933	-12230	-222	-6249	-5593	-10151	-24	-1338	10896	-15316	-104	-23	-101	-68	-146	-11760	6073	-8384	-446	-13170	7139	-5271	-340	-11406	7106	-7442	-66	-56	-105	40	-147	21	35	-81	-24	-55	85	-30	-1
0.296667	-112	-1468	1577	-16540	16	-6293	-2277	-12201	-153	-6947	-3955	-12196	-253	-6364	-5608	-10087	-77	-1237	10900	-15327	-110	-24	-100	-70	-181	-11854	6007	-8371	-404	-13243	7059	-5407	-412	-11445	7063	-7333	-59	-56	-103	41	-150	21	34	-74	-19	-56	82	-30	0
0.297500	-114	-1549	1514	-16387	3	-6381	-2322	-12183	-197	-7077	-3994	-12153	-280	-6487	-5615	-10039	-132	-1135	10903	-15346	-110	-26	-101	-72	-214	-11955	5945	-8359	-283	-13322	6976	-5556	-314	-11477	7014	-7238	-59	-57	-117	36	-153	11	30	-74	-22	-58	79	-35	-3
0.298333	-131	-1616	1455	-16245	-41	-6485	-2381	-12163	-187	-7196	-4051	-12161	-264	-6618	-5613	-10002	-104	-1031	10898	-15363	-111	-28	-127	-76	-208	-12058	5888	-8365	-272	-13395	6891	-5700	-233	-11498	6963	-7164	-69	-59	-111	34	-154	15	29	-80	-27	-67	76	-34	-5
0.299167	-116	-1687	1400	-16117	-29	-6607	-2439	-12138	-110	-7306	-4123	-12154	-182	-6758	-5598	-9968	-80	-927	10896	-15378	-105	-27	-103	-73	-171	-12169	5843	-8371	-269	-13455	6798	-5842	-232	-11509	6916	-7101	-67	-59	-110	38	-153	16	-3	-77	-23	-59	76	-32	-4
0.300000	-95	-1732	1354	-15991	-15	-6736	-2494	-12106	-96	-7405	-4200	-12152	-148	-6890	-5572	-9949	-69	-824	10886	-15390	-105	-25	-103	-72	-126	-12280	5800	-8393	-174	-13502	6707	-5975	-198	-11512	6861	-7054	-61	-60	-107	39	-152	20	35	-73	-23	-60	82	-29	1
0.300833	-87	-1799	1302	-15873	-17	-6878	-2544	-12069	-137	-7496	-4286	-12151	-172	-7034	-5541	-9942	-59	-729	10871	-15405	-104	-22	-95	-67	-43	-12400	5764	-8421	-87	-13543	6612	-6106	-158	-11510	6804	-7024	-56	-59	-104	41	-148	29	32	-72	-18	-56	85	-31	-1
0.301667	-83	-1851	1242	-15763	-39	-7041	-2626	-12039	-182	-7579	-4385	-12158	-188	-7176	-5506	-9939	-72	-639	10842	-15422	-105	-25	-103	-68	6	-12528	5720	-8455	-21	-13564	6516	-6225	-155	-11510	6738	-7011	-62	-58	-105	37	-149	18	34	-76	-21	-55	84	-29	1
0.302500	-82	-1884	1177	-15662	-77	-7209	-2627	-12001	-217	-7658	-4486	-12172	-180	-7306	-5468	-9947	-75	-559	10805	-15440	-105	-23	-101	-69	-65	-12655	5694	-8497	-99	-13570	6417	-6336	-147	-11504	6672	-7011	-36	-59	-105	39	-150	19	33	-75	-23	-56	80	-29	0
0.303333	-81	-1910	1095	-15567	-76	-7382	-2651	-11963	-208	-7729	-4589	-12176	-182	-7452	-5430	-9956	-49	-484	10755	-15449	-101	-23	-102	-70	-72	-12788	5668	-8537	-84	-13556	6327	-6432	-212	-11503	6604	-7028	-63	-58	-103	38	-154	18	33	-76	-23	-55	84	-29	-3
0.304167	-81	-1923	1016	-15474	-65	-7567	-2659	-11927	-186	-7794	-4680	-12184	-173	-7584	-5393	-9974	-48	-410	10696	-15467	-107	-22	-101	-68	-103	-12917	5636	-8583	17	-13522	6241	-6511	-248	-11504	6531	-7053	-63	-58	-103	32	-153	18	29	-74	-23	-57	80	-32	-1
0.305000	-95	-1915	918	-15377	-88	-7760	-2653	-11893	-194	-7869	-4769	-12186	-172	-7700	-5353	-9993	-32	-341	10621	-15484	-105	-21	-104	-68	-167	-13048	5614	-8638	1	-13468	6161	-6573	-297	-11510	6461	-7086	-60	-60	-109	37	-149	20	34	-75	-22	-58	84	-28	0
0.305833	-100	-1894	810	-15309	-86	-7942	-2630	-11855	-176	-7936	-4843	-12185	-177	-7816	-5296	-10014	-45	-275	10530	-15502	-107	-23	-101	-68	-199	-13171	5599	-8671	37	-13398	6099	-6615	-200	-11521	6390	-7136	-63	-59	-102	38	-147	21	13	-74	-23	-56	84	-32	-1
0.306667	-107	-1854	684	-15233	-50	-8135	-2594	-11823	-108	-8007	-4904	-12179	-185	-7910	-5298	-10031	-53	-206	10420	-15524	-110	-24	-103	-60	-202	-13293	5585	-8715	0	-13308	6050	-6619	-104	-11544	6313	-7198	-64	-60	-108	37	-151	15	29	-76	-21	-57	81	-32	-3
0.307500	-111	-1802	550	-15171	-48	-8320	-2545	-11793	-44	-8082	-4955	-12172	-214	-8000	-5276	-10045	-45	-139	10295	-15544	-103	-21	-99	-68	-178	-13403	5582	-8751	-72	-13205	6017	-6647	-196	-11574	6243	-7258	-61	-58	-107	38	-173	19	34	-75	-21	-58	80	-33	1
0.308333	-114	-1726	411	-15109	-13	-8498	-2478	-11759	6	-8162	-4974	-12148	-210	-8060	-5253	-10055	-85	-65	10162	-15566	-104	-22	-98	-86	-182	-13502	5582	-8778	-49	-13088	6009	-6635	-259	-11610	6173	-7332	-60	-57	-107	37	-152	19	34	-68	-19	-55	86	-28	1
0.309167	-129	-1638	262	-15058	55	-8671	-2407	-11734	45	-8249	-4982	-12131	-144	-8118	-5211	-10058	-92	12	10014	-15592	-101	-21	-98	-66	-187	-13590	5585	-8813	-130	-12971	6014	-6600	-112	-11664	6102	-7415	-62	-60	-103	41	-151	16	34	-72	-21	-56	82	-33	0
0.310000	-141	-1545	84	-15026	17	-8840	-2335	-11714	-5	-8347	-4970	-12108	-110	-8161	-5228	-10062	-77	93	9848	-15623	-107	-24	-99	-72	-251	-13665	5596	-8834	-213	-12855	6041	-6559	-149	-11723	6030	-7502	-63	-63	-110	35	-151	15	29	-77	-21	-59	79	-32	-1
0.310833	-146	-1438	-41	-14998	-22	-8999	-2257	-11695	-46	-8455	-4939	-12085	-153	-8197	-5223	-10051	-50	181	9668	-15656	-110	-31	-103	-73	-263	-13726	5599	-8853	-218	-12740	6082	-6495	-122	-11791	5965	-7599	-65	-62	-110	38	-162	18	29	-79	-24	-60	78	-35	0
0.311667	-158	-1323	-186	-14980	-38	-9174	-2178	-11685	-61	-8566	-4887	-12051	-179	-8215	-5211	-10041	-10	275	9489	-15688	-108	-27	-104	-72	-243	-13769	5615	-8854	-190	-12634	6151	-6421	-73	-11863	5901	-7700	-65	-65	-109	34	-155	15	33	-77	-25	-60	84	-14	-5
0.312500	-179	-1194	-324	-14967	-44	-9282	-2097	-11672	-104	-8686	-4822	-12020	-205	-8219	-5199	-10014	9	377	9303	-15723	-107	-25	-102	-68	-248	-13794	5625	-8847	-94	-12543	6225	-6331	-112	-11938	5845	-7806	-34	-61	-108	37	-152	16	30	-76	-22	-61	78	-34	0
0.313333	-188	-1072	-447	-14966	-67	-9411	-2026	-11667	-160	-8813	-4742	-11979	-213	-8232	-5182	-9983	22	476	9111	-15758	-99	-26	-102	-68	-230	-13806	5628	-8820	-98	-12470	6321	-6245	-133	-12027	5792	-7916	-67	-62	-105	39	-148	17	33	-74	-22	-59	82	-31	-1
0.314167	-189	-946	-553	-14967	-97	-9532	-1958	-11662	-217	-8952	-4656	-11945	-202	-8243	-5162	-9950	20	577	8917	-15797	-104	-27	-101	-68	-246	-13809	5636	-8785	-189	-12418	6418	-6154	-135	-12115	5740	-8035	-63	-63	-108	37	-155	15	32	-77	-25	-61	79	-32	0
0.315000	-191	-830	-646	-14976	-102	-9643	-1896	-11661	-233	-9095	-4555	-11896	-162	-8255	-5138	-9908	0	674	8725	-15837	-112	-30	-102	-77	-228	-13800	5632	-8730	-249	-12392	6524	-6062	-126	-12202	5693	-8160	-68	-64	-112	37	-154	15	28	-79	-24	-62	80	-34	-3
0.315833	-201	-719	-720	-14984	-118	-9762	-1841	-11666	-207	-9247	-4456	-11848	-129	-8276	-5109	-9878	-26	769	8538	-15875	-109	-26	-100	-69	-213	-13779	5618	-8657	-225	-12390	6629	-5972	-109	-12285	5657	-8284	-67	-63	-103	37	-150	16	29	-78	-27	-62	78	-33	0
0.316667	-173	-618	-789	-14990	-139	-9873	-1788	-11669	-167	-9398	-4353	-11793	-119	-8293	-5074	-9819	-43	854	8352	-15918	-109	-27	-101	-70	-285	-13756	5587	-8567	-217	-12412	6735	-5890	-160	-12372	5618	-8417	-64	-61	-110	36	-150	16	27	-77	-19	-60	77	-34	0
0.317500	-202	-524	-805	-14979	-117	-9981	-1738	-11674	-141	-9558	-4259	-11735	-78	-8327	-5035	-9776	-66	929	8171	-15953	-104	-26	-101	-72	-309	-13734	5542	-8458	-199	-12464	6834	-5820	-173	-12456	5596	-8535	-62	-62	-110	37	-153	11	29	-82	-24	-63	78	-32	-3
0.318333	-212	-431	-820	-14963	-108	-10092	-1697	-11681	-97	-9718	-4174	-11669	-102	-8380	-4995	-9729	-82	990	7999	-15984	-108	-27	-97	-72	-280	-13709	5486	-8327	-87	-12536	6926	-5762	-154	-12532	5578	-8691	-64	-62	-109	36	-155	12	28	-82	-25	-46	80	-34	-3
0.319167	-204	-385	-822	-14910	-95	-10209	-1653	-11703	-93	-9880	-4095	-11596	-186	-8448	-4953	-9688	-81	1039	7838	-16025	-110	-25	-100	-74	-274	-13692	5414	-8185	-33	-12633	7009	-5717	-162	-12603	5573	-8826	-62	-62	-108	37	-151	16	30	-78	-22	-62	78	-30	0
0.320000	-201	-325	-816	-14883	-82	-10328	-1612	-11693	-66	-10039	-4028	-11517	-236	-8529	-4909	-9646	-90	1072	7681	-16056	-105	-23	-100	-69	-276	-13676	5333	-8023	22	-12733	7077	-5688	-211	-12669	5570	-8965	-62	-61	-105	40	-149	18	33	-74	-22	-61	84	-27	0
0.320833	-204	-282	-803	-14814	-81	-10458	-1568	-11696	-17	-10201	-3972	-11432	-200	-8633	-4870	-9616	-73	1089	7533	-16087	-107	-25	-101	-67	-249	-13674	5237	-7852	70	-12880	7130	-5675	-204	-12733	5580	-9105	-59	-60	-103	60	-150	20	33	-75	-24	-59	84	-27	0
0.321667	-207	-251	-785	-14735	-69	-10598	-1523	-11704	-48	-10364	-3940	-11349	-169	-8755	-4836	-9584	-76	1090	7385	-16120	-103	-25	-103	-66	-255	-13688	5132	-7675	-25	-13027	7165	-5684	-178	-12796	5599	-9253	-61	-56	-103	42	-151	13	36	-73	-21	-59	81	-26	0
0.322500	-210	-221	-786	-14648	-52	-10749	-1467	-11710	-96	-10522	-3923	-11259	-163	-8896	-4807	-9559	-98	1076	7244	-16151	-107	-23	-99	-70	-272	-13715	5020	-7499	-108	-13188	7184	-5713	-88	-12853	5617	-9396	-61	-59	-105	42	-150	18	29	-79	-19	-58	85	-28	2
0.323333	-207	-201	-796	-14511	-61	-10910	-1430	-11716	-92	-10686	-3923	-11172	-92	-9056	-4792	-9540	-108	1046	7109	-16184	-105	-24	-102	-70	-292	-13757	4907	-7322	-172	-13353	7184	-5763	-131	-12912	5660	-9545	-62	-61	-108	38	-149	13	33	-78	-23	-61	80	-35	-5
0.324167	-215	-178	-822	-14403	-114	-11078	-1383	-11726	-107	-10842	-3940	-11088	-109	-9231	-4786	-9524	-90	1012	6982	-16216	-109	-23	-102	-70	-298	-13812	4799	-7154	-259	-13520	7171	-5828	-126	-12962	5711	-9685	-66	-60	-107	40	-152	17	32	-76	-27	-61	80	-28	-5
0.325000	-216	-153	-861	-14237	-124	-11249	-1331	-11714	-107	-10994	-3967	-11003	-169	-9410	-4782	-9512	-115	969	6860	-16246	-110	-24	-101	-68	-293	-13882	4697	-6998	-196	-13686	7144	-5907	-93	-13015	5760	-9823	-62	-60	-107	41	-155	17	33	-75	-19	-57	85	-29	-6
0.325833	-201	-118	-926	-14090	-127	-11434	-1276	-11708	-101	-11138	-4010	-10925	-198	-9600	-4789	-9499	-94	920	6734	-16280	-103	-21	-99	-69	-288	-13967	4605	-6856	-86	-13845	7102	-6003	-56	-13065	5817	-9957	-51	-59	-107	40	-150	20	33	-75	-22	-58	84	-26	0
0.326667	-201	-78	-1014	-13946	-125	-11609	-1221	-11704	-112	-11272	-4058	-10851	-216	-9794	-4803	-9488	-75	862	6614	-16314	-105	-23	-98	-70	-285	-14062	4531	-6741	-177	-13995	7049	-6115	-80	-13119	5879	-10084	-62	-58	-104	43	-151	19	35	-69	-25	-57	84	-31	0
0.327500	-215	-25	-1126	-13813	-136	-11787	-1161	-11699	-113	-11392	-4111	-10791	-155	-9987	-4822	-9475	-92	803	6500	-16353	-103	-21	-98	-68	-259	-14166	4470	-6656	-283	-14149	6982	-6219	-84	-13172	5935	-10204	-62	-56	-103	44	-149	21	35	-72	-23	-55	86	-25	2
0.328333	-229	37	-1262	-13698	-178	-11960	-1116	-11687	-82	-11507	-4166	-10737	-120	-10180	-4847	-9465	-46	743	6385	-16395	-103	-22	-97	-66	-288	-14277	4427	-6602	-285	-14271	6905	-6378	-94	-13227	5990	-10318	-62	-59	-101	44	-148	20	35	-70	-21	-56	86	-27	0
0.329167	-224	115	-1418	-13610	-167	-12123	-1068	-11672	-65	-11600	-4227	-10700	-114	-10363	-4866	-9444	-34	684	6271	-16441	-104	-21	-99	-66	-250	-14397	4398	-6587	-237	-14382	6822	-6524	-47	-13288	6036	-10417	-60	-53	-104	41	-150	21	38	-72	-23	-56	85	-25	1
0.330000	-228	202	-1594	-13560	-165	-12281	-1028	-11657	-61	-11684	-4281	-10678	-146	-10539	-4886	-9429	-60	618	6153	-16497	-107	-19	-100	-68	-200	-14521	4390	-6609	-276	-14484	6724	-6686	5	-13346	6066	-10506	-62	-58	-104	42	-149	20	30	-74	-19	-60	82	-29	-9
0.330833	-241	303	-1788	-13549	-162	-12423	-1004	-11640	-66	-11745	-4347	-10667	-135	-10697	-4898	-9412	-49	556	6043	-16553	-110	-26	-104	-72	-247	-14641	4397	-6671	-230	-14566	6623	-6851	0	-13408	6076	-10580	-64	-59	-107	37	-154	15	30	-74	-22	-59	81	-31	-5
0.331667	-227	417	-1981	-13584	-113	-12539	-962	-11616	-80	-11784	-4358	-10667	-121	-10835	-4901	-9386	-50	497	5934	-16615	-108	-27	-104	-70	-276	-14759	4415	-6774	-165	-14626	6520	-7023	-66	-13468	6078	-10633	-67	-61	-111	35	-154	15	33	-77	-29	-64	76	-35	-7
0.332500	-230	539	-2179	-13663	-101	-12636	-935	-11585	-67	-11802	-4376	-10675	-143	-10951	-4878	-9357	-77	440	5833	-16672	-109	-26	-104	-69	-245	-14861	4452	-6913	-230	-14658	6411	-7192	-28	-13517	6054	-10670	-66	-60	-109	37	-152	19	34	-75	-28	-61	82	-15	0
0.333333	-203	672	-2366	-13817	-79	-12695	-901	-11540	-64	-11787	-4371	-10690	-186	-11041	-4838	-9324	-171	388	5742	-16732	-104	-24	-100	-69	-210	-14957	4484	-7094	-193	-14671	6295	-7368	80	-13566	6005	-10691	-62	-58	-105	40	-152	19	32	-76	-17	-63	79	-32	1
0.334167	-166	786	-2540	-14017	-74	-12733	-873	-11492	-134	-11747	-4345	-10709	-176	-11101	-4771	-9285	-135	338	5653	-16789	-107	-23	-102	-67	-184	-15029	4525	-7309	-202	-14656	6192	-7538	137	-13601	5932	-10693	-59	-59	-110	37	-151	20	34	-73	-21	-60	78	-29	1
0.335000	-168	945	-2698	-14284	-73	-12730	-837	-11428	-149	-11686	-4295	-10736	-201	-11138	-4684	-9249	-97	296	5565	-16839	-105	-22	-98	-66	-216	-15093	4559	-7562	-211	-14621	6070	-7709	90	-13630	5829	-10683	-61	-57	-109	39	-147	22	32	-76	-22	-59	80	-31	1
0.335833	-167	1077	-2839	-14609	-49	-12698	-792	-11356	-145	-11599	-4220	-10760	-228	-11141	-4570	-9207	-101	254	5513	-16885	-107	-24	-100	-65	-201	-15130	4586	-7846	-212	-14568	5953	-7875	132	-13643	5693	-10656	-59	-58	-109	40	-146	19	33	-75	-18	-57	82	-28	3
0.336667	-158	1203	-2944	-14988	-53	-12629	-761	-11273	-199	-11487	-4126	-10787	-190	-11120	-4434	-9167	-78	217	5460	-16918	-103	-23	-98	-67	-152	-15148	4598	-8159	-250	-14477	5832	-8040	70	-13646	5539	-10619	-58	-58	-107	61	-147	17	32	-100	-21	-60	79	-30	-1
0.337500	-156	1316	-2997	-15420	-68	-12525	-711	-11172	-201	-11352	-4005	-10800	-171	-11070	-4267	-9126	-57	187	5413	-16938	-107	-32	-100	-69	-184	-15138	4599	-8491	-126	-14366	5718	-8197	29	-13627	5356	-10573	-65	-62	-110	38	-147	20	30	-75	-22	-58	80	-30	0
0.338333	-152	1421	-3077	-15896	-56	-12383	-651	-11065	-109	-11205	-3863	-10798	-168	-10988	-4080	-9087	-46	161	5382	-16945	-104	-23	-100	-70	-208	-15102	4576	-8849	-4	-14238	5595	-8350	47	-13593	5157	-10521	-39	-62	-108	36	-150	17	32	-78	-24	-60	81	-33	-1
0.339167	-144	1507	-3104	-16407	-56	-12211	-578	-10942	-23	-11032	-3698	-10820	-166	-10894	-3872	-9048	-77	141	5356	-16936	-101	-25	-100	-76	-251	-15037	4531	-9220	-53	-14084	5479	-8495	63	-13535	4933	-10470	-66	-60	-110	37	-153	21	34	-78	-24	-57	79	-26	-1
0.340000	-132	1582	-3090	-16936	-53	-12009	-494	-10809	21	-10850	-3511	-10823	-171	-10798	-3649	-9009	-86	130	5342	-16904	-104	-25	-101	-70	-242	-14947	4472	-9597	-129	-13913	5357	-8638	12	-13461	4707	-10416	-62	-55	-109	39	-152	16	30	-77	-23	-61	80	-31	-4
0.340833	-136	1639	-3059	-17492	-51	-11781	-396	-10671	-7	-10662	-3317	-10808	-148	-10644	-3418	-8977	-55	123	5330	-16857	-107	-22	-99	-66	-223	-14820	4393	-9976	-187	-13721	5239	-8771	27	-13363	4465	-10370	-59	-60	-104	42	-150	21	36	-76	-17	-57	84	-28	1
0.341667	-134	1674	-3001	-18041	-36	-11532	-284	-10523	-47	-10471	-3115	-10793	-148	-10502	-3183	-8947	-47	120	5320	-16790	-108	-23	-101	-70	-228	-14682	4289	-10363	-133	-13519	5108	-8909	-107	-13254	4230	-10333	-68	-61	-84	40	-153	17	36	-78	-23	-58	84	-30	-3
0.342500	-129	1696	-2930	-18581	-64	-11259	-166	-10372	-45	-10283	-2908	-10773	-144	-10352	-2947	-8918	-62	121	5314	-16707	-107	-24	-90	-69	-221	-14515	4174	-10742	-158	-13300	4981	-9048	-73	-13128	3995	-10309	-65	-60	-108	40	-150	20	34	-77	-15	-56	82	-35	-1
0.343333	-112	1700	-2849	-19098	-81	-10980	-42	-10229	-52	-10104	-2702	-10751	-159	-10205	-2718	-8899	-81	125	5307	-16612	-104	-24	-100	-68	-213	-14317	4037	-11120	-241	-13077	4850	-9186	11	-12997	3768	-10298	-62	-61	-105	40	-155	16	34	-78	-21	-57	81	-31	-3
0.344167	-115	1705	-2763	-19578	-86	-10697	77	-10087	-83	-9928	-2502	-10735	-126	-10062	-2505	-8880	-81	128	5287	-16505	-105	-23	-100	-69	-184	-14103	3893	-11486	-169	-12843	4714	-9330	-44	-12842	3557	-10307	-63	-62	-107	40	-154	18	34	-77	-24	-60	82	-30	-3
0.345000	-111	1672	-2679	-20016	-108	-10413	204	-9959	-63	-9772	-2307	-10719	-149	-9929	-2307	-8894	-66	138	5266	-16388	-105	-23	-99	-69	-188	-13874	3746	-11838	-168	-12601	4577	-9478	-8	-12688	3374	-10334	-63	-57	-107	43	-152	16	35	-77	-22	-58	85	-31	0
0.345833	-88	1647	-2602	-20392	-119	-10131	325	-9844	-78	-9629	-2129	-10705	-196	-9806	-2137	-8863	-51	150	5227	-16264	-105	-18	-99	-63	-158	-13630	3598	-12175	-207	-12359	4437	-9636	41	-12529	3207	-10379	-59	-60	-102	42	-149	19	35	-72	-16	-53	84	-29	0
0.346667	-78	1614	-2539	-20707	-127	-9863	431	-9747	-127	-9511	-1969	-10702	-160	-9700	-1994	-8857	-52	165	5183	-16137	-101	-19	-99	-67	-211	-13378	3449	-12498	-134	-12115	4296	-9804	-25	-12367	3074	-10442	-57	-15	-104	43	-147	21	38	-72	-16	-55	85	-27	2
0.347500	-77	1580	-2498	-20947	-118	-9607	525	-9670	-138	-9413	-1831	-10708	-164	-9609	-1887	-8863	-68	180	5121	-16010	-102	-7	-100	-66	-234	-13120	3305	-12808	-145	-11876	4151	-9985	-125	-12220	2964	-10533	-58	-59	-102	43	-146	20	36	-73	-16	-56	86	-24	0
0.348333	-90	1553	-2482	-21104	-108	-9375	601	-9619	-110	-9335	-1719	-10732	-182	-9540	-1810	-8868	-102	196	5045	-15890	-107	-21	-97	-68	-198	-12866	3164	-13103	-194	-11640	4007	-10175	-203	-12077	2882	-10640	-63	-58	-104	45	-156	15	33	-73	-21	-56	86	-30	0
0.349167	-93	1524	-2496	-21180	-96	-9165	644	-9594	-91	-9282	-1631	-10759	-163	-9491	-1770	-8882	-86	216	4964	-15775	-104	-16	-95	-66	-160	-12646	3040	-13384	-196	-11409	3874	-10379	-199	-11942	2833	-10759	-60	-56	-102	44	-151	18	36	-73	-22	-53	86	-30	-1
0.350000	-99	1509	-2542	-21170	-126	-8980	667	-9597	-69	-9254	-1566	-10804	-155	-9456	-1767	-8900	-87	237	4866	-15677	-109	-22	-98	-68	-115	-12363	2927	-13652	-181	-11188	3737	-10593	-70	-11824	2807	-10899	-62	-60	-108	40	-155	21	32	-75	-24	-58	84	-31	-3
0.350833	-132	1503	-2619	-21080	-149	-8825	692	-9623	-64	-9239	-1528	-10862	-129	-9443	-1793	-8922	9	264	4761	-15579	-107	-22	-98	-67	-99	-12123	2826	-13911	-147	-10972	3604	-10820	-76	-11718	2808	-11054	-65	-61	-107	40	-153	16	35	-79	-23	-58	82	-35	-7
0.351667	-166	1510	-2729	-20895	-111	-8699	627	-9685	-82	-9244	-1514	-10930	-155	-9440	-1859	-8948	29	299	4657	-15498	-109	-24	-101	-67	-72	-11891	2745	-14154	-105	-10758	3496	-11048	-183	-11620	2837	-11216	-45	-58	-95	39	-154	18	35	-75	-22	-60	81	-31	0
0.352500	-177	1532	-2869	-20638	-137	-8599	569	-9764	-90	-9264	-1524	-11007	-187	-9447	-1938	-8987	-29	329	4548	-15431	-107	-12	-97	-68	-88	-11658	2679	-14391	-143	-10557	3396	-11289	-130	-11538	2884	-11390	-60	-59	-104	40	-152	17	35	-75	-22	-57	84	-30	-3
0.353333	-191	1572	-3035	-20303	-163	-8526	478	-9870	-97	-9289	-1558	-11157	-178	-9463	-2043	-9030	-18	373	4445	-15376	-110	-22	-98	-66	-84	-11476	2629	-14622	-128	-10361	3310	-11534	-109	-11467	2945	-11570	-75	-56	-104	40	-150	19	35	-74	-22	-57	86	-30	-1
0.354167	-193	1619	-3228	-19911	-120	-8479	371	-9995	-72	-9317	-1608	-11186	-143	-9480	-2168	-9078	-3	417	4345	-15320	-105	-21	-99	-68	-55	-11289	2596	-14845	-91	-10171	3239	-11776	-30	-11404	3026	-11756	-62	-56	-104	41	-150	20	36	-75	-23	-53	86	-31	3
0.355000	-173	1690	-3436	-19469	-87	-8455	243	-10137	2	-9349	-1678	-11290	-177	-9497	-2261	-9138	-7	464	4256	-15311	-105	-23	-99	-66	-69	-11120	2576	-15072	-119	-9988	3186	-12021	-38	-11344	3119	-11945	-66	-55	-105	39	-150	19	36	-75	-24	-56	87	-29	0
0.355833	-169	1755	-3663	-18984	-73	-8453	98	-10294	10	-9378	-1764	-11392	-236	-9508	-2434	-9214	-30	506	4174	-15294	-105	-23	-98	-67	-42	-10970	2570	-15292	-149	-9817	3146	-12265	-23	-11289	3211	-12138	-64	-61	-107	41	-152	20	36	-76	-22	-60	82	-31	-1
0.356667	-167	1848	-3899	-18470	-113	-8472	-52	-10463	-76	-9403	-1865	-11509	-279	-9492	-2571	-9304	-44	551	4105	-15293	-110	-27	-103	-72	-6	-10837	2576	-15510	-182	-9649	3125	-12504	25	-11233	3305	-12341	-66	-60	-110	37	-154	13	30	-79	-28	-59	80	-35	-5
0.357500	-164	1930	-4139	-17941	-163	-8504	-207	-10638	-135	-9415	-1970	-11609	-308	-9511	-2700	-9401	-41	591	4052	-15299	-112	-24	-102	-69	-31	-10714	2601	-15723	-161	-9479	3121	-12735	-18	-11168	3409	-12526	-67	-60	-107	38	-153	17	36	-79	-27	-59	79	-32	-3
0.358333	-173	2026	-4365	-17408	-171	-8538	-360	-10804	-153	-9406	-2081	-11712	-271	-9484	-2813	-9513	-36	636	4016	-15309	-111	-27	-103	-72	-30	-10602	2630	-15936	-208	-9318	3137	-12956	30	-11073	3509	-12719	-50	-62	-109	37	-153	17	34	-80	-26	-59	82	-31	-5
0.359167	-154	2112	-4580	-16886	-150	-8576	-498	-10981	-167	-9385	-2194	-11822	-236	-9447	-2912	-9637	-11	675	3990	-15324	-107	-26	-86	-73	1	-10496	2678	-16146	-247	-9159	3169	-13164	-40	-11001	3611	-12912	-65	-59	-107	39	-151	19	35	-79	-27	-61	76	-31	-5
0.360000	-153	2199	-4781	-16383	-143	-8609	-630	-11148	-186	-9332	-2302	-11929	-223	-9387	-2986	-9771	-39	711	3983	-15343	-109	-23	-98	-69	0	-10399	2739	-16344	-171	-9001	3209	-13357	-133	-10886	3714	-13097	-67	-63	-105	43	-151	21	30	-73	-25	-55	85	-28	0
0.360833	-161	2281	-4960	-15909	-107	-8630	-741	-11306	-220	-9272	-2411	-12037	-132	-9309	-3046	-9909	-78	745	3986	-15362	-102	-23	-97	-68	-44	-10301	2813	-16541	-257	-8853	3260	-13536	-72	-10752	3813	-13287	-60	-59	-101	41	-148	21	37	-74	-18	-57	84	-28	2
0.361667	-149	2350	-5113	-15479	-27	-8648	-836	-11459	-181	-9187	-2507	-12147	149	-9214	-3082	-10057	-46	774	3989	-15388	-102	-21	-97	-69	-91	-10204	2896	-16740	-356	-8704	3324	-13701	-63	-10594	3909	-13473	-64	-58	-104	33	-150	19	34	-77	-24	-52	86	-28	2
0.362500	-144	2410	-5236	-15094	0	-8642	-907	-11601	-68	-9076	-2599	-12263	366	-9103	-3097	-10214	-16	801	3995	-15407	-103	-19	-101	-68	-113	-10104	2989	-16926	-256	-8560	3392	-13847	-77	-10402	4009	-13663	-61	-53	-104	41	-147	20	77	-74	-23	-52	85	-27	-5
0.363333	-141	2457	-5327	-14768	-13	-8619	-960	-11733	-49	-8950	-2673	-12381	280	-8973	-3090	-10374	11	828	4000	-15432	-105	-23	-97	-67	-142	-9998	3102	-17108	-303	-8420	3465	-13976	9	-10185	4109	-13848	-61	-57	-103	43	-145	23	35	-75	-16	-50	87	-28	4
0.364167	-152	2496	-5390	-14492	7	-8570	-992	-11851	10	-8799	-2737	-12506	216	-8836	-3070	-10528	38	852	3994	-15457	-104	-22	-99	-68	-126	-9881	3217	-17276	-296	-8290	3538	-14089	148	-9947	4207	-14034	-61	-58	-102	42	-151	19	34	-74	-23	-53	82	-29	2
0.365000	-173	2520	-5422	-14272	6	-8495	-1010	-11963	46	-8638	-2788	-12644	99	-8687	-3035	-10678	13	874	3981	-15480	-109	-22	-99	-70	-80	-9753	3349	-17441	-232	-8161	3615	-14186	914	-9663	4309	-14221	-66	-59	-105	34	-151	19	33	-77	-25	-55	79	-30	-4
0.365833	-164	2537	-5422	-14139	9	-8394	-1015	-12065	51	-8464	-2816	-12770	50	-8531	-2988	-10818	-39	906	3957	-15499	-105	-24	-99	-67	-85	-9609	3492	-17592	-211	-8030	3694	-14260	1275	-9378	4415	-14402	-61	-53	-102	43	-152	20	32	-70	-23	-52	84	-27	0
0.366667	-160	2549	-5393	-13999	41	-8261	-1002	-12152	71	-8257	-2824	-12902	5	-8369	-2935	-10950	-60	939	3918	-15524	-105	-21	-98	-68	-92	-9450	3644	-17730	-201	-7906	3770	-14321	864	-9059	4526	-14586	-55	-57	-104	42	-150	25	38	-72	-21	-53	86	-26	-1
0.367500	-194	2561	-5339	-13932	55	-8106	-988	-12237	125	-8082	-2833	-13040	-112	-8210	-2884	-11065	-88	977	3859	-15543	-113	-21	-99	-65	-57	-9273	3801	-17860	-236	-7779	3845	-14364	751	-8720	4642	-14761	-62	-57	-101	44	-151	22	36	-59	-23	-52	77	-25	0
0.368333	-211	2570	-5271	-13912	42	-7932	-972	-12315	93	-7892	-2826	-13182	-99	-8053	-2838	-11171	-80	1015	3779	-15571	-104	-22	-97	-65	-108	-9078	3963	-17984	-239	-7643	3923	-14416	706	-8369	4758	-14940	-63	-52	-100	45	-148	24	39	-67	-19	-48	86	-26	1
0.369167	-196	2588	-5184	-13924	23	-7739	-963	-12394	-4	-7703	-2819	-13325	-161	-7909	-2802	-11256	-35	1058	3684	-15577	-102	-17	-92	-64	-90	-8867	4122	-18097	-218	-7518	3998	-14426	557	-8010	4884	-15114	-61	-51	-100	44	-148	22	35	-72	-17	-52	87	-26	4
0.370000	-178	2604	-5095	-13970	1	-7535	-969	-12469	-43	-7516	-2812	-13469	-206	-7776	-2786	-11332	-79	1102	3563	-15636	-102	-18	-97	-64	-81	-8641	4279	-18209	-119	-7386	4067	-14444	378	-7651	5003	-15289	-59	-30	-103	44	-151	19	32	-70	-23	-52	85	-29	-1
0.370833	-150	2642	-4996	-14027	-29	-7319	-989	-12544	-65	-7356	-2813	-13606	-220	-7659	-2785	-11388	-57	1149	3430	-15673	-108	-23	-100	-68	-145	-8403	4434	-18310	-44	-7263	4141	-14454	402	-7289	5134	-15454	-61	-55	-105	42	-153	20	30	-73	-22	-53	84	-26	-1
0.371667	-147	2692	-4901	-14108	-46	-7108	-1028	-12614	-105	-7199	-2815	-13733	-251	-7559	-2808	-11440	-27	1200	3282	-15715	-108	-19	-97	-65	-125	-8148	4583	-18407	-82	-7098	4216	-14459	492	-6916	5270	-15616	-63	-55	-97	42	-152	21	35	-70	-25	-52	82	-29	-6
0.372500	-137	2764	-4803	-14188	-112	-6893	-1095	-12686	-90	-7063	-2837	-13851	-290	-7477	-2859	-11461	-36	1253	3140	-15764	-104	-15	-98	-66	-176	-7883	4726	-18501	-133	-6939	4293	-14460	347	-6572	5392	-15771	-65	-56	-104	42	-155	-1	34	-73	-22	-53	84	-23	-4
0.373333	-131	2855	-4712	-14271	-143	-6694	-1187	-12755	-69	-6943	-2874	-13962	-303	-7418	-2938	-11480	-73	1303	2965	-15813	-105	-21	-96	-68	-266	-7609	4856	-18600	-151	-6774	4370	-14462	217	-6218	5512	-15924	-90	-56	-104	41	-156	17	36	-73	-24	-56	82	-29	-6
0.374167	-150	2975	-4632	-14340	-131	-6509	-1315	-12823	-81	-6843	-2937	-14061	-222	-7373	-3045	-11482	-47	1360	2799	-15868	-105	-19	-98	-66	-275	-7328	4975	-18694	-118	-6590	4459	-14459	129	-5905	5634	-16064	-62	-56	-104	43	-153	20	36	-72	-21	-53	79	-27	-1
0.375000	-142	3120	-4557	-14400	-151	-6339	-1467	-12880	-100	-6773	-3022	-14136	-17	-7349	-3181	-11478	-62	1417	2635	-15922	-105	-17	-97	-66	-290	-7045	5086	-18797	-105	-6404	4547	-14458	19	-5593	5741	-16196	-60	-47	-105	41	-149	20	35	-70	-19	-57	84	-27	-1
0.375833	-143	3297	-4499	-14448	-168	-6201	-1655	-12932	-138	-6696	-3134	-14215	3	-7339	-3348	-11464	-88	1477	2470	-15982	-99	-14	-98	-65	-304	-6765	5183	-18904	-122	-6211	4640	-14456	16	-5299	5842	-16333	-63	-59	-104	41	-153	17	35	-72	-23	-55	77	-28	-1
0.376667	-156	3494	-4450	-14484	-132	-6088	-1878	-12985	-167	-6649	-3280	-14273	-65	-7376	-3546	-11448	-66	1538	2314	-16043	-107	-19	-100	-66	-267	-6487	5269	-19020	-165	-6006	4738	-14460	22	-5022	5932	-16464	-63	-56	-104	39	-151	20	34	-70	-25	-55	79	-29	-7
0.377500	-162	3721	-4410	-14508	-131	-6005	-2129	-13009	-163	-6630	-3457	-14321	-88	-7365	-3771	-11427	-94	1601	2162	-16104	-107	-17	-98	-66	-245	-6219	5344	-19142	-173	-5795	4840	-14456	-249	-4765	6002	-16585	-64	-59	-105	39	-154	17	36	-73	-22	-61	79	-29	-7
0.378333	-166	3972	-4380	-14513	-139	-5954	-2413	-13025	-179	-6619	-3669	-14357	-127	-7395	-4020	-11403	-146	1666	2021	-16161	-110	-21	-97	-69	-240	-5963	5409	-19277	-203	-5575	4953	-14455	-321	-4522	6058	-16701	-66	-57	-107	38	-154	19	30	-74	-23	-55	80	-29	-4
0.379167	-174	4244	-4349	-14507	-96	-5935	-2711	-13030	-193	-6622	-3904	-14381	-177	-7432	-4292	-11376	-90	1735	1892	-16220	-109	-23	-100	-75	-259	-5707	5470	-19423	-249	-5357	5063	-14449	-307	-4290	6106	-16821	-63	-56	-107	40	-152	16	35	-74	-21	-55	81	-49	3
0.380000	-190	4531	-4316	-14490	-88	-5937	-3039	-13005	-173	-6628	-4175	-14399	-240	-7463	-4576	-11345	-46	1811	1769	-16273	-103	-18	-96	-65	-283	-5466	5522	-19574	-229	-5137	5182	-14444	-327	-4074	6139	-16934	-63	-46	-78	43	-147	20	38	-72	-22	-52	84	-27	1
0.380833	-200	4834	-4273	-14471	-107	-5970	-3381	-12979	-179	-6655	-4466	-14404	-265	-7505	-4874	-11309	-16	1894	1655	-16324	-107	-18	-95	-66	-302	-5240	5572	-19739	-228	-4921	5298	-14437	-362	-3865	6162	-17051	-61	-53	-105	40	-149	21	36	-75	-19	-55	82	-28	1
0.381667	-198	5141	-4228	-14440	-80	-6023	-3741	-12934	-202	-6686	-4788	-14429	-297	-7548	-5186	-11280	0	1972	1543	-16371	-110	-24	-100	-72	-350	-5031	5611	-19918	-255	-4712	5409	-14432	-348	-3672	6174	-17173	-62	-62	-88	40	-151	16	33	-80	-23	-59	79	-33	-3
0.382500	-190	5449	-4167	-14413	-69	-6096	-4111	-12870	-196	-6722	-5130	-14396	-302	-7578	-5505	-11246	-24	2060	1466	-16413	-109	-23	-99	-70	-331	-4833	5654	-20099	-274	-4506	5524	-14423	-417	-3476	6178	-17288	-64	-61	-109	38	-151	17	46	-76	-25	-56	82	-30	-1
0.383333	-195	5761	-4077	-14383	-60	-6174	-4477	-12792	-190	-6757	-5489	-14380	-331	-7606	-5819	-11207	23	2154	1345	-16453	-107	-21	-97	-68	-251	-4648	5695	-20292	-292	-4310	5633	-14410	-387	-3288	6176	-17402	-64	-58	-109	39	-152	16	30	-78	-24	-57	80	-33	-3
0.384167	-201	6061	-3971	-14361	-51	-6261	-4849	-12700	-198	-6793	-5863	-14355	-341	-7629	-6126	-11167	77	2249	1247	-16488	-107	11	-98	-70	-218	-4476	5731	-20473	-293	-4127	5740	-14398	-371	-3108	6183	-17522	-65	-60	-109	36	-153	13	33	-77	-26	-57	90	-25	-1
0.385000	-214	6345	-3836	-14341	-43	-6348	-5209	-12600	-165	-6827	-6246	-14322	-314	-7646	-6429	-11123	95	2346	1149	-16517	-105	-22	-97	-68	-221	-4312	5778	-20660	-356	-3957	5839	-14382	-357	-2926	6188	-17642	-42	-57	-105	29	-154	12	33	-77	-24	-56	80	-30	0
0.385833	-213	6614	-3676	-14328	-27	-6438	-5569	-12492	-135	-6861	-6633	-14279	-332	-7660	-6716	-11075	98	2445	1053	-16548	-103	-24	-99	-75	-233	-4161	5822	-20841	-428	-3801	5936	-14361	-211	-2744	6205	-17764	-64	-59	-107	40	-153	15	36	-75	-19	-59	85	-29	0
0.386667	-193	6863	-3489	-14321	6	-6516	-5908	-12380	-146	-6893	-7023	-14225	-319	-7671	-7000	-11028	79	2548	955	-16574	-103	-21	-96	-65	-194	-4015	5874	-21013	-452	-3664	6024	-14343	312	-2563	6228	-17885	-62	-59	-102	41	-150	16	36	-76	-23	-53	85	-28	0
0.387500	-171	7083	-3280	-14321	3	-6588	-6239	-12268	-161	-6923	-7412	-14152	-302	-7673	-7274	-10972	19	2634	854	-16598	-107	-22	-99	-62	-197	-3876	5931	-21171	-410	-3544	6116	-14323	748	-2385	6269	-18009	-66	-56	-104	42	-152	17	39	-73	-21	-50	72	-29	1
0.388333	-159	7277	-3054	-14324	11	-6645	-6547	-12156	-156	-6950	-7797	-14075	-333	-7685	-7535	-10914	-16	2747	757	-16627	-102	-17	-93	-64	-266	-3742	5996	-21308	-349	-3445	6202	-14300	604	-2208	6330	-18127	-59	-52	-101	45	-147	18	37	-72	-19	-55	84	-25	4
0.389167	-141	7440	-2812	-14331	54	-6694	-6841	-12051	-150	-6979	-8177	-13972	-331	-7696	-7798	-10856	-7	2843	662	-16650	-102	-19	-100	-66	-273	-3616	6078	-21425	-354	-3364	6291	-14284	260	-2037	6403	-18248	-61	-59	-107	42	-149	19	30	-73	-19	-58	84	-26	3
0.390000	-130	7570	-2571	-14340	15	-6704	-7122	-11952	-141	-7010	-8609	-13863	-326	-7721	-8045	-10795	-45	2932	563	-16691	-109	-25	-102	-72	-318	-3501	6165	-21522	-422	-3314	6380	-14270	149	-1891	6493	-18369	-67	-62	-97	35	-156	11	28	-78	-28	-61	76	-34	-7
0.390833	-143	7672	-2329	-14351	-21	-6758	-7383	-11861	-122	-7038	-8914	-13729	-327	-7748	-8293	-10728	-83	3022	474	-16729	-112	-27	-103	-73	-344	-3377	6273	-21579	-469	-3289	6479	-14245	3	-1716	6604	-18477	-72	-63	-112	38	-155	16	29	-75	-22	-57	76	-35	-1
0.391667	-144	7750	-2098	-14343	11	-6763	-7617	-11777	-90	-7060	-9255	-13580	-342	-7782	-8537	-10651	-97	3112	400	-16759	-107	-23	-102	-70	-317	-3259	6401	-21605	-463	-3254	6591	-14220	-91	-1562	6740	-18560	-68	-62	-107	38	-151	16	29	-80	-26	-58	79	-31	-3
0.392500	-142	7800	-1884	-14340	36	-6767	-7837	-11689	-57	-7084	-9580	-13413	-360	-7831	-8784	-10566	-121	3202	334	-16797	-109	-23	-99	-69	-327	-3140	6552	-21589	-452	-3243	6717	-14187	-264	-1428	6888	-18679	-66	-61	-107	37	-154	17	37	-85	-21	-58	80	-32	0
0.393333	-136	7829	-1697	-14324	54	-6760	-8050	-11615	-64	-7110	-9891	-13226	-349	-7893	-9037	-10488	-129	3291	294	-16826	-105	-22	-102	-69	-310	-3020	6721	-21543	-373	-3250	6857	-14151	-300	-1300	7057	-18765	-64	-60	-108	40	-152	17	32	-76	-23	-58	80	-32	-1
0.394167	-132	7839	-1547	-14297	50	-6749	-8238	-11539	-108	-7136	-10184	-13023	-326	-7964	-9295	-10396	-135	3376	266	-16873	-110	-22	-125	-69	-290	-2899	6919	-21454	-338	-3264	7014	-14111	-409	-1186	7236	-18854	-64	-60	-103	40	-150	19	35	-77	-23	-55	82	-28	-4
0.395000	-133	7840	-1437	-14262	52	-6733	-8421	-11467	-116	-7167	-10456	-12812	-317	-8047	-9558	-10299	-125	3463	264	-16887	-105	-19	-100	-67	-267	-2771	7138	-21329	-331	-3271	7190	-14058	-564	-1093	7428	-18923	-64	-58	-103	40	-152	18	34	-76	-21	-57	82	-30	1
0.395833	-135	7831	-1375	-14226	54	-6719	-8600	-11390	-120	-7191	-10709	-12589	-302	-8137	-9825	-10191	-84	3557	280	-16911	-103	-6	-96	-67	-238	-2640	7385	-21164	-190	-3306	7385	-13997	-582	-1013	7630	-18996	-63	-58	-102	42	-153	19	36	-74	-19	-63	84	-30	-3
0.396667	-139	7821	-1360	-14183	32	-6711	-8776	-11313	-117	-7223	-10946	-12361	-317	-8236	-10104	-10079	-27	3644	323	-16924	-103	-22	-100	-67	-253	-2507	7654	-20967	-173	-3324	7594	-13926	-553	-949	7838	-19056	-63	-57	-104	42	-151	20	33	-76	-22	-56	85	-31	0
0.397500	-148	7805	-1401	-14136	25	-6699	-8949	-11226	-121	-7252	-11159	-12123	-334	-8340	-10390	-9956	-23	3738	383	-16924	-105	-22	-107	-72	-243	-2363	7943	-20736	-256	-3334	7826	-13840	-654	-911	8054	-19115	-63	-57	-109	40	-155	18	34	-76	-22	-67	80	-31	-3
0.398333	-151	7803	-1490	-14076	16	-6699	-9126	-11138	-116	-7286	-11365	-11888	-324	-8441	-10676	-9822	-73	3837	478	-16917	-112	-25	-107	-70	-203	-2219	8249	-20473	-168	-3338	8058	-13739	-646	-885	8273	-19160	-65	-62	-110	36	-156	12	32	-78	-27	-63	75	-32	-3
0.399167	-146	7798	-1635	-14043	-4	-6696	-9301	-11031	-146	-7317	-11547	-11652	-325	-8536	-10962	-9664	-114	3942	585	-16892	-109	-22	-104	-68	-166	-2055	8582	-20176	-55	-3305	8331	-13620	-520	-871	8494	-19195	-65	-58	-108	40	-152	16	34	-76	-43	-61	81	-32	-3
0.400000	-137	7809	-1819	-14020	-10	-6697	-9474	-10911	-153	-7342	-11707	-11410	-327	-8625	-11235	-9509	-146	4059	716	-16853	-104	-23	-101	-68	-188	-1894	8924	-19854	-128	-3257	8608	-13483	-292	-872	8706	-19221	-66	-57	-120	42	-150	16	35	-76	-22	-56	85	-27	1
0.400833	-147	7830	-2047	-13956	25	-6702	-9651	-10768	-93	-7362	-11855	-11178	-305	-8696	-11500	-9335	-109	4176	860	-16799	-108	-21	-98	-65	-201	-1728	9275	-19514	-170	-3178	8892	-13331	-180	-880	8926	-19232	-60	-55	-103	42	-149	20	36	-73	-21	-56	84	-29	2
0.401667	-148	7857	-2319	-13932	8	-6719	-9841	-10621	-87	-7381	-11995	-10958	-299	-8757	-11758	-9152	-66	4302	1007	-16740	-107	-21	-101	-67	-134	-1563	9629	-19152	22	-3071	9178	-13173	-228	-895	9129	-19228	-61	-56	-107	41	-152	16	38	-73	-19	-56	85	-26	0
0.402500	-138	7888	-2618	-13912	-24	-6733	-10004	-10456	-95	-7395	-12119	-10740	-249	-8807	-12000	-8957	-101	4433	1160	-16665	-103	-23	-99	-66	-144	-1396	9983	-18777	106	-2934	9468	-12986	-329	-916	9326	-19207	-64	-51	-110	41	-152	17	57	-73	-22	-56	82	-27	-1
0.403333	-134	7926	-2937	-13908	-39	-6755	-10180	-10287	-91	-7397	-12236	-10532	-208	-8820	-12219	-8753	-150	4571	1310	-16583	-105	-23	-98	-66	-158	-1234	10327	-18391	120	-2751	9754	-12794	-311	-945	9510	-19168	-63	-53	-105	41	-152	17	39	-80	-25	-57	84	-29	-4
0.404167	-122	7956	-3274	-13916	-48	-6764	-10347	-10103	-81	-7388	-12348	-10334	-195	-8814	-12417	-8540	-205	4719	1449	-16504	-104	-23	-101	-67	-107	-1078	10668	-17986	98	-2536	10048	-12589	-406	-960	9687	-19105	-58	-56	-105	40	-150	17	36	-78	-23	-57	81	-29	5
0.405000	-127	7990	-3617	-13942	-42	-6778	-10508	-9912	-56	-7355	-12431	-10141	-206	-8783	-12594	-8323	-200	4866	1577	-16415	-104	-22	-101	-66	-108	-929	10988	-17572	39	-2283	10338	-12379	-487	-973	9853	-19010	-59	-52	-104	39	-148	19	35	-76	-15	-56	82	-28	5
0.405833	-125	8019	-3960	-13974	-41	-6790	-10657	-9715	-53	-7334	-12551	-9959	-186	-8727	-12743	-8106	-176	5022	1687	-16339	-105	-23	-101	-67	-152	-793	11292	-17155	-11	-1999	10615	-12161	-545	-986	10009	-18897	-60	-55	-108	38	-148	17	36	-76	-4	-57	81	-33	-12
0.406667	-124	8037	-4295	-14027	-35	-6770	-10791	-9525	-65	-7287	-12690	-9788	-181	-8643	-12863	-7888	-155	5185	1772	-16277	-108	-25	-102	-66	-150	-669	11567	-16739	-19	-1683	10886	-11938	-483	-987	10148	-18755	-63	-56	-110	39	-151	16	33	-78	-24	-56	80	-31	-1
0.407500	-130	8048	-4609	-14094	-31	-6795	-10902	-9335	-53	-7226	-12732	-9625	-216	-8535	-12961	-7687	-152	5350	1835	-16226	-107	-22	-97	-68	-161	-558	11822	-16322	24	-1335	11164	-11717	-370	-972	10293	-18572	-62	-55	-107	41	-151	19	36	-77	-23	-70	81	-29	0
0.408333	-126	8050	-4900	-14169	-33	-6780	-10990	-9154	-31	-7142	-12813	-9468	-204	-8397	-13030	-7475	-166	5523	1865	-16202	-102	-22	-99	-66	-182	-463	12040	-15904	-76	-960	11412	-11497	-306	-952	10423	-18364	-61	-53	-105	43	-148	19	35	-75	-18	-55	87	-27	1
0.409167	-131	8042	-5156	-14257	-36	-6758	-11054	-8985	-42	-7049	-12889	-9317	-215	-8230	-13078	-7281	-197	5699	1863	-16178	-100	-19	-98	-65	-137	-383	12227	-15497	-70	-569	11700	-11277	-324	-918	10550	-18130	-60	-53	-103	42	-158	17	34	-73	-16	-56	81	-31	-1
0.410000	-133	8018	-5380	-14360	-28	-6738	-11099	-8836	-62	-6940	-12965	-9180	-201	-8067	-13109	-7106	-201	5874	1823	-16235	-108	-23	-102	-72	-83	-317	12374	-15101	17	-166	11962	-11075	-325	-876	10674	-17876	-64	-57	-110	37	-154	17	34	-77	-19	-57	79	-32	1
0.410833	-149	7983	-5568	-14480	-26	-6686	-11113	-8708	-53	-6818	-13030	-9051	-132	-7875	-13123	-6949	-188	6053	1756	-16295	-101	-24	-105	-70	-79	-263	12487	-14717	85	242	12214	-10874	-400	-822	10797	-17577	-60	-60	-108	39	-149	15	32	-78	-22	-63	80	-30	-1
0.411667	-154	7947	-5694	-14603	-41	-6629	-11094	-8574	-61	-6682	-13079	-8923	-139	-7671	-13114	-6811	-203	6236	1661	-16394	-108	-28	-100	-70	-98	-227	12565	-14344	181	652	12476	-10679	-524	-756	10927	-17264	-67	-59	-107	42	-149	17	33	-79	-19	-57	82	-32	2
0.412500	-150	7909	-5787	-14738	-50	-6555	-11050	-8503	-47	-6539	-13117	-8811	-148	-7450	-13093	-6693	-199	6416	1539	-16524	-107	-23	-99	-68	-92	-196	12605	-13990	215	1057	12741	-10497	-724	-681	11058	-16935	-61	-56	-108	47	-151	20	32	-75	-25	-59	82	-30	2
0.413333	-146	7863	-5836	-14882	-47	-6474	-10981	-8433	-66	-6389	-13143	-8705	-118	-7228	-13073	-6607	-183	6595	1399	-16682	-103	-23	-100	-69	-104	-178	12611	-13659	218	1451	13039	-10323	-732	-603	11200	-16591	-64	-56	-102	42	-151	18	33	-73	-21	-53	84	-30	0
0.414167	-133	7824	-5840	-15024	-38	-6377	-10887	-8399	-87	-6240	-13150	-8608	-104	-7003	-13044	-6536	-195	6771	1234	-16869	-108	-24	-100	-68	-105	-160	12585	-13329	202	1825	13288	-10162	-566	-514	11351	-16241	-60	-53	-103	41	-151	19	32	-86	-18	-55	82	-29	1
0.415000	-142	7791	-5805	-15178	-29	-6274	-10782	-8382	-96	-6087	-13138	-8523	-59	-6783	-13011	-6511	-199	6943	1083	-17078	-103	-24	-102	-70	-107	-158	12528	-13029	171	2172	13567	-10016	-497	-421	11506	-15895	-69	-59	-107	40	-152	18	30	-77	-25	-60	82	-30	-1
0.415833	-150	7766	-5740	-15332	-60	-6158	-10649	-8390	-116	-5940	-13111	-8447	-74	-6572	-12977	-6504	-185	7111	919	-17290	-105	-22	-100	-74	-160	-150	12446	-12750	118	2492	13864	-9874	-469	-313	11680	-15541	-63	-57	-103	41	-151	17	23	-87	-21	-58	84	-26	0
0.416667	-155	7751	-5643	-15485	-81	-6039	-10503	-8412	-70	-5777	-13055	-8378	-95	-6364	-12941	-6524	-167	7271	763	-17551	-108	-23	-102	-69	-176	-150	12340	-12485	9	2783	14164	-9745	-306	-216	11857	-15199	-63	-59	-105	40	-150	17	30	-76	-23	-57	84	-29	0
0.417500	-160	7750	-5525	-15630	-75	-5909	-10350	-8453	-59	-5668	-12980	-8319	-80	-6175	-12914	-6576	-190	7418	625	-17805	-108	-25	-102	-73	-133	-153	12217	-12241	-101	3035	14480	-9620	-223	-81	12057	-14868	-63	-59	-107	42	-149	15	34	-78	-21	-58	81	-32	0
0.418333	-160	7764	-5393	-15767	-60	-5779	-10194	-8510	-46	-5550	-12884	-8272	-83	-6000	-12879	-6644	-188	7553	503	-18034	-108	-25	-103	-72	-126	-155	12076	-12005	-119	3255	14798	-9504	-198	45	12262	-14554	-66	-61	-110	38	-156	19	30	-76	-24	-59	80	-30	-6
0.419167	-167	7786	-5252	-15910	-45	-5649	-10031	-8583	-24	-5450	-12764	-8226	-67	-5844	-12843	-6736	-185	7677	388	-18263	-112	-25	-101	-72	-126	-167	11930	-11777	-214	3434	15131	-9393	-138	189	12475	-14255	-65	-61	-108	40	-152	16	30	-77	-23	-62	82	-32	0
0.420000	-179	7821	-5115	-16027	-52	-5546	-9868	-8662	-40	-5357	-12623	-8198	-52	-5700	-12802	-6844	-201	7785	346	-18468	-107	-22	-99	-67	-95	-176	11774	-11555	-243	3577	15465	-9283	-164	338	12695	-13980	-60	-56	-101	43	-148	20	35	-73	-18	-55	87	-29	2
0.420833	-180	7866	-4978	-16144	-59	-5399	-9705	-8748	-47	-5283	-12466	-8176	-102	-5572	-12760	-6964	-136	7880	312	-18658	-105	-23	-98	-66	-120	-193	11613	-11337	-171	3680	15796	-9179	-129	501	12922	-13721	-64	-59	-104	43	-151	19	34	-75	-24	-58	86	-28	7
0.421667	-181	7912	-4865	-16246	-49	-5281	-9550	-8844	-19	-5223	-12298	-8165	-69	-5469	-12715	-7096	-125	7948	301	-18819	-109	-25	-98	-68	-134	-212	11448	-11111	-138	3741	16117	-9080	-24	662	13145	-13490	-65	-58	-104	42	-152	21	35	-73	-24	-58	85	-32	-1
0.422500	-168	7963	-4769	-16343	-95	-5175	-9396	-8939	-18	-5179	-12117	-8165	-51	-5378	-12654	-7229	-189	7999	323	-18944	-104	-24	-100	-69	-75	-245	11284	-10892	-181	3763	16433	-8977	-156	846	13369	-13283	-48	-59	-104	43	-151	19	33	-75	-21	-58	85	-31	0
0.423333	-173	8008	-4704	-16420	-101	-5077	-9249	-9038	-33	-5138	-11932	-8170	-120	-5298	-12588	-7366	-187	8030	368	-19039	-109	-27	-101	-67	-36	-286	11118	-10657	-230	3749	16727	-8878	-165	1027	13579	-13096	-66	-63	-105	39	-153	17	32	-76	-25	-60	79	-38	-5
0.424167	-163	8046	-4672	-16484	-110	-4999	-9103	-9136	-48	-5108	-11745	-8188	-143	-5225	-12505	-7487	-137	8039	439	-19095	-108	-26	-102	-70	-104	-334	10957	-10403	-207	3710	17000	-8767	-165	1221	13789	-12924	-64	-59	-105	41	-153	18	33	-75	-12	-58	81	-33	0
0.425000	-158	8071	-4666	-16530	-118	-4916	-8949	-9226	-47	-5075	-11554	-8209	-134	-5156	-12388	-7601	-150	8027	523	-19112	-105	-22	-101	-69	-128	-392	10805	-10132	-211	3630	17233	-8663	-221	1413	13981	-12772	-65	-59	-107	42	-151	18	33	-79	-22	-58	81	-33	-4
0.425833	-162	8079	-4701	-16579	-109	-4851	-8799	-9318	-64	-5044	-11368	-8240	-131	-5092	-12248	-7693	-191	7999	618	-19107	-107	-23	-101	-69	-105	-460	10653	-9858	-269	3529	17436	-8553	-104	1606	14160	-12628	-62	-58	-105	40	-153	18	33	-77	-18	-58	82	-41	2
0.426667	-147	8071	-4769	-16615	-126	-4794	-8652	-9397	-90	-5006	-11196	-8280	-129	-5033	-12113	-7771	-173	7948	716	-19047	-110	-23	-98	-66	-128	-538	10507	-9566	-235	3399	17583	-8444	-5	1798	14318	-12495	-62	-60	-103	42	-149	21	36	-77	-23	-59	81	-31	0
0.427500	-141	8038	-4881	-16643	-114	-4757	-8483	-9475	-110	-4968	-11031	-8327	-134	-4965	-11943	-7819	-171	7881	814	-18972	-109	-21	-99	-66	-155	-620	10364	-9265	-239	3246	17677	-8349	60	1982	14445	-12362	-64	-59	-105	43	-150	26	34	-75	-21	-55	82	-28	0
0.428333	-143	7983	-5022	-16665	-105	-4721	-8316	-9548	-111	-4919	-10877	-8383	-179	-4903	-11757	-7844	-153	7798	903	-18871	-104	-18	-96	-58	-111	-729	10227	-8960	-291	3072	17706	-8260	215	2153	14546	-12230	-59	-55	-101	43	-147	21	37	-72	-17	-55	80	-22	5
0.429167	-144	7907	-5198	-16688	-136	-4697	-8146	-9610	-103	-4865	-10734	-8451	-176	-4838	-11552	-7841	-128	7703	979	-18756	-101	-18	-99	-65	-108	-804	10094	-8659	-271	2885	17665	-8186	188	2307	14614	-12093	-59	-56	-104	40	-147	21	35	-73	-18	-53	84	-26	0
0.430000	-146	7800	-5409	-16714	-132	-4682	-7986	-9672	-94	-4803	-10607	-8530	-148	-4767	-11341	-7816	-79	7590	1031	-18632	-105	-21	-99	-65	-171	-903	9959	-8375	-304	2687	17540	-8121	93	2444	14639	-11950	-62	-56	-105	41	-150	18	30	-75	-21	-59	80	-29	0
0.430833	-155	7676	-5644	-16746	-121	-4678	-7777	-9719	-129	-4733	-10490	-8617	-150	-4691	-11116	-7766	-79	7468	1067	-18488	-115	-25	-105	-68	-161	-990	9834	-8108	-286	2476	17342	-8103	279	2564	14627	-11800	-64	-59	-108	39	-153	19	27	-76	-24	-77	79	-28	0
0.431667	-153	7534	-5900	-16783	-107	-4676	-7584	-9761	-117	-4655	-10386	-8712	-195	-4619	-10889	-7689	-119	7346	1084	-18370	-112	-25	-102	-68	-125	-1077	9696	-7871	-253	2263	17062	-8081	246	2657	14572	-11631	-68	-61	-110	34	-153	15	26	-78	-25	-62	76	-33	-3
0.432500	-158	7372	-6173	-16824	-66	-4682	-7380	-9794	-115	-4576	-10291	-8808	-257	-4541	-10658	-7582	-136	7222	1079	-18238	-113	-26	-102	-67	-111	-1151	9587	-7674	-290	2048	16702	-8139	109	2729	14477	-11445	-65	-59	-133	37	-163	17	28	-77	-21	-59	79	-29	-3
0.433333	-151	7200	-6458	-16873	17	-4678	-7169	-9811	-122	-4492	-10194	-8905	-229	-4460	-10424	-7473	-161	7096	1059	-18103	-108	-26	-102	-43	-129	-1217	9466	-7523	-215	1829	16266	-8219	236	2761	14337	-11237	-64	-60	-110	40	-151	16	26	-77	-25	-62	80	-28	0
0.434167	-158	7025	-6738	-16932	21	-4679	-6957	-9823	-118	-4407	-10101	-9008	-167	-4390	-10194	-7333	-173	6973	1031	-17975	-108	-24	-99	-67	-191	-1270	9352	-7429	-130	1608	15764	-8340	233	2769	14146	-11017	-64	-58	-101	38	-149	19	34	-74	-22	-56	82	-28	0
0.435000	-166	6841	-7025	-16997	-1	-4646	-6745	-9830	-113	-4330	-10016	-9112	-151	-4314	-9976	-7206	-153	6854	988	-17856	-108	-23	-101	-66	-195	-1310	9233	-7403	-39	1380	15196	-8513	165	2749	13914	-10782	-61	-58	-107	39	-148	18	33	-73	-23	-60	82	-28	1
0.435833	-165	6655	-7309	-17081	-40	-4675	-6540	-9827	-141	-4262	-9926	-9214	-163	-4248	-9767	-7068	-139	6737	942	-17743	-110	-25	-101	-70	-130	-1341	9115	-7450	-9	1162	14576	-8739	279	2702	13632	-10528	-64	-59	-107	41	-150	30	30	-65	-25	-57	80	-26	0
0.436667	-170	6464	-7582	-17170	-70	-4668	-6365	-9822	-164	-4201	-9832	-9312	-170	-4194	-9565	-6933	-138	6629	903	-17620	-102	-26	-99	-70	-117	-1358	8994	-7573	-155	934	13914	-9037	305	2621	13307	-10270	-65	-60	-107	41	-152	16	29	-77	-24	-59	81	-29	0
0.437500	-163	6280	-7844	-17269	-84	-4657	-6147	-9814	-165	-4154	-9732	-9401	-183	-4149	-9370	-6801	-115	6522	867	-17503	-108	-26	-100	-70	-124	-1368	8874	-7771	-212	706	13217	-9348	6	2514	12945	-10005	-65	-60	-99	42	-153	20	33	-78	-22	-58	80	-31	0
0.438333	-168	6104	-8079	-17368	-113	-4643	-5966	-9804	-143	-4118	-9628	-9481	-189	-4110	-9186	-6684	-73	6433	853	-17377	-109	-24	-103	-68	-138	-1370	8751	-8053	-173	473	12508	-9728	-932	2383	12545	-9735	-59	-61	-110	39	-150	18	29	-77	-22	-60	79	-33	0
0.439167	-166	5932	-8303	-17477	-185	-4617	-5796	-9795	-107	-4098	-9500	-9547	-181	-4086	-9012	-6580	-80	6344	852	-17248	-107	-25	-104	-73	-148	-1362	8628	-8402	-181	234	11802	-10152	-1579	2232	12118	-9470	-65	-61	-108	35	-148	16	28	-78	-22	-58	81	-31	0
0.440000	-162	5770	-8487	-17573	-340	-4592	-5645	-9789	-111	-4101	-9394	-9599	-171	-4077	-8846	-6492	-76	6260	871	-17103	-105	-24	-102	-68	-170	-1353	8501	-8820	-101	-11	11097	-10618	-1032	2063	11669	-9213	-59	-59	-105	38	-155	11	29	-77	-22	-57	79	-31	-3
0.440833	-163	5611	-8679	-17665	-313	-4564	-5509	-9787	-107	-4118	-9260	-9637	-178	-4078	-8685	-6422	-81	6181	915	-16948	-73	-21	-98	-68	-202	-1334	8391	-9297	-46	-259	10449	-11104	-749	1888	11197	-8967	-64	-58	-105	40	-151	18	30	-73	-17	-57	82	-26	0
0.441667	-154	5465	-8828	-17746	5	-4531	-5381	-9787	-102	-4150	-9119	-9660	-183	-4092	-8526	-6380	-120	6098	980	-16780	-104	-22	-99	-69	-262	-1315	8272	-9830	-79	-518	9826	-11620	-551	1703	10709	-8739	-62	-60	-107	38	-153	18	32	-75	-23	-56	82	-30	3
0.442500	-166	5323	-8960	-17806	62	-4508	-5278	-9800	-119	-4195	-8967	-9659	-172	-4123	-8331	-6351	-102	6013	1058	-16601	-107	-21	-100	-68	-256	-1288	8163	-10408	-92	-782	9254	-12155	-410	1516	10218	-8558	-63	-75	-105	40	-149	17	34	-76	-22	-55	82	-31	0
0.443333	-177	5189	-9066	-17844	-4	-4490	-5195	-9824	-125	-4255	-8813	-9666	-354	-4167	-8224	-6345	-40	5924	1150	-16411	-72	-19	-101	-70	-228	-1262	8058	-11016	-151	-1050	8745	-12686	-494	1327	9731	-8363	-63	-59	-108	39	-149	17	35	-77	-23	-56	80	-31	0
0.444167	-174	5056	-9159	-17860	-9	-4478	-5127	-9858	-108	-4317	-8652	-9650	-702	-4228	-8076	-6359	-15	5826	1250	-16211	-108	-23	-99	-68	-254	-1235	7965	-11645	-141	-1324	8306	-13214	-284	1145	9250	-8221	-62	-58	-107	43	-154	23	35	-73	-23	-57	84	-29	0
0.445000	-173	4930	-9235	-17838	-77	-4472	-5070	-9900	-124	-4414	-8485	-9623	-626	-4292	-7932	-6386	-28	5720	1351	-16008	-107	-21	-100	-67	-268	-1203	7886	-12289	-128	-1599	7940	-13707	-147	973	8787	-8110	-62	-59	-105	40	-151	16	35	-78	-18	-56	82	-29	0
0.445833	-158	4803	-9294	-17790	-130	-4482	-5030	-9954	-128	-4502	-8312	-9588	-451	-4362	-7797	-6425	-5	5600	1447	-15805	-108	-18	-99	-67	-260	-1165	7829	-12928	-191	-1866	7650	-14210	-29	811	8334	-8040	-59	-58	-101	43	-130	20	36	-74	-21	-57	86	-26	0
0.446667	-138	4698	-9342	-17704	-198	-4507	-4999	-10019	-108	-4602	-8142	-9553	-436	-4458	-7658	-6472	18	5469	1537	-15605	-104	-19	-97	-65	-253	-1125	7784	-13561	-267	-2128	7433	-14667	3	658	7915	-8008	-61	-55	-101	43	-151	20	36	-72	-19	-51	85	-28	3
0.447500	-156	4551	-9384	-17579	-230	-4542	-4981	-10090	-97	-4703	-7966	-9514	-380	-4558	-7533	-6516	-34	5322	1605	-15418	-102	-17	-98	-68	-270	-1074	7770	-14172	-229	-2382	7286	-15087	105	515	7522	-8022	-61	-56	-110	42	-148	28	34	-74	-21	-52	86	-28	0
0.448333	-163	4418	-9412	-17428	-249	-4597	-4974	-10169	-86	-4813	-7813	-9477	-340	-4663	-7416	-6584	-33	5168	1654	-15246	-103	-22	-97	-68	-287	-1026	7774	-14765	-178	-2622	7206	-15466	202	386	7171	-8081	-61	-57	-104	43	-151	18	34	-77	-23	-55	81	-27	0
0.449167	-160	4277	-9439	-17246	-252	-4664	-4978	-10254	-86	-4922	-7655	-9426	-319	-4775	-7309	-6635	17	5001	1678	-15093	-108	-18	-97	-67	-275	-968	7815	-15325	-174	-2837	7192	-15799	189	263	6865	-8180	-62	-57	-103	41	-153	19	34	-73	-18	-53	84	-29	-1
0.450000	-169	4134	-9463	-17035	-242	-4748	-4987	-10339	-91	-5034	-7515	-9414	-300	-4888	-7213	-6680	1	4827	1679	-14965	-109	-21	-99	-68	-272	-909	7874	-15853	-172	-3037	7230	-16092	196	150	6596	-8328	-61	-60	-109	38	-156	17	32	-76	-23	-56	81	-32	0
0.450833	-170	3974	-9466	-16803	-206	-4837	-5003	-10424	-85	-5141	-7385	-9397	-254	-5009	-7135	-6731	-67	4653	1647	-14869	-105	-22	-99	-70	-260	-849	7980	-16342	-153	-3208	7316	-16344	331	38	6382	-8519	-64	-58	-107	36	-154	19	27	-76	-25	-56	81	-33	-1
0.451667	-170	3816	-9463	-16556	-185	-4932	-5026	-10508	-98	-5245	-7277	-9385	-168	-5113	-7075	-6742	-109	4485	1597	-14793	-109	-22	-100	-74	-246	-788	8125	-16791	-220	-3347	7443	-16553	395	-64	6217	-8755	-65	-59	-109	40	-154	18	30	-77	-23	-55	73	-31	-1
0.452500	-172	3645	-9464	-16298	-177	-5034	-5053	-10581	-109	-5343	-7172	-9378	-136	-5227	-7031	-6755	-55	4314	1524	-14757	-105	-21	-97	-72	-221	-730	8274	-17206	-285	-3453	7599	-16732	409	-174	6104	-9025	-62	-57	-107	39	-151	20	34	-74	-19	-53	80	-33	-3
0.453333	-171	3467	-9450	-16040	-169	-5141	-5087	-10650	-98	-5439	-7112	-9394	-141	-5330	-7000	-6746	-12	4156	1436	-14750	-121	-19	-100	-72	-253	-681	8467	-17590	-251	-3535	7781	-16883	381	-281	6047	-9344	-64	-58	-105	37	-154	19	36	-73	-16	-53	87	-29	3
0.454167	-187	3283	-9427	-15786	-161	-5249	-5128	-10711	-98	-5535	-7092	-9415	-116	-5433	-6996	-6732	-55	4012	1342	-14772	-104	-18	-98	-70	-257	-637	8684	-17944	-221	-3586	7980	-17018	304	-393	6043	-9698	-62	-53	-102	40	-151	22	36	-73	-19	-51	82	-28	-4
0.455000	-166	3084	-9392	-15549	-152	-5341	-5174	-10766	-107	-5628	-7039	-9445	-64	-5532	-7009	-6696	-24	3884	1239	-14827	-105	-19	-97	-69	-248	-620	8917	-18274	-198	-3610	8193	-17152	172	-511	6086	-10088	-60	-55	-104	38	-152	19	37	-74	-17	-51	84	-30	2
0.455833	-152	2885	-9350	-15330	-131	-5436	-5226	-10804	-82	-5716	-7045	-9481	89	-5625	-7048	-6657	-18	3778	1140	-14911	-105	-19	-98	-68	-224	-623	9168	-18583	-119	-3612	8408	-17292	111	-633	6184	-10519	-61	-57	-104	38	-148	20	33	-76	-19	-56	82	-31	-5
0.456667	-163	2674	-9297	-15137	-154	-5527	-5292	-10857	-81	-5801	-7067	-9540	412	-5714	-7102	-6606	-28	3689	1052	-15020	-108	-17	-103	-73	-233	-653	9425	-18882	-118	-3595	8631	-17447	70	-758	6327	-10990	-65	-62	-111	36	-152	18	32	-80	-24	-47	81	-32	1
0.457500	-173	2464	-9238	-14975	-156	-5608	-5356	-10892	-99	-5889	-7111	-9599	471	-5801	-7177	-6550	-3	3628	990	-15147	-110	-24	-99	-69	-203	-708	9687	-19166	-163	-3564	8858	-17629	104	-874	6500	-11476	-65	-60	-105	39	-152	17	32	-76	-23	-59	80	-33	-3
0.458333	-169	2259	-9163	-14843	-115	-5677	-5429	-10921	-64	-5965	-7178	-9661	319	-5878	-7262	-6489	-8	3593	949	-15290	-125	-27	-103	-73	-183	-800	9944	-19449	-130	-3522	9088	-17835	94	-1002	6743	-11987	-68	-60	-109	36	-153	17	69	-78	-24	-57	79	-36	-5
0.459167	-174	2050	-9084	-14748	-99	-5735	-5507	-10950	-80	-6040	-7259	-9729	262	-5958	-7364	-6428	-24	3583	942	-15440	-107	-26	-102	-72	-228	-928	10190	-19726	-119	-3479	9318	-18077	245	-1125	7005	-12513	-64	-59	-111	36	-153	16	34	-78	-24	-57	78	-33	-4
0.460000	-184	1846	-8998	-14687	-121	-5791	-5593	-10977	-96	-6110	-7356	-9799	182	-6026	-7471	-6369	-56	3597	966	-15592	-107	-26	-101	-68	-255	-1071	10420	-20006	-143	-3440	9536	-18346	226	-1239	7298	-13056	-63	-59	-108	39	-149	19	34	-76	-21	-45	84	-27	0
0.460833	-169	1652	-8902	-14664	-108	-5838	-5679	-11005	-69	-6176	-7465	-9868	97	-6101	-7586	-6318	-62	3628	1022	-15758	-104	-21	-98	-67	-255	-1303	10630	-20290	-154	-3415	9754	-18653	133	-1356	7618	-13603	-63	-58	-111	40	-151	19	34	-74	-22	-58	81	-30	0
0.461667	-176	1457	-8811	-14678	-63	-5885	-5776	-11036	-61	-6253	-7583	-9944	107	-6173	-7709	-6281	-56	3674	1111	-15922	-104	-23	-98	-68	-208	-1557	10815	-20588	-41	-3410	9957	-18993	126	-1477	7950	-14164	-62	-59	-108	39	-150	18	36	-55	-24	-60	80	-27	0
0.462500	-222	1276	-8717	-14724	-18	-5927	-5875	-11067	-56	-6321	-7709	-10015	112	-6249	-7832	-6253	-98	3721	1229	-16086	-108	-22	-98	-66	-104	-1848	10970	-20888	194	-3438	10154	-19350	184	-1595	8296	-14713	-63	-58	-107	39	-151	18	36	-75	-25	-58	79	-28	0
0.463333	-191	1107	-8628	-14803	-7	-5976	-5983	-11099	-47	-6389	-7837	-10088	75	-6332	-7950	-6248	-137	3777	1376	-16241	-107	-24	-101	-67	-26	-2188	11093	-21200	330	-3495	10327	-19712	154	-1719	8642	-15251	-64	-86	-108	40	-149	18	34	-75	-23	-58	82	-29	0
0.464167	-184	946	-8545	-14904	24	-6025	-6084	-11134	-39	-6453	-7965	-10161	52	-6409	-8062	-6258	-153	3831	1538	-16394	-104	-23	-101	-68	-74	-2572	11186	-21517	165	-3590	10482	-20068	10	-1857	8983	-15770	-61	-58	-108	38	-153	16	33	-75	-23	-61	80	-31	0
0.465000	-172	796	-8467	-15032	61	-6084	-6196	-11171	-45	-6518	-8094	-10230	17	-6494	-8168	-6283	-105	3879	1711	-16541	-108	-26	-101	-69	-181	-2990	11243	-21845	-115	-3732	10612	-20403	-215	-2007	9314	-16267	-66	-62	-109	37	-154	16	35	-78	-23	-62	81	-34	0
0.465833	-177	657	-8397	-15173	22	-6150	-6303	-11206	-51	-6584	-8217	-10299	-39	-6581	-8256	-6328	-56	3911	1892	-16678	-107	-25	-102	-67	-266	-3442	11270	-22175	-167	-3918	10709	-20690	-304	-2174	9627	-16734	-65	-60	-108	38	-151	15	35	-77	-24	-61	84	-31	1
0.466667	-181	528	-8330	-15333	32	-6221	-6403	-11234	-62	-6639	-8327	-10361	-95	-6667	-8332	-6366	-5	3931	2069	-16804	-105	-17	-100	-67	-299	-3927	11260	-22485	-205	-4149	10766	-20923	-275	-2367	9923	-17166	-65	-59	-105	40	-151	18	36	-76	-25	-58	81	-32	0
0.467500	-172	407	-8274	-15490	53	-6298	-6500	-11269	-102	-6693	-8434	-10427	-155	-6755	-8392	-6472	32	3926	2233	-16937	-103	-22	-96	-66	-276	-4441	11218	-22789	-236	-4445	10773	-21074	-183	-2589	10180	-17560	-63	-59	-104	41	-149	19	38	-75	-26	-59	86	-30	0
0.468333	-172	293	-8230	-15657	54	-6382	-6590	-11278	-104	-6745	-8529	-10481	-177	-6841	-8439	-6570	-51	3898	2383	-17062	-104	-21	-97	-63	-300	-4979	11138	-23076	-229	-4793	10731	-21123	-127	-2841	10394	-17907	-63	-56	-101	43	-150	19	37	-73	-19	-55	89	-27	3
0.469167	-174	180	-8194	-15816	59	-6472	-6671	-11291	-72	-6793	-8613	-10553	-152	-6925	-8469	-6687	-63	3842	2505	-17186	-104	-21	-97	-63	-298	-5547	11018	-23343	-313	-5199	10628	-21062	-94	-3134	10562	-18206	-62	-58	-104	41	-148	19	37	-77	-23	-57	85	-29	0
0.470000	-171	63	-8176	-15972	52	-6563	-6747	-11300	-67	-6839	-8688	-10621	-164	-7004	-8489	-6817	-40	3754	2591	-17315	-107	-22	-100	-68	-235	-6131	10859	-23572	-318	-5661	10457	-20871	-83	-3461	10677	-18460	-63	-58	-104	40	-153	17	32	-75	-16	-57	84	-31	0
0.470833	-168	-51	-8159	-16114	25	-6657	-6805	-11299	-72	-6884	-8743	-10691	-184	-7080	-8491	-6965	-23	3636	2652	-17443	-103	-23	-101	-67	-224	-6731	10663	-23765	-273	-6174	10223	-20542	56	-3821	10743	-18657	-65	-60	-116	41	-155	16	32	-77	-22	-59	85	-30	-1
0.471667	-181	-173	-8151	-16243	41	-6745	-6848	-11288	-91	-6907	-8785	-10760	-223	-7142	-8479	-7121	-34	3492	2679	-17576	-108	-22	-99	-44	-218	-7333	10429	-23905	-219	-6731	9927	-20060	124	-4227	10752	-18817	-66	-61	-104	41	-153	19	34	-84	-21	-58	84	-34	-4
0.472500	-165	-300	-8143	-16353	44	-6839	-6872	-11268	-80	-6933	-8815	-10837	-260	-7195	-8462	-7289	-33	3326	2670	-17715	-108	-19	-99	-69	-180	-7935	10152	-23992	-110	-7334	9562	-19426	154	-4651	10704	-18922	-63	-58	-105	38	-153	19	35	-76	-19	-56	86	-31	-3
0.473333	-163	-440	-8156	-16446	-19	-6901	-6882	-11237	-66	-6952	-8828	-10917	-255	-7226	-8434	-7469	-6	3130	2624	-17867	-108	-22	-100	-69	-173	-8537	9834	-24027	-129	-7963	9135	-18639	312	-5106	10597	-18988	-65	-62	-108	40	-153	18	34	-73	-25	-60	81	-33	-1
0.474167	-162	-586	-8171	-16524	-62	-6965	-6873	-11205	-96	-6955	-8827	-11002	-279	-7269	-8396	-7659	-24	2921	2560	-18017	-104	-22	-99	-68	-143	-9122	9473	-23991	-193	-8605	8659	-17702	519	-5564	10442	-19006	-63	-60	-105	41	-153	18	35	-79	-23	-56	84	-30	-1
0.475000	-164	-741	-8177	-16575	-80	-7009	-6838	-11156	-99	-6951	-8805	-11091	-285	-7284	-8345	-7854	-64	2689	2466	-18177	-104	-21	-97	-67	-116	-9681	9077	-23885	-84	-9235	8147	-16629	575	-6033	10233	-18994	-65	-59	-103	41	-155	20	35	-76	-23	-59	84	-29	0
0.475833	-176	-903	-8194	-16611	-61	-7046	-6783	-11105	-78	-6949	-8773	-11188	-484	-7293	-8291	-8055	-85	2453	2357	-18342	-105	-18	-99	-67	-146	-10205	8637	-23714	89	-9841	7631	-15429	652	-6484	9979	-18952	-63	-59	-104	42	-151	20	33	-78	-23	-56	85	-29	1
0.476667	-186	-1080	-8207	-16638	-44	-7069	-6712	-11055	-67	-6941	-8726	-11294	-861	-7290	-8227	-8272	-92	2203	2231	-18513	-105	-22	-100	-69	-147	-10677	8165	-23464	51	-10404	7037	-14121	612	-6922	9685	-18885	-64	-60	-105	41	-152	15	36	-75	-22	-56	85	-29	0
0.477500	-185	-1257	-8226	-16649	-56	-7080	-6602	-11000	-77	-6934	-8668	-11406	-834	-7279	-8166	-8491	-69	1962	2102	-18695	-110	-21	-99	-68	-158	-11094	7659	-23146	-109	-10912	6471	-12701	579	-7322	9359	-18801	-62	-58	-107	41	-151	17	33	-80	-22	-59	81	-32	0
0.478333	-166	-1437	-8244	-16660	-59	-7079	-6503	-10943	-88	-6919	-8596	-11526	-682	-7241	-8091	-8719	-55	1716	1972	-18870	-108	-23	-99	-67	-162	-11442	7131	-22755	-188	-11326	5916	-11228	612	-7677	9009	-18717	-64	-61	-103	46	-150	19	32	-78	-24	-59	81	-31	-3
0.479167	-159	-1623	-8262	-16665	-34	-7071	-6374	-10894	-111	-6911	-8515	-11651	-639	-7248	-8013	-8953	-69	1480	1849	-19046	-108	-23	-101	-67	-167	-11710	6579	-22292	-241	-11649	5395	-9694	563	-7976	8641	-18601	-61	-57	-105	38	-152	16	27	-75	-22	-56	84	-29	1
0.480000	-156	-1790	-8277	-16666	-39	-7054	-6224	-10839	-94	-6899	-8417	-11778	-566	-7225	-7922	-9196	-53	1258	1742	-19217	-102	-19	-97	-67	-188	-11893	6014	-21756	-211	-11853	4918	-8147	438	-8215	8270	-18492	-60	-58	-104	42	-147	18	38	-70	-17	-55	85	-31	0
0.480833	-148	-1955	-8289	-16669	-98	-7036	-6066	-10792	-80	-6893	-8320	-11907	-500	-7211	-7828	-9430	-26	1049	1644	-19383	-104	-18	-96	-65	-185	-11982	5445	-21160	-114	-11941	4500	-6601	394	-8384	7899	-18387	-66	-55	-103	40	-148	17	30	-76	-19	-53	86	-28	-3
0.481667	-152	-2113	-8302	-16688	-92	-7019	-5898	-10752	-88	-6910	-8216	-12047	-452	-7207	-7731	-9672	-81	854	1559	-19548	-110	-23	-100	-69	-152	-11982	4874	-20503	-57	-11910	4139	-5086	359	-8492	7527	-18295	-62	-58	-111	40	-151	16	32	-75	-18	-61	79	-32	-4
0.482500	-154	-2256	-8347	-16723	-72	-7021	-5727	-10719	-67	-6934	-8119	-12187	-419	-7209	-7626	-9926	-61	679	1501	-19698	-105	-22	-101	-70	-155	-11884	4315	-19788	9	-11752	3863	-3611	177	-8529	7171	-18202	-63	-60	-109	40	-153	16	30	-73	-26	-59	96	-28	1
0.483333	-151	-2376	-8313	-16766	-80	-7020	-5552	-10685	-65	-6980	-8014	-12319	-367	-7224	-7513	-10166	2	524	1459	-19838	-108	-22	-100	-67	-177	-11698	3770	-19005	43	-11475	3668	-2210	-69	-8504	6833	-18128	-63	-57	-107	38	-154	13	32	-75	-22	-58	80	-30	-5
0.484167	-162	-2479	-8311	-16794	-101	-7033	-5378	-10662	-105	-7023	-7919	-12450	-268	-7250	-7399	-10405	-23	396	1439	-19967	-105	-22	-102	-68	-136	-11424	3250	-18172	68	-11087	3566	-906	-42	-8418	6516	-18050	-63	-59	-107	37	-151	15	33	-77	-21	-57	81	-31	-1
0.485000	-166	-2558	-8299	-16909	-101	-7059	-5215	-10646	-122	-7091	-7831	-12575	-213	-7292	-7280	-10632	-73	284	1432	-20079	-104	-22	-100	-68	-145	-11069	2767	-17289	168	-10615	3543	284	71	-8292	6221	-17986	-61	-57	-105	38	-153	15	34	-76	-19	-50	80	-32	-1
0.485833	-169	-2615	-8278	-17010	-69	-7105	-5067	-10635	-162	-7182	-7756	-12692	-235	-7354	-7169	-10848	-104	201	1438	-20176	-107	-22	-101	-72	-184	-10661	2321	-16364	121	-10065	3602	1348	658	-8152	5949	-17929	-63	-61	-107	40	-151	16	32	-75	-21	-59	82	-28	0
0.486667	-160	-2644	-8250	-17131	-115	-7171	-4934	-10629	-158	-7286	-7696	-12799	-180	-7434	-7058	-11041	-101	128	1455	-20236	-102	-22	-98	-67	-151	-10207	1918	-15406	-62	-9477	3735	2274	1427	-7938	5700	-17878	-60	-58	-136	39	-150	19	46	-76	-17	-59	82	-29	1
0.487500	-164	-2653	-8233	-17269	-146	-7249	-4822	-10633	-146	-7414	-7654	-12897	-137	-7527	-6957	-11225	-108	81	1479	-20328	-105	-22	-98	-79	-119	-9729	1557	-14416	-43	-8862	3926	3058	1287	-7741	5466	-17832	-61	-55	-102	41	-151	18	33	-76	-19	-55	82	-28	2
0.488333	-169	-2634	-8170	-17423	-96	-7359	-4728	-10640	-125	-7555	-7635	-12981	-124	-7662	-6869	-11390	-110	50	1504	-20372	-102	-23	-97	-66	-108	-9249	1248	-13386	-83	-8256	4158	3684	1056	-7548	5249	-17787	-60	-60	-102	43	-146	23	37	-75	-17	-57	81	-29	0
0.489167	-149	-2599	-8120	-17589	-48	-7484	-4669	-10659	-131	-7713	-7639	-13060	-73	-7771	-6796	-11527	-97	34	1522	-20403	-102	-22	-101	-73	-143	-8789	981	-12361	-238	-7682	4414	4152	1056	-7371	5039	-17746	-63	-60	-102	39	-150	17	38	-78	-21	-60	84	-30	1
0.490000	-153	-2547	-8067	-17768	-14	-7629	-4642	-10688	-152	-7885	-7674	-13126	-116	-7917	-6749	-11644	-104	29	1533	-20419	-112	-27	-104	-69	-125	-8376	753	-11298	-338	-7176	4671	4462	750	-7225	4827	-17714	-66	-65	-113	34	-156	13	29	-82	-38	-64	75	-38	-6
0.490833	-163	-2485	-8010	-17953	45	-7803	-4641	-10722	-150	-8066	-7730	-13184	-149	-8075	-6721	-11736	-128	37	1536	-20409	-112	-26	-103	-72	-102	-8024	573	-10252	-408	-6742	4924	4627	619	-7105	4617	-17676	-66	-62	-109	34	-151	12	30	-82	-21	-59	78	-34	0
0.491667	-163	-2395	-7942	-18130	46	-7965	-4663	-10755	-130	-8247	-7809	-13228	-101	-8233	-6722	-11781	-143	63	1533	-20380	-110	-24	-101	-68	-109	-7749	436	-9212	-543	-6411	5139	4651	492	-7031	4394	-17629	-67	-68	-108	36	-151	18	30	-79	-29	-62	77	-32	-4
0.492500	-164	-2300	-7872	-18306	-49	-8154	-4719	-10801	-117	-8432	-7915	-13270	-65	-8402	-6749	-11843	-109	94	1515	-20328	-109	-26	-101	-74	-110	-7575	334	-8191	-593	-6192	5309	4547	192	-7006	4161	-17583	-65	-59	-107	37	-152	16	32	-79	-21	-83	81	-30	-5
0.493333	-160	-2195	-7812	-18469	-114	-8349	-4807	-10855	-116	-8615	-8049	-13302	-68	-8582	-6807	-11864	-112	132	1487	-20259	-109	-25	-100	-70	-68	-7506	247	-7200	-578	-6095	5407	4321	20	-7039	3904	-17531	-65	-61	-107	28	-153	17	32	-78	-19	-60	80	-33	0
0.494167	-168	-2081	-7746	-18620	-191	-8551	-4918	-10915	-105	-8792	-8200	-13339	-43	-8759	-6910	-11863	-112	182	1452	-20169	-103	-22	-113	-68	-24	-7546	191	-6251	-547	-6125	5425	3989	-14	-7110	3625	-17473	-62	-58	-108	39	-149	20	34	-75	-17	-57	82	-29	-1
0.495000	-144	-1968	-7683	-18744	-236	-8759	-5058	-10985	-143	-8968	-8376	-13373	-30	-8941	-7077	-11855	-80	229	1410	-20064	-104	-23	-98	-66	-22	-7700	147	-5366	-501	-6282	5359	3569	-122	-7246	3312	-17408	-61	-57	-103	42	-133	19	35	-77	-41	-56	82	-30	-1
0.495833	-137	-1834	-7621	-18852	-249	-8972	-5226	-11061	-307	-9135	-8568	-13409	-87	-9119	-7208	-11828	-23	282	1358	-19941	-104	-22	-102	-67	13	-7968	106	-4551	-593	-6553	5174	3073	-208	-7435	2964	-17327	-62	-57	-107	38	-151	18	36	-76	-18	-56	84	-29	-1
0.496667	-147	-1733	-7560	-18939	-348	-9185	-5415	-11144	-374	-9296	-8779	-13456	-683	-9297	-7410	-11802	6	334	1308	-19806	-103	-19	-99	-67	47	-8320	63	-3814	-636	-6929	4927	2513	-342	-7674	2582	-17237	-65	-60	-103	39	-150	21	35	-56	-22	-59	81	-30	0
0.497500	-148	-1613	-7502	-19012	-371	-9401	-5626	-11236	-277	-9448	-8999	-13508	-1343	-9475	-7646	-11772	-38	387	1258	-19660	-110	-24	-97	-70	4	-8759	18	-3177	-490	-7400	4567	1907	-559	-7966	2161	-17128	-65	-61	-109	39	-151	17	34	-75	-24	-59	82	-31	0
0.498333	-141	-1495	-7446	-19026	-371	-9608	-5849	-11333	-264	-9594	-9237	-13574	-847	-9650	-7920	-11748	-306	434	1214	-19506	-105	-24	-102	-74	30	-9270	-50	-2613	-391	-7942	4105	1268	-1440	-8301	1698	-16998	-67	-63	-109	36	-153	15	30	-78	-27	-62	76	-35	0
0.499167	-152	-1383	-7390	-19036	-388	-9824	-6086	-11440	-249	-9740	-9475	-13649	-523	-9819	-8208	-11734	-434	480	1182	-19348	-110	-41	-104	-70	102	-9811	-130	-2160	-437	-8524	3580	614	-1887	-8675	1219	-16839	-68	-62	-110	37	-149	18	35	-78	-21	-56	82	-33	0
0.500000	-151	-1269	-7322	-19006	-346	-10016	-6323	-11541	-213	-9875	-9695	-13728	-490	-9981	-8517	-11726	-258	527	1167	-19178	-103	-21	-100	-70	337	-10393	-225	-1814	-508	-9135	2984	-50	-1101	-9082	712	-16645	-61	-53	-103	44	-152	19	36	-77	-22	-58	85	-29	-1
0.500833	-147	-1155	-7248	-18959	-316	-10223	-6571	-11649	-176	-10011	-9942	-13825	-267	-10137	-8843	-11731	-234	571	1162	-19019	-107	-19	-97	-66	1315	-10969	-345	-1578	-584	-9745	2351	-723	-908	-9521	171	-16409	-61	-58	-105	42	-151	19	38	-75	-18	-52	87	-29	3
0.501667	-149	-1052	-7169	-18892	-326	-10419	-6818	-11767	-144	-10156	-10172	-13935	-150	-10298	-9201	-11768	-170	609	1173	-18859	-105	-21	-99	-70	1831	-11537	-489	-1456	-575	-10356	1648	-1397	-995	-9995	-387	-16131	-61	-60	-107	36	-149	21	34	-77	-23	-58	84	-31	-1
0.502500	-154	-952	-7083	-18812	-290	-10617	-7067	-11880	-81	-10303	-10391	-14055	-22	-10450	-9536	-11822	-110	647	1199	-18715	-105	-21	-97	-62	1384	-12068	-650	-1433	-591	-10931	942	-2075	-917	-10494	-957	-15836	-65	-59	-107	37	-150	20	36	-75	-23	-53	85	-29	0
0.503333	-155	-858	-6980	-18714	-256	-10817	-7313	-12004	-56	-10441	-10605	-14193	43	-10609	-9885	-11903	-116	683	1241	-18579	-109	-24	-97	-70	1216	-12557	-834	-1519	-620	-11466	232	-2759	-796	-11014	-1536	-15470	-65	-59	-110	41	-163	17	35	-75	-21	-55	82	-29	1
0.504167	-159	-769	-6864	-18614	-241	-11021	-7538	-12125	-76	-10626	-10789	-14335	94	-10768	-10231	-12008	-70	723	1295	-18464	-105	-22	-98	-61	1110	-12986	-1027	-1689	-474	-11946	-459	-3439	-737	-11557	-2103	-15049	-64	-58	-111	37	-151	20	38	-74	-19	-53	82	-29	2
0.505000	-153	-687	-6731	-18510	-196	-11231	-7756	-12254	-76	-10808	-10965	-14489	165	-10902	-10566	-12137	-19	765	1363	-18363	-104	-22	-100	-68	878	-13358	-1227	-1951	-275	-12357	-1117	-4128	-1091	-12113	-2661	-14571	-61	-59	-121	43	-149	19	36	-76	-22	-59	86	-29	3
0.505833	-149	-628	-6586	-18409	-168	-11450	-7957	-12383	-92	-11001	-11117	-14643	190	-11093	-10885	-12292	35	807	1432	-18286	-107	-22	-99	-65	717	-13666	-1433	-2284	-223	-12710	-1727	-4828	-1175	-12687	-3210	-14035	-66	-56	-104	40	-153	18	34	-76	-22	-55	85	-30	-1
0.506667	-151	-552	-6420	-18312	-149	-11677	-8153	-12519	-91	-11210	-11249	-14782	245	-11244	-11188	-12471	77	860	1504	-18230	-107	-22	-99	-69	593	-13914	-1635	-2690	-173	-12998	-2280	-5547	-856	-13274	-3732	-13443	-64	-59	-100	37	-155	12	30	-81	-21	-57	79	-29	-3
0.507500	-152	-506	-6276	-18230	-141	-11912	-8324	-12653	-69	-11431	-11363	-14971	269	-11434	-11467	-12672	126	914	1576	-18191	-104	-19	-94	-65	542	-14103	-1824	-3138	13	-13223	-2765	-6280	-863	-13869	-4215	-12794	-61	-55	-104	42	-150	22	38	-74	-21	-55	87	-25	0
0.508333	-141	-464	-6052	-18151	-92	-12151	-8472	-12784	-68	-11666	-11459	-15134	262	-11615	-11723	-12892	120	975	1654	-18175	-102	-19	-96	-67	473	-14245	-2008	-3639	196	-13400	-3176	-7037	-897	-14442	-4657	-12099	-67	-56	-103	40	-151	21	34	-76	-19	-51	87	-29	0
0.509167	-153	-444	-5854	-18089	-60	-12410	-8607	-12936	-72	-11910	-11522	-15295	283	-11806	-11946	-13130	102	1040	1711	-18172	-115	-21	-96	-67	313	-14349	-2176	-4173	352	-13533	-3511	-7803	-781	-15048	-5055	-11368	-60	-53	-105	42	-149	19	37	-73	-16	-53	81	-32	-1
0.510000	-158	-435	-5650	-18045	-58	-12682	-8726	-13094	-84	-12176	-11570	-15451	271	-12005	-12147	-13380	104	1106	1761	-18213	-107	-23	-100	-70	97	-14440	-2327	-4732	403	-13635	-3771	-8592	-645	-15630	-5398	-10602	-65	-58	-105	35	-152	18	32	-77	-22	-57	80	-28	1
0.510833	-169	-436	-5448	-18013	-21	-12963	-8820	-13248	-88	-12446	-11613	-15617	223	-12219	-12315	-13648	105	1174	1792	-18260	-108	-23	-99	-70	1	-14512	-2455	-5302	339	-13706	-3952	-9409	-707	-16193	-5690	-9815	-62	-57	-104	39	-155	18	34	-77	-22	-59	80	-29	-4
0.511667	-147	-475	-5235	-17993	0	-13254	-8909	-13407	-85	-12724	-11631	-15764	211	-12434	-12453	-13918	86	1249	1811	-18315	-104	-24	-100	-67	-66	-14583	-2561	-5884	290	-13761	-4064	-10189	-706	-16735	-5899	-9010	-80	-57	-105	40	-153	16	33	-74	-21	-57	81	-30	0
0.512500	-155	-524	-5030	-17985	-9	-13562	-8977	-13573	-86	-13003	-11643	-15907	205	-12667	-12568	-14201	120	1315	1811	-18388	-127	-21	-100	-65	-176	-14663	-2647	-6469	174	-13817	-4115	-10998	-646	-17250	-6049	-8211	-59	-56	-104	36	-149	19	35	-75	-21	-56	84	-27	0
0.513333	-149	-582	-4835	-17982	-17	-13880	-9029	-13743	-69	-13286	-11648	-16040	214	-12912	-12656	-14482	107	1380	1799	-18469	-107	-21	-99	-68	-234	-14771	-2718	-7063	36	-13877	-4115	-11797	-572	-17728	-6136	-7433	-62	-83	-105	42	-148	19	29	-74	-17	-55	87	-25	3
0.514167	-170	-660	-4650	-17990	-15	-14197	-9069	-13911	-66	-13568	-11643	-16160	185	-13166	-12721	-14767	68	1441	1769	-18555	-103	-18	-95	-66	-323	-14896	-2768	-7654	84	-13948	-4068	-12577	-527	-18164	-6155	-6684	-59	-59	-103	41	-148	19	35	-73	-17	-57	84	-24	0
0.515000	-149	-752	-4487	-17997	-1	-14523	-9100	-14085	-8	-13852	-11665	-16276	139	-13435	-12768	-15046	93	1496	1725	-18644	-107	-25	-101	-73	-494	-15062	-2828	-8246	190	-14032	-3997	-13330	-483	-18553	-6116	-5994	-62	-57	-105	40	-158	18	32	-76	-24	-58	81	-28	-5
0.515833	-154	-858	-4314	-18008	-18	-14861	-9118	-14257	166	-14132	-11644	-16384	163	-13716	-12793	-15341	62	1540	1676	-18731	-108	-25	-100	-69	-587	-15255	-2872	-8833	139	-14127	-3907	-14043	-353	-18886	-6018	-5356	-64	-55	-104	41	-152	17	27	-76	-22	-58	82	-28	-5
0.516667	-161	-974	-4213	-18013	11	-15202	-9118	-14422	196	-14405	-11620	-16469	121	-14002	-12802	-15614	28	1585	1618	-18815	-108	-24	-101	-69	-646	-15477	-2923	-9419	-3	-14247	-3813	-14712	-273	-19163	-5874	-4801	-62	-58	-109	37	-151	13	29	-77	-23	-59	82	-31	-4
0.517500	-160	-1076	-4108	-18012	35	-15544	-9107	-14578	132	-14671	-11658	-16558	81	-14300	-12805	-15888	10	1615	1562	-18891	-108	-23	-102	-69	-632	-15723	-2987	-10009	-143	-14377	-3724	-15335	-258	-19379	-5674	-4333	-62	-60	-108	38	-150	17	28	-78	-24	-59	96	-33	-4
0.518333	-154	-1223	-4023	-18006	19	-15878	-9085	-14726	121	-14909	-11673	-16632	82	-14611	-12795	-16150	24	1646	1513	-18958	-105	-25	-105	-73	-650	-15987	-3065	-10607	-172	-14517	-3650	-15901	-101	-19549	-5446	-3971	-59	-60	-109	37	-154	10	29	-81	-24	-62	78	-31	-5
0.519167	-160	-1354	-3961	-17987	55	-16222	-9047	-14858	87	-15184	-11700	-16693	109	-14928	-12777	-16402	70	1673	1477	-19013	-109	-31	-102	-72	-757	-16259	-3165	-11213	-170	-14658	-3596	-16400	-11	-19634	-5189	-3717	-64	-61	-107	41	-151	15	32	-79	-22	-58	80	-33	-7
0.520000	-173	-1481	-3919	-17954	84	-16560	-8994	-14974	66	-15421	-11733	-16725	98	-15247	-12752	-16637	54	1699	1445	-19056	-105	-21	-101	-70	-779	-16527	-3288	-11827	-101	-14792	-3571	-16841	-83	-19670	-4919	-3575	-60	-58	-107	52	-127	21	33	-75	-16	-57	80	-28	3
0.520833	-164	-1598	-3909	-17912	74	-16892	-8921	-15075	42	-15656	-11773	-16789	60	-15570	-12723	-16853	8	1721	1431	-19087	-104	-19	-101	-67	-842	-16788	-3441	-12456	-99	-14931	-3583	-17232	-44	-19658	-4647	-3560	-62	-61	-103	42	-152	19	34	-74	-22	-60	82	-30	1
0.521667	-158	-1709	-3899	-17853	59	-17221	-8837	-15155	6	-15885	-11823	-16826	38	-15906	-12687	-17062	35	1743	1431	-19106	-108	-23	-102	-68	-916	-17027	-3628	-13103	-62	-15028	-3615	-17575	128	-19604	-4381	-3670	-65	-60	-107	38	-153	17	37	-78	-22	-57	82	-29	-1
0.522500	-156	-1809	-3916	-17787	54	-17541	-8736	-15221	-10	-16109	-11883	-16861	7	-16239	-12647	-17231	93	1766	1449	-19114	-102	-5	-98	-58	-909	-17237	-3848	-13772	51	-15106	-3685	-17887	266	-19511	-4129	-3905	-62	-59	-108	40	-149	17	32	-76	-21	-57	79	-31	1
0.523333	-160	-1900	-3953	-17714	49	-17854	-8621	-15267	-56	-16325	-11972	-16890	-59	-16579	-12601	-17380	70	1786	1479	-19104	-108	-24	-103	-72	-942	-17416	-4094	-14467	20	-15155	-3762	-18175	470	-19393	-3900	-4281	-64	-61	-111	36	-154	15	30	-79	-23	-59	79	-33	0
0.524167	-151	-1974	-3997	-17624	53	-18158	-8488	-15296	-46	-16538	-12021	-16909	-56	-16927	-12546	-17499	36	1813	1528	-19067	-108	-23	-101	-66	-971	-17544	-4365	-15190	26	-15165	-3881	-18450	416	-19248	-3695	-4721	-64	-59	-108	41	-151	17	35	-78	-23	-60	78	-33	2
0.525000	-143	-2027	-4053	-17520	77	-18452	-8340	-15302	-30	-16748	-12086	-16900	-45	-17262	-12475	-17573	50	1841	1593	-19054	-105	-24	-102	-67	-1017	-17621	-4652	-15938	128	-15126	-3987	-18726	167	-19080	-3524	-5292	-62	-61	-107	61	-147	16	34	-76	-22	-57	81	-32	1
0.525833	-152	-2057	-4118	-17410	63	-18730	-8177	-15293	-57	-16943	-12153	-16932	-75	-17603	-12395	-17629	46	1864	1662	-19010	-104	-9	-100	-68	-1098	-17660	-4954	-16690	118	-15051	-4096	-19015	292	-18951	-3387	-5959	-61	-57	-104	43	-148	19	34	-75	-18	-57	80	-33	1
0.526667	-139	-2078	-4196	-17297	50	-19002	-8003	-15275	-75	-17138	-12205	-16944	-60	-17938	-12301	-17632	35	1890	1744	-18960	-104	-23	-98	-68	-1083	-17650	-5247	-17485	53	-14932	-4183	-19329	476	-18811	-3283	-6714	-83	-59	-104	12	-150	20	37	-75	-19	-53	86	-28	1
0.527500	-139	-2079	-4279	-17175	39	-19254	-7816	-15247	-117	-17332	-12268	-16944	-91	-18270	-12178	-17593	54	1910	1829	-18897	-110	-25	-96	-67	-1058	-17604	-5530	-18283	18	-14783	-4249	-19669	349	-18686	-3210	-7535	-59	-55	-101	40	-151	22	37	-57	-23	-55	82	-31	2
0.528333	-144	-2063	-4371	-17055	-23	-19502	-7621	-15214	-146	-17522	-12306	-16946	-103	-18596	-12040	-17506	44	1921	1913	-18833	-107	-19	-96	-64	-1086	-17526	-5793	-19100	15	-14604	-4277	-20048	357	-18587	-3174	-8422	-62	-56	-102	41	-149	21	37	-73	-19	-55	87	-28	2
0.529167	-149	-2027	-4467	-16927	30	-19730	-7415	-15179	-144	-17710	-12329	-16947	-131	-18921	-11888	-17377	-8	1930	1997	-18760	-105	-29	-112	-64	-1076	-17425	-6011	-19928	-57	-14414	-4248	-20460	241	-18530	-3134	-9361	-62	-56	-100	43	-146	21	40	-74	-18	-56	82	-30	1
0.530000	-151	-1981	-4573	-16810	61	-19952	-7208	-15160	-151	-17899	-12332	-16948	-164	-19232	-11716	-17203	-50	1924	2071	-18688	-105	-23	-99	-65	-1038	-17320	-6181	-20754	-85	-14218	-4168	-20903	51	-18507	-3122	-10350	-69	-59	-103	40	-154	16	33	-73	-18	-56	84	-30	-3
0.530833	-150	-1918	-4704	-16691	23	-20162	-6989	-15113	-155	-18084	-12312	-16949	-145	-19534	-11524	-16986	-42	1901	2143	-18610	-107	-21	-99	-68	-1037	-17219	-6281	-21581	2	-14037	-4015	-21370	-84	-18523	-3098	-11364	-62	-57	-104	39	-151	16	34	-75	-24	-60	82	-31	-1
0.531667	-160	-1840	-4811	-16577	0	-20356	-6767	-15087	-179	-18267	-12265	-16944	-187	-19816	-11320	-16721	-78	1867	2206	-18532	-110	-23	-101	-69	-1052	-17135	-6303	-22384	-44	-13877	-3796	-21852	188	-18574	-3072	-12413	-65	-63	-107	39	-155	13	32	-77	-26	-59	79	-33	-1
0.532500	-170	-1754	-4939	-16470	11	-20539	-6542	-15074	-193	-18449	-12188	-16940	-215	-20087	-11093	-16412	-147	1821	2274	-18446	-104	-23	-98	-67	-1050	-17075	-6232	-23172	-62	-13753	-3485	-22334	437	-18656	-3014	-13468	-63	-58	-105	40	-153	15	33	-61	-25	-57	91	-33	-1
0.533333	-169	-1651	-5077	-16369	39	-20702	-6277	-15064	-174	-18623	-12071	-16927	-205	-20335	-10856	-16063	-142	1758	2332	-18360	-105	-22	-97	-67	-1018	-17052	-6060	-23936	-122	-13676	-3088	-22802	435	-18777	-2923	-14538	-63	-55	-103	43	-151	17	35	-74	-22	-56	81	-29	0
0.534167	-163	-1549	-5223	-16276	108	-20862	-6073	-15067	-189	-18797	-11922	-16915	-194	-20563	-10608	-15686	-128	1679	2389	-18271	-101	-39	-97	-67	-958	-17080	-5779	-24673	-218	-13663	-2615	-23244	355	-18921	-2790	-15618	-63	-56	-103	40	-149	17	35	-75	-22	-55	84	-28	-3
0.535000	-167	-1441	-5379	-16195	261	-21009	-5836	-15084	-187	-18972	-11767	-16893	-207	-20772	-10370	-15279	-119	1578	2441	-18184	-105	-19	-98	-65	-854	-17160	-5386	-25373	-272	-13717	-2053	-23643	282	-19091	-2607	-16707	-66	-56	-95	39	-149	20	36	-72	-17	-56	82	-30	1
0.535833	-160	-1330	-5548	-16133	271	-21150	-5599	-15113	-168	-19147	-11522	-16868	-207	-20958	-10125	-14855	-174	1463	2502	-18086	-103	-17	-97	-65	-785	-17273	-4880	-26043	-348	-13848	-1397	-23988	133	-19271	-2348	-17804	-62	-57	-103	42	-151	19	33	-76	-23	-56	61	-31	0
0.536667	-155	-1222	-5732	-16081	208	-21279	-5368	-15158	-163	-19322	-11294	-16829	-214	-21130	-9895	-14416	-208	1327	2564	-18012	-103	-18	-98	-67	-765	-17498	-4263	-26668	-319	-14062	-659	-24268	159	-19459	-2021	-18915	-64	-58	-104	42	-151	17	32	-76	-23	-56	84	-30	-3
0.537500	-173	-1117	-5925	-16044	206	-21404	-5140	-15215	-174	-19493	-10988	-16776	-189	-21274	-9674	-13964	-199	1178	2629	-17922	-103	-18	-100	-69	-711	-17755	-3538	-27256	-263	-14349	167	-24474	104	-19644	-1617	-20017	-62	-57	-105	41	-153	18	50	-78	-24	-55	80	-30	0
0.538333	-187	-1017	-6132	-16030	183	-21516	-4920	-15284	-164	-19672	-10679	-16708	-195	-21405	-9473	-13521	-212	1014	2705	-17837	-104	-21	-99	-73	-628	-18065	-2712	-27814	-311	-14720	1074	-24605	5	-19817	-1135	-21133	-68	-59	-108	35	-155	18	32	-78	-25	-59	79	-33	-5
0.539167	-182	-925	-6347	-16034	120	-21639	-4708	-15365	-174	-19850	-10343	-16626	-201	-21518	-9292	-13079	-187	838	2791	-17753	-107	-22	-102	-76	-610	-18424	-1783	-28341	-320	-15154	2074	-24639	17	-19962	-565	-22250	-64	-58	-104	39	-154	18	32	-81	-23	-55	81	-39	-3
0.540000	-176	-850	-6568	-16056	119	-21751	-4501	-15457	-196	-20028	-9981	-16524	-184	-21616	-9140	-12652	-154	650	2884	-17672	-107	-22	-103	-69	-581	-18823	-769	-28835	-184	-15651	3141	-24602	77	-20090	86	-23374	-65	-64	-107	39	-149	18	33	-77	-22	-57	80	-31	0
0.540833	-168	-782	-6763	-16099	130	-21864	-4325	-15561	-184	-20216	-9611	-16395	-208	-21700	-9017	-12241	-148	458	2995	-17588	-104	-22	-99	-66	-437	-19253	311	-29293	-130	-16189	4281	-24488	166	-20181	828	-24495	-65	-58	-103	41	-150	20	34	-79	-21	-56	84	-22	0
0.541667	-178	-730	-7036	-16169	89	-21971	-4161	-15669	-184	-20403	-9232	-16250	-256	-21770	-8919	-11859	-138	251	3107	-17512	-107	-21	-101	-68	-350	-19709	1450	-29734	-162	-16769	5484	-24312	135	-20245	1653	-25611	-61	-59	-103	38	-153	19	35	-77	-23	-58	79	-31	0
0.542500	-178	-698	-7275	-16253	77	-22081	-4019	-15787	-181	-20589	-8854	-16084	-246	-21853	-8859	-11507	-115	41	3230	-17425	-107	-23	-101	-69	-343	-20173	2627	-30150	-168	-17366	6758	-24078	-87	-20266	2559	-26703	-64	-59	-103	39	-151	16	32	-64	-31	-53	82	-30	0
0.543333	-174	-685	-7521	-16362	63	-22193	-3905	-15902	-172	-20778	-8483	-15903	-217	-21924	-8826	-11190	-160	-177	3360	-17372	-107	-23	-101	-67	-235	-20641	3839	-30542	-191	-17972	8087	-23809	-70	-20228	3535	-27757	-63	-57	-105	38	-151	18	35	-76	-21	-55	81	-29	0
0.544167	-177	-694	-7750	-16489	29	-22301	-3818	-16030	-177	-20973	-8125	-15701	-27	-22002	-8820	-10909	-160	-396	3486	-17309	-107	-23	-99	-72	-166	-21109	5065	-30912	-271	-18567	9462	-23518	90	-20210	4586	-28757	-62	-58	-103	40	-151	19	32	-77	-17	-55	81	-28	-1
0.545000	-186	-723	-7984	-16634	-18	-22411	-3765	-16155	-177	-21164	-7790	-15466	280	-22081	-8844	-10669	-163	-623	3611	-17247	-105	-21	-99	-69	-152	-21556	6292	-31261	-324	-19139	10869	-23215	63	-20143	5695	-29698	-64	-64	-102	41	-150	20	32	-74	-21	-53	84	-29	-4
0.545833	-188	-774	-8199	-16798	-21	-22524	-3743	-16284	-185	-21354	-7487	-15269	218	-22167	-8891	-10466	-172	-852	3724	-17192	-103	-24	-98	-68	-77	-21988	7502	-31584	-311	-19673	12299	-22923	-289	-20039	6863	-30560	-62	-53	-103	40	-152	17	30	-73	-18	-53	84	-28	1
0.546667	-187	-849	-8411	-16971	7	-22634	-3751	-16407	-191	-21538	-7222	-15043	94	-22280	-8955	-10300	-1	-1090	3828	-17142	-103	-21	-98	-67	-51	-22385	8696	-31881	-324	-20158	13744	-22652	-719	-19918	8078	-31332	-59	-53	-103	44	-149	21	38	-72	-18	-52	85	-27	1
0.547500	-179	-946	-8605	-17156	-14	-22735	-3791	-16527	-203	-21712	-6997	-14823	82	-22362	-9039	-10169	98	-1330	3917	-17094	-97	-19	-101	-66	-43	-22748	9858	-32147	-389	-20598	15207	-22413	-832	-19779	9324	-32014	-62	-51	-100	42	-153	20	37	-70	-15	-51	89	-26	0
0.548333	-179	-1067	-8785	-17358	-69	-22835	-3867	-16644	-185	-21878	-6824	-14605	6	-22475	-9139	-10076	15	-1576	3982	-17057	-105	-24	-95	-65	-5	-23072	10987	-32386	-477	-20986	16660	-22224	-719	-19623	10583	-32437	-62	-53	-101	42	-153	18	38	-73	-23	-53	84	-29	-6
0.549167	-170	-1207	-8950	-17560	-98	-22930	-3969	-16757	-169	-22027	-6705	-14405	-59	-22592	-9243	-10007	5	-1812	4020	-17021	-105	-19	-94	-66	27	-23352	12089	-32555	-510	-21310	18094	-22080	-631	-19481	11848	-32619	-60	-56	-104	40	-154	24	37	-70	-18	-49	69	-27	-4
0.550000	-162	-1367	-9098	-17766	-90	-23010	-4086	-16866	-189	-22159	-6639	-14218	-132	-22716	-9354	-9971	-16	-2095	4032	-16995	-104	-22	-97	-70	13	-23584	13160	-32650	-490	-21588	19496	-22003	-586	-19328	13099	-32683	-65	-56	-104	39	-152	15	35	-75	-22	-55	81	-32	-5
0.550833	-176	-1545	-9233	-17970	-102	-23080	-4245	-16960	-206	-22267	-6636	-14051	-98	-22835	-9470	-9951	-63	-2368	4013	-16971	-108	-26	-101	-64	-72	-23761	14198	-32663	-365	-21810	20863	-21977	-499	-19171	14335	-32737	-66	-59	-109	37	-154	16	34	-75	-24	-56	84	-32	-3
0.551667	-168	-1738	-9351	-18171	-114	-23129	-4405	-17050	-221	-22346	-6683	-13897	64	-22955	-9584	-9947	-80	-2654	3963	-16953	-107	-24	-98	-70	-149	-23882	15227	-32691	-262	-21991	22171	-22005	-426	-19029	15538	-32737	-66	-38	-105	37	-153	17	34	-75	-19	-57	80	-33	0
0.552500	-169	-1944	-9452	-18366	-142	-23162	-4576	-17121	-215	-22413	-6794	-13787	142	-23062	-9690	-9947	-94	-2944	3883	-16936	-104	-23	-98	-69	-194	-23949	16231	-32681	-279	-22133	23433	-22083	-296	-18867	16691	-32759	-64	-57	-108	37	-154	18	35	-77	-23	-56	82	-32	0
0.553333	-173	-2159	-9546	-18553	-135	-23172	-4754	-17192	-190	-22434	-6953	-13693	21	-23163	-9796	-9953	-65	-3253	3775	-16925	-108	-18	-95	-67	-153	-23954	17228	-32697	-383	-22264	24606	-22193	-184	-18719	17776	-32745	-64	-57	-104	40	-150	21	37	-74	-22	-58	81	-32	0
0.554167	-168	-2386	-9626	-18728	-116	-23161	-4931	-17249	-171	-22434	-7165	-13624	-85	-23243	-9895	-9964	-77	-3550	3635	-16919	-107	-19	-97	-68	-94	-23905	18234	-32632	-447	-22349	25694	-22327	-148	-18574	18784	-32763	-63	-56	-105	38	-148	20	33	-75	-18	-48	84	-29	1
0.555000	-158	-2613	-9702	-18889	-104	-23125	-5100	-17340	-160	-22398	-7417	-13584	-145	-23307	-9991	-9974	-126	-3899	3477	-16917	-105	-22	-99	-66	-119	-23793	19236	-32482	-359	-22437	26665	-22475	-34	-18430	19716	-32750	-63	-56	-107	40	-149	20	36	-73	-19	-53	79	-31	-1
0.555833	-152	-2854	-9776	-19045	-101	-23067	-5263	-17336	-168	-22337	-7704	-13572	-201	-23343	-10080	-9981	-141	-4242	3285	-16923	-110	-22	-94	-66	-73	-23628	20231	-32231	-302	-22513	27524	-22610	209	-18292	20552	-32765	-67	-56	-109	39	-152	18	33	-75	-22	-57	80	-30	-1
0.556667	-151	-3098	-9840	-19187	-119	-22983	-5407	-17387	-172	-22247	-8021	-13586	-294	-23357	-10168	-9985	-156	-4589	3084	-16936	-109	-25	-99	-70	-130	-23404	21230	-31922	-366	-22591	28244	-22723	520	-18148	21289	-32752	-70	-60	-109	35	-158	13	29	-77	-25	-62	77	-35	-6
0.557500	-154	-3351	-9902	-19319	-146	-22880	-5534	-17390	-168	-22132	-8351	-13616	-338	-23335	-10249	-9984	-174	-4940	2865	-16948	-111	-25	-104	-70	-277	-23121	22234	-31539	-338	-22661	28831	-22783	526	-18004	21931	-32745	-66	-61	-111	38	-151	13	30	-78	-23	-63	76	-34	-1
0.558333	-149	-3603	-9954	-19428	-143	-22749	-5627	-17402	-180	-21990	-8684	-13667	-322	-23283	-10330	-9977	-198	-5292	2646	-16969	-110	-25	-103	-69	-320	-22785	23235	-31093	-281	-22742	29264	-22790	450	-17859	22471	-32530	-68	-60	-109	37	-150	15	25	-80	-23	-61	79	-35	-3
0.559167	-151	-3862	-10005	-19528	-151	-22603	-5713	-17402	-172	-21828	-9016	-13727	-346	-23195	-10405	-9966	-222	-5642	2418	-16997	-102	-25	-103	-67	-245	-22399	24227	-30594	-257	-22795	29554	-22713	463	-17706	22915	-32225	-68	-62	-108	35	-154	13	32	-78	-23	-60	79	-30	-3
0.560000	-154	-4115	-10046	-19615	-168	-22435	-5765	-17392	-161	-21649	-9331	-13801	-382	-23078	-10480	-9954	-220	-5980	2200	-17022	-108	-19	-101	-67	-197	-21968	25195	-30037	-249	-22848	29690	-22546	461	-17550	23266	-31842	-66	-51	-103	41	-152	19	33	-75	-23	-58	84	-29	-1
0.560833	-144	-4375	-10083	-19691	-154	-22259	-5791	-17380	-211	-21452	-9624	-13876	-412	-22931	-10549	-9952	-203	-6313	1985	-17061	-108	-22	-100	-65	-190	-21506	26119	-29438	-156	-22883	29678	-22286	431	-17397	23530	-31419	-66	-61	-104	42	-150	18	33	-72	-19	-53	86	-29	0
0.561667	-142	-4637	-10118	-19760	-143	-22072	-5787	-17360	-218	-21257	-9893	-13962	-490	-22744	-10622	-9954	-185	-6635	1778	-17109	-102	-21	-100	-65	-128	-21025	26977	-28801	-80	-22900	29525	-21921	437	-17220	23707	-30956	-61	-59	-104	40	-147	17	33	-74	-23	-58	82	-30	0
0.562500	-141	-4903	-10140	-19820	-161	-21879	-5770	-17336	-178	-21051	-10120	-14050	-513	-22558	-10691	-9972	-200	-6942	1585	-17163	-104	-22	-100	-67	-69	-20530	27757	-28127	-184	-22881	29256	-21451	351	-17084	23825	-30464	-65	-60	-76	42	-149	17	34	-81	-21	-58	84	-28	0
0.563333	-141	-5173	-10156	-19870	-135	-21681	-5724	-17307	-177	-20843	-10312	-14144	-550	-22322	-10753	-10002	-221	-7223	1412	-17228	-104	-21	-98	-65	-62	-20031	28439	-27427	-221	-22821	28884	-20872	282	-16927	23877	-29941	-64	-58	-103	41	-152	16	33	-75	-21	-59	85	-28	0
0.564167	-141	-5443	-10162	-19919	-131	-21487	-5657	-17273	-183	-20633	-10453	-14227	-549	-22073	-10810	-10050	-231	-7486	1249	-17304	-109	-22	-98	-65	-48	-19540	29000	-26709	-126	-22714	28428	-20203	225	-16780	23880	-29387	-66	-62	-104	40	-151	16	33	-73	-22	-58	84	-39	2
0.565000	-142	-5716	-10159	-19965	-116	-21294	-5571	-17240	-154	-20433	-10555	-14314	-534	-21816	-10861	-10125	-133	-7718	1122	-17389	-110	-25	-101	-69	2	-19079	29421	-25984	-128	-22570	27918	-19450	93	-16638	23844	-28807	-69	-63	-105	34	-155	16	30	-78	-28	-61	80	-32	-5
0.565833	-145	-5987	-10149	-20004	-150	-21101	-5472	-17205	-100	-20233	-10615	-14399	-523	-21537	-10904	-10227	-104	-7923	1012	-17486	-107	-29	-101	-69	73	-18648	29690	-25255	-176	-22336	27380	-18618	38	-16501	23783	-28192	-68	-62	-103	38	-151	19	34	-73	-23	-58	84	-28	0
0.566667	-141	-6257	-10122	-20035	-129	-20910	-5351	-17163	-98	-20032	-10620	-14479	-509	-21256	-10929	-10342	-100	-8101	928	-17588	-104	-21	-98	-66	58	-18263	29795	-24531	-197	-22040	26840	-17720	96	-16343	23707	-27555	-75	-58	-104	40	-151	18	34	-76	-22	-56	82	-26	2
0.567500	-142	-6522	-10087	-20065	-104	-20725	-5222	-17125	-82	-19841	-10591	-14553	-482	-20969	-10943	-10493	-103	-8248	869	-17702	-104	-25	-96	-67	59	-17931	29728	-23820	-206	-21700	26318	-16777	146	-16243	23620	-26905	-61	-59	-104	42	-149	20	35	-81	-17	-56	86	-29	0
0.568333	-129	-6788	-10068	-20092	-96	-20538	-5078	-17094	-74	-19656	-10532	-14627	-435	-20679	-10944	-10669	-24	-8368	829	-17824	-104	-19	-96	-66	93	-17657	29483	-23119	-174	-21289	25840	-15810	82	-16127	23537	-26247	-62	-56	-102	43	-149	19	37	-73	-21	-56	87	-27	2
0.569167	-118	-7039	-10000	-20112	-84	-20354	-4943	-17063	-63	-19468	-10442	-14681	-453	-20396	-10946	-10864	145	-8455	812	-17953	-103	-18	-97	-66	76	-17439	29065	-22436	-15	-20810	25421	-14838	-32	-16011	23459	-25590	-62	-57	-105	40	-151	20	35	-74	-22	-56	73	-30	0
0.570000	-131	-7284	-9928	-20124	-96	-20172	-4805	-17042	-77	-19289	-10334	-14761	-463	-20121	-10911	-11090	155	-8517	817	-18086	-108	-21	-97	-69	85	-17284	28479	-21776	34	-20280	25073	-13874	-67	-15897	23395	-24947	-53	-58	-105	37	-150	18	35	-78	-24	-57	84	-33	2
0.570833	-130	-7513	-9893	-20137	-102	-19980	-4674	-17025	-69	-19109	-10214	-14818	-425	-19850	-10877	-11326	110	-8551	840	-18222	-107	-22	-100	-74	63	-17186	27751	-21132	12	-19697	24798	-12943	13	-15783	23344	-24321	-67	-61	-108	38	-153	20	34	-76	-23	-50	84	-33	1
0.571667	-131	-7726	-9828	-20133	-94	-19779	-4541	-17023	-36	-18927	-10087	-14874	-411	-19591	-10832	-11576	154	-8558	888	-18352	-102	-23	-97	-70	71	-17131	26881	-20511	-69	-19072	24606	-12035	63	-15657	23306	-23724	-62	-56	-104	41	-151	18	33	-78	-21	-59	82	-30	0
0.572500	-145	-7919	-9767	-20118	-114	-19563	-4419	-17026	-39	-18740	-9963	-14915	-367	-19342	-10789	-11833	112	-8550	948	-18487	-105	-21	-100	-69	97	-17118	25911	-19905	-139	-18409	24482	-11180	-5	-15519	23286	-23160	-66	-61	-104	40	-151	37	33	-75	-23	-59	82	-30	0
0.573333	-147	-8081	-9695	-20092	-122	-19335	-4311	-17041	-7	-18556	-9850	-14957	-379	-19108	-10728	-12092	220	-8502	1028	-18612	-112	-24	-98	-68	41	-17141	24852	-19312	-222	-17728	24423	-10392	-96	-15368	23278	-22657	-68	-62	-110	38	-154	19	32	-78	-28	-59	81	-30	-4
0.574167	-128	-8224	-9634	-20057	-137	-19089	-4211	-17074	-33	-18363	-9746	-14988	-375	-18885	-10674	-12347	483	-8438	1121	-18734	-107	-23	-98	-69	10	-17164	23750	-18726	-214	-17033	24423	-9663	-131	-15196	23283	-22205	-67	-59	-104	42	-150	29	36	-75	-24	-56	84	-30	1
0.575000	-130	-8333	-9563	-19997	-131	-18820	-4127	-17117	-35	-18161	-9663	-15013	-354	-18675	-10623	-12591	413	-8359	1223	-18840	-107	-24	-97	-68	59	-17197	22631	-18158	-126	-16348	24457	-9005	-145	-15002	23291	-21798	-62	-58	-105	40	-151	20	34	-79	-22	-56	82	-31	3
0.575833	-137	-8411	-9499	-19940	-59	-18528	-4056	-17179	-7	-17952	-9601	-15030	-334	-18478	-10581	-12825	245	-8255	1328	-18947	-107	-21	-108	-68	30	-17219	21532	-17591	-105	-15678	24491	-8419	-158	-14785	23297	-21459	-62	-57	-107	39	-149	22	34	-76	-23	-57	84	-30	0
0.576667	-132	-8455	-9432	-19866	-70	-18215	-4000	-17263	-29	-17743	-9568	-15043	-317	-18298	-10551	-13037	164	-8144	1444	-19044	-109	-24	-98	-68	-61	-17215	20479	-17031	-188	-15047	24529	-7894	-195	-14533	23297	-21170	-66	-61	-104	40	-152	19	30	-80	-26	-56	85	-30	-4
0.577500	-134	-8472	-9373	-19779	-100	-17881	-3956	-17364	-34	-17522	-9553	-15046	-298	-18130	-10535	-13227	74	-8010	1557	-19138	-108	-25	-99	-68	-76	-17171	19511	-16466	-220	-14457	24546	-7429	-240	-14260	23279	-20931	-64	-58	-107	38	-162	21	34	-77	-22	-52	82	-30	-4
0.578333	-136	-8447	-9309	-19684	-95	-17524	-3924	-17479	-19	-17299	-9569	-15050	-253	-17972	-10534	-13392	27	-7868	1673	-19224	-108	-24	-98	-70	-56	-17084	18638	-15893	-160	-13923	24520	-7021	-342	-13957	23245	-20731	-66	-60	-107	40	-155	16	30	-78	-22	-56	86	-30	-6
0.579167	-136	-8393	-9251	-19588	-78	-17154	-3904	-17613	-15	-17066	-9607	-15042	-262	-17832	-10551	-13535	-9	-7705	1782	-19304	-110	-24	-99	-70	-40	-16939	17884	-15315	-167	-13459	24445	-6656	-333	-13629	23184	-20569	-63	-59	-109	39	-152	23	29	-76	-23	-57	82	-29	1
0.580000	-139	-8299	-9179	-19484	-47	-16766	-3886	-17764	-15	-16828	-9650	-15038	-267	-17696	-10581	-13640	-58	-7525	1897	-19382	-103	-22	-97	-66	-26	-16736	17279	-14726	-155	-13083	24309	-6320	-286	-13278	23093	-20417	-60	-59	-103	41	-152	22	32	-76	-19	-56	85	-27	0
0.580833	-139	-8178	-9124	-19376	-33	-16366	-3876	-17928	0	-16590	-9711	-15033	-243	-17574	-10629	-13763	-144	-7338	2000	-19462	-103	-18	-98	-65	-34	-16472	16812	-14133	-149	-12760	24103	-6050	-285	-12912	22956	-20278	-58	-58	-103	42	-144	24	30	-74	-16	-56	84	-48	3
0.581667	-130	-8027	-9063	-19278	-42	-15967	-3883	-18110	-7	-16357	-9791	-15032	-235	-17466	-10700	-13775	-246	-7137	2093	-19556	-110	-24	-103	-70	-62	-16161	16478	-13555	-200	-12537	23817	-5804	-341	-12540	22772	-20139	-66	-59	-110	39	-153	17	28	-79	-23	-58	77	-31	-1
0.582500	-151	-7859	-8997	-19191	-68	-15564	-3877	-18298	-3	-16126	-9854	-15027	-222	-17365	-10783	-13804	-253	-6927	2181	-19648	-107	-24	-101	-68	-96	-15798	16288	-12947	-145	-12396	23463	-5578	-434	-12158	22562	-19978	-65	-62	-108	38	-154	18	33	-77	-23	-57	80	-29	-3
0.583333	-158	-7651	-8920	-19106	-78	-15163	-3875	-18486	-4	-15885	-9961	-15036	-243	-17259	-10856	-13808	-253	-6698	2273	-19752	-108	-5	-100	-68	-64	-15392	16213	-12355	-36	-12334	23038	-5387	-497	-11782	22261	-19786	-63	-60	-108	38	-152	19	30	-78	-23	-57	103	-30	-5
0.584167	-158	-7431	-8848	-19033	-82	-14769	-3880	-18687	0	-15642	-10049	-15049	-235	-17162	-10946	-13795	-304	-6470	2350	-19867	-104	-23	-104	-69	-26	-14954	16239	-11765	-21	-12348	22551	-5230	-391	-11424	21918	-19552	-65	-62	-111	40	-152	17	32	-77	-23	-57	80	-28	-5
0.585000	-155	-7192	-8762	-18968	-73	-14382	-3888	-18878	6	-15423	-10127	-15068	-221	-17060	-11035	-13770	-302	-6235	2437	-19995	-108	-25	-102	-69	-26	-14521	16346	-11195	-53	-12425	22009	-5105	-428	-11083	21522	-19272	-65	-58	-107	39	-153	19	32	-76	-22	-52	80	-36	-3
0.585833	-158	-6938	-8663	-18921	-60	-14010	-3896	-19059	3	-15198	-10197	-15095	-213	-16954	-11117	-13734	-320	-5995	2519	-20137	-105	-23	-99	-70	11	-14048	16503	-10648	-77	-12558	21425	-5023	-397	-10774	21062	-18934	-62	-34	-108	41	-143	20	34	-76	-19	-55	80	-28	0
0.586667	-155	-6690	-8559	-18885	-82	-13654	-3909	-19236	0	-14979	-10262	-15140	-224	-16842	-11193	-13687	-329	-5751	2610	-20289	-104	-53	-102	-67	10	-13608	16681	-10128	51	-12737	20803	-4982	-252	-10500	20544	-18536	-62	-59	-104	42	-151	20	34	-75	-21	-53	85	-19	1
0.587500	-171	-6397	-8437	-18863	-97	-13317	-3927	-19394	-1	-14766	-10315	-15193	-200	-16719	-11256	-13637	-329	-5509	2708	-20458	-103	-21	-99	-64	37	-13192	16854	-9654	248	-12950	20158	-4999	-144	-10272	19961	-18084	-62	-55	-102	43	-149	19	37	-75	-19	-52	84	-27	0
0.588333	-165	-6118	-8306	-18855	-76	-13004	-3956	-19536	-6	-14566	-10365	-15259	-201	-16581	-11304	-13590	-367	-5260	2817	-20641	-107	-18	-102	-66	18	-12822	16988	-9222	266	-13182	19499	-5079	-6	-10097	19322	-17575	-60	-57	-102	44	-147	20	28	-75	-18	-52	85	-35	1
0.589167	-155	-5842	-8166	-18837	-79	-12710	-3994	-19653	-40	-14368	-10403	-15336	-184	-16432	-11338	-13546	-400	-5046	2936	-20831	-103	-19	-99	-67	-17	-12504	17068	-8841	103	-13417	18830	-5241	-117	-9984	18631	-17026	-62	-57	-102	44	-151	18	35	-76	-18	-53	84	-27	-1
0.590000	-161	-5569	-8018	-18880	-91	-12448	-4059	-19753	-9	-14186	-10442	-15429	-170	-16276	-11359	-13516	-363	-4832	3071	-21034	-114	-25	-103	-72	-24	-12250	17060	-8532	37	-13659	18161	-5453	-229	-9929	17877	-16441	-66	-60	-108	38	-160	12	28	-81	-26	-59	79	-36	-7
0.590833	-168	-5304	-7854	-18911	-105	-12212	-4134	-19825	-22	-14004	-10467	-15537	-164	-16100	-11363	-13490	-260	-4624	3222	-21243	-110	-24	-104	-73	-9	-12058	16962	-8281	64	-13875	17501	-5754	-4	-9930	17076	-15819	-61	-59	-107	30	-155	18	32	-80	-23	-58	80	-32	-7
0.591667	-164	-5037	-7676	-18944	-108	-11997	-4225	-19870	-32	-13831	-10491	-15640	-143	-15909	-11350	-13462	-121	-4426	3403	-21452	-108	-22	-90	-73	33	-11942	16756	-8106	17	-14065	16850	-6131	107	-9994	16237	-15190	-67	-58	-108	40	-154	16	29	-81	-23	-57	81	-31	-4
0.592500	-171	-4781	-7497	-18987	-99	-11812	-4347	-19888	-28	-13664	-10513	-15758	-155	-15699	-11330	-13450	-52	-4245	3597	-21662	-105	-23	-103	-69	54	-11895	16437	-7996	16	-14217	16205	-6596	222	-10124	15355	-14562	-65	-58	-107	41	-152	16	36	-76	-26	-56	80	-32	-4
0.593333	-172	-4543	-7306	-19033	-90	-11653	-4468	-19877	-36	-13505	-10544	-15879	-148	-15475	-11303	-13440	-60	-4076	3816	-21885	-107	-19	-100	-72	13	-11924	15999	-7991	28	-14330	15569	-7136	256	-10306	14441	-13943	-64	-60	-93	43	-151	16	24	-80	-22	-56	84	-30	1
0.594167	-177	-4322	-7139	-19087	-87	-11518	-4623	-19845	-32	-13348	-10577	-16012	-118	-15242	-11266	-13436	-216	-3931	4049	-22076	-104	-18	-99	-68	-41	-12017	15451	-8054	3	-14407	14948	-7767	86	-10548	13502	-13358	-61	-55	-102	44	-150	20	35	-75	-18	-53	85	-28	-3
0.595000	-163	-4115	-6920	-19147	-92	-11412	-4803	-19788	-19	-13203	-10622	-16140	-128	-15001	-11234	-13434	-369	-3797	4301	-22280	-103	-19	-103	-70	-81	-12178	14804	-8196	-60	-14438	14336	-8428	120	-10831	12558	-12819	-61	-59	-103	39	-152	18	34	-66	-11	-52	81	-29	1
0.595833	-155	-3925	-6726	-19205	-88	-11326	-5007	-19724	-15	-13056	-10676	-16273	-160	-14752	-11212	-13434	-406	-3686	4560	-22471	-107	-19	-98	-66	-143	-12389	14073	-8423	-60	-14432	13746	-9154	1015	-11161	11598	-12334	-39	-56	-103	42	-153	20	37	-73	-21	-55	81	-28	-1
0.596667	-163	-3763	-6537	-19271	-83	-11266	-5227	-19603	-36	-12925	-10743	-16408	-153	-14499	-11192	-13429	-394	-3616	4833	-22647	-107	-18	-98	-43	-478	-12644	13275	-8728	-38	-14387	13153	-9925	1454	-11521	10655	-11923	-64	-56	-103	42	-155	19	30	-73	-21	-52	85	-31	-3
0.597500	-162	-3615	-6350	-19337	-133	-11218	-5458	-19476	-64	-12793	-10825	-16543	-166	-14248	-11184	-13421	-353	-3515	5109	-22847	-107	-21	-96	-67	-1158	-12929	12435	-9107	-168	-14324	12581	-10726	1142	-11912	9730	-11592	-64	-55	-104	42	-153	21	33	-75	-23	-57	84	-31	-7
0.598333	-171	-3487	-6172	-19409	-108	-11200	-5709	-19337	-76	-12665	-10927	-16679	-134	-13998	-11194	-13389	-275	-3458	5376	-23026	-112	-25	-102	-73	-1216	-13244	11563	-9563	-253	-14217	12031	-11535	901	-12311	8840	-11356	-67	-62	-107	37	-159	12	29	-86	-26	-60	80	-32	-6
0.599167	-169	-3379	-5985	-19483	-87	-11186	-5965	-19176	-61	-12537	-11039	-16807	-117	-13749	-11218	-13354	-243	-3412	5642	-23197	-107	-23	-101	-69	-934	-13559	10697	-10077	-265	-14104	11510	-12331	717	-12710	8007	-11206	-63	-59	-105	40	-155	18	33	-77	-24	-57	84	-31	-6
0.600000	-155	-3285	-5832	-19553	-114	-11176	-6218	-18992	-63	-12406	-11157	-16924	-131	-13500	-11251	-13288	-236	-3383	5901	-23358	-107	-21	-98	-69	-942	-13872	9856	-10649	-276	-13981	11025	-13104	540	-13105	7234	-11154	-61	-56	-104	40	-154	19	32	-72	-21	-55	82	-27	-7
0.600833	-167	-3210	-5667	-19624	-142	-11172	-6472	-18790	-65	-12272	-11291	-17040	-112	-13279	-11302	-13204	-218	-3364	6139	-23529	-102	-18	-96	-67	-833	-14173	9059	-11269	-201	-13860	10573	-13847	481	-13482	6574	-11200	-59	-55	-116	42	-149	18	36	-73	-21	-56	86	-26	-4
0.601667	-166	-3151	-5518	-19704	-130	-11180	-6733	-18577	-84	-12155	-11435	-17146	-109	-13038	-11366	-13100	-216	-3362	6383	-23694	-107	-22	-101	-69	-680	-14456	8319	-11932	-104	-13752	10162	-14540	403	-13844	5906	-11350	-64	-58	-104	41	-152	24	35	-72	-19	-58	86	-33	0
0.602500	-158	-3102	-5364	-19781	-105	-11182	-6968	-18350	-90	-12032	-11587	-17241	-118	-12826	-11448	-12971	-117	-3371	6566	-23856	-105	-19	-98	-66	-567	-14734	7653	-12623	-114	-13658	9800	-15181	264	-14169	5373	-11587	-60	-56	-103	41	-149	17	34	-73	-18	-57	84	-29	0
0.603333	-172	-3080	-5226	-19864	-120	-11188	-7223	-18109	-60	-11912	-11743	-17333	-141	-12617	-11537	-12810	21	-3387	6742	-24023	-104	-21	-99	-69	-430	-14932	7079	-13340	-213	-13585	9499	-15756	123	-14456	4941	-11911	-63	-61	-114	39	-147	20	36	-73	-21	-56	86	-24	0
0.604167	-174	-3060	-5080	-19943	-104	-11184	-7440	-17856	-72	-11788	-11898	-17395	-143	-12423	-11636	-12643	8	-3408	6897	-24192	-105	-22	-99	-67	-348	-15115	6591	-14071	-227	-13541	9253	-16247	-45	-14699	4598	-12316	-64	-55	-103	42	-153	20	32	-74	-22	-57	81	-27	1
0.605000	-183	-3052	-4935	-20022	-102	-11184	-7676	-17591	-56	-11662	-12051	-17445	-125	-12237	-11734	-12452	-31	-3437	7029	-24363	-109	-22	-100	-70	-265	-15260	6202	-14808	-189	-13522	9073	-16708	-203	-14894	4363	-12794	-61	-59	-109	38	-151	21	32	-73	-22	-56	78	-23	0
0.605833	-172	-3045	-4785	-20086	-92	-11176	-7890	-17345	-43	-11541	-12199	-17479	-153	-12062	-11838	-12248	-1	-3470	7138	-24542	-108	-21	-100	-70	-222	-15367	5906	-15534	-230	-13541	8955	-17083	-182	-15031	4220	-13339	-63	-56	-105	38	-151	18	35	-73	-18	-59	81	-31	1
0.606667	-174	-3048	-4634	-20181	-116	-11171	-8099	-17037	-52	-11416	-12338	-17492	-139	-11893	-11944	-12030	22	-3503	7225	-24728	-109	-21	-101	-70	-194	-15432	5693	-16248	-237	-13583	8902	-17396	-291	-15130	4171	-13930	-63	-59	-109	35	-150	16	34	-78	-19	-58	91	-31	1
0.607500	-179	-3055	-4477	-20258	-138	-11159	-8272	-16759	-46	-11292	-12465	-17482	-102	-11734	-12044	-11804	25	-3536	7299	-24909	-102	-22	-99	-67	-92	-15459	5565	-16935	-301	-13653	8902	-17647	-361	-15169	4207	-14558	-63	-55	-102	41	-153	16	34	-73	-21	-56	82	-27	1
0.608333	-185	-3060	-4298	-20326	-126	-11151	-8485	-16474	-62	-11164	-12573	-17446	-110	-11576	-12138	-11574	11	-3563	7371	-25098	-108	-23	-99	-66	-49	-15463	5500	-17600	-422	-13749	8950	-17850	-465	-15154	4315	-15219	-60	-58	-104	44	-154	19	35	-72	-17	-56	81	-25	2
0.609167	-188	-3066	-4115	-20392	-97	-11137	-8668	-16197	-86	-11036	-12669	-17388	-103	-11427	-12223	-11349	10	-3590	7417	-25290	-107	-22	-96	-67	5	-15439	5493	-18237	-405	-13865	9038	-18009	-538	-15097	4486	-15899	-63	-56	-104	43	-152	18	35	-73	-21	-57	82	-29	0
0.610000	-178	-3076	-3928	-20459	-95	-11136	-8852	-15923	-95	-10914	-12754	-17305	-120	-11281	-12307	-11138	29	-3610	7474	-25485	-104	-26	-101	-69	101	-15406	5520	-18839	-393	-13996	9150	-18135	-551	-15001	4709	-16591	-66	-60	-107	37	-153	16	28	-74	-29	-57	79	-30	-1
0.610833	-182	-3083	-3730	-20519	-61	-11138	-9034	-15662	-94	-10781	-12819	-17194	-139	-11139	-12381	-10935	34	-3626	7511	-25679	-108	-23	-102	-67	118	-15360	5578	-19403	-344	-14138	9272	-18230	-539	-14845	4968	-17274	-63	-58	-100	37	-150	15	29	-77	-26	-59	79	-30	-1
0.611667	-181	-3091	-3523	-20583	-84	-11149	-9212	-15407	-79	-10667	-12866	-17052	-115	-10996	-12447	-10751	63	-3631	7564	-25871	-112	-25	-91	-72	163	-15316	5650	-19927	-461	-14283	9397	-18300	-448	-14690	5261	-17965	-63	-58	-104	39	-152	15	29	-78	-22	-57	80	-30	-1
0.612500	-180	-3092	-3310	-20655	-86	-11170	-9392	-15170	-101	-10545	-12898	-16888	-125	-10859	-12505	-10585	50	-3632	7622	-26055	-108	-23	-98	-70	202	-15282	5722	-20420	-371	-14428	9508	-18356	-393	-14498	5563	-18632	-63	-58	-104	41	-152	15	29	-77	-22	-59	81	-30	2
0.613333	-174	-3089	-3095	-20692	-77	-11193	-9552	-14948	-124	-10424	-12919	-16693	-113	-10693	-12560	-10441	-24	-3624	7692	-26236	-105	-21	-98	-67	200	-15261	5783	-20878	-225	-14567	9586	-18399	-577	-14278	5861	-19269	-65	-57	-105	42	-141	18	30	-80	-21	-58	82	-27	4
0.614167	-174	-3087	-2877	-20743	-87	-11236	-9714	-14747	-111	-10310	-12934	-16477	-119	-10579	-12603	-10322	-48	-3607	7774	-26405	-104	-19	-97	-67	246	-15243	5825	-21313	-235	-14714	9620	-18419	-582	-14052	6150	-19879	-62	-56	-105	44	-147	17	32	-77	-23	-55	84	-28	1
0.615000	-177	-3082	-2670	-20796	-70	-11285	-9874	-14569	-97	-10203	-12936	-16241	-171	-10448	-12652	-10230	-62	-3587	7862	-26573	-92	-26	-100	-70	280	-15291	5839	-21717	-217	-14825	9603	-18470	-503	-13824	6410	-20461	-67	-58	-109	39	-171	11	32	-80	-23	-59	80	-32	0
0.615833	-190	-3072	-2466	-20848	-91	-11348	-10021	-14410	-75	-10101	-12938	-15989	-187	-10317	-12697	-10162	-42	-3558	7972	-26716	-105	-21	-95	-67	299	-15344	5824	-22101	-205	-14933	9524	-18493	-556	-13589	6650	-21000	-63	-56	-105	42	-153	16	33	-76	-22	-56	81	-30	-1
0.616667	-186	-3055	-2265	-20898	-109	-11414	-10154	-14275	-92	-10000	-12928	-15716	-144	-10189	-12740	-10122	-51	-3510	8093	-26859	-107	-22	-100	-70	290	-15423	5775	-22465	-260	-15030	9387	-18514	-518	-13361	6844	-21501	-65	-59	-107	39	-154	17	35	-78	-18	-59	82	-30	-5
0.617500	-183	-3022	-2074	-20944	-98	-11454	-10264	-14158	-149	-9912	-12919	-15437	-148	-10066	-12788	-10103	-87	-3466	8234	-26976	-108	-25	-100	-77	292	-15522	5688	-22818	-203	-15113	9183	-18524	-506	-13146	6996	-21954	-63	-59	-104	39	-153	13	32	-78	-26	-57	80	-31	-7
0.618333	-181	-2988	-1895	-20991	-125	-11557	-10357	-14066	-181	-9828	-12908	-15143	-164	-9951	-12843	-10086	-88	-3409	8379	-27084	-108	-23	-100	-70	309	-15640	5570	-23160	-86	-15186	8918	-18547	-563	-12942	7098	-22364	-62	-51	-105	39	-154	15	34	-78	-24	-62	78	-32	-4
0.619167	-198	-2939	-1726	-21030	-121	-11623	-10427	-13987	-176	-9756	-12896	-14851	-139	-9841	-12882	-10131	-52	-3340	8542	-27167	-107	-25	-100	-68	256	-15773	5419	-23492	-164	-15247	8603	-18554	-525	-12754	7163	-22720	-66	-59	-107	41	-154	17	30	-78	-24	-60	78	-28	-1
0.620000	-172	-2875	-1566	-21064	-113	-11687	-10463	-13931	-178	-9688	-12882	-14558	-168	-9748	-12919	-10175	-22	-3269	8714	-27218	-107	-22	-101	-66	260	-15904	5253	-23814	-253	-15292	8241	-18553	-471	-12586	7171	-23031	-62	-58	-103	33	-153	22	38	-74	-22	-58	81	-29	-1
0.620833	-160	-2796	-1417	-21090	-103	-11737	-10468	-13886	-183	-9614	-12868	-14263	-160	-9645	-12984	-10231	-28	-3184	8896	-27273	-105	-18	-99	-66	246	-16035	5062	-24135	-259	-15335	7841	-18545	-375	-12436	7139	-23302	-63	-55	-105	42	-151	18	35	-75	-21	-57	81	-30	2
0.621667	-155	-2704	-1286	-21110	-97	-11778	-10446	-13855	-176	-9586	-12861	-13985	-155	-9566	-13039	-10319	-43	-3099	9080	-27303	-109	-22	-99	-65	200	-16152	4856	-24447	-247	-15370	7418	-18533	-340	-12308	7050	-23516	-62	-57	-107	41	-150	22	35	-76	0	-57	82	-30	-1
0.622500	-163	-2599	-1160	-21098	-96	-11802	-10395	-13838	-162	-9551	-12853	-13722	-178	-9500	-13099	-10382	-43	-3005	9271	-27294	-108	-23	-102	-61	175	-16248	4649	-24789	-200	-15395	6981	-18514	-314	-12192	6931	-23681	-64	-55	-107	40	-153	17	34	-77	-22	-58	90	-29	0
0.623333	-169	-2477	-1047	-21128	-111	-11805	-10309	-13823	-134	-9519	-12831	-13475	-197	-9444	-13153	-10468	-34	-2914	9461	-27272	-110	-24	-100	-70	165	-16316	4435	-25047	-173	-15415	6550	-18486	-409	-12106	6769	-23803	-64	-58	-108	30	-153	15	32	-76	-25	-61	78	-30	-8
0.624167	-165	-2340	-947	-21121	-114	-11786	-10200	-13823	-143	-9495	-12836	-13248	-197	-9402	-13202	-10557	-34	-2811	9662	-27217	-105	-24	-100	-75	118	-16337	4236	-25306	-87	-15422	6138	-18447	-384	-12016	6583	-23876	-63	-57	-108	38	-155	17	30	-75	-19	-59	79	-31	-4
0.625000	-151	-2188	-857	-21106	-99	-11736	-10055	-13815	-141	-9466	-12821	-13044	-200	-9369	-13244	-10643	-74	-2716	9856	-27134	-105	-24	-103	-67	85	-16306	4053	-25584	-64	-15416	5756	-18408	-305	-11940	6366	-23908	-65	-58	-107	40	-152	18	34	-78	-28	-58	80	-32	-6
0.625833	-152	-2024	-778	-21092	-72	-11657	-9898	-13820	-133	-9443	-12806	-12866	-207	-9352	-13277	-10725	-79	-2604	10051	-27018	-105	-24	-103	-68	93	-16224	3892	-25812	-58	-15391	5418	-18366	-412	-11862	6130	-23889	-67	-58	-105	38	-151	17	32	-76	-22	-59	85	-31	-3
0.626667	-150	-1851	-704	-21047	-90	-11565	-9719	-13822	-151	-9419	-12787	-12720	-180	-9349	-13304	-10787	-103	-2502	10240	-26866	-105	-25	-100	-67	90	-16080	3758	-26015	-115	-15348	5132	-18320	-332	-11791	5877	-23832	-62	-56	-104	36	-149	17	35	-74	-19	-57	82	-33	-1
0.627500	-148	-1666	-645	-21010	-121	-11444	-9529	-13820	-142	-9387	-12768	-12605	-146	-9349	-13310	-10877	-102	-2399	10427	-26698	-105	-22	-100	-69	40	-15883	3638	-26174	-187	-15256	4902	-18273	-234	-11711	5616	-23737	-61	-57	-105	37	-151	18	32	-73	-17	-58	82	-31	2
0.628333	-153	-1477	-589	-20966	-108	-11298	-9333	-13820	-134	-9356	-12745	-12522	-154	-9361	-13304	-10943	-94	-2302	10610	-26491	-104	-18	-99	-66	12	-15622	3586	-26293	-208	-15192	4732	-18229	-259	-11625	5356	-23601	-53	-53	-103	40	-134	22	35	-72	-18	-56	85	-30	2
0.629167	-138	-1285	-545	-20923	-108	-11132	-9137	-13822	-127	-9319	-12721	-12475	-162	-9378	-13293	-10998	-118	-2210	10786	-26260	-105	-23	-91	-67	-9	-15298	3552	-26365	-208	-15071	4633	-18186	-179	-11528	5096	-23438	-60	-56	-105	38	-150	17	32	-73	-19	-56	82	-30	-3
0.630000	-153	-1092	-518	-20881	-98	-10953	-8950	-13825	-133	-9275	-12698	-12463	-194	-9404	-13281	-11040	-150	-2123	10954	-26001	-105	-23	-101	-69	-45	-14943	3552	-26382	-133	-14916	4592	-18150	-120	-11419	4840	-23246	-63	-57	-108	35	-153	1	34	-75	-23	-60	81	-35	-1
0.630833	-161	-903	-497	-20840	-59	-10760	-8764	-13826	-135	-9218	-12682	-12484	-203	-9430	-13222	-11090	-109	-2034	11117	-25711	-105	-27	-103	-72	-25	-14530	3591	-26341	-88	-14724	4615	-18116	-107	-11289	4600	-23015	-65	-58	-108	35	-154	16	30	-77	-23	-59	84	-34	-3
0.631667	-159	-715	-484	-20805	-61	-10560	-8608	-13836	-142	-9163	-12658	-12539	-206	-9460	-13172	-11134	-88	-1950	11272	-25360	-110	-29	-104	-73	-40	-14078	3661	-26239	-139	-14491	4689	-18088	-150	-11138	4371	-22775	-67	-64	-108	34	-156	13	36	-79	-27	-63	79	-38	-6
0.632500	-148	-524	-484	-20777	-72	-10351	-8461	-13845	-162	-9095	-12643	-12625	-179	-9482	-13111	-11161	-76	-1857	11426	-25067	-108	-28	-102	-70	-129	-13593	3770	-26083	-218	-14211	4820	-18053	-82	-10959	4173	-22503	-65	-60	-108	37	-153	16	32	-77	-24	-59	84	-35	-3
0.633333	-150	-334	-479	-20745	-44	-10139	-8332	-13854	-144	-9016	-12624	-12738	-163	-9489	-13037	-11192	-40	-1762	11574	-24713	-105	-25	-100	-69	-162	-13079	3903	-25826	-221	-13887	4993	-18025	-70	-10762	3997	-22207	-63	-59	-108	36	-151	17	33	-76	-21	-60	81	-33	-3
0.634167	-144	-151	-504	-20724	-50	-9936	-8233	-13872	-114	-8934	-12619	-12882	-144	-9503	-12966	-11218	-35	-1660	11713	-24349	-103	-23	-102	-69	-134	-12555	4065	-25524	-183	-13531	5200	-17995	-177	-10540	3854	-21925	-64	-60	-107	38	-153	12	35	-76	-22	-60	82	-31	0
0.635000	-136	28	-495	-20713	-60	-9741	-8160	-13897	-115	-8847	-12623	-13053	-154	-9499	-12896	-11254	-36	-1555	11840	-23977	-104	-24	-98	-68	-141	-12026	4243	-25163	-238	-13136	5427	-17961	-120	-10298	3731	-21624	-63	-58	-105	41	-152	18	38	-83	-17	-59	84	-32	-3
0.635833	-146	212	-510	-20708	-41	-9554	-8112	-13931	-135	-8756	-12634	-13241	-166	-9499	-12832	-11295	-25	-1429	11958	-23593	-105	-24	-103	-70	-168	-11478	4437	-24745	-298	-12705	5675	-17920	-105	-10033	3646	-21312	-63	-61	-110	38	-151	18	33	-76	-21	-57	80	-33	1
0.636667	-153	386	-526	-20709	-32	-9384	-8091	-13974	-115	-8671	-12657	-13458	-171	-9482	-12780	-11348	18	-1296	12066	-23209	-108	-21	-100	-68	-171	-10982	4636	-24275	-299	-12248	5915	-17867	-138	-9749	3586	-20995	-63	-58	-104	37	-151	17	32	-56	-25	-58	80	-33	-4
0.637500	-148	564	-565	-20717	-32	-9227	-8097	-14034	-88	-8585	-12684	-13690	-180	-9457	-12739	-11408	22	-1135	12161	-22826	-107	-22	-99	-69	-149	-10479	4843	-23760	-384	-11761	6164	-17795	-114	-9444	3567	-20684	-65	-57	-109	38	-155	17	30	-79	-22	-59	80	-28	0
0.638333	-145	739	-567	-20730	-38	-9091	-8123	-14099	-110	-8513	-12724	-13939	-164	-9423	-12720	-11490	21	-962	12239	-22446	-108	-23	-100	-72	-151	-10001	5047	-23204	-402	-11268	6401	-17706	-131	-9125	3575	-20372	-59	-60	-111	36	-150	18	30	-79	-22	-60	79	-35	-4
0.639167	-142	910	-595	-20748	-39	-8972	-8175	-14187	-102	-8432	-12771	-14200	-159	-9386	-12706	-11580	25	-762	12300	-22055	-107	-24	-103	-72	-173	-9542	5252	-22614	-258	-10755	6625	-17586	-96	-8791	3617	-20061	-62	-62	-109	37	-153	17	30	-79	-21	-58	81	-33	-11
0.640000	-147	1084	-624	-20764	-19	-8868	-8244	-14277	-83	-8374	-12824	-14467	-147	-9341	-12712	-11688	-7	-537	12343	-21701	-108	-23	-100	-68	-190	-9109	5446	-22006	-233	-10238	6831	-17448	-121	-8446	3688	-19755	-64	-60	-107	42	-158	18	32	-78	-23	-59	80	-39	-4
0.640833	-132	1256	-661	-20782	7	-8771	-8333	-14386	-59	-8309	-12878	-14747	-165	-9291	-12757	-11810	17	-286	12360	-21339	-101	-21	-100	-69	-218	-8702	5631	-21381	-306	-9723	7022	-17268	-112	-8088	3789	-19446	-63	-59	-107	36	-147	16	34	-77	-18	-57	84	-29	3
0.641667	-120	1425	-693	-20796	-16	-8719	-8433	-14504	-60	-8263	-12942	-15024	-160	-9245	-12816	-11954	45	-9	12354	-20968	-104	-23	-100	-66	-239	-8326	5797	-20757	-363	-9218	7180	-17069	-121	-7725	3911	-19157	-66	-56	-107	36	-149	18	33	-78	-19	-57	82	-34	-1
0.642500	-121	1593	-693	-20809	-4	-8672	-8551	-14640	-77	-8231	-13007	-15309	-151	-9204	-12899	-12113	55	291	12317	-20660	-99	-23	-95	-68	-281	-7973	5948	-20140	-318	-8719	7323	-16824	-64	-7356	4056	-18867	-61	-59	-108	39	-152	21	30	-75	-33	-57	82	-34	0
0.643333	-127	1764	-788	-20820	10	-8622	-8673	-14784	-94	-8240	-13072	-15592	-168	-9171	-13008	-12292	21	613	12251	-20339	-103	-21	-96	-66	-265	-7657	6081	-19527	-245	-8242	7442	-16553	20	-6986	4220	-18583	-64	-56	-107	40	-152	16	32	-78	-22	-56	80	-33	0
0.644167	-129	1927	-855	-20828	0	-8615	-8803	-14943	-102	-8208	-13134	-15883	-159	-9145	-13134	-12479	0	963	12154	-20034	-105	-23	-101	-75	-206	-7352	6198	-18934	-258	-7781	7549	-16242	-16	-6619	4396	-18292	-63	-57	-108	38	-151	17	35	-77	-22	-56	82	-30	0
0.645000	-125	2092	-925	-20830	-50	-8606	-8941	-15113	-88	-8215	-13193	-16167	-129	-9133	-13269	-12683	-17	1327	12022	-19742	-108	-22	-99	-66	-258	-7066	6296	-18366	-287	-7345	7631	-15906	21	-6250	4585	-18007	-77	-60	-109	-4	-152	41	35	-76	-19	-56	80	-38	-4
0.645833	-126	2251	-1007	-20829	-63	-8585	-9082	-15291	-86	-8236	-13248	-16444	-146	-9134	-13450	-12894	-59	1711	11846	-19460	-104	-22	-102	-74	-259	-6797	6379	-17827	-251	-6941	7710	-15536	-78	-5886	4784	-17723	-63	-57	-105	36	-152	21	36	-73	-21	-55	81	-30	0
0.646667	-126	2414	-1106	-20822	-15	-8616	-9223	-15482	-101	-8264	-13300	-16714	-152	-9154	-13634	-13116	-63	2116	11644	-19194	-103	-18	-98	-64	-195	-6538	6444	-17322	-191	-6537	7778	-15145	-47	-5526	4988	-17438	-58	-55	-110	43	-147	17	38	-70	-16	-55	80	-30	2
0.647500	-116	2575	-1214	-20810	-1	-8631	-9362	-15679	-74	-8307	-13345	-16977	-148	-9189	-13832	-13343	-40	2527	11406	-18947	-105	-21	-90	-68	-218	-6305	6499	-16855	-185	-6167	7850	-14732	45	-5179	5199	-17151	-59	-57	-108	39	-148	22	36	-72	-16	-53	80	-28	1
0.648333	-117	2734	-1337	-20791	-42	-8652	-9501	-15896	-61	-8359	-13414	-17235	-136	-9264	-14049	-13577	-31	2948	11136	-18720	-102	-22	-101	-70	-248	-6043	6539	-16426	-156	-5826	7911	-14293	25	-4850	5407	-16869	-63	-51	-103	38	-150	18	34	-74	-22	-57	78	-32	-1
0.649167	-131	2891	-1471	-20774	-73	-8682	-9641	-16097	-73	-8419	-13430	-17478	-131	-9332	-14267	-13802	-24	3374	10840	-18513	-101	-23	-100	-68	-181	-5788	6574	-16034	-67	-5494	7985	-13858	0	-4519	5617	-16579	-64	-58	-107	39	-148	20	35	-74	-19	-57	79	-30	0
0.650000	-130	3047	-1611	-20749	-49	-8712	-9777	-16321	-67	-8489	-13433	-17704	-158	-9436	-14497	-14027	-9	3805	10518	-18320	-108	-24	-101	-74	-170	-5555	6602	-15683	-86	-5190	8056	-13409	-36	-4211	5819	-16293	-66	-58	-107	36	-159	18	30	-66	-25	-59	79	-36	-3
0.650833	-131	3176	-1765	-20726	-24	-8750	-9905	-16543	-69	-8568	-13509	-17911	-165	-9561	-14735	-14247	-21	4231	10177	-18150	-111	-28	-107	-72	-238	-5305	6632	-15365	-40	-4897	8143	-12958	-51	-3876	6028	-16004	-67	-63	-110	33	-152	15	30	-77	-22	-58	81	-34	-3
0.651667	-142	3349	-1920	-20698	-1	-8785	-10035	-16770	-95	-8648	-13543	-18098	-145	-9705	-14976	-14450	-68	4671	9827	-18003	-108	-25	-102	-73	-202	-5054	6661	-15084	46	-4613	8236	-12505	-11	-3641	6227	-15709	-65	-59	-114	36	-153	16	30	-77	-23	-61	76	-33	-3
0.652500	-142	3501	-2078	-20676	-42	-8825	-10159	-17001	-94	-8736	-13583	-18263	-161	-9868	-15221	-14644	-99	5103	9471	-17883	-105	-31	-105	-72	-169	-4793	6699	-14831	23	-4338	8343	-12055	-69	-3379	6430	-15423	-64	-61	-109	40	-150	18	34	-69	-21	-57	79	-30	-1
0.653333	-132	3644	-2237	-20655	-60	-8868	-10277	-17231	-73	-8828	-13629	-18404	-144	-10058	-15465	-14820	-110	5525	9116	-17790	-108	-24	-100	-72	-114	-4528	6742	-14611	87	-4071	8455	-11618	-34	-3132	6626	-15131	-72	-57	-108	40	-150	19	34	-77	-21	-57	79	-29	0
0.654167	-137	3784	-2398	-20639	-29	-8911	-10390	-17461	-72	-8926	-13682	-18520	-96	-10260	-15709	-14980	-91	5941	8770	-17731	-108	-24	-100	-69	184	-4266	6794	-14414	26	-3807	8576	-11192	-15	-2910	6813	-14870	-63	-60	-108	42	-150	18	33	-75	-18	-55	84	-29	0
0.655000	-145	3922	-2553	-20626	-36	-8958	-10503	-17694	-98	-9034	-13749	-18606	-100	-10483	-15961	-15118	-104	6345	8434	-17702	-108	-24	-98	-69	492	-3984	6860	-14240	-38	-3552	8700	-10788	29	-2704	7003	-14606	-62	-58	-104	38	-153	20	30	-76	-23	-57	80	-33	0
0.655833	-145	4100	-2702	-20626	-56	-9012	-10611	-17928	-101	-9141	-13820	-18664	-129	-10714	-16196	-15240	-120	6737	8113	-17710	-103	-24	-102	-72	447	-3709	6935	-14084	53	-3296	8824	-10401	67	-2514	7181	-14360	-66	-62	-111	40	-150	19	34	-76	-21	-57	77	-30	2
0.656667	-142	4170	-2845	-20631	-40	-9070	-10721	-18155	-79	-9260	-13906	-18701	-132	-10970	-16437	-15338	-120	7121	7810	-17753	-105	-26	-103	-73	369	-3435	7022	-13952	67	-3059	8949	-10037	27	-2340	7347	-14132	-67	-63	-110	32	-153	16	30	-79	-28	-62	79	-34	-5
0.657500	-148	4282	-2983	-20650	-49	-9135	-10825	-18382	-85	-9382	-14008	-18705	-96	-11226	-16664	-15416	-125	7475	7532	-17834	-96	-25	-101	-50	351	-3173	7124	-13834	61	-2813	9080	-9692	96	-2177	7528	-13924	-67	-61	-110	37	-155	17	28	-79	-26	-60	79	-32	-9
0.658333	-153	4399	-3097	-20678	-58	-9196	-10913	-18594	-83	-9499	-14117	-18690	-84	-11496	-16883	-15474	-69	7810	7276	-17946	-109	-25	-102	-72	320	-2904	7232	-13726	98	-2583	9203	-9367	89	-2025	7691	-13734	-64	-59	-108	37	-152	16	28	-78	-25	-60	79	-33	-3
0.659167	-158	4501	-3208	-20712	-73	-9264	-11015	-18806	-80	-9636	-14242	-18645	-74	-11765	-17089	-15508	-83	8121	7044	-18094	-110	-27	-98	-69	268	-2651	7359	-13628	107	-2359	9322	-9081	-14	-1877	7844	-13574	-66	-64	-109	38	-151	17	33	-75	-24	-59	82	-29	-5
0.660000	-164	4610	-3304	-20754	-103	-9334	-11110	-19003	-84	-9770	-14374	-18587	-97	-12044	-17273	-15528	-125	8410	6837	-18270	-108	-23	-96	-66	195	-2407	7493	-13534	80	-2147	9436	-8814	59	-1732	7995	-13440	-62	-60	-107	27	-138	18	32	-74	-22	-58	81	-28	-1
0.660833	-153	4715	-3389	-20813	-79	-9410	-11202	-19192	-69	-9903	-14516	-18510	-142	-12324	-17444	-15525	-105	8666	6643	-18481	-104	-22	-95	-68	94	-2181	7630	-13446	41	-1929	9537	-8583	40	-1589	8133	-13336	-62	-57	-103	45	-149	23	36	-73	-19	-52	86	-27	1
0.661667	-147	4815	-3470	-20881	-92	-9496	-11290	-19377	-55	-10054	-14668	-18433	-179	-12609	-17595	-15525	-109	8886	6462	-18723	-104	-19	-97	-70	46	-1979	7771	-13376	-24	-1764	9623	-8360	44	-1446	8236	-13267	-60	-57	-95	43	-145	21	33	-77	-25	-56	82	-28	0
0.662500	-144	4917	-3544	-20959	-100	-9583	-11375	-19550	-43	-10200	-14823	-18339	-149	-12889	-17721	-15496	-122	9071	6291	-18991	-108	-22	-97	-109	28	-1797	7911	-13302	-49	-1599	9700	-8170	103	-1302	8381	-13222	-65	-56	-101	42	-150	21	33	-72	-23	-52	96	-29	-1
0.663333	-145	5023	-3610	-21047	-59	-9671	-11454	-19704	-52	-10350	-14960	-18252	-159	-13167	-17822	-15456	-101	9220	6129	-19273	-105	-19	-95	-66	4	-1642	8044	-13237	-97	-1459	9768	-8007	27	-1153	8490	-13209	-67	-56	-100	40	-150	19	37	-75	-25	-56	85	-30	-1
0.664167	-153	5126	-3680	-21141	-61	-9762	-11531	-19849	-93	-10506	-15137	-18159	-144	-13440	-17894	-15409	-70	9324	5967	-19579	-114	-21	-97	-65	-49	-1510	8170	-13175	-138	-1341	9815	-7875	-98	-1008	8586	-13229	-63	-57	-102	44	-150	17	34	-73	-21	-55	84	-29	0
0.665000	-159	5237	-3750	-21245	-80	-9860	-11601	-19987	-113	-10667	-15289	-18081	-96	-13705	-17938	-15390	-60	9381	5809	-19898	-108	-22	-99	-69	-127	-1410	8279	-13123	-120	-1251	9851	-7766	4	-856	8673	-13274	-63	-58	-107	38	-168	13	29	-75	-27	-61	80	-31	-5
0.665833	-161	5342	-3829	-21356	-92	-9962	-11660	-20109	-111	-10824	-15430	-18005	-124	-13956	-17944	-15298	-117	9397	5654	-20231	-108	-24	-95	-69	-165	-1332	8387	-13064	-104	-1185	9874	-7679	46	-693	8757	-13346	-67	-56	-104	39	-151	21	37	-74	-23	-56	85	-30	-7
0.666667	-165	5456	-3910	-21465	-85	-10055	-11708	-20214	-99	-10977	-15553	-17942	-183	-14216	-17920	-15225	-160	9373	5497	-20562	-105	-21	-97	-68	-220	-1281	8466	-13016	-98	-1146	9887	-7617	51	-531	8835	-13439	-63	-53	-102	41	-153	19	36	-73	-22	-53	84	-27	0
0.667500	-167	5571	-4008	-21585	-70	-10154	-11744	-20306	-104	-11126	-15661	-17888	-188	-14406	-17869	-15146	-149	9306	5333	-20904	-107	-19	-95	-67	-246	-1269	8524	-12968	-67	-1128	9886	-7576	43	-378	8897	-13561	-63	-53	-104	39	-150	19	37	-72	-24	-53	84	-28	0
0.668333	-185	5686	-4117	-21709	-69	-10219	-11769	-20387	-88	-11276	-15755	-17849	-166	-14603	-17780	-15058	-143	9193	5170	-21240	-103	-17	-94	-66	-309	-1267	8559	-12923	-52	-1140	9869	-7554	40	-216	8966	-13692	-60	-53	-103	42	-147	22	36	-73	-21	-51	88	-26	0
0.669167	-184	5798	-4252	-21832	-119	-10347	-11781	-20458	-81	-11418	-15824	-17826	-129	-14777	-17668	-14962	-136	9040	5001	-21579	-103	-17	-94	-65	-387	-1296	8570	-12882	-132	-1179	9846	-7554	67	-83	9023	-13843	-63	-52	-101	44	-149	21	38	-70	-18	-50	82	-28	-1
0.670000	-191	5907	-4407	-21959	-137	-10443	-11796	-20518	-126	-11558	-15879	-17825	-130	-14932	-17537	-14865	-126	8844	4833	-21913	-110	-22	-99	-68	-410	-1354	8553	-12852	-194	-1241	9813	-7578	21	43	9075	-14003	-63	-60	-105	39	-153	17	39	-74	-26	-55	81	-30	0
0.670833	-187	6032	-4583	-22089	-117	-10525	-11779	-20559	-120	-11684	-15907	-17825	-152	-15051	-17380	-14756	-81	8619	4669	-22244	-109	-24	-100	-70	-408	-1433	8516	-12815	-236	-1317	9771	-7618	0	156	9127	-14172	-64	-59	-105	38	-148	19	36	-77	-23	-55	82	-30	1
0.671667	-180	6126	-4783	-22213	-111	-10604	-11759	-20583	-107	-11794	-15911	-17838	-176	-15141	-17205	-14629	-75	8364	4513	-22559	-107	-23	-98	-70	-451	-1526	8457	-12784	-210	-1408	9729	-7671	40	256	9176	-14344	-62	-57	-107	39	-152	18	35	-76	-23	-58	82	-28	-1
0.672500	-188	6231	-5013	-22341	-79	-10673	-11728	-20597	-87	-11892	-15901	-17865	-197	-15204	-17017	-14516	-156	8080	4361	-22842	-110	-22	-98	-69	-547	-1638	8379	-12753	-257	-1514	9675	-7741	-126	334	9218	-14523	-61	-58	-105	40	-151	20	35	-59	-22	-56	80	-29	2
0.673333	-182	6340	-5260	-22460	-51	-10731	-11685	-20591	-73	-11979	-15871	-17900	-151	-15226	-16824	-14391	-91	7779	4223	-23177	-108	-25	-100	-69	-616	-1769	8282	-12728	-425	-1657	9623	-7831	-126	364	9254	-14697	-62	-55	-108	37	-149	19	34	-79	-22	-59	82	-29	0
0.674167	-179	6430	-5537	-22584	-34	-10775	-11643	-20570	-90	-12039	-15823	-17934	-134	-15216	-16627	-14257	-7	7465	4094	-23465	-107	-34	-98	-68	-625	-1910	8175	-12699	-413	-1745	9578	-7930	-74	421	9291	-14859	-63	-56	-107	42	-148	20	36	-78	-21	-57	86	-27	2
0.675000	-186	6529	-5826	-22694	-23	-10799	-11593	-20523	-91	-12095	-15768	-17976	-160	-15172	-16415	-14128	-27	7138	3989	-23743	-108	-24	-100	-67	-511	-2062	8061	-12676	-307	-1871	9531	-8047	-34	424	9318	-15018	-65	-61	-109	40	-152	20	35	-77	-24	-61	84	-29	-1
0.675833	-190	6617	-6135	-22808	-39	-10811	-11543	-20459	-90	-12106	-15695	-18007	-178	-15093	-16250	-13994	-64	6804	3897	-24011	-99	-22	-92	-68	-13	-2228	7940	-12656	-232	-1987	9486	-8174	-47	404	9335	-15169	-62	-61	-107	40	-147	19	32	-77	-19	-55	85	-22	0
0.676667	-186	6710	-6465	-22913	-41	-10803	-11494	-20372	-92	-12082	-15621	-18039	-168	-14989	-16081	-13868	-80	6465	3826	-24261	-109	-24	-98	-69	844	-2398	7822	-12640	-205	-2107	9443	-8316	-28	362	9342	-15283	-82	-62	-96	39	-151	17	32	-77	-25	-59	82	-29	0
0.677500	-183	6796	-6803	-23016	-42	-10778	-11452	-20277	-100	-12090	-15544	-18065	-177	-14846	-15928	-13742	-75	6125	3773	-24511	-110	-25	-97	-67	1090	-2571	7704	-12634	-142	-2217	9408	-8466	8	293	9333	-15424	-65	-59	-108	39	-152	16	32	-79	-24	-58	80	-30	-1
0.678333	-178	6873	-7149	-23110	-70	-10732	-11412	-20157	-95	-12056	-15465	-18085	-185	-14686	-15795	-13629	-94	5788	3744	-24721	-109	-23	-100	-70	758	-2753	7591	-12632	-115	-2327	9377	-8628	67	201	9309	-15529	-66	-57	-111	38	-154	17	32	-80	-24	-61	76	-30	-5
0.679167	-181	6949	-7498	-23200	-64	-10670	-11386	-20020	-99	-11999	-15385	-18082	-177	-14499	-15664	-13524	-80	5455	3730	-24924	-109	-26	-103	-66	554	-2935	7491	-12636	-137	-2427	9351	-8799	-22	90	9275	-15612	-65	-62	-108	39	-150	19	33	-70	-22	-60	81	-12	-1
0.680000	-173	7020	-7838	-23278	-28	-10585	-11365	-19863	-84	-11925	-15308	-18068	-198	-14292	-15594	-13426	-46	5132	3740	-25098	-104	-23	-98	-66	377	-3111	7404	-12649	-39	-2525	9334	-8974	-91	-36	9224	-15673	-60	-59	-43	43	-147	20	34	-76	-21	-56	84	-28	2
0.680833	-176	7080	-8187	-23350	-44	-10482	-11351	-19694	-80	-11833	-15235	-18032	-190	-14077	-15530	-13340	-39	4816	3764	-25259	-108	-22	-97	-64	236	-3283	7329	-12676	67	-2630	9320	-9160	-114	-186	9150	-15715	-62	-58	-102	41	-145	20	35	-77	-16	-53	85	-28	2
0.681667	-174	7134	-8512	-23419	-62	-10367	-11356	-19515	-97	-11735	-15174	-17990	-203	-13854	-15495	-13276	-55	4495	3795	-25400	-109	-24	-102	-67	95	-3465	7257	-12723	47	-2708	9303	-9357	-87	-356	9054	-15736	-64	-59	-121	38	-149	15	30	-79	-26	-59	80	-30	-4
0.682500	-169	7169	-8834	-23481	-61	-10238	-11368	-19330	-107	-11629	-15117	-17917	-177	-13625	-15482	-13226	-34	4181	3843	-25513	-105	-25	-99	-65	12	-3626	7211	-12770	19	-2790	9295	-9554	-49	-530	8954	-15732	-65	-58	-104	41	-150	19	32	-77	-19	-53	82	-30	0
0.683333	-176	7192	-9099	-23525	-24	-10098	-11392	-19138	-79	-11511	-15060	-17827	-169	-13399	-15489	-13191	-22	3879	3902	-25598	-104	-23	-98	-67	10	-3785	7170	-12843	2	-2875	9291	-9752	-88	-723	8828	-15708	-61	-52	-103	41	-153	18	30	-79	-21	-56	82	-29	-3
0.684167	-183	7203	-9404	-23571	-18	-9953	-11421	-18939	-101	-11386	-15010	-17717	-158	-13177	-15514	-13176	-43	3578	3959	-25662	-108	-24	-99	-66	-66	-3935	7146	-12928	20	-2957	9284	-9957	-132	-917	8693	-15668	-66	-60	-105	39	-153	17	29	-78	-24	-53	80	-30	-1
0.685000	-176	7199	-9658	-23603	-41	-9805	-11463	-18742	-119	-11264	-14969	-17594	-203	-12962	-15558	-13176	-52	3282	4021	-25700	-107	-23	-101	-66	-247	-4068	7129	-13033	-99	-3041	9276	-10166	-56	-1119	8550	-15608	-63	-59	-104	39	-156	17	32	-80	-23	-53	84	-28	-1
0.685833	-158	7174	-9885	-23625	-38	-9656	-11506	-18542	-90	-11131	-14924	-17445	-196	-12761	-15618	-13192	-82	2990	4076	-25714	-87	-24	-101	-64	-481	-4183	7143	-13146	-219	-3118	9268	-10376	-134	-1324	8393	-15536	-63	-61	-104	42	-149	18	35	-76	-19	-55	82	-29	-3
0.686667	-163	7135	-10082	-23639	-53	-9515	-11556	-18352	-74	-11009	-14890	-17287	-183	-12586	-15685	-13223	-72	2700	4127	-25700	-108	-22	-99	-66	-613	-4284	7124	-13275	-342	-3198	9261	-10582	-206	-1538	8238	-15455	-61	-58	-104	41	-152	21	34	-75	-21	-55	84	-27	0
0.687500	-166	7072	-10256	-23647	-53	-9382	-11605	-18160	-93	-10886	-14853	-17113	-245	-12398	-15761	-13273	-21	2405	4164	-25673	-105	-19	-96	-66	-649	-4375	7133	-13415	-384	-3277	9252	-10793	-158	-1750	8077	-15362	-64	-59	-103	43	-152	21	30	-73	-23	-53	86	-26	1
0.688333	-163	6988	-10400	-23638	-25	-9276	-11647	-17978	-81	-10772	-14819	-16931	-234	-12233	-15838	-13330	-30	2118	4197	-25620	-101	-18	-97	-63	-704	-4444	7141	-13574	-282	-3379	9244	-11000	-205	-1960	7914	-15265	-60	-58	-100	45	-147	21	32	-74	-21	-53	86	-27	2
0.689167	-166	6884	-10523	-23633	-22	-9157	-11705	-17805	-49	-10660	-14784	-16747	-204	-12086	-15918	-13400	8	1825	4207	-25558	-105	-22	-95	-65	-798	-4502	7150	-13738	-290	-3432	9230	-11211	-164	-2171	7761	-15175	-66	-57	-102	45	-150	20	27	-76	-24	-56	84	-25	2
0.690000	-167	6758	-10617	-23621	-34	-9077	-11740	-17643	-66	-10559	-14755	-16559	-197	-11963	-16000	-13479	168	1532	4193	-25479	-108	-24	-103	-70	-816	-4548	7156	-13916	-185	-3511	9205	-11424	-170	-2385	7606	-15088	-68	-62	-111	38	-152	15	27	-81	-28	-60	76	-36	-5
0.690833	-167	6607	-10689	-23587	-28	-9014	-11792	-17488	-58	-10463	-14723	-16370	-200	-11836	-16068	-13560	312	1243	4169	-25384	-113	-27	-102	-76	-764	-4577	7154	-14092	-110	-3584	9187	-11618	-250	-2584	7474	-15003	-67	-63	-105	39	-155	19	27	-78	-26	-58	79	-32	-5
0.691667	-150	6448	-10735	-23567	-14	-8965	-11814	-17332	-19	-10367	-14689	-16179	-200	-11718	-16127	-13638	218	956	4124	-25275	-109	-24	-102	-65	-766	-4591	7177	-14276	-76	-3658	9162	-11812	-182	-2772	7353	-14928	-64	-53	-108	39	-155	16	30	-77	-27	-57	79	-34	-3
0.692500	-148	6265	-10753	-23526	-33	-8937	-11827	-17186	-60	-10275	-14651	-15993	-196	-11603	-16176	-13717	176	652	4058	-25159	-91	-23	-102	-67	-721	-4596	7184	-14455	11	-3724	9134	-11998	-133	-2950	7241	-14861	-64	-62	-108	21	-151	18	34	-79	-22	-56	77	-29	-3
0.693333	-158	6068	-10754	-23481	-38	-8930	-11824	-17046	-69	-10186	-14617	-15816	-204	-11493	-16208	-13782	133	399	3977	-25034	-105	-19	-98	-67	-746	-4594	7188	-14629	-29	-3791	9100	-12175	-119	-3114	7149	-14805	-62	-58	-107	39	-152	19	35	-73	-23	-56	80	-32	0
0.694167	-148	5859	-10738	-23433	-84	-8939	-11809	-16912	-72	-10103	-14580	-15645	-211	-11383	-16222	-13843	60	124	3875	-24907	-105	-24	-99	-68	-773	-4587	7190	-14817	-34	-3855	9063	-12340	-68	-3256	7071	-14768	-66	-60	-107	42	-152	21	34	-75	-21	-53	80	-27	0
0.695000	-153	5634	-10703	-23380	-91	-8969	-11770	-16786	-77	-10020	-14545	-15483	-201	-11275	-16223	-13891	45	-138	3758	-24774	-107	-21	-98	-67	-728	-4578	7188	-14994	-73	-3918	9017	-12489	11	-3387	7004	-14740	-62	-49	-104	40	-149	20	36	-72	-24	-56	80	-29	2
0.695833	-150	5402	-10655	-23324	-85	-9008	-11725	-16659	-77	-9938	-14508	-15333	-200	-11154	-16202	-13921	-11	-389	3627	-24640	-105	-21	-99	-65	-752	-4568	7188	-15160	-125	-3977	8972	-12628	17	-3493	6957	-14728	-65	-60	-109	39	-147	22	35	-73	-22	-55	84	-29	1
0.696667	-150	5156	-10591	-23263	-108	-9058	-11655	-16540	-77	-9890	-14473	-15195	-200	-11036	-16165	-13933	-32	-638	3486	-24496	-105	-21	-100	-66	-774	-4562	7186	-15318	-201	-4042	8920	-12747	89	-3586	6920	-14728	-90	-58	-104	39	-151	19	36	-73	-18	-56	79	-29	-4
0.697500	-141	4904	-10521	-23206	-107	-9120	-11575	-16425	-82	-9781	-14440	-15070	-196	-10908	-16112	-13932	-67	-873	3336	-24357	-107	-21	-98	-68	-772	-4566	7182	-15467	-284	-4099	8866	-12856	84	-3659	6896	-14744	-63	-59	-107	38	-152	18	36	-74	-9	-57	89	-33	-3
0.698333	-131	4651	-10439	-23143	-108	-9182	-11479	-16317	-83	-9702	-14414	-14959	-228	-10773	-16042	-13913	-101	-1093	3185	-24211	-110	-25	-101	-72	-823	-4578	7187	-15606	-221	-4161	8808	-12948	36	-3711	6884	-14769	-65	-62	-111	36	-153	17	28	-78	-26	-62	78	-34	0
0.699167	-142	4397	-10348	-23088	-115	-9247	-11366	-16215	-105	-9622	-14386	-14854	-193	-10618	-15949	-13875	-109	-1297	3038	-24066	-117	-26	-102	-68	-811	-4596	7185	-15728	-161	-4215	8760	-13016	17	-3744	6885	-14805	-68	-61	-108	39	-151	17	67	-73	-27	-58	81	-28	-3
0.700000	-148	4151	-10245	-23021	-78	-9304	-11236	-16107	-102	-9534	-14357	-14759	-164	-10470	-15846	-13812	-127	-1481	2898	-23912	-108	-24	-100	-65	-728	-4621	7195	-15833	-152	-4271	8710	-13070	-42	-3763	6893	-14840	-64	-68	-105	44	-148	22	35	-74	-25	-53	82	-27	1
0.700833	-130	3907	-10139	-22962	-90	-9351	-11097	-16008	-91	-9445	-14330	-14670	-180	-10308	-15726	-13736	-142	-1648	2764	-23758	-109	-24	-98	-62	-683	-4660	7211	-15929	-147	-4321	8671	-13106	-85	-3759	6910	-14889	-67	-55	-107	45	-150	21	35	-72	-21	-56	82	-26	3
0.701667	-136	3664	-10030	-22905	-94	-9397	-10951	-15920	-91	-9365	-14311	-14603	-155	-10141	-15601	-13649	-139	-1803	2641	-23607	-109	-24	-99	-67	-697	-4712	7228	-15993	-127	-4372	8630	-13132	-101	-3766	6933	-14941	-62	-56	-107	41	-151	17	33	-75	-22	-57	84	-26	-4
0.702500	-145	3431	-9920	-22860	-107	-9435	-10800	-15835	-113	-9281	-14293	-14532	-162	-9971	-15457	-13545	-119	-1934	2532	-23454	-109	-24	-98	-67	-748	-4770	7256	-16042	-45	-4414	8605	-13140	-93	-3742	6952	-15000	-66	-59	-87	41	-151	19	36	-78	-22	-55	84	-30	0
0.703333	-139	3214	-9808	-22810	-128	-9464	-10648	-15763	-111	-9203	-14284	-14467	-184	-9798	-15322	-13431	-132	-2058	2438	-23298	-109	-21	-99	-66	-757	-4841	7311	-16076	-5	-4457	8566	-13137	-145	-3726	6980	-15063	-63	-58	-104	43	-151	17	34	-76	-24	-57	85	-26	-1
0.704167	-137	2995	-9694	-22774	-126	-9481	-10490	-15691	-96	-9119	-14271	-14411	-172	-9626	-15173	-13307	-115	-2156	2359	-23144	-104	-22	-100	-66	-738	-4916	7314	-16094	0	-4494	8575	-13124	-200	-3708	7009	-15134	-63	-59	-108	42	-149	19	42	-78	-36	-53	82	-28	-1
0.705000	-146	2798	-9578	-22740	-128	-9491	-10335	-15627	-101	-9040	-14261	-14353	-185	-9460	-15025	-13177	-94	-2244	2293	-22992	-108	-21	-99	-67	-740	-4996	7349	-16102	25	-4533	8572	-13104	-240	-3690	7043	-15205	-62	-58	-107	41	-151	20	34	-75	-26	-55	81	-26	-1
0.705833	-142	2617	-9467	-22720	-128	-9483	-10180	-15570	-112	-8965	-14254	-14293	-210	-9293	-14874	-13044	-104	-2315	2231	-22842	-109	-23	-101	-68	-695	-5079	7383	-16080	52	-4564	8576	-13069	-254	-3682	7072	-15282	-65	-60	-110	42	-143	19	35	-83	-23	-52	96	-28	-5
0.706667	-134	2454	-9351	-22703	-142	-9467	-10031	-15520	-120	-8895	-14248	-14231	-216	-9141	-14724	-12914	-110	-2377	2194	-22698	-108	-23	-101	-69	-629	-5158	7414	-16059	39	-4598	8584	-13031	-184	-3673	7103	-15361	-64	-57	-107	38	-152	17	32	-76	-24	-53	78	-29	-4
0.707500	-138	2301	-9237	-22699	-99	-9449	-9883	-15479	-102	-8825	-14240	-14163	-184	-8992	-14578	-12779	-178	-2429	2152	-22559	-107	-24	-101	-67	-528	-5231	7445	-16009	6	-4625	8599	-12984	-213	-3677	7137	-15440	-63	-61	-111	43	-130	23	38	-73	-19	-55	86	-27	0
0.708333	-139	2173	-9120	-22696	-87	-9415	-9739	-15427	-94	-8754	-14230	-14085	-164	-8857	-14431	-12637	-229	-2467	2125	-22423	-104	-23	-97	-69	-508	-5295	7469	-15964	21	-4659	8616	-12931	-187	-3690	7170	-15527	-63	-56	-103	43	-149	21	38	-74	-21	-51	107	-24	0
0.709167	-139	2062	-9000	-22711	-100	-9380	-9604	-15376	-121	-8723	-14219	-13998	-190	-8736	-14289	-12500	-197	-2497	2090	-22299	-110	-21	-97	-64	-562	-5352	7483	-15910	18	-4689	8629	-12876	-105	-3714	7194	-15621	-62	-58	-110	40	-141	22	35	-75	-19	-52	86	-28	-1
0.710000	-144	1965	-8886	-22731	-95	-9345	-9478	-15334	-141	-8629	-14205	-13907	-208	-8633	-14157	-12363	-151	-2527	2052	-22184	-105	-21	-100	-67	-557	-5403	7483	-15858	20	-4727	8624	-12821	-117	-3746	7217	-15713	-62	-57	-104	42	-151	20	30	-76	-24	-57	82	-29	0
0.710833	-152	1885	-8772	-22759	-108	-9305	-9360	-15281	-139	-8575	-14188	-13800	-231	-8545	-14027	-12222	-143	-2547	2010	-22080	-111	-25	-101	-69	-499	-5440	7479	-15803	-88	-4769	8638	-12762	-82	-3795	7235	-15804	-66	-60	-107	40	-165	5	32	-75	-28	-56	84	-27	0
0.711667	-145	1823	-8655	-22787	-126	-9261	-9251	-15215	-135	-8523	-14166	-13684	-215	-8475	-13904	-12075	-162	-2557	1965	-21977	-107	-23	-100	-68	-432	-5466	7464	-15753	-178	-4814	8634	-12699	55	-3851	7253	-15890	-61	-58	-107	40	-150	18	33	-75	-22	-57	82	-31	0
0.712500	-138	1773	-8532	-22815	-125	-9214	-9147	-15131	-99	-8472	-14139	-13547	-214	-8416	-13779	-11918	-162	-2557	1911	-21880	-107	-22	-99	-68	-375	-5481	7439	-15706	-162	-4866	8619	-12630	34	-3914	7267	-15998	-69	-57	-107	42	-150	19	33	-74	-22	-56	81	-26	0
0.713333	-138	1731	-8410	-22839	-108	-9172	-9054	-15041	-133	-8430	-14103	-13403	-193	-8383	-13663	-11756	-92	-2550	1856	-21788	-103	-22	-99	-66	-246	-5488	7402	-15670	-238	-4926	8592	-12558	26	-3988	7266	-16049	-62	-55	-107	45	-150	23	35	-73	-5	-56	82	-28	1
0.714167	-145	1700	-8286	-22864	-101	-9134	-8969	-14926	-143	-8390	-14064	-13249	-196	-8363	-13545	-11578	-39	-2530	1782	-21706	-105	-18	-99	-66	-160	-5490	7356	-15644	-207	-4996	8554	-12485	216	-4093	7257	-16118	-63	-59	-105	43	-150	22	34	-74	-17	-53	85	-30	2
0.715000	-144	1672	-8163	-22880	-136	-9093	-8904	-14790	-152	-8360	-14019	-13086	-178	-8367	-13441	-11389	-69	-2502	1704	-21624	-108	-22	-99	-60	-130	-5489	7295	-15636	-152	-5082	8500	-12413	130	-4165	7234	-16177	-64	-58	-105	36	-151	17	32	-78	-23	-59	78	-30	-7
0.715833	-148	1643	-8041	-22887	-154	-9058	-8846	-14632	-163	-8335	-13990	-12915	-148	-8386	-13331	-11184	-68	-2459	1625	-21541	-112	-22	-99	-67	-131	-5487	7233	-15630	-170	-5168	8442	-12333	-13	-4241	7208	-16217	-62	-61	-110	44	-150	20	35	-75	-19	-55	84	-29	2
0.716667	-138	1626	-7909	-22881	-131	-9022	-8791	-14442	-160	-8307	-13904	-12738	-156	-8421	-13226	-10959	-101	-2400	1544	-21455	-108	-22	-100	-67	-160	-5489	7161	-15643	-306	-5266	8369	-12251	47	-4361	7167	-16249	-62	-60	-104	39	-153	19	32	-77	-24	-58	81	-29	-3
0.717500	-153	1595	-7785	-22861	-130	-8991	-8746	-14233	-156	-8292	-13847	-12555	-121	-8468	-13120	-10723	-138	-2331	1459	-21367	-109	-24	-102	-69	-187	-5495	7083	-15661	-483	-5372	8286	-12164	110	-4464	7114	-16265	-65	-61	-110	40	-151	19	30	-79	-25	-58	81	-31	-3
0.718333	-160	1569	-7653	-22824	-121	-8961	-8705	-13994	-142	-8283	-13750	-12374	-145	-8533	-13010	-10465	-143	-2249	1385	-21271	-110	-22	-99	-68	-191	-5508	7001	-15687	-525	-5482	8196	-12072	79	-4563	7052	-16255	-68	-60	-109	40	-154	18	30	-77	-29	-59	78	-39	-4
0.719167	-153	1529	-7525	-22773	-100	-8958	-8664	-13735	-126	-8281	-13652	-12188	-167	-8605	-12891	-10193	-131	-2156	1319	-21171	-112	-25	-102	-68	-135	-5540	6916	-15719	-546	-5603	8102	-11981	76	-4664	6980	-16239	-72	-62	-109	39	-153	17	33	-77	-25	-56	81	-28	-5
0.720000	-133	1488	-7391	-22705	-109	-8905	-8629	-13447	-137	-8279	-13539	-12004	-149	-8693	-12768	-9902	-127	-2048	1263	-21060	-103	-22	-97	-68	-97	-5596	6827	-15750	-677	-5701	8004	-11882	47	-4755	6904	-16199	-63	-55	-104	43	-151	22	35	-74	-23	-57	84	-27	0
0.720833	-133	1438	-7260	-22621	-114	-8877	-8592	-13139	-127	-8300	-13412	-11820	-152	-8784	-12634	-9604	-191	-1937	1214	-20940	-107	-21	-97	-66	-110	-5633	6736	-15775	-649	-5812	7904	-11785	15	-4843	6819	-16148	-65	-57	-107	42	-147	21	44	-69	-19	-52	85	-29	0
0.721667	-144	1374	-7128	-22516	-104	-8852	-8551	-12821	-88	-8297	-13270	-11644	-173	-8892	-12501	-9299	-199	-1821	1182	-20813	-107	-18	-98	-64	-110	-5701	6638	-15794	-452	-5920	7802	-11685	-1	-4924	6724	-16090	-65	-56	-103	42	-146	23	36	-72	-22	-59	85	-27	3
0.722500	-143	1304	-6999	-22418	-105	-8831	-8508	-12488	-74	-8332	-13116	-11497	-133	-9001	-12351	-8986	-195	-1703	1158	-20679	-107	-21	-97	-65	-120	-5793	6533	-15818	-291	-6006	7699	-11607	105	-4999	6629	-16023	-63	-57	-109	40	-150	20	37	-74	-25	-53	84	-30	3
0.723333	-150	1226	-6870	-22304	-70	-8806	-8458	-12143	-79	-8346	-12943	-11308	-117	-9120	-12192	-8655	-138	-1590	1123	-20541	-109	-31	-98	-69	-100	-5897	6423	-15826	-305	-6120	7593	-11492	301	-5062	6531	-15954	-70	-59	-107	39	-154	17	33	-59	-26	-56	80	-10	-3
0.724167	-161	1140	-6747	-22182	-65	-8789	-8403	-11799	-80	-8376	-12750	-11147	-156	-9238	-12021	-8363	-151	-1475	1155	-20398	-109	-25	-99	-68	-103	-6009	6313	-15815	-377	-6207	7495	-11391	314	-5115	6434	-15863	-66	-59	-97	35	-152	20	36	-75	-23	-56	81	-30	-3
0.725000	-155	1053	-6620	-22054	-80	-8767	-8336	-11443	-84	-8411	-12542	-10989	-152	-9357	-11838	-8058	-207	-1367	1170	-20250	-108	-24	-99	-70	-186	-6119	6200	-15793	-446	-6287	7396	-11296	267	-5154	6345	-15790	-66	-61	-108	38	-152	19	33	-77	-25	-58	82	-18	-1
0.725833	-154	965	-6498	-21921	-60	-8751	-8260	-11094	-91	-8450	-12311	-10837	-119	-9472	-11649	-7765	-216	-1266	1196	-20107	-112	-26	-101	-67	-149	-6253	6078	-15757	-408	-6357	7303	-11204	220	-5174	6239	-15708	-68	-60	-107	40	-151	19	38	-73	-26	-53	82	-30	-1
0.726667	-155	876	-6376	-21792	-27	-8733	-8173	-10751	-74	-8493	-12074	-10693	-116	-9582	-11444	-7477	-270	-1170	1225	-19963	-122	-21	-97	-65	-154	-6380	5957	-15708	-297	-6418	7208	-11117	148	-5209	6177	-15632	-63	-57	-104	41	-151	21	38	-74	-19	-53	93	-29	0
0.727500	-148	787	-6257	-21664	-60	-8731	-8082	-10420	-39	-8543	-11823	-10563	-78	-9690	-11234	-7209	-285	-1086	1261	-19835	-107	-21	-98	-64	-222	-6509	5832	-15642	-319	-6475	7119	-11035	260	-5227	6106	-15564	-62	-60	-107	40	-151	20	36	-73	-19	-55	84	-28	1
0.728333	-141	704	-6143	-21541	-56	-8727	-7980	-10098	-73	-8593	-11559	-10414	-23	-9794	-11017	-6954	-207	-1007	1299	-19713	-102	-36	-97	-65	-229	-6632	5706	-15568	-338	-6531	7030	-10962	190	-5233	6041	-15489	-60	-57	-103	42	-149	11	37	-70	-21	-55	81	-27	2
0.729167	-156	632	-6033	-21425	-45	-8734	-7877	-9790	-61	-8647	-11286	-10281	-52	-9887	-10793	-6715	-151	-941	1339	-19610	-105	-21	-97	-64	-305	-6749	5585	-15493	-293	-6580	6946	-10894	140	-5238	5985	-15427	-63	-57	-105	42	-149	22	35	-73	-24	-53	84	-25	0
0.730000	-163	561	-5927	-21308	-62	-8754	-7772	-9499	-53	-8713	-11009	-10150	-121	-9980	-10576	-6499	-162	-888	1371	-19519	-105	-22	-99	-68	-305	-6861	5461	-15409	-259	-6633	6856	-10838	148	-5248	5936	-15369	-63	-59	-108	40	-155	18	35	-76	-25	-58	78	-30	-4
0.730833	-154	503	-5829	-21206	-55	-8779	-7665	-9220	-90	-8782	-10729	-10014	-119	-10064	-10356	-6300	-148	-835	1399	-19451	-108	-27	-101	-67	-217	-6967	5343	-15325	-166	-6687	6769	-10788	115	-5258	5894	-15318	-64	-80	-111	41	-152	24	34	-79	-22	-60	80	-29	-1
0.731667	-148	453	-5736	-21106	-34	-8814	-7562	-8962	-98	-8855	-10450	-9898	-120	-10144	-10141	-6121	-171	-794	1425	-19397	-112	-29	-104	-70	-75	-7066	5236	-15246	-118	-6748	6681	-10748	-57	-5279	5861	-15268	-69	-64	-110	37	-154	15	32	-78	-28	-63	78	-43	-3
0.732500	-150	415	-5651	-21023	-46	-8859	-7459	-8703	-91	-8932	-10172	-9767	-113	-10209	-9926	-5954	-194	-754	1451	-19364	-113	-24	-101	-68	37	-7151	5142	-15165	-174	-6803	6580	-10709	-109	-5300	5837	-15205	-64	-62	-108	37	-152	17	33	-80	-21	-58	82	-31	0
0.733333	-155	384	-5571	-20919	-45	-8906	-7359	-8490	-90	-9016	-9898	-9642	-115	-10274	-9720	-5802	-161	-717	1472	-19349	-110	-32	-103	-69	111	-7230	5055	-15098	-40	-6870	6518	-10685	-122	-5336	5814	-15172	-62	-60	-105	39	-151	18	33	-80	-41	-63	80	-29	0
0.734167	-151	362	-5498	-20835	-59	-8962	-7264	-8279	-68	-9106	-9630	-9515	-141	-10332	-9521	-5666	-133	-690	1490	-19353	-107	-25	-101	-69	88	-7304	4987	-15035	-4	-6942	6440	-10663	-79	-5387	5796	-15121	-67	-62	-108	42	-150	16	34	-75	-25	-58	84	-26	0
0.735000	-144	344	-5434	-20751	-62	-9030	-7176	-8083	-61	-9208	-9377	-9385	-169	-10399	-9335	-5551	-73	-666	1510	-19370	-103	-23	-98	-67	27	-7387	4936	-14989	-151	-7028	6356	-10652	-81	-5455	5785	-15078	-60	-58	-105	45	-153	18	33	-76	-21	-60	93	-18	-3
0.735833	-158	329	-5381	-20668	-50	-9106	-7094	-7930	-100	-9309	-9124	-9258	-181	-10464	-9157	-5449	-64	-648	1531	-19410	-104	-24	-100	-69	62	-7462	4903	-14953	-85	-7117	6277	-10649	-142	-5536	5769	-15032	-59	-62	-105	44	-151	20	34	-73	-19	-60	81	-32	2
0.736667	-166	322	-5336	-20587	-27	-9185	-7018	-7747	-87	-9430	-8901	-9132	-160	-10536	-8997	-5364	-49	-632	1558	-19457	-105	-24	-101	-73	104	-7541	4865	-14934	1	-7216	6200	-10646	-111	-5638	5754	-14981	-61	-60	-110	41	-151	19	33	-76	-23	-63	80	-29	-1
0.737500	-161	314	-5301	-20507	-58	-9271	-6949	-7599	-76	-9551	-8685	-9015	-152	-10613	-8848	-5287	-57	-618	1592	-19519	-110	-27	-104	-67	29	-7631	4881	-14926	49	-7325	6137	-10652	-144	-5761	5738	-14938	-65	-61	-105	41	-152	17	32	-75	-25	-59	81	-31	-1
0.738333	-160	303	-5270	-20423	-45	-9359	-6879	-7465	-83	-9676	-8484	-8881	-188	-10702	-8706	-5228	-111	-607	1639	-19587	-110	-27	-100	-72	-73	-7730	4892	-14936	109	-7439	6067	-10661	-169	-5897	5724	-14883	-64	-61	-108	38	-151	16	32	-101	-23	-64	76	-31	0
0.739167	-168	294	-5264	-20339	-24	-9448	-6811	-7342	-70	-9807	-8303	-8756	-154	-10793	-8576	-5189	-114	-596	1699	-19664	-111	-28	-104	-70	-65	-7841	4915	-14954	151	-7563	6007	-10671	-87	-6051	5704	-14825	-66	-63	-108	39	-149	16	29	-77	-23	-61	80	-31	0
0.740000	-169	293	-5224	-20249	-39	-9534	-6738	-7234	-78	-9940	-8135	-8630	-169	-10899	-8458	-5160	-122	-582	1783	-19739	-108	-25	-104	-72	-55	-7969	4949	-14985	187	-7694	5965	-10693	-222	-6221	5690	-14765	-63	-61	-107	38	-151	18	32	-76	-24	-56	79	-32	-3
0.740833	-162	288	-5209	-20159	-55	-9625	-6667	-7139	-65	-10072	-7984	-8506	-227	-11007	-8349	-5157	-83	-572	1875	-19821	-104	-23	-102	-65	-112	-8107	4989	-15020	198	-7827	5936	-10705	-253	-6398	5674	-14705	-53	-53	-103	39	-146	35	36	-73	-17	-59	85	-29	4
0.741667	-162	285	-5196	-20063	-41	-9714	-6588	-7053	110	-10205	-7850	-8390	-228	-11145	-8250	-5161	-56	-556	1983	-19905	-116	-22	-101	-68	-223	-8264	5025	-15070	226	-7968	5911	-10728	-236	-6594	5651	-14650	-63	-62	-107	40	-151	19	33	-75	-16	-62	80	-26	0
0.742500	-166	282	-5176	-19968	-32	-9806	-6506	-6980	220	-10333	-7732	-8276	-219	-11287	-8154	-5188	-61	-542	2114	-19991	-108	-26	-101	-69	-307	-8435	5063	-15123	103	-8108	5905	-10753	-302	-6799	5633	-14593	-63	-62	-105	42	-151	18	34	-77	-18	-58	82	-30	0
0.743333	-156	284	-5162	-19870	-27	-9894	-6413	-6918	119	-10458	-7635	-8170	-236	-11436	-8062	-5234	22	-520	2261	-20079	-102	-21	-99	-68	-251	-8622	5096	-15182	-36	-8260	5906	-10776	-320	-7010	5613	-14538	-59	-59	-102	39	-147	18	35	-76	-18	-58	96	-30	0
0.744167	-151	285	-5144	-19775	-43	-9982	-6314	-6871	52	-10573	-7549	-8065	-245	-11596	-7985	-5301	29	-491	2422	-20159	-110	-23	-103	-66	-191	-8820	5119	-15239	-112	-8415	5935	-10804	-225	-7222	5597	-14488	-63	-64	-108	42	-151	17	34	-77	-22	-58	80	-31	0
0.745000	-156	292	-5126	-19673	-62	-10072	-6205	-6831	28	-10692	-7479	-7969	-235	-11763	-7903	-5387	-31	-459	2591	-20241	-113	-19	-101	-68	-217	-9031	5135	-15293	-150	-8567	5944	-10837	-198	-7441	5583	-14440	-63	-61	-107	42	-151	18	34	-77	-24	-58	81	-31	-3
0.745833	-165	308	-5108	-19574	-79	-10164	-6092	-6809	-6	-10794	-7427	-7889	-219	-11935	-7829	-5492	-7	-413	2771	-20323	-107	-21	-100	-67	-176	-9248	5139	-15341	-194	-8724	5970	-10868	-164	-7657	5571	-14398	-69	-61	-104	42	-151	20	34	-75	-23	-53	85	-30	-3
0.746667	-151	325	-5083	-19474	-69	-10254	-5972	-6791	-34	-10891	-7381	-7811	-205	-12113	-7758	-5619	22	-358	2955	-20403	-104	-21	-97	-65	-84	-9473	5134	-15387	-241	-8884	6018	-10900	-178	-7876	5559	-14360	-60	-57	-103	44	-155	22	34	-73	-22	-53	84	-25	-3
0.747500	-150	350	-5059	-19380	-42	-10345	-5852	-6802	-64	-10978	-7354	-7745	-187	-12292	-7689	-5762	-15	-291	3140	-20488	-103	-21	-97	-63	-40	-9703	5116	-15419	-223	-9049	6071	-10941	-77	-8100	5559	-14330	-58	-58	-103	44	-149	21	37	-72	-18	-53	85	-27	2
0.748333	-136	377	-5036	-19286	-43	-10448	-5727	-6797	-96	-11062	-7338	-7698	-184	-12471	-7647	-5925	-31	-225	3316	-20571	-104	-15	-98	-66	-100	-9939	5086	-15446	-234	-9223	6101	-10986	-101	-8314	5544	-14310	-63	-59	-102	42	-149	20	34	-76	-26	-56	82	-30	-4
0.749167	-153	405	-5012	-19202	-48	-10552	-5606	-6820	-117	-11139	-7329	-7659	-170	-12650	-7563	-6099	55	-134	3483	-20654	-104	-21	-98	-62	-180	-10174	5049	-15455	-185	-9385	6145	-11031	-158	-8531	5545	-14295	-63	-59	-102	43	-149	17	34	-74	-15	-55	84	-30	0
0.750000	-162	438	-4996	-19121	-22	-10657	-5493	-6850	-135	-11213	-7337	-7640	-108	-12822	-7508	-6284	76	-42	3632	-20734	-105	-21	-108	-67	-111	-10413	5004	-15458	-207	-9577	6183	-11084	-177	-8750	5541	-14287	-64	-61	-107	39	-155	18	33	-79	-25	-51	81	-16	0
0.750833	-162	474	-4983	-19047	-56	-10775	-5383	-6914	-156	-11285	-7354	-7619	-182	-12983	-7457	-6478	81	50	3763	-20813	-112	-24	-101	-68	61	-10649	4961	-15447	-248	-9759	6220	-11139	-224	-8965	5546	-14284	-69	-63	-125	37	-153	9	30	-77	-27	-58	82	-34	-5
0.751667	-153	518	-4970	-18972	-69	-10892	-5278	-6947	-191	-11350	-7375	-7631	-211	-13137	-7415	-6676	106	158	3877	-20892	-109	-21	-101	-67	127	-10882	4916	-15422	-294	-9948	6251	-11196	-143	-9182	5552	-14283	-65	-61	-105	38	-152	16	33	-77	-22	-56	78	-33	-1
0.752500	-151	563	-4964	-18904	-55	-11012	-5196	-7004	-197	-11416	-7403	-7644	-170	-13271	-7375	-6873	92	262	3957	-20951	-105	-22	-101	-67	70	-11110	4873	-15381	-313	-10144	6278	-11258	-4	-9403	5561	-14286	-65	-62	-108	40	-153	17	34	-73	-22	-55	79	-30	-1
0.753333	-153	610	-4965	-18841	-61	-11141	-5098	-7076	-210	-11486	-7444	-7673	-188	-13395	-7343	-7072	85	369	4015	-21005	-105	-21	-96	-66	-9	-11339	4836	-15337	-365	-10345	6295	-11317	-62	-9625	5568	-14293	-64	-59	-105	34	-150	19	29	-70	-23	-56	81	-30	0
0.754167	-154	658	-4978	-18790	-66	-11277	-4992	-7148	-188	-11556	-7487	-7712	-183	-13497	-7318	-7264	111	467	4038	-21051	-104	-21	-98	-66	-23	-11567	4807	-15278	-427	-10551	6312	-11380	-42	-9857	5575	-14304	-62	-61	-107	42	-149	20	30	-73	-19	-56	85	-31	2
0.755000	-159	712	-4992	-18737	-33	-11417	-4951	-7235	-171	-11634	-7538	-7762	-168	-13584	-7303	-7445	88	562	4034	-21078	-104	-24	-99	-67	21	-11796	4786	-15218	-427	-10768	6323	-11444	72	-10084	5583	-14314	-62	-58	-105	42	-151	19	29	-68	-26	-63	81	-29	-11
0.755833	-165	760	-5019	-18698	-13	-11567	-4893	-7325	-178	-11717	-7596	-7824	-154	-13645	-7299	-7618	89	648	3994	-21092	-109	-21	-100	-66	26	-12026	4772	-15150	-430	-10986	6333	-11511	28	-10328	5592	-14327	-65	-63	-104	42	-150	20	32	-77	-21	-58	82	-30	0
0.756667	-162	814	-5051	-18653	-39	-11716	-4844	-7424	-105	-11803	-7655	-7894	-144	-13690	-7307	-7781	63	728	3930	-21090	-108	-25	-83	-73	8	-12260	4769	-15087	-337	-11221	6339	-11574	0	-10584	5596	-14339	-64	-64	-110	36	-152	15	27	-80	-28	-62	76	-36	5
0.757500	-166	864	-5093	-18630	-35	-11860	-4799	-7524	-129	-11895	-7726	-7969	-146	-13709	-7317	-7927	84	799	3841	-21074	-107	-26	-101	-72	-16	-12496	4789	-15017	-215	-11451	6351	-11631	-43	-10828	5602	-14356	-67	-64	-110	38	-154	17	28	-79	-24	-59	80	-33	-3
0.758333	-155	921	-5133	-18581	-50	-12038	-4757	-7627	-158	-11988	-7780	-8047	-145	-13708	-7339	-8056	84	864	3741	-21039	-108	-27	-105	-74	-102	-12730	4789	-14948	-239	-11694	6361	-11677	-206	-11109	5603	-14364	-66	-64	-112	37	-152	16	17	-79	-28	-62	75	-32	-5
0.759167	-164	963	-5182	-18555	-43	-12203	-4719	-7733	-156	-12090	-7846	-8130	-154	-13680	-7364	-8170	28	925	3623	-20992	-110	-25	-103	-72	-156	-12974	4804	-14878	-253	-11935	6383	-11714	-114	-11384	5604	-14375	-66	-66	-111	40	-152	16	30	-76	-23	-63	81	-32	-3
0.760000	-174	1040	-5228	-18508	-28	-12370	-4684	-7840	-148	-12191	-7904	-8217	-141	-13636	-7394	-8258	56	992	3506	-20931	-105	-22	-102	-69	-113	-13216	4835	-14810	-186	-12175	6413	-11734	-61	-11668	5607	-14380	-62	-62	-104	41	-151	21	35	-76	-23	-60	82	-29	2
0.760833	-163	1094	-5275	-18472	-51	-12544	-4645	-7950	-149	-12296	-7967	-8301	-78	-13573	-7429	-8330	55	1061	3383	-20862	-108	-22	-97	-66	-127	-13464	4862	-14748	-152	-12415	6450	-11741	-147	-11954	5605	-14391	-64	-60	-105	41	-151	20	36	-74	-22	-57	81	-30	-1
0.761667	-165	1149	-5323	-18438	-59	-12723	-4625	-8068	-159	-12406	-8027	-8394	-103	-13502	-7473	-8392	39	1135	3265	-20789	-107	-34	-101	-72	-122	-13716	4883	-14691	-184	-12658	6489	-11734	-172	-12253	5602	-14405	-60	-58	-108	41	-148	21	32	-68	-19	-59	81	-29	2
0.762500	-187	1204	-5373	-18400	-27	-12900	-4597	-8185	-180	-12510	-8083	-8478	-153	-13412	-7518	-8433	35	1221	3163	-20715	-107	-19	-97	-66	-48	-13965	4899	-14641	-177	-12890	6537	-11684	-177	-12547	5596	-14413	-62	-59	-104	44	-148	21	32	-76	-16	-55	85	-29	1
0.763333	-183	1249	-5420	-18360	-33	-13077	-4576	-8302	-193	-12614	-8136	-8569	-141	-13318	-7567	-8478	0	1315	3083	-20640	-104	-19	-97	-65	-84	-14214	4903	-14585	-187	-13116	6591	-11655	-190	-12843	5582	-14418	-57	-56	-103	43	-148	33	34	-77	-21	-57	81	-29	1
0.764167	-174	1290	-5472	-18320	-45	-13253	-4557	-8427	-214	-12716	-8186	-8654	-124	-13218	-7616	-8478	-5	1430	3004	-20561	-107	-21	-97	-68	-103	-14458	4886	-14531	-227	-13329	6641	-11583	-205	-13138	5565	-14427	-63	-58	-104	43	-152	22	28	-75	-22	-56	80	-29	0
0.765000	-160	1322	-5508	-18285	-43	-13426	-4542	-8551	-259	-12812	-8229	-8740	-168	-13122	-7668	-8492	-8	1555	2955	-20492	-108	-29	-100	-70	-51	-14695	4872	-14488	-287	-13532	6695	-11496	-137	-13424	5541	-14437	-65	-59	-108	39	-155	19	28	-81	-25	-50	80	-31	-6
0.765833	-156	1346	-5550	-18252	-50	-13598	-4533	-8680	-252	-12897	-8271	-8812	-177	-13021	-7715	-8485	0	1704	2923	-20408	-110	-24	-100	-69	-39	-14912	4839	-14431	-260	-13726	6746	-11386	-85	-13698	5511	-14434	-65	-57	-103	40	-149	21	33	-78	-21	-56	84	-28	3
0.766667	-159	1365	-5582	-18211	-61	-13754	-4517	-8808	-210	-12973	-8300	-8879	-132	-12925	-7763	-8479	25	1868	2924	-20319	-109	-22	-97	-72	-95	-15106	4783	-14377	-211	-13862	6788	-11262	-155	-13948	5470	-14432	-62	-56	-104	40	-149	22	33	-73	-1	-57	82	-28	0
0.767500	-160	1367	-5613	-18177	-73	-13923	-4510	-8939	-205	-13035	-8324	-8937	-166	-12831	-7811	-8467	54	2040	2920	-20228	-104	-23	-96	-67	-107	-15278	4711	-14320	-273	-13992	6815	-11122	-119	-14187	5418	-14423	-63	-57	-102	40	-150	20	36	-74	-18	-52	84	-27	3
0.768333	-154	1362	-5641	-18147	-33	-14034	-4502	-9078	-219	-13082	-8347	-9000	-217	-12752	-7854	-8454	3	2213	2935	-20120	-101	-18	-94	-67	-144	-15420	4618	-14257	-211	-14094	6826	-10973	-146	-14399	5350	-14409	-59	-53	-102	43	-148	22	37	-59	-19	-52	85	-24	4
0.769167	-155	1345	-5665	-18132	-35	-14152	-4494	-9219	-231	-13117	-8360	-9029	-205	-12680	-7902	-8447	-90	2400	2960	-19997	-105	-19	-95	-66	-160	-15528	4510	-14191	-150	-14163	6818	-10821	-182	-14585	5269	-14389	-62	-56	-103	42	-152	21	35	-72	-22	-52	85	-26	0
0.770000	-169	1313	-5691	-18115	-65	-14258	-4491	-9366	-248	-13138	-8369	-9069	-194	-12621	-7948	-8448	-93	2567	2984	-19857	-107	-22	-96	-68	-218	-15604	4378	-14122	-217	-14209	6781	-10668	-39	-14743	5171	-14361	-62	-57	-103	39	-153	17	33	-74	-26	-56	80	-29	2
0.770833	-170	1267	-5714	-18109	-87	-14345	-4501	-9517	-252	-13130	-8367	-9096	-188	-12571	-7990	-8448	-50	2727	3007	-19677	-108	-23	-97	-70	-306	-15638	4238	-14042	-206	-14220	6722	-10516	-21	-14864	5052	-14324	-67	-57	-99	37	-150	19	34	-75	-22	-53	82	-31	0
0.771667	-154	1213	-5735	-18102	-80	-14409	-4472	-9666	-222	-13132	-8355	-9102	-184	-12530	-8024	-8451	-60	2861	3027	-19457	-105	-22	-96	-69	-318	-15631	4081	-13955	-203	-14201	6634	-10369	-86	-14951	4924	-14274	-63	-53	-102	41	-151	19	33	-73	-25	-72	79	-27	0
0.772500	-136	1144	-5750	-18108	-110	-14451	-4454	-9819	-188	-13105	-8333	-9105	-217	-12501	-8056	-8464	-28	2972	3041	-19200	-109	-23	-96	-68	-337	-15587	3921	-13862	-231	-14154	6519	-10237	-114	-15007	4777	-14224	-64	-57	-103	39	-149	22	34	-72	-24	-52	84	-27	-3
0.773333	-164	1067	-5768	-18111	-97	-14484	-4428	-9978	-121	-13072	-8300	-9100	-222	-12481	-8081	-8473	-3	3041	3042	-18895	-109	-21	-97	-70	-287	-15509	3746	-13761	-204	-14087	6373	-10118	-101	-15029	4615	-14161	-64	-81	-105	38	-149	17	30	-76	-24	-56	81	-28	0
0.774167	-164	976	-5789	-18116	-17	-14494	-4400	-10139	-73	-13027	-8266	-9080	-159	-12468	-8101	-8509	9	3072	3034	-18537	-108	-21	-96	-67	-241	-15393	3576	-13652	-166	-13993	6206	-10014	-86	-15012	4444	-14096	-63	-57	-102	42	-154	21	36	-73	-19	-51	85	-25	-5
0.775000	-177	878	-5803	-18115	-7	-14482	-4355	-10298	-61	-12976	-8208	-9061	-125	-12463	-8104	-8538	-9	3053	3024	-18130	-84	-19	-95	-69	-268	-15252	3399	-13538	-162	-13888	6009	-9932	-15	-14964	4261	-14023	-62	-55	-103	42	-152	21	36	-73	-23	-50	86	-26	0
0.775833	-166	770	-5825	-18107	-18	-14458	-4298	-10487	-50	-12917	-8138	-9031	-127	-12460	-8103	-8576	-45	2984	3005	-17664	-105	-21	-95	-67	-303	-15085	3229	-13421	-36	-13766	5787	-9874	19	-14892	4070	-13949	-65	-58	-102	43	-149	21	35	-73	-17	-49	87	-28	1
0.776667	-172	653	-5834	-18102	-21	-14422	-4233	-10621	-68	-12861	-8060	-9006	-125	-12467	-8091	-8615	-128	2863	2981	-17142	-105	-19	-95	-66	-313	-14904	3058	-13305	28	-13641	5550	-9832	4	-14778	3868	-13875	-64	-56	-104	40	-150	21	32	-74	-24	-53	82	-33	-1
0.777500	-191	527	-5849	-18088	-21	-14387	-4154	-10779	-84	-12806	-7968	-8979	-102	-12475	-8070	-8662	-206	2690	2957	-16584	-108	-22	-97	-67	-283	-14710	2900	-13173	-99	-13514	5295	-9812	0	-14646	3672	-13806	-64	-59	-105	43	-154	22	37	-73	-23	-51	84	-28	-1
0.778333	-178	395	-5862	-18056	-45	-14323	-4063	-10934	-87	-12756	-7865	-8952	-63	-12462	-8037	-8710	-210	2469	2944	-15974	-104	-21	-97	-69	-203	-14510	2747	-13066	-188	-13392	5037	-9808	-16	-14492	3475	-13741	-67	-59	-88	52	-154	18	34	-76	-24	-53	84	-26	-4
0.779167	-180	253	-5857	-18013	-22	-14261	-3961	-11082	-90	-12707	-7746	-8928	-48	-12494	-7992	-8760	-169	2214	2943	-15332	-110	-23	-97	-67	-182	-14305	2608	-12951	-165	-13269	4779	-9819	-62	-14319	3282	-13679	-66	-59	-105	43	-156	19	35	-72	-22	-51	82	-30	-1
0.780000	-166	103	-5867	-17958	0	-14198	-3848	-11220	-80	-12664	-7618	-8914	-58	-12497	-7931	-8811	-138	1923	2957	-14655	-104	-19	-94	-66	-134	-14107	2485	-12832	-161	-13160	4521	-9839	-1	-14129	3103	-13621	-62	-52	-101	46	-148	25	37	-68	-12	-53	84	-24	2
0.780833	-152	-50	-5866	-17890	-27	-14128	-3722	-11346	-96	-12635	-7484	-8901	-104	-12504	-7869	-8860	-151	1605	2995	-13962	-104	-18	-93	-62	-76	-13921	2375	-12730	-92	-13065	4277	-9865	56	-13931	2940	-13585	-62	-59	-109	45	-148	22	37	-72	-19	-51	85	-27	1
0.781667	-155	-220	-5865	-17816	-56	-14075	-3600	-11468	-72	-12616	-7348	-8908	-104	-12513	-7804	-8911	-202	1259	3036	-13257	-107	-24	-96	-66	-130	-13752	2273	-12640	-12	-12994	4041	-9902	28	-13732	2762	-13555	-64	-63	-108	42	-150	18	33	-75	-25	-56	82	-29	-4
0.782500	-152	-405	-5856	-17735	-48	-14006	-3473	-11573	-94	-12607	-7204	-8919	-133	-12516	-7725	-8964	-257	912	3151	-12550	-107	-21	-96	-48	-185	-13594	2189	-12556	-32	-12927	3827	-9931	-80	-13519	2612	-13539	-66	-57	-107	45	-153	20	32	-74	-22	-52	85	-18	-1
0.783333	-149	-592	-5834	-17643	-59	-13963	-3338	-11661	-107	-12606	-7058	-8949	-151	-12504	-7643	-9014	-279	559	3278	-11853	-108	-22	-97	-66	-136	-13453	2111	-12485	-122	-12877	3630	-9961	-100	-13313	2476	-13535	-62	-56	-91	44	-154	16	33	-74	-24	-56	84	-30	0
0.784167	-158	-796	-5811	-17541	-91	-13912	-3208	-11735	-82	-12607	-6914	-8979	-122	-12514	-7559	-9065	-276	213	3438	-11180	-108	-23	-98	-70	-84	-13339	2053	-12423	-118	-12844	3462	-9980	-102	-13106	2362	-13546	-65	-58	-108	40	-152	20	33	-75	-23	-55	84	-32	-3
0.785000	-144	-1005	-5773	-17460	-95	-13869	-3081	-11790	-70	-12617	-6774	-9031	-162	-12510	-7474	-9111	-229	-115	3630	-10540	-101	-19	-99	-65	-104	-13228	2000	-12378	-33	-12826	3324	-9993	-166	-12906	2266	-13564	-65	-58	-105	42	-160	20	33	-73	-23	-64	82	-28	0
0.785833	-28	-1220	-5723	-17372	-85	-13827	-2964	-11833	-51	-12623	-6632	-9088	-167	-12501	-7387	-9152	-252	-415	3859	-9947	-110	-22	-99	-65	-80	-13134	1945	-12345	-201	-12810	3213	-9991	-164	-12718	2192	-13599	-62	-58	-107	41	-151	19	36	-73	-19	-56	84	-28	0
0.786667	11	-1443	-5662	-17286	-78	-13788	-2852	-11858	-77	-12639	-6508	-9164	-146	-12492	-7292	-9189	-344	-695	4122	-9401	-103	-21	-99	-65	-4	-13060	1915	-12326	-349	-12803	3129	-9981	-127	-12538	2136	-13641	-62	-57	-103	42	-149	8	22	-72	-23	-53	86	-27	0
0.787500	-79	-1675	-5587	-17213	-115	-13752	-2750	-11868	-112	-12651	-6389	-9245	-143	-12477	-7216	-9226	-384	-947	4398	-8922	-105	-19	-98	-66	-57	-12999	1883	-12314	-274	-12797	3071	-9960	-138	-12378	2101	-13693	-63	-58	-104	45	-153	20	35	-73	-18	-53	87	-28	0
0.788333	-87	-1919	-5495	-17145	-142	-13721	-2663	-11868	-104	-12653	-6279	-9341	-122	-12464	-7131	-9263	-404	-1165	4704	-8515	-103	-17	-96	-64	-177	-12941	1845	-12318	-193	-12785	3038	-9924	-84	-12223	2083	-13749	-56	-52	-101	43	-148	22	37	-72	-18	-55	87	-30	3
0.789167	-93	-2161	-5387	-17097	-131	-13691	-2590	-11859	-129	-12677	-6181	-9447	-158	-12447	-7048	-9284	-412	-1355	5022	-8192	-102	-21	-104	-73	-152	-12893	1807	-12332	-9	-12768	3023	-9886	-57	-12092	2085	-13819	-63	-59	-108	43	-147	20	36	-75	-22	-57	85	-27	0
0.790000	-107	-2402	-5264	-17059	-128	-13664	-2533	-11843	-132	-12687	-6096	-9567	-176	-12437	-6970	-9306	-380	-1514	5359	-7953	-109	-26	-102	-72	-83	-12854	1760	-12357	72	-12751	3025	-9845	-12	-11983	2105	-13895	-70	-62	-109	37	-165	15	29	-81	-21	-63	84	-33	-6
0.790833	-119	-2648	-5128	-17034	-142	-13638	-2492	-11819	-79	-12690	-6020	-9694	-163	-12416	-6891	-9320	-369	-1645	5668	-7799	-110	-26	-104	-70	-33	-12810	1716	-12380	17	-12706	3051	-9785	-63	-11882	2141	-13967	-68	-60	-109	38	-153	16	29	-79	-24	-58	81	-32	-3
0.791667	-107	-2880	-4966	-17022	-150	-13601	-2457	-11786	-111	-12681	-5954	-9821	-200	-12390	-6797	-9324	-353	-1746	5992	-7725	-107	-23	-101	-72	18	-12764	1669	-12407	-1	-12654	3085	-9743	-57	-11796	2200	-14035	-56	-59	-107	38	-164	15	33	-78	-31	-60	82	-27	-6
0.792500	-115	-3108	-4790	-17016	-141	-13560	-2430	-11754	-103	-12667	-5895	-9949	-238	-12363	-6729	-9328	-331	-1829	6298	-7755	-112	-24	-100	-68	55	-12715	1624	-12436	-24	-12582	3132	-9691	51	-11721	2267	-14104	-64	-58	-104	42	-153	13	33	-76	-21	-55	81	-30	-3
0.793333	-151	-3326	-4597	-17018	-148	-13521	-2419	-11723	-81	-12646	-5846	-10091	-235	-12338	-6658	-9324	-311	-1888	6583	-7865	-103	-22	-98	-68	87	-12660	1568	-12465	-28	-12497	3181	-9645	8	-11655	2347	-14166	-63	-57	-105	43	-151	18	30	-77	-25	-57	81	-27	0
0.794167	-163	-3539	-4393	-17031	-193	-13480	-2410	-11693	-75	-12624	-5801	-10234	-228	-12306	-6576	-9323	-257	-1938	6840	-8065	-105	-23	-97	-69	0	-12599	1516	-12485	-59	-12393	3237	-9608	-112	-11597	2441	-14224	-67	-56	-104	37	-151	19	34	-76	-18	-53	80	-28	-1
0.795000	-176	-3735	-4177	-17043	-155	-13440	-2405	-11671	-64	-12598	-5763	-10381	-218	-12273	-6501	-9315	-213	-2001	7061	-8334	-105	-21	-99	-72	-105	-12530	1466	-12528	-128	-12281	3290	-9575	-162	-11544	2536	-14276	-64	-56	-104	37	-153	19	28	-74	-22	-57	82	-26	1
0.795833	-173	-3920	-3951	-17034	-130	-13392	-2401	-11650	-80	-12568	-5727	-10527	-216	-12243	-6433	-9304	-162	-2012	7242	-8685	-107	-21	-98	-67	-152	-12462	1419	-12555	-155	-12154	3344	-9552	-190	-11495	2635	-14320	-64	-59	-103	40	-153	19	34	-75	-21	-56	84	-29	1
0.796667	-180	-4091	-3720	-17075	-105	-13353	-2401	-11639	-112	-12538	-5696	-10680	-223	-12186	-6366	-9298	-72	-2047	7384	-9083	-105	-22	-99	-67	-197	-12372	1374	-12586	-231	-12026	3395	-9538	-109	-11440	2732	-14354	-62	-56	-108	40	-147	4	30	-86	-19	-56	81	-27	0
0.797500	-168	-4247	-3467	-17090	-87	-13309	-2398	-11636	-100	-12508	-5664	-10833	-170	-12174	-6305	-9297	-101	-2081	7482	-9556	-105	-22	-98	-69	-234	-12281	1347	-12612	-232	-11888	3443	-9538	-68	-11388	2833	-14378	-62	-59	-107	39	-156	18	32	-76	-19	-55	81	-28	-6
0.798333	-146	-4387	-3250	-17101	-105	-13267	-2392	-11641	-83	-12482	-5633	-10993	-110	-12138	-6250	-9304	-102	-2127	7533	-10053	-109	-25	-101	-73	-215	-12188	1321	-12650	-156	-11752	3481	-9550	-93	-11330	2923	-14399	-76	-62	-112	35	-159	15	29	-81	-28	-61	78	-31	-6
0.799167	-177	-4511	-3015	-17101	-122	-13221	-2385	-11655	-43	-12460	-5595	-11147	-109	-12104	-6190	-9313	-21	-2176	7546	-10571	-116	-23	-103	-70	-189	-12085	1318	-12672	-110	-11609	3519	-9565	-151	-11258	3019	-14399	-64	-62	-108	38	-153	18	33	-76	-23	-58	82	-28	-1
0.800000	-187	-4614	-2777	-17090	-98	-13166	-2360	-11671	12	-12432	-5545	-11294	-116	-12060	-6129	-9331	0	-2226	7523	-11093	-105	-18	-100	-67	-158	-11971	1333	-12712	-87	-11475	3551	-9586	-189	-11183	3102	-14390	-64	-55	-102	25	-149	42	33	-76	-23	-56	84	-29	3
0.800833	-174	-4702	-2536	-17068	-83	-13073	-2335	-11698	30	-12413	-5487	-11457	-107	-12016	-6067	-9358	51	-2301	7467	-11616	-105	-18	-100	-65	-139	-11857	1364	-12753	-19	-11345	3577	-9619	-223	-11099	3172	-14374	-64	-56	-104	39	-149	20	33	-75	-19	-53	84	-27	2
0.801667	-183	-4778	-2303	-17049	-85	-13040	-2311	-11734	25	-12399	-5426	-11612	-116	-11969	-6009	-9405	92	-2385	7381	-12113	-102	-17	-97	-65	-135	-11742	1415	-12801	-15	-11227	3583	-9662	-164	-11012	3236	-14346	-61	-51	-102	42	-150	11	23	-75	-21	-56	82	-27	0
0.802500	-191	-4844	-2075	-17018	-90	-12967	-2285	-11780	7	-12391	-5353	-11768	-112	-11922	-5943	-9454	182	-2484	7269	-12579	-104	-21	-98	-65	-143	-11608	1491	-12858	0	-11118	3591	-9707	-121	-10916	3287	-14314	-62	-56	-104	41	-151	20	35	-73	-19	-39	88	-26	0
0.803333	-197	-4891	-1847	-16982	-74	-12885	-2256	-11833	-10	-12395	-5268	-11926	-160	-11876	-5874	-9523	340	-2598	7142	-13000	-105	-19	-97	-64	-173	-11506	1578	-12928	107	-11024	3587	-9764	-88	-10814	3325	-14270	-27	-57	-102	41	-155	19	37	-72	-22	-57	82	-29	-3
0.804167	-191	-4924	-1624	-16941	-77	-12790	-2232	-11894	-36	-12387	-5172	-12080	-129	-11820	-5796	-9601	350	-2720	7006	-13375	-104	-21	-99	-64	-164	-11386	1692	-13007	-30	-10943	3578	-9822	-113	-10712	3359	-14225	-65	-58	-104	40	-151	20	37	-73	-21	-56	84	-28	0
0.805000	-180	-4942	-1405	-16894	-112	-12675	-2205	-11960	-56	-12383	-5058	-12232	-96	-11770	-5697	-9691	335	-2850	6868	-13688	-104	-17	-97	-67	-117	-11270	1820	-13098	-223	-10876	3558	-9882	-132	-10591	3382	-14169	-65	-56	-102	46	-154	19	37	-75	-21	-57	82	-30	0
0.805833	-193	-4944	-1186	-16845	-124	-12553	-2186	-12027	-39	-12378	-4943	-12381	-163	-11710	-5612	-9792	214	-2988	6733	-13943	-109	-21	-98	-67	-100	-11154	1966	-13201	-222	-10815	3539	-9948	-84	-10504	3400	-14112	-61	-57	-107	38	-153	20	38	-73	-18	-57	86	-30	0
0.806667	-202	-4933	-976	-16802	-159	-12410	-2167	-12099	-43	-12365	-4818	-12526	-180	-11652	-5510	-9900	94	-3131	6603	-14137	-103	-21	-100	-69	-78	-11045	2123	-13319	-300	-10773	3506	-10018	-45	-10395	3413	-14050	-68	-59	-105	36	-132	18	36	-76	-25	-60	78	-35	1
0.807500	-206	-4905	-773	-16757	-185	-12254	-2157	-12172	-61	-12350	-4683	-12658	-149	-11584	-5395	-10012	153	-3271	6488	-14274	-108	-26	-93	-66	-108	-10936	2296	-13442	-370	-10735	3481	-10084	-105	-10291	3436	-13989	-63	-57	-104	40	-150	18	38	-77	-21	-56	84	-29	0
0.808333	-215	-4858	-569	-16710	-170	-12073	-2129	-12234	-64	-12318	-4541	-12789	-158	-11512	-5269	-10126	179	-3408	6394	-14359	-108	-21	-97	-64	-188	-10838	2468	-13581	-473	-10713	3450	-10159	-25	-10195	3457	-13924	-63	-56	-103	41	-149	19	39	-74	-22	-55	84	-29	1
0.809167	-212	-4799	-374	-16670	-193	-11880	-2141	-12305	-95	-12275	-4394	-12908	-159	-11450	-5129	-10241	89	-3559	6314	-14402	-102	-22	-98	-68	-225	-10745	2646	-13727	-628	-10694	3422	-10238	-52	-10099	3486	-13866	-60	-58	-105	39	-148	19	37	-75	-39	-57	85	-28	-9
0.810000	-195	-4724	-185	-16638	-227	-11675	-2142	-12374	-133	-12219	-4251	-13018	-131	-11361	-4989	-10355	49	-3657	6257	-14420	-105	-23	-99	-68	-287	-10662	2825	-13886	-637	-10688	3396	-10318	-39	-10007	3481	-13796	-64	-60	-113	38	-150	18	34	-79	-24	-60	79	-33	0
0.810833	-198	-4619	-11	-16615	-232	-11455	-2148	-12435	-88	-12153	-4113	-13121	-155	-11278	-4840	-10466	55	-3759	6219	-14412	-111	-25	-102	-68	-344	-10589	3002	-14042	-544	-10684	3376	-10401	-111	-9921	3566	-13753	-65	-63	-110	36	-150	17	33	-78	-22	-61	81	-30	-1
0.811667	-199	-4524	157	-16590	-189	-11223	-2151	-12488	-64	-12060	-3977	-13214	-240	-11187	-4686	-10567	-42	-3833	6205	-14392	-103	-22	-98	-70	-315	-10520	3170	-14202	-492	-10677	3372	-10484	-80	-9838	3633	-13697	-64	-59	-108	38	-154	17	35	-79	-22	-59	79	-36	0
0.812500	-190	-4405	314	-16573	-179	-10984	-2163	-12538	-109	-11955	-3844	-13288	-187	-11091	-4528	-10663	-65	-3880	6208	-14397	-108	-26	-99	-69	-249	-10459	3334	-14357	-441	-10676	3377	-10576	58	-9756	3693	-13649	-61	-60	-100	40	-151	19	34	-76	-11	-57	84	-30	-1
0.813333	-174	-4268	454	-16566	-173	-10742	-2172	-12583	-104	-11830	-3725	-13361	-174	-10992	-4372	-10756	-105	-3897	6234	-14360	-103	-23	-98	-68	-221	-10387	3490	-14510	-395	-10672	3395	-10674	-6	-9673	3776	-13605	-61	-57	-104	39	-151	18	36	-75	-18	-57	84	-32	-4
0.814167	-153	-4124	578	-16546	-176	-10503	-2189	-12624	-107	-11689	-3618	-13429	-182	-10886	-4215	-10831	-138	-3877	6269	-14372	-105	-22	-97	-69	-217	-10366	3633	-14653	-343	-10668	3431	-10771	-48	-9593	3869	-13565	-61	-58	-105	25	-151	19	36	-74	-22	-59	85	-30	0
0.815000	-141	-3971	682	-16542	-169	-10263	-2204	-12661	-119	-11533	-3529	-13494	-189	-10778	-4069	-10929	-144	-3825	6315	-14427	-107	-25	-100	-70	-199	-10333	3764	-14789	-260	-10675	3477	-10879	-18	-9518	3946	-13534	-65	-62	-109	37	-154	17	32	-79	-26	-59	79	-33	0
0.815833	-147	-3808	762	-16526	-152	-10028	-2230	-12703	-105	-11364	-3451	-13555	-222	-10663	-3927	-11007	-168	-3727	6382	-14509	-108	-24	-99	-68	-195	-10301	3890	-14907	-275	-10661	3549	-10987	-74	-9435	4080	-13502	-60	-59	-108	37	-150	16	34	-74	-25	-57	81	-32	0
0.816667	-149	-3639	829	-16510	-158	-9792	-2250	-12738	-68	-11173	-3386	-13615	-208	-10547	-3791	-11087	-76	-3595	6435	-14630	-107	-24	-98	-72	-180	-10278	4000	-15011	-385	-10646	3633	-11099	-66	-9330	4177	-13475	-62	-59	-109	38	-150	17	32	-77	-22	-61	78	-35	0
0.817500	-152	-3466	874	-16491	-168	-9572	-2272	-12777	-58	-10980	-3336	-13675	-213	-10417	-3663	-11168	-73	-3421	6503	-14769	-109	-25	-100	-72	-160	-10256	4101	-15095	-391	-10635	3738	-11212	-35	-9268	4316	-13449	-64	-61	-111	38	-154	24	30	-77	-31	-60	79	-33	-1
0.818333	-138	-3288	896	-16464	-155	-9353	-2295	-12825	-68	-10783	-3303	-13742	-236	-10291	-3546	-11252	-148	-3211	6567	-15001	-105	-26	-98	-69	-171	-10237	4189	-15160	-404	-10618	3861	-11325	-181	-9180	4437	-13429	-66	-58	-108	38	-155	15	29	-77	-23	-59	76	-35	-6
0.819167	-131	-3113	897	-16430	-130	-9152	-2321	-12875	-51	-10589	-3279	-13817	-271	-10148	-3436	-11332	-143	-2986	6622	-15246	-107	-25	-99	-70	-173	-10218	4270	-15205	-466	-10593	3994	-11434	-291	-9087	4563	-13408	-63	-58	-107	37	-154	17	40	-75	-22	-59	80	-33	-1
0.820000	-149	-2936	880	-16383	-148	-8956	-2340	-12927	-41	-10353	-3264	-13895	-300	-9997	-3336	-11417	-183	-2674	6672	-15523	-105	-21	-96	-69	-166	-10192	4348	-15231	-348	-10566	4137	-11539	-217	-8989	4691	-13388	-62	-55	-104	43	-147	19	34	-75	-18	-58	80	-30	2
0.820833	-156	-2752	844	-16324	-158	-8754	-2364	-12990	-32	-10127	-3254	-13978	-262	-9839	-3242	-11501	-178	-2357	6702	-15838	-103	-19	-97	-64	-151	-10169	4414	-15240	-127	-10532	4296	-11636	-201	-8891	4813	-13372	-61	-58	-104	44	-148	21	33	-72	-16	-57	85	-28	2
0.821667	-148	-2577	788	-16258	-120	-8566	-2386	-13063	-31	-9903	-3255	-14075	-220	-9678	-3168	-11586	-109	-2016	6726	-16179	-103	-19	-96	-65	-94	-10142	4476	-15231	18	-10504	4451	-11726	-98	-8792	4933	-13354	-62	-55	-101	44	-151	19	34	-72	-21	-57	79	-29	0
0.822500	-154	-2398	716	-16180	-99	-8384	-2407	-13142	-25	-9680	-3252	-14175	-254	-9500	-3092	-11677	-87	-1651	6727	-16539	-104	-22	-98	-66	-121	-10111	4529	-15206	-27	-10463	4615	-11806	51	-8694	5055	-13344	-62	-58	-161	41	-148	17	34	-70	-16	-56	84	-26	2
0.823333	-163	-2221	629	-16087	-90	-8199	-2425	-13228	-62	-9452	-3257	-14287	-280	-9315	-3030	-11761	-138	-1272	6700	-16901	-105	-22	-100	-70	-118	-10081	4577	-15173	-134	-10427	4773	-11872	105	-8595	5173	-13335	-65	-59	-107	39	-156	12	29	-76	-24	-63	76	-32	-5
0.824167	-156	-2048	539	-15995	-108	-8020	-2441	-13327	-79	-9219	-3255	-14398	-252	-9116	-2993	-11847	-152	-871	6651	-17256	-108	-24	-102	-70	-83	-10035	4631	-15126	-52	-10377	4934	-11919	66	-8488	5294	-13324	-66	-58	-112	43	-151	18	33	-73	-24	-60	81	-29	0
0.825000	-147	-1869	448	-15881	-125	-7828	-2445	-13422	-82	-8978	-3249	-14521	-238	-8902	-2916	-11916	-150	-459	6572	-17594	-105	-21	-100	-73	-152	-9987	4680	-15075	81	-10332	5087	-11954	50	-8392	5414	-13315	-63	-57	-105	38	-151	17	33	-75	-24	-60	78	-30	2
0.825833	-154	-1688	349	-15766	-90	-7636	-2443	-13516	-66	-8731	-3238	-14643	-185	-8670	-2867	-11992	-186	-42	6462	-17900	-110	-23	-99	-66	-260	-9933	4730	-15017	168	-10277	5235	-11968	57	-8292	5538	-13310	-63	-60	-109	37	-150	19	39	-76	-22	-58	82	-30	-1
0.826667	-152	-1503	257	-15645	-56	-7433	-2433	-13619	-56	-8484	-3221	-14765	-145	-8428	-2823	-12037	-165	385	6314	-18158	-105	-19	-98	-69	-279	-9875	4786	-14962	178	-10214	5394	-11968	19	-8196	5662	-13306	-62	-57	-108	40	-150	19	36	-74	-19	-58	77	-27	0
0.827500	-121	-1318	167	-15515	-47	-7227	-2415	-13705	-68	-8231	-3199	-14885	-180	-8170	-2775	-12086	-74	826	6130	-18356	-104	-23	-100	-69	-252	-9809	4841	-14903	135	-10145	5501	-11948	-112	-8107	5794	-13306	-62	-57	-110	39	-147	19	35	-69	-17	-58	84	-27	-1
0.828333	-109	-1127	92	-15388	-43	-7012	-2383	-13790	-50	-7972	-3176	-15006	-194	-7897	-2745	-12118	-32	1244	5914	-18479	-102	-19	-84	-66	-266	-9739	4901	-14853	81	-10067	5621	-11912	-190	-8023	5929	-13311	-61	-58	-103	44	-150	18	35	-73	-17	-58	81	-29	2
0.829167	-109	-942	24	-15265	-31	-6796	-2344	-13853	-23	-7709	-3145	-15119	-234	-7600	-2709	-12141	-109	1672	5654	-18528	-103	-23	-100	-67	-277	-9667	4967	-14807	-72	-9978	5738	-11862	-162	-7944	6066	-13319	-65	-57	-107	36	-147	19	35	-73	-19	-57	81	-29	4
0.830000	-108	-754	-29	-15164	-3	-6576	-2296	-13935	-46	-7445	-3122	-15236	-258	-7308	-2683	-12152	-139	2092	5360	-18491	-105	-22	-100	-70	-267	-9598	5037	-14776	-171	-9880	5848	-11802	-137	-7876	6212	-13338	-65	-60	-108	39	-151	16	33	-76	-25	-59	78	-31	0
0.830833	-109	-568	-67	-15037	20	-6355	-2238	-13989	-55	-7180	-3093	-15341	-229	-6997	-2658	-12147	-87	2505	5036	-18358	-112	-25	-104	-70	-265	-9515	5118	-14750	-159	-9771	5941	-11728	-158	-7810	6361	-13358	-65	-60	-110	36	-145	15	27	-79	-23	-58	79	-31	-3
0.831667	-100	-374	-85	-14908	17	-6131	-2169	-14030	-48	-6912	-3064	-15438	-229	-6672	-2639	-12136	-112	2928	4688	-18136	-111	-25	-102	-73	-273	-9428	5206	-14740	-131	-9643	6033	-11650	-213	-7751	6517	-13388	-63	-63	-110	35	-152	11	29	-79	-24	-63	73	-35	-4
0.832500	-87	-183	-92	-14847	-6	-5915	-2081	-14055	-69	-6644	-3054	-15523	-195	-6334	-2624	-12107	-168	3342	4325	-17821	-107	-25	-104	-72	-262	-9352	5309	-14732	-77	-9506	6129	-11550	-201	-7695	6681	-13422	-65	-62	-108	38	-150	13	33	-76	-22	-61	81	-31	-1
0.833333	-83	9	-80	-14761	-65	-5696	-2019	-14069	-78	-6377	-3016	-15595	-148	-5990	-2616	-12063	-231	3742	3963	-17429	-105	-23	-101	-73	-270	-9265	5420	-14740	34	-9354	6221	-11464	-161	-7640	6842	-13461	-65	-59	-107	37	-152	16	33	-76	-19	-58	85	-35	-3
0.834167	-82	207	-52	-14693	-76	-5485	-1945	-14078	-30	-6110	-2992	-15683	-110	-5642	-2613	-12009	-185	4139	3606	-16964	-109	-23	-101	-70	-241	-9173	5544	-14761	34	-9189	6314	-11362	-193	-7586	7009	-13513	-62	-78	-110	38	-152	18	34	-79	-21	-53	81	-30	0
0.835000	-64	398	-16	-14645	-13	-5297	-1861	-14071	-3	-5853	-2973	-15707	-131	-5299	-2622	-11944	-112	4517	3272	-16456	-102	-25	-98	-72	-208	-9078	5673	-14794	-18	-9018	6407	-11263	-239	-7536	7175	-13570	-62	-58	-107	41	-151	19	34	-76	-21	-55	80	-32	-1
0.835833	-97	589	26	-14606	25	-5121	-1791	-14063	1	-5603	-2960	-15742	-161	-4950	-2634	-11864	-91	4889	2968	-15896	-109	-27	-100	-72	-202	-8981	5825	-14833	-46	-8836	6502	-11160	-163	-7479	7339	-13649	-63	-60	-109	38	-152	20	35	-77	-24	-56	79	-31	-3
0.836667	-76	781	72	-14586	36	-4955	-1727	-14053	19	-5362	-2942	-15768	-150	-4611	-2665	-11774	-126	5243	2707	-15320	-110	-24	-100	-70	-240	-8879	5977	-14881	-98	-8651	6599	-11066	-248	-7420	7500	-13714	-62	-59	-105	37	-151	19	34	-78	-22	-58	79	-32	2
0.837500	-81	975	123	-14580	33	-4812	-1677	-14044	5	-5137	-2932	-15774	-155	-4281	-2700	-11667	-179	5584	2505	-14740	-109	-25	-101	-70	-231	-8773	6140	-14942	-101	-8461	6701	-10967	-341	-7356	7659	-13811	-60	-61	-108	34	-152	18	33	-77	-18	-60	80	-31	0
0.838333	-90	1162	168	-14586	37	-4677	-1638	-14042	-32	-4926	-2918	-15770	-219	-3953	-2751	-11546	-109	5903	2377	-14182	-105	-27	-98	-70	-184	-8661	6311	-15002	-87	-8271	6803	-10872	-222	-7285	7809	-13884	-66	-59	-110	39	-155	16	32	-79	-19	-58	77	-35	-27
0.839167	-92	1350	215	-14611	64	-4578	-1612	-14046	-82	-4732	-2907	-15757	-266	-3643	-2806	-11411	-64	6202	2326	-13663	-110	-27	-101	-73	-187	-8548	6485	-15067	-88	-8081	6910	-10776	-132	-7211	7959	-13981	-69	-61	-111	36	-151	18	33	-77	-25	-58	80	-30	1
0.840000	-107	1536	250	-14640	50	-4458	-1616	-14056	-109	-4554	-2895	-15728	-269	-3351	-2873	-11253	-83	6475	2365	-13192	-107	-19	-98	-74	-246	-8434	6665	-15126	-59	-7897	7018	-10678	-156	-7130	8098	-14072	-66	-60	-108	37	-151	19	33	-76	-26	-58	68	-32	-3
0.840833	-124	1717	276	-14690	34	-4370	-1640	-14087	-110	-4402	-2883	-15714	-247	-3074	-2954	-11078	-68	6719	2495	-12795	-109	-23	-98	-68	-300	-8307	6842	-15179	-57	-7718	7130	-10580	-72	-7043	8233	-14170	-62	-57	-102	38	-148	38	45	-76	-19	-53	84	-28	2
0.841667	-121	1896	303	-14745	42	-4280	-1676	-14129	-124	-4272	-2870	-15647	-263	-2823	-3047	-10883	-10	6940	2715	-12481	-112	-22	-96	-67	-202	-8189	7014	-15223	-118	-7554	7240	-10486	-59	-6952	8356	-14265	-60	-57	-109	38	-150	18	37	-74	-21	-56	81	-29	-3
0.842500	-132	2063	316	-14811	-21	-4216	-1743	-14186	-135	-4169	-2860	-15596	-591	-2595	-3148	-10665	5	7122	3031	-12251	-104	-19	-95	-68	-121	-8073	7183	-15249	-77	-7401	7357	-10387	5	-6859	8478	-14351	-62	-59	-108	37	-152	21	36	-76	-19	-53	84	-29	0
0.843333	-133	2222	321	-14888	-46	-4133	-1827	-14263	-133	-4098	-2851	-15546	-840	-2398	-3267	-10430	-3	7276	3384	-12122	-104	-18	-97	-68	-128	-7959	7343	-15263	11	-7265	7461	-10284	114	-6765	8587	-14439	-61	-58	-104	39	-150	-1	32	-74	-24	-58	82	-33	0
0.844167	-133	2370	318	-14971	-12	-4065	-1942	-14357	-138	-4054	-2836	-15494	-653	-2230	-3394	-10172	21	7391	3894	-12081	-105	-24	-97	-67	-139	-7854	7495	-15255	53	-7146	7562	-10181	158	-6678	8690	-14511	-65	-68	-105	36	-152	20	35	-75	-22	-57	81	-29	0
0.845000	-153	2509	308	-15059	-3	-3987	-2073	-14465	-170	-4036	-2853	-15447	-531	-2085	-3532	-9898	95	7474	4426	-12135	-98	-21	-96	-84	-134	-7752	7632	-15225	23	-7043	7681	-10075	116	-6587	8788	-14567	-60	-57	-107	38	-149	18	34	-74	-23	-56	84	-44	0
0.845833	-158	2638	293	-15154	18	-3908	-2228	-14586	-176	-4040	-2866	-15397	-514	-1978	-3684	-9603	104	7522	5000	-12269	-102	-21	-97	-68	-51	-7663	7760	-15168	-67	-6958	7789	-9963	106	-6502	8883	-14611	-62	-56	-107	37	-150	20	34	-73	-18	-53	85	-30	0
0.846667	-156	2748	276	-15252	21	-3829	-2401	-14717	-185	-4070	-2890	-15360	-441	-1901	-3846	-9296	24	7535	5608	-12471	-107	-19	-96	-66	-16	-7582	7879	-15083	-46	-6887	7892	-9852	146	-6425	8976	-14631	-60	-53	-105	37	-153	21	35	-70	-19	-64	81	-36	0
0.847500	-162	2854	254	-15358	-11	-3747	-2593	-14861	-169	-4129	-2938	-15355	-388	-1853	-4019	-8975	2	7516	6228	-12732	-101	-18	-98	-66	-26	-7511	7981	-14972	22	-6838	7995	-9729	121	-6353	9119	-14631	-60	-53	-103	40	-153	24	36	-72	-21	-55	85	-28	2
0.848333	-144	2946	231	-15468	24	-3663	-2803	-15006	-145	-4185	-3003	-15304	-345	-1841	-4207	-8650	4	7468	6840	-13035	-103	-17	-98	-64	-1	-7459	8070	-14834	55	-6807	8099	-9615	115	-6298	9150	-14614	-63	-57	-107	39	-150	16	34	-74	-17	-57	87	-32	-4
0.849167	-147	3012	199	-15580	11	-3580	-3003	-15156	-178	-4268	-3096	-15289	-234	-1862	-4404	-8317	1	7376	7419	-13358	-101	-22	-98	-66	3	-7410	8159	-14669	-50	-6785	8206	-9494	157	-6291	9233	-14571	-62	-57	-108	40	-146	18	33	-74	-15	-53	84	-29	0
0.850000	-169	3086	173	-15696	4	-3494	-3273	-15304	-238	-4353	-3215	-15279	-228	-1912	-4610	-7995	18	7267	7956	-13688	-102	-22	-99	-70	-15	-7372	8241	-14478	-44	-6785	8311	-9379	158	-6204	9321	-14507	-63	-60	-107	36	-151	16	30	-78	-21	-57	78	-43	0
0.850833	-183	3141	144	-15818	34	-3421	-3527	-15457	-246	-4441	-3365	-15285	-230	-1994	-4826	-7685	42	7125	8435	-14011	-107	-25	-103	-73	-100	-7350	8322	-14266	20	-6797	8418	-9260	200	-6174	9409	-14418	-66	-60	-108	38	-154	17	29	-75	-23	-57	79	-32	1
0.851667	-174	3194	119	-15943	28	-3346	-3794	-15597	-260	-4528	-3546	-15293	-96	-2100	-5044	-7385	47	6970	8851	-14306	-107	-22	-97	-68	-147	-7331	8406	-14033	1	-6817	8531	-9144	197	-6142	9505	-14308	-60	-60	-107	40	-151	19	30	-75	-23	-56	81	-33	12
0.852500	-177	3242	92	-16069	41	-3283	-4079	-15734	-233	-4613	-3764	-15311	2	-2232	-5270	-7102	32	6794	9186	-14562	-108	-24	-101	-70	-149	-7318	8491	-13776	6	-6846	8655	-9027	148	-6121	9601	-14175	-63	-60	-107	36	-151	20	35	-73	-24	-58	82	-31	0
0.853333	-180	3288	67	-16203	40	-3227	-4354	-15864	-185	-4688	-4020	-15344	23	-2392	-5500	-6852	-49	6606	9439	-14768	-105	-21	-101	-66	-160	-7312	8584	-13528	-55	-6882	8779	-8927	103	-6102	9705	-14029	-61	-59	-105	41	-149	20	15	-75	-19	-59	80	-47	-4
0.854167	-183	3328	44	-16350	21	-3186	-4655	-15997	-167	-4758	-4313	-15388	-11	-2572	-5725	-6633	-65	6405	9600	-14921	-102	-21	-102	-69	-249	-7311	8688	-13261	-152	-6922	8921	-8827	142	-6086	9819	-13866	-64	-60	-109	41	-150	20	33	-74	-21	-57	82	-29	1
0.855000	-190	3370	25	-16503	18	-3153	-4961	-16109	-184	-4812	-4647	-15439	32	-2774	-5957	-6456	20	6200	9682	-15016	-102	-9	-100	-67	-341	-7326	8804	-12996	-163	-6967	9069	-8738	88	-6067	9934	-13700	-61	-60	-104	42	-149	20	33	-74	-18	-58	82	-34	0
0.855833	-191	3417	3	-16663	-32	-3136	-5281	-16230	-182	-4852	-5017	-15501	79	-2997	-6178	-6321	33	5990	9685	-15052	-105	-24	-101	-68	-338	-7313	8932	-12737	-177	-7014	9236	-8655	62	-6052	10059	-13527	-58	-62	-107	37	-151	19	33	-73	-19	-58	81	-31	0
0.856667	-200	3467	-15	-16837	-14	-3126	-5612	-16340	-159	-4886	-5426	-15582	38	-3229	-6405	-6232	43	5776	9619	-15032	-105	-26	-102	-64	-332	-7317	9076	-12485	-176	-7065	9397	-8584	85	-6030	10190	-13347	-65	-63	-110	35	-151	15	30	-77	-25	-65	77	-38	-4
0.857500	-199	3519	-30	-17017	-9	-3130	-5956	-16441	-154	-4875	-5867	-15666	29	-3469	-6623	-6192	22	5573	9491	-14956	-108	-28	-104	-73	-338	-7315	9233	-12241	-168	-7100	9582	-8513	84	-6003	10332	-13168	-65	-62	-109	36	-155	16	29	-76	-21	-62	80	-34	-3
0.858333	-200	3587	-32	-17203	-75	-3130	-6299	-16558	-177	-4898	-6336	-15764	0	-3720	-6833	-6198	-28	5379	9321	-14836	-107	-26	-113	-70	-264	-7311	9403	-12012	-159	-7137	9772	-8453	37	-5967	10480	-12992	-65	-62	-105	37	-154	3	30	-76	-23	-65	78	-36	-6
0.859167	-208	3653	-33	-17396	-94	-3139	-6656	-16665	-181	-4881	-6835	-15864	22	-3966	-7042	-6250	-21	5199	9116	-14681	-108	-29	-102	-72	-132	-7299	9572	-11800	-124	-7164	9972	-8398	16	-5926	10635	-12824	-66	-61	-108	37	-151	17	30	-79	-22	-57	84	-32	-1
0.860000	-210	3727	-24	-17589	-118	-3139	-7022	-16770	-166	-4844	-7358	-15976	74	-4199	-7249	-6348	27	5037	8893	-14497	-104	-24	-100	-62	-49	-7278	9776	-11606	-126	-7174	10177	-8340	-10	-5874	10797	-12666	-60	-58	-103	42	-148	19	32	-74	-19	-56	82	-29	0
0.860833	-205	3806	-6	-17790	-134	-3139	-7399	-16875	-152	-4787	-7890	-16094	-6	-4419	-7461	-6487	41	4893	8662	-14297	-105	-22	-99	-66	-92	-7256	9970	-11433	-73	-7173	10379	-8285	-23	-5822	10955	-12516	-64	-58	-105	40	-151	18	37	-73	-18	-53	84	-27	2
0.861667	-206	3888	21	-17985	-105	-3131	-7783	-16980	-168	-4716	-8448	-16214	-23	-4623	-7676	-6672	32	4766	8444	-14098	-105	-22	-73	-66	-162	-7223	10164	-11281	15	-7160	10568	-8234	-41	-5758	11114	-12382	-61	-59	-103	40	-150	21	35	-66	-49	-57	84	-28	4
0.862500	-212	3959	54	-18169	-118	-3114	-8179	-17077	-181	-4623	-9008	-16335	4	-4797	-7903	-6891	57	4663	8238	-13909	-104	-22	-98	-67	-154	-7177	10352	-11143	45	-7127	10757	-8175	1	-5684	11270	-12260	-61	-58	-105	42	-150	21	36	-70	-17	-52	82	-29	0
0.863333	-213	4032	98	-18343	-79	-3079	-8577	-17178	-165	-4510	-9575	-16456	-42	-4936	-8151	-7141	54	4584	8085	-13737	-107	-19	-99	-68	-58	-7124	10526	-11039	-16	-7077	10928	-8110	-117	-5610	11417	-12152	-61	-59	-107	42	-154	18	33	-73	-38	-61	81	-28	0
0.864167	-207	4098	144	-18505	-66	-3030	-8981	-17265	-141	-4370	-10136	-16573	-73	-5033	-8413	-7425	32	4528	7929	-13589	-103	-22	-99	-67	87	-7059	10685	-10946	-94	-7003	11084	-8037	-301	-5534	11549	-12063	-59	-59	-105	38	-150	19	34	-76	-17	-58	80	-29	1
0.865000	-197	4154	218	-18648	-104	-2964	-9386	-17341	-167	-4206	-10691	-16676	-99	-5079	-8712	-7735	33	4494	7829	-13470	-107	-24	-99	-74	142	-6984	10824	-10870	-134	-6914	11211	-7959	-393	-5450	11676	-11983	-62	-58	-109	37	-153	16	34	-77	-19	-66	79	-31	-1
0.865833	-198	4200	290	-18769	-93	-2877	-9795	-17395	-165	-4007	-11227	-16759	-127	-5069	-9037	-8064	78	4485	7773	-13389	-107	-18	-100	-67	102	-6897	10940	-10808	-185	-6801	11316	-7860	-359	-5357	11788	-11914	-64	-56	-110	41	-151	19	34	-75	-17	-56	79	-29	-3
0.866667	-206	4235	377	-18861	-80	-2762	-10191	-17421	-110	-3777	-11731	-16811	-144	-4998	-9403	-8418	53	4495	7762	-13341	-107	-19	-100	-67	54	-6801	11022	-10758	-291	-6678	11385	-7771	-435	-5264	11868	-11859	-63	-55	-107	39	-150	19	35	-74	-22	-55	85	-52	0
0.867500	-211	4253	467	-18929	-95	-2626	-10584	-17418	-66	-3508	-12220	-16834	-171	-4858	-9815	-8793	12	4523	7788	-13332	-107	-18	-100	-68	38	-6691	11075	-10718	-320	-6536	11427	-7671	-344	-5164	11932	-11808	-61	-53	-104	39	-151	18	37	-73	-17	-52	80	-27	0
0.868333	-206	4253	561	-18972	-55	-2468	-10966	-17372	-90	-3203	-12659	-16822	-179	-4666	-10275	-9194	53	4566	7847	-13357	-102	-14	-97	-65	75	-6577	11093	-10680	-391	-6383	11430	-7551	-260	-5063	11968	-11768	-61	-51	-107	43	-142	23	37	-72	-19	-56	80	-27	-1
0.869167	-199	4228	677	-18992	-30	-2294	-11332	-17289	-114	-2863	-13069	-16766	-173	-4381	-10781	-9618	86	4612	7932	-13415	-99	-16	-99	-67	50	-6457	11073	-10656	-544	-6224	11403	-7436	-196	-4958	11973	-11736	-61	-56	-108	41	-148	22	35	-75	-18	-55	82	-27	0
0.870000	-215	4193	763	-18989	-67	-2097	-11682	-17149	-122	-2485	-13442	-16661	-168	-4048	-11340	-10072	32	4672	8041	-13505	-105	-21	-100	-68	-13	-6332	11015	-10634	-482	-6066	11339	-7326	-116	-4850	11948	-11708	-63	-59	-105	39	-151	21	34	-77	-26	-56	80	-36	0
0.870833	-215	4136	865	-18967	-78	-1891	-12003	-16958	-128	-2076	-13763	-16505	-165	-3646	-11944	-10554	-21	4721	8155	-13610	-109	-22	-102	-69	-24	-6206	10923	-10611	-391	-5898	11250	-7217	13	-4734	11879	-11681	-64	-40	-84	39	-151	19	34	-78	-23	-56	82	-29	2
0.871667	-218	4059	971	-18922	-55	-1658	-12291	-16701	-125	-1627	-14038	-16297	-193	-3187	-12584	-11072	-59	4778	8290	-13728	-107	-23	-97	-69	-62	-6069	10803	-10591	-368	-5735	11131	-7120	-1	-4608	11810	-11658	-63	-58	-104	38	-151	21	38	-77	-21	-55	80	-30	-1
0.872500	-224	3970	1078	-18874	-72	-1417	-12540	-16381	-115	-1148	-14271	-16031	-214	-2675	-13266	-11634	-127	4829	8417	-13856	-105	-22	-101	-70	-133	-5936	10653	-10572	-396	-5575	10995	-7033	-104	-4478	11699	-11632	-64	-56	-105	36	-156	18	32	-77	-22	-57	81	-30	1
0.873333	-214	3880	1184	-18792	-83	-1168	-12746	-15997	-112	-646	-14464	-15709	-153	-2122	-13985	-12247	-119	4870	8541	-13995	-109	-22	-100	-69	-168	-5801	10466	-10552	-326	-5420	10839	-6969	-9	-4337	11549	-11608	-64	-60	-109	38	-158	19	29	-51	-23	-58	77	-34	-3
0.874167	-220	3773	1286	-18717	-38	-912	-12904	-15548	-115	-122	-14621	-15337	-189	-1527	-14718	-12902	-76	4906	8659	-14100	-107	-22	-103	-70	-196	-5660	10265	-10533	-179	-5270	10685	-6922	132	-4186	11380	-11581	-64	-57	-104	38	-152	19	32	-77	-19	-53	82	-30	0
0.875000	-217	3668	1403	-18634	-66	-653	-12998	-15023	-99	419	-14741	-14914	-201	-912	-15463	-13612	-103	4918	8768	-14207	-107	-24	-100	-72	-190	-5522	10043	-10514	-188	-5130	10513	-6910	113	-4030	11180	-11546	-64	-58	-103	38	-151	19	35	-75	-22	-43	81	-36	0
0.875833	-222	3560	1520	-18533	-74	-372	-13038	-14435	-80	970	-14834	-14450	-142	-287	-16206	-14373	-160	4947	8865	-14301	-108	-22	-100	-68	-151	-5381	9811	-10497	-179	-4995	10356	-6918	148	-3865	10960	-11519	-67	-59	-104	37	-155	19	35	-76	-23	-57	81	-31	-5
0.876667	-233	3464	1643	-18481	-72	-135	-13011	-13787	-87	1515	-14912	-13958	-116	339	-16944	-15197	-164	4955	8951	-14378	-115	-25	-99	-68	-181	-5243	9571	-10488	-273	-4869	10195	-6966	147	-3682	10717	-11487	-65	-59	-107	39	-156	18	32	-76	-26	-58	78	-3	-7
0.877500	-225	3374	1776	-18413	-53	109	-12915	-13093	-75	2052	-14978	-13438	-116	963	-17659	-16073	-113	4952	9032	-14438	-107	-24	-103	-72	-257	-5095	9331	-10479	-283	-4742	10049	-7042	135	-3492	10455	-11455	-65	-61	-110	36	-152	18	32	-76	-22	-56	79	-36	1
0.878333	-222	3305	1923	-18354	-28	353	-12759	-12347	-60	2583	-15038	-12899	-83	1558	-18338	-16998	-116	4950	9100	-14483	-104	-25	-102	-69	-280	-4955	9089	-10484	-139	-4625	9922	-7154	64	-3297	10183	-11418	-64	-59	-105	36	-159	15	28	-78	-25	-58	79	-36	-7
0.879167	-223	3251	2088	-18308	-17	591	-12539	-11569	-58	3093	-15101	-12346	-115	2142	-18958	-17960	-100	4942	9186	-14513	-107	-25	-104	-72	-289	-4801	8860	-10489	-56	-4505	9810	-7311	43	-3092	9905	-11385	-62	-62	-110	35	-151	18	29	-76	-23	-57	78	-31	-1
0.880000	-217	3230	2265	-18278	2	824	-12253	-10754	-38	3577	-15181	-11796	-111	2678	-19508	-18940	-122	4934	9265	-14533	-107	-21	-98	-69	-290	-4647	8649	-10502	-5	-4383	9722	-7455	-72	-2884	9624	-11345	-60	-59	-103	42	-151	21	33	-73	-21	-55	80	-32	4
0.880833	-204	3232	2465	-18263	10	1040	-11930	-9933	-23	4035	-15271	-11259	-96	3165	-19982	-19946	-167	4933	9350	-14559	-103	-19	-99	-68	-277	-4487	8448	-10525	-25	-4259	9649	-7640	-132	-2667	9340	-11309	-59	-55	-102	42	-150	21	33	-72	-18	-55	82	-31	0
0.881667	-194	3266	2688	-18270	0	1251	-11531	-9116	-33	4448	-15392	-10743	-115	3591	-20367	-20950	-108	4927	9444	-14595	-108	-24	-101	-79	-305	-4335	8261	-10565	-1	-4139	9582	-7848	-199	-2459	9053	-11275	-65	-61	-107	36	-156	16	29	-73	-22	-55	85	-38	-4
0.882500	-205	3330	2949	-18296	-44	1449	-11117	-8317	-50	4824	-15534	-10253	-79	3965	-20650	-21953	-141	4933	9549	-14638	-104	-23	-100	-70	-289	-4173	8098	-10607	-8	-4013	9532	-8064	-271	-2249	8782	-11237	-61	-56	-107	36	-150	18	34	-75	-18	-55	79	-31	2
0.883333	-214	3431	3206	-18339	-11	1649	-10673	-7534	-62	5142	-15700	-9791	-82	4276	-20821	-22913	-201	4944	9671	-14705	-105	-24	-101	-70	-270	-4015	7953	-10661	-120	-3887	9485	-8283	-276	-2044	8519	-11205	-65	-60	-107	40	-159	15	30	-77	-22	-61	79	-34	-1
0.884167	-201	3560	3499	-18401	-44	1835	-10219	-6793	-70	5456	-15889	-9369	-141	4521	-20874	-23835	-180	4963	9806	-14795	-108	-26	-102	-72	-224	-3852	7838	-10727	-83	-3760	9449	-8496	-386	-1843	8271	-11173	-66	-59	-108	39	-154	17	33	-77	-24	-55	80	-31	-3
0.885000	-197	3721	3810	-18477	-18	2023	-9757	-6103	-73	5703	-16095	-8992	-146	4707	-20809	-24685	-202	4989	9958	-14913	-105	-27	-100	-69	-185	-3695	7744	-10803	-32	-3622	9410	-8708	-837	-1658	8044	-11143	-64	-58	-108	40	-153	13	33	-76	-24	-52	77	-33	0
0.885833	-193	3912	4145	-18568	-7	2204	-9313	-5474	-72	5903	-16308	-8665	-88	4832	-20617	-25461	-214	5018	10123	-15062	-107	-23	-100	-69	-197	-3536	7670	-10881	-84	-3489	9369	-8902	-1650	-1470	7837	-11115	-66	-60	-109	39	-147	18	34	-76	-25	-56	81	-27	0
0.886667	-186	4124	4476	-18667	13	2382	-8888	-4924	-53	6056	-16517	-8390	-100	4900	-20315	-26169	-176	5052	10297	-15243	-107	-24	-97	-68	-252	-3382	7616	-10969	-165	-3363	9319	-9077	-1582	-1302	7647	-11088	-63	-55	-108	41	-152	19	23	-74	-34	-55	77	-32	2
0.887500	-178	4358	4815	-18775	50	2552	-8530	-4454	-62	6157	-16715	-8174	-110	4920	-19885	-26740	-130	5083	10477	-15445	-104	-22	-98	-68	-230	-3234	7587	-11062	-142	-3233	9262	-9229	-971	-1140	7487	-11068	-61	-55	-110	41	-149	21	35	-77	-19	-55	84	-26	4
0.888333	-172	4602	5158	-18884	13	2713	-8156	-4075	-86	6209	-16887	-8013	-74	4894	-19351	-27229	-121	5084	10660	-15668	-101	-18	-95	-64	-246	-3094	7567	-11158	-116	-3111	9197	-9356	-877	-986	7346	-11051	-59	-53	-104	43	-156	21	36	-73	-18	-53	84	-30	1
0.889167	-176	4850	5477	-18993	0	2872	-7864	-3791	-82	6207	-17018	-7911	-84	4834	-18713	-27607	-143	5120	10835	-15905	-107	-22	-94	-66	-258	-2956	7577	-11260	-81	-2994	9117	-9454	-675	-843	7228	-11039	-65	-58	-109	38	-151	18	35	-76	-23	-55	84	-32	0
0.890000	-176	5104	5779	-19094	-23	3021	-7631	-3605	-76	6151	-17097	-7873	-83	4735	-17982	-27877	-112	5116	10999	-16152	-108	-23	-102	-72	-228	-2832	7562	-11362	-134	-2895	9031	-9524	-449	-716	7135	-11039	-66	-59	-111	34	-156	13	29	-80	-26	-67	75	-42	-5
0.890833	-171	5345	6046	-19184	-42	3152	-7462	-3519	-81	6045	-17117	-7895	-85	4622	-17204	-28038	-75	5104	11152	-16388	-110	-25	-101	-73	-219	-2713	7578	-11460	-210	-2794	8943	-9563	-210	-587	7073	-11031	-62	-59	-112	36	-151	15	32	-78	-22	-57	79	-30	-5
0.891667	-165	5591	6284	-19245	-31	3289	-7343	-3517	-62	5903	-17034	-7973	-119	4496	-16356	-28084	-119	5068	11291	-16605	-102	-24	-98	-67	-225	-2606	7598	-11553	-211	-2712	8843	-9569	38	-466	7030	-11040	-65	-60	-108	53	-150	18	32	-79	-23	-60	94	-33	0
0.892500	-161	5817	6472	-19285	-69	3392	-7283	-3614	-76	5706	-16874	-8110	68	4364	-15457	-28055	-182	5007	11410	-16802	-107	-23	-99	-70	-242	-2505	7623	-11642	-242	-2634	8750	-9553	93	-352	7012	-11050	-63	-59	-110	39	-155	19	34	-77	-22	-58	81	-31	-8
0.893333	-162	6026	6602	-19291	-79	3511	-7278	-3795	-91	5469	-16620	-8315	391	4226	-14542	-27918	-193	4927	11506	-16965	-110	-21	-99	-67	-243	-2417	7651	-11727	-214	-2571	8653	-9514	47	-246	7016	-11072	-69	-56	-107	40	-150	3	35	-79	-23	-58	79	-32	0
0.894167	-172	6207	6677	-19265	-87	3599	-7315	-4054	-79	5192	-16262	-8572	344	4098	-13619	-27701	-174	4822	11574	-17089	-108	-24	-99	-67	-215	-2348	7677	-11803	-208	-2516	8569	-9459	170	-144	7039	-11097	-63	-56	-110	40	-151	20	32	-77	-22	-57	81	-30	-1
0.895000	-158	6366	6693	-19199	-113	3680	-7387	-4385	-59	4875	-15809	-8888	214	3971	-12715	-27406	-211	4697	11619	-17160	-104	-22	-97	-67	-214	-2274	7704	-11871	-236	-2478	8490	-9380	223	-51	7087	-11130	-61	-55	-107	42	-151	20	37	-75	-22	-61	80	-32	1
0.895833	-148	6499	6639	-19093	-116	3744	-7485	-4768	-29	4536	-15257	-9258	182	3863	-11840	-27050	-198	4551	11637	-17192	-108	-21	-98	-66	-217	-2221	7732	-11929	-187	-2451	8424	-9300	126	35	7152	-11166	-65	-59	-107	41	-150	20	32	-75	-21	-58	81	-29	1
0.896667	-156	6597	6524	-18945	-75	3801	-7601	-5215	-45	4172	-14624	-9681	81	3760	-11020	-26630	-211	4386	11635	-17171	-102	-21	-99	-67	-197	-2187	7752	-11984	-208	-2441	8372	-9203	135	109	7234	-11210	-61	-58	-105	40	-146	17	32	-77	-27	-59	78	-33	-3
0.897500	-164	6673	6353	-18752	-76	3846	-7708	-5691	-68	3798	-13915	-10149	16	3675	-10254	-26154	-201	4212	11610	-17104	-107	-24	-99	-81	-214	-2164	7776	-12027	-264	-2438	8339	-9107	243	173	7339	-11259	-61	-59	-109	40	-150	17	32	-76	-19	-57	79	-32	-3
0.898333	-168	6715	6119	-18514	-63	3884	-7824	-6192	-81	3415	-13151	-10674	-36	3597	-9566	-25633	-139	4028	11565	-16994	-108	-25	-102	-74	-236	-2158	7792	-12064	-289	-2450	8315	-9013	207	224	7452	-11313	-67	-41	-112	35	-160	9	27	-80	-27	-62	73	-38	-5
0.899167	-170	6728	5842	-18243	-126	3910	-7918	-6712	-83	3041	-12326	-11244	-118	3530	-8963	-25068	-124	3843	11510	-16845	-109	-27	-103	-70	-222	-2157	7818	-12089	-343	-2464	8324	-8912	244	264	7586	-11364	-64	-59	-109	37	-156	17	32	-76	-22	-59	79	-34	1
0.900000	-165	6726	5537	-17926	-139	3945	-7974	-7234	-48	2690	-11478	-11845	-163	3478	-8447	-24455	-81	3671	11444	-16662	-107	-24	-97	-68	-215	-2178	7842	-12102	-340	-2492	8344	-8817	339	290	7736	-11411	-60	-57	-107	43	-155	18	32	-69	-23	-57	80	-32	0
0.900833	-164	6698	5201	-17580	-121	3979	-7982	-7750	-38	2368	-10599	-12485	-158	3430	-8037	-23798	-42	3503	11370	-16454	-103	-19	-98	-65	-211	-2213	7872	-12102	-201	-2526	8382	-8728	394	302	7913	-11466	-63	-58	-105	39	-147	19	34	-75	-17	-52	84	-29	1
0.901667	-171	6640	4844	-17210	-130	4000	-7991	-8263	-57	2083	-9792	-13160	-187	3380	-7716	-23103	-75	3345	11281	-16230	-103	-23	-98	-69	-201	-2267	7901	-12100	-198	-2577	8431	-8645	407	291	8069	-11495	-62	-57	-107	40	-141	18	40	-73	-19	-57	80	-29	1
0.902500	-158	6568	4490	-16810	-105	4029	-7940	-8749	-59	1852	-8996	-13857	-225	3332	-7523	-22365	-156	3206	11189	-16008	-104	-25	-98	-68	-228	-2339	7941	-12079	-275	-2618	8495	-8565	339	263	8253	-11523	-62	-62	-108	40	-149	18	32	-75	-22	-61	80	-30	-1
0.903333	-159	6471	4138	-16425	-96	4064	-7852	-9213	-94	1678	-8252	-14577	-251	3278	-7417	-21580	-176	3082	11092	-15784	-102	-23	-98	-72	-266	-2427	7983	-12051	-257	-2692	8568	-8488	389	220	8444	-11543	-62	-58	-107	41	-148	21	33	-73	-23	-58	80	-27	-1
0.904167	-159	6376	3805	-16025	-75	4101	-7713	-9651	-88	1566	-7571	-15316	-280	3226	-7396	-20752	-70	2981	10996	-15569	-105	-25	-97	-69	-236	-2535	8034	-12006	-198	-2762	8655	-8413	469	158	8646	-11550	-66	-59	-110	39	-151	18	30	-75	-23	-55	80	-30	0
0.905000	-158	6236	3498	-15623	-50	4150	-7537	-10063	-60	1526	-6969	-16062	-287	3169	-7462	-19884	-21	2903	10891	-15362	-103	-21	-97	-68	-195	-2656	8100	-11953	-116	-2836	8741	-8338	424	81	8847	-11541	-64	-57	-105	41	-155	17	25	-74	-22	-57	80	-27	2
0.905833	-152	6097	3227	-15242	-29	4197	-7334	-10441	-62	1551	-6466	-16808	-284	3105	-7596	-18983	-51	2846	10781	-15174	-109	-24	-98	-69	-190	-2794	8173	-11891	-138	-2918	8840	-8265	439	-9	9061	-11516	-66	-61	-111	40	-150	17	34	-75	-23	-59	82	-28	5
0.906667	-158	5951	2996	-14862	-35	4255	-7105	-10790	-56	1649	-6066	-17546	-315	3035	-7797	-18056	-82	2813	10666	-15006	-111	-24	-98	-70	-167	-2940	8255	-11815	-196	-3012	8923	-8183	398	-117	9269	-11482	-76	-57	-110	35	-154	-5	33	-76	-24	-59	80	-31	-6
0.907500	-152	5772	2803	-14516	-42	4313	-6861	-11110	-51	1807	-5765	-18262	-359	2978	-8040	-17092	-118	2799	10550	-14855	-111	-26	-97	-68	-172	-3095	8354	-11734	-86	-3102	9016	-8092	343	-234	9484	-11425	-63	-58	-107	39	-153	21	35	-70	-17	-53	71	-29	-4
0.908333	-150	5647	2667	-14187	-43	4382	-6605	-11395	-77	2028	-5568	-18932	-683	2917	-8314	-16120	-142	2807	10426	-14721	-104	-18	-95	-68	-180	-3261	8463	-11645	-28	-3204	9106	-7995	384	-366	9671	-11355	-60	-55	-107	40	-152	18	35	-72	-21	-56	84	-25	0
0.909167	-153	5496	2571	-13898	-44	4450	-6352	-11660	-94	2299	-5465	-19615	-973	2867	-8605	-15153	-163	2830	10297	-14606	-103	-6	-96	-68	-152	-3424	8586	-11553	-136	-3308	9196	-7884	326	-500	9892	-11278	-64	-56	-107	39	-148	20	34	-73	-26	-55	81	-26	0
0.910000	-151	5347	2513	-13640	-17	4516	-6110	-11907	-97	2607	-5457	-20235	-742	2820	-8903	-14209	-168	2864	10158	-14504	-103	-22	-100	-70	-182	-3592	8717	-11468	-171	-3422	9276	-7762	301	-648	10083	-11190	-58	-59	-109	40	-153	20	32	-75	-23	-58	82	-31	-1
0.910833	-148	5208	2501	-13419	-64	4575	-5888	-12131	-58	2940	-5528	-20797	-608	2792	-9181	-13286	-143	2913	10015	-14416	-109	-23	-100	-70	-183	-3758	8861	-11382	-63	-3534	9361	-7625	335	-799	10263	-11093	-65	-61	-112	39	-152	21	32	-74	-25	-57	82	-29	0
0.911667	-149	5079	2507	-13235	-94	4637	-5678	-12331	-56	3273	-5670	-21300	-663	2783	-9395	-12405	-163	2966	9867	-14327	-103	-22	-99	-69	-191	-3910	9012	-11302	-21	-3658	9438	-7473	240	-956	10436	-10989	-63	-58	-110	39	-150	18	33	-76	-22	-57	82	-31	-3
0.912500	-155	4962	2537	-13082	-69	4688	-5504	-12535	-86	3618	-5857	-21723	-599	2790	-9649	-11593	-180	3025	9708	-14248	-105	-22	-98	-69	-185	-4060	9179	-11227	-18	-3776	9522	-7311	108	-1115	10598	-10889	-64	-57	-107	39	-152	-6	36	-73	-19	-53	79	-32	0
0.913333	-148	4859	2586	-12967	-67	4727	-5362	-12721	-105	3937	-6086	-22072	-496	2808	-9811	-10822	-162	3088	9544	-14165	-105	-19	-97	-67	-119	-4198	9346	-11168	24	-3900	9598	-7136	215	-1280	10745	-10787	-61	-53	-108	40	-152	24	34	-73	-24	-58	78	-27	0
0.914167	-146	4775	2634	-12890	-105	4747	-5257	-12904	-104	4224	-6334	-22326	-438	2844	-9908	-10142	-171	3143	9376	-14082	-105	-22	-100	-75	-146	-4324	9522	-11120	67	-4029	9682	-6951	230	-1440	10879	-10697	-63	-61	-105	42	-150	24	34	-72	-18	-53	84	-31	3
0.915000	-150	4709	2671	-12843	-103	4756	-5167	-13087	-83	4463	-6590	-22485	-468	2881	-9939	-9551	-169	3193	9203	-14004	-108	-23	-100	-72	-153	-4445	9693	-11097	103	-4165	9765	-6767	76	-1606	11000	-10616	-62	-60	-109	40	-152	18	30	-76	-24	-57	79	-31	-3
0.915833	-145	4656	2689	-12826	-120	4727	-5149	-13270	-92	4642	-6831	-22544	-489	2928	-9891	-9050	-155	3233	9024	-13923	-105	-19	-99	-70	-153	-4552	9869	-11081	77	-4293	9850	-6577	22	-1782	11110	-10545	-66	-59	-105	42	-154	20	33	-75	-23	-53	79	-29	-3
0.916667	-135	4627	2686	-12839	-138	4679	-5144	-13453	-110	4751	-7046	-22497	-396	2961	-9764	-8636	-85	3272	8844	-13844	-102	-23	-100	-72	-129	-4649	10035	-11083	-26	-4430	9938	-6387	73	-1954	11210	-10494	-63	-27	-109	38	-152	18	28	-76	-24	-57	78	-28	-1
0.917500	-143	4617	2650	-12881	-102	4600	-5167	-13638	-41	4783	-7223	-22335	-264	2978	-9561	-8311	0	3294	8665	-13785	-109	-26	-101	-49	-101	-4744	10201	-11097	-115	-4557	10032	-6210	57	-2126	11304	-10450	-65	-60	-107	41	-151	16	30	-76	-24	-58	79	-32	-5
0.918333	-152	4618	2578	-12956	-72	4484	-5218	-13825	23	4724	-7354	-22068	-150	2962	-9280	-8067	10	3301	8487	-13706	-111	-25	-101	-72	-78	-4824	10355	-11133	-179	-4685	10132	-6041	25	-2300	11389	-10427	-65	-62	-105	37	-151	17	29	-78	-23	-61	78	-31	0
0.919167	-158	4640	2464	-13043	-61	4328	-5284	-14012	63	4574	-7432	-21690	-47	2903	-8930	-7892	-14	3306	8313	-13655	-110	-24	-101	-69	-69	-4905	10500	-11174	-179	-4823	10231	-5888	-44	-2475	11464	-10420	-66	-62	-107	49	-155	16	30	-75	-23	-57	77	-34	-1
0.920000	-146	4673	2325	-13151	-93	4137	-5368	-14199	3	4325	-7453	-21215	-102	2783	-8508	-7771	-43	3288	8141	-13618	-104	-22	-100	-67	-96	-4985	10631	-11222	-221	-4954	10327	-5765	-24	-2653	11535	-10429	-63	-56	-104	40	-150	16	30	-73	-23	-56	79	-29	2
0.920833	-146	4720	2114	-13307	-181	3892	-5466	-14382	-115	3976	-7418	-20648	-251	2590	-8041	-7694	-58	3271	7979	-13605	-107	-21	-97	-67	-111	-5063	10748	-11277	-297	-5078	10436	-5637	-51	-2834	11601	-10458	-62	-58	-103	45	-147	21	32	-73	-19	-52	82	-29	4
0.921667	-145	4770	1873	-13485	-242	3597	-5572	-14565	-201	3516	-7338	-20004	-286	2300	-7536	-7643	-28	3238	7812	-13620	-105	-22	-98	-67	-158	-5150	10837	-11331	-304	-5206	10529	-5554	56	-3024	11654	-10513	-60	-57	-105	42	-150	18	28	-73	-23	-57	81	-31	1
0.922500	-139	4830	1597	-13697	-232	3243	-5681	-14732	-188	2953	-7207	-19294	-260	1915	-7000	-7596	-41	3198	7670	-13666	-105	-23	-98	-67	-180	-5244	10910	-11380	-299	-5328	10614	-5485	156	-3211	11700	-10562	-63	-63	-109	41	-148	19	32	-74	-22	-58	80	-30	3
0.923333	-155	4889	1292	-13916	-216	2842	-5788	-14888	-186	2285	-7038	-18525	-246	1413	-6456	-7544	-98	3155	7499	-13744	-104	-27	-101	-73	-182	-5346	10962	-11429	-322	-5453	10684	-5450	74	-3411	11735	-10636	-64	-62	-109	38	-154	16	29	-77	-25	-61	79	-30	-5
0.924167	-160	4943	959	-14207	-202	2383	-5898	-15027	-189	1513	-6834	-17711	-145	800	-5912	-7455	-115	3128	7354	-13859	-110	-27	-100	-68	-182	-5454	10992	-11461	-322	-5569	10756	-5441	-19	-3606	11765	-10719	-66	-60	-109	43	-141	15	30	-77	-23	-53	80	-29	-3
0.925000	-149	5001	609	-14507	-154	1884	-5991	-15135	-142	658	-6602	-16875	-52	79	-5384	-7322	-74	3078	7205	-14000	-108	-24	-99	-68	-116	-5572	11001	-11478	-325	-5676	10805	-5457	-57	-3803	11788	-10806	-63	-57	-110	40	-153	17	30	-77	-27	-60	78	-30	-1
0.925833	-156	5050	253	-14844	-121	1325	-6076	-15223	-116	-276	-6356	-16033	-45	-738	-4885	-7135	-41	3044	7062	-14182	-108	-27	-114	-68	-81	-5692	10993	-11480	-286	-5787	10838	-5494	-114	-3999	11784	-10899	-63	-59	-108	39	-152	18	29	-75	-22	-57	80	-31	0
0.926667	-161	5093	-116	-15208	-126	731	-6146	-15278	-90	-1280	-6099	-15206	-4	-1646	-4421	-6868	-84	3023	6926	-14392	-109	-25	-99	-67	-131	-5822	10962	-11468	-294	-5895	10850	-5542	-28	-4201	11774	-10993	-64	-56	-108	37	-149	18	33	-75	-22	-59	80	-32	1
0.927500	-146	5125	-488	-15606	-99	99	-6193	-15298	-55	-2324	-5837	-14403	71	-2626	-4022	-6524	-76	3009	6786	-14632	-104	-25	-97	-70	-164	-5960	10913	-11431	-279	-5988	10844	-5632	113	-4402	11751	-11085	-64	-58	-108	40	-149	0	36	-74	-17	-56	82	-30	2
0.928333	-149	5141	-854	-16026	-88	-558	-6215	-15278	-53	-3408	-5580	-13638	43	-3658	-3643	-6095	-81	3006	6646	-14895	-100	-21	-96	-67	-143	-6106	10849	-11385	-291	-6085	10815	-5729	29	-4600	11720	-11173	-60	-53	-104	41	-146	18	35	-74	-17	-58	85	-27	1
0.929167	-159	5141	-1219	-16475	-64	-1235	-6213	-15221	-67	-4512	-5322	-12919	-34	-4704	-3335	-5579	-91	3016	6501	-15178	-105	-25	-95	-64	-215	-6253	10766	-11320	-253	-6172	10767	-5838	-178	-4803	11677	-11256	-63	-56	-105	41	-165	21	36	-75	-18	-58	82	-29	5
0.930000	-166	5123	-1545	-16937	-29	-1925	-6175	-15127	-72	-5618	-5079	-12273	-47	-5751	-3094	-4984	-121	3035	6348	-15474	-109	-26	-100	-67	-234	-6406	10673	-11249	-122	-6263	10695	-5970	-12	-5007	11620	-11326	-65	-61	-109	39	-151	17	32	-77	-25	-65	78	-29	-1
0.930833	-159	5080	-1934	-17419	-55	-2614	-6103	-14989	-77	-6692	-4834	-11688	-63	-6751	-2905	-4304	-148	3067	6194	-15780	-109	-35	-91	-67	-190	-6556	10569	-11160	-154	-6342	10610	-6089	96	-5203	11563	-11385	-65	-57	-109	39	-147	18	35	-76	-23	-58	80	-30	-5
0.931667	-152	5029	-2278	-17901	-57	-3290	-5988	-14809	-92	-7701	-4591	-11178	-78	-7689	-2773	-3558	-182	3109	6033	-16084	-108	-27	-102	-72	-199	-6710	10456	-11075	-303	-6421	10505	-6231	9	-5403	11497	-11434	-66	-61	-110	33	-153	15	32	-80	-26	-64	77	-35	-5
0.932500	-152	4955	-2622	-18381	-99	-3943	-5830	-14597	-57	-8682	-4347	-10739	-94	-8531	-2692	-2748	-142	3161	5867	-16388	-109	-27	-100	-69	-158	-6856	10344	-10981	-309	-6491	10393	-6362	-3	-5598	11427	-11469	-62	-59	-109	39	-158	20	32	-75	-22	-60	81	-31	0
0.933333	-147	4869	-2951	-18859	-108	-4560	-5621	-14349	-48	-9556	-4090	-10367	-135	-9261	-2617	-1884	-45	3216	5690	-16674	-107	-26	-101	-70	-137	-7004	10230	-10890	-214	-6557	10268	-6501	0	-5786	11360	-11487	-61	-59	-108	38	-151	19	29	-76	-23	-61	78	-30	0
0.934167	-141	4770	-3276	-19284	-78	-5146	-5370	-14071	-50	-10335	-3813	-10052	-135	-9860	-2582	-995	-15	3272	5515	-16957	-105	-26	-100	-66	-161	-7149	10109	-10805	-92	-6625	10140	-6637	-159	-5981	11288	-11499	-65	-58	-102	38	-149	19	34	-76	-24	-58	81	-32	-1
0.935000	-139	4657	-3599	-19694	-90	-5662	-5074	-13773	-69	-10998	-3519	-9814	-130	-10313	-2560	-90	-18	3325	5331	-17219	-107	-25	-100	-66	-138	-7289	9992	-10730	-109	-6687	10002	-6774	-228	-6162	11221	-11498	-63	-58	-105	40	-149	19	36	-76	-26	-61	79	-28	1
0.935833	-135	4537	-3919	-20070	-88	-6175	-4730	-13458	-43	-11537	-3196	-9614	-126	-10615	-2543	837	-26	3374	5148	-17465	-83	-27	-101	-67	-132	-7428	9880	-10668	-214	-6749	9867	-6905	-274	-6354	11147	-11496	-66	-61	-108	39	-147	20	34	-96	-25	-62	81	-30	0
0.936667	-139	4411	-4239	-20399	-105	-6614	-4341	-13137	-50	-11943	-2843	-9452	-109	-10772	-2512	1687	-7	3405	4961	-17694	-109	-24	-105	-68	-150	-7563	9770	-10623	-174	-6809	9722	-7037	-327	-6545	11083	-11486	-61	-61	-104	37	-152	18	34	-75	-27	-61	78	-32	0
0.937500	-147	4291	-4556	-20676	-119	-7002	-3917	-12811	-34	-12216	-2454	-9314	-100	-10783	-2462	2537	3	3427	4773	-17900	-108	-27	-101	-66	-156	-7700	9664	-10591	-143	-6867	9591	-7170	-356	-6731	11007	-11474	-63	-62	-108	50	-149	18	33	-94	-24	-59	79	-32	0
0.938333	-148	4174	-4866	-20892	-82	-7335	-3456	-12495	-18	-12362	-2025	-9185	-48	-10672	-2383	3333	10	3431	4609	-18084	-103	-27	-104	-70	-156	-7832	9561	-10579	-275	-6912	9457	-7295	-314	-6917	10936	-11462	-64	-59	-107	39	-148	18	33	-77	-26	-60	78	-33	-3
0.939167	-154	4058	-5167	-21058	-49	-7626	-2967	-12187	-7	-12385	-1557	-9050	-63	-10447	-2265	4063	8	3418	4445	-18251	-110	-27	-101	-66	-69	-7967	9463	-10579	-380	-6988	9327	-7420	-298	-7103	10864	-11450	-82	-55	-108	38	-153	17	32	-75	-24	-59	79	-32	-1
0.940000	-154	3957	-5448	-21147	-79	-7873	-2444	-11892	23	-12291	-1048	-8900	-79	-10134	-2098	4707	-67	3380	4299	-18392	-109	-27	-102	-69	-51	-8102	9374	-10599	-342	-7044	9203	-7540	-204	-7289	10797	-11444	-66	-60	-108	37	-153	19	33	-78	-23	-61	79	-32	1
0.940833	-159	3870	-5715	-21208	-100	-8093	-1898	-11624	42	-12105	-510	-8707	-39	-9757	-1891	5268	-88	3331	4168	-18515	-108	-23	-104	-65	-90	-8234	9294	-10629	-353	-7110	9096	-7663	-70	-7470	10725	-11440	-63	-58	-104	41	-151	19	34	-76	-19	-53	84	-30	1
0.941667	-154	3792	-5958	-21196	-81	-8280	-1332	-11378	42	-11861	55	-8475	-13	-9347	-1634	5730	0	3256	4058	-18623	-109	-24	-100	-64	-78	-8370	9213	-10680	-370	-7183	8990	-7791	-141	-7662	10651	-11441	-64	-57	-107	39	-152	19	32	-76	-21	-57	80	-30	-3
0.942500	-138	3725	-6168	-21144	-84	-8463	-753	-11168	37	-11522	642	-8180	-41	-8922	-1326	6085	-8	3161	3968	-18714	-107	-23	-98	-67	-58	-8508	9141	-10736	-291	-7256	8893	-7918	-288	-7848	10579	-11444	-62	-60	-107	37	-148	18	37	-77	-19	-55	80	-31	0
0.943333	-147	3670	-6346	-21050	-103	-8637	-165	-10985	39	-11171	1229	-7820	-90	-8513	-975	6331	-26	3057	3904	-18784	-105	-21	-99	-82	-53	-8650	9073	-10807	-299	-7335	8805	-8049	-248	-8036	10506	-11451	-61	-56	-103	37	-149	19	33	-76	-22	-58	84	-32	-3
0.944167	-142	3626	-6481	-20924	-85	-8815	431	-10834	46	-10805	1823	-7382	-124	-8111	-585	6465	-50	2938	3871	-18845	-109	-23	-98	-68	-74	-8793	9013	-10881	-283	-7420	8725	-8179	-215	-8226	10426	-11463	-63	-58	-103	39	-167	20	32	-75	-22	-55	81	-31	-1
0.945000	-142	3605	-6562	-20777	-86	-9005	1039	-10720	30	-10447	2402	-6874	-173	-7820	-155	6487	-61	2810	3860	-18882	-104	-21	-98	-67	-67	-8937	8960	-10968	-252	-7515	8672	-8294	-147	-8414	10356	-11471	-64	-58	-102	42	-150	16	33	-76	-24	-56	84	-30	0
0.945833	-151	3563	-6602	-20614	-125	-9219	1652	-10634	7	-10118	2964	-6293	-145	-7576	299	6406	-19	2681	3877	-18907	-107	-22	-98	-66	-70	-9082	8916	-11054	-203	-7611	8601	-8449	68	-8596	10285	-11482	-65	-58	-102	43	-150	6	37	-73	-18	-56	82	-28	0
0.946667	-153	3540	-6576	-20482	-111	-9449	2273	-10577	15	-9838	3488	-5645	-163	-7407	770	6214	13	2551	3926	-18908	-101	-19	-96	-66	-75	-9225	8881	-11148	-166	-7710	8552	-8585	250	-8783	10222	-11488	-62	-56	-101	45	-150	19	35	-74	-24	-55	86	-27	0
0.947500	-145	3517	-6492	-20283	-79	-9704	2900	-10548	10	-9616	3968	-4942	-235	-7332	1256	5917	46	2426	3997	-18895	-105	-18	-94	-66	-95	-9363	8861	-11244	-189	-7826	8519	-8724	139	-8962	10161	-11497	-62	-58	-101	43	-151	21	34	-73	-17	-55	86	-28	3
0.948333	-139	3503	-6346	-20124	-84	-9990	3534	-10542	-23	-9470	4393	-4191	-249	-7350	1739	5525	36	2307	4090	-18863	-105	-21	-97	-65	-154	-9505	8846	-11358	-218	-7948	8497	-8862	30	-9135	10106	-11505	-60	-57	-102	40	-148	20	33	-76	-22	-58	85	-29	0
0.949167	-139	3474	-6147	-19989	-124	-10293	4178	-10538	-5	-9399	4758	-3410	-265	-7454	2212	5048	21	2196	4208	-18811	-107	-21	-97	-67	-190	-9638	8851	-11461	-262	-8073	8489	-8996	-32	-9304	10060	-11509	-65	-57	-101	43	-148	2	33	-75	-19	-55	85	-27	0
0.950000	-134	3458	-5886	-19872	-138	-10614	4835	-10591	15	-9411	5060	-2621	-276	-7651	2673	4488	43	2096	4340	-18738	-109	-21	-99	-69	-236	-9780	8864	-11586	-301	-8207	8487	-9145	-28	-9468	10025	-11514	-63	-58	-105	39	-152	16	28	-78	-24	-58	80	-29	0
0.950833	-137	3437	-5571	-19778	-144	-10952	5507	-10631	21	-9495	5296	-1833	-271	-7918	3110	3859	42	2011	4490	-18639	-108	-22	-102	-70	-260	-9904	8903	-11707	-355	-8338	8509	-9249	-112	-9617	10002	-11511	-63	-60	-105	39	-153	19	30	-70	-24	-61	82	-29	3
0.951667	-139	3421	-5200	-19705	-146	-11295	6193	-10680	39	-9650	5458	-1078	-286	-8247	3515	3168	29	1945	4656	-18514	-105	-21	-100	-67	-287	-10024	8955	-11849	-341	-8476	8542	-9341	-92	-9756	9994	-11512	-61	-58	-104	40	-150	16	28	-76	-24	-59	84	-28	-1
0.952500	-137	3406	-4789	-19657	-136	-11641	6881	-10729	25	-9863	5553	-369	-280	-8625	3888	2416	32	1888	4831	-18373	-109	-23	-98	-68	-336	-10139	9025	-11998	-362	-8619	8589	-9475	8	-9885	10035	-11516	-64	-60	-130	40	-156	17	33	-74	-21	-57	81	-31	1
0.953333	-131	3396	-4342	-19624	-127	-11974	7583	-10776	0	-10122	5587	277	-232	-9042	4230	1626	-15	1844	5014	-18212	-104	8	-96	-75	-318	-10249	9113	-12185	-373	-8764	8657	-9580	0	-10005	10020	-11529	-59	-56	-103	42	-151	17	35	-73	-24	-58	84	-28	-4
0.954167	-130	3394	-3871	-19611	-164	-12293	8286	-10806	-12	-10412	5562	839	-246	-9473	4526	795	-56	1810	5197	-18034	-107	-21	-98	-66	-286	-10357	9216	-12358	-324	-8909	8738	-9680	-74	-10114	10058	-11548	-58	-41	-103	44	-150	19	36	-74	-19	-56	85	-29	-1
0.955000	-139	3401	-3384	-19610	-166	-12586	8994	-10825	-15	-10715	5488	1302	-263	-9911	4787	-57	-22	1783	5387	-17840	-108	-18	-98	-67	-239	-10453	9334	-12564	-263	-9056	8836	-9781	-105	-10213	10108	-11575	-61	-56	-102	40	-151	21	34	-73	-23	-56	80	-30	0
0.955833	-139	3422	-2883	-19620	-143	-12875	9703	-10821	-8	-11015	5367	1656	-190	-10326	5005	-932	-36	1759	5570	-17642	-109	-21	-98	-69	-248	-10550	9461	-12801	-130	-9206	8946	-9881	-121	-10305	10170	-11621	-62	-60	-105	37	-151	18	30	-92	-19	-58	80	-30	0
0.956667	-138	3461	-2386	-19630	-145	-13130	10382	-10787	-23	-11290	5214	1888	-149	-10727	5186	-1825	-73	1735	5748	-17431	-109	-23	-102	-68	-296	-10646	9589	-13059	-61	-9358	9064	-9987	-60	-10392	10244	-11675	-67	-61	-112	35	-154	12	27	-78	-27	-65	77	-32	-3
0.957500	-138	3512	-1899	-19639	-147	-13356	11069	-10724	-92	-11530	5039	2003	-141	-11093	5335	-2722	-77	1711	5929	-17215	-110	-25	-102	-72	-291	-10731	9731	-13330	-15	-9504	9212	-10098	-98	-10472	10338	-11740	-66	-51	-114	37	-152	13	29	-78	-23	-60	79	-32	-4
0.958333	-133	3592	-1421	-19634	-122	-13547	11723	-10616	-117	-11716	4855	1999	154	-11390	5456	-3623	-90	1684	6102	-16997	-104	-22	-101	-68	-300	-10821	9872	-13617	0	-9654	9361	-10221	-243	-10552	10444	-11824	-66	-64	-110	35	-153	13	26	-78	-26	-51	76	-35	-5
0.959167	-142	3682	-978	-19615	-116	-13716	12333	-10467	-120	-11845	4668	1875	414	-11635	5548	-4518	-153	1655	6271	-16790	-110	-24	-103	-70	-339	-10903	10013	-13943	-53	-9801	9525	-10353	-221	-10620	10561	-11922	-51	-63	-116	30	-152	18	32	-77	-25	-61	79	-35	-1
0.960000	-137	3799	-562	-19591	-80	-13852	12909	-10270	-115	-11911	4487	1634	241	-11824	5621	-5404	-323	1618	6433	-16590	-108	-19	-99	-63	-362	-10986	10149	-14272	-125	-9951	9698	-10500	-121	-10694	10678	-12034	-64	-59	-107	40	-148	18	29	-74	-24	-58	81	-28	-3
0.960833	-145	3932	-177	-19519	-47	-13972	13425	-10024	-247	-11912	4322	1292	127	-11963	5675	-6284	-344	1574	6592	-16401	-105	-23	-100	-64	-383	-11067	10281	-14613	-127	-10101	9875	-10671	-165	-10769	10806	-12165	-63	-60	-109	38	-150	18	34	-74	-18	-56	81	-28	1
0.961667	-147	4077	167	-19435	-98	-14073	13874	-9729	-405	-11856	4169	848	12	-12024	5703	-7161	-255	1523	6750	-16235	-104	-21	-97	-65	-356	-11153	10398	-14963	19	-10257	10047	-10862	-191	-10846	10930	-12310	-62	-59	-105	37	-149	20	32	-76	-23	-57	78	-30	1
0.962500	-137	4239	474	-19326	-120	-14174	14246	-9388	-350	-11747	4038	320	-100	-12038	5721	-8039	-257	1464	6901	-16090	-104	-23	-98	-66	-393	-11240	10505	-15308	67	-10413	10222	-11071	-300	-10927	11045	-12469	-67	-65	-109	37	-153	22	34	-74	-21	-56	82	-30	0
0.963333	-126	4408	741	-19190	-156	-14267	14538	-9000	-315	-11599	3942	-287	-181	-12006	5724	-8903	-241	1397	7050	-15961	-102	-19	-100	-62	-402	-11329	10598	-15658	-23	-10576	10392	-11311	-387	-11006	11152	-12643	-60	-57	-105	38	-154	19	34	-74	-18	-53	80	-32	0
0.964167	-129	4580	967	-19027	-148	-14361	14734	-8568	-341	-11417	3877	-959	-277	-11928	5720	-9765	-218	1329	7195	-15858	-104	-23	-99	-65	-348	-11421	10679	-15992	-100	-10739	10558	-11564	-284	-11085	11248	-12843	-64	-58	-109	35	-148	21	44	-75	-22	-57	81	-28	1
0.965000	-138	4749	1160	-18835	-131	-14458	14837	-8097	-344	-11226	3822	-1691	-338	-11821	5699	-10628	-125	1261	7338	-15781	-103	-23	-98	-69	-386	-11524	10740	-16304	-197	-10912	10691	-11844	-350	-11174	11324	-13023	-63	-59	-110	38	-153	15	32	-79	-24	-60	76	-34	0
0.965833	-144	4911	1318	-18628	-125	-14567	14835	-7599	-328	-11035	3802	-2467	-344	-11706	5674	-11487	-124	1191	7478	-15715	-108	-23	-100	-67	-429	-11620	10794	-16610	-178	-11083	10850	-12133	-495	-11261	11389	-13229	-59	-59	-110	9	-150	21	34	-76	-22	-59	79	-30	-3
0.966667	-154	5065	1450	-18389	-73	-14680	14735	-7077	-284	-10861	3808	-3280	-293	-11526	5640	-12347	-162	1126	7620	-15664	-104	-21	-98	-68	-446	-11727	10832	-16882	-101	-11234	10977	-12445	-512	-11351	11434	-13440	-62	-57	-107	40	-152	19	34	-74	-22	-58	78	-30	-3
0.967500	-153	5201	1553	-18135	-33	-14800	14526	-6558	-277	-10722	3858	-4113	-269	-11361	5600	-13244	-119	1060	7760	-15632	-107	-22	-98	-64	-413	-11836	10852	-17121	-63	-11446	11096	-12770	-488	-11450	11458	-13654	-62	-58	-105	40	-150	41	35	-72	-18	-56	82	-28	1
0.968333	-144	5314	1634	-17867	-59	-14925	14209	-6047	-303	-10632	3880	-5035	-276	-11190	5551	-14086	-94	1001	7893	-15604	-97	-19	-95	-65	-327	-11954	10859	-17328	-96	-11635	11198	-13111	-362	-11552	11463	-13873	-61	-52	-102	44	-148	24	39	-73	-18	-47	82	-27	1
0.969167	-149	5400	1694	-17594	-98	-15059	13792	-5565	-300	-10601	3937	-5976	-306	-11018	5499	-14969	-49	947	8020	-15580	-102	-18	-97	-64	-306	-12084	10844	-17500	-82	-11829	11285	-13460	-297	-11669	11447	-14092	-63	-53	-103	43	-152	21	36	-74	-22	-55	85	-27	0
0.970000	-148	5449	1732	-17322	-69	-15193	13277	-5127	-300	-10644	3999	-6955	-316	-10864	5437	-15859	41	891	8132	-15556	-102	-24	-97	-72	-325	-12228	10812	-17641	-29	-12035	11357	-13822	-307	-11797	11414	-14317	-60	-56	-104	39	-149	18	34	-74	-22	-56	81	-30	-3
0.970833	-150	5470	1763	-17048	-70	-15326	12665	-4750	-310	-10756	4070	-7980	-339	-10712	5359	-16750	57	843	8266	-15517	-108	-23	-99	-65	-338	-12383	10765	-17740	-75	-12238	11415	-14187	-282	-11941	11370	-14537	-65	-57	-105	37	-154	22	41	-75	-19	-53	82	-25	-4
0.971667	-149	5451	1778	-16777	-108	-15451	11975	-4445	-274	-10945	4146	-9050	-366	-10572	5300	-17649	58	797	8337	-15470	-107	-21	-97	-67	-370	-12543	10702	-17788	-94	-12448	11478	-14557	-425	-12096	11311	-14752	-63	-55	-107	41	-149	22	37	-70	-18	-57	81	-26	2
0.972500	-145	5411	1786	-16515	-70	-15554	11208	-4234	-237	-11205	4225	-10168	-374	-10417	5230	-18555	73	755	8418	-15403	-105	-23	-97	-69	-331	-12724	10621	-17835	-102	-12666	11509	-14928	-522	-12257	11245	-14967	-59	-51	-105	40	-150	20	35	-73	-18	-55	82	-28	1
0.973333	-148	5326	1780	-16270	-67	-15646	10381	-4128	-250	-11538	4296	-11344	-340	-10334	5151	-19454	13	707	8479	-15328	-107	-24	-97	-69	-313	-12913	10521	-17840	-113	-12884	11541	-15300	-401	-12484	11162	-15180	-66	-57	-105	40	-155	19	33	-74	-26	-57	81	-29	-8
0.974167	-156	5209	1764	-16040	-82	-15718	9505	-4145	-264	-11915	4373	-12568	-359	-10238	5071	-20346	-7	664	8520	-15204	-105	-22	-96	-68	-267	-13125	10408	-17814	-23	-13107	11574	-15664	-385	-12705	11080	-15382	-64	-60	-100	40	-154	20	33	-72	-22	-53	85	-28	-1
0.975000	-159	5060	1740	-15820	-69	-15756	8589	-4279	-251	-12393	4447	-13838	-348	-10154	4987	-21218	-17	613	8542	-15071	-104	-21	-83	-66	-232	-13347	10280	-17769	-50	-13333	11600	-16022	-428	-12957	10991	-15582	-62	-56	-104	41	-150	20	33	-73	-22	-52	82	-29	-4
0.975833	-159	4881	1703	-15635	-60	-15774	7642	-4561	-249	-12862	4522	-15148	-302	-10087	4918	-22062	-26	563	8535	-14912	-107	-23	-96	-68	-240	-13585	10138	-17705	-150	-13562	11621	-16367	-386	-13232	10898	-15791	-61	-55	-108	39	-152	18	33	-78	-21	-53	81	-28	-1
0.976667	-155	4691	1654	-15464	-55	-15764	6688	-4972	-233	-13414	4591	-16489	-305	-10036	4809	-22880	-18	506	8504	-14732	-104	-23	-97	-67	-216	-13834	9985	-17628	-97	-13789	11638	-16699	-426	-13535	10802	-15966	-62	-57	-109	38	-151	19	34	-74	-21	-56	79	-29	-1
0.977500	-152	4445	1594	-15313	-72	-15731	5739	-5521	-203	-13961	4663	-17842	-296	-10003	4715	-23660	23	443	8446	-14533	-105	-22	-100	-70	-178	-14096	9829	-17549	-94	-14025	11655	-17009	-390	-13840	10702	-16149	-62	-60	-114	36	-155	17	32	-76	-22	-58	81	-29	-4
0.978333	-156	4196	1516	-15182	-70	-15669	4805	-6198	-181	-14515	4738	-19221	-276	-9995	4610	-24380	59	375	8359	-14320	-105	-22	-97	-68	-163	-14364	9665	-17463	-165	-14258	11666	-17296	-276	-14203	10590	-16324	-64	-61	-105	38	-152	17	33	-59	-24	-60	78	-38	-4
0.979167	-159	3932	1430	-15065	-58	-15591	3904	-7001	-163	-15067	4813	-20597	-263	-10008	4510	-25042	56	304	8259	-14100	-103	-23	-101	-69	-120	-14646	9500	-17377	-150	-14492	11679	-17550	-291	-14561	10472	-16489	-63	-59	-110	40	-156	17	33	-73	-25	-59	82	-27	0
0.980000	-158	3656	1330	-14966	-34	-15489	3046	-7904	-158	-15609	4895	-21953	-200	-10056	4400	-25648	21	230	8136	-13875	-103	-23	-97	-68	-61	-14944	9339	-17296	-109	-14723	11686	-17767	-254	-14939	10353	-16645	-64	-55	-105	43	-147	22	36	-74	-22	-53	86	-26	0
0.980833	-153	3372	1223	-14876	-5	-15376	2239	-8915	-181	-16118	4981	-23273	-179	-10134	4284	-26158	-1	154	7986	-13653	-100	-19	-96	-66	-76	-15212	9183	-17216	-84	-14949	11683	-17940	-99	-15320	10215	-16791	-59	-56	-103	44	-145	22	-3	-75	-57	-52	86	-27	1
0.981667	-144	3077	1102	-14833	-14	-15263	1494	-10008	-185	-16602	5063	-24549	-225	-10276	4154	-26652	4	69	7836	-13450	-108	-23	-100	-70	-92	-15515	9025	-17151	-17	-15171	11656	-18075	-40	-15722	10054	-16927	-61	-58	-108	39	-151	15	32	-76	-25	-59	81	-35	-4
0.982500	-155	2774	968	-14743	-49	-15147	819	-11167	-168	-17054	5151	-25816	-214	-10465	4016	-27053	-38	-14	7677	-13255	-107	-22	-101	-69	-59	-15799	8889	-17087	18	-15412	11626	-18150	-88	-16123	9887	-17049	-59	-57	-108	39	-150	19	30	-75	-25	-57	82	-29	-3
0.983333	-164	2469	839	-14680	-39	-15029	225	-12372	-166	-17452	5235	-26901	-147	-10717	3868	-27380	-17	-98	7509	-13085	-104	-28	-99	-58	-70	-16090	8757	-17033	-77	-15644	11566	-18174	-18	-16524	9698	-17160	-65	-58	-108	38	-152	18	32	-114	-25	-57	70	-29	-3
0.984167	-155	2161	707	-14624	-8	-14926	-287	-13602	-190	-17813	5312	-27951	-145	-11040	3710	-27641	-3	-165	7349	-12944	-111	-24	-101	-68	-94	-16379	8638	-16988	-46	-15872	11490	-18130	34	-16922	9511	-17250	-61	-60	-108	67	-150	20	29	-78	-24	-56	84	-30	-1
0.985000	-155	1821	579	-14569	-42	-14836	-716	-14845	-180	-18124	5381	-28903	-171	-11436	3547	-27835	-78	-236	7192	-12835	-105	-22	-102	-67	-74	-16666	8527	-16948	0	-16095	11385	-18021	-40	-17309	9257	-17330	-62	-58	-108	40	-154	19	29	-77	-21	-56	80	-29	0
0.985833	-166	1544	455	-14520	-42	-14764	-1058	-16081	-160	-18394	5433	-29739	-191	-11912	3376	-27963	-21	-300	7053	-12760	-105	-24	-99	-70	-72	-16955	8438	-16910	-59	-16322	11254	-17849	76	-17683	9012	-17387	-63	-60	-109	41	-147	18	32	-74	-22	-55	82	-29	2
0.986667	-165	1231	339	-14464	24	-14714	-1319	-17283	-165	-18622	5460	-30480	-104	-12459	3181	-28024	-4	-355	6925	-12722	-103	-21	-98	-66	-84	-17232	8356	-16878	-134	-16542	11095	-17608	195	-18064	8738	-17427	-62	-52	-104	44	-149	19	30	-73	-21	-53	84	-26	0
0.987500	-162	924	247	-14414	23	-14689	-1505	-18452	-163	-18815	5448	-31114	-119	-13084	2980	-28016	-104	-406	6819	-12722	-102	-18	-98	-67	-92	-17509	8261	-16842	-206	-16769	10906	-17304	214	-18421	8468	-17455	-62	-53	-102	41	-147	20	34	-73	-17	-53	87	-27	1
0.988333	-162	612	164	-14361	23	-14699	-1627	-19565	-173	-18971	5392	-31645	-117	-13775	2765	-27941	-117	-447	6723	-12750	-104	-17	-97	-58	-83	-17786	8179	-16806	-235	-16994	10694	-16931	171	-18770	8158	-17470	-61	-53	-103	45	-150	22	49	-72	-17	-52	88	-39	-3
0.989167	-156	304	105	-14317	35	-14739	-1688	-20628	-177	-19114	5269	-32084	-49	-14531	2536	-27797	-87	-479	6659	-12829	-103	-18	-97	-65	-52	-18063	8086	-16774	-273	-17227	10457	-16504	206	-19099	7826	-17472	-61	-55	-102	43	-153	19	33	-76	-22	-56	85	-28	1
0.990000	-172	-5	58	-14270	45	-14818	-1712	-21636	-133	-19232	5072	-32437	24	-15334	2285	-27587	-121	-509	6601	-12943	-111	-24	-101	-68	-46	-18338	7986	-16738	-302	-17466	10190	-16027	224	-19424	7529	-17469	-68	-59	-108	36	-154	15	32	-76	-25	-56	79	-33	-8
0.990833	-163	-309	40	-14233	27	-14936	-1696	-22574	-133	-19340	4788	-32625	79	-16169	2014	-27309	-127	-526	6570	-13081	-111	-22	-99	-69	-43	-18613	7871	-16694	-224	-17700	9919	-15497	237	-19728	7215	-17446	-64	-58	-109	38	-153	28	32	-76	-24	-56	81	-28	-4
0.991667	-162	-608	37	-14197	1	-15084	-1653	-23436	-171	-19432	4420	-32714	53	-17012	1716	-26941	-105	-538	6550	-13240	-107	-23	-99	-68	-38	-18884	7744	-16642	-176	-17944	9633	-14923	212	-20021	6901	-17426	-63	-57	-110	41	-152	19	35	-75	-23	-61	81	-27	0
0.992500	-161	-893	75	-14168	-31	-15276	-1605	-24218	-186	-19530	3935	-32729	40	-17858	1371	-26515	-125	-542	6547	-13426	-107	-21	-100	-70	-61	-19158	7594	-16588	-183	-18192	9344	-14310	137	-20295	6600	-17403	-61	-57	-108	42	-154	19	32	-75	-24	-57	80	-27	-3
0.993333	-154	-1176	122	-14153	-34	-15510	-1559	-24963	-201	-19628	3328	-32758	50	-18687	965	-26031	-131	-547	6550	-13637	-109	-19	-98	-65	-59	-19429	7425	-16528	-204	-18443	9061	-13683	185	-20561	6311	-17380	-62	-59	-105	42	-149	19	34	-73	-16	-57	84	-28	0
0.994167	-141	-1447	189	-14146	-24	-15795	-1532	-25633	-242	-19738	2577	-32744	57	-19470	475	-25513	-91	-548	6555	-13854	-103	-18	-100	-66	-70	-19705	7225	-16464	-254	-18700	8792	-13042	204	-20812	6045	-17357	-64	-58	-101	41	-148	20	35	-76	-22	-56	84	-25	0
0.995000	-144	-1711	269	-14156	-31	-16129	-1533	-26253	-213	-19861	1695	-32763	52	-20200	-116	-24976	-99	-553	6562	-14086	-104	-23	-97	-75	-81	-19977	7013	-16402	-275	-18962	8545	-12398	242	-21054	5798	-17355	-65	-56	-104	43	-150	19	38	-74	-22	-56	78	-27	-12
0.995833	-153	-1959	361	-14182	-26	-16523	-1579	-26829	-181	-19993	655	-32767	49	-20848	-841	-24446	-85	-564	6564	-14334	-105	-22	-98	-64	-112	-20252	6770	-16337	-301	-19220	8325	-11765	196	-21282	5585	-17356	-63	-58	-76	42	-152	22	37	-76	-24	-56	85	-28	0
0.996667	-158	-2202	454	-14228	-61	-16966	-1670	-27359	-191	-20143	-529	-32761	34	-21405	-1718	-23923	-70	-584	6563	-14588	-105	-15	-104	-65	-115	-20527	6517	-16274	-317	-19487	8140	-11153	127	-21499	5399	-17370	-63	-56	-102	39	-153	21	37	-75	-21	-56	82	-30	0
0.997500	-154	-2421	555	-14288	-75	-17473	-1829	-27853	-177	-20319	-1869	-32658	16	-21863	-2778	-23456	-61	-609	6556	-14848	-103	-19	-99	-65	-143	-20793	6253	-16215	-293	-19751	7997	-10563	293	-21706	5253	-17396	-65	-58	-104	41	-151	17	33	-74	-19	-57	84	-29	2
0.998333	-158	-2633	648	-14366	-56	-18033	-2047	-28331	-119	-20488	-3358	-32468	32	-22214	-4036	-23064	-68	-647	6537	-15119	-108	-23	-90	-70	-191	-21058	5975	-16161	-280	-20021	7894	-10014	329	-21898	5135	-17442	-69	-64	-110	37	-159	16	17	-78	-25	-59	86	-32	-8
0.999167	-159	-2831	741	-14466	-40	-18650	-2342	-28785	-80	-20680	-5002	-32215	93	-22454	-5494	-22760	-81	-693	6516	-15388	-109	-26	-100	-68	-112	-21309	5702	-16107	-195	-20273	7847	-9513	353	-22071	5064	-17496	-63	-59	-107	39	-151	20	33	-80	-23	-58	82	-28	0
1.000000	-159	-3006	825	-14578	-12	-19312	-2710	-29220	-61	-20867	-6758	-31876	79	-22578	-7153	-22566	-55	-749	6489	-15660	-108	-19	-99	-66	-55	-21536	5446	-16053	-145	-20520	7852	-9043	566	-22230	5032	-17564	-63	-57	-102	40	-150	21	36	-73	-16	-53	84	-36	1
1.000833	-161	-3167	895	-14704	5	-20017	-3159	-29644	-85	-21060	-8623	-31479	45	-22599	-9003	-22453	-138	-816	6458	-15941	-103	-18	-97	-63	-91	-21781	5200	-16006	-230	-20754	7900	-8637	383	-22370	5033	-17645	-62	-56	-104	44	-147	21	40	-73	-24	-55	86	-26	1
1.001667	-160	-3322	937	-14854	10	-20755	-3699	-30059	-99	-21254	-10553	-31002	24	-22528	-11028	-22535	-291	-897	6414	-16229	-104	-21	-99	-67	-117	-21999	4979	-15960	-289	-20977	7995	-8295	-32	-22500	5075	-17740	-64	-58	-102	42	-149	20	37	-72	-21	-52	84	-28	2
1.002500	-152	-3465	985	-15014	21	-21517	-4323	-30458	-83	-21457	-12523	-30443	23	-22377	-13203	-22705	-271	-988	6376	-16522	-108	-19	-97	-66	-122	-22193	4792	-15922	-311	-21195	8130	-8010	36	-22606	5149	-17848	-63	-55	-102	41	-151	20	35	-73	-22	-55	84	-30	-4
1.003333	-152	-3593	999	-15189	0	-22250	-5036	-30850	-82	-21603	-14514	-29790	21	-22156	-15480	-22983	-179	-1086	6337	-16818	-105	-22	-97	-66	-113	-22363	4637	-15875	-267	-21355	8297	-7787	142	-22690	5244	-17964	-64	-59	-103	42	-153	22	34	-73	-22	-52	85	-29	-5
1.004167	-156	-3712	997	-15376	-9	-22978	-5827	-31219	-69	-21749	-16492	-29029	-31	-21891	-17810	-23336	-177	-1189	6307	-17116	-105	-21	-96	-67	-128	-22510	4529	-15832	-198	-21507	8491	-7629	26	-22749	5370	-18079	-62	-56	-103	41	-152	22	35	-72	-22	-53	84	-32	1
1.005000	-153	-3816	974	-15568	28	-23662	-6701	-31570	-50	-21864	-18416	-28204	-83	-21595	-20142	-23748	-141	-1292	6279	-17423	-96	-19	-88	-66	-179	-22626	4466	-15777	-148	-21629	8708	-7530	-7	-22786	5515	-18201	-64	-56	-108	42	-148	21	35	-70	-21	-55	81	-25	2
1.005833	-152	-3919	935	-15767	2	-24292	-7653	-31893	-53	-21953	-20251	-27280	-85	-21302	-22415	-24176	-74	-1400	6265	-17730	-104	-22	-99	-68	-201	-22714	4455	-15722	-110	-21725	8927	-7488	60	-22802	5680	-18319	-61	-53	-102	43	-151	19	36	-73	-21	-57	81	-30	-1
1.006667	-149	-4012	880	-15975	-12	-24845	-8663	-32172	-15	-22002	-21955	-26278	-145	-21022	-24568	-24574	-25	-1503	6262	-18042	-129	-19	-99	-69	-183	-22772	4491	-15654	-131	-21778	9147	-7498	94	-22794	5852	-18436	-67	-59	-109	41	-152	21	34	-74	-22	-53	82	-29	-3
1.007500	-142	-4098	812	-16181	21	-25304	-9722	-32405	24	-22020	-23518	-25214	-537	-20780	-26547	-24899	59	-1602	6280	-18349	-104	-21	-97	-69	-185	-22794	4581	-15579	-130	-21804	9369	-7559	268	-22785	6035	-18538	-60	-55	-107	41	-146	21	34	-74	-22	-57	84	-26	1
1.008333	-149	-4181	729	-16384	24	-25648	-10811	-32566	51	-21998	-24910	-24105	-753	-20589	-28289	-25107	53	-1692	6294	-18661	-100	-22	-98	-68	-224	-22784	4714	-15494	-138	-21794	9561	-7661	512	-22703	6216	-18636	-62	-57	-105	43	-150	22	36	-70	-16	-51	84	-25	1
1.009167	-141	-4254	644	-16578	10	-25872	-11919	-32682	63	-21945	-26121	-22982	-516	-20476	-29746	-25114	-29	-1774	6368	-18968	-102	-17	-96	-69	-220	-22746	4890	-15406	-173	-21754	9730	-7801	485	-22628	6394	-18720	-61	-58	-103	41	-149	22	34	-73	-21	-58	81	-27	3
1.010000	-137	-4344	541	-16791	-5	-25978	-13043	-32691	73	-21867	-27139	-21870	-437	-20450	-30888	-24921	-64	-1853	6434	-19282	-108	-29	-98	-72	-208	-22679	5101	-15303	-134	-21681	9871	-7981	302	-22535	6565	-18788	-64	-59	-109	38	-150	19	33	-75	-23	-57	75	-29	1
1.010833	-142	-4421	440	-16989	-12	-25948	-14147	-32640	87	-21761	-27942	-20799	-455	-20514	-31694	-24473	-73	-1921	6526	-19575	-107	-23	-99	-70	-184	-22584	5345	-15197	-127	-21580	9971	-8181	215	-22425	6726	-18837	-53	-56	-95	41	-152	24	32	-75	-22	-58	80	-29	-1
1.011667	-146	-4500	333	-17182	-21	-25786	-15214	-32467	82	-21631	-28557	-19789	-365	-20667	-32151	-23738	-95	-1978	6636	-19865	-103	-24	-87	-72	-105	-22458	5609	-15086	-55	-21451	10037	-8406	56	-22305	6875	-18863	-63	-56	-104	39	-150	20	32	-76	-15	-55	84	-52	0
1.012500	-147	-4587	228	-17365	-30	-25500	-16224	-32206	55	-21490	-28973	-18877	-298	-20910	-32281	-22703	-62	-2028	6758	-20148	-107	-22	-99	-69	-156	-22314	5886	-14980	42	-21302	10079	-8651	4	-22174	7008	-18867	-62	-58	-104	40	-148	20	30	-74	-19	-55	82	-30	0
1.013333	-147	-4666	126	-17542	-51	-25103	-17171	-31831	29	-21327	-29209	-18077	-236	-21230	-32077	-21383	-63	-2067	6899	-20417	-95	-24	-99	-69	-185	-22147	6169	-14873	6	-21131	10056	-8908	-3	-22035	7114	-18851	-62	-57	-108	40	-149	27	36	-73	-19	-55	81	-30	0
1.014167	-141	-4755	22	-17715	-21	-24605	-18032	-31340	28	-21130	-29283	-17406	-174	-21607	-31602	-19800	-190	-2107	7047	-20674	-104	-21	-97	-68	-170	-21968	6450	-14775	-82	-20947	10013	-9189	-32	-21891	7206	-18815	-59	-57	-103	43	-151	19	36	-73	-21	-52	86	-25	0
1.015000	-139	-4838	-81	-17879	-15	-24026	-18809	-30736	39	-20970	-29220	-16882	-144	-22016	-30876	-17984	-202	-2143	7199	-20920	-110	-22	-101	-73	-169	-21783	6711	-14691	-29	-20753	9934	-9449	-136	-21748	7266	-18757	-65	-62	-111	36	-154	18	33	-76	-27	-59	79	-30	-1
1.015833	-143	-4927	-186	-18040	-39	-23384	-19469	-30018	38	-20776	-29029	-16504	-117	-22431	-29964	-15979	-154	-2176	7358	-21151	-107	-19	-99	-70	-164	-21581	6958	-14617	111	-20544	9837	-9732	-68	-21601	7303	-18679	-59	-79	-108	40	-151	20	32	-75	-22	-57	81	-27	-1
1.016667	-127	-5009	-287	-18188	-42	-22693	-20057	-29184	6	-20568	-28738	-16271	-144	-22815	-28918	-13835	-93	-2212	7517	-21357	-111	-27	-104	-74	-160	-21381	7174	-14559	156	-20335	9716	-10003	-76	-21451	7319	-18591	-63	-60	-109	37	-154	16	32	-77	-19	-56	84	-29	-3
1.017500	-136	-5092	-389	-18334	-72	-22000	-20525	-28245	-3	-20341	-28368	-16174	-125	-23152	-27801	-11614	-17	-2248	7676	-21546	-108	-23	-99	-73	-170	-21175	7352	-14520	220	-20118	9591	-10290	-114	-21300	7306	-18485	-63	-58	-111	39	-154	13	32	-76	-22	-61	77	-30	-7
1.018333	-145	-5165	-487	-18475	-67	-21271	-20895	-27224	-29	-20098	-27938	-16197	-82	-23401	-26674	-9398	-53	-2287	7827	-21712	-109	-26	-104	-74	-137	-20970	7498	-14501	200	-19904	9443	-10567	-196	-21151	7270	-18371	-68	-61	-109	34	-164	16	35	-77	-25	-60	78	-28	-3
1.019167	-144	-5218	-589	-18610	-91	-20573	-21167	-26117	-12	-19837	-27463	-16311	-130	-23542	-25608	-7270	-65	-2332	7975	-21853	-109	-23	-101	-69	-93	-20763	7603	-14503	114	-19684	9307	-10862	-285	-20995	7208	-18250	-64	-63	-107	38	-152	16	29	-77	-22	-58	81	-30	-4
1.020000	-152	-5282	-692	-18736	-110	-19903	-21358	-24943	-27	-19549	-26964	-16494	-139	-23559	-24648	-5288	-8	-2378	8111	-21970	-116	-22	-103	-66	-139	-20559	7665	-14523	102	-19466	9181	-11114	-237	-20834	7128	-18119	-61	-58	-103	42	-150	17	35	-72	-18	-56	82	-26	2
1.020833	-150	-5327	-801	-18858	-99	-19279	-21476	-23744	-51	-19245	-26456	-16708	-143	-23444	-23847	-3524	-25	-2434	8239	-22064	-102	-17	-97	-64	-159	-20362	7688	-14568	81	-19252	9060	-11383	-259	-20666	7023	-17987	-62	-55	-105	41	-151	20	35	-70	-16	-55	82	-27	0
1.021667	-156	-5362	-918	-18980	-110	-18716	-21541	-22523	-59	-18932	-25955	-16925	-145	-23194	-23237	-2019	19	-2498	8360	-22136	-95	-24	-100	-70	-167	-20171	7668	-14637	0	-19041	8954	-11653	-313	-20491	6896	-17875	-60	-59	-105	36	-154	19	28	-74	-18	-56	95	-24	0
1.022500	-158	-5384	-1043	-19088	-115	-18197	-21562	-21320	-63	-18607	-25471	-17101	-117	-22819	-22832	-813	76	-2568	8472	-22181	-105	-19	-101	-67	-177	-19971	7616	-14725	-73	-18823	8861	-11913	-297	-20307	6754	-17765	-61	-60	-102	39	-153	17	35	-74	-21	-59	82	-31	-1
1.023333	-156	-5393	-1179	-19215	-105	-17805	-21557	-20158	-65	-18278	-25010	-17206	-88	-22327	-22635	74	76	-2660	8567	-22206	-109	-23	-102	-70	-217	-19781	7530	-14839	-49	-18630	8795	-12168	-392	-20103	6594	-17668	-67	-61	-103	35	-159	10	41	-78	-22	-59	80	-43	-4
1.024167	-184	-5389	-1325	-19325	-97	-17464	-21541	-19048	-91	-17954	-24575	-17211	-103	-21747	-22635	616	138	-2728	8671	-22205	-107	-23	-101	-67	-258	-19592	7424	-14962	-35	-18419	8753	-12411	-395	-19882	6418	-17583	-64	-60	-103	36	-154	15	33	-77	-24	-59	81	-32	-5
1.025000	-166	-5375	-1478	-19425	-103	-17183	-21508	-18015	-104	-17638	-24166	-17084	-137	-21098	-22808	830	39	-2811	8766	-22187	-113	-25	-103	-59	-227	-19400	7302	-15105	-72	-18228	8728	-12654	-290	-19642	6265	-17519	-64	-61	-104	37	-153	15	33	-75	-21	-56	80	-31	-7
1.025833	-167	-5350	-1646	-19524	-70	-16979	-21483	-17082	-50	-17350	-23792	-16796	-112	-20423	-23123	725	-151	-2895	8862	-22130	-108	-22	-100	-69	-185	-19205	7171	-15259	-72	-18026	8721	-12882	-336	-19376	6093	-17468	-63	-60	-104	39	-153	13	35	-75	-23	-57	81	-29	0
1.026667	-177	-5314	-1825	-19621	-155	-16841	-21465	-16269	-90	-17097	-23450	-16366	-93	-19750	-23538	335	-184	-2976	8963	-22062	-101	-22	-97	-67	-218	-19013	7038	-15428	-52	-17840	8734	-13100	-426	-19088	5917	-17441	-63	-59	-103	38	-153	18	34	-74	-3	-55	86	-28	10
1.027500	-188	-5267	-2019	-19712	-256	-16760	-21454	-15577	-85	-16886	-23135	-15767	-120	-19102	-24009	-294	-196	-3069	9061	-21977	-102	-19	-98	-67	-221	-18813	6910	-15606	-168	-17653	8760	-13312	-315	-18779	5750	-17435	-61	-58	-103	40	-152	19	37	-75	-19	-53	85	-27	-3
1.028333	-182	-5212	-2225	-19803	-259	-16732	-21448	-15015	-81	-16722	-22845	-15005	-143	-18501	-24490	-1114	-249	-3146	9162	-21873	-103	-18	-98	-66	-204	-18615	6785	-15798	-292	-17468	8800	-13512	-377	-18444	5588	-17455	-64	-56	-97	43	-151	24	44	-72	-21	-53	86	-27	2
1.029167	-178	-5151	-2441	-19891	-213	-16750	-21435	-14578	-66	-16614	-22576	-14099	-120	-18014	-24926	-2067	-225	-3220	9260	-21756	-104	-21	-99	-67	-214	-18413	6674	-15995	-315	-17296	8846	-13708	-494	-18098	5432	-17500	-61	-56	-102	40	-151	19	36	-77	-19	-55	85	-28	0
1.030000	-183	-5085	-2679	-19983	-171	-16801	-21409	-14267	-55	-16565	-22327	-13070	-169	-17609	-25286	-3094	-202	-3288	9350	-21629	-104	-18	-97	-69	-217	-18216	6581	-16204	-373	-17135	8899	-13893	-470	-17737	5287	-17568	-62	-58	-102	38	-150	17	30	-77	-7	-58	82	-31	0
1.030833	-186	-5007	-2927	-20075	-172	-16878	-21356	-14078	-68	-16582	-22084	-11943	-194	-17315	-25524	-4141	-219	-3341	9454	-21484	-104	-21	-101	-66	-250	-18006	6510	-16417	-430	-16984	8958	-14071	-406	-17359	5149	-17653	-64	-57	-92	38	-149	20	33	-76	-23	-56	84	-27	0
1.031667	-185	-4918	-3180	-20172	-150	-16974	-21254	-13967	-70	-16624	-21844	-10758	-148	-17141	-25615	-5157	-171	-3377	9546	-21333	-107	-23	-94	-70	-267	-17808	6453	-16632	-470	-16846	9015	-14249	-397	-16977	5030	-17769	-64	-58	-105	34	-153	8	21	-79	-25	-59	80	-31	-13
1.032500	-196	-4823	-3450	-20277	-114	-17086	-21090	-13933	-44	-16727	-21603	-9538	-120	-17069	-25538	-6103	-102	-3402	9622	-21170	-108	-23	-99	-70	-210	-17607	6454	-16849	-394	-16720	9078	-14416	-478	-16587	4930	-17901	-66	-58	-102	40	-150	17	34	-76	-19	-53	85	-27	-3
1.033333	-199	-4715	-3718	-20381	-91	-17196	-20863	-13982	-6	-16868	-21349	-8318	-131	-17097	-25280	-6931	-96	-3401	9699	-21000	-103	-19	-98	-68	-229	-17409	6418	-17074	-370	-16613	9139	-14584	-506	-16195	4844	-18048	-62	-55	-104	41	-153	18	30	-65	-21	-55	85	-26	-3
1.034167	-197	-4603	-3992	-20499	-96	-17313	-20564	-14055	35	-17042	-21077	-7147	-143	-17216	-24850	-7622	-73	-3393	9754	-20830	-107	-18	-96	-65	-195	-17212	6431	-17302	-452	-16525	9204	-14752	-620	-15813	4774	-18215	-64	-53	-102	43	-153	22	36	-72	-19	-53	86	-28	0
1.035000	-190	-4472	-4268	-20631	-111	-17427	-20138	-14147	9	-17237	-20791	-6062	-160	-17403	-24257	-8161	-50	-3363	9793	-20663	-95	-21	-99	-68	-177	-17026	6459	-17534	-390	-16460	9264	-14925	-669	-15444	4723	-18402	-65	-56	-103	37	-149	19	34	-75	-12	-55	84	-28	2
1.035833	-187	-4340	-4524	-20779	-113	-17537	-19603	-14230	-24	-17439	-20473	-5093	-146	-17637	-23523	-8552	-72	-3317	9806	-20491	-103	-19	-98	-68	-218	-16848	6504	-17770	-316	-16421	9335	-15099	-686	-15093	4688	-18602	-63	-55	-105	38	-150	20	35	-75	-18	-53	82	-28	-4
1.036667	-190	-4194	-4822	-20944	-80	-17643	-19029	-14288	-3	-17644	-20132	-4264	-122	-17900	-22669	-8790	-70	-3257	9792	-20329	-107	-22	-99	-63	-205	-16689	6556	-18012	-384	-16404	9390	-15278	-800	-14761	4673	-18817	-63	-58	-105	39	-151	20	34	-78	-24	-88	82	-28	-1
1.037500	-197	-4046	-5092	-21127	-36	-17735	-18330	-14303	-3	-17845	-19754	-3605	-144	-18165	-21726	-8889	-107	-3187	9765	-20177	-108	-19	-98	-68	-99	-16543	6625	-18254	-343	-16407	9452	-15467	-682	-14454	4674	-19042	-63	-58	-104	39	-150	20	29	-77	-23	-56	81	-29	-3
1.038333	-181	-3887	-5352	-21327	-60	-17826	-17545	-14260	-21	-18016	-19346	-3125	-136	-18419	-20720	-8875	-117	-3108	9708	-20030	-107	-24	-102	-69	-84	-16400	6699	-18503	-294	-16453	9531	-15663	-494	-14180	4696	-19276	-66	-60	-107	45	-155	18	30	-79	-28	-59	80	-28	-1
1.039167	-208	-3727	-5605	-21549	-58	-17904	-16684	-14150	-36	-18166	-18895	-2836	-130	-18636	-19687	-8793	-122	-3026	9628	-19900	-111	-23	-101	-69	-139	-16275	6785	-18754	-361	-16511	9611	-15883	-500	-13932	4739	-19517	-64	-59	-107	38	-152	18	30	-79	-24	-57	79	-30	0
1.040000	-174	-3562	-5840	-21790	-18	-17974	-15756	-13969	-51	-18288	-18404	-2743	-156	-18813	-18662	-8652	-70	-2939	9523	-19779	-109	-24	-98	-72	-153	-16167	6873	-19013	-341	-16591	9701	-16081	-503	-13715	4807	-19761	-64	-60	-107	38	-153	19	30	-77	-21	-58	80	-29	-21
1.040833	-159	-3404	-6066	-22056	11	-18044	-14777	-13719	-33	-18375	-17883	-2842	-204	-18935	-17674	-8493	-46	-2856	9395	-19679	-104	-19	-98	-68	-151	-16075	6975	-19271	-266	-16693	9800	-16294	-493	-13528	4895	-20017	-62	-61	-104	43	-151	21	35	-75	-26	-57	82	-28	2
1.041667	-164	-3244	-6276	-22336	4	-18111	-13780	-13400	-39	-18427	-17331	-3125	-191	-18994	-16748	-8349	-49	-2781	9251	-19591	-105	-19	-98	-67	-76	-16002	7074	-19536	-156	-16813	9910	-16518	-476	-13380	5004	-20276	-61	-58	-108	39	-151	1	33	-75	-35	-57	81	-31	0
1.042500	-220	-3102	-6469	-22640	-1	-18184	-12779	-13032	-81	-18445	-16755	-3578	-144	-18992	-15905	-8254	-32	-2718	9086	-19532	-105	-21	-99	-69	-48	-15944	7184	-19796	-77	-16942	10041	-16748	-464	-13261	5141	-20539	-63	-57	-103	38	-151	18	35	-74	-21	-57	82	-31	0
1.043333	-173	-2968	-6658	-22964	-11	-18251	-11802	-12626	-107	-18427	-16168	-4191	-130	-18929	-15161	-8228	-17	-2670	8909	-19488	-104	-21	-98	-69	-114	-15901	7304	-20070	-122	-17087	10177	-16974	-340	-13160	5300	-20806	-44	-57	-104	38	-150	18	35	-76	-23	-59	81	-29	0
1.044167	-142	-2854	-6827	-23302	-55	-18326	-10864	-12178	-118	-18379	-15562	-4939	-154	-18812	-14527	-8309	20	-2642	8724	-19467	-108	-22	-99	-79	-113	-15877	7432	-20337	-202	-17233	10336	-17193	-238	-13122	5486	-21076	-64	-59	-107	38	-153	19	32	-76	-22	-55	81	-29	-4
1.045000	-167	-2753	-6985	-23654	-51	-18413	-9980	-11729	-131	-18299	-14956	-5799	-167	-18649	-14011	-8495	9	-2634	8531	-19465	-107	-19	-98	-68	-108	-15857	7574	-20604	-143	-17377	10509	-17408	-167	-13089	5695	-21344	-63	-57	-107	38	-150	20	36	-73	-23	-57	78	-31	-1
1.045833	-170	-2678	-7131	-24021	-30	-18509	-9174	-11289	-139	-18198	-14357	-6750	-109	-18449	-13603	-8799	-10	-2648	8334	-19481	-104	-22	-99	-72	-94	-15853	7735	-20866	-90	-17516	10696	-17610	-194	-13084	5934	-21614	-64	-59	-108	37	-150	19	34	-74	-22	-52	81	-30	0
1.046667	-183	-2631	-7274	-24396	-18	-18614	-8451	-10878	-145	-18077	-13775	-7768	-138	-18223	-13324	-9243	42	-2691	8128	-19515	-102	-18	-97	-68	-102	-15860	7911	-21126	-112	-17645	10908	-17800	-262	-13099	6199	-21882	-61	-53	-111	38	-149	20	37	-82	-22	-55	79	-31	0
1.047500	-180	-2612	-7408	-24773	-44	-18734	-7832	-10517	-153	-17943	-13222	-8829	-171	-17985	-13109	-9762	67	-2754	7931	-19565	-104	-17	-97	-74	-83	-15879	8104	-21375	-92	-17757	11135	-17972	-197	-13131	6489	-22147	-60	-56	-105	39	-147	23	37	-72	-15	-51	82	-28	2
1.048333	-170	-2624	-7545	-25169	-55	-18856	-7315	-10223	-156	-17803	-12706	-9920	-179	-17758	-12999	-10411	68	-2849	7733	-19631	-107	-19	-98	-68	-58	-15908	8321	-21627	-132	-17852	11375	-18124	-73	-13177	6813	-22412	-63	-55	-105	40	-153	18	34	-73	-21	-57	78	-31	0
1.049167	-167	-2668	-7682	-25559	-32	-18991	-6906	-10015	-170	-17658	-12237	-11028	-174	-17516	-12956	-11150	103	-2971	7538	-19713	-105	-19	-99	-62	-86	-15942	8568	-21866	-127	-17918	11636	-18252	58	-13231	7133	-22661	-63	-58	-108	40	-149	19	35	-72	-21	-58	81	-27	0
1.050000	-155	-2743	-7819	-25949	-25	-19117	-6598	-9897	-247	-17514	-11810	-12122	-150	-17324	-12976	-11960	76	-3116	7349	-19804	-104	-24	-100	-69	-97	-15989	8841	-22100	-115	-17968	11913	-18356	119	-13292	7490	-22905	-60	-60	-110	34	-151	19	33	-76	-23	-57	78	-29	-6
1.050833	-161	-2851	-7968	-26336	-57	-19246	-6392	-9891	-283	-17376	-11445	-13198	-121	-17137	-13031	-12826	25	-3287	7160	-19911	-109	-24	-101	-70	-134	-16039	9149	-22316	-98	-17978	12209	-18434	-1	-13340	7866	-23139	-68	-59	-110	35	-154	20	34	-75	-24	-57	81	-28	-4
1.051667	-160	-2993	-8119	-26715	-76	-19359	-6276	-9997	-233	-17241	-11149	-14241	-113	-16999	-13117	-13722	22	-3475	6980	-20020	-105	-24	-98	-69	-168	-16087	9484	-22523	-60	-17961	12514	-18484	105	-13417	8259	-23352	-66	-62	-115	43	-153	17	32	-74	-22	-56	80	-33	0
1.052500	-147	-3163	-8276	-27085	-67	-19459	-6235	-10217	-198	-17124	-10895	-15238	-144	-16903	-13217	-14628	-40	-3667	6808	-20135	-109	-40	-99	-68	-207	-16138	9850	-22713	-56	-17910	12843	-18507	211	-13458	8665	-23547	-64	-58	-110	40	-151	22	35	-60	-5	-57	82	-30	-1
1.053333	-165	-3356	-8439	-27443	-42	-19539	-6260	-10553	-169	-17017	-10711	-16197	-114	-16858	-13321	-15519	-91	-3918	6638	-20259	-104	-21	-97	-69	-203	-16191	10244	-22892	-56	-17839	13183	-18511	243	-13501	9080	-23688	-63	-55	-102	42	-152	20	34	-73	-19	-53	82	-27	0
1.054167	-159	-3575	-8608	-27787	-40	-19586	-6340	-10994	-142	-16926	-10586	-17103	-138	-16856	-13416	-16376	-126	-4160	6463	-20382	-107	-21	-97	-68	-232	-16241	10669	-23049	-50	-17724	13537	-18488	226	-13537	9502	-23863	-64	-57	-104	41	-148	23	38	-74	-22	-45	85	-26	3
1.055000	-158	-3813	-8779	-28111	-50	-19597	-6457	-11544	-114	-16854	-10515	-17958	-176	-16908	-13499	-17192	-162	-4417	6300	-20522	-108	-22	-98	-68	-273	-16293	11113	-23192	-72	-17590	13901	-18450	136	-13564	9921	-23979	-60	-63	-107	42	-152	21	35	-74	-22	-51	82	-30	0
1.055833	-154	-4064	-8949	-28419	-55	-19572	-6595	-12188	-104	-16794	-10494	-18757	-200	-17008	-13565	-17946	-149	-4690	6130	-20672	-108	-24	-99	-70	-237	-16340	11580	-23310	-70	-17430	14272	-18393	111	-13580	10338	-24068	-62	-56	-107	40	-151	20	33	-74	-22	-52	82	-32	0
1.056667	-153	-4330	-9117	-28707	-66	-19503	-6741	-12916	-103	-16746	-10510	-19504	-212	-17151	-13610	-18636	-124	-4974	5953	-20812	-111	-25	-101	-70	-229	-16380	12057	-23406	-60	-17252	14648	-18329	111	-13589	10749	-24121	-69	-60	-108	38	-152	17	28	-75	-25	-60	78	-33	-6
1.057500	-161	-4597	-9273	-28971	-83	-19390	-6882	-13703	-99	-16739	-10558	-20201	-158	-17334	-13625	-19251	-115	-5264	5776	-20962	-109	-23	-104	-72	-260	-16403	12544	-23471	-44	-17047	15043	-18251	81	-13585	11154	-24137	-66	-58	-108	39	-156	19	32	-76	-24	-57	85	-31	-1
1.058333	-145	-4859	-9406	-29203	-86	-19228	-6998	-14535	-94	-16734	-10623	-20843	-177	-17555	-13612	-19795	-149	-5560	5593	-21125	-111	-26	-102	-69	-252	-16428	13036	-23512	-43	-16826	15458	-18175	274	-13578	11543	-24125	-68	-58	-108	43	-153	19	33	-77	-27	-58	80	-30	-7
1.059167	-137	-5112	-9520	-29408	-79	-19015	-7090	-15409	-86	-16746	-10703	-21435	-168	-17804	-13587	-20256	-135	-5856	5404	-21303	-110	-26	-102	-72	-207	-16436	13526	-23520	-136	-16599	15835	-18089	327	-13567	11916	-24076	-66	-58	-104	40	-154	18	29	-75	-19	-56	82	-31	0
1.060000	-138	-5346	-9602	-29585	-40	-18762	-7146	-16297	-82	-16790	-10777	-21974	45	-18063	-13508	-20642	-80	-6154	5211	-21466	-104	-21	-98	-67	-246	-16426	14008	-23490	-252	-16359	16234	-18004	229	-13551	12268	-23987	-61	-55	-103	45	-147	23	34	-73	-21	-55	85	-28	3
1.060833	-133	-5559	-9651	-29730	-60	-18465	-7165	-17195	-98	-16822	-10841	-22459	333	-18344	-13418	-20957	-19	-6446	5007	-21644	-105	-19	-94	-66	-289	-16421	14470	-23429	-332	-16115	16625	-17935	260	-13541	12601	-23869	-61	-57	-101	43	-149	20	35	-73	-18	-51	88	-24	1
1.061667	-135	-5750	-9668	-29844	-65	-18139	-7147	-18082	-94	-16890	-10889	-22904	263	-18644	-13305	-21212	-44	-6740	4794	-21840	-105	-22	-94	-65	-262	-16379	14906	-23342	-259	-15868	17004	-17867	379	-13545	12909	-23725	-63	-56	-99	44	-149	18	37	-74	-19	-51	84	-27	-5
1.062500	-131	-5914	-9638	-29930	-44	-17797	-7087	-18952	-100	-16977	-10908	-23305	135	-18922	-13166	-21404	-12	-7035	4582	-22044	-103	-32	-95	-69	-233	-16344	15316	-23220	-179	-15619	17377	-17800	371	-13548	13187	-23556	-61	-56	-102	43	-155	20	36	-72	-19	-56	73	-25	2
1.063333	-125	-6042	-9564	-29984	-72	-17435	-6965	-19787	-136	-17078	-10885	-23663	78	-19202	-13000	-21545	112	-7295	4368	-22253	-104	-18	-97	-68	-235	-16294	15689	-23066	-122	-15374	17727	-17740	312	-13570	13441	-23368	-61	-57	-104	44	-149	21	36	-72	-19	-56	84	-30	-1
1.064167	-127	-6127	-9449	-30012	-103	-17073	-6853	-20582	-174	-17197	-10825	-23981	-6	-19465	-12813	-21637	205	-7539	4159	-22471	-104	-15	-97	-65	-274	-16242	16020	-22887	-122	-15130	18061	-17680	338	-13593	13666	-23162	-61	-56	-102	45	-147	18	34	-90	-19	-56	85	-27	-12
1.065000	-121	-6181	-9287	-30008	-119	-16721	-6695	-21339	-181	-17333	-10719	-24264	-82	-19708	-12604	-21685	197	-7773	3936	-22696	-108	-21	-99	-67	-264	-16185	16312	-22686	-104	-14896	18364	-17614	523	-13649	13857	-22949	-65	-61	-109	39	-153	19	33	-78	-24	-60	80	-30	-4
1.065833	-122	-6192	-9081	-29979	-119	-16375	-6514	-22051	-159	-17483	-10563	-24516	-117	-19920	-12368	-21694	129	-7972	3738	-22924	-86	-21	-100	-67	-256	-16126	16561	-22459	-48	-14662	18645	-17565	498	-13713	14041	-22724	-63	-58	-103	43	-154	16	35	-75	-21	-58	80	-29	-17
1.066667	-131	-6158	-8828	-29914	-83	-16056	-6309	-22703	-132	-17637	-10355	-24733	-171	-20093	-12103	-21663	125	-8142	3549	-23158	-105	-19	-98	-65	-227	-16065	16774	-22218	-69	-14431	18892	-17504	392	-13798	14191	-22485	-58	-57	-103	43	-150	20	36	-76	-24	-56	84	-28	-1
1.067500	-132	-6085	-8541	-29828	-52	-15771	-6096	-23311	-152	-17808	-10103	-24925	-190	-20228	-11822	-21597	97	-8272	3376	-23389	-104	-13	-98	-66	-216	-16013	16943	-21967	-98	-14207	19102	-17435	443	-13898	14324	-22274	-62	-57	-103	41	-150	19	36	-74	3	-53	85	-28	-3
1.068333	-129	-5980	-8226	-29721	-45	-15527	-5877	-23868	-152	-17982	-9809	-25103	-215	-20319	-11510	-21494	104	-8379	3221	-23624	-103	-16	-95	-63	-247	-15962	17058	-21712	-162	-13990	19302	-17351	503	-14023	14436	-22057	-61	-53	-101	45	-149	19	37	-73	-19	-52	86	-25	1
1.069167	-131	-5834	-7883	-29582	-48	-15332	-5658	-24373	-124	-18157	-9473	-25265	-248	-20349	-11187	-21355	202	-8431	3092	-23860	-105	-18	-94	-64	-262	-15914	17163	-21458	-179	-13776	19406	-17266	439	-14156	14522	-21851	-63	-53	-103	45	-150	19	32	-73	-15	-53	85	-28	-3
1.070000	-139	-5664	-7531	-29424	-83	-15185	-5444	-24842	-117	-18329	-9109	-25417	-264	-20367	-10845	-21193	194	-8448	2985	-24082	-105	-21	-97	-65	-268	-15876	17224	-21212	-98	-13567	19491	-17167	394	-14311	14597	-21657	-68	-57	-107	43	-150	19	30	-74	-24	-57	81	-30	0
1.070833	-139	-5467	-7169	-29240	-93	-15096	-5233	-25270	-127	-18496	-8721	-25564	-292	-20320	-10496	-20994	165	-8413	2913	-24315	-107	-22	-97	-66	-252	-15846	17263	-20975	-77	-13364	19538	-17057	335	-14467	14661	-21469	-62	-57	-108	42	-151	18	34	-75	-21	-56	82	-28	3
1.071667	-136	-5244	-6802	-29026	-59	-15054	-5026	-25669	-121	-18642	-8317	-25697	-254	-20220	-10137	-20755	155	-8330	2872	-24512	-105	-21	-98	-65	-212	-15815	17281	-20752	-117	-13163	19544	-16931	268	-14644	14719	-21297	-62	-62	-104	40	-150	15	34	-77	-21	-55	81	-29	-3
1.072500	-141	-5000	-6445	-28788	-51	-15061	-4828	-26019	-74	-18773	-7905	-25833	-258	-20081	-9780	-20482	87	-8203	2869	-24709	-121	-19	-96	-65	-221	-15786	17284	-20554	-135	-12964	19511	-16793	230	-14810	14771	-21147	-63	-57	-104	38	-154	19	30	-76	-23	-59	84	-30	-5
1.073333	-144	-4750	-6105	-28520	-91	-15112	-4635	-26343	-63	-18877	-7496	-25970	-279	-19894	-9423	-20182	47	-8025	2897	-24903	-110	-23	-96	-66	-216	-15760	17279	-20375	-107	-12771	19435	-16642	235	-14981	14815	-21013	-68	-58	-105	36	-153	19	32	-78	-24	-56	80	-33	-1
1.074167	-141	-4487	-5785	-28239	-113	-15202	-4456	-26647	-102	-18950	-7097	-26107	-285	-19670	-9075	-19854	38	-7804	2968	-25074	-122	-22	-97	-66	-177	-15728	17277	-20225	-120	-12582	19330	-16497	91	-15139	14862	-20889	-63	-55	-107	40	-150	22	36	-76	-23	-68	71	-30	1
1.075000	-149	-4220	-5503	-27927	-139	-15318	-4272	-26916	-111	-18979	-6711	-26238	-329	-19410	-8748	-19504	4	-7539	3074	-25239	-108	-22	-97	-67	-155	-15689	17277	-20096	-120	-12395	19195	-16343	-44	-15294	14911	-20784	-70	-56	-105	39	-149	21	34	-73	-19	-53	80	-30	0
1.075833	-148	-3951	-5255	-27587	-131	-15458	-4100	-27159	-97	-18977	-6355	-26368	-380	-19119	-8441	-19143	-11	-7234	3210	-25386	-103	-18	-98	-31	-178	-15645	17282	-19997	-78	-12219	19033	-16178	-35	-15430	14948	-20691	-64	-56	-110	41	-150	20	33	-78	-23	-56	78	-31	-1
1.076667	-144	-3697	-5056	-27226	-133	-15612	-3931	-27374	-73	-18934	-6017	-26488	-370	-18807	-8165	-18777	0	-6895	3398	-25525	-105	-23	-99	-67	-173	-15586	17304	-19920	-148	-12050	18863	-16044	-153	-15556	14988	-20620	-66	-58	-107	41	-149	18	33	-75	-23	-59	82	-32	-1
1.077500	-149	-3446	-4899	-26842	-135	-15769	-3766	-27556	-56	-18840	-5743	-26604	-358	-18471	-7915	-18405	-22	-6523	3621	-25647	-107	-5	-98	-67	-183	-15515	17336	-19871	-167	-11891	18667	-15859	-357	-15653	15032	-20557	-62	-58	-108	40	-153	18	38	-78	-24	-59	86	-32	-4
1.078333	-152	-3209	-4798	-26442	-115	-15892	-3603	-27703	-24	-18702	-5499	-26690	-377	-18117	-7703	-18047	-31	-6115	3857	-25762	-111	-23	-99	-68	-160	-15419	17387	-19840	-150	-11744	18469	-15706	-444	-15728	15080	-20513	-67	-61	-107	40	-155	16	32	-76	-22	-59	78	-32	-1
1.079167	-148	-2988	-4749	-26026	-84	-16042	-3450	-27810	-1	-18519	-5296	-26771	-345	-17752	-7527	-17714	-44	-5685	4132	-25865	-113	-25	-99	-68	-145	-15324	17452	-19828	-167	-11615	18278	-15559	-524	-15766	15129	-20481	-66	-57	-103	40	-152	17	33	-75	-24	-50	84	-30	-1
1.080000	-151	-2787	-4751	-25590	-78	-16139	-3293	-27849	-10	-18287	-5133	-26793	-308	-17376	-7388	-17406	-121	-5238	4438	-25958	-107	-22	-97	-66	-162	-15197	17540	-19823	-113	-11496	18083	-15421	-561	-15776	15178	-20464	-62	-56	-104	43	-145	24	34	-74	-18	-53	85	-28	3
1.080833	-161	-2602	-4805	-25149	-50	-16208	-3149	-27880	-42	-18020	-5018	-26791	-326	-17001	-7290	-17142	-121	-4778	4762	-26038	-104	-21	-97	-65	-142	-15057	17640	-19833	-183	-11399	17919	-15295	-505	-15757	15231	-20458	-61	-55	-103	45	-147	23	38	-70	-16	-57	85	-25	3
1.081667	-168	-2441	-4922	-24708	-40	-16235	-3014	-27844	-62	-17712	-4952	-26753	-345	-16635	-7231	-16926	-105	-4312	5102	-26124	-108	-24	-101	-68	-148	-14915	17741	-19849	-292	-11330	17761	-15185	-412	-15716	15266	-20474	-66	-59	-107	40	-154	18	32	-77	-23	-58	80	-31	-3
1.082500	-169	-2304	-5087	-24267	-38	-16223	-2891	-27755	-56	-17380	-4925	-26664	-375	-16257	-7208	-16757	-148	-3808	5461	-26194	-110	-24	-99	-67	-170	-14757	17856	-19862	-341	-11286	17623	-15080	-335	-15637	15317	-20497	-65	-55	-104	19	-153	19	35	-75	-22	-56	81	-29	1
1.083333	-163	-2192	-5299	-23833	-35	-16153	-2774	-27593	-45	-17011	-4935	-26516	-345	-15884	-7210	-16637	-183	-3372	5826	-26261	-109	-26	-101	-68	-161	-14592	17969	-19852	-418	-11260	17491	-14995	-173	-15537	15356	-20538	-63	-57	-104	38	-151	18	36	-78	-22	-57	84	-30	-1
1.084167	-159	-2086	-5543	-23407	-68	-16031	-2677	-27370	-60	-16618	-4983	-26316	-363	-15517	-7246	-16575	-155	-2914	6190	-26325	-107	-23	-98	-68	-103	-14423	18082	-19870	-466	-11271	17427	-14917	-136	-15412	15391	-20582	-62	-58	-103	41	-149	18	33	-84	-21	-58	80	-29	0
1.085000	-154	-2008	-5830	-23001	-77	-15850	-2592	-27080	-63	-16196	-5065	-26053	-340	-15161	-7301	-16559	-130	-2467	6552	-26378	-109	-25	-101	-70	-50	-14259	18186	-19852	-495	-11309	17365	-14852	-69	-15269	15409	-20644	-65	-60	-107	41	-150	17	34	-76	-21	-56	84	-29	-4
1.085833	-153	-1943	-6144	-22608	-70	-15638	-2520	-26725	-42	-15798	-5168	-25730	-305	-14816	-7378	-16609	-169	-2041	6912	-26426	-108	-23	-100	-69	-113	-14100	18280	-19817	-539	-11376	17333	-14799	-14	-15112	15451	-20710	-60	-56	-104	37	-151	17	33	-75	-22	-57	81	-33	1
1.086667	-163	-1890	-6484	-22247	-63	-15369	-2458	-26319	-43	-15374	-5293	-25351	-343	-14469	-7457	-16661	-189	-1634	7262	-26472	-105	-24	-99	-69	-133	-13951	18353	-19765	-487	-11466	17313	-14752	-67	-14941	15473	-20785	-61	-56	-109	39	-147	21	34	-73	-19	-53	81	-26	2
1.087500	-167	-1847	-6836	-21905	-44	-15047	-2422	-25819	-61	-14955	-5432	-24918	-334	-14134	-7551	-16768	-168	-1253	7590	-26506	-102	-19	-102	-69	-105	-13817	18404	-19691	-420	-11588	17333	-14710	-95	-14759	15484	-20861	-62	-52	-104	43	-148	20	36	-74	-18	-65	81	-31	1
1.088333	-159	-1806	-7194	-21603	-60	-14692	-2400	-25278	-51	-14536	-5584	-24435	-274	-13807	-7640	-16891	-128	-904	7899	-26538	-103	-22	-99	-65	-113	-13698	18429	-19593	-385	-11729	17363	-14674	-153	-14582	15490	-20943	-59	-57	-103	43	-148	20	35	-73	-14	-56	84	-28	3
1.089167	-156	-1781	-7554	-21337	-38	-14304	-2380	-24687	-59	-14123	-5745	-23911	-324	-13488	-7728	-17025	-129	-591	8181	-26558	-102	-22	-97	-68	-126	-13597	18424	-19479	-342	-11898	17405	-14651	-152	-14409	15488	-21034	-60	-59	-103	41	-152	20	36	-73	-22	-56	81	-29	1
1.090000	-168	-1748	-7910	-21111	-50	-13891	-2376	-24052	-98	-13728	-5906	-23346	-351	-13178	-7807	-17175	-125	-316	8433	-26575	-113	-28	-104	-72	-145	-13516	18387	-19349	-317	-12079	17455	-14627	-23	-14242	15474	-21126	-67	-64	-109	35	-158	15	30	-79	-29	-58	79	-32	-3
1.090833	-180	-1712	-8238	-20920	-72	-13452	-2378	-23369	-105	-13339	-6060	-22758	-352	-12876	-7869	-17305	-96	-69	8664	-26579	-110	-25	-101	-77	-150	-13448	18321	-19197	-289	-12264	17518	-14605	-35	-14089	15457	-21212	-63	-59	-107	37	-154	15	32	-78	-24	-58	78	-50	-7
1.091667	-171	-1661	-8543	-20772	-31	-12996	-2374	-22652	-107	-12997	-6201	-22147	-304	-12577	-7909	-17416	-98	139	8855	-26572	-109	-28	-100	-74	-153	-13391	18224	-19029	-262	-12454	17579	-14566	-42	-13941	15433	-21296	-64	-61	-107	40	-155	17	33	-77	-22	-56	79	-30	-3
1.092500	-166	-1595	-8818	-20668	-18	-12532	-2372	-21915	-121	-12595	-6330	-21533	-288	-12276	-7924	-17505	-129	314	9011	-26550	-109	-24	-98	-69	-148	-13346	18097	-18848	-264	-12639	17641	-14560	18	-13807	15402	-21378	-65	-60	-103	41	-156	-1	43	-75	-24	-57	80	-31	-7
1.093333	-168	-1521	-9049	-20603	-30	-12068	-2365	-21167	-105	-12243	-6439	-20904	-263	-11995	-7927	-17555	-97	449	9149	-26521	-109	-22	-97	-72	-181	-13309	17942	-18658	-251	-12822	17705	-14535	32	-13684	15361	-21454	-63	-57	-108	39	-151	20	33	-75	-19	-53	79	-30	0
1.094167	-177	-1420	-9254	-20578	-36	-11606	-2353	-20410	-94	-11894	-6533	-20290	-231	-11712	-7906	-17564	-88	553	9244	-26482	-104	-21	-97	-66	-173	-13272	17759	-18467	-242	-12975	17756	-14510	-23	-13580	15315	-21524	-62	-57	-103	18	-149	15	36	-75	-31	-55	81	-29	-4
1.095000	-169	-1305	-9406	-20611	-24	-11177	-2341	-19651	-104	-11557	-6597	-19689	-222	-11432	-7864	-17538	-95	621	9310	-26425	-105	-19	-100	-70	-109	-13237	17555	-18273	-266	-13118	17795	-14481	-44	-13485	15261	-21591	-63	-59	-109	41	-150	20	37	-73	-18	-56	80	-27	3
1.095833	-153	-1169	-9512	-20656	-29	-10709	-2303	-18906	-116	-11220	-6643	-19113	-202	-11157	-7804	-17465	-105	659	9346	-26359	-105	-22	-96	-69	-137	-13208	17331	-18085	-231	-13226	17829	-14458	-42	-13400	15199	-21654	-63	-58	-103	42	-152	20	36	-74	-21	-56	82	-28	-4
1.096667	-146	-1012	-9571	-20752	-34	-10282	-2269	-18179	-118	-10884	-6659	-18558	-211	-10880	-7733	-17347	-172	666	9350	-26284	-108	-21	-97	-69	-163	-13171	17096	-17895	-189	-13308	17850	-14418	-49	-13324	15129	-21708	-62	-57	-101	38	-156	18	35	-72	-22	-56	82	-29	-5
1.097500	-156	-833	-9589	-20881	-60	-9869	-2220	-17472	-133	-10547	-6656	-18034	-227	-10603	-7665	-17193	-196	648	9335	-26198	-108	-21	-97	-69	-141	-13126	16849	-17739	-197	-13359	17860	-14394	-40	-13249	15052	-21752	-64	-58	-105	38	-150	20	38	-72	-19	-66	79	-31	-1
1.098333	-163	-633	-9554	-21037	-105	-9475	-2167	-16799	-138	-10210	-6626	-17542	-239	-10326	-7573	-17001	-204	606	9276	-26100	-111	-26	-102	-75	-142	-13079	16599	-17591	-141	-13377	17856	-14365	42	-13177	14963	-21797	-68	-60	-112	35	-158	15	30	-79	-26	-60	75	-32	-5
1.099167	-164	-420	-9494	-21241	-84	-9096	-2110	-16157	-119	-9858	-6531	-17042	-224	-10043	-7497	-16777	-252	547	9209	-25991	-109	-24	-100	-70	-138	-13017	16345	-17455	-107	-13355	17846	-14324	5	-13096	14879	-21825	-63	-61	-107	39	-153	30	35	-75	-24	-57	78	-30	-5
1.100000	-155	-172	-9382	-21450	-53	-8728	-2040	-15543	-98	-9488	-6484	-16636	-181	-9756	-7419	-16518	-270	475	9117	-25865	-107	-21	-96	-69	-152	-12946	16097	-17337	-99	-13291	17833	-14279	-8	-13003	14786	-21850	-61	-55	-104	42	-153	20	35	-75	-19	-53	82	-28	2
1.100833	-150	66	-9241	-21688	-36	-8369	-1979	-14968	-66	-9113	-6384	-16228	-143	-9461	-7363	-16254	-252	382	9007	-25734	-108	-18	-95	-59	-133	-12867	15858	-17242	-36	-13200	17803	-14238	62	-12907	14682	-21868	-60	-55	-103	43	-149	25	38	-73	-17	-58	85	-25	0
1.101667	-150	322	-9073	-21947	-59	-8024	-1925	-14437	-56	-8728	-6269	-15853	-130	-9165	-7326	-15976	-221	279	8875	-25596	-107	-19	-99	-68	-105	-12786	15625	-17175	-1	-13081	17762	-14188	59	-12797	14574	-21887	-61	-56	-103	39	-155	18	32	-75	-22	-56	85	-28	0
1.102500	-148	585	-8883	-22223	-120	-7685	-1878	-13955	-92	-8336	-6144	-15492	-154	-8864	-7313	-15708	-234	167	8696	-25445	-105	-19	-94	-66	-126	-12695	15403	-17125	-93	-12929	17722	-14134	-35	-12674	14461	-21886	-58	-50	-105	42	-149	20	34	-73	-17	-56	81	-29	0
1.103333	-145	846	-8679	-22510	-117	-7350	-1848	-13515	-114	-7939	-6018	-15154	-136	-8562	-7324	-15403	-208	52	8559	-25283	-105	-21	-98	-67	-120	-12599	15207	-17100	-102	-12756	17667	-14067	-41	-12535	14354	-21887	-61	-56	-104	40	-152	18	34	-73	-19	-57	84	-26	2
1.104167	-145	1106	-8453	-22797	-129	-7010	-1832	-13113	-118	-7527	-5884	-14825	-127	-8254	-7364	-15129	-214	-66	8381	-25115	-104	-19	-97	-67	-142	-12501	15010	-17101	-107	-12563	17603	-13992	-85	-12382	14235	-21881	-62	-60	-105	40	-150	22	32	-76	-21	-62	81	-28	-3
1.105000	-134	1359	-8227	-23099	-136	-6672	-1839	-12761	-98	-7120	-5757	-14509	-97	-7949	-7434	-14865	-230	-181	8194	-24939	-109	-24	-99	-68	-144	-12398	14834	-17128	-134	-12354	17526	-13901	-91	-12211	14123	-21868	-64	-59	-105	40	-151	17	32	-75	-24	-57	80	-30	-3
1.105833	-143	1603	-7985	-23398	-130	-6322	-1873	-12441	-88	-6710	-5639	-14202	-102	-7642	-7530	-14618	-233	-291	7988	-24755	-115	-23	-100	-70	-116	-12289	14676	-17166	-66	-12134	17439	-13798	-15	-12035	14011	-21854	-62	-57	-105	40	-149	22	33	-77	-16	-58	82	-29	-4
1.106667	-154	1841	-7744	-23696	-145	-5959	-1933	-12164	-80	-6307	-5540	-13900	-128	-7341	-7647	-14381	-173	-395	7775	-24563	-112	-26	-101	-69	-137	-12177	14532	-17229	-64	-11910	17338	-13673	-77	-11843	13902	-21835	-67	-57	-109	39	-154	16	30	-79	-19	-57	79	-30	0
1.107500	-138	2054	-7505	-23994	-134	-5594	-2015	-11927	-61	-5914	-5460	-13602	-128	-7035	-7790	-14165	-149	-488	7556	-24357	-107	-24	-98	-67	-113	-12061	14409	-17308	-108	-11685	17227	-13527	-16	-11643	13796	-21807	-59	-60	-108	40	-148	-1	35	-77	-15	-59	82	-28	0
1.108333	-125	2263	-7281	-24276	-126	-5216	-2126	-11720	-34	-5532	-5407	-13302	-141	-6734	-7946	-13959	-178	-565	7335	-24154	-105	-19	-96	-46	-122	-11943	14298	-17409	-107	-11453	17102	-13363	2	-11440	13697	-21777	-62	-57	-105	41	-153	16	33	-76	-21	-56	82	-27	-4
1.109167	-120	2451	-7043	-24545	-120	-4827	-2274	-11553	-13	-5162	-5384	-13005	-160	-6441	-8116	-13773	-182	-631	7105	-23943	-104	-23	-98	-66	-141	-11819	14193	-17525	-117	-11237	16964	-13181	-74	-11229	13600	-21741	-65	-58	-104	41	-148	40	33	-76	-19	-57	81	-28	0
1.110000	-121	2626	-6825	-24805	-64	-4433	-2451	-11415	-32	-4824	-5397	-12722	-147	-6156	-8286	-13595	-185	-682	6879	-23731	-107	-24	-101	-70	-150	-11698	14099	-17654	-141	-11034	16811	-12979	44	-11023	13512	-21701	-64	-60	-107	41	-153	15	27	-79	-23	-57	80	-30	-1
1.110833	-124	2785	-6626	-25045	-66	-4037	-2657	-11310	-61	-4502	-5440	-12440	-171	-5874	-8455	-13424	-170	-716	6654	-23508	-109	-25	-113	-69	-135	-11571	14019	-17795	-69	-10835	16649	-12761	97	-10816	13430	-21657	-64	-59	-107	39	-153	17	29	-78	-24	-58	81	-30	3
1.111667	-128	2940	-6436	-25263	-29	-3622	-2884	-11230	-62	-4201	-5523	-12166	-194	-5598	-8612	-13248	-126	-727	6436	-23288	-108	-21	-98	-67	-160	-11443	13946	-17944	-94	-10651	16483	-12522	22	-10610	13357	-21599	-62	-59	-107	42	-150	15	32	-77	-24	-58	82	-30	-1
1.112500	-126	3083	-6265	-25460	-21	-3243	-3128	-11175	-75	-3935	-5639	-11903	-161	-5324	-8762	-13065	-68	-722	6231	-23062	-105	-23	-98	-69	-185	-11309	13886	-18095	-193	-10486	16308	-12271	39	-10410	13291	-21542	-64	-39	-105	41	-148	1	34	-77	-23	-58	85	-30	1
1.113333	-128	3216	-6110	-25630	0	-2858	-3394	-11145	-101	-3691	-5785	-11659	-145	-5055	-8881	-12880	4	-694	6040	-22836	-103	-16	-99	-61	-173	-11169	13823	-18254	-145	-10329	16134	-12008	59	-10210	13231	-21474	-59	-56	-102	40	-148	16	34	-77	-18	-56	90	-31	0
1.114167	-135	3351	-5976	-25774	-15	-2491	-3676	-11134	-93	-3465	-5966	-11436	-128	-4788	-8984	-12684	-16	-643	5860	-22615	-105	-19	-95	-68	-174	-11029	13769	-18409	-154	-10196	15964	-11740	89	-10018	13175	-21403	-61	-50	-105	42	-142	20	36	-75	-18	-53	81	-30	3
1.115000	-149	3483	-5833	-25890	-55	-2146	-3968	-11145	-47	-3266	-6178	-11242	-153	-4525	-9056	-12479	-65	-579	5704	-22399	-110	-24	-100	-74	-149	-10889	13711	-18575	-200	-10085	15800	-11475	18	-9841	13120	-21326	-64	-62	-110	37	-152	16	32	-81	-24	-58	79	-33	-4
1.115833	-158	3610	-5767	-25978	-49	-1830	-4266	-11175	-28	-3088	-6413	-11073	-187	-4266	-9102	-12254	-23	-491	5570	-22187	-107	-24	-99	-72	-125	-10756	13666	-18725	-194	-9984	15649	-11203	-29	-9660	13068	-21241	-64	-60	-105	41	-151	16	36	-74	-19	-56	82	-32	-1
1.116667	-162	3743	-5685	-26035	-16	-1539	-4560	-11217	-78	-2924	-6661	-10941	-193	-4008	-9123	-12010	-12	-378	5460	-21970	-107	-22	-98	-69	-155	-10622	13599	-18868	-129	-9907	15520	-10978	-72	-9486	13023	-21140	-63	-59	-109	39	-156	16	33	-77	-25	-61	79	-32	-1
1.117500	-158	3879	-5620	-26052	-53	-1283	-4849	-11272	-137	-2778	-6922	-10842	-224	-3763	-9118	-11746	1	-246	5373	-21761	-105	-25	-97	-72	-145	-10486	13585	-18995	-155	-9845	15411	-10686	-55	-9319	12977	-21041	-65	-60	-109	15	-155	13	34	-78	-23	-59	81	-32	-1
1.118333	-145	4018	-5567	-26046	-47	-1066	-5130	-11341	-131	-2640	-7196	-10787	-233	-3501	-9092	-11475	90	-90	5315	-21558	-108	-30	-97	-70	-125	-10364	13548	-19114	-248	-9799	15333	-10446	-101	-9155	12937	-20932	-67	-62	-109	39	-154	10	29	-81	-26	-62	80	-31	-7
1.119167	-159	4157	-5521	-26004	-32	-893	-5395	-11420	-129	-2507	-7466	-10784	-188	-3252	-9046	-11191	110	82	5280	-21363	-111	-25	-99	-69	-110	-10237	13530	-19209	-264	-9770	15286	-10221	-112	-8989	12899	-20793	-67	-65	-104	41	-153	16	29	-76	-21	-58	84	-31	-4
1.120000	-155	4305	-5477	-25927	-29	-756	-5643	-11510	-136	-2372	-7732	-10786	-195	-3008	-8984	-10894	67	280	5281	-21163	-104	-21	-97	-67	-103	-10123	13520	-19282	-222	-9760	15252	-10012	-160	-8826	12862	-20676	-60	-57	-102	42	-150	17	35	-74	-22	-56	85	-28	-3
1.120833	-158	4448	-5435	-25830	-29	-655	-5872	-11610	-155	-2246	-7986	-10847	-203	-2773	-8922	-10590	41	493	5300	-20957	-103	-23	-96	-65	-112	-10017	13511	-19330	-182	-9762	15293	-9828	-126	-8671	12822	-20541	-61	-55	-101	43	-147	18	33	-75	-13	-56	85	-24	6
1.121667	-160	4592	-5388	-25701	-44	-600	-6070	-11723	-187	-2120	-8229	-10948	-218	-2556	-8859	-10311	6	734	5343	-20786	-104	-24	-98	-67	-133	-9921	13511	-19354	-236	-9784	15337	-9667	-204	-8509	12789	-20396	-65	-58	-105	43	-150	18	32	-75	-21	-59	82	-26	1
1.122500	-162	4737	-5334	-25556	-51	-577	-6266	-11842	-110	-1991	-8468	-11088	-206	-2347	-8818	-10026	-8	986	5403	-20608	-108	-22	-95	-67	-108	-9842	13520	-19348	-195	-9822	15415	-9531	-185	-8355	12754	-20249	-65	-59	-86	42	-154	19	33	-74	-23	-57	85	-28	-3
1.123333	-167	4881	-5269	-25389	-59	-587	-6428	-11972	-86	-1867	-8662	-11264	-155	-2161	-8758	-9757	-4	1261	5483	-20431	-105	-26	-99	-69	-148	-9774	13527	-19316	-100	-9875	15517	-9423	-166	-8200	12719	-20091	-67	-61	-107	37	-153	13	27	-78	-27	-60	101	-30	-1
1.124167	-169	5015	-5190	-25205	-35	-626	-6562	-12112	-85	-1748	-8844	-11466	-163	-1989	-8726	-9508	-27	1549	5583	-20254	-104	-24	-100	-68	-158	-9713	13541	-19246	-149	-9939	15645	-9337	-164	-8048	12696	-19924	-86	-61	-105	38	-151	16	30	-75	-24	-59	80	-30	-7
1.125000	-169	5151	-5085	-24984	-25	-676	-6670	-12253	-103	-1628	-8997	-11694	-168	-1838	-8717	-9281	-42	1859	5699	-20080	-107	-24	-101	-67	-131	-9660	13557	-19146	-199	-10051	15791	-9280	-99	-7897	12678	-19752	-64	-59	-104	40	-154	16	32	-77	-24	-58	81	-30	-3
1.125833	-176	5278	-4959	-24797	-47	-744	-6752	-12403	-148	-1514	-9127	-11941	-154	-1711	-8732	-9082	-74	2181	5828	-19909	-109	-26	-100	-67	-144	-9643	13575	-19018	-119	-10108	15944	-9245	-43	-7741	12658	-19575	-62	-59	-104	40	-159	18	20	-76	-22	-56	81	-29	-1
1.126667	-195	5403	-4810	-24582	-27	-825	-6813	-12561	-159	-1413	-9229	-12206	-172	-1614	-8765	-8917	-98	2520	5968	-19741	-105	-22	-100	-66	-154	-9628	13585	-18861	-167	-10197	16101	-9241	-66	-7591	12650	-19392	-62	-58	-102	39	-151	19	33	-76	-23	-58	82	-31	-1
1.127500	-193	5522	-4639	-24370	-33	-906	-6853	-12727	-145	-1325	-9327	-12476	-161	-1538	-8823	-8784	-84	2874	6118	-19575	-104	-23	-99	-65	-151	-9622	13590	-18675	-224	-10319	16251	-9259	-112	-7446	12646	-19210	-63	-56	-108	39	-150	19	32	-74	-16	-55	82	-31	1
1.128333	-187	5634	-4445	-24159	-73	-989	-6874	-12901	-55	-1254	-9368	-12757	-139	-1492	-8915	-8690	-63	3231	6277	-19414	-102	-22	-101	-65	-165	-9629	13585	-18475	-206	-10439	16395	-9305	-171	-7304	12648	-19019	-61	-52	-103	39	-150	21	34	-73	-21	-55	84	-28	6
1.129167	-195	5741	-4232	-23962	-77	-1071	-6881	-13064	27	-1203	-9411	-13037	-162	-1469	-9025	-8633	-55	3598	6441	-19257	-105	-22	-97	-63	-145	-9650	13568	-18232	-269	-10560	16516	-9374	-154	-7172	12661	-18830	-86	-57	-103	41	-148	21	33	-76	-19	-55	85	-30	0
1.130000	-177	5839	-4005	-23768	-78	-1145	-6881	-13273	7	-1170	-9439	-13308	-151	-1471	-9161	-8615	-67	3966	6608	-19106	-107	-18	-100	-66	-131	-9681	13536	-17989	-366	-10719	16609	-9468	-1	-7046	12674	-18645	-61	-56	-104	39	-154	17	33	-77	-21	-59	80	-32	-4
1.130833	-178	5930	-3762	-23605	-127	-1216	-6868	-13474	-1	-1163	-9455	-13570	-167	-1493	-9313	-8635	-119	4317	6764	-18963	-109	-24	-102	-66	-154	-9723	13489	-17724	-323	-10823	16680	-9583	-21	-6928	12699	-18455	-63	-58	-104	39	-152	20	32	-75	-10	-56	95	-30	0
1.131667	-184	6018	-3512	-23448	-120	-1271	-6850	-13682	-8	-1171	-9463	-13815	-174	-1537	-9482	-8688	-149	4698	6964	-18829	-107	-25	-103	-70	-134	-9773	13425	-17458	-239	-10965	16712	-9727	-69	-6822	12724	-18269	-68	-60	-108	33	-153	12	30	-79	-29	-62	76	-33	-5
1.132500	-177	6101	-3253	-23315	-115	-1327	-6827	-13895	-36	-1201	-9460	-14038	-161	-1590	-9659	-8773	-161	5064	7154	-18704	-108	-27	-101	-68	-130	-9824	13352	-17178	-138	-11092	16713	-9885	-23	-6717	12763	-18084	-63	-61	-112	37	-151	16	30	-78	-22	-57	78	-31	-4
1.133333	-182	6179	-2993	-23197	-125	-1367	-6797	-14105	-84	-1245	-9457	-14244	-183	-1657	-9842	-8887	-198	5416	7353	-18585	-107	-26	-103	-58	-137	-9882	13264	-16900	-194	-11218	16674	-10062	-81	-6629	12799	-17896	-64	-55	-107	39	-148	21	36	-76	-26	-58	79	-29	0
1.134167	-184	6246	-2739	-23109	-131	-1407	-6768	-14326	-88	-1313	-9451	-14423	-162	-1724	-10024	-9027	-211	5756	7556	-18486	-104	-23	-102	-69	-164	-9938	13164	-16621	-200	-11337	16596	-10257	44	-6551	12837	-17702	-62	-59	-82	36	-150	19	34	-74	-17	-56	80	-33	0
1.135000	-179	6313	-2498	-23042	-118	-1441	-6744	-14554	-120	-1389	-9455	-14583	-196	-1803	-10207	-9194	-212	6078	7764	-18396	-107	-21	-99	-67	-229	-10001	13050	-16350	-131	-11449	16480	-10466	76	-6480	12872	-17543	-63	-55	-105	39	-150	19	33	-78	-21	-57	80	-31	0
1.135833	-185	6365	-2270	-23000	-152	-1485	-6725	-14784	-152	-1483	-9456	-14719	-196	-1882	-10366	-9382	-213	6358	7977	-18327	-105	-25	-100	-66	-223	-10055	12935	-16090	-115	-11550	16338	-10688	57	-6430	12901	-17369	-62	-58	-107	37	-151	33	38	-76	-19	-58	80	-30	0
1.136667	-185	6407	-2084	-23011	-163	-1530	-6710	-15008	-169	-1585	-9468	-14826	-204	-1957	-10544	-9590	-230	6667	8194	-18272	-109	-22	-100	-69	-160	-10108	12809	-15845	-61	-11635	16160	-10923	11	-6385	12925	-17203	-63	-56	-108	41	-150	18	35	-77	-21	-60	80	-33	-1
1.137500	-167	6444	-1871	-22984	-129	-1585	-6696	-15230	-134	-1693	-9483	-14919	-242	-2028	-10690	-9814	-207	6928	8414	-18235	-111	-22	-103	-70	-154	-10154	12687	-15613	-11	-11705	15952	-11160	22	-6351	12937	-17042	-66	-60	-113	39	-153	18	34	-75	-26	-60	80	-30	-3
1.138333	-160	6477	-1705	-23008	-110	-1648	-6689	-15436	-117	-1806	-9509	-14982	-204	-2094	-10817	-10052	-176	7164	8653	-18214	-109	-23	-101	-70	-212	-10178	12561	-15398	-31	-11758	15730	-11407	24	-6329	12938	-16889	-61	-60	-108	38	-152	18	30	-79	-22	-59	78	-34	-3
1.139167	-179	6483	-1569	-23051	-91	-1727	-6688	-15645	-86	-1922	-9539	-15037	-165	-2149	-10928	-10297	-174	7373	8856	-18213	-107	-23	-102	-73	-205	-10209	12438	-15200	-64	-11789	15492	-11633	57	-6311	12919	-16734	-64	-59	-107	40	-152	16	33	-77	-22	-56	81	-29	-4
1.140000	-188	6484	-1458	-23106	-59	-1817	-6686	-15824	-97	-2043	-9571	-15076	-139	-2199	-11011	-10552	-170	7554	9075	-18226	-107	-21	-85	-76	-190	-10220	12323	-15024	-26	-11794	15245	-11891	38	-6301	12887	-16587	-64	-57	-105	39	-155	15	33	-75	-25	-58	80	-35	-5
1.140833	-176	6474	-1373	-23177	-39	-1923	-6692	-15997	-142	-2161	-9607	-15106	-179	-2222	-11066	-10810	-202	7711	9250	-18255	-103	-18	-97	-69	-154	-10213	12220	-14861	46	-11777	14994	-12121	13	-6297	12838	-16443	-61	-57	-108	40	-152	21	35	-73	-19	-48	81	-28	2
1.141667	-158	6452	-1315	-23261	-41	-2041	-6695	-16146	-136	-2277	-9642	-15130	-195	-2270	-11101	-11073	-217	7838	9495	-18298	-105	-22	-100	-70	-159	-10195	12121	-14734	2	-11728	14748	-12347	-19	-6302	12764	-16309	-61	-57	-107	42	-151	18	32	-74	-23	-58	81	-30	0
1.142500	-170	6399	-1279	-23357	-78	-2181	-6697	-16278	-151	-2394	-9683	-15155	-154	-2294	-11107	-11337	-173	7935	9698	-18366	-109	-21	-101	-70	-191	-10158	12032	-14617	-13	-11683	14510	-12564	-27	-6302	12671	-16181	-64	-49	-108	40	-151	18	32	-74	-23	-57	81	-28	-1
1.143333	-174	6341	-1267	-23456	-52	-2321	-6695	-16381	-162	-2503	-9713	-15183	-176	-2311	-11093	-11598	-155	8004	9890	-18445	-103	-19	-98	-69	-179	-10108	11953	-14519	25	-11604	14284	-12757	-13	-6317	12560	-16053	-64	-59	-105	40	-150	17	33	-64	-21	-59	79	-30	-15
1.144167	-173	6259	-1279	-23560	-15	-2473	-6696	-16465	-165	-2612	-9746	-15212	-194	-2321	-11057	-11838	-120	8050	10076	-18540	-103	-21	-101	-73	-177	-10045	11885	-14446	3	-11501	14080	-12932	-73	-6332	12433	-15930	-65	-59	-108	39	-152	13	33	-74	-18	-57	80	-30	0
1.145000	-182	6159	-1317	-23661	-22	-2632	-6688	-16529	-148	-2711	-9766	-15248	-151	-2327	-11001	-12101	-122	8066	10257	-18648	-104	-19	-100	-79	-213	-9980	11826	-14393	23	-11381	13893	-13093	-177	-6340	12293	-15813	-63	-60	-109	42	-151	18	33	-73	-19	-59	79	-32	-1
1.145833	-187	6044	-1350	-23765	9	-2795	-6674	-16568	-171	-2807	-9775	-15289	-163	-2331	-10931	-12336	-112	8058	10436	-18774	-103	-21	-103	-70	-193	-9881	11784	-14357	28	-11247	13737	-13225	-171	-6351	12138	-15696	-60	-61	-107	37	-151	17	35	-73	-18	-58	81	-30	6
1.146667	-173	5945	-1403	-23866	12	-2949	-6646	-16583	-162	-2890	-9776	-15341	-137	-2334	-10847	-12558	-85	8026	10604	-18917	-100	-18	-110	-66	-161	-9783	11749	-14342	12	-11125	13605	-13341	-249	-6357	11972	-15585	-61	-58	-103	42	-147	19	36	-72	-21	-55	81	-29	0
1.147500	-167	5744	-1467	-23964	5	-3102	-6614	-16583	-145	-2970	-9758	-15397	-143	-2337	-10748	-12756	-62	7968	10769	-19072	-104	-21	-100	-67	-216	-9685	11715	-14342	55	-10937	13505	-13427	-208	-6369	11804	-15476	-61	-51	-104	43	-149	18	38	-69	-17	-56	85	-26	3
1.148333	-168	5568	-1529	-24055	-12	-3240	-6569	-16561	-122	-3038	-9728	-15476	-112	-2339	-10646	-12953	-67	7884	10933	-19242	-110	-21	-99	-69	-252	-9583	11689	-14364	45	-10775	13424	-13499	-154	-6380	11630	-15382	-64	-59	-104	40	-150	16	32	-72	-19	-58	79	-31	0
1.149167	-170	5366	-1602	-24139	-17	-3360	-6520	-16529	-122	-3097	-9687	-15549	-96	-2348	-10545	-13117	-26	7784	11088	-19422	-108	-21	-100	-69	-229	-9477	11672	-14394	23	-10609	13377	-13546	-118	-6383	11462	-15285	-63	-60	-104	39	-150	17	37	-72	-21	-58	82	-28	2
1.150000	-163	5154	-1668	-24215	0	-3483	-6459	-16477	-102	-3144	-9629	-15631	-88	-2360	-10443	-13260	25	7658	11243	-19617	-109	-22	-100	-68	-219	-9376	11652	-14442	-36	-10438	13348	-13572	-147	-6391	11294	-15197	-63	-58	-107	36	-152	17	34	-75	-24	-57	77	-32	-3
1.150833	-169	4924	-1733	-24283	26	-3576	-6397	-16414	-94	-3183	-9555	-15712	-91	-2370	-10344	-13371	-18	7512	11396	-19823	-107	-22	-101	-72	-246	-9279	11638	-14499	-113	-10271	13341	-13576	-172	-6395	11137	-15108	-63	-58	-109	40	-153	21	33	-83	-22	-57	80	-32	-3
1.151667	-160	4681	-1786	-24343	25	-3656	-6326	-16337	-97	-3211	-9467	-15788	-99	-2409	-10253	-13474	-34	7349	11549	-20039	-105	-21	-99	-70	-237	-9184	11630	-14563	-68	-10100	13354	-13558	-143	-6401	10995	-15028	-64	-58	-108	36	-154	18	34	-77	-23	-57	67	-32	0
1.152500	-165	4429	-1831	-24388	-26	-3702	-6285	-16251	-97	-3227	-9373	-15856	-93	-2451	-10169	-13538	-41	7166	11700	-20263	-108	-22	-100	-72	-245	-9095	11619	-14638	-72	-9938	13393	-13518	-150	-6402	10850	-14954	-63	-57	-107	37	-154	16	32	-76	-22	-56	78	-31	0
1.153333	-171	4168	-1860	-24427	-49	-3741	-6177	-16150	-95	-3234	-9264	-15919	-68	-2491	-10091	-13579	-56	6965	11846	-20493	-107	-22	-131	-68	-240	-9012	11609	-14718	-124	-9776	13413	-13460	-172	-6411	10753	-14882	-61	-58	-107	37	-149	19	36	-75	-26	-55	81	-30	-12
1.154167	-162	3904	-1878	-24457	-6	-3751	-6103	-16043	-45	-3235	-9147	-15968	-66	-2546	-10025	-13590	-69	6745	11986	-20727	-102	-22	-102	-68	-219	-8937	11596	-14798	-153	-9621	13457	-13388	-90	-6412	10660	-14824	-62	-51	-108	36	-150	18	36	-77	-19	-57	84	-29	0
1.155000	-167	3636	-1884	-24478	-43	-3744	-6037	-15922	-7	-3229	-9026	-16001	-49	-2611	-9967	-13584	-148	6515	12115	-20965	-105	-14	-102	-68	-213	-8869	11585	-14881	-164	-9470	13499	-13302	-14	-6424	10580	-14774	-61	-57	-107	39	-152	16	36	-74	-16	-58	79	-34	-1
1.155833	-167	3370	-1872	-24490	-77	-3724	-5975	-15793	-16	-3216	-8903	-16021	-19	-2686	-9915	-13554	-145	6267	12235	-21209	-105	-21	-102	-68	-195	-8814	11574	-14964	-172	-9327	13540	-13200	-77	-6435	10522	-14730	-62	-58	-80	36	-155	16	34	-79	-23	-59	79	-30	0
1.156667	-164	3105	-1855	-24495	-27	-3685	-5919	-15656	-41	-3200	-8784	-16019	-33	-2775	-9873	-13509	-147	6005	12340	-21451	-109	-25	-105	-72	-212	-8758	11561	-15046	-263	-9189	13576	-13091	-98	-6447	10473	-14707	-66	-63	-110	33	-155	15	28	-79	-26	-59	77	-44	-6
1.157500	-173	2847	-1821	-24493	-26	-3636	-5870	-15511	-81	-3186	-8664	-15993	-65	-2866	-9830	-13442	-156	5739	12436	-21691	-107	-24	-101	-72	-237	-8716	11547	-15119	-292	-9051	13611	-12969	-83	-6454	10449	-14683	-62	-44	-108	33	-154	11	29	-80	-24	-59	78	-36	-4
1.158333	-184	2600	-1774	-24479	-42	-3569	-5826	-15354	-77	-3159	-8542	-15960	-88	-2963	-9783	-13357	-134	5464	12512	-21921	-112	-26	-101	-67	-236	-8674	11535	-15184	-280	-8917	13630	-12839	-126	-6462	10427	-14675	-70	-60	-109	35	-155	16	47	-81	-27	-63	81	-34	-1
1.159167	-172	2363	-1716	-24454	-70	-3498	-5788	-15190	-93	-3135	-8426	-15899	-81	-3064	-9736	-13273	-143	5190	12574	-22155	-105	-24	-102	-70	-170	-8636	11518	-15242	-280	-8782	13642	-12702	-32	-6459	10439	-14675	-66	-58	-108	37	-153	16	32	-79	-26	-58	81	-29	-1
1.160000	-165	2136	-1652	-24423	-85	-3417	-5756	-15018	-107	-3113	-8310	-15818	-137	-3161	-9679	-13174	-168	4910	12612	-22377	-105	-21	-100	-67	-153	-8595	11508	-15291	-277	-8646	13648	-12558	-96	-6460	10437	-14691	-61	-60	-104	42	-148	19	36	-72	-21	-57	86	-42	0
1.160833	-159	1922	-1577	-24385	-76	-3329	-5724	-14839	-74	-3108	-8198	-15722	-211	-3260	-9619	-13074	-200	4637	12637	-22591	-105	-19	-100	-65	-160	-8564	11490	-15334	-217	-8518	13639	-12418	-114	-6452	10458	-14722	-58	-57	-113	38	-149	21	35	-76	-21	-56	86	-30	2
1.161667	-156	1712	-1512	-24341	-80	-3242	-5698	-14657	-79	-3087	-8100	-15617	-203	-3354	-9547	-12970	-207	4359	12633	-22804	-107	-19	-98	-64	-155	-8527	11469	-15369	-176	-8389	13619	-12275	-34	-6442	10475	-14773	-61	-55	-102	39	-150	19	34	-74	-17	-51	85	-27	2
1.162500	-154	1515	-1434	-24287	-100	-3155	-5679	-14477	-81	-3079	-8003	-15498	-169	-3452	-9463	-12871	-196	4093	12621	-23001	-102	-21	-98	-66	-178	-8499	11446	-15388	-179	-8262	13585	-12130	18	-6424	10515	-14829	-62	-57	-104	44	-150	21	34	-75	-23	-56	84	-26	1
1.163333	-165	1329	-1359	-24231	-93	-3070	-5641	-14292	-73	-3082	-7910	-15373	-170	-3539	-9362	-12776	-199	3831	12588	-23191	-103	-24	-96	-67	-171	-8465	11425	-15404	-87	-8135	13548	-11987	11	-6402	10540	-14904	-60	-57	-103	42	-151	19	36	-74	-21	-55	85	-28	0
1.164167	-167	1157	-1288	-24162	-84	-2991	-5607	-14115	-52	-3102	-7827	-15240	-167	-3624	-9254	-12683	-182	3584	12543	-23371	-110	-19	-99	-68	-181	-8437	11391	-15411	-45	-8011	13497	-11848	2	-6370	10578	-14989	-60	-58	-102	41	-151	18	34	-74	-22	-53	85	-29	-1
1.165000	-164	988	-1218	-24094	-127	-2920	-5567	-13941	-49	-3112	-7739	-15106	-198	-3704	-9132	-12601	-139	3344	12489	-23542	-108	-22	-102	-59	-181	-8404	11355	-15413	-112	-7893	13443	-11719	-38	-6334	10617	-15092	-66	-61	-107	40	-152	15	30	-75	-25	-55	81	-31	-14
1.165833	-155	831	-1151	-24012	-151	-2855	-5517	-13770	-76	-3144	-7658	-14992	-276	-3780	-9002	-12519	-129	3129	12430	-23695	-107	-21	-99	-69	-184	-8368	11323	-15405	-122	-7774	13386	-11585	-103	-6291	10667	-15199	-66	-58	-103	43	-151	16	32	-76	-19	-55	85	-28	0
1.166667	-194	685	-1079	-23923	-108	-2797	-5452	-13607	-60	-3173	-7569	-14829	-267	-3839	-8858	-12446	-98	2926	12370	-23834	-111	-18	-85	-67	-229	-8313	11284	-15392	-94	-7659	13322	-11460	-174	-6240	10718	-15320	-65	-56	-102	43	-149	20	35	-72	-21	-53	84	-24	1
1.167500	-162	552	-1008	-23824	-82	-2750	-5373	-13457	-59	-3216	-7484	-14699	-236	-3898	-8710	-12381	-26	2739	12311	-23960	-101	-19	-96	-67	-250	-8298	11246	-15377	-133	-7554	13258	-11342	-155	-6183	10780	-15446	-62	-56	-101	44	-147	20	35	-73	-23	-55	86	-26	2
1.168333	-161	422	-938	-23721	-90	-2715	-5289	-13308	-105	-3269	-7400	-14562	-246	-3955	-8560	-12324	-36	2570	12255	-24071	-92	-5	-94	-65	-219	-8260	11197	-15357	-130	-7452	13192	-11226	-260	-6127	10840	-15578	-62	-55	-100	45	-148	22	28	-70	-16	-48	87	-27	2
1.169167	-166	297	-870	-23609	-98	-2696	-5163	-13177	-113	-3332	-7310	-14434	-204	-4009	-8412	-12271	-36	2417	12207	-24170	-104	-17	-94	-66	-178	-8226	11148	-15337	-120	-7362	13125	-11123	-394	-6075	10909	-15718	-62	-55	-102	44	-147	20	36	-70	-21	-52	85	-25	4
1.170000	-177	190	-800	-23497	-116	-2690	-5085	-13063	-121	-3402	-7224	-14313	-228	-4063	-8269	-12230	0	2279	12154	-24230	-109	-19	-99	-68	-227	-8196	11095	-15317	-141	-7276	13056	-11024	-270	-6027	10981	-15861	-66	-58	-102	42	-153	19	32	-74	-21	-55	84	-27	-1
1.170833	-162	84	-722	-23375	-92	-2696	-4966	-12960	-117	-3478	-7131	-14202	-247	-4116	-8134	-12193	13	2162	12120	-24312	-110	-22	-98	-68	-264	-8166	11042	-15295	-173	-7201	12987	-10937	-166	-5986	11056	-16006	-60	-65	-103	42	-150	39	32	-75	-25	-58	82	-29	2
1.171667	-152	-12	-637	-23250	-91	-2717	-4838	-12865	-76	-3556	-7039	-14092	-227	-4160	-8004	-12161	32	2061	12090	-24359	-95	-18	-98	-68	-231	-8146	10992	-15266	-143	-7131	12921	-10854	-110	-5948	11141	-16150	-64	-59	-102	38	-152	18	35	-73	-24	-57	79	-30	0
1.172500	-156	-97	-546	-23100	-133	-2748	-4703	-12789	-48	-3673	-6948	-13989	-259	-4207	-7887	-12138	18	1976	12066	-24381	-107	-19	-98	-68	-193	-8110	10940	-15241	-114	-7080	12859	-10779	-50	-5911	11221	-16291	-62	-58	-105	42	-148	21	36	-72	-22	-57	79	-27	0
1.173333	-138	-178	-447	-22982	-134	-2790	-4568	-12722	-86	-3722	-6845	-13893	-293	-4254	-7784	-12114	8	1905	12044	-24368	-105	-22	-98	-68	-243	-8089	10891	-15213	-143	-7023	12796	-10714	-79	-5906	11298	-16437	-66	-61	-107	38	-166	19	36	-75	-22	-63	79	-30	1
1.174167	-133	-249	-338	-22847	-101	-2837	-4436	-12667	-112	-3804	-6764	-13803	-305	-4299	-7696	-12102	44	1853	12030	-24377	-107	-21	-97	-69	-257	-8069	10845	-15182	-196	-6979	12733	-10655	-129	-5901	11377	-16568	-62	-56	-107	39	-150	22	38	-75	-25	-58	79	-28	1
1.175000	-143	-313	-218	-22711	-102	-2906	-4298	-12620	-122	-3881	-6646	-13715	-257	-4342	-7619	-12091	52	1811	12008	-24350	-110	-32	-98	-68	-229	-8055	10806	-15146	-276	-6945	12676	-10602	-75	-5909	11441	-16698	-65	-59	-105	41	-152	18	36	-70	-22	-55	82	-12	1
1.175833	-139	-367	-86	-22574	-126	-2954	-4166	-12579	-156	-3952	-6521	-13639	-167	-4385	-7558	-12084	-3	1780	12006	-24293	-108	-22	-98	-65	-254	-8040	10771	-15103	-293	-6924	12612	-10556	46	-5925	11490	-16817	-64	-57	-107	42	-149	21	34	-74	-22	-58	79	-29	-1
1.176667	-127	-423	54	-22441	-142	-3060	-4044	-12552	-153	-4026	-6451	-13571	-127	-4426	-7503	-12081	13	1756	11985	-24230	-107	-32	-100	-67	-266	-8028	10739	-15059	-271	-6901	12554	-10523	12	-5958	11544	-16936	-64	-59	-107	40	-153	20	36	-75	-27	-58	81	-39	-3
1.177500	-125	-471	208	-22310	-149	-3149	-3906	-12531	-99	-4091	-6357	-13507	-135	-4473	-7464	-12079	-1	1741	11962	-24138	-109	-21	-101	-67	-210	-8028	10714	-15006	-313	-6895	12491	-10513	-29	-6000	11577	-17017	-67	-59	-107	39	-152	19	36	-77	-25	-59	79	-30	-1
1.178333	-126	-522	369	-22190	-196	-3246	-3821	-12515	-41	-4150	-6270	-13451	-98	-4511	-7424	-12078	-51	1706	11942	-24046	-113	-25	-99	-68	-205	-8030	10692	-14946	-279	-6888	12433	-10477	136	-6049	11589	-17125	-68	-62	-110	37	-152	19	52	-77	-26	-48	82	-30	-4
1.179167	-132	-569	542	-22066	-186	-3347	-3721	-12501	-18	-4203	-6184	-13400	-68	-4553	-7394	-12080	-19	1721	11919	-23920	-110	-21	-100	-67	-204	-8028	10678	-14863	-229	-6894	12371	-10465	119	-6104	11581	-17195	-62	-59	-104	40	-152	19	35	-75	-23	-57	81	-30	-1
1.180000	-135	-619	725	-21949	-147	-3454	-3635	-12491	-60	-4251	-6099	-13353	-96	-4591	-7352	-12075	-25	1715	11895	-23788	-104	-18	-96	-87	-195	-8030	10667	-14794	-219	-6900	12315	-10453	45	-6159	11561	-17252	-57	-58	-103	42	-148	22	36	-69	-22	-53	79	-26	0
1.180833	-133	-670	908	-21840	-158	-3562	-3561	-12482	-117	-4295	-6022	-13320	-69	-4637	-7315	-12073	-72	1705	11861	-23643	-104	-18	-95	-64	-199	-8038	10655	-14706	-191	-6920	12248	-10450	88	-6218	11515	-17289	-61	-53	-102	46	-168	22	36	-69	-21	-53	85	-25	1
1.181667	-128	-734	1096	-21746	-142	-3685	-3501	-12480	-95	-4347	-5957	-13292	-53	-4685	-7273	-12070	-58	1688	11824	-23503	-107	-28	-98	-69	-195	-8051	10640	-14613	-199	-6953	12178	-10461	60	-6285	11440	-17319	-67	-60	-108	39	-155	16	27	-78	-31	-58	82	-32	-8
1.182500	-127	-801	1284	-21623	-109	-3808	-3450	-12478	-18	-4387	-5897	-13273	-88	-4733	-7220	-12054	-44	1672	11789	-23326	-105	-23	-99	-68	-174	-8062	10633	-14507	-207	-6988	12092	-10464	-4	-6350	11358	-17320	-62	-57	-108	40	-150	20	32	-74	-24	-60	82	-29	2
1.183333	-127	-869	1479	-21568	-61	-3928	-3400	-12470	-10	-4431	-5828	-13257	-116	-4781	-7155	-12054	-30	1652	11762	-23151	-109	-24	-100	-68	-205	-8081	10625	-14390	-202	-7027	12032	-10471	-7	-6404	11258	-17307	-84	-61	-126	39	-151	19	30	-72	-24	-57	84	-31	0
1.184167	-138	-952	1662	-21491	-96	-4049	-3362	-12469	-83	-4474	-5777	-13251	-165	-4835	-7084	-12017	-22	1624	11728	-22972	-108	-24	-100	-68	-233	-8102	10610	-14270	-227	-7078	11948	-10477	-9	-6464	11143	-17276	-63	-57	-107	39	-154	16	29	-76	-24	-58	80	-32	0
1.185000	-141	-1023	1846	-21421	-110	-4168	-3329	-12461	-179	-4522	-5723	-13251	-190	-4888	-6999	-11975	-34	1593	11698	-22783	-107	-24	-100	-67	-231	-8131	10591	-14140	-178	-7138	11861	-10483	-30	-6521	11021	-17229	-64	-61	-107	38	-152	18	33	-75	-22	-57	78	-31	0
1.185833	-128	-1104	2010	-21355	-117	-4284	-3294	-12453	-211	-4574	-5670	-13256	-180	-4942	-6907	-11964	-43	1559	11671	-22584	-104	-21	-98	-70	-206	-8164	10571	-14003	-129	-7204	11766	-10479	-112	-6592	10889	-17163	-62	-57	-108	42	-153	20	32	-75	-22	-58	80	-34	0
1.186667	-120	-1187	2180	-21294	-39	-4393	-3259	-12441	-116	-4629	-5613	-13267	-162	-4993	-6800	-11929	-48	1521	11643	-22378	-108	-21	-100	-66	-179	-8206	10545	-13865	-170	-7274	11663	-10462	-137	-6639	10753	-17078	-63	-59	-107	41	-151	13	32	-75	-18	-56	82	-30	1
1.187500	-143	-1271	2329	-21234	52	-4492	-3234	-12430	-84	-4690	-5556	-13286	-167	-5046	-6694	-11893	-63	1480	11621	-22171	-102	-18	-96	-67	-182	-8251	10516	-13723	-187	-7356	11546	-10436	-183	-6699	10614	-16980	-62	-52	-104	41	-149	21	35	-73	-21	-55	79	-29	1
1.188333	-137	-1353	2467	-21182	68	-4588	-3183	-12412	-122	-4760	-5492	-13309	-154	-5095	-6577	-11854	-46	1440	11602	-21954	-104	-19	-97	-65	-165	-8311	10470	-13579	-204	-7442	11422	-10395	-179	-6774	10478	-16869	-62	-59	-108	43	-149	20	33	-74	-15	-55	85	-26	5
1.189167	-118	-1430	2586	-21126	73	-4667	-3139	-12395	-142	-4829	-5429	-13337	-137	-5149	-6466	-11819	-10	1395	11580	-21731	-107	-22	-97	-65	-181	-8378	10420	-13431	-131	-7540	11281	-10339	-268	-6847	10341	-16747	-58	-58	-108	39	-147	20	37	-76	-22	-61	79	-29	0
1.190000	-122	-1506	2686	-21080	67	-4745	-3099	-12378	-172	-4905	-5361	-13365	-160	-5195	-6346	-11787	-19	1347	11557	-21508	-112	-24	-103	-72	-187	-8454	10360	-13290	-62	-7645	11131	-10265	-289	-6933	10205	-16615	-66	-62	-111	32	-156	8	28	-78	-24	-66	77	-35	-5
1.190833	-133	-1578	2754	-21033	-12	-4804	-3045	-12357	-145	-4987	-5289	-13405	-186	-5235	-6245	-11758	-42	1301	11534	-21275	-110	-24	-101	-69	-204	-8536	10305	-13142	-63	-7757	10974	-10163	-197	-7025	10081	-16464	-68	-60	-105	35	-151	15	30	-77	-24	-60	78	-34	-4
1.191667	-130	-1641	2823	-20969	-16	-4847	-2994	-12329	7	-5062	-5208	-13434	-142	-5268	-6136	-11740	-50	1260	11515	-21037	-98	-24	-101	-72	-197	-8616	10243	-12994	-52	-7869	10809	-10049	-107	-7122	9958	-16299	-62	-59	-113	53	-156	0	33	-76	-24	-56	77	-29	-4
1.192500	-136	-1692	2865	-20905	-13	-4880	-2935	-12298	88	-5132	-5130	-13468	-149	-5298	-6039	-11706	-50	1217	11495	-20792	-126	-22	-99	-70	-185	-8702	10179	-12848	-75	-7991	10629	-9904	-186	-7227	9843	-16118	-65	-58	-110	37	-149	18	32	-75	-21	-60	77	-29	0
1.193333	-129	-1743	2884	-20841	-33	-4902	-2872	-12267	20	-5195	-5044	-13495	-167	-5321	-5942	-11684	-17	1172	11475	-20543	-103	-22	-100	-68	-160	-8790	10117	-12703	-53	-8120	10446	-9731	-188	-7335	9727	-15927	-64	-61	-99	36	-152	20	33	-72	-24	-58	82	-28	1
1.194167	-121	-1786	2882	-20770	-68	-4919	-2822	-12235	-12	-5264	-4967	-13520	-147	-5347	-5858	-11674	-8	1125	11457	-20296	-94	-22	-100	-66	-179	-8878	10047	-12552	-88	-8252	10257	-9542	-82	-7453	9612	-15717	-65	-56	-104	38	-150	20	35	-77	-25	-55	84	-31	-1
1.195000	-127	-1827	2859	-20696	-75	-4928	-2774	-12200	-43	-5324	-4890	-13545	-174	-5363	-5783	-11670	-52	1075	11432	-20045	-109	-21	-97	-68	-158	-8961	9979	-12412	-172	-8388	10068	-9332	-46	-7572	9498	-15495	-66	-56	-107	36	-148	21	37	-76	-22	-55	85	-26	0
1.195833	-130	-1870	2819	-20614	-87	-4926	-2725	-12165	-122	-5362	-4819	-13562	-156	-5375	-5719	-11664	-88	1026	11412	-19793	-105	-18	-98	-67	-134	-9037	9916	-12269	-155	-8533	9879	-9102	-116	-7694	9378	-15253	-60	-55	-104	40	-150	20	35	-75	-23	-56	81	-27	1
1.196667	-132	-1910	2762	-20524	-105	-4928	-2688	-12126	-174	-5398	-4760	-13580	-133	-5389	-5664	-11672	-73	963	11390	-19542	-108	-21	-98	-66	-160	-9116	9847	-12123	-134	-8680	9697	-8852	-203	-7823	9253	-14997	-61	-56	-105	35	-160	21	33	-76	-22	-58	84	-28	-4
1.197500	-136	-1946	2690	-20449	-79	-4924	-2651	-12089	-131	-5423	-4714	-13590	-154	-5402	-5619	-11683	-68	898	11369	-19298	-105	-19	-98	-69	-142	-9199	9776	-11955	-158	-8834	9510	-8589	-231	-7942	9123	-14718	-62	-57	-104	40	-150	16	34	-76	-23	-56	86	-30	0
1.198333	-142	-1991	2604	-20333	-53	-4928	-2628	-12056	-18	-5446	-4681	-13594	-158	-5414	-5582	-11701	-52	818	11354	-19055	-112	-26	-101	-73	-155	-9247	9709	-11840	-131	-8995	9337	-8313	-208	-8086	8984	-14435	-67	-62	-109	32	-154	15	28	-78	-26	-60	80	-32	-6
1.199167	-143	-2032	2515	-20231	-40	-4936	-2609	-12020	10	-5442	-4661	-13593	-160	-5431	-5554	-11721	-44	734	11342	-18809	-109	-24	-95	-69	-158	-9297	9638	-11690	5	-9154	9172	-8026	-194	-8183	8842	-14119	-66	-59	-109	36	-153	19	34	-76	-22	-56	84	-32	-4
1.200000	-138	-2068	2427	-20117	-8	-4948	-2591	-12003	24	-5433	-4650	-13580	-161	-5441	-5525	-11739	-74	654	11341	-18568	-107	-21	-97	-68	-151	-9346	9565	-11546	10	-9311	9024	-7729	-207	-8296	8699	-13789	-62	-56	-102	38	-152	24	38	-72	-16	-57	89	-25	3
1.200833	-136	-2108	2333	-19993	-81	-4965	-2577	-11942	0	-5420	-4658	-13565	-180	-5459	-5505	-11762	-138	554	11341	-18332	-109	-16	-96	-65	-136	-9391	9485	-11401	-189	-9473	8879	-7435	-214	-8406	8546	-13460	-60	-57	-101	42	-149	22	36	-74	-15	-55	88	-29	0
1.201667	-144	-2151	2238	-19887	-95	-4994	-2570	-11912	-85	-5406	-4683	-13544	-151	-5482	-5493	-11786	-170	450	11345	-18103	-103	-19	-99	-65	-144	-9433	9394	-11260	-249	-9641	8760	-7139	-131	-8513	8388	-13112	-68	-61	-104	40	-147	17	35	-73	-15	-56	86	-26	5
1.202500	-153	-2194	2152	-19764	-14	-5029	-2562	-11878	-171	-5391	-4719	-13519	-158	-5503	-5485	-11810	-120	327	11356	-17877	-130	-19	-96	-63	-177	-9482	9295	-11121	-265	-9809	8650	-6851	-172	-8621	8228	-12757	-60	-57	-99	42	-149	16	44	-74	-19	-53	88	-28	-18
1.203333	-151	-2239	2073	-19645	-50	-5080	-2558	-11849	-187	-5368	-4772	-13490	-172	-5532	-5483	-11830	-117	202	11377	-17667	-104	-19	-97	-66	-154	-9523	9186	-10986	-339	-9979	8549	-6572	-159	-8719	8071	-12400	-64	-56	-105	40	-151	18	35	-72	-28	-56	88	-27	-1
1.204167	-144	-2279	2006	-19523	-53	-5140	-2554	-11823	-183	-5371	-4832	-13451	-165	-5563	-5486	-11851	-169	66	11396	-17460	-107	-19	-99	-64	-129	-9570	9063	-10854	-351	-10148	8451	-6311	-83	-8816	7919	-12040	-60	-58	-107	40	-150	22	34	-72	-19	-53	86	-29	-3
1.205000	-151	-2319	1953	-19404	-4	-5207	-2553	-11800	-174	-5372	-4898	-13412	-176	-5598	-5489	-11859	-162	-73	11428	-17258	-104	-19	-97	-69	-171	-9626	8928	-10725	-310	-10322	8373	-6063	-172	-8913	7775	-11693	-53	-60	-104	40	-153	10	35	-70	-23	-57	87	-31	-3
1.205833	-161	-2360	1912	-19286	-17	-5285	-2530	-11781	-130	-5382	-4968	-13367	-120	-5637	-5501	-11868	-169	-222	11461	-17063	-104	-21	-101	-64	-172	-9684	8777	-10607	-350	-10493	8294	-5843	-245	-9008	7636	-11338	-64	-57	-104	43	-150	17	33	-73	-23	-53	86	-1	-1
1.206667	-160	-2398	1888	-19173	0	-5371	-2514	-11772	-98	-5388	-5041	-13336	-139	-5678	-5509	-11861	-178	-373	11500	-16879	-105	-23	-99	-67	-168	-9755	8612	-10494	-410	-10666	8217	-5647	-184	-9080	7510	-11001	-66	-60	-122	38	-151	17	33	-78	-22	-59	84	-32	0
1.207500	-187	-2436	1876	-19063	-1	-5465	-2493	-11763	-94	-5440	-5110	-13273	-203	-5718	-5538	-11850	-138	-531	11543	-16697	-104	-16	-97	-76	-183	-9831	8437	-10387	-379	-10837	8141	-5482	-180	-9201	7399	-10674	-65	-56	-103	42	-148	21	36	-76	-21	-57	86	-28	0
1.208333	-196	-2469	1894	-18958	7	-5561	-2467	-11762	-108	-5488	-5173	-13216	-206	-5758	-5560	-11825	-101	-683	11591	-16528	-104	-17	-98	-65	-165	-9912	8245	-10290	-299	-11028	8063	-5346	-206	-9293	7302	-10365	-60	-58	-102	42	-151	21	35	-73	-19	-55	85	-29	2
1.209167	-188	-2494	1920	-18859	76	-5658	-2439	-11764	-118	-5547	-5225	-13159	-256	-5802	-5591	-11844	-96	-839	11641	-16366	-103	-18	-100	-64	-155	-10006	8045	-10201	-205	-11186	7981	-5253	-216	-9395	7215	-10075	-60	-56	-103	42	-147	19	28	-73	-18	-55	86	-28	3
1.210000	-189	-2519	1953	-18767	62	-5763	-2415	-11776	-179	-5616	-5274	-13109	-325	-5849	-5625	-11745	-83	-993	11678	-16217	-104	-22	-100	-67	-186	-10112	7832	-10118	-188	-11368	7890	-5195	-211	-9490	7148	-9808	-66	-59	-105	39	-151	16	29	-76	-23	-57	82	-32	-4
1.210833	-199	-2538	1989	-18677	-10	-5873	-2387	-11797	-214	-5723	-5306	-13038	-283	-5901	-5663	-11693	-92	-1146	11721	-16071	-105	-23	-101	-70	-166	-10226	7623	-10043	-145	-11545	7795	-5176	-205	-9602	7094	-9567	-62	-57	-104	41	-153	15	32	-76	-23	-58	82	-31	-5
1.211667	-205	-2546	2048	-18597	-50	-5984	-2360	-11822	-190	-5833	-5324	-12973	-236	-5954	-5699	-11624	-70	-1290	11766	-15937	-104	-22	-99	-68	-208	-10347	7413	-9979	-171	-11720	7699	-5193	-220	-9702	7055	-9340	-57	-56	-100	40	-151	19	32	-78	-19	-58	84	-31	0
1.212500	-219	-2540	2104	-18518	-48	-6092	-2330	-11850	-181	-5948	-5331	-12901	-166	-6005	-5742	-11549	-68	-1425	11808	-15807	-104	-22	-108	-70	-216	-10470	7207	-9921	-242	-11896	7593	-5248	-170	-9802	7028	-9153	-65	-56	-102	41	-151	21	51	-74	-24	-57	82	-33	-1
1.213333	-224	-2523	2168	-18443	-32	-6202	-2305	-11891	-154	-6076	-5322	-12831	-133	-6067	-5776	-11465	-50	-1550	11852	-15687	-107	-21	-96	-65	-149	-10601	7010	-9870	-145	-12071	7486	-5343	-83	-9904	7012	-8979	-63	-56	-102	42	-151	20	35	-75	-25	-55	85	-30	-4
1.214167	-214	-2493	2221	-18372	-32	-6314	-2287	-11936	-176	-6215	-5300	-12756	-137	-6130	-5812	-11373	-24	-1672	11887	-15573	-105	-21	-98	-67	-159	-10739	6820	-9829	-96	-12251	7377	-5464	-117	-10011	7005	-8834	-60	-55	-101	42	-149	22	37	-77	-23	-52	86	-27	10
1.215000	-198	-2442	2274	-18299	-28	-6424	-2272	-11994	-164	-6360	-5266	-12695	-100	-6198	-5847	-11285	-49	-1775	11917	-15473	-107	-22	-101	-69	-171	-10887	6642	-9797	-80	-12423	7267	-5620	-92	-10114	6999	-8713	-64	-48	-104	36	-149	19	29	-77	-22	-56	79	-32	2
1.215833	-204	-2385	2316	-18233	-55	-6544	-2265	-12047	-61	-6517	-5219	-12601	-127	-6279	-5872	-11192	-29	-1872	11947	-15374	-107	-21	-97	-69	-145	-11028	6485	-9763	-121	-12590	7163	-5797	-161	-10218	7002	-8613	-61	-57	-103	38	-153	20	30	-76	-18	-56	70	-28	-5
1.216667	-179	-2299	2347	-18158	-80	-6660	-2257	-12109	27	-6671	-5163	-12523	-384	-6356	-5892	-11098	13	-1958	11975	-15283	-107	-19	-99	-69	-172	-11186	6344	-9741	-50	-12751	7063	-5997	-213	-10336	7004	-8531	-64	-58	-133	39	-153	19	28	-78	-27	-58	81	-32	-3
1.217500	-173	-2201	2370	-18081	-61	-6782	-2261	-12172	78	-6825	-5092	-12439	-673	-6446	-5906	-11007	-9	-2034	11999	-15195	-102	-26	-100	-68	-182	-11331	6228	-9720	44	-12904	6971	-6206	-177	-10424	7009	-8471	-68	-59	-105	38	-151	19	33	-74	-40	-56	82	-29	-5
1.218333	-190	-2089	2383	-18003	-66	-6913	-2271	-12241	128	-6982	-5025	-12359	-575	-6537	-5915	-10926	22	-2096	12020	-15116	-110	-25	-101	-69	-194	-11486	6129	-9710	15	-13044	6892	-6424	-134	-10565	7014	-8431	-64	-59	-107	36	-153	17	30	-79	-25	-58	81	-32	-1
1.219167	-201	-1961	2383	-17919	-39	-7034	-2281	-12311	107	-7127	-4950	-12273	-465	-6628	-5914	-10848	27	-2157	12011	-15043	-109	-23	-100	-69	-177	-11639	6054	-9694	-58	-13169	6825	-6639	-181	-10622	7021	-8401	-66	-58	-107	41	-154	20	33	-79	-24	-56	85	-31	-6
1.220000	-202	-1822	2377	-17822	-21	-7162	-2294	-12379	35	-7270	-4873	-12191	-478	-6723	-5900	-10775	-13	-2201	12059	-14967	-104	-19	-98	-67	-162	-11788	6009	-9688	-12	-13280	6774	-6850	-177	-10712	7027	-8385	-60	-57	-128	38	-148	21	35	-75	-22	-52	85	-27	2
1.220833	-196	-1675	2360	-17720	-100	-7294	-2315	-12450	-3	-7407	-4796	-12108	-392	-6815	-5884	-10715	-40	-2249	12074	-14904	-103	-18	-98	-66	-198	-11933	5976	-9683	77	-13373	6737	-7048	-160	-10809	7027	-8385	-61	-56	-105	42	-151	19	35	-72	-18	-52	84	-29	1
1.221667	-180	-1524	2333	-17613	-176	-7437	-2339	-12521	-66	-7535	-4727	-12054	-314	-6915	-5864	-10671	-26	-2294	12084	-14846	-104	-21	-99	-69	-169	-12084	5958	-9690	32	-13449	6711	-7228	-153	-10906	7028	-8398	-61	-58	-111	41	-150	20	34	-76	-23	-57	81	-26	0
1.222500	-195	-1376	2300	-17506	-198	-7580	-2369	-12589	-141	-7656	-4663	-11965	-276	-7007	-5840	-10603	-43	-2336	12091	-14792	-111	-22	-98	-68	-149	-12227	5962	-9695	-78	-13501	6696	-7387	-42	-10999	7027	-8419	-61	-58	-109	42	-149	21	26	-75	-19	-55	66	-27	-4
1.223333	-189	-1239	2265	-17390	-174	-7729	-2400	-12653	-170	-7768	-4608	-11902	-243	-7101	-5817	-10604	-19	-2377	12094	-14749	-107	-24	-103	-72	-160	-12370	5972	-9713	-95	-13541	6696	-7514	76	-11097	7017	-8455	-67	-63	-107	37	-154	15	28	-79	-29	-61	79	-33	-5
1.224167	-178	-1110	2226	-17266	-133	-7877	-2423	-12707	-168	-7868	-4558	-11842	-191	-7184	-5791	-10577	50	-2418	12094	-14732	-111	-23	-102	-67	-146	-12504	6002	-9727	-137	-13548	6706	-7609	71	-11193	7018	-8496	-65	-62	-110	37	-154	18	46	-76	-24	-61	81	-43	1
1.225000	-165	-995	2197	-17131	-113	-8024	-2446	-12747	-200	-7961	-4519	-11785	-168	-7262	-5762	-10557	24	-2455	12092	-14674	-107	-24	-103	-69	-121	-12631	6039	-9748	-212	-13534	6733	-7671	56	-11287	7012	-8549	-63	-62	-90	38	-153	18	34	-77	-25	-62	81	-29	-1
1.225833	-133	-905	2168	-16998	-158	-8171	-2462	-12777	-255	-8040	-4488	-11730	-136	-7338	-5736	-10544	-23	-2488	12080	-14649	-111	-44	-101	-58	-134	-12754	6084	-9771	-251	-13495	6763	-7698	15	-11389	7004	-8612	-64	-60	-109	41	-152	16	34	-75	-23	-58	80	-24	-3
1.226667	-101	-837	2145	-16857	-170	-8312	-2475	-12796	-269	-8122	-4468	-11685	-86	-7411	-5711	-10528	-26	-2521	12068	-14631	-105	-23	-99	-67	-171	-12871	6135	-9800	-292	-13440	6803	-7686	127	-11490	6994	-8685	-65	-10	-107	41	-151	15	33	-75	-19	-58	82	-28	1
1.227500	-85	-792	2134	-16722	-126	-8448	-2473	-12795	-229	-8187	-4457	-11636	-61	-7476	-5693	-10513	-50	-2550	12047	-14620	-102	-21	-97	-65	-145	-12976	6187	-9827	-237	-13361	6842	-7641	271	-11590	6980	-8770	-63	-60	-105	41	-148	16	34	-73	-27	-56	84	-26	-24
1.228333	-87	-784	2124	-16570	-100	-8581	-2468	-12779	-156	-8205	-4457	-11592	-38	-7541	-5675	-10489	-23	-2575	12022	-14619	-102	-18	-96	-65	-70	-13073	6241	-9864	-235	-13270	6893	-7559	243	-11696	6963	-8858	-59	-53	-104	43	-145	21	34	-75	-16	-56	84	-26	2
1.229167	-91	-800	2128	-16442	-100	-8706	-2453	-12747	-116	-8319	-4461	-11550	-21	-7608	-5674	-10465	-29	-2589	11991	-14626	-105	-21	-97	-64	-31	-13164	6291	-9892	-225	-13164	6928	-7453	159	-11802	6944	-8967	-61	-58	-108	40	-147	18	37	-74	-18	-56	81	-27	3
1.230000	-77	-851	2131	-16310	-115	-8823	-2427	-12697	-120	-8392	-4473	-11509	-8	-7671	-5650	-10431	-29	-2604	11942	-14643	-105	-16	-98	-66	-11	-13249	6337	-9921	-144	-13050	6970	-7302	214	-11911	6915	-9069	-59	-58	-108	42	-150	18	33	-76	-22	-60	80	-31	-3
1.230833	-79	-923	2142	-16186	-122	-8936	-2392	-12633	-102	-8460	-4496	-11471	19	-7735	-5640	-10398	0	-2602	11889	-14671	-111	-21	-99	-69	-72	-13325	6380	-9946	-122	-12936	7013	-7170	192	-12015	6890	-9201	-65	-58	-105	38	-150	18	35	-75	-21	-58	84	-29	0
1.231667	-85	-1017	2155	-16064	-117	-9032	-2341	-12543	-100	-8536	-4518	-11432	13	-7821	-5631	-10347	-55	-2593	11825	-14708	-110	-22	-102	-68	-99	-13393	6417	-9968	-151	-12821	7045	-6999	121	-12122	6848	-9332	-64	-70	-109	37	-153	16	28	-80	-26	-60	78	-34	-4
1.232500	-91	-1133	2165	-15957	-117	-9130	-2281	-12441	-128	-8615	-4540	-11384	-16	-7877	-5613	-10289	-74	-2574	11753	-14751	-109	-48	-101	-70	-75	-13450	6450	-9974	-115	-12703	7087	-6810	137	-12221	6816	-9460	-59	-58	-108	37	-172	17	33	-74	-21	-53	81	-30	0
1.233333	-66	-1257	2174	-15853	-85	-9214	-2200	-12313	-142	-8694	-4557	-11332	-8	-7955	-5592	-10224	-70	-2538	11676	-14800	-104	-21	-98	-68	-163	-13502	6472	-9981	-39	-12599	7117	-6630	103	-12318	6777	-9591	-64	-56	-108	42	-154	20	34	-75	-23	-56	81	-30	-4
1.234167	-83	-1393	2175	-15760	-104	-9301	-2117	-12183	-151	-8791	-4572	-11278	-9	-8043	-5561	-10155	-83	-2501	11591	-14838	-103	-23	-100	-69	-222	-13548	6492	-9955	-58	-12509	7152	-6424	75	-12403	6736	-9724	-62	-59	-108	38	-150	23	34	-68	-22	-55	85	-31	-3
1.235000	-103	-1528	2165	-15682	-136	-9382	-2017	-12037	-166	-8887	-4579	-11219	-66	-8140	-5528	-10081	-68	-2449	11489	-14924	-104	-17	-97	-66	-162	-13588	6493	-9929	-92	-12434	7177	-6236	82	-12482	6689	-9856	-58	-55	-105	38	-151	19	35	-72	-17	-55	80	-34	0
1.235833	-107	-1663	2143	-15618	-136	-9468	-1917	-11888	-121	-8999	-4580	-11161	-40	-8242	-5481	-10004	-59	-2392	11379	-14997	-102	-18	-100	-69	-151	-13621	6491	-9885	-60	-12383	7209	-6057	108	-12553	6647	-9985	-62	-57	-107	36	-150	20	37	-75	-23	-57	85	-30	3
1.236667	-101	-1789	2104	-15569	-159	-9557	-1802	-11735	-1	-9122	-4574	-11103	-19	-8360	-5432	-9932	-92	-2325	11264	-15072	-108	-19	-99	-67	-133	-13654	6474	-9829	-113	-12371	7236	-5891	95	-12619	6603	-10110	-62	-56	-108	39	-150	18	35	-76	-23	-55	80	-30	-7
1.237500	-104	-1902	2051	-15530	-189	-9647	-1687	-11581	143	-9249	-4555	-11037	-85	-8488	-5369	-9860	-80	-2253	11137	-15152	-90	-21	-99	-70	-171	-13685	6448	-9758	-240	-12356	7266	-5739	22	-12673	6562	-10227	-63	-59	-108	34	-154	17	35	-73	-34	-56	81	-32	-4
1.238333	-98	-1996	1976	-15506	-191	-9747	-1567	-11421	102	-9392	-4535	-10973	-43	-8630	-5305	-9797	-61	-2179	11006	-15230	-105	-23	-100	-70	-174	-13710	6417	-9671	-219	-12380	7302	-5609	82	-12713	6530	-10338	-61	-58	-103	37	-150	19	33	-76	-23	-59	81	-33	-5
1.239167	-108	-2071	1884	-15492	-179	-9860	-1450	-11287	17	-9542	-4501	-10908	-28	-8778	-5286	-9741	-66	-2099	10862	-15305	-109	-25	-101	-69	-127	-13735	6373	-9578	-136	-12425	7336	-5501	58	-12756	6503	-10434	-64	-59	-107	39	-153	21	32	-73	-23	-55	86	-29	0
1.240000	-116	-2117	1781	-15485	-176	-9982	-1331	-11149	-17	-9704	-4458	-10843	15	-8940	-5162	-9692	-51	-2016	10716	-15374	-105	-22	-99	-69	-144	-13757	6326	-9468	-219	-12497	7429	-5422	-91	-12793	6488	-10525	-65	-58	-105	39	-151	20	34	-76	-21	-57	82	-29	-3
1.240833	-114	-2145	1656	-15493	-189	-10121	-1218	-11022	-77	-9870	-4416	-10779	45	-9110	-5091	-9656	-35	-1925	10561	-15432	-103	-22	-100	-67	-127	-13770	6273	-9350	-253	-12587	7423	-5368	-113	-12819	6488	-10611	-63	-58	-104	43	-151	21	34	-73	-19	-55	86	-27	0
1.241667	-125	-2151	1523	-15505	-195	-10271	-1110	-10918	-127	-10023	-4366	-10721	-18	-9289	-5024	-9634	-6	-1838	10394	-15492	-107	-21	-97	-68	-156	-13805	6216	-9237	-167	-12702	7473	-5348	-116	-12848	6520	-10694	-60	-56	-97	42	-150	21	33	-74	-19	-56	85	-29	0
1.242500	-135	-2129	1372	-15523	-197	-10434	-1013	-10816	-117	-10225	-4317	-10662	-63	-9473	-4967	-9612	36	-1743	10222	-15540	-102	-22	-98	-68	-207	-13832	6155	-9116	-171	-12828	7530	-5353	-121	-12873	6518	-10765	-61	-57	-101	24	-148	19	33	-67	-19	-53	88	-28	-3
1.243333	-172	-2091	1217	-15544	-173	-10617	-925	-10735	-78	-10414	-4268	-10611	-72	-9663	-4919	-9614	-24	-1652	10044	-15579	-104	-21	-97	-67	-216	-13858	6093	-9017	-182	-12959	7591	-5392	-200	-12905	6554	-10840	-63	-59	-105	40	-151	20	36	-75	-22	-57	84	-29	-3
1.244167	-158	-2036	1057	-15564	-130	-10801	-854	-10675	-73	-10607	-4220	-10565	-122	-9864	-4875	-9619	-111	-1556	9859	-15591	-103	-24	-100	-68	-252	-13889	6032	-8889	-115	-13121	7657	-5456	-132	-12932	6602	-10902	-60	-59	-105	42	-151	17	32	-73	-18	-58	82	-42	-3
1.245000	-167	-1969	891	-15575	-91	-10997	-793	-10625	-100	-10799	-4176	-10523	-122	-10058	-4859	-9629	-94	-1465	9668	-15622	-105	-25	-99	-68	-227	-13918	5974	-8785	-145	-13273	7721	-5553	-137	-12968	6663	-10970	-63	-60	-107	41	-150	19	33	-72	-23	-55	85	-28	-3
1.245833	-160	-1887	732	-15601	-47	-11201	-741	-10594	-108	-10989	-4132	-10489	-91	-10255	-4847	-9637	-98	-1372	9471	-15636	-103	-23	-98	-70	-206	-13949	5918	-8697	-137	-13425	7792	-5667	-289	-12998	6725	-11037	-60	-56	-104	41	-151	21	28	-69	-17	-57	82	-28	0
1.246667	-163	-1804	569	-15591	-49	-11404	-703	-10571	-86	-11173	-4091	-10462	-114	-10442	-4846	-9643	-129	-1283	9266	-15636	-102	-22	-95	-66	-199	-13980	5871	-8613	-43	-13570	7878	-5813	-225	-13037	6798	-11109	-61	-57	-104	41	-148	20	35	-72	-18	-55	87	-30	0
1.247500	-182	-1717	418	-15618	-80	-11606	-676	-10565	-8	-11355	-4049	-10438	-115	-10622	-4856	-9646	-124	-1190	9062	-15636	-102	-19	-96	-68	-188	-14012	5821	-8551	-45	-13715	7917	-5978	-147	-13070	6875	-11182	-60	-55	-105	43	-148	10	33	-76	-18	-52	86	-25	1
1.248333	-188	-1638	279	-15613	-95	-11820	-663	-10568	77	-11521	-4013	-10429	-70	-10795	-4875	-9646	-98	-1112	8846	-15635	-102	-22	-98	-68	-179	-14047	5778	-8502	-25	-13847	7967	-6156	-153	-13111	6944	-11262	-62	-59	-108	40	-149	18	34	-73	-21	-59	81	-28	1
1.249167	-196	-1557	135	-15599	-81	-11996	-660	-10580	60	-11676	-3984	-10420	-134	-10953	-4898	-9626	-76	-1026	8633	-15633	-103	-19	-100	-68	-213	-14082	5741	-8468	-63	-13967	8008	-6360	-160	-13141	7017	-11337	-57	-52	-105	20	-149	17	33	-57	-18	-58	84	-27	3
1.250000	-210	-1489	-3	-15570	-59	-12171	-675	-10590	20	-11817	-3944	-10416	-211	-11091	-4920	-9600	-97	-953	8414	-15637	-105	-23	-102	-69	-194	-14118	5706	-8454	-141	-14075	8051	-6576	-148	-13171	7072	-11421	-63	-62	-108	39	-150	16	30	-77	-23	-60	79	-33	-4
1.250833	-219	-1428	-118	-15527	-80	-12325	-661	-10614	-19	-11935	-3909	-10419	-176	-11212	-4935	-9553	-99	-877	8193	-15660	-108	-25	-104	-69	-181	-14154	5674	-8455	-165	-14166	8053	-6796	-134	-13195	7118	-11498	-65	-61	-108	39	-154	15	29	-77	-22	-60	77	-30	-3
1.251667	-249	-1376	-234	-15463	-91	-12456	-656	-10618	-53	-12017	-3865	-10434	-170	-11308	-4936	-9494	-96	-808	7975	-15660	-104	-24	-101	-68	-216	-14183	5651	-8468	-159	-14237	8052	-7025	-152	-13215	7152	-11574	-63	-61	-107	40	-150	16	34	-77	-22	-62	80	-29	1
1.252500	-254	-1331	-343	-15379	-99	-12561	-655	-10648	-42	-12103	-3819	-10446	-194	-11386	-4922	-9418	-99	-753	7757	-15681	-102	-24	-100	-68	-245	-14213	5626	-8496	-167	-14288	8035	-7249	-176	-13218	7159	-11640	-62	-59	-115	40	-127	19	30	-78	-27	-59	81	-29	0
1.253333	-219	-1296	-455	-15253	-108	-12638	-643	-10665	15	-12146	-3763	-10467	-145	-11431	-4889	-9327	-84	-676	7540	-15711	-104	-21	-99	-66	-251	-14239	5605	-8542	-206	-14326	7999	-7474	-227	-13219	7146	-11700	-59	-57	-105	42	-148	15	33	-76	-19	-57	82	-29	0
1.254167	-253	-1264	-561	-15141	-113	-12683	-628	-10683	-18	-12168	-3701	-10491	-146	-11457	-4834	-9227	-61	-618	7335	-15747	-105	-19	-100	-65	-265	-14260	5582	-8595	-235	-14345	7945	-7699	-169	-13206	7115	-11746	-61	-59	-107	41	-148	17	30	-78	-21	-55	82	-26	2
1.255000	-251	-1236	-672	-14985	-102	-12697	-594	-10694	-73	-12158	-3626	-10522	-213	-11457	-4750	-9116	-84	-555	7129	-15805	-103	-19	-100	-66	-310	-14285	5561	-8659	-197	-14354	7873	-7920	-167	-13171	7056	-11779	-63	-58	-104	39	-150	16	33	-76	-23	-58	81	-29	-3
1.255833	-262	-1216	-788	-14805	-93	-12682	-565	-10702	-119	-12123	-3546	-10562	-236	-11434	-4639	-9001	-155	-498	6928	-15864	-105	-6	-98	-68	-309	-14302	5536	-8740	-182	-14344	7784	-8129	-115	-13166	6973	-11798	-63	-59	-104	38	-152	18	33	-79	-25	-59	82	-30	-1
1.256667	-273	-1190	-920	-14605	-104	-12637	-516	-10723	-216	-12066	-3456	-10598	-227	-11391	-4502	-8885	-206	-445	6736	-15935	-110	-25	-103	-73	-301	-14317	5509	-8827	-267	-14325	7677	-8327	-3	-13134	6862	-11802	-66	-65	-108	35	-153	13	26	-81	-23	-60	77	-35	-1
1.257500	-251	-1165	-1064	-14378	-118	-12564	-461	-10718	-281	-11989	-3359	-10642	-189	-11329	-4338	-8768	-167	-393	6553	-16006	-113	-23	-102	-70	-291	-14327	5473	-8922	-337	-14290	7561	-8508	138	-13094	6732	-11781	-63	-61	-110	35	-153	15	24	-80	-28	-61	79	-33	-3
1.258333	-255	-1131	-1214	-14144	-104	-12463	-392	-10713	-272	-11886	-3250	-10682	-198	-11251	-4147	-8645	-149	-342	6384	-16081	-113	-24	-102	-72	-299	-14334	5425	-9027	-403	-14240	7438	-8677	126	-13055	6582	-11750	-67	-61	-109	35	-153	15	28	-83	-25	-62	78	-33	-3
1.259167	-223	-1093	-1379	-13880	-122	-12339	-317	-10713	-208	-11762	-3133	-10709	-185	-11157	-3938	-8537	-136	-298	6221	-16156	-109	-23	-104	-70	-326	-14334	5393	-9141	-437	-14182	7306	-8829	42	-13015	6419	-11698	-64	-72	-109	37	-160	16	27	-86	-24	-62	79	-32	-1
1.260000	-199	-1044	-1559	-13624	-165	-12202	-237	-10711	-166	-11637	-3013	-10762	-149	-11051	-3710	-8436	-149	-253	6072	-16228	-107	-23	-103	-68	-309	-14331	5344	-9260	-394	-14107	7174	-8958	20	-12970	6243	-11630	-62	-59	-105	39	-150	18	29	-76	-19	-57	82	-30	0
1.260833	-211	-990	-1752	-13358	-186	-12034	-156	-10709	-135	-11499	-2892	-10796	-182	-10946	-3478	-8344	-131	-216	5928	-16295	-105	-19	-100	-86	-283	-14331	5282	-9392	-313	-14031	7039	-9077	-55	-12939	6054	-11550	-57	-56	-102	38	-151	18	34	-76	-18	-60	81	-27	2
1.261667	-208	-934	-1969	-13106	-133	-11873	-85	-10713	-81	-11360	-2771	-10827	-197	-10838	-3243	-8272	-93	-193	5803	-16360	-109	-23	-103	-68	-274	-14324	5213	-9531	-326	-13947	6915	-9180	-97	-12907	5859	-11462	-64	-61	-109	36	-152	19	32	-76	-22	-58	82	-31	0
1.262500	-195	-868	-2195	-12870	-62	-11692	-14	-10720	-39	-11222	-2656	-10861	-221	-10731	-3004	-8208	-64	-170	5686	-16415	-109	-21	-100	-67	-246	-14313	5135	-9680	-362	-13851	6779	-9268	-55	-12879	5659	-11372	-62	-76	-105	35	-149	17	33	-76	-21	-58	79	-36	-1
1.263333	-188	-801	-2429	-12661	-52	-11520	39	-10729	-4	-11084	-2544	-10886	-212	-10628	-2791	-8161	-61	-159	5583	-16462	-105	-23	-101	-72	-237	-14301	5046	-9844	-292	-13744	6656	-9343	-182	-12861	5463	-11279	-63	-59	-109	34	-154	20	33	-77	-18	-60	79	-34	0
[truncated: 10,483 more rows]
[truncated: 15 more columns]
