# Supplementary material for: Novel Methods for Surface EMG Analysis and Exploration Based on Multi-Modal Gaussian Mixture Models
Source: PLoS One. 2016 Jun 30;11(6):e0157239. doi: 10.1371/journal.pone.0157239 (PMC4928879; doi:10.1371/journal.pone.0157239)
Supplement: S2 File — (ZIP) [file pone.0157239.s002.zip › Haf_horses_walk_data/Haf_h12_w3_kin.trc]

PathFileType	4	(X/Y/Z)	D:\Users\zsoldosr\Desktop\HaflingerProjektEMGBiopsy\RawData\M2\Sonjaw3r.trc
DataRate	CameraRate	NumFrames	NumMarkers	Units	OrigDataRate	OrigDataStartFrame	OrigNumFrames
120.00	120.00	1200	7	mm	120.00	1	1200
Frame#	Time	Head			Withers			Sacrum			HFL			HFR			HHL			HHR
		X1	Y1	Z1	X2	Y2	Z2	X3	Y3	Z3	X4	Y4	Z4	X5	Y5	Z5	X6	Y6	Z6	X7	Y7	Z7
1	0.000				352.40738	-116.77310	1311.92371	-423.73306	27.91397	1293.77405	725.07635	28.56806	107.69344	860.37885	-316.98102	-6.63799	4.44775	147.15727	-2.26089	-753.90320	-90.12168	-2.29239
2	0.008				351.35739	-115.48170	1310.81152	-422.44644	28.13869	1293.42590	746.93579	22.78420	106.60397	847.93793	-316.16101	-6.55938	-7.71203	147.93027	-2.55053	-765.60583	-89.56509	-2.23100
3	0.017				350.47357	-114.25537	1309.69983	-421.24063	28.32152	1293.33643	768.81866	17.19589	105.43481	835.56781	-315.27502	-6.50733	-19.93483	148.81989	-2.77059	-777.11511	-88.95119	-1.91334
4	0.025				349.87692	-113.16262	1308.60059	-420.17883	28.37811	1293.68506	790.87573	11.71933	103.93806	823.27472	-314.32925	-6.49524	-32.21885	149.86035	-2.90013	-788.30878	-88.24112	-1.16395
5	0.033				349.62271	-112.26374	1307.54016	-419.28452	28.19648	1294.53943	813.36066	6.21754	101.82575	811.04486	-313.29587	-6.56499	-44.51995	151.01416	-2.97005	-799.07385	-87.42723	0.10940
6	0.042				349.71063	-111.59018	1306.55444	-418.52744	27.70642	1295.87927	836.51245	0.69757	98.98622	798.92194	-312.02887	-6.81861	-56.81529	152.22125	-3.02656	-809.24487	-86.55104	1.93049
7	0.050				350.10629	-111.13873	1305.67981	-417.83163	26.92648	1297.64160	860.46625	-4.81483	95.49486	786.95087	-310.43768	-7.31772	-69.10733	153.40430	-3.10890	-818.65991	-85.68858	4.24220
8	0.058				350.75421	-110.88992	1304.94592	-417.10580	25.95298	1299.75220	885.21930	-10.30627	91.49109	775.02960	-308.73279	-7.91910	-81.38918	154.48784	-3.24107	-827.22156	-84.85798	6.87455
9	0.067				351.58426	-110.83524	1304.37805	-416.28198	24.92103	1302.13501	910.67511	-15.67081	87.10203	762.94891	-307.29758	-8.34228	-93.64645	155.47041	-3.39809	-834.88879	-83.98325	9.57190
10	0.075				352.52225	-110.98839	1303.99878	-415.34512	23.96367	1304.71033	936.76648	-20.78288	82.41936	750.58966	-306.32071	-8.43013	-105.87636	156.43564	-3.50078	-841.62604	-83.05598	12.16429
11	0.083				353.50745	-111.36507	1303.82520	-414.33627	23.17811	1307.39709	963.44629	-25.67455	77.48332	737.96185	-305.72296	-8.22891	-118.09193	157.45958	-3.49581	-847.32782	-82.29314	14.77073
12	0.092				354.50656	-111.95155	1303.86316	-413.32669	22.60176	1310.12415	990.52173	-30.51145	72.29845	725.17859	-305.27295	-7.89356	-130.32091	158.53313	-3.42355	-851.79297	-81.94893	17.82946
13	0.100				355.50742	-112.70007	1304.10376	-412.38553	22.21014	1312.84192	1017.67694	-35.35774	66.92802	712.44019	-304.69882	-7.59722	-142.59056	159.58885	-3.37422	-854.73584	-81.92314	21.93130
14	0.108				356.49292	-113.54579	1304.52161	-411.56250	21.95118	1315.52319	1044.67529	-40.06483	61.57779	699.87170	-303.88165	-7.44564	-154.91025	160.58127	-3.39203	-855.74573	-81.77035	27.57849
15	0.117				357.42136	-114.41547	1305.08179	-410.88849	21.78849	1318.15356	1071.39197	-44.45286	56.51731	687.42963	-302.90823	-7.44342	-167.27600	161.52403	-3.43454	-854.28424	-81.10373	34.88620
16	0.125				358.23590	-115.23940	1305.74988	-410.38516	21.70734	1320.72266	1097.69238	-48.47917	51.91946	675.01166	-301.91766	-7.52486	-179.66608	162.46791	-3.42371	-849.82458	-79.74779	43.32796
17	0.133				358.89511	-115.97047	1306.49719	-410.06934	21.69542	1323.22192	1123.37231	-52.22276	47.77853	662.56274	-300.97830	-7.60427	-192.02467	163.46671	-3.32500	-842.01074	-77.69008	51.87281
18	0.142				359.39130	-116.57960	1307.30054	-409.94778	21.74229	1325.64429	1148.13062	-55.91521	43.87953	650.08313	-300.07349	-7.62976	-204.30823	164.55031	-3.17175	-830.70410	-75.20503	59.49450
19	0.150				359.74640	-117.03553	1308.14587	-410.01263	21.85065	1327.97681	1171.42310	-59.81922	39.88479	637.58014	-299.16144	-7.60058	-216.56648	165.68811	-3.04367	-815.95386	-72.86768	65.53424
20	0.158				360.00195	-117.30599	1309.02771	-410.24057	22.02906	1330.19360	1192.34265	-63.72196	35.65469	625.05090	-298.21887	-7.53956	-228.90929	166.79623	-3.00097	-797.90320	-71.24944	69.64999
21	0.167				360.21216	-117.37425	1309.94214	-410.59454	22.26977	1332.26465	1209.99170	-66.90057	31.44452	612.50128	-297.23157	-7.46632	-241.38127	167.82114	-3.01526	-776.64258	-70.57167	71.59419
22	0.175				360.43472	-117.24136	1310.88416	-411.03122	22.54174	1334.16467	1224.09937	-68.92828	27.64833	599.95227	-296.19641	-7.39910	-253.93304	168.78043	-3.01549	-752.16052	-70.64781	71.20956
23	0.183				360.72012	-116.91185	1311.84863	-411.51053	22.81379	1335.87634	1234.94092	-70.05073	24.47951	587.43420	-295.13553	-7.35500	-266.50809	169.71973	-2.97769	-724.46106	-71.17068	68.69109
24	0.192				361.10605	-116.38174	1312.82739	-412.00027	23.08781	1337.39453	1242.67627	-70.64370	21.91771	574.95319	-294.08084	-7.33015	-279.10333	170.66856	-2.92566	-693.72644	-71.99353	64.70763
25	0.200				361.61795	-115.63723	1313.80896	-412.47491	23.41132	1338.73474	1247.15723	-70.87096	19.69513	562.45557	-293.05371	-7.29311	-291.74661	171.62212	-2.89152	-660.36755	-73.15568	60.15356
26	0.208				362.27011	-114.66367	1314.78235	-412.90912	23.84682	1339.92712	1248.22717	-70.85550	17.31567	549.84277	-292.09213	-7.20729	-304.45770	172.55042	-2.89230	-624.90936	-74.78275	55.79041
27	0.217				363.06552	-113.45936	1315.73511	-413.26990	24.41745	1341.00037	1245.80908	-70.62524	14.33373	537.05267	-291.25452	-7.06474	-317.24344	173.43240	-2.91747	-587.83380	-76.98232	52.07102
28	0.225	1391.61682	-343.80734	1629.05859	363.99808	-112.04342	1316.65698	-413.51761	25.09208	1341.97107	1239.91333	-69.90803	10.69753	524.14697	-290.52664	-6.90087	-330.09772	174.28339	-2.93391	-549.53351	-79.77108	49.17955
29	0.233	1389.53418	-340.72250	1630.63330	365.05566	-110.45266	1317.54419	-413.61502	25.82093	1342.84473	1230.99634	-68.46078	6.81767	511.27127	-289.78708	-6.77061	-342.98865	175.14575	-2.91296	-510.36301	-83.05814	47.13376
30	0.242	1387.54932	-337.82617	1632.06982	366.22073	-108.73160	1318.39648	-413.53561	26.56935	1343.62061	1220.16724	-66.63715	3.36980	498.53296	-288.93631	-6.70677	-355.86948	176.04501	-2.85871	-470.69247	-86.70729	45.84410
31	0.250	1385.73975	-335.25858	1633.27966	367.46802	-106.92655	1319.21301	-413.26999	27.31842	1344.29712	1208.49915	-65.08610	0.98795	485.95438	-288.00919	-6.69448	-368.72092	176.96266	-2.80498	-430.93350	-90.67925	45.19747
32	0.258	1384.16626	-333.09192	1634.21216	368.76355	-105.08318	1319.99390	-412.82892	28.04745	1344.87207	1196.24341	-63.84447	-0.08939	473.51111	-287.12753	-6.67063	-381.57693	177.84332	-2.79779	-391.54608	-95.04214	45.14740
33	0.267	1382.88550	-331.34558	1634.82715	370.07001	-103.23984	1320.73730	-412.24045	28.72748	1345.33533	1183.21521	-62.38081	-0.16947	461.18921	-286.37814	-6.55608	-394.48169	178.63948	-2.87387	-352.99866	-99.77035	45.66228
34	0.275	1381.95105	-330.02179	1635.09460	371.35275	-101.42273	1321.43518	-411.54248	29.33175	1345.66418	1169.65552	-60.54237	0.14966	449.02261	-285.74805	-6.30487	-407.39630	179.41547	-2.99945	-315.69928	-104.64662	46.58471
35	0.283	1381.41296	-329.13660	1635.00171	372.57730	-99.65185	1322.07361	-410.77795	29.84534	1345.82813	1156.17896	-58.78664	0.35645	437.08316	-285.15921	-5.90498	-420.20502	180.33157	-3.06853	-279.99237	-109.40072	47.60138
36	0.292	1381.31079	-328.71930	1634.55261	373.70404	-97.94947	1322.63818	-409.99863	30.26258	1345.79749	1143.11267	-57.49516	0.24785	425.43777	-284.55142	-5.33268	-432.86038	181.42995	-3.02883	-246.13293	-113.88337	48.31913
37	0.300	1381.65796	-328.78357	1633.76514	374.69257	-96.33653	1323.11499	-409.27151	30.57995	1345.54932	1130.34351	-56.59816	-0.06461	414.12000	-283.93549	-4.53605	-445.44479	182.58342	-2.93678	-214.13611	-118.10772	48.32073
38	0.308	1382.42896	-329.30463	1632.68298	375.50726	-94.82320	1323.49219	-408.67609	30.79981	1345.07080	1117.68933	-55.79951	-0.35638	403.17807	-283.37283	-3.46031	-458.05563	183.67931	-2.87130	-183.71954	-122.19576	47.26720
39	0.317	1383.55994	-330.21350	1631.38574	376.11111	-93.40889	1323.76648	-408.28931	30.94385	1344.35852	1105.10767	-54.87374	-0.51343	392.77557	-282.92145	-2.07462	-470.71301	184.68822	-2.87434	-154.48218	-126.32613	45.10703
40	0.325	1384.96228	-331.39584	1629.97180	376.45599	-92.09058	1323.94897	-408.16992	31.05779	1343.41858	1092.58325	-53.79282	-0.57314	383.22748	-282.62662	-0.38043	-483.39444	185.59160	-2.95737	-126.12378	-130.64299	42.14121
41	0.333	1386.53699	-332.71158	1628.52185	376.48944	-90.86890	1324.05713	-408.34680	31.19729	1342.26343	1080.02698	-52.65382	-0.61367	374.90820	-282.56039	1.63054	-496.07816	186.39261	-3.10024	-98.58698	-135.14359	38.76654
42	0.342	1388.19348	-334.04507	1627.07886	376.17749	-89.74831	1324.10144	-408.81198	31.40670	1340.90076	1067.37061	-51.54437	-0.66876	368.08273	-282.87491	4.10809	-508.73273	187.18245	-3.24920	-72.19403	-139.67288	35.16916
43	0.350	1389.86487	-335.34024	1625.65540	375.52621	-88.73480	1324.07849	-409.52914	31.70642	1339.32654	1054.66846	-50.50196	-0.73997	362.91168	-283.80981	7.47834	-521.33405	188.07195	-3.34962	-47.70691	-144.05609	31.31570
44	0.358	1391.51196	-336.59088	1624.24939	374.58557	-87.83385	1323.97449	-410.45471	32.08053	1337.52673	1042.02246	-49.52628	-0.83797	359.80682	-285.63824	12.41334	-533.90131	189.06795	-3.38573	-26.12787	-148.20027	27.16319
45	0.367	1393.11731	-337.81296	1622.85474	373.43262	-87.04644	1323.77332	-411.55637	32.48485	1335.48315	1029.45435	-48.58150	-0.98961	359.71616	-288.63092	19.53627	-546.47015	190.08405	-3.39176	-8.31763	-151.96729	22.74952
46	0.375	1394.67578	-339.02557	1621.46741	372.14676	-86.37144	1323.46558	-412.81427	32.89615	1333.18091	1016.91296	-47.62149	-1.22370	363.82394	-293.01816	28.92137	-559.05560	191.03604	-3.42181	5.24341	-155.00708	18.12562
47	0.383	1396.18811	-340.24234	1620.08691	370.78964	-85.81880	1323.05518	-414.19754	33.31763	1330.59387	1004.36060	-46.63416	-1.53507	372.88373	-298.85516	39.76853	-571.66113	191.91907	-3.49989	14.39105	-156.84265	13.33947
48	0.392	1397.65637	-341.46957	1618.71582	369.39349	-85.41315	1322.55884	-415.64810	33.72520	1327.66248	991.80396	-45.64494	-1.85571	386.77011	-305.86835	50.65194	-584.28662	192.80916	-3.60753	19.04126	-157.14659	8.57026
49	0.400	1399.08130	-342.70761	1617.35876	367.95898	-85.17682	1321.99805	-417.10510	34.06504	1324.32349	979.26910	-44.67876	-2.11540	404.59174	-313.47028	60.18937	-596.91516	193.76828	-3.71364	19.03827	-156.05698	4.32806
50	0.408	1400.46228	-343.95322	1616.02148	366.46643	-85.11150	1321.39148	-418.53375	34.27174	1320.58398	966.75604	-43.71371	-2.31182	425.21902	-320.97839	67.60424	-609.51892	194.76949	-3.80619	14.29407	-154.24666	1.33426
51	0.417	1401.79736	-345.20132	1614.70996	364.89276	-85.19121	1320.75513	-419.90408	34.23901	1316.56775	954.23828	-42.69647	-2.47870	447.72174	-327.85919	72.84129	-622.08942	195.76047	-3.89101	5.23700	-152.48712	-0.07303
52	0.425	1403.08362	-346.44647	1613.43042	363.22714	-85.36871	1320.10327	-421.14307	33.84951	1312.51147	941.72546	-41.62415	-2.62996	471.47589	-333.82474	76.30782	-634.64252	196.76373	-3.96286	-6.83545	-151.12772	-0.31766
53	0.433	1404.31787	-347.68341	1612.18884	361.48602	-85.59679	1319.44812	-422.13284	33.08804	1308.72131	929.26318	-40.54163	-2.76239	496.10052	-338.78656	78.54957	-647.18121	197.83693	-4.00911	-20.11847	-150.06631	-0.19697
54	0.442	1405.49683	-348.90726	1610.99072	359.72052	-85.85863	1318.79565	-422.76089	32.06896	1305.49731	916.83472	-39.46074	-2.88464	521.35156	-342.77679	80.04570	-659.67664	198.95880	-4.04195	-33.22089	-149.08681	-0.23622
55	0.450	1406.61694	-350.11346	1609.84180	358.01068	-86.18349	1318.14099	-422.96017	30.94320	1303.05933	904.36658	-38.36803	-3.01459	547.02319	-345.86789	81.10871	-672.09326	200.05087	-4.08525	-45.68878	-148.11526	-0.50823
56	0.458	1407.67517	-351.29773	1608.74768	356.45422	-86.63091	1317.47217	-422.71942	29.83577	1301.50989	891.85681	-37.29266	-3.16445	572.94464	-348.09348	81.85905	-684.41632	201.09590	-4.13702	-57.75635	-147.22145	-0.88207
57	0.467	1408.66809	-352.45593	1607.71362	355.14664	-87.26500	1316.77856	-422.08597	28.85019	1300.82874	879.38660	-36.29742	-3.34598	598.98181	-349.48862	82.30167	-696.63019	202.14828	-4.17036	-69.80914	-146.48044	-1.23574
58	0.475	1409.59277	-353.58398	1606.74524	354.15033	-88.13793	1316.05103	-421.16422	28.06647	1300.88879	867.01099	-35.41192	-3.55926	624.96844	-350.20184	82.43585	-708.65210	203.23969	-4.12392	-82.05005	-145.87396	-1.49807
59	0.483	1410.44604	-354.67770	1605.84790	353.47620	-89.27368	1315.27747	-420.09561	27.53971	1301.51038	854.70764	-34.60816	-3.77476	650.79517	-350.41922	82.23261	-720.31067	204.33978	-3.85357	-94.46283	-145.31538	-1.65897
60	0.492	1411.22473	-355.73303	1605.02734	353.09521	-90.65604	1314.44580	-419.02206	27.31052	1302.53979	842.40338	-33.84531	-3.95762	676.59308	-350.21692	81.57215	-731.39648	205.41376	-3.14155	-106.92786	-144.73877	-1.76483
61	0.500	1411.92578	-356.74576	1604.28882	352.96420	-92.23686	1313.55396	-418.04614	27.38446	1303.88940	830.06073	-33.12222	-4.11246	702.64722	-349.64536	80.33203	-741.71954	206.47964	-1.79461	-119.34863	-144.11183	-1.87897
62	0.508	1412.54626	-357.71173	1603.63794	353.04706	-93.95648	1312.61682	-417.20819	27.70097	1305.52185	817.75958	-32.46112	-4.29877	729.15454	-348.86963	78.50240	-751.13525	207.57025	0.24853	-131.71210	-143.41304	-2.02734
63	0.517	1413.08289	-358.62677	1603.08020	353.32776	-95.74966	1311.66797	-416.49216	28.15081	1307.42883	805.61292	-31.86465	-4.59135	756.13251	-348.14001	76.19022	-759.51111	208.64232	2.85903	-144.04791	-142.68448	-2.16321
64	0.525	1413.53259	-359.48672	1602.62109	353.81296	-97.53839	1310.75415	-415.84738	28.62719	1309.61389	793.55420	-31.26841	-4.96324	783.50275	-347.70459	73.53313	-766.65997	209.61053	5.76598	-156.35956	-142.00577	-2.22919
65	0.533	1413.89221	-360.28738	1602.26624	354.51895	-99.23729	1309.92639	-415.21234	29.05214	1312.03491	781.32520	-30.50951	-5.23117	811.25482	-347.74423	70.57944	-772.33356	210.53523	8.74457	-168.62659	-141.37000	-2.23853
66	0.542	1414.15881	-361.02454	1602.02112	355.44928	-100.77165	1309.23523	-414.53659	29.36996	1314.53186	768.79523	-29.48855	-5.26682	839.50208	-348.33499	67.27248	-776.30402	211.73792	11.87113	-180.85303	-140.73067	-2.21794
67	0.550	1414.32910	-361.69403	1601.89124	356.57950	-102.09024	1308.72583	-413.79489	29.55084	1316.86475	756.12927	-28.33208	-5.17539	868.35004	-349.47043	63.57366	-778.40894	213.67993	15.74374	-193.08002	-140.10214	-2.15319
68	0.558	1414.40002	-362.29163	1601.88208	357.85486	-103.17397	1308.42688	-412.99133	29.61133	1318.85950	743.53967	-27.23582	-5.11098	897.82306	-351.08051	59.53240	-778.36401	216.68915	21.44774	-205.35486	-139.47124	-2.06674
69	0.567	1414.36841	-362.81314	1601.99915	359.19351	-104.03835	1308.34558	-412.16595	29.59861	1320.49829	731.10687	-26.29576	-5.11146	927.90137	-353.05350	55.23568	-775.53772	220.71335	29.94212	-217.70325	-138.73621	-2.04169
70	0.575	1414.23132	-363.25439	1602.24792	360.49506	-104.72336	1308.47192	-411.39853	29.53509	1321.88159	718.82892	-25.52928	-5.18315	958.46497	-355.29871	50.78669	-769.26727	225.22928	41.15696	-230.12695	-137.82098	-2.12940
71	0.583	1413.98560	-363.61121	1602.63354	361.66037	-105.28180	1308.78564	-410.79044	29.39080	1323.13879	706.62451	-24.87329	-5.32851	989.25226	-357.69376	46.31758	-759.49719	229.36612	53.72522	-242.61893	-136.77591	-2.29004
72	0.592	1413.62830	-363.87949	1603.16125	362.61548	-105.76925	1309.26074	-410.43192	29.11425	1324.35583	694.36383	-24.21031	-5.49921	1019.91351	-359.97818	41.96878	-746.73755	232.19205	65.64700	-255.16458	-135.72754	-2.43431
73	0.600	1413.15649	-364.05527	1603.83618	363.32272	-106.23302	1309.87012	-410.37210	28.69120	1325.54565	681.99286	-23.47019	-5.64017	1049.97156	-361.87671	37.88439	-731.36786	233.09906	75.24252	-267.73914	-134.75700	-2.50811
74	0.608	1412.56726	-364.13470	1604.66357	363.77817	-106.71339	1310.59180	-410.60690	28.17350	1326.70032	669.54169	-22.64281	-5.73573	1078.80566	-363.30667	34.18397	-713.27917	232.10287	81.70902	-280.31281	-133.87204	-2.52052
75	0.617	1411.85730	-364.11407	1605.64954	364.00592	-107.25546	1311.40967	-411.09705	27.64135	1327.85034	657.02374	-21.74159	-5.78936	1105.82300	-364.33493	30.86862	-692.16187	229.66452	85.03351	-292.86133	-133.05273	-2.50927
76	0.625	1411.02344	-363.98956	1606.80127	364.05008	-107.90669	1312.31104	-411.79376	27.14322	1329.03162	644.42865	-20.80726	-5.80379	1130.60803	-364.97754	27.79520	-667.91003	226.13206	85.53085	-305.37936	-132.25473	-2.50418
77	0.633	1410.06165	-363.75696	1608.12781	363.96179	-108.69569	1313.28235	-412.64648	26.67696	1330.23511	631.79382	-19.88988	-5.77124	1152.85132	-365.14368	24.77302	-640.70209	221.49210	83.58152	-317.88452	-131.41022	-2.51075
78	0.642	1408.96692	-363.41086	1609.64038	363.78546	-109.62241	1314.30591	-413.60284	26.20910	1331.41443	619.19812	-19.00353	-5.66973	1172.15820	-364.77417	21.70214	-610.84485	215.65044	79.72912	-330.41171	-130.48978	-2.51693
79	0.650	1407.73364	-362.94421	1611.35120	363.55035	-110.67534	1315.35828	-414.60876	25.69901	1332.51672	606.67188	-18.10740	-5.50327	1188.07153	-363.96982	18.70395	-578.69189	208.73941	74.76334	-343.00381	-129.53699	-2.51326
80	0.658	1406.35559	-362.34729	1613.27087	363.27399	-111.84709	1316.41345	-415.60416	25.11542	1333.50562	594.15918	-17.15250	-5.33112	1200.33386	-362.91745	16.10687	-544.68085	201.06659	69.54761	-355.67947	-128.59508	-2.50848
81	0.667	1404.82800	-361.60825	1615.40149	362.97098	-113.13177	1317.44812	-416.52435	24.43951	1334.37231	581.57245	-16.14676	-5.21809	1208.93921	-361.71078	14.17823	-509.25989	192.90768	64.73666	-368.42178	-127.64513	-2.52571
82	0.675	1403.15063	-360.71503	1617.72620	362.66006	-114.52442	1318.44434	-417.31046	23.65209	1335.13245	568.86407	-15.14556	-5.17279	1213.90674	-360.31461	12.82665	-472.71802	184.44812	60.64915	-381.22098	-126.66347	-2.56923
83	0.683	1401.33264	-359.66092	1620.19788	362.37057	-116.02526	1319.39136	-417.91653	22.72340	1335.81128	556.06317	-14.19502	-5.14813	1215.14661	-358.63330	11.55925	-435.18747	175.83029	57.37347	-394.08768	-125.69828	-2.59622
84	0.692	1399.39746	-358.45447	1622.73047	362.14667	-117.63152	1320.28259	-418.31168	21.62151	1336.42798	543.25214	-13.27689	-5.09586	1212.57153	-356.54163	9.72387	-396.82147	167.23009	54.96197	-407.01471	-124.83047	-2.55972
85	0.700	1397.38623	-357.13309	1625.20667	362.04068	-119.32557	1321.11340	-418.48569	20.33295	1336.99500	530.55139	-12.31150	-5.01093	1206.48047	-353.95395	6.94256	-357.92917	158.95497	53.58809	-419.96326	-124.04178	-2.48890
86	0.708	1395.35242	-355.77634	1627.51294	362.09467	-121.08089	1321.87903	-418.45258	18.88048	1337.52490	518.12231	-11.23760	-4.89474	1197.91406	-350.92056	3.45326	-318.97369	151.41060	53.52802	-432.87769	-123.20567	-2.46366
87	0.717	1393.35107	-354.50562	1629.58313	362.32220	-122.87439	1322.56970	-418.24075	17.31825	1338.02795	506.09283	-10.02949	-4.69555	1188.20459	-347.64102	-0.05248	-280.51462	144.86475	54.82269	-445.73047	-122.26555	-2.50429
88	0.725	1391.42871	-353.45605	1631.40198	362.70441	-124.68215	1323.16675	-417.87747	15.70370	1338.50085	494.49884	-8.63804	-4.33343	1177.99768	-344.46030	-2.92896	-243.17882	139.26242	56.90826	-458.56427	-121.31356	-2.55941
89	0.733	1389.62805	-352.73300	1632.96729	363.19785	-126.47296	1323.64722	-417.38419	14.07860	1338.92444	483.35443	-7.00042	-3.75470	1167.10840	-341.81149	-4.82867	-207.58446	134.34370	58.77448	-471.44003	-120.46275	-2.58049
90	0.742	1388.00586	-352.39111	1634.26294	363.74460	-128.21550	1323.99402	-416.77960	12.47789	1339.27173	472.77307	-5.12983	-2.92524	1155.26587	-339.95377	-5.71573	-174.13004	129.91907	59.58527	-484.36331	-119.73338	-2.55214
91	0.750	1386.64966	-352.43372	1635.25952	364.28311	-129.88222	1324.20374	-416.08368	10.94289	1339.51257	463.01721	-3.14582	-1.79527	1142.60767	-338.74994	-5.88309	-142.81216	125.99593	59.06168	-497.30469	-119.06247	-2.48365
92	0.758	1385.66846	-352.80600	1635.91882	364.76019	-131.44653	1324.28601	-415.33078	9.51111	1339.60913	454.43362	-1.16938	-0.28922	1129.53528	-337.83307	-5.80061	-113.27515	122.69238	57.36451	-510.24173	-118.36697	-2.40394
93	0.767	1385.16382	-353.40857	1636.19629	365.14038	-132.88518	1324.25757	-414.58688	8.20184	1339.52344	447.30170	0.79423	1.69485	1116.38696	-336.96301	-5.79551	-85.00543	120.07729	54.85245	-523.15656	-117.59682	-2.34565
94	0.775	1385.20386	-354.14938	1636.04675	365.40945	-134.17935	1324.13440	-413.95068	7.03403	1339.24243	441.62134	2.95473	4.35967	1103.30884	-336.13348	-5.91270	-57.53473	118.08499	51.90626	-536.03027	-116.76997	-2.31397
95	0.783	1385.81030	-354.99084	1635.43347	365.57147	-135.30981	1323.92322	-413.53424	6.04239	1338.78564	437.06018	5.89918	8.25982	1090.31641	-335.39819	-6.04016	-30.69809	116.58044	48.76690	-548.83813	-115.95290	-2.28870
96	0.792	1386.95068	-355.95331	1634.33533	365.64224	-136.25096	1323.61829	-413.43817	5.25075	1338.17810	433.48331	10.51045	14.65626	1077.38123	-334.73151	-6.08475	-4.86181	115.49276	45.45553	-561.55444	-115.17517	-2.26375
97	0.800	1388.53906	-357.08771	1632.74792	365.64267	-136.97374	1323.20691	-413.73251	4.64663	1337.41650	431.83173	17.35375	25.31686	1064.50171	-334.04956	-6.06841	19.14573	114.83806	41.82310	-574.19312	-114.39092	-2.25625
98	0.808	1390.45422	-358.45660	1630.68945	365.58905	-137.46286	1322.67847	-414.44308	4.18344	1336.44482	434.15088	26.01537	41.04263	1051.73083	-333.29428	-6.10965	40.38367	114.62315	37.69492	-586.81079	-113.54236	-2.28968
99	0.817	1392.56812	-360.13577	1628.21765	365.48187	-137.73109	1322.03003	-415.54446	3.78180	1335.15564	442.19839	35.09914	59.99831	1039.06628	-332.53574	-6.26796	58.07294	114.73902	32.99949	-599.42487	-112.64507	-2.36963
100	0.825	1394.76624	-362.19626	1625.43591	365.29904	-137.80954	1321.26794	-416.96448	3.34880	1333.43054	456.00565	42.97757	78.17413	1026.34094	-331.99545	-6.39480	71.62596	114.91428	27.74319	-611.97717	-111.78285	-2.45841
101	0.833	1396.94983	-364.65591	1622.48193	364.99658	-137.72205	1320.40466	-418.59982	2.82835	1331.19104	474.00128	48.73280	92.07693	1013.37976	-331.83258	-6.25084	80.62558	114.83020	21.92087	-624.42554	-111.00465	-2.52053
102	0.842	1399.02954	-367.44229	1619.51514	364.51944	-137.47208	1319.45862	-420.33505	2.21900	1328.41699	494.29724	52.51366	100.94907	1000.26904	-331.88879	-5.81894	84.87674	114.34415	15.60959	-636.80872	-110.28622	-2.56940
103	0.850	1400.91956	-370.38525	1616.69910	363.82343	-137.06129	1318.45483	-422.05777	1.54412	1325.14185	515.64130	55.07008	106.42572	987.29309	-331.80054	-5.36132	84.38908	113.60846	9.30567	-649.18451	-109.60375	-2.61471
104	0.858	1402.54517	-373.24084	1614.16907	362.89435	-136.51355	1317.41895	-423.67242	0.83786	1321.44543	537.48126	56.98719	110.52428	974.62604	-331.33597	-5.14447	79.29855	113.00832	4.05583	-661.57068	-108.95921	-2.64540
105	0.867	1403.85657	-375.75470	1612.00549	361.75003	-135.86591	1316.36646	-425.11359	0.17226	1317.44873	559.62256	58.28693	114.26291	962.22650	-330.53012	-5.23748	70.03555	112.93680	0.79927	-673.95697	-108.32485	-2.68572
106	0.875	1404.83484	-377.73322	1610.23474	360.42935	-135.14580	1315.29285	-426.34732	-0.32388	1313.31409	581.94739	58.59087	117.68317	949.94757	-329.61133	-5.53156	57.69810	113.52869	-0.48583	-686.31781	-107.64250	-2.77348
107	0.883	1405.48523	-379.07477	1608.84790	358.98044	-134.36166	1314.17651	-427.35162	-0.52219	1309.23767	604.27716	57.53143	120.43884	937.66125	-328.80637	-5.85215	43.97099	114.57559	-0.65037	-698.62970	-106.89058	-2.88981
108	0.892	1405.82837	-379.75870	1607.81824	357.45184	-133.49886	1312.99170	-428.09686	-0.38743	1305.42090	626.37451	55.00597	122.26424	925.33545	-328.14182	-6.08245	30.33437	115.70480	-0.54677	-710.90753	-106.10371	-2.97371
109	0.900	1405.89197	-379.81747	1607.11353	355.88525	-132.52618	1311.72522	-428.55194	0.01198	1302.03711	648.03784	51.16206	123.17979	913.01605	-327.49023	-6.22311	17.38449	116.67126	-0.58065	-723.20160	-105.34367	-2.98478
110	0.908	1405.70520	-379.31036	1606.70251	354.31317	-131.42189	1310.38599	-428.70248	0.56613	1299.21057	669.15881	46.29132	123.42298	900.73633	-326.75211	-6.35429	4.98390	117.47529	-0.81287	-735.53479	-104.67666	-2.92554
111	0.917	1405.29675	-378.30530	1606.55725	352.76434	-130.19946	1309.00354	-428.55630	1.16485	1297.01038	689.74078	40.75433	123.25097	888.46802	-325.90915	-6.54076	-7.18182	118.23573	-1.17979	-747.84229	-104.12287	-2.83306
112	0.925	1404.69336	-376.86902	1606.65320	351.26999	-128.90912	1307.61975	-428.14185	1.70308	1295.45349	709.93817	34.86806	122.82536	876.16260	-324.99286	-6.75137	-19.30551	119.04314	-1.59302	-759.98224	-103.61206	-2.73895
113	0.933	1403.92029	-375.06345	1606.96814	349.86795	-127.61930	1306.27478	-427.51218	2.06854	1294.50818	730.04395	28.77540	122.19642	863.80975	-324.05066	-6.88052	-31.46051	119.92698	-1.97192	-771.82751	-103.04382	-2.60489
114	0.942	1403.00183	-372.94592	1607.48083	348.60425	-126.39758	1304.99634	-426.74216	2.12984	1294.10303	750.33759	22.46982	121.32232	851.42255	-323.11551	-6.86522	-43.66779	120.88458	-2.27566	-783.35120	-102.38399	-2.32067
115	0.950	1401.96191	-370.57019	1608.17090	347.53122	-125.29789	1303.80237	-425.90906	1.76641	1294.15405	770.93195	15.93724	120.11656	838.99908	-322.20132	-6.76492	-55.92479	121.90395	-2.50540	-794.59735	-101.66263	-1.76745
116	0.958	1400.82422	-367.98825	1609.01758	346.70358	-124.35493	1302.70789	-425.06723	0.92909	1294.60303	791.84607	9.20003	118.45483	826.57556	-321.27490	-6.72534	-68.22261	122.97250	-2.67210	-805.54730	-100.91580	-0.85189
117	0.967	1399.61243	-365.25128	1610.00037	346.16873	-123.58945	1301.73181	-424.23221	-0.32662	1295.43555	813.20691	2.31053	116.17221	814.31555	-320.18884	-6.89406	-80.55670	124.08616	-2.77867	-816.02368	-100.14111	0.49614
118	0.975	1398.35022	-362.41052	1611.09814	345.95715	-123.01226	1300.89941	-423.38531	-1.84880	1296.66553	835.26392	-4.59923	113.17788	802.44788	-318.71579	-7.35893	-92.91150	125.23859	-2.84317	-825.73767	-99.26324	2.28926
119	0.983	1397.06165	-359.51733	1612.29004	346.07910	-122.61755	1300.23816	-422.49292	-3.43319	1298.30066	858.21838	-11.35142	109.53168	790.96265	-316.83459	-8.04127	-105.25424	126.38869	-2.90575	-834.45374	-98.20738	4.42526
120	0.992	1395.77063	-356.62329	1613.55481	346.52441	-122.38448	1299.77039	-421.52496	-4.88922	1300.31006	882.07532	-17.84242	105.34907	779.38525	-314.98047	-8.61782	-117.55838	127.47286	-2.98069	-842.15216	-97.08519	6.74768
121	1.000	1394.50073	-353.77997	1614.87158	347.26483	-122.29248	1299.50928	-420.47238	-6.08674	1302.61682	906.65259	-24.06603	100.72076	767.17200	-313.70587	-8.76317	-129.82257	128.46577	-3.03860	-848.99829	-96.23973	9.19875
122	1.008	1393.27563	-351.03848	1616.21912	348.25626	-122.32833	1299.45837	-419.36496	-6.96718	1305.11279	931.75299	-30.06221	95.73447	754.31323	-313.11172	-8.48691	-142.06645	129.39670	-3.06218	-855.03369	-95.97536	11.81534
123	1.017	1392.11853	-348.44955	1617.57703	349.43536	-122.48711	1299.61487	-418.27509	-7.53547	1307.68237	957.27991	-35.88724	90.48102	741.22406	-312.85880	-8.05512	-154.31924	130.30869	-3.07886	-859.98047	-96.22786	14.69903
124	1.025	1391.05225	-346.06323	1618.92468	350.71588	-122.77911	1299.97168	-417.29211	-7.84541	1310.22754	983.16003	-41.57156	85.00662	728.24304	-312.55222	-7.70249	-166.61470	131.23329	-3.12057	-863.42419	-96.66852	18.27061
125	1.033	1390.09949	-343.92947	1620.24182	352.00107	-123.22216	1300.51477	-416.48398	-7.97971	1312.68445	1009.25232	-47.08149	79.31939	715.47089	-311.97357	-7.52762	-178.97972	132.19910	-3.18125	-864.94952	-97.10295	23.34615
126	1.042	1389.28381	-342.09946	1621.50769	353.20337	-123.81367	1301.21948	-415.87735	-8.02105	1315.02588	1035.37830	-52.31007	73.48834	702.86761	-311.12210	-7.51355	-191.41455	133.21565	-3.22758	-864.07764	-97.49133	30.55277
127	1.050	1388.63086	-340.62796	1622.70020	354.25381	-124.51624	1302.05737	-415.46909	-8.02317	1317.25171	1061.39624	-57.09069	67.67709	690.36755	-310.10989	-7.58678	-203.88939	134.24715	-3.23686	-860.29486	-97.66383	39.68333
128	1.058	1388.17029	-339.57675	1623.79504	355.10416	-125.26814	1303.00513	-415.25067	-8.00175	1319.37952	1087.24268	-61.30535	62.07113	677.93127	-309.02426	-7.68493	-216.37437	135.24962	-3.21149	-853.15222	-97.35884	49.69550
129	1.067	1387.93750	-339.01816	1624.76404	355.72760	-125.99612	1304.04456	-415.21985	-7.94762	1321.43530	1112.91663	-65.03856	56.82598	665.51489	-307.91440	-7.76497	-228.86848	136.21411	-3.17198	-842.34375	-96.57961	59.22355
130	1.075	1387.97498	-339.03613	1625.57458	356.11954	-126.62305	1305.15723	-415.37286	-7.84273	1323.44019	1138.35632	-68.64179	51.98011	653.06763	-306.83844	-7.78951	-241.38770	137.15747	-3.14347	-827.76746	-95.74842	67.11429
131	1.083	1388.32813	-339.72073	1626.19128	356.30283	-127.08147	1306.32336	-415.69574	-7.66637	1325.39856	1163.13940	-72.46648	47.36233	640.58142	-305.84335	-7.75685	-253.94803	138.10023	-3.13464	-809.48743	-95.41372	72.64417
132	1.092	1389.03540	-341.14996	1626.58228	356.33289	-127.33128	1307.52466	-416.16620	-7.39914	1327.29578	1186.14172	-76.18801	42.78300	628.08368	-304.91486	-7.71357	-266.55652	139.04686	-3.13373	-787.59583	-95.82183	75.43179
133	1.100	1390.10657	-343.35257	1626.73218	356.28867	-127.36082	1308.74695	-416.75519	-7.03196	1329.10449	1205.93030	-78.88764	38.26080	615.57410	-304.00015	-7.70153	-279.18835	139.99057	-3.12517	-762.11237	-96.83596	75.39111
134	1.108	1391.49048	-346.25085	1626.66248	356.25162	-127.17252	1309.98083	-417.42468	-6.57088	1330.79370	1221.96326	-80.40399	33.81760	603.01013	-303.06927	-7.71582	-291.80438	140.93126	-3.10556	-733.05725	-98.18829	72.84870
135	1.117	1393.03674	-349.59369	1626.45642	356.28946	-126.77137	1311.21570	-418.13010	-6.02902	1332.33313	1234.82874	-81.70758	29.35896	590.36322	-302.12354	-7.71413	-304.40152	141.85892	-3.08782	-700.66003	-99.69244	68.56582
136	1.125	1394.47241	-352.91406	1626.27747	356.45010	-126.15540	1312.43420	-418.82721	-5.41763	1333.70154	1244.97290	-83.42113	25.00541	577.64447	-301.18921	-7.64460	-317.01141	142.74927	-3.08706	-665.44409	-101.33365	63.53981
137	1.133	1395.43140	-355.57803	1626.35547	356.76230	-125.31073	1313.61658	-419.47394	-4.74510	1334.89368	1251.91235	-84.97184	21.10049	564.87726	-300.30328	-7.49564	-329.66891	143.60695	-3.10515	-628.05566	-103.28568	58.71733
138	1.142	1395.57837	-356.99878	1626.91577	357.24057	-124.22054	1314.74695	-420.02942	-4.02231	1335.92102	1254.75488	-85.36446	17.77232	552.10199	-299.44485	-7.33150	-342.39490	144.47768	-3.13376	-589.05640	-105.78152	54.75389
139	1.150	1394.78247	-356.94077	1628.06189	357.88834	-122.88148	1315.81860	-420.45822	-3.27089	1336.80237	1252.91626	-84.06054	14.76846	539.35962	-298.54160	-7.22897	-355.18106	145.38985	-3.16315	-548.89209	-108.89111	51.89080
140	1.158	1393.18274	-355.63712	1629.70996	358.69904	-121.31502	1316.83276	-420.73404	-2.52442	1337.55518	1246.59766	-81.33955	11.59886	526.63147	-297.58600	-7.18453	-367.99225	146.32446	-3.18442	-507.99142	-112.43672	50.00388
141	1.167	1391.07849	-353.59778	1631.64136	359.65939	-119.56805	1317.79492	-420.83585	-1.81242	1338.19299	1236.95459	-78.16669	7.88475	513.86401	-296.66519	-7.12963	-380.81088	147.25209	-3.19500	-466.83752	-116.20308	48.83449
142	1.175	1388.78259	-351.33099	1633.61218	360.75513	-117.70229	1318.71265	-420.74438	-1.13695	1338.72229	1225.48608	-75.37893	3.95515	501.06488	-295.84698	-7.02501	-393.67435	148.13754	-3.21180	-425.94000	-120.18225	48.23878
143	1.183	1386.54700	-349.18533	1635.42480	361.97595	-115.77867	1319.59241	-420.44330	-0.47255	1339.14258	1213.09814	-72.97157	0.90714	488.31805	-295.09070	-6.90522	-406.63208	148.93776	-3.27036	-385.76694	-124.48391	48.22000
144	1.192	1384.55042	-347.32083	1636.95105	363.31570	-113.84682	1320.43176	-419.92316	0.20493	1339.45068	1199.89453	-70.37301	-0.37111	475.71274	-294.31055	-6.81755	-419.66162	149.65944	-3.38684	-346.73428	-129.09320	48.75905
145	1.200	1382.91418	-345.76392	1638.12744	364.76443	-111.94740	1321.21228	-419.18875	0.89257	1339.64429	1185.91809	-67.39800	-0.10227	463.30392	-293.48273	-6.73946	-432.66486	150.37589	-3.52123	-309.24960	-133.81833	49.65002
146	1.208	1381.72485	-344.49176	1638.93091	366.29562	-110.11776	1321.90137	-418.26654	1.55836	1339.71863	1171.79187	-64.71593	0.66859	451.12323	-292.65286	-6.58618	-445.52652	151.19847	-3.58893	-273.67853	-138.44153	50.49171
147	1.217	1381.04175	-343.47906	1639.35474	367.86121	-108.38463	1322.46619	-417.20844	2.15932	1339.66260	1158.25073	-63.08085	1.06200	439.17725	-291.89072	-6.28688	-458.17331	152.24043	-3.52270	-240.17072	-142.87878	50.80790
148	1.225	1380.89380	-342.70761	1639.39868	369.39948	-106.75645	1322.88989	-416.09448	2.66425	1339.45691	1145.38879	-62.38707	0.91018	427.45670	-291.25098	-5.82026	-470.66467	153.47652	-3.36087	-208.53796	-147.14682	50.16963
149	1.233	1381.28357	-342.18240	1639.06934	370.84192	-105.23218	1323.17480	-415.02643	3.06560	1339.07947	1132.80884	-61.89716	0.51028	415.97333	-290.74631	-5.17617	-483.17480	154.69337	-3.23466	-178.35120	-151.29088	48.36434
150	1.242	1382.19214	-341.95712	1638.38135	372.11426	-103.81164	1323.33594	-414.10327	3.38257	1338.51501	1120.20935	-61.11633	0.12682	404.77921	-290.35190	-4.31893	-495.80576	155.72279	-3.22716	-149.12091	-155.43422	45.58490
151	1.250	1383.58057	-342.13858	1637.35950	373.13974	-102.49072	1323.39258	-413.39713	3.65906	1337.75806	1107.56458	-60.11393	-0.18242	393.99872	-290.03137	-3.20664	-508.51740	156.60915	-3.31081	-120.41809	-159.73016	42.34615
152	1.258	1385.39063	-342.84821	1636.03931	373.84485	-101.25117	1323.36255	-412.95145	3.95270	1336.80750	1094.93665	-59.13874	-0.43706	383.88010	-289.76828	-1.82441	-521.23260	157.49823	-3.42002	-92.01367	-164.19717	39.14690
153	1.267	1387.54871	-344.15909	1634.46667	374.17099	-100.06276	1323.26086	-412.79208	4.32064	1335.65942	1082.32446	-58.22285	-0.61707	374.77930	-289.59476	-0.18317	-533.89948	158.46227	-3.51459	-64.08441	-168.65552	36.23495
154	1.275	1389.96838	-346.04669	1632.69482	374.09521	-98.89977	1323.10144	-412.93140	4.80481	1334.29956	1069.69934	-57.22539	-0.68760	367.03308	-289.61517	1.70549	-546.49078	159.45987	-3.57979	-37.31329	-172.82545	33.58431
155	1.283	1392.55591	-348.37167	1630.78088	373.64627	-97.75748	1322.89819	-413.36588	5.41792	1332.69751	1057.07886	-56.07475	-0.67082	360.79883	-290.03705	3.91460	-559.01630	160.43896	-3.61446	-12.72253	-176.49152	30.98116
156	1.292	1395.21753	-350.92099	1628.78308	372.90039	-96.65163	1322.65796	-414.07565	6.14054	1330.81104	1044.49902	-54.86366	-0.65405	356.09628	-291.16986	6.80522	-571.53064	161.41084	-3.63420	8.65631	-179.55298	28.17189
157	1.300	1397.87219	-353.49612	1626.75989	371.95599	-95.60701	1322.37146	-415.02444	6.92630	1328.59399	1031.95056	-53.76588	-0.73492	353.21890	-293.35037	11.13205	-584.10175	162.40637	-3.66128	26.05847	-181.88916	24.97193
158	1.308	1400.46277	-355.97311	1624.76404	370.90067	-94.65556	1322.01721	-416.16052	7.71141	1326.00256	1019.39954	-52.87574	-0.94762	353.11121	-296.85162	17.67715	-596.75769	163.40996	-3.70941	39.09094	-183.23459	21.24915
159	1.317	1402.95728	-358.30133	1622.83423	369.79059	-93.83803	1321.57678	-417.42346	8.43605	1322.99963	1006.85779	-52.09364	-1.23467	357.07037	-301.81015	26.56383	-609.46472	164.36638	-3.78603	47.65747	-183.27545	16.90373
160	1.325	1405.34229	-360.47537	1620.99353	368.65140	-93.19231	1321.04712	-418.75644	9.06846	1319.55774	994.37170	-51.20713	-1.49959	365.93845	-308.12823	36.92804	-622.16266	165.25253	-3.88613	51.78735	-181.93523	12.00095
161	1.333	1407.61499	-362.50934	1619.25256	367.48822	-92.73727	1320.43958	-420.10812	9.60834	1315.66577	981.93182	-50.13891	-1.68932	379.61636	-315.39224	47.27521	-634.80865	166.11169	-3.97993	51.51398	-179.66693	7.04220
162	1.342	1409.77649	-364.42114	1617.61438	366.29254	-92.46527	1319.77173	-421.41452	10.05556	1311.37268	969.46490	-49.04862	-1.84157	397.25931	-322.93442	56.19104	-647.39081	167.00708	-4.03473	46.90472	-177.33417	2.98739
163	1.350	1411.82874	-366.22504	1616.07849	365.04871	-92.34415	1319.06055	-422.58398	10.35545	1306.85120	956.92352	-48.09724	-2.02158	417.79800	-330.07605	62.90765	-659.93408	167.96870	-4.05357	38.30560	-175.52483	0.62780
164	1.358	1413.77258	-367.92975	1614.64368	363.74573	-92.32910	1318.31958	-423.51193	10.39015	1302.38538	944.32483	-47.20968	-2.21242	440.32138	-336.37814	67.44139	-672.47742	168.99252	-4.07274	26.68530	-174.18719	-0.13577
165	1.367	1415.60742	-369.53931	1613.30920	362.39240	-92.38055	1317.55530	-424.11273	10.07471	1298.28088	931.71350	-46.22238	-2.35998	464.17505	-341.70129	70.32560	-685.02032	170.06139	-4.12270	13.57977	-173.06680	-0.15098
166	1.375	1417.33154	-371.05466	1612.07544	361.02390	-92.47852	1316.76807	-424.33081	9.45080	1294.79407	919.13617	-45.15130	-2.48606	488.91293	-346.08777	72.19431	-697.51868	171.15097	-4.19692	0.38055	-172.07559	-0.19496
167	1.383	1418.94226	-372.47534	1610.94324	359.69528	-92.63096	1315.95459	-424.12515	8.64244	1292.10364	906.62061	-44.12312	-2.64906	514.25183	-349.59201	73.47336	-709.93713	172.23981	-4.25874	-12.33240	-171.20786	-0.49489
168	1.392	1420.43677	-373.80042	1609.91394	358.47150	-92.87492	1315.10974	-423.47333	7.74595	1290.29236	894.16248	-43.13541	-2.85113	540.04126	-352.19421	74.31268	-722.25403	173.31970	-4.28230	-24.68536	-170.43127	-0.93028
169	1.400	1421.81226	-375.02908	1608.98926	357.41602	-93.26539	1314.22717	-422.40997	6.81706	1289.33948	881.75549	-42.08924	-3.05137	566.17743	-353.87936	74.72542	-734.41406	174.38483	-4.26347	-36.94452	-169.70493	-1.36381
170	1.408	1423.06592	-376.16083	1608.17114	356.57437	-93.85696	1313.30212	-421.05304	5.95326	1289.14014	869.41052	-41.02736	-3.23635	592.50641	-354.74643	74.73915	-746.32751	175.43477	-4.15873	-49.20966	-169.02090	-1.71221
171	1.417	1424.19482	-377.19534	1607.46106	355.96118	-94.68713	1312.33337	-419.58047	5.31287	1289.55127	857.11584	-40.13495	-3.43578	618.87085	-354.96320	74.41215	-757.89148	176.49095	-3.82881	-61.47168	-168.37292	-1.94506
172	1.425	1425.19629	-378.13263	1606.86096	355.56223	-95.76463	1311.32166	-418.16705	5.02458	1290.44775	844.81012	-39.46086	-3.65746	645.24316	-354.67590	73.77009	-768.96619	177.57419	-3.08357	-73.71332	-167.73233	-2.09924
173	1.433	1426.06775	-378.97272	1606.37244	355.34998	-97.06609	1310.26929	-416.92743	5.11200	1291.76233	832.45227	-38.82120	-3.85330	671.72253	-354.04996	72.80136	-779.37128	178.66557	-1.77364	-85.93860	-167.09558	-2.22283
174	1.442	1426.80627	-379.71573	1605.99719	355.30280	-98.54234	1309.18701	-415.88879	5.51148	1293.48352	820.10547	-38.05918	-3.99360	698.44171	-353.31403	71.50385	-788.93610	179.70473	0.16702	-98.18384	-166.46376	-2.34718
175	1.450	1427.40942	-380.36172	1605.73657	355.41705	-100.12818	1308.10107	-414.98767	6.13664	1295.59412	807.86853	-37.22733	-4.12098	725.55878	-352.64246	69.87802	-797.52075	180.62196	2.68550	-110.47778	-165.81732	-2.48747
176	1.458	1427.87451	-380.91083	1605.59253	355.71051	-101.74780	1307.05298	-414.10147	6.90587	1298.01196	795.72040	-36.42116	-4.27077	753.23334	-352.06595	67.91528	-804.98517	181.39166	5.57310	-122.78064	-165.15883	-2.61046
177	1.467	1428.19885	-381.36304	1605.56641	356.21878	-103.31895	1306.09473	-413.11169	7.72247	1300.60449	783.52618	-35.61210	-4.40706	781.51093	-351.59628	65.63460	-811.16266	182.09232	8.55303	-135.00848	-164.47299	-2.67158
178	1.475	1428.37988	-381.71848	1605.66003	356.98270	-104.76348	1305.28516	-411.96332	8.46376	1303.23779	771.21906	-34.75860	-4.50658	810.35260	-351.30588	63.04864	-815.88568	182.94905	11.51965	-147.15002	-163.69165	-2.68635
179	1.483	1428.41479	-381.97711	1605.87488	358.02618	-106.02089	1304.67957	-410.68860	9.00400	1305.80823	758.87323	-33.90714	-4.62058	839.76166	-351.24213	60.11742	-819.04596	184.33479	14.80251	-159.29504	-162.80704	-2.70108
180	1.492	1428.30103	-382.13895	1606.21265	359.33704	-107.06000	1304.31445	-409.38846	9.25235	1308.26123	746.56787	-33.07629	-4.78678	869.73438	-351.42413	56.83117	-820.47369	186.62830	19.23446	-171.50171	-161.92203	-2.72580
181	1.500	1428.03601	-382.20398	1606.67493	360.86011	-107.88942	1304.19983	-408.18533	9.17958	1310.58789	734.29327	-32.22374	-4.97086	900.17786	-351.90912	53.28095	-819.65442	189.90315	25.76666	-183.74561	-161.10016	-2.75328
182	1.508	1427.61694	-382.17221	1607.26343	362.50296	-108.55557	1304.32312	-407.17755	8.82204	1312.79761	722.01721	-31.35999	-5.13452	930.97144	-352.76581	49.60244	-815.87024	193.74136	34.75928	-196.02661	-160.29019	-2.79678
183	1.517	1427.04163	-382.04370	1607.97961	364.15649	-109.11978	1304.65747	-406.41925	8.26670	1314.90344	709.71814	-30.51801	-5.26676	961.99738	-353.99408	45.90693	-808.80725	197.40053	45.51727	-208.39398	-159.44571	-2.86060
184	1.525	1426.30737	-381.81857	1608.82520	365.71848	-109.63953	1305.17358	-405.93024	7.62250	1316.93091	697.35791	-29.67270	-5.35802	993.04834	-355.49301	42.29500	-798.73737	200.09636	56.46290	-220.86823	-158.57669	-2.91781
185	1.533	1425.41150	-381.49725	1609.80151	367.10419	-110.16797	1305.84875	-405.71457	6.98874	1318.91919	684.92303	-28.80715	-5.42144	1023.79016	-357.07410	38.87774	-786.01355	201.19295	65.88346	-233.41150	-157.70576	-2.92661
186	1.542	1424.35132	-381.08041	1610.91016	368.25226	-110.75255	1306.66675	-405.76834	6.43475	1320.90613	672.44885	-27.95291	-5.48850	1053.81311	-358.50732	35.72199	-770.64209	200.44141	72.73753	-245.96133	-156.86798	-2.85893
187	1.550	1423.12354	-380.56903	1612.15234	369.13177	-111.42931	1307.61121	-406.07703	5.98798	1322.90796	659.94843	-27.13061	-5.55287	1082.61267	-359.60580	32.78596	-752.36798	198.14708	76.87829	-258.48166	-156.07515	-2.73778
188	1.558	1421.72400	-379.96414	1613.52954	369.74240	-112.22142	1308.66382	-406.61096	5.62780	1324.91467	647.40051	-26.33628	-5.57977	1109.57251	-360.27417	29.92341	-730.97552	194.88860	78.65856	-270.98853	-155.26590	-2.62741
189	1.567	1420.14807	-379.26614	1615.04346	370.10840	-113.13943	1309.80566	-407.32272	5.30298	1326.89746	634.82617	-25.55396	-5.55882	1134.08936	-360.50540	26.96070	-706.44220	190.99689	78.46304	-283.52991	-154.36710	-2.57960
190	1.575	1418.39050	-378.47366	1616.69641	370.26825	-114.18452	1311.01648	-408.15161	4.96658	1328.81885	622.27667	-24.73503	-5.50076	1155.72876	-360.35220	23.81435	-678.92206	186.41272	76.57743	-296.14935	-153.37561	-2.60361
191	1.583	1416.44678	-377.58203	1618.49194	370.26141	-115.35197	1312.27332	-409.03421	4.59115	1330.63806	609.75366	-23.83053	-5.41936	1174.25769	-359.87390	20.58740	-648.68567	180.97659	73.32246	-308.86151	-152.35864	-2.65555
192	1.592	1414.31555	-376.58133	1620.43542	370.11938	-116.63219	1313.55151	-409.90982	4.16220	1332.31836	597.20154	-22.85789	-5.33280	1189.59155	-359.13452	17.55745	-616.05579	174.71596	69.17388	-321.64044	-151.39752	-2.67331
193	1.600	1412.00256	-375.45612	1622.53284	369.86377	-118.01450	1314.82544	-410.72336	3.66958	1333.83569	584.55646	-21.88425	-5.24064	1201.72180	-358.23761	15.01359	-581.38318	167.87943	64.74134	-334.44159	-150.50731	-2.65558
194	1.608	1409.52490	-374.18805	1624.79065	369.50958	-119.48801	1316.06836	-411.43414	3.09460	1335.18530	571.79834	-20.95585	-5.12485	1210.57593	-357.26755	13.05187	-545.06158	160.74011	60.60682	-347.24585	-149.62546	-2.65419
195	1.617	1406.91406	-372.76471	1627.21106	369.07462	-121.03951	1317.25488	-412.02356	2.39956	1336.37915	558.97241	-20.06141	-5.00137	1215.88757	-356.20163	11.49530	-507.45700	153.41312	57.11764	-360.07092	-148.70200	-2.68058
196	1.625	1404.21326	-371.19763	1629.78650	368.59149	-122.65576	1318.36621	-412.48645	1.53997	1337.43835	546.16486	-19.13363	-4.91224	1217.30969	-354.93320	9.94596	-468.80911	145.90944	54.35077	-372.93915	-147.75710	-2.68245
197	1.633	1401.46423	-369.54883	1632.49060	368.11160	-124.32694	1319.39600	-412.81827	0.49113	1338.38318	533.46356	-18.08571	-4.84769	1214.76196	-353.34219	7.92989	-429.29559	138.32596	52.31999	-385.83975	-146.82915	-2.62821
198	1.642	1398.69189	-367.95001	1635.26965	367.69858	-126.04398	1320.35315	-413.01422	-0.73569	1339.23083	520.94922	-16.88562	-4.73743	1208.70630	-351.34271	5.19606	-389.18604	130.96222	51.20220	-398.74481	-145.91776	-2.56217
199	1.650	1395.90845	-366.58145	1638.03528	367.42090	-127.78967	1321.25488	-413.07187	-2.09800	1339.99353	508.70605	-15.57289	-4.52988	1200.12341	-348.94067	2.00470	-348.92792	124.23598	51.30529	-411.65042	-145.01411	-2.54616
200	1.658	1393.13940	-365.60425	1640.66809	367.34326	-129.53519	1322.11072	-412.98578	-3.53985	1340.67419	496.81506	-14.17373	-4.22911	1190.12842	-346.27859	-1.00318	-309.15921	118.43983	52.71253	-424.55884	-144.12579	-2.59531
201	1.667	1390.44775	-365.09720	1643.04150	367.51160	-131.25063	1322.91321	-412.74582	-5.00699	1341.26563	485.33963	-12.65113	-3.85662	1179.42334	-343.62518	-3.29550	-270.63736	113.56712	54.92821	-437.45892	-143.25581	-2.67661
202	1.675	1387.93115	-365.03656	1645.05493	367.93912	-132.91562	1323.64343	-412.34973	-6.45946	1341.75256	474.31165	-10.95133	-3.40188	1168.10815	-341.32086	-4.71279	-234.04366	109.36703	57.00861	-450.34445	-142.41487	-2.73827
203	1.683	1385.70435	-365.32257	1646.65137	368.60117	-134.52055	1324.28259	-411.81573	-7.87969	1342.11169	463.72690	-9.06524	-2.79434	1156.05469	-339.58875	-5.37573	-199.72888	105.58023	58.12667	-463.20328	-141.61516	-2.75530
204	1.692	1383.88416	-365.83710	1647.81018	369.43781	-136.06152	1324.81714	-411.18677	-9.26163	1342.31006	453.59406	-7.04902	-1.93772	1143.37036	-338.32278	-5.57208	-167.58977	102.14769	57.96550	-476.01648	-140.83455	-2.73466
205	1.700	1382.57397	-366.48972	1648.52820	370.35925	-137.52315	1325.23853	-410.53259	-10.58949	1342.31287	444.03024	-4.99512	-0.78268	1130.40344	-337.24033	-5.62628	-137.17679	99.20540	56.66016	-488.79196	-140.04610	-2.67475
206	1.708	1381.84924	-367.23007	1648.80432	371.25745	-138.86163	1325.55005	-409.94757	-11.83321	1342.09412	435.27786	-2.99785	0.66697	1117.41089	-336.23312	-5.71611	-107.91237	96.90634	54.57908	-501.55399	-139.25513	-2.57261
207	1.717	1381.75073	-368.03949	1648.63135	372.02890	-140.01984	1325.77185	-409.53790	-12.95436	1341.64551	427.57031	-1.10832	2.41898	1104.44495	-335.38577	-5.83316	-79.26370	95.28398	52.17173	-514.31244	-138.46689	-2.45731
208	1.725	1382.28711	-368.91263	1647.99377	372.60046	-140.96469	1325.92883	-409.40143	-13.90559	1340.97180	420.96054	0.80970	4.57931	1091.53369	-334.72092	-5.90414	-50.88464	94.27808	49.83768	-527.06665	-137.66827	-2.37330
209	1.733	1383.43298	-369.83783	1646.86865	372.93979	-141.69557	1326.03638	-409.61118	-14.64148	1340.08093	415.29572	3.24780	7.50780	1078.75220	-334.10776	-5.89978	-22.80541	93.83707	47.80187	-539.80408	-136.85231	-2.35933
210	1.742	1385.12915	-370.80038	1645.23096	373.04868	-142.21605	1326.09448	-410.21222	-15.14115	1338.97754	410.53757	6.97298	12.07989	1066.10315	-333.41681	-5.84220	4.43973	93.97108	46.04464	-552.48718	-136.02493	-2.43252
211	1.750	1387.29541	-371.81448	1643.06226	372.95111	-142.51414	1326.09265	-411.22150	-15.41857	1337.65601	407.39090	12.57444	19.69604	1053.46082	-332.68277	-5.75302	29.95036	94.73318	44.31271	-565.08020	-135.20224	-2.55471
212	1.758	1389.84375	-372.94434	1640.36169	372.68164	-142.57320	1326.01709	-412.61972	-15.53076	1336.08228	407.52185	19.92420	31.39830	1040.61743	-332.13034	-5.59597	52.79374	96.15611	42.23528	-577.59131	-134.40094	-2.66221
213	1.767	1392.68005	-374.29187	1637.15808	372.27188	-142.39262	1325.85437	-414.34348	-15.58820	1334.18335	412.66470	28.00709	46.41832	1027.45410	-331.95685	-5.32497	72.27094	98.17520	39.49308	-590.06250	-133.62573	-2.73559
214	1.775	1395.70508	-375.97247	1633.51892	371.73685	-141.99168	1325.59082	-416.28897	-15.71973	1331.87378	423.35175	35.31075	61.83765	1014.16370	-332.02570	-5.01720	87.98241	100.63565	35.93104	-602.52307	-132.87033	-2.79781
215	1.783	1398.82361	-378.08716	1629.55945	371.06927	-141.39996	1325.21375	-418.32822	-16.00373	1329.10083	438.66727	40.62698	74.31358	1001.09753	-331.95938	-4.81831	99.71767	103.40644	31.54012	-614.97375	-132.11136	-2.87563
216	1.792	1401.94824	-380.67920	1625.45154	370.24567	-140.65468	1324.71387	-420.33313	-16.43940	1325.86340	457.07144	43.75434	82.39040	988.38019	-331.52698	-4.76589	107.31320	106.42768	26.32379	-627.42737	-131.33188	-2.97222
217	1.800	1404.98682	-383.67230	1621.41101	369.23859	-139.79893	1324.09216	-422.20166	-16.94687	1322.20203	477.24731	45.45760	87.10669	975.90167	-330.75754	-4.81421	110.63026	109.61636	20.26017	-639.92450	-130.55844	-3.05702
218	1.808	1407.83398	-386.84073	1617.64856	368.03088	-138.87108	1323.35718	-423.87750	-17.37498	1318.19348	498.38535	46.67700	90.56381	963.53925	-329.78885	-4.94158	109.65211	112.75665	13.56588	-652.47662	-129.83168	-3.09336
219	1.817	1410.38831	-389.86600	1614.31299	366.62799	-137.89893	1322.51611	-425.34174	-17.56174	1313.94849	520.09302	47.77649	94.18536	951.21875	-328.75784	-5.13053	104.61234	115.49017	7.08013	-665.03357	-129.15475	-3.08184
220	1.825	1412.57776	-392.44601	1611.47083	365.05997	-136.89977	1321.56909	-426.58191	-17.41824	1309.59839	542.20618	48.49099	98.16131	938.88629	-327.77411	-5.34296	96.06906	117.48342	2.10822	-677.52136	-128.47905	-3.07987
221	1.833	1414.36829	-394.37460	1609.12585	363.37027	-135.87506	1320.51221	-427.57181	-16.94868	1305.27942	564.58179	48.38063	101.95686	926.50421	-326.90164	-5.55072	84.90108	118.69797	-0.56342	-689.91364	-127.74837	-3.14947
222	1.842	1415.75854	-395.55853	1607.24866	361.60208	-134.81216	1319.34192	-428.27109	-16.20981	1301.12549	587.01807	47.19464	105.00041	914.08655	-326.11929	-5.74210	72.22481	119.42504	-1.34363	-702.27991	-126.96890	-3.27672
223	1.850	1416.76697	-395.99313	1605.79834	359.79123	-133.69844	1318.06018	-428.63879	-15.27389	1297.26917	609.35352	44.89270	107.00352	901.69434	-325.33136	-5.90977	59.11223	120.00694	-1.25658	-714.71497	-126.20315	-3.37312
224	1.858	1417.42224	-395.72711	1604.73474	357.96692	-132.53387	1316.67725	-428.65308	-14.21437	1293.83923	631.53088	41.51793	107.93223	889.33667	-324.47375	-6.04539	46.19881	120.62461	-1.06765	-727.21741	-125.49222	-3.35424
225	1.867	1417.75549	-394.83325	1604.02307	356.16241	-131.33316	1315.21143	-428.32132	-13.09724	1290.95654	653.54926	37.15516	107.92488	876.94019	-323.58289	-6.14253	33.59633	121.32279	-1.09085	-739.71545	-124.81693	-3.22226
226	1.875	1417.79712	-393.38971	1603.63391	354.43021	-130.11879	1313.68542	-427.67850	-11.97969	1288.72449	675.43445	31.98215	107.25621	864.45526	-322.72427	-6.21442	21.15811	122.11021	-1.36190	-752.15460	-124.15442	-3.06707
227	1.883	1417.57532	-391.47098	1603.54248	352.84686	-128.91638	1312.12292	-426.77863	-10.92281	1287.21008	697.24878	26.33003	106.28032	851.90448	-321.91019	-6.29307	8.74063	123.00597	-1.76941	-764.45514	-123.51699	-2.97071
228	1.892	1417.11670	-389.14542	1603.72571	351.50302	-127.75716	1310.54712	-425.67947	-10.01846	1286.42188	719.06970	20.62291	105.32538	839.32245	-321.11279	-6.39058	-3.70162	124.01505	-2.15273	-776.48328	-122.88772	-2.90236
229	1.900	1416.44629	-386.47598	1604.16199	350.48318	-126.67685	1308.98108	-424.43350	-9.41290	1286.30225	740.95593	15.15538	104.53539	826.74084	-320.29141	-6.48082	-16.13633	125.09748	-2.40996	-788.14661	-122.21929	-2.68295
230	1.908	1415.58838	-383.52216	1604.82947	349.84201	-125.70987	1307.45435	-423.09671	-9.26821	1286.74976	762.97534	9.93557	103.78071	814.23621	-319.38773	-6.54940	-28.51265	126.18898	-2.55289	-799.45074	-121.51834	-2.08809
231	1.917	1414.56738	-380.34161	1605.70630	349.58969	-124.88403	1306.00696	-421.73343	-9.65929	1287.66516	785.27142	4.78296	102.76496	801.91760	-318.33350	-6.66006	-40.80986	127.24957	-2.65931	-810.44604	-120.78859	-1.03441
232	1.925	1413.40723	-376.99155	1606.77026	349.69534	-124.21435	1304.68567	-420.39590	-10.51176	1288.98303	808.04980	-0.44492	101.19947	789.85504	-317.07471	-6.92769	-53.05084	128.28159	-2.78932	-821.11267	-119.92708	0.39552
233	1.933	1412.13220	-373.52914	1607.99878	350.10059	-123.70293	1303.53564	-419.09799	-11.64895	1290.66968	831.47296	-5.71500	98.89165	777.99377	-315.62466	-7.37321	-65.26976	129.30611	-2.94400	-831.28033	-118.84401	2.13644
234	1.942	1410.76672	-370.01187	1609.36926	350.73779	-123.34482	1302.59558	-417.81284	-12.87969	1292.70190	855.59296	-10.87083	95.78088	766.09540	-314.12946	-7.83698	-77.47746	130.34026	-3.08246	-840.71155	-117.63420	4.23687
235	1.950	1409.33508	-366.49725	1610.85901	351.55447	-123.12943	1301.89343	-416.50104	-14.03787	1295.04639	880.39984	-15.80874	91.93756	753.87842	-312.82309	-8.11017	-89.67551	131.39511	-3.16961	-849.24121	-116.50032	6.73154
236	1.958	1407.86145	-363.04257	1612.44543	352.53000	-123.04327	1301.44519	-415.14490	-14.98666	1297.65515	905.89264	-20.53738	87.50954	741.23944	-311.88226	-8.09729	-101.88402	132.47977	-3.19851	-856.77350	-115.57121	9.51737
237	1.967	1406.36987	-359.70459	1614.10608	353.66953	-123.07961	1301.26038	-413.76593	-15.63067	1300.46814	932.07263	-25.07641	82.66798	728.30060	-311.30032	-7.84130	-114.13037	133.59386	-3.17814	-863.21436	-114.88151	12.42357
238	1.975	1404.88403	-356.53952	1615.81885	354.98206	-123.24268	1301.34338	-412.41879	-15.92516	1303.41650	958.87500	-29.38723	77.56870	715.36584	-310.83163	-7.51988	-126.42511	134.71323	-3.13218	-868.48438	-114.42989	15.39915
239	1.983	1403.42749	-353.60342	1617.56165	356.45596	-123.54042	1301.68445	-411.16870	-15.87327	1306.42554	986.13849	-33.37475	72.30237	702.71777	-310.15555	-7.35100	-138.76627	135.80048	-3.11080	-872.50354	-114.12639	18.68967
240	1.992	1402.02441	-350.95355	1619.31201	358.04016	-123.97041	1302.25317	-410.06873	-15.52468	1309.41858	1013.68250	-36.96882	66.87638	690.35791	-309.17087	-7.40405	-151.15494	136.83397	-3.15926	-875.04156	-113.70309	22.86101
241	2.000	1400.70007	-348.65067	1621.04688	359.64462	-124.50703	1303.00330	-409.15274	-14.96970	1312.32629	1041.38135	-40.24310	61.30331	678.08813	-308.02850	-7.57849	-163.59381	137.82320	-3.25172	-875.60077	-112.81174	28.48661
242	2.008	1399.48291	-346.76266	1622.74084	361.16364	-125.09488	1303.88623	-408.43839	-14.31210	1315.09741	1069.09692	-43.34025	55.73668	665.73828	-306.91934	-7.73368	-176.08023	138.78819	-3.30331	-873.51111	-111.27266	35.65641
243	2.017	1398.40503	-345.36813	1624.36633	362.50061	-125.64905	1304.86353	-407.93155	-13.63268	1317.70422	1096.55518	-46.24724	50.47055	653.25104	-305.92441	-7.78647	-188.60931	139.73595	-3.26223	-868.16595	-109.14843	43.79164
244	2.025	1397.50415	-344.55780	1625.89197	363.58344	-126.06900	1305.91113	-407.63257	-12.97233	1320.14075	1123.33203	-48.76002	45.76505	640.69025	-305.00458	-7.73695	-201.16809	140.68575	-3.15323	-859.22577	-106.64857	51.95420
245	2.033	1396.82056	-344.42932	1627.28430	364.38037	-126.25899	1307.01501	-407.53906	-12.33731	1322.41589	1148.98291	-50.74485	41.65713	628.15741	-304.06210	-7.63241	-213.72992	141.67624	-3.04435	-846.65118	-104.14308	59.30022
246	2.042	1396.39063	-345.06909	1628.51221	364.91104	-126.14603	1308.16272	-407.63971	-11.71051	1324.54480	1173.16736	-52.41117	37.89017	615.66333	-303.03406	-7.52383	-226.26779	142.72287	-2.99041	-830.54871	-102.12217	65.22979
247	2.050	1396.23267	-346.51501	1629.55615	365.24246	-125.70640	1309.33923	-407.90817	-11.05967	1326.54236	1195.57422	-54.12258	34.05486	603.12604	-301.95874	-7.44228	-238.75453	143.81894	-2.98389	-811.00366	-100.93056	69.24229
248	2.058	1396.32300	-348.69812	1630.42395	365.47626	-124.98149	1310.52551	-408.30252	-10.34292	1328.41809	1215.65942	-55.84642	29.95354	590.48712	-300.94089	-7.37803	-251.17688	144.95770	-2.96325	-788.05078	-100.57764	70.89384
249	2.067	1396.56824	-351.37305	1631.16919	365.72668	-124.04616	1311.69934	-408.77078	-9.51765	1330.17480	1232.62280	-57.08927	25.86636	577.76453	-300.04623	-7.28747	-263.58679	146.09856	-2.89682	-761.71515	-100.80382	70.04100
250	2.075	1396.78540	-354.07144	1631.90601	366.09128	-122.95621	1312.83948	-409.25925	-8.55373	1331.80859	1245.82739	-57.41894	22.35053	565.00623	-299.24347	-7.13908	-276.08566	147.16472	-2.82334	-732.08051	-101.30699	67.07204
251	2.083	1396.71631	-356.14572	1632.80115	366.63205	-121.72842	1313.93152	-409.71637	-7.44224	1333.31616	1255.09766	-56.75226	19.74493	552.25525	-298.44626	-6.95041	-288.72913	148.11253	-2.78497	-699.39911	-101.96428	62.79633
252	2.092	1396.10828	-356.98068	1634.02197	367.37521	-120.35353	1314.96582	-410.09259	-6.19815	1334.70166	1260.50537	-55.24087	17.86742	539.52643	-297.59607	-6.77464	-301.48587	148.97238	-2.78007	-664.12012	-102.85032	58.10468
253	2.100	1394.84204	-356.30881	1635.64819	368.32056	-118.81534	1315.93591	-410.34244	-4.85867	1335.97607	1262.02612	-53.08749	16.11814	526.79272	-296.70624	-6.65289	-314.28741	149.82858	-2.79099	-626.77130	-104.11797	53.71738
254	2.108	1393.00269	-354.35129	1637.61292	369.45129	-117.10791	1316.84180	-410.42767	-3.47094	1337.15332	1259.56934	-50.44729	13.81336	514.02612	-295.82404	-6.58365	-327.09412	150.74173	-2.80782	-587.83289	-105.91187	50.10256
255	2.117	1390.82239	-351.63263	1639.73364	370.74442	-115.24825	1317.69153	-410.31918	-2.07298	1338.24683	1253.27148	-47.36608	10.62513	501.24530	-294.95407	-6.54149	-339.91910	151.67422	-2.82521	-547.71765	-108.26343	47.45656
256	2.125	1388.56604	-348.68396	1641.79370	372.17899	-113.27422	1318.49341	-409.99768	-0.68445	1339.26404	1243.75208	-43.89565	6.94023	488.51093	-294.07098	-6.50302	-352.79880	152.54622	-2.83789	-506.82578	-111.00443	45.70493
257	2.133	1386.45544	-345.87286	1643.60303	373.73679	-111.22988	1319.24951	-409.45688	0.68840	1340.19873	1232.20203	-40.52598	3.62990	475.89398	-293.18146	-6.43707	-365.75485	153.33621	-2.84847	-465.56372	-113.91608	44.62677
258	2.142	1384.64636	-343.37866	1645.02197	375.39520	-109.15469	1319.95605	-408.71051	2.04224	1341.03149	1219.70825	-37.82372	1.41668	463.43973	-292.30667	-6.30242	-378.79865	154.06104	-2.88155	-424.33090	-117.00555	44.09022
259	2.150	1383.23523	-341.24509	1645.97034	377.12146	-107.08359	1320.60339	-407.79633	3.36731	1341.73804	1206.55615	-35.60071	0.50296	451.14313	-291.46777	-6.06536	-391.92950	154.75360	-2.95907	-383.57324	-120.44978	44.12195
260	2.158	1382.27771	-339.45465	1646.42664	378.87155	-105.04630	1321.17554	-406.76840	4.64798	1342.29944	1192.91089	-33.55675	0.49505	438.97852	-290.71411	-5.69598	-405.08505	155.55373	-3.02789	-343.80997	-124.25807	44.71374
261	2.167	1381.80762	-337.99246	1646.41016	380.59299	-103.06139	1321.65552	-405.68353	5.86028	1342.69836	1179.35559	-32.00426	0.68108	426.96442	-290.08987	-5.16137	-418.15039	156.70331	-2.95747	-305.52356	-128.17456	45.64100
262	2.175	1381.84424	-336.88535	1645.95752	382.22296	-101.13991	1322.03259	-404.59943	6.95967	1342.90479	1166.20276	-31.13571	0.61719	415.18179	-289.58066	-4.43333	-431.06320	158.24600	-2.70659	-269.06464	-131.87131	46.47573
263	2.183	1382.37988	-336.20422	1645.11731	383.68359	-99.29223	1322.30444	-403.58453	7.91025	1342.88379	1153.28662	-30.58985	0.34264	403.73660	-289.13052	-3.49147	-443.86755	159.79022	-2.45400	-234.61316	-135.15527	46.71651
264	2.192	1383.35986	-336.03403	1643.96826	384.88541	-97.51987	1322.47656	-402.71066	8.73396	1342.62573	1140.47168	-29.92848	0.07160	392.74573	-288.70245	-2.31789	-456.64102	160.90063	-2.40799	-202.07538	-138.07951	45.96426
265	2.200	1384.67615	-336.43616	1642.62964	385.74014	-95.80757	1322.55969	-402.02451	9.47192	1342.14453	1127.74902	-28.97610	-0.08418	382.38782	-288.31418	-0.88300	-469.40979	161.60828	-2.56232	-171.05200	-140.89966	44.11435
266	2.208	1386.18701	-337.41257	1641.23218	386.17682	-94.13560	1322.56348	-401.54126	10.11375	1341.44092	1115.05664	-27.80307	-0.14355	372.94064	-288.03516	0.84447	-482.16760	162.21074	-2.78450	-141.04376	-143.84457	41.42324
267	2.217	1387.75525	-338.88242	1639.87256	386.16248	-92.49623	1322.49231	-401.26978	10.63781	1340.49524	1102.31409	-26.60901	-0.19967	364.73642	-287.97211	2.86405	-494.91876	162.87770	-2.98616	-111.71887	-146.91898	38.35529
268	2.225	1389.28992	-340.70648	1638.59021	385.72003	-90.89261	1322.34253	-401.22876	11.09034	1339.29321	1089.54211	-25.56693	-0.32950	358.08356	-288.26093	5.20653	-507.65771	163.66353	-3.12300	-83.04504	-149.97958	35.33741
269	2.233	1390.75903	-342.74368	1637.37927	384.92526	-89.33232	1322.10852	-401.44031	11.56625	1337.83984	1076.82373	-24.66369	-0.50761	353.26288	-289.07724	8.14074	-520.37244	164.58801	-3.17792	-55.35785	-152.92255	32.59278
270	2.242	1392.17041	-344.88867	1636.21411	383.87943	-87.83340	1321.78687	-401.92358	12.14498	1336.14832	1064.18396	-23.75816	-0.66147	350.69244	-290.66150	12.31477	-533.07733	165.60765	-3.18361	-29.39624	-155.72058	30.11739
271	2.250	1393.54529	-347.07846	1635.06897	382.67670	-86.43411	1321.37476	-402.68951	12.86587	1334.22571	1051.56470	-22.77974	-0.77999	351.13120	-293.32187	18.49939	-545.79126	166.65407	-3.20561	-6.15594	-158.33621	27.74749
272	2.258	1394.90295	-349.28262	1633.92676	381.38690	-85.19246	1320.86914	-403.72699	13.72511	1332.06689	1038.88672	-21.74077	-0.91267	355.57556	-297.35010	26.95931	-558.50848	167.69232	-3.28942	13.41742	-160.62442	25.22401
273	2.267	1396.25464	-351.48996	1632.78003	380.05264	-84.17072	1320.27026	-404.99347	14.67659	1329.65503	1026.13037	-20.66497	-1.10629	364.75732	-302.82593	37.02791	-571.21893	168.70059	-3.42780	28.63995	-162.26494	22.22820
274	2.275	1397.60437	-353.69778	1631.62781	378.69031	-83.41174	1319.58704	-406.41968	15.63913	1326.96448	1013.36719	-19.57901	-1.34856	378.65759	-309.43494	47.33771	-583.92255	169.65820	-3.57696	39.10950	-162.82410	18.45990
275	2.283	1398.95032	-355.90518	1630.47375	377.29251	-82.92690	1318.83972	-407.92297	16.50686	1323.96667	1000.68896	-18.48882	-1.56562	396.50015	-316.49341	56.48846	-596.61493	170.57314	-3.69191	44.67346	-162.03291	13.85804
276	2.292	1400.28760	-358.10962	1629.32288	375.83447	-82.70232	1318.05750	-409.42441	17.16646	1320.64355	988.11499	-17.41363	-1.70969	417.17914	-323.22528	63.61780	-609.28131	171.48456	-3.74539	45.39172	-160.07872	8.87532
277	2.300	1401.61047	-360.30634	1628.18079	374.28708	-82.70634	1317.26855	-410.85648	17.52385	1317.00793	975.60059	-16.41548	-1.81568	439.71814	-329.07721	68.55508	-621.90527	172.43228	-3.74334	41.48419	-157.57701	4.44092
278	2.308	1402.91284	-362.48849	1627.05249	372.63507	-82.89402	1316.49561	-412.14960	17.53133	1313.12390	963.10840	-15.47455	-1.92495	463.48248	-333.81561	71.63516	-634.47388	173.42288	-3.73581	33.41486	-155.19830	1.39591
279	2.317	1404.18896	-364.64807	1625.94263	370.89505	-83.22244	1315.75366	-413.21335	17.20324	1309.13794	950.63348	-14.47302	-2.03637	488.12439	-337.44205	73.43030	-646.98767	174.44073	-3.78129	22.16589	-153.31534	-0.11804
280	2.325	1405.43359	-366.77628	1624.85535	369.12515	-83.66714	1315.05103	-413.93323	16.61480	1305.29541	938.18164	-13.37780	-2.16566	513.43146	-340.07870	74.49722	-659.46887	175.49164	-3.88098	9.24347	-151.96567	-0.60699
281	2.333	1406.64185	-368.86423	1623.79443	367.41818	-84.21918	1314.39026	-414.19534	15.87896	1301.88318	925.74744	-12.25788	-2.34739	539.23297	-341.84225	75.16641	-671.93158	176.59296	-3.97150	-3.93329	-150.98167	-0.67594
282	2.342	1407.80908	-370.90305	1622.76367	365.87878	-84.87631	1313.77124	-413.94321	15.09790	1299.12964	913.30835	-11.14766	-2.56608	565.38727	-342.75644	75.51690	-684.34735	177.72198	-4.00003	-16.68304	-150.11026	-0.71205
283	2.350	1408.93066	-372.88397	1621.76685	364.59662	-85.64465	1313.18799	-413.22363	14.32768	1297.15515	900.86707	-10.05617	-2.76950	591.78082	-342.81522	75.53502	-696.66254	178.82779	-3.98196	-29.03650	-149.16446	-0.90421
284	2.358	1410.00195	-374.79837	1620.80750	363.62488	-86.53822	1312.62476	-412.16205	13.60886	1295.98645	888.47986	-9.04012	-2.95859	618.28076	-342.13132	75.24039	-708.81818	179.90248	-3.95868	-41.23956	-148.14241	-1.27044
285	2.367	1411.01843	-376.63773	1619.88953	362.97324	-87.56823	1312.05371	-410.89557	13.02799	1295.59290	876.19653	-8.14738	-3.19128	644.75732	-340.93384	74.66510	-720.72034	180.99765	-3.89527	-53.42108	-147.18773	-1.68704
286	2.375	1411.97559	-378.39349	1619.01648	362.62073	-88.73602	1311.44299	-409.53360	12.71477	1295.91077	864.01373	-7.34473	-3.47454	671.21509	-339.40594	73.77720	-732.20905	182.15964	-3.61719	-65.60760	-146.42067	-2.02762
287	2.383	1412.86853	-380.05719	1618.19226	362.53680	-90.03654	1310.77258	-408.15839	12.76662	1296.85022	851.91144	-6.57517	-3.72904	697.83997	-337.64798	72.48891	-743.08368	183.38504	-2.86373	-77.81934	-145.80939	-2.26941
288	2.392	1413.69275	-381.62036	1617.42078	362.69455	-91.45958	1310.04358	-406.83191	13.19206	1298.29504	839.86517	-5.82379	-3.89739	724.86383	-335.81735	70.75971	-753.15851	184.64760	-1.42916	-90.05792	-145.23647	-2.43923
289	2.400	1414.44373	-383.07449	1616.70557	363.07251	-92.98228	1309.27283	-405.58929	13.92643	1300.10889	827.80420	-5.08076	-4.01831	752.40759	-334.17920	68.64659	-762.27936	185.91571	0.71866	-102.26910	-144.65115	-2.53058
290	2.408	1415.11658	-384.41107	1616.05066	363.65225	-94.56439	1308.48828	-404.43350	14.87370	1302.15442	815.62866	-4.31800	-4.14379	780.48236	-332.99139	66.23427	-770.28778	187.12573	3.40712	-114.40479	-144.07742	-2.53216
291	2.417	1415.70679	-385.62158	1615.45972	364.41910	-96.15048	1307.73145	-403.34531	15.92155	1304.31592	803.29553	-3.52268	-4.25571	809.09076	-332.40652	63.54793	-776.98529	188.22174	6.33726	-126.50604	-143.50729	-2.49412
292	2.425	1416.20959	-386.69754	1614.93652	365.36649	-97.67473	1307.05603	-402.30008	16.95338	1306.51709	790.85956	-2.68828	-4.32702	838.29810	-332.48465	60.53308	-782.17322	189.30249	9.28521	-138.66479	-142.88515	-2.49453
293	2.433	1416.62036	-387.63034	1614.48499	366.49628	-99.06928	1306.51770	-401.28275	17.87473	1308.72717	778.41687	-1.80615	-4.38979	868.20441	-333.25226	57.12794	-785.73370	190.74158	12.39596	-150.92096	-142.18295	-2.55382
294	2.442	1416.93445	-388.41150	1614.10876	367.80960	-100.27711	1306.16138	-400.29980	18.62032	1310.93237	766.01392	-0.90204	-4.49548	898.82507	-334.74780	53.38334	-787.53772	193.11758	16.41088	-163.24646	-141.39629	-2.64651
295	2.450	1417.14722	-389.03241	1613.81165	369.29050	-101.26613	1306.01453	-399.38443	19.14846	1313.09180	753.63983	-0.02199	-4.66650	930.03467	-337.01910	49.47988	-787.13727	196.87607	22.48853	-175.61145	-140.51712	-2.75384
296	2.458	1417.25403	-389.48462	1613.59753	370.89172	-102.04219	1306.08728	-398.59348	19.44499	1315.14783	741.30090	0.81877	-4.89072	961.63623	-340.03922	45.61762	-783.76459	201.91139	31.46836	-188.02203	-139.59554	-2.83992
297	2.467	1417.25012	-389.75980	1613.47021	372.53534	-102.65034	1306.37402	-397.99469	19.51832	1317.07837	729.01062	1.63614	-5.10842	993.40186	-343.58914	41.90655	-776.90637	207.47955	43.07528	-200.49316	-138.70288	-2.86286
298	2.475	1417.13098	-389.84973	1613.43347	374.12613	-103.15475	1306.85791	-397.64291	19.37922	1318.89807	716.70514	2.45466	-5.23397	1024.96863	-347.26489	38.35595	-766.72729	212.55360	55.80917	-213.01996	-137.80779	-2.84500
299	2.483	1416.89209	-389.74655	1613.49109	375.56784	-103.61491	1307.51563	-397.56293	19.03048	1320.61755	704.27350	3.29275	-5.24970	1055.70789	-350.67599	34.97425	-753.75696	216.25461	67.65623	-225.59271	-136.85095	-2.83788
300	2.492	1416.52881	-389.44244	1613.64697	376.77765	-104.08082	1308.31812	-397.75430	18.48318	1322.24670	691.67706	4.15024	-5.22962	1084.88586	-353.59680	31.77646	-738.28369	218.08911	77.01995	-238.20978	-135.86935	-2.84538
301	2.500	1416.03674	-388.92953	1613.90442	377.69690	-104.59772	1309.23071	-398.20294	17.78368	1323.84155	678.97662	5.01907	-5.23549	1112.00220	-355.95926	28.65851	-720.14294	218.07626	83.21137	-250.86551	-134.93764	-2.83243
302	2.508	1415.41138	-388.19922	1614.26721	378.29590	-105.20566	1310.21667	-398.88318	17.01775	1325.49780	666.23962	5.89472	-5.26250	1136.79871	-357.87723	25.46847	-699.00647	216.65192	86.31229	-263.55664	-134.07764	-2.77436
303	2.517	1414.64795	-387.24103	1614.73853	378.57584	-105.93433	1311.24243	-399.75314	16.27514	1327.26831	653.48395	6.78195	-5.29115	1159.00403	-359.60342	22.20633	-674.76227	214.20862	86.69479	-276.29837	-133.24390	-2.70297
304	2.525	1413.74133	-386.04144	1615.32178	378.56750	-106.79660	1312.28467	-400.75009	15.60733	1329.09363	640.70477	7.71248	-5.30904	1178.21411	-361.33038	19.00859	-647.60828	210.77786	84.72264	-289.10800	-132.38440	-2.67656
305	2.533	1412.68530	-384.58276	1616.02039	378.32559	-107.78848	1313.33252	-401.78867	15.02905	1330.83997	627.90283	8.71210	-5.28893	1194.01294	-363.09750	16.03701	-617.88483	206.23877	80.84339	-301.98175	-131.50188	-2.69901
306	2.542	1411.47302	-382.84351	1616.83887	377.91861	-108.89921	1314.38135	-402.77322	14.54337	1332.40100	615.09967	9.73250	-5.20309	1206.14819	-364.85303	13.46133	-585.92175	200.64563	75.72840	-314.88861	-130.61116	-2.72692
307	2.550	1410.09631	-380.80206	1617.78308	377.41827	-110.12029	1315.42310	-403.62543	14.13067	1333.75061	602.31970	10.68899	-5.05448	1214.56836	-366.47845	11.41599	-552.05164	194.26494	70.17381	-327.78040	-129.68559	-2.73450
308	2.558	1408.54761	-378.44583	1618.86133	376.89044	-111.44888	1316.44653	-404.30762	13.71932	1334.92859	589.55212	11.57432	-4.87949	1219.36279	-367.75076	9.85707	-516.66400	187.36938	64.85912	-340.63568	-128.69781	-2.73242
309	2.567	1406.82178	-375.78799	1620.08472	376.38910	-112.89172	1317.44153	-404.81879	13.20046	1336.00220	576.78992	12.44814	-4.73113	1220.62659	-368.35410	8.45409	-480.12119	180.09549	60.18204	-353.47968	-127.69817	-2.72652
310	2.575	1404.92090	-372.89044	1621.46606	375.95477	-114.46484	1318.40027	-405.16675	12.48328	1337.02515	564.08777	13.34741	-4.64684	1218.40503	-367.99939	6.74687	-442.64066	172.53908	56.28480	-366.34216	-126.78116	-2.69706
311	2.583	1402.85999	-369.88647	1623.01575	375.61646	-116.18113	1319.31763	-405.34979	11.53540	1338.02039	551.53668	14.30480	-4.60972	1212.92285	-366.64230	4.51001	-404.34268	164.88405	53.22697	-379.22675	-125.94583	-2.64930
312	2.592	1400.67261	-366.98599	1624.73340	375.39853	-118.03524	1320.18872	-405.36240	10.38379	1338.98901	539.22687	15.39457	-4.54367	1204.77148	-364.61508	1.92635	-365.41943	157.42419	51.18158	-392.10767	-125.09921	-2.62572
313	2.600	1398.41077	-364.44016	1626.59583	375.32843	-119.99854	1321.00354	-405.20432	9.08893	1339.92004	527.25952	16.68547	-4.34827	1194.77380	-362.45517	-0.55679	-326.27283	150.51753	50.45707	-404.94492	-124.19840	-2.64775
314	2.608	1396.13855	-362.46851	1628.54565	375.43457	-122.02727	1321.74646	-404.87738	7.71291	1340.79163	515.76050	18.18206	-3.95216	1183.75073	-360.50375	-2.56500	-287.53345	144.45038	51.18325	-417.73599	-123.28362	-2.69937
315	2.617	1393.92395	-361.19705	1630.49182	375.73572	-124.07522	1322.40503	-404.38123	6.30116	1341.57605	504.83755	19.85547	-3.35260	1172.31372	-358.69791	-4.03350	-249.96695	139.30882	52.90807	-430.51669	-122.40408	-2.76175
316	2.625	1391.84229	-360.63937	1632.32092	376.22952	-126.09999	1322.97913	-403.72183	4.88771	1342.24878	494.53687	21.70554	-2.57789	1160.67090	-356.89896	-5.04258	-214.31039	134.99493	54.65367	-443.28677	-121.57408	-2.83167
317	2.633	1389.98535	-360.70654	1633.91248	376.88348	-128.06291	1323.47766	-402.93045	3.51617	1342.78992	484.87732	23.74226	-1.61337	1148.69214	-355.23917	-5.62388	-181.02472	131.35593	55.50358	-456.00827	-120.78400	-2.90118
318	2.642	1388.46155	-361.24243	1635.15613	377.63138	-129.92557	1323.91113	-402.07617	2.24716	1343.17822	475.92435	25.91797	-0.39935	1136.26062	-353.91757	-5.85143	-150.07448	128.32048	55.09461	-468.68008	-120.02899	-2.92729
319	2.650	1387.38379	-362.08932	1635.96887	378.38284	-131.65147	1324.28674	-401.26108	1.13509	1343.38708	467.84464	28.10273	1.12178	1123.46680	-352.93750	-5.87880	-120.96489	125.92448	53.60406	-481.33609	-119.29702	-2.87118
320	2.658	1386.84644	-363.13675	1636.30078	379.04471	-133.21722	1324.60828	-400.60330	0.20197	1343.38660	460.87357	30.13898	2.98777	1110.49927	-352.19574	-5.82889	-93.01294	124.20200	51.47329	-493.98367	-118.53867	-2.77390
321	2.667	1386.90051	-364.31458	1636.12585	379.53995	-134.61394	1324.87671	-400.21677	-0.56079	1343.15161	455.13861	31.99388	5.26178	1097.54224	-351.57486	-5.76183	-65.66423	123.09760	49.13899	-506.60840	-117.69960	-2.72582
322	2.675	1387.54468	-365.57404	1635.43274	379.81781	-135.83055	1325.09021	-400.19351	-1.17614	1342.66895	450.50452	33.98391	8.19901	1084.75610	-350.91180	-5.72862	-38.76618	122.51427	46.85088	-519.20551	-116.76642	-2.76784
323	2.683	1388.73193	-366.90039	1634.21997	379.86185	-136.83862	1325.24670	-400.59235	-1.67530	1341.93091	446.79254	36.81080	12.55187	1072.19617	-350.08209	-5.78325	-12.69865	122.38606	44.59328	-531.76501	-115.79579	-2.85392
324	2.692	1390.38501	-368.32599	1632.49133	379.69092	-137.59689	1325.34448	-401.43341	-2.09848	1340.92212	444.38495	41.14613	19.71722	1059.76440	-349.13947	-5.93492	11.72055	122.66140	42.09040	-544.27386	-114.91544	-2.89231
325	2.700	1392.41467	-369.91830	1630.26025	379.34579	-138.07335	1325.38232	-402.69611	-2.49127	1339.60840	444.56747	47.02466	31.03524	1047.32849	-348.25055	-6.14481	33.50586	123.25632	38.94225	-556.73450	-114.20006	-2.84693
326	2.708	1394.73450	-371.77148	1627.56848	378.86884	-138.26491	1325.35913	-404.31815	-2.89007	1337.94324	448.97879	53.56228	46.19681	1034.84607	-347.50632	-6.38184	51.80857	124.02875	34.86092	-569.15491	-113.56430	-2.79694
327	2.717	1397.26392	-373.99133	1624.49329	378.28754	-138.20100	1325.27185	-406.19724	-3.29989	1335.88611	458.47647	59.29056	62.47084	1022.33057	-346.86801	-6.62339	66.07709	124.78329	29.78698	-581.56781	-112.88424	-2.83897
328	2.725	1399.92822	-376.65463	1621.13525	377.60654	-137.92863	1325.11169	-408.20547	-3.68803	1333.42029	472.53592	62.98328	76.26460	1009.81360	-346.22870	-6.82918	76.01224	125.35512	23.82095	-594.04468	-112.15417	-2.96434
329	2.733	1402.66272	-379.78415	1617.60132	376.81003	-137.48688	1324.86279	-410.21625	-4.00001	1330.55896	489.77942	64.35980	85.67242	997.35797	-345.48505	-6.97110	81.44154	125.69385	17.20094	-606.60889	-111.43573	-3.08450
330	2.742	1405.41260	-383.34546	1613.99023	375.87518	-136.89639	1324.50854	-412.13092	-4.17624	1327.34119	508.90005	64.09787	91.40002	984.94629	-344.67023	-7.02048	82.25095	125.84914	10.50480	-619.17242	-110.72880	-3.13437
331	2.750	1408.13428	-387.24390	1610.37146	374.78665	-136.17337	1324.04443	-413.89032	-4.16217	1323.83423	529.05823	63.17059	95.45903	972.35645	-344.04355	-6.88655	78.43384	125.94945	4.77495	-631.63135	-109.97701	-3.12385
332	2.758	1410.80530	-391.34418	1606.76843	373.54272	-135.34537	1323.48047	-415.46225	-3.91932	1320.13928	549.78302	62.06284	99.31841	959.37048	-343.84915	-6.50476	70.31386	126.19444	1.00116	-643.98608	-109.17845	-3.11176
333	2.767	1413.42383	-395.51163	1603.16760	372.15689	-134.45010	1322.82715	-416.81900	-3.43598	1316.38989	570.79541	60.58463	103.23174	946.11682	-343.95340	-6.01047	58.84359	126.74207	-0.68682	-656.33331	-108.40298	-3.15232
334	2.775	1415.99377	-399.64078	1599.54895	370.65634	-133.51941	1322.08496	-417.92657	-2.72885	1312.73596	591.89709	58.33812	106.76471	932.96631	-343.95596	-5.66257	45.55420	127.55373	-1.03465	-668.76788	-107.70224	-3.25341
335	2.783	1418.51135	-403.65979	1595.90881	369.07379	-132.56482	1321.24731	-418.74649	-1.83393	1309.32983	612.93604	55.10297	109.47171	920.14526	-343.61319	-5.58698	31.92100	128.43558	-0.92928	-681.29797	-107.07911	-3.35746
336	2.792	1420.96130	-407.52264	1592.26514	367.43817	-131.58310	1320.30798	-419.24451	-0.79725	1306.31812	633.84253	50.80145	111.14633	907.62585	-342.94522	-5.70993	18.70565	129.25519	-0.88561	-693.85736	-106.49403	-3.38546
337	2.800	1423.31921	-411.19858	1588.65381	365.77615	-130.56993	1319.27368	-419.40140	0.32930	1303.83362	654.63153	45.45100	111.82269	895.25635	-342.06818	-5.89592	5.96087	130.03256	-1.04553	-706.38080	-105.86646	-3.31345
338	2.808	1425.55420	-414.66357	1585.12219	364.12131	-129.52547	1318.17102	-419.22324	1.48781	1301.97803	675.34021	39.24751	111.71759	882.89148	-341.09155	-6.08006	-6.50650	130.84607	-1.35569	-718.82349	-105.14894	-3.19267
339	2.817	1427.63220	-417.89523	1581.72217	362.52087	-128.45903	1317.03833	-418.74673	2.60461	1300.80444	696.01636	32.50647	111.10535	870.46094	-340.11234	-6.26696	-18.83860	131.74149	-1.71096	-731.12830	-104.40687	-3.08327
340	2.825	1429.51880	-420.87012	1578.50757	361.04065	-127.38941	1315.90894	-418.03149	3.57383	1300.30200	716.73309	25.51446	110.20613	857.96411	-339.20502	-6.43261	-31.11281	132.71159	-2.03236	-743.21655	-103.73724	-2.95297
341	2.833	1431.17944	-423.56314	1575.53125	359.76556	-126.33737	1314.80212	-417.14780	4.25842	1300.39502	737.55017	18.51714	109.16284	845.42932	-338.38477	-6.51278	-43.37642	133.72119	-2.29147	-754.99731	-103.10439	-2.67186
342	2.842	1432.58044	-425.94727	1572.84448	358.78378	-125.32877	1313.72449	-416.17346	4.52990	1300.97449	758.50195	11.71000	108.02331	832.89362	-337.60187	-6.50342	-55.64754	134.75932	-2.49592	-766.38934	-102.38806	-2.09663
343	2.850	1433.68860	-427.99319	1570.49805	358.15668	-124.39822	1312.68005	-415.18347	4.32138	1301.94824	779.64941	5.13610	106.70415	820.42517	-336.76572	-6.50633	-67.92354	135.84743	-2.65444	-777.35101	-101.57716	-1.10802
344	2.858	1434.47070	-429.66846	1568.54199	357.89612	-123.57616	1311.67871	-414.22290	3.65140	1303.26001	801.12274	-1.32343	105.02416	808.13550	-335.75903	-6.65606	-80.19159	136.98354	-2.76524	-787.84662	-100.76875	0.37860
345	2.867	1434.89355	-430.93610	1567.02747	357.96298	-122.87759	1310.73926	-413.29614	2.62826	1304.87500	823.12158	-7.84659	102.78859	796.14520	-334.45462	-7.02323	-92.44618	138.12160	-2.84156	-797.76404	-100.01668	2.36426
346	2.875	1434.92285	-431.75378	1566.00708	358.28339	-122.30202	1309.88538	-412.38513	1.44186	1306.76074	845.84753	-14.54888	99.86067	784.44189	-332.82312	-7.55581	-104.71381	139.20824	-2.91758	-806.95551	-99.25410	4.72300
347	2.883	1434.52332	-432.07535	1565.53662	358.77341	-121.83833	1309.14221	-411.46875	0.30647	1308.87280	869.37634	-21.39012	96.23191	772.71118	-331.10571	-8.07108	-117.02898	140.21309	-3.00848	-815.35565	-98.33373	7.22930
348	2.892	1433.65869	-431.85681	1565.67444	359.36459	-121.47362	1308.53796	-410.53128	-0.61853	1311.14612	893.60724	-28.20709	92.03918	760.53424	-329.71167	-8.36656	-129.38347	141.15115	-3.08734	-822.91412	-97.22525	9.70033
349	2.900	1432.29297	-431.07062	1566.47937	360.01950	-121.20247	1308.10168	-409.57507	-1.25416	1313.50183	918.35431	-34.82027	87.48256	747.80627	-328.86194	-8.36057	-141.72075	142.08667	-3.11367	-829.43713	-96.22485	12.16726
350	2.908	1430.39294	-429.72891	1568.00537	360.73016	-121.02959	1307.85193	-408.63321	-1.58190	1315.86401	943.44580	-41.10577	82.71098	734.78595	-328.45334	-8.11668	-153.97237	143.09819	-3.06067	-834.65051	-95.73871	14.89705
351	2.917	1427.93286	-427.91364	1570.29016	361.50269	-120.96237	1307.78955	-407.76367	-1.62512	1318.17395	968.76050	-47.05393	77.74970	721.84167	-328.16913	-7.80815	-166.11917	144.21530	-2.93102	-838.34460	-95.81497	18.34999
352	2.925	1424.90125	-425.80176	1573.34058	362.33975	-120.99574	1307.90320	-407.02652	-1.43317	1320.39270	994.26135	-52.73993	72.53961	709.19238	-327.68649	-7.60850	-178.24065	145.37175	-2.77962	-840.29340	-96.16508	23.16876
353	2.933	1421.30603	-423.65967	1577.11609	363.22797	-121.10023	1308.17712	-406.46625	-1.06397	1322.50122	1020.00226	-58.20163	67.04964	696.76648	-326.90561	-7.55513	-190.46213	146.46361	-2.68368	-840.09558	-96.49837	29.88149
354	2.942	1417.17627	-421.77393	1581.52222	364.13071	-121.22324	1308.58923	-406.10913	-0.57260	1324.49963	1046.03735	-63.38898	61.33540	684.33411	-325.95261	-7.58238	-202.84052	147.44862	-2.67212	-837.21008	-96.51907	38.34675
355	2.950	1412.56104	-420.32764	1586.42078	364.99017	-121.30067	1309.10889	-405.96829	-0.00573	1326.40259	1072.27661	-68.14330	55.57630	671.76294	-324.98761	-7.63211	-215.34331	148.35074	-2.71440	-831.10681	-95.87377	47.62635
356	2.958	1407.53113	-419.31693	1591.65784	365.74036	-121.26969	1309.70166	-406.04654	0.60299	1328.22754	1098.43066	-72.17754	50.10942	659.09961	-324.06702	-7.67105	-227.92545	149.21928	-2.76350	-821.41479	-94.49325	56.50284
357	2.967	1402.18127	-418.58838	1597.09497	366.32361	-121.08114	1310.33887	-406.33472	1.23685	1329.98560	1124.07275	-75.22804	45.31186	646.46924	-323.12790	-7.68673	-240.57312	150.10521	-2.79128	-808.05750	-92.87718	64.04812
358	2.975	1396.61511	-417.95215	1602.62524	366.70361	-120.71069	1311.00403	-406.81006	1.89449	1331.67578	1148.72192	-77.31062	41.30071	633.93353	-322.08740	-7.69933	-253.27594	151.02904	-2.79666	-791.20880	-91.77859	69.74415
359	2.983	1390.93103	-417.26953	1608.17456	366.87708	-120.15808	1311.68896	-407.43930	2.58591	1333.28418	1171.90686	-78.81340	37.71783	621.42670	-320.97485	-7.72952	-266.00977	151.96660	-2.79356	-771.04187	-91.62739	73.27899
360	2.992	1385.21509	-416.47177	1613.69226	366.87964	-119.43182	1312.38684	-408.18478	3.32510	1334.78589	1193.15332	-80.22247	33.95616	608.84717	-319.91385	-7.76103	-278.75751	152.88344	-2.79965	-747.57581	-92.34947	74.45435
361	3.000	1379.53528	-415.53113	1619.13098	366.77878	-118.53677	1313.09155	-409.00681	4.11632	1336.15320	1211.85840	-81.58120	29.72852	596.17157	-318.97568	-7.75419	-291.51035	153.77080	-2.82678	-720.76221	-93.63176	73.35457
362	3.008	1373.93945	-414.43109	1624.43042	366.65582	-117.47282	1313.80151	-409.86121	4.95035	1337.36646	1227.34424	-82.38092	25.33241	583.42633	-318.13422	-7.68466	-304.25452	154.64909	-2.86335	-690.66895	-95.23199	70.49935
363	3.017	1368.46851	-413.16870	1629.52319	366.58655	-116.23347	1314.51538	-410.69974	5.81486	1338.41919	1239.16333	-82.16396	21.31731	570.62976	-317.32822	-7.56388	-316.98291	155.54272	-2.87693	-657.60828	-97.08466	66.71590
364	3.025	1363.16980	-411.77017	1634.35242	366.62650	-114.80437	1315.22253	-411.47491	6.69964	1339.31372	1247.17029	-80.92446	18.00515	557.80725	-316.50223	-7.42266	-329.70789	156.43877	-2.85943	-622.11475	-99.25431	62.81574
365	3.033	1358.09692	-410.28021	1638.88318	366.80725	-113.17223	1315.90320	-412.14523	7.59123	1340.05640	1251.23926	-78.84658	15.28603	545.00098	-315.62723	-7.27895	-342.44772	157.29561	-2.85081	-584.79181	-101.84410	59.35421
366	3.042	1353.29993	-408.74359	1643.09436	367.14386	-111.33543	1316.53455	-412.67938	8.46703	1340.65442	1251.16797	-76.10952	12.71211	532.23999	-314.69937	-7.12355	-355.21368	158.10893	-2.88615	-546.15417	-104.91354	56.60177
367	3.050	1348.82288	-407.20731	1646.96228	367.64145	-109.30907	1317.10144	-413.05804	9.29756	1341.11609	1247.02075	-72.98449	9.83151	519.51355	-313.72845	-6.94685	-368.01334	158.92975	-2.94667	-506.60675	-108.43112	54.62484
368	3.058	1344.70422	-405.72406	1650.45605	368.29727	-107.13097	1317.60559	-413.27228	10.05720	1341.44922	1239.36377	-69.74900	6.64719	506.79330	-312.75336	-6.78058	-380.85779	159.80716	-2.99596	-466.55017	-112.30404	53.36274
369	3.067	1340.97302	-404.33710	1653.54297	369.10513	-104.85741	1318.06348	-413.32028	10.73655	1341.66467	1229.17261	-66.72394	3.70405	494.08875	-311.83298	-6.67630	-393.76965	160.72673	-3.03875	-426.42004	-116.49998	52.71859
370	3.075	1337.65002	-403.06592	1656.19556	370.05872	-102.54361	1318.49390	-413.20349	11.34825	1341.77917	1217.73718	-64.59811	1.51752	481.45782	-311.00848	-6.62827	-406.76166	161.64178	-3.09940	-386.62775	-121.07741	52.64628
371	3.083	1334.75720	-401.91818	1658.39880	371.14948	-100.23657	1318.90759	-412.92276	11.91797	1341.80981	1206.09961	-63.84389	0.15118	468.95877	-310.28430	-6.55685	-419.77835	162.61591	-3.13471	-347.56192	-126.04144	53.12337
372	3.092	1332.32678	-400.91138	1660.15759	372.36063	-97.98734	1319.30676	-412.48062	12.46052	1341.76611	1194.22461	-63.60397	-0.49046	456.63266	-309.62680	-6.37803	-432.69504	163.85666	-3.02387	-309.64594	-131.22989	54.02411
373	3.100	1330.40332	-400.07394	1661.49658	373.66034	-95.85052	1319.68335	-411.89267	12.96036	1341.64331	1181.46338	-62.45191	-0.46026	444.52823	-308.99026	-6.05000	-445.43182	165.40387	-2.74186	-273.35007	-136.35590	55.04274
374	3.108	1329.03796	-399.43207	1662.44214	374.99963	-93.86443	1320.01721	-411.19952	13.37535	1341.42224	1167.85352	-60.28778	-0.04108	432.69690	-308.34378	-5.56115	-458.04651	166.84644	-2.50307	-239.07678	-141.16061	55.71996
375	3.117	1328.27722	-398.99817	1662.98950	376.31387	-92.04008	1320.28223	-410.46777	13.65767	1341.07397	1154.16589	-58.24606	0.27029	421.15857	-307.67535	-4.91469	-470.66095	167.74773	-2.53677	-206.92279	-145.53189	55.53562
376	3.125	1328.16187	-398.78192	1663.07446	377.52332	-90.36925	1320.46179	-409.77380	13.77718	1340.56946	1140.91528	-57.03889	0.21467	409.92798	-307.00897	-4.10459	-483.33221	168.22438	-2.79247	-176.56427	-149.52075	54.12848
377	3.133	1328.73792	-398.82141	1662.59570	378.54059	-88.83728	1320.55554	-409.18210	13.74326	1339.89111	1128.02356	-56.35204	-0.05196	399.09421	-306.40961	-3.07708	-496.03815	168.68839	-3.06395	-147.45074	-153.31088	51.56144
378	3.142	1330.05212	-399.18066	1661.49292	379.28531	-87.42773	1320.57422	-408.73346	13.61547	1339.03674	1115.26025	-55.56589	-0.26221	388.85577	-305.94928	-1.73262	-508.73425	169.35660	-3.23878	-119.11743	-157.07445	48.28867
379	3.150	1332.12598	-399.89844	1659.80676	379.69443	-86.12008	1320.52771	-408.45013	13.48466	1338.00916	1102.54883	-54.48367	-0.35519	379.50305	-305.68536	0.02156	-521.39343	170.26605	-3.31641	-91.37463	-160.79922	44.81451
380	3.158	1334.93677	-400.94559	1657.64551	379.73093	-84.89323	1320.41541	-408.35162	13.43498	1336.80200	1089.90686	-53.36527	-0.45460	371.36884	-305.67755	2.23166	-534.01868	171.36826	-3.34402	-64.40857	-164.35001	41.42552
381	3.167	1338.42493	-402.23526	1655.09058	379.39719	-83.73711	1320.22644	-408.46533	13.52027	1335.39270	1077.34253	-52.46017	-0.64793	364.74600	-306.03314	4.95201	-546.62549	172.51506	-3.37460	-38.86438	-167.59940	38.11624
382	3.175	1342.51990	-403.67245	1652.15417	378.74078	-82.65516	1319.94897	-408.82275	13.75931	1333.74988	1064.84131	-51.67773	-0.88018	359.86942	-306.95477	8.44948	-559.21991	173.56970	-3.42585	-15.77521	-170.38586	34.63122
383	3.183	1347.16248	-405.19882	1648.80920	377.83759	-81.65842	1319.58044	-409.44699	14.13000	1331.84888	1052.36780	-50.74061	-1.04691	357.10785	-308.74146	13.39810	-571.81299	174.51764	-3.47815	3.72449	-172.49985	30.65661
384	3.192	1352.30164	-406.78925	1645.03186	376.76559	-80.76337	1319.12866	-410.33810	14.57084	1329.66992	1039.86182	-49.52177	-1.14022	357.26031	-311.71716	20.64154	-584.42877	175.42538	-3.51999	18.72803	-173.75929	26.02035
385	3.200	1357.87585	-408.41135	1640.81738	375.58932	-79.98695	1318.60645	-411.46460	15.00332	1327.17896	1027.26563	-48.16218	-1.24968	361.49838	-316.10562	30.45508	-597.07318	176.35069	-3.57219	28.75708	-173.98795	20.68516
386	3.208	1363.81323	-410.01709	1636.18188	374.35349	-79.33828	1318.02673	-412.77106	15.35012	1324.32605	1014.58173	-46.92062	-1.44054	370.72983	-321.88074	41.99421	-609.72827	177.30254	-3.65663	33.76105	-173.05997	14.77125
387	3.217	1370.04651	-411.57623	1631.16101	373.08060	-78.82064	1317.39868	-414.19254	15.53662	1321.07153	1001.89746	-45.90945	-1.69360	384.96802	-328.66159	53.57452	-622.37830	178.26724	-3.76116	33.94818	-171.18210	8.85499
388	3.225	1376.51318	-413.09100	1625.80127	371.77252	-78.43683	1316.73035	-415.65903	15.48808	1317.42126	989.29980	-44.98219	-1.93232	403.36761	-335.78748	63.55486	-635.01868	179.25323	-3.84460	29.62866	-168.95105	4.00916
389	3.233	1383.13916	-414.57813	1620.15454	370.41498	-78.18106	1316.03210	-417.08743	15.12851	1313.46289	976.77466	-43.94805	-2.08894	424.75650	-342.58252	71.06161	-647.64929	180.28241	-3.87380	21.28784	-166.92139	1.09371
390	3.242	1389.82068	-416.05853	1614.28882	368.98471	-78.03015	1315.31360	-418.36581	14.38851	1309.37976	964.26233	-42.80969	-2.17315	448.09305	-348.56744	76.09570	-660.25909	181.34961	-3.85576	9.87750	-165.28114	0.00955
391	3.250	1396.41992	-417.57339	1608.30579	367.46106	-77.95169	1314.57947	-419.35736	13.22626	1305.42310	951.76349	-41.69022	-2.25915	472.64801	-353.48157	79.18644	-672.81848	182.42828	-3.82460	-3.14038	-163.94907	-0.13190
392	3.258	1402.77625	-419.20038	1602.34192	365.84171	-77.92179	1313.82935	-419.94409	11.67693	1301.87952	939.30322	-40.63658	-2.40065	498.00018	-357.23389	81.00174	-685.29352	183.50816	-3.80890	-16.36169	-162.75629	-0.18951
393	3.267	1408.72217	-421.03424	1596.55212	364.15591	-77.93719	1313.06226	-420.06702	9.89431	1299.03040	926.85510	-39.59225	-2.59093	523.94623	-359.83798	82.08789	-697.66321	184.59181	-3.82958	-29.07916	-161.58725	-0.49276
394	3.275	1414.09949	-423.13885	1591.09998	362.46976	-78.02136	1312.27734	-419.72629	8.10406	1297.05103	914.38977	-38.53799	-2.79366	550.37805	-361.33508	82.73382	-709.92578	185.67775	-3.88980	-41.31305	-160.45596	-0.98761
395	3.283	1418.78931	-425.50891	1586.16394	360.87924	-78.22951	1311.47437	-418.97372	6.50692	1295.93591	901.95471	-37.57130	-2.99213	577.13324	-361.81580	83.03303	-722.06738	186.77600	-3.92803	-53.38501	-159.44113	-1.53811
396	3.292	1422.74097	-428.05612	1581.92822	359.48807	-78.64217	1310.65161	-417.91959	5.22865	1295.55457	889.62000	-36.77801	-3.22065	603.90234	-361.50830	83.06831	-733.99500	187.89723	-3.79603	-65.53107	-158.60370	-2.01706
397	3.300	1425.96570	-430.62570	1578.54065	358.37473	-79.33276	1309.80457	-416.72391	4.32948	1295.76880	877.37726	-36.10471	-3.50802	630.40454	-360.67804	82.90713	-745.51929	189.01096	-3.29860	-77.78723	-157.92328	-2.35155
398	3.308	1428.50586	-433.04196	1576.05237	357.56842	-80.32966	1308.92871	-415.55231	3.83297	1296.48206	865.14893	-35.41255	-3.78480	656.68555	-359.41541	82.45116	-756.42664	190.05733	-2.26300	-90.08636	-157.27298	-2.58374
399	3.317	1430.41211	-435.16092	1574.38965	357.05020	-81.60909	1308.02686	-414.52234	3.73334	1297.62390	852.87842	-34.60847	-3.95307	683.08020	-357.69550	81.49080	-766.55737	190.99345	-0.59077	-102.36096	-156.57004	-2.78854
400	3.325	1431.73926	-436.90515	1573.39636	356.78006	-83.11752	1307.11353	-413.67883	3.98100	1299.13513	840.57117	-33.71493	-4.04042	709.89709	-355.60861	79.89869	-775.79749	191.79910	1.71227	-114.58978	-155.89008	-2.95886
401	3.333	1432.54919	-438.26459	1572.91162	356.72791	-84.78581	1306.21313	-412.99884	4.47931	1300.95923	828.25287	-32.80686	-4.15874	737.24323	-353.41653	77.70203	-783.99506	192.46628	4.51595	-126.81171	-155.30417	-3.04484
402	3.342	1432.90771	-439.26389	1572.82568	356.88818	-86.52074	1305.36072	-412.41385	5.09675	1303.02148	815.93677	-31.91125	-4.33022	765.09766	-351.43805	75.03114	-790.91138	193.04166	7.60610	-139.07043	-154.73746	-3.05334
403	3.350	1432.87415	-439.91846	1573.09851	357.27771	-88.20622	1304.60425	-411.84189	5.68130	1305.21179	803.64038	-31.03195	-4.47119	793.49524	-349.88379	72.00204	-796.27502	193.70580	10.84187	-151.33612	-154.08688	-3.04045
404	3.358	1432.49097	-440.20972	1573.75525	357.92517	-89.72956	1303.99646	-411.21783	6.08751	1307.39514	791.39606	-30.22227	-4.54314	822.58136	-348.80844	68.64639	-799.89490	194.79831	14.40439	-163.54871	-153.35637	-3.02964
405	3.367	1431.77966	-440.10364	1574.86536	358.85114	-91.00548	1303.58337	-410.51477	6.21819	1309.44824	779.21643	-29.52191	-4.61416	852.45398	-348.27072	64.99277	-801.61432	196.70424	18.96736	-175.73169	-152.62029	-2.99546
406	3.375	1430.74634	-439.59674	1576.50525	360.04272	-91.98565	1303.39490	-409.75061	6.05761	1311.31238	767.04199	-28.84976	-4.74656	883.08459	-348.39334	61.11932	-801.01758	199.58594	25.50022	-187.95898	-151.92999	-2.92313
407	3.383	1429.38733	-438.72888	1578.71106	361.44229	-92.66246	1303.43994	-408.97864	5.66729	1313.03601	754.77954	-28.08145	-4.91673	914.44214	-349.15530	57.07676	-797.42535	203.18909	34.66343	-200.23969	-151.26901	-2.85321
408	3.392	1427.69116	-437.56354	1581.45142	362.95868	-93.06741	1303.70715	-408.27658	5.13152	1314.73999	742.41986	-27.21319	-5.07926	946.48254	-350.29434	52.89687	-790.47278	206.94699	46.18832	-212.53540	-150.56882	-2.84740
409	3.400	1425.64587	-436.19226	1584.64148	364.48746	-93.26060	1304.17175	-407.72803	4.50100	1316.51941	730.04675	-26.34294	-5.22677	978.89380	-351.48535	48.69980	-780.46313	210.11957	58.69736	-224.84521	-149.77916	-2.90477
410	3.408	1423.24805	-434.74588	1588.17554	365.93002	-93.30978	1304.80457	-407.38715	3.79961	1318.38672	717.70947	-25.52527	-5.36238	1011.00568	-352.47083	44.67410	-767.92133	211.89984	70.22869	-237.21509	-148.92795	-2.95137
411	3.417	1420.50415	-433.36429	1591.95410	367.21011	-93.27523	1305.57556	-407.26865	3.06307	1320.30591	705.36719	-24.73133	-5.47105	1042.01270	-353.05466	40.94212	-752.99609	211.80978	79.18602	-249.68207	-148.09225	-2.92706
412	3.425	1417.43469	-432.14447	1595.89722	368.28006	-93.21492	1306.45691	-407.38391	2.33471	1322.26123	692.96851	-23.91313	-5.53210	1071.17236	-353.14063	37.46899	-735.41937	210.00653	84.89499	-262.24106	-147.28534	-2.85535
413	3.433	1414.08228	-431.11383	1599.94641	369.11606	-93.18909	1307.42920	-407.75546	1.64115	1324.27905	680.49280	-23.04954	-5.54623	1097.88074	-352.76736	34.05304	-714.86798	206.97482	87.43914	-274.87973	-146.41193	-2.81769
414	3.442	1410.50928	-430.24414	1604.05542	369.71497	-93.25095	1308.48010	-408.37366	0.99670	1326.37329	667.91681	-22.15230	-5.53611	1121.80542	-352.01233	30.42113	-691.23517	203.02536	87.22759	-287.58841	-145.40033	-2.86205
415	3.450	1406.78357	-429.48114	1608.18237	370.09521	-93.43755	1309.59949	-409.17215	0.40354	1328.49548	655.22736	-21.25035	-5.51359	1142.93103	-350.89496	26.44137	-664.64325	198.20200	84.75373	-300.31061	-144.33298	-2.94070
416	3.458	1402.96777	-428.76999	1612.28479	370.29285	-93.76964	1310.77759	-410.06635	-0.16880	1330.56262	642.47430	-20.35640	-5.47938	1161.29382	-349.47159	22.30880	-635.32397	192.50269	80.60393	-312.97311	-143.36000	-2.95289
417	3.467	1399.11829	-428.07794	1616.31470	370.35150	-94.25887	1312.00452	-410.99057	-0.77627	1332.50928	629.73474	-19.44567	-5.44718	1176.69116	-347.94449	18.45157	-603.53436	186.03128	75.49441	-325.58948	-142.51118	-2.86076
418	3.475	1395.29016	-427.39713	1620.21741	370.31421	-94.91349	1313.26477	-411.89267	-1.46747	1334.30029	617.02490	-18.48920	-5.42110	1188.73267	-346.54346	15.17507	-569.59229	179.00439	70.18561	-338.26038	-141.68164	-2.73831
419	3.483	1391.53674	-426.73035	1623.93665	370.22174	-95.73792	1314.53552	-412.71893	-2.26415	1335.91565	604.31580	-17.49493	-5.37773	1197.08105	-345.35617	12.44481	-533.91943	171.65259	65.31262	-351.05228	-140.78139	-2.68191
420	3.492	1387.90149	-426.08228	1627.42798	370.11420	-96.73241	1315.79248	-413.41367	-3.14766	1337.34033	591.58893	-16.48836	-5.29961	1201.58630	-344.28348	10.01037	-496.92798	164.10364	61.23730	-363.93015	-139.82021	-2.69340
421	3.500	1384.41028	-425.45667	1630.66138	370.03049	-97.89518	1317.01477	-413.93027	-4.05945	1338.56421	578.84558	-15.49107	-5.19550	1202.36206	-343.07214	7.62004	-458.87927	156.42737	58.05520	-376.81824	-138.85672	-2.69470
422	3.508	1381.07813	-424.86108	1633.61365	370.00421	-99.22528	1318.18628	-414.24426	-4.94919	1339.59644	566.12390	-14.51735	-5.08006	1199.83838	-341.42386	5.10745	-419.93494	148.77637	55.77621	-389.66870	-137.92264	-2.64961
423	3.517	1377.92053	-424.31305	1636.26770	370.06201	-100.72522	1319.29138	-414.35983	-5.82684	1340.48230	553.49591	-13.53550	-4.95444	1194.53601	-339.17029	2.42896	-380.33267	141.44357	54.52215	-402.47339	-137.02444	-2.60252
424	3.525	1374.95764	-423.82477	1638.62122	370.22546	-102.40207	1320.31433	-414.30170	-6.74855	1341.28760	541.03418	-12.46185	-4.80897	1186.81311	-336.40369	-0.26431	-340.50842	134.79324	54.53644	-415.25836	-136.15585	-2.60476
425	3.533	1372.20911	-423.38217	1640.69006	370.50955	-104.25930	1321.24377	-414.09915	-7.76128	1342.05347	528.82458	-11.23180	-4.62998	1177.02417	-333.50018	-2.62755	-301.10083	129.07510	55.89923	-428.06738	-135.26152	-2.67551
426	3.542	1369.69470	-422.94611	1642.50256	370.91351	-106.26793	1322.07922	-413.77887	-8.87384	1342.77490	516.99402	-9.83235	-4.39091	1165.69983	-330.97461	-4.31163	-262.86157	124.26270	58.17691	-440.92166	-134.29024	-2.79514
427	3.550	1367.43726	-422.47391	1644.08582	371.41074	-108.33971	1322.83069	-413.36954	-10.06536	1343.42102	505.67957	-8.24296	-4.03400	1153.44922	-329.12820	-5.22501	-226.48909	120.11336	60.45496	-453.79456	-133.30150	-2.89337
428	3.558	1365.47876	-421.97031	1645.43311	371.95203	-110.35310	1323.50464	-412.90872	-11.29667	1343.95642	494.96167	-6.41126	-3.47778	1140.77246	-327.87228	-5.56580	-192.38844	116.40322	61.82455	-466.64575	-132.39880	-2.91398
429	3.567	1363.89502	-421.54123	1646.46729	372.48334	-112.21455	1324.09143	-412.44226	-12.51180	1344.35242	484.87964	-4.33486	-2.64624	1127.91675	-326.98026	-5.60467	-160.53250	113.10152	61.84630	-479.45554	-131.59839	-2.87769
430	3.575	1362.78662	-421.35669	1647.06348	372.96088	-113.88138	1324.57202	-412.01727	-13.65253	1344.58728	475.56949	-2.12147	-1.48058	1114.93542	-326.31122	-5.53248	-130.56378	110.34047	60.59744	-492.22028	-130.85672	-2.82198
431	3.583	1362.24890	-421.55130	1647.12170	373.35538	-115.33971	1324.93774	-411.67609	-14.69068	1344.63550	467.36359	0.06629	0.05265	1101.87744	-325.76389	-5.45414	-101.95358	108.25265	58.44151	-504.95483	-130.13062	-2.75303
432	3.592	1362.34692	-422.18356	1646.60315	373.65097	-116.58163	1325.19678	-411.45502	-15.64677	1344.45215	460.66168	2.13333	1.94991	1088.83569	-325.21848	-5.40870	-74.12987	106.88825	55.80968	-517.68091	-129.37671	-2.69320
433	3.600	1363.09131	-423.22327	1645.52942	373.83908	-117.59692	1325.36426	-411.39944	-16.56045	1343.98499	455.59760	4.23449	4.25087	1075.90283	-324.55551	-5.40463	-46.70729	106.25414	53.04536	-530.39069	-128.58185	-2.68999
434	3.608	1364.41968	-424.51166	1643.98877	373.91043	-118.37656	1325.44922	-411.58466	-17.43077	1343.20081	451.85330	6.95666	7.32611	1063.14795	-323.69669	-5.45750	-19.75547	106.31176	50.27477	-543.05566	-127.75769	-2.75230
435	3.617	1366.21912	-425.80304	1642.10205	373.85165	-118.92052	1325.45129	-412.09683	-18.20514	1342.08435	449.08505	11.20069	12.23634	1050.56567	-322.65833	-5.58066	6.12834	106.94907	47.36211	-555.65808	-126.89976	-2.83494
436	3.625	1368.38440	-426.91809	1639.93396	373.64603	-119.23810	1325.36401	-412.97720	-18.82755	1340.61401	447.80615	17.60825	20.58120	1038.03613	-321.59756	-5.73590	30.01260	108.02318	44.01772	-568.20355	-126.03284	-2.88540
437	3.633	1370.85950	-427.84409	1637.44934	373.27792	-119.34190	1325.17883	-414.19241	-19.27203	1338.75574	449.65442	25.92468	33.31579	1025.33350	-320.81406	-5.79364	50.94806	109.38835	39.98029	-580.73480	-125.22658	-2.87878
438	3.642	1373.63306	-428.69025	1634.55908	372.74051	-119.24429	1324.88684	-415.65402	-19.54348	1336.48523	456.35077	34.89455	49.25620	1012.27301	-320.55267	-5.61340	68.21506	110.88755	35.14599	-593.30298	-124.49233	-2.85293
439	3.650	1376.71265	-429.55756	1631.21167	372.04239	-118.96085	1324.47949	-417.25848	-19.67467	1333.81177	468.33655	42.88504	65.09188	998.98340	-320.66586	-5.24851	81.39774	112.37349	29.59533	-605.90985	-123.75926	-2.89133
440	3.658	1380.10608	-430.45187	1627.43542	371.20401	-118.51176	1323.95215	-418.91641	-19.71345	1330.77087	484.58185	48.80321	77.46263	985.83569	-320.69653	-4.94687	90.32065	113.71706	23.49955	-618.52246	-122.99217	-3.01302
441	3.667	1383.81909	-431.31885	1623.28845	370.24445	-117.91566	1323.30444	-420.56107	-19.69781	1327.39575	503.53632	52.60077	85.21436	973.02441	-320.35791	-4.87060	94.95894	114.78378	17.03242	-631.12097	-122.24393	-3.14324
442	3.675	1387.85278	-432.11786	1618.80872	369.17047	-117.19057	1322.53711	-422.14941	-19.63741	1323.70825	524.00867	55.02554	89.65838	960.47681	-319.68771	-4.96586	95.33818	115.47014	10.55622	-643.68530	-121.55476	-3.22137
443	3.683	1392.19641	-432.84937	1614.02612	367.97870	-116.36161	1321.65100	-423.66052	-19.51094	1319.74097	545.31494	56.90436	92.91220	948.04181	-318.86530	-5.10482	91.46492	115.80731	4.91280	-656.18390	-120.87928	-3.26879
444	3.692	1396.81604	-433.53821	1608.98682	366.66724	-115.45520	1320.64880	-425.07803	-19.28164	1315.56458	567.06909	58.55346	96.24533	935.58765	-318.06238	-5.23951	83.53081	115.98706	1.09634	-668.61975	-120.16284	-3.34402
445	3.700	1401.64307	-434.20508	1603.75818	365.24612	-114.48215	1319.53210	-426.36526	-18.92423	1311.30078	589.06323	59.70688	99.73553	923.08093	-317.33316	-5.41555	72.30952	116.26363	-0.63055	-681.04590	-119.42497	-3.46517
446	3.708	1406.57300	-434.86862	1598.42151	363.73782	-113.43538	1318.30225	-427.46045	-18.43860	1307.11499	611.17926	59.88015	102.86909	910.58746	-316.61279	-5.65683	59.18286	116.79895	-0.96586	-693.51550	-118.71692	-3.57565
447	3.717	1411.47046	-435.57574	1593.07117	362.16754	-112.31171	1316.96423	-428.29086	-17.84095	1303.18726	633.26715	58.75557	105.15892	898.14435	-315.84100	-5.88434	45.58305	117.55861	-0.83439	-706.04193	-118.04829	-3.58593
448	3.725	1416.18091	-436.40912	1587.81812	360.56006	-111.13015	1315.52747	-428.79276	-17.15783	1299.68140	655.14514	56.32306	106.41971	885.72339	-315.02698	-5.99686	32.35659	118.40811	-0.76879	-718.60364	-117.39494	-3.47079
449	3.733	1420.55359	-437.44348	1582.78357	358.95108	-109.92119	1314.00818	-428.93085	-16.43744	1296.72754	676.70288	52.81326	106.78452	873.31158	-314.20233	-5.99892	19.65243	119.28729	-0.91653	-731.15210	-116.72788	-3.32028
450	3.742	1424.47107	-438.67053	1578.08411	357.39560	-108.71218	1312.43701	-428.70679	-15.75563	1294.41431	697.96429	48.51114	106.53304	860.93195	-313.36353	-6.00317	7.28257	120.21912	-1.24409	-743.59705	-116.03844	-3.25124
451	3.750	1427.86658	-439.96136	1573.82434	355.96176	-107.53316	1310.85474	-428.15472	-15.19795	1292.78210	719.06201	43.63548	105.90096	848.57251	-312.50272	-6.10039	-4.94825	121.22371	-1.64457	-755.81531	-115.35905	-3.27552
452	3.758	1430.71753	-441.11530	1570.09692	354.71851	-106.42450	1309.30322	-427.33533	-14.83531	1291.82861	740.12604	38.42292	105.05833	836.17017	-311.64313	-6.25788	-17.14623	122.28432	-2.00342	-767.71118	-114.72308	-3.27392
453	3.767	1433.02515	-441.95209	1566.98157	353.72430	-105.43257	1307.81909	-426.33310	-14.71827	1291.52014	761.18848	33.17342	104.12502	823.71429	-310.76691	-6.39119	-29.35237	123.35950	-2.27172	-779.27399	-114.12171	-3.07068
454	3.775	1434.80115	-442.36679	1564.53662	353.02023	-104.59879	1306.43518	-425.25040	-14.88206	1291.79358	782.27863	28.07185	103.07568	811.29504	-309.78790	-6.49711	-41.57705	124.41753	-2.47311	-790.54034	-113.51453	-2.53729
455	3.783	1436.06543	-442.32886	1562.78735	352.62799	-103.95028	1305.18408	-424.18106	-15.33802	1292.56226	803.61334	23.07945	101.71001	799.00439	-308.64206	-6.65499	-53.81460	125.46303	-2.63590	-801.47754	-112.86059	-1.62867
456	3.792	1436.84570	-441.85760	1561.72644	352.54755	-103.49748	1304.09558	-423.17139	-16.05253	1293.74304	825.53839	18.11071	99.80926	786.86902	-307.31091	-6.94334	-66.05974	126.52553	-2.76006	-811.95227	-112.13550	-0.34741
457	3.800	1437.17517	-440.99744	1561.32141	352.75403	-103.24063	1303.19238	-422.20383	-16.93749	1295.28296	848.26642	13.23711	97.27933	774.86890	-305.79694	-7.36773	-78.31924	127.62730	-2.84878	-821.81104	-111.31745	1.26780
458	3.808	1437.09094	-439.80084	1561.52539	353.19870	-103.18023	1302.48975	-421.22101	-17.86838	1297.15674	871.83167	8.63331	94.13602	762.91321	-304.22354	-7.81423	-90.59457	128.74599	-2.92667	-830.94196	-110.38173	3.14997
459	3.817	1436.63159	-438.31958	1562.28589	353.81476	-103.31931	1301.99512	-420.16830	-18.71635	1299.34155	896.25171	4.35760	90.42932	750.82904	-302.86243	-8.11179	-102.87192	129.81339	-3.00931	-839.27820	-109.35699	5.23686
460	3.825	1435.83643	-436.60193	1563.54907	354.52982	-103.65378	1301.71204	-419.02484	-19.37386	1301.79358	921.55408	0.28814	86.20239	738.46161	-301.92935	-8.16430	-115.14369	130.78726	-3.07760	-846.76581	-108.40472	7.48848
461	3.833	1434.74512	-434.69299	1565.26233	355.28607	-104.16167	1301.64307	-417.81210	-19.77023	1304.44116	947.67639	-3.68812	81.50552	725.80389	-301.39612	-8.00363	-127.41833	131.70061	-3.10186	-853.30865	-107.82185	9.90867
462	3.842	1433.39819	-432.63651	1567.37476	356.05789	-104.80373	1301.78845	-416.58990	-19.88106	1307.19458	974.43402	-7.53949	76.44681	713.03552	-300.97311	-7.77682	-139.70573	132.61261	-3.08564	-858.75623	-107.89216	12.59013
463	3.850	1431.83716	-430.47601	1569.83667	356.85193	-105.53245	1302.14136	-415.44095	-19.73256	1309.96338	1001.57343	-11.20825	71.19894	700.38489	-300.31677	-7.65598	-152.00719	133.55869	-3.07108	-862.94922	-108.62955	15.79375
464	3.858	1430.10400	-428.25415	1572.59937	357.68637	-106.29682	1302.68311	-414.44272	-19.38940	1312.67297	1028.82471	-14.72187	65.93309	687.91956	-299.34399	-7.67983	-164.32410	134.55321	-3.09227	-865.68323	-109.67152	20.03450
465	3.867	1428.23962	-426.00906	1575.61511	358.56396	-107.04227	1303.38513	-413.64896	-18.92511	1315.27344	1055.91248	-18.12385	60.77040	675.51752	-298.24829	-7.73248	-176.67203	135.58176	-3.13927	-866.54999	-110.53557	25.95183
466	3.875	1426.27979	-423.76688	1578.83813	359.45911	-107.71124	1304.22034	-413.09192	-18.40091	1317.74109	1082.58801	-21.39615	55.79725	663.03497	-297.22742	-7.69983	-189.07637	136.59633	-3.18138	-864.89093	-110.94269	33.82927
467	3.883	1424.24878	-421.53174	1582.22522	360.32394	-108.24719	1305.16797	-412.78845	-17.86192	1320.07520	1108.68091	-24.47976	51.09167	650.45239	-296.30966	-7.59325	-201.55817	137.56267	-3.20148	-860.02832	-110.77003	43.12217
468	3.892	1422.15149	-419.27594	1585.73743	361.10483	-108.60583	1306.21008	-412.73865	-17.33705	1322.29102	1134.06055	-27.38557	46.69820	637.84741	-295.39774	-7.51141	-214.12979	138.49658	-3.20141	-851.54956	-109.92244	52.56213
469	3.900	1419.96826	-416.93909	1589.34021	361.76044	-108.76228	1307.32703	-412.92389	-16.83522	1324.40930	1158.50574	-30.25937	42.55451	625.25305	-294.41492	-7.51115	-226.78940	139.43542	-3.19252	-839.35645	-108.55663	60.82917
470	3.908	1417.65881	-414.44907	1593.00061	362.27542	-108.70020	1308.49829	-413.30704	-16.33997	1326.44775	1181.50208	-33.12842	38.53037	612.62415	-293.39206	-7.54902	-239.49895	140.41537	-3.17364	-823.52673	-107.20703	67.08873
471	3.917	1415.18298	-411.77454	1596.68066	362.66647	-108.39742	1309.70410	-413.83667	-15.81447	1328.41479	1202.09070	-35.56915	34.60294	599.93256	-292.41278	-7.54321	-252.17932	141.49292	-3.11031	-804.16699	-106.41583	70.97115
472	3.925	1412.52893	-408.97147	1600.32910	362.97961	-107.83022	1310.92944	-414.45718	-15.21858	1330.30737	1219.24512	-37.02956	30.87908	587.18890	-291.51556	-7.45067	-264.77747	142.70331	-2.96898	-781.33435	-106.34633	72.34223
473	3.933	1409.71948	-406.15820	1603.88379	363.28018	-106.99441	1312.16357	-415.11932	-14.52288	1332.11450	1232.64551	-37.55701	27.40903	574.40466	-290.66232	-7.29251	-277.34167	143.95967	-2.78394	-755.06775	-106.79803	71.27015
474	3.942	1406.79712	-403.44235	1607.28491	363.63934	-105.91584	1313.39368	-415.78040	-13.71109	1333.82166	1242.78418	-37.79770	24.09817	561.61072	-289.77478	-7.13185	-289.97180	145.10086	-2.63800	-725.50769	-107.46368	68.14516
475	3.950	1403.81702	-400.88428	1610.48279	364.11545	-104.63052	1314.60034	-416.39639	-12.77560	1335.41333	1250.08789	-38.17648	20.84302	548.84387	-288.81302	-7.01134	-302.70367	146.05916	-2.58058	-692.98822	-108.17044	63.70092
476	3.958	1400.84680	-398.50848	1613.43726	364.73898	-103.15778	1315.76001	-416.92010	-11.71431	1336.87683	1254.15735	-38.34334	17.64489	536.09436	-287.82831	-6.91390	-315.49774	146.89720	-2.60372	-657.99890	-108.97180	58.82716
477	3.967	1397.95630	-396.32269	1616.11572	365.51416	-101.49856	1316.85181	-417.30676	-10.53626	1338.20715	1254.20166	-37.64267	14.45823	523.32434	-286.90207	-6.80274	-328.31900	147.70909	-2.66548	-621.05231	-110.07350	54.30545
478	3.975	1395.20496	-394.32217	1618.49463	366.43143	-99.65382	1317.86279	-417.52011	-9.27272	1339.40808	1250.03906	-35.90968	11.06290	510.52515	-286.04019	-6.67625	-341.17523	148.54887	-2.71668	-582.59253	-111.68510	50.64721
479	3.983	1392.63428	-392.48053	1620.55481	367.47635	-97.63974	1318.79041	-417.53662	-7.97335	1340.49048	1242.20691	-33.39281	7.45703	497.72763	-285.18973	-6.55574	-354.07690	149.43504	-2.72477	-543.02527	-113.85373	48.03675
480	3.992	1390.27075	-390.74881	1622.27832	368.63605	-95.48688	1319.63696	-417.34567	-6.68228	1341.46729	1231.51208	-30.37168	4.23328	484.97693	-284.33322	-6.44556	-367.00421	150.35930	-2.69765	-502.79819	-116.39120	46.34517
481	4.000	1388.13696	-389.07733	1623.65125	369.90558	-93.23351	1320.40442	-416.94699	-5.42068	1342.34729	1218.99524	-27.32485	2.08311	472.31531	-283.48566	-6.33463	-379.93509	151.27216	-2.69198	-462.41684	-119.06445	45.30701
482	4.008	1386.27014	-387.45392	1624.66699	371.28741	-90.92650	1321.09534	-416.35229	-4.19289	1343.13318	1205.70654	-24.74697	1.12778	459.78815	-282.64941	-6.20545	-392.88416	152.11382	-2.76115	-422.40060	-121.85591	44.78531
483	4.017	1384.73157	-385.91974	1625.32275	372.78238	-88.62392	1321.71533	-415.59155	-3.00280	1343.82178	1192.30762	-22.74309	0.96270	447.44681	-281.84250	-6.01193	-405.87805	152.89078	-2.88389	-383.21863	-124.91543	44.82148
484	4.025	1383.59399	-384.53207	1625.61511	374.37564	-86.38753	1322.27258	-414.71597	-1.85921	1344.39868	1179.15002	-21.25858	1.04117	435.33249	-281.11481	-5.68019	-418.88049	153.73882	-2.95696	-345.26276	-128.27652	45.41581
485	4.033	1382.92529	-383.32111	1625.53955	376.02322	-84.26838	1322.76929	-413.79416	-0.77168	1344.83435	1166.31860	-20.22221	0.97540	423.46918	-280.49792	-5.16237	-431.79718	154.85478	-2.87929	-308.90814	-131.71460	46.32077
486	4.042	1382.77917	-382.29370	1625.08777	377.64328	-82.29832	1323.19714	-412.90482	0.24816	1345.09192	1153.63184	-19.44229	0.66364	411.87555	-279.97452	-4.46762	-444.59576	156.17247	-2.71072	-274.49292	-134.90921	47.05984
487	4.050	1383.19543	-381.45746	1624.24561	379.12030	-80.48965	1323.54248	-412.12558	1.18522	1345.13940	1140.92053	-18.70130	0.23308	400.58847	-279.51074	-3.62130	-457.35336	157.22766	-2.69190	-242.10516	-137.71159	47.11644
488	4.058	1384.20435	-380.83047	1622.99280	380.32083	-78.83603	1323.79724	-411.51801	2.02653	1344.95691	1128.15430	-17.82084	-0.10192	389.68155	-279.09964	-2.60329	-470.13287	157.75919	-2.93517	-211.44849	-140.23721	46.14897
489	4.067	1385.82581	-380.45068	1621.30933	381.11301	-77.31599	1323.96533	-411.11832	2.76882	1344.53577	1115.34131	-16.72367	-0.22263	379.29150	-278.76407	-1.33005	-482.87634	158.17403	-3.22532	-181.97333	-142.77109	44.16318
490	4.075	1388.05261	-380.38196	1619.18530	381.39435	-75.90047	1324.05859	-410.94058	3.42686	1343.87219	1102.49890	-15.55730	-0.21729	369.67249	-278.53394	0.28602	-495.49292	158.97458	-3.32163	-153.12500	-145.58614	41.54245
491	4.083	1390.83008	-380.70096	1616.62378	381.12817	-74.55952	1324.08728	-410.98495	4.03399	1342.96606	1089.68994	-14.58020	-0.27030	361.20779	-278.45303	2.25874	-508.00861	160.16759	-3.24547	-124.57587	-148.75330	38.82522
492	4.092	1394.05322	-381.47540	1613.63892	380.36310	-73.27042	1324.05457	-411.24838	4.62913	1341.82190	1076.97681	-13.82197	-0.44128	354.26846	-278.62164	4.57300	-520.54712	161.49466	-3.15081	-96.40021	-152.09644	36.34115
493	4.100	1397.57947	-382.74585	1610.27136	379.21228	-72.02777	1323.95740	-411.73807	5.24617	1340.44067	1064.34167	-13.00708	-0.63578	349.04590	-279.21857	7.37249	-533.18396	162.78555	-3.11643	-69.12354	-155.34189	34.03913
494	4.108	1401.24475	-384.49725	1606.61328	377.80576	-70.84653	1323.79004	-412.47296	5.91299	1338.81018	1051.70093	-11.90737	-0.78297	345.70294	-280.48373	11.14983	-545.89587	163.96692	-3.13329	-43.60321	-158.29924	31.66160
495	4.117	1404.88770	-386.61847	1602.81580	376.25092	-69.75597	1323.54407	-413.46530	6.64717	1336.90808	1038.98303	-10.62678	-0.91877	344.79791	-282.69028	16.67337	-558.62982	165.02127	-3.18467	-20.79492	-160.87643	28.98810
496	4.125	1408.38318	-388.90222	1599.05981	374.61935	-68.78922	1323.20984	-414.69998	7.44579	1334.71033	1026.20007	-9.46042	-1.10186	347.39496	-286.07941	24.46495	-571.35791	165.99980	-3.27113	-1.52124	-162.93665	25.87539
497	4.133	1411.66357	-391.12479	1595.49695	372.95404	-67.97282	1322.77881	-416.12823	8.28125	1332.19629	1013.44794	-8.56082	-1.34364	354.54987	-290.73697	34.20346	-584.08276	166.96530	-3.38083	13.65271	-164.19833	22.19491
498	4.142	1414.70947	-393.14569	1592.20447	371.27612	-67.32375	1322.25159	-417.67621	9.10281	1329.35352	1000.79889	-7.79021	-1.59859	366.61066	-296.48309	44.68380	-596.82953	167.92410	-3.48493	24.42297	-164.32541	17.85216
499	4.150	1417.52747	-394.93594	1589.18945	369.58768	-66.85052	1321.64392	-419.26575	9.83553	1326.18604	988.21503	-6.89780	-1.79279	382.99847	-302.85925	54.39592	-609.62366	168.84622	-3.55817	30.67725	-163.18460	12.93839
500	4.158	1420.13245	-396.53464	1586.42334	367.87970	-66.54803	1320.98425	-420.83630	10.38382	1322.71606	975.60120	-5.81931	-1.91141	402.61038	-309.24176	62.23511	-622.45880	169.73903	-3.58624	32.36798	-161.05722	7.94160
501	4.167	1422.53845	-397.99774	1583.87244	366.14105	-66.39359	1320.30444	-422.34641	10.64753	1318.98450	962.88879	-4.68900	-2.02061	424.39282	-315.03354	67.84597	-635.30261	170.66107	-3.58843	29.44006	-158.55798	3.72182
502	4.175	1424.75537	-399.37048	1581.51111	364.36411	-66.36081	1319.63269	-423.75162	10.54695	1315.05908	950.06964	-3.56979	-2.16427	447.63031	-319.83105	71.48508	-648.13269	171.64853	-3.62755	22.06024	-156.30606	1.02099
503	4.183	1426.78882	-400.67935	1579.32593	362.55597	-66.43671	1318.99194	-424.98041	10.05382	1311.05164	937.21179	-2.39434	-2.33190	471.89935	-323.49652	73.68136	-660.93982	172.68607	-3.73527	11.07104	-154.62061	-0.11200
504	4.192	1428.64136	-401.93442	1577.31299	360.75522	-66.61799	1318.39551	-425.92621	9.21522	1307.14844	924.40942	-1.16463	-2.50939	496.91696	-326.11270	74.96801	-673.70581	173.75655	-3.85345	-1.95264	-153.44653	-0.29886
505	4.200	1430.31348	-403.13483	1575.47485	359.03876	-66.90018	1317.84241	-426.46854	8.14380	1303.62427	911.69537	0.02395	-2.66006	522.45361	-327.83887	75.72477	-686.40839	174.85556	-3.90784	-15.40662	-152.50809	-0.25113
506	4.208	1431.80542	-404.27429	1573.81653	357.50790	-67.28214	1317.31714	-426.52649	6.97041	1300.75964	899.03973	1.13929	-2.73824	548.32190	-328.76682	76.11813	-699.03436	175.97026	-3.89829	-28.44867	-151.54626	-0.34886
507	4.217	1433.11707	-405.34470	1572.34387	356.25754	-67.77621	1316.79626	-426.10526	5.79704	1298.69958	886.42358	2.22658	-2.79298	574.40027	-328.89508	76.14919	-711.56641	177.09042	-3.87063	-41.05072	-150.49428	-0.65864
508	4.225	1434.24866	-406.33823	1571.06274	355.34253	-68.41006	1316.25488	-425.29077	4.69371	1297.43359	873.86560	3.30215	-2.94947	600.61877	-328.24438	75.76752	-723.95825	178.22830	-3.83531	-53.47839	-149.44658	-1.10164
509	4.233	1435.20068	-407.24799	1569.97803	354.76270	-69.22060	1315.67249	-424.20715	3.73523	1296.89746	861.37634	4.32384	-3.24950	626.91772	-326.95807	74.96955	-736.10944	179.40302	-3.71334	-65.89709	-148.47804	-1.57507
510	4.242	1435.97363	-408.06805	1569.09424	354.47723	-70.23979	1315.03137	-422.98309	3.02531	1297.03101	848.93164	5.23838	-3.59410	653.29236	-325.23740	73.80396	-747.84583	180.61086	-3.30902	-78.34302	-147.59288	-2.00276
511	4.250	1436.56836	-408.79321	1568.41528	354.43442	-71.47710	1314.31567	-421.73462	2.67377	1297.76477	836.49677	6.03936	-3.85600	679.82745	-323.28888	72.32108	-758.94470	181.82286	-2.36989	-90.80743	-146.82809	-2.32059
512	4.258	1436.98560	-409.41864	1567.94507	354.59177	-72.91224	1313.51721	-420.54929	2.74228	1299.01172	824.04407	6.78094	-4.00399	706.62598	-321.37534	70.54648	-769.20709	183.00012	-0.73324	-103.26978	-146.24582	-2.48406
513	4.267	1437.22607	-409.93958	1567.68738	354.91913	-74.50728	1312.64075	-419.47656	3.20441	1300.67542	811.55463	7.52630	-4.10256	733.79651	-319.73605	68.45251	-778.49341	184.10469	1.58804	-115.72186	-145.78978	-2.52806
514	4.275	1437.29065	-410.35135	1567.64600	355.39484	-76.22281	1311.70642	-418.53067	3.95306	1302.65247	799.03442	8.31251	-4.21978	761.49414	-318.44330	65.96014	-786.66211	185.11066	4.41665	-128.16895	-145.28999	-2.54298
515	4.283	1437.18018	-410.64926	1567.82458	356.00708	-78.01614	1310.74976	-417.69788	4.84029	1304.82983	786.51819	9.14255	-4.37580	789.88074	-317.44235	63.00761	-793.49377	186.04794	7.48805	-140.58984	-144.63332	-2.58038
516	4.292	1436.89526	-410.82855	1568.22705	356.75687	-79.82709	1309.81897	-416.94446	5.71802	1307.08411	774.03113	9.96632	-4.55304	819.04071	-316.72382	59.60032	-798.73389	187.09575	10.64982	-152.94110	-143.84026	-2.64499
517	4.300	1436.43665	-410.88446	1568.85718	357.65195	-81.57303	1308.97021	-416.23325	6.46509	1309.29407	761.55139	10.73288	-4.71172	848.91272	-316.46161	55.82606	-802.20679	188.62791	14.14991	-165.21686	-143.00533	-2.72345
518	4.308	1435.80505	-410.81235	1569.71838	358.68967	-83.16322	1308.26160	-415.54562	6.99949	1311.37695	749.04883	11.46950	-4.81981	879.34930	-316.91238	51.83019	-803.71631	191.08347	18.79416	-177.48572	-142.19629	-2.78709
519	4.317	1435.00110	-410.60779	1570.81445	359.84079	-84.52129	1307.74451	-414.89627	7.28539	1313.32922	736.55560	12.23216	-4.89061	910.26239	-318.15567	47.75005	-802.72290	194.67648	25.68568	-189.84583	-141.40445	-2.82275
520	4.325	1434.02563	-410.26642	1572.14893	361.04672	-85.60413	1307.45142	-414.32480	7.33421	1315.21484	724.12885	13.03106	-4.97102	941.53998	-320.07709	43.72109	-798.43677	199.16556	35.52039	-202.33124	-140.60458	-2.84202
521	4.333	1432.87976	-409.78394	1573.72546	362.23126	-86.41743	1307.39160	-413.86533	7.18427	1317.09045	711.74127	13.86768	-5.08631	972.85071	-322.50357	39.90536	-790.48938	203.90060	47.89241	-214.89783	-139.79761	-2.84930
522	4.342	1431.56470	-409.15579	1575.54858	363.31796	-87.01722	1307.55627	-413.52478	6.86870	1318.94165	699.28967	14.76961	-5.20972	1003.69873	-325.15182	36.40466	-779.22321	208.05205	61.18673	-227.50049	-138.98639	-2.82582
523	4.350	1430.08191	-408.37634	1577.62329	364.24295	-87.49009	1307.92212	-413.30103	6.40569	1320.71021	686.71362	15.74340	-5.29546	1033.59741	-327.57114	33.15726	-765.16071	210.87050	73.26160	-240.14142	-138.16812	-2.75273
524	4.358	1428.43347	-407.43805	1579.95679	364.96362	-87.93045	1308.45288	-413.21378	5.81697	1322.36450	674.03479	16.73401	-5.32973	1062.07739	-329.33636	29.96199	-748.44055	211.97134	82.43301	-252.85593	-137.31247	-2.66917
525	4.367	1426.62085	-406.33041	1582.55750	365.46561	-88.42361	1309.11011	-413.30222	5.14143	1323.92212	661.30139	17.66375	-5.33641	1088.58240	-330.32315	26.61605	-728.83508	211.44418	87.96056	-265.66840	-136.36337	-2.66176
526	4.375	1424.64453	-405.03973	1585.43494	365.76254	-89.02885	1309.86719	-413.59546	4.42623	1325.41760	648.54468	18.52011	-5.34386	1112.48975	-330.74045	23.05517	-706.11792	209.60440	89.87997	-278.55405	-135.33296	-2.75606
527	4.383	1422.50244	-403.55063	1588.59656	365.88712	-89.77320	1310.70850	-414.08929	3.70732	1326.86975	635.76654	19.37373	-5.35168	1133.32568	-330.89319	19.39085	-680.30469	206.65236	88.65215	-291.44971	-134.32190	-2.88513
528	4.392	1420.18774	-401.85092	1592.04236	365.88336	-90.66711	1311.61719	-414.74203	2.99359	1328.27197	622.96777	20.27834	-5.33234	1150.89453	-330.99402	15.83707	-651.62946	202.60989	84.96290	-304.30692	-133.39464	-2.97570
529	4.400	1417.68774	-399.94208	1595.75647	365.79773	-91.72319	1312.57349	-415.48691	2.26305	1329.60254	610.16711	21.20193	-5.26342	1165.15698	-331.19083	12.57412	-620.42462	197.51665	79.66313	-317.13416	-132.50830	-3.00636
530	4.408	1414.98401	-397.85495	1599.69739	365.66650	-92.95747	1313.55859	-416.25491	1.47187	1330.84534	597.34808	22.09016	-5.14281	1176.09863	-331.58984	9.61886	-587.05353	191.60251	73.69654	-329.98743	-131.57513	-3.00568
531	4.417	1412.05872	-395.66846	1603.79199	365.51083	-94.38130	1314.55286	-416.99060	0.58148	1332.00098	584.45612	22.94857	-4.98911	1183.64661	-332.19196	6.83402	-551.89026	185.23534	67.91610	-342.91473	-130.57741	-3.00516
532	4.425	1408.90637	-393.52090	1607.94177	365.34589	-95.99713	1315.53430	-417.65112	-0.40779	1333.08337	571.49292	23.83197	-4.83984	1187.55811	-332.95596	4.09081	-515.29376	178.67661	62.86447	-355.91577	-129.61102	-2.97376
533	4.433	1405.55017	-391.59467	1612.04224	365.19421	-97.79762	1316.48206	-418.20117	-1.46471	1334.11707	558.54791	24.78724	-4.71358	1187.48718	-333.89240	1.39472	-477.55386	171.96991	58.72259	-368.96231	-128.75815	-2.86573
534	4.442	1402.04956	-390.05920	1615.99780	365.09079	-99.76610	1317.38074	-418.61523	-2.57393	1335.13354	545.74127	25.82574	-4.58508	1183.31860	-334.91342	-1.12711	-438.86520	165.14978	55.48889	-382.02484	-127.95131	-2.72854
535	4.450	1398.49573	-388.99707	1619.71753	365.07516	-101.87761	1318.22119	-418.87366	-3.74592	1336.14880	533.18347	26.94018	-4.43095	1175.49756	-335.65189	-3.28137	-399.40997	158.44466	53.22840	-395.06277	-127.06690	-2.66039
536	4.458	1394.99597	-388.37259	1623.11316	365.17569	-104.10083	1319.00085	-418.95224	-4.97760	1337.14148	520.97400	28.14968	-4.23701	1165.02808	-335.67398	-4.86354	-359.51404	152.22220	52.18708	-408.05603	-126.11027	-2.69478
537	4.467	1391.65405	-388.06702	1626.11487	365.39737	-106.40046	1319.72302	-418.82635	-6.24081	1338.06567	509.21671	29.50061	-3.93115	1153.05005	-334.93964	-5.78484	-319.73523	146.81526	52.58457	-421.04681	-125.19009	-2.79940
538	4.475	1388.56299	-387.94400	1628.68542	365.71997	-108.73709	1320.39355	-418.49023	-7.51385	1338.88489	498.01935	31.01978	-3.38552	1140.35364	-333.87064	-6.15647	-280.80493	142.35881	54.18244	-434.05658	-124.37453	-2.91210
539	4.483	1385.81018	-387.90533	1630.81360	366.10229	-111.06675	1321.01404	-417.97046	-8.79070	1339.57910	487.46802	32.72538	-2.50160	1127.28003	-332.91074	-6.16969	-243.46843	138.70500	56.14608	-447.01767	-123.64808	-2.96508
540	4.492	1383.48315	-387.91440	1632.50171	366.49146	-113.34770	1321.57532	-417.32248	-10.05810	1340.13196	477.63742	34.64294	-1.24397	1113.99109	-332.17566	-5.98703	-208.26295	135.54691	57.48163	-459.87720	-122.92905	-2.94929
541	4.500	1381.66650	-387.97189	1633.75256	366.83780	-115.54716	1322.06006	-416.61481	-11.28222	1340.53101	468.66437	36.72338	0.40907	1100.70776	-331.49789	-5.79559	-175.33136	132.68741	57.59941	-472.68683	-122.15289	-2.90022
542	4.508	1380.42712	-388.07864	1634.56311	367.10632	-117.63902	1322.45581	-415.91888	-12.41493	1340.76990	460.83008	38.78847	2.49786	1087.64526	-330.66534	-5.78176	-144.44470	130.15327	56.44860	-485.52698	-121.34953	-2.82647
543	4.517	1379.80005	-388.22827	1634.92468	367.27722	-119.60270	1322.76563	-415.31320	-13.40536	1340.84290	454.50482	40.65049	5.05434	1074.84729	-329.62317	-5.98590	-115.14664	128.07928	54.31627	-498.40167	-120.54743	-2.74976
544	4.525	1379.78259	-388.41086	1634.82605	367.34390	-121.42224	1323.00171	-414.88663	-14.21154	1340.73828	449.86688	42.37540	8.15063	1062.21069	-328.49243	-6.27470	-86.82704	126.55630	51.65040	-511.24933	-119.69826	-2.73528
545	4.533	1380.34277	-388.61371	1634.25049	367.31171	-123.07796	1323.17346	-414.72968	-14.81481	1340.43652	446.72067	44.46400	12.17406	1049.60950	-327.43640	-6.47204	-58.86184	125.55342	48.90381	-524.01465	-118.79456	-2.79207
546	4.542	1381.43066	-388.83142	1633.17981	367.19019	-124.54411	1323.28345	-414.91980	-15.22867	1339.91235	444.90338	47.62393	18.16433	1036.93713	-326.58063	-6.48405	-31.01999	124.91510	46.32970	-536.69116	-117.93507	-2.83494
547	4.550	1382.98938	-389.06714	1631.60059	366.98331	-125.79799	1323.32837	-415.50629	-15.49681	1339.13281	445.06372	52.20789	27.59355	1024.06836	-326.07257	-6.28907	-3.85086	124.43716	43.88552	-549.31750	-117.18373	-2.80338
548	4.558	1384.96826	-389.31372	1629.50745	366.68579	-126.83362	1323.30029	-416.49792	-15.68384	1338.05212	448.78644	57.84798	41.14169	1010.90692	-326.02142	-5.90547	21.50674	123.97802	41.32058	-561.93854	-116.46742	-2.74639
549	4.567	1387.33545	-389.55701	1626.90576	366.28885	-127.66853	1323.18628	-417.85745	-15.85416	1336.61829	457.50681	63.57289	57.38816	997.56964	-326.24847	-5.46152	43.94534	123.49855	38.34709	-574.57642	-115.69638	-2.75432
550	4.575	1390.07507	-389.81171	1623.80725	365.78760	-128.33226	1322.97156	-419.50604	-16.04803	1334.79517	471.29892	68.28531	73.15332	984.35883	-326.33804	-5.15420	62.72502	122.99661	34.80615	-587.22681	-114.89526	-2.84830
551	4.583	1393.16760	-390.15482	1620.22644	365.17838	-128.84116	1322.64380	-421.33890	-16.27665	1332.58252	488.93478	71.34304	85.56642	971.47070	-326.01080	-5.07411	77.42732	122.38817	30.73452	-599.87256	-114.12852	-2.97612
552	4.592	1396.56714	-390.73465	1616.19580	364.44864	-129.17958	1322.19714	-423.24670	-16.53045	1330.00623	508.89374	72.83234	93.84288	958.88739	-325.27155	-5.17521	87.89211	121.42582	26.25303	-612.49194	-113.38117	-3.09032
553	4.600	1400.19006	-391.74350	1611.79395	363.57544	-129.31578	1321.63342	-425.13190	-16.78398	1327.09253	530.09125	73.29469	99.14326	946.47705	-324.29825	-5.36281	94.17863	119.79906	21.38846	-625.05792	-112.59383	-3.18719
554	4.608	1403.92224	-393.34848	1607.16663	362.53888	-129.23944	1320.96411	-426.91080	-16.99227	1323.86548	551.94507	73.18922	103.06522	934.06775	-323.30899	-5.55941	96.42511	117.42648	16.08379	-637.57898	-111.75391	-3.28970
555	4.617	1407.64099	-395.60425	1602.52612	361.33896	-128.97180	1320.20886	-428.50668	-17.08953	1320.36658	574.17224	72.54414	106.46881	921.54047	-322.42911	-5.74232	94.67529	114.70651	10.51065	-650.11462	-110.91805	-3.39482
556	4.625	1411.23230	-398.39014	1598.11633	359.99847	-128.55315	1319.39441	-429.84958	-17.00838	1316.66968	596.61896	71.04377	109.41490	908.90552	-321.63919	-5.92301	88.91843	112.42059	5.38930	-662.69409	-110.16544	-3.45552
557	4.633	1414.59863	-401.43820	1594.14417	358.55234	-128.03256	1318.55017	-430.88324	-16.70680	1312.88513	619.14886	68.39289	111.68134	896.23853	-320.86362	-6.09522	79.44989	111.22226	1.72138	-675.30341	-109.51874	-3.45690
558	4.642	1417.66370	-404.45685	1590.72302	357.04153	-127.44662	1317.69873	-431.57178	-16.17405	1309.15393	641.60455	64.54376	113.14003	883.59003	-320.05862	-6.23511	67.23131	111.19003	-0.05870	-687.95764	-108.92328	-3.44168
559	4.650	1420.37817	-407.23959	1587.86987	355.51361	-126.79855	1316.84900	-431.90262	-15.42521	1305.63086	663.84967	59.64166	113.82997	870.96887	-319.21805	-6.34126	53.71791	111.92279	-0.47204	-700.66504	-108.31178	-3.42146
560	4.658	1422.71973	-409.68396	1585.54529	354.02017	-126.07563	1315.99695	-431.88309	-14.50240	1302.46423	685.82178	53.87681	113.88078	858.35229	-318.36996	-6.43793	40.15721	112.94019	-0.40138	-713.35925	-107.65325	-3.35237
561	4.667	1424.68616	-411.75876	1583.69482	352.61554	-125.28871	1315.13379	-431.53238	-13.47340	1299.78369	707.54016	47.42355	113.43152	845.71777	-317.56937	-6.53875	27.08369	113.94121	-0.40995	-725.93329	-106.95871	-3.22228
562	4.675	1426.28687	-413.46857	1582.27039	351.35846	-124.48133	1314.24792	-430.87561	-12.42436	1297.69727	729.06732	40.48626	112.62199	833.07568	-316.84070	-6.63705	14.46206	114.83994	-0.64965	-738.32104	-106.28792	-3.08900
563	4.683	1427.53577	-414.82910	1581.23767	350.31073	-123.70397	1313.32556	-429.94452	-11.45593	1296.28809	750.47015	33.30368	111.58168	820.45575	-316.11823	-6.73704	2.08560	115.69049	-1.04960	-750.52136	-105.69031	-3.00968
564	4.692	1428.44751	-415.85425	1580.57471	349.53006	-122.98930	1312.35693	-428.78391	-10.67933	1295.60022	771.81989	26.03653	110.32954	807.89026	-315.27792	-6.86422	-10.21372	116.59833	-1.47257	-762.52716	-105.11820	-2.93249
565	4.700	1429.03552	-416.55157	1580.26770	349.05710	-122.34899	1311.34241	-427.46262	-10.20285	1295.61780	793.24274	18.69787	108.72371	795.42596	-314.23813	-7.03710	-22.53222	117.64484	-1.81646	-774.26990	-104.49785	-2.64565
566	4.708	1429.31189	-416.92230	1580.30786	348.90488	-121.78693	1310.29089	-426.07236	-10.10380	1296.26233	814.97687	11.21926	106.58813	783.11816	-312.98260	-7.26876	-34.90624	118.83168	-2.05367	-785.61920	-103.84052	-1.89050
567	4.717	1429.28711	-416.96326	1580.68713	349.05930	-121.31031	1309.21948	-424.70142	-10.39680	1297.42749	837.29285	3.59134	103.86186	770.96533	-311.51813	-7.58377	-47.32683	120.08086	-2.20990	-796.40674	-103.16789	-0.54644
568	4.725	1428.97131	-416.66882	1581.39758	349.48572	-120.93003	1308.15479	-423.40573	-11.02020	1299.01660	860.32214	-4.07110	100.58385	758.83911	-309.92188	-7.96173	-59.76735	121.28958	-2.32028	-806.47345	-102.45168	1.35649
569	4.733	1428.37427	-416.03204	1582.43005	350.13297	-120.65780	1307.12817	-422.19949	-11.84971	1300.95349	884.06903	-11.64366	96.79544	746.57306	-308.40387	-8.28913	-72.20711	122.39368	-2.40723	-815.65784	-101.71146	3.73117
570	4.742	1427.50659	-415.04498	1583.77356	350.93942	-120.50414	1306.17261	-421.06195	-12.73666	1303.17383	908.52875	-19.06088	92.53786	734.10461	-307.22812	-8.42575	-84.63103	123.40395	-2.48160	-823.78857	-100.99965	6.40848
571	4.750	1426.38000	-413.69809	1585.41541	351.84500	-120.47906	1305.32263	-419.95386	-13.55088	1305.61206	933.65649	-26.23816	87.91933	721.44617	-306.53098	-8.31482	-97.02983	124.38158	-2.54306	-830.78564	-100.31245	9.13055
572	4.758	1425.00757	-411.97906	1587.34192	352.80072	-120.59948	1304.61584	-418.84061	-14.19793	1308.19250	959.33484	-33.10720	83.07699	708.67078	-306.15598	-8.05676	-109.39604	125.36649	-2.58256	-836.67383	-99.69348	11.75829
573	4.767	1423.40332	-409.87241	1589.53931	353.77264	-120.89237	1304.08752	-417.71362	-14.61865	1310.83228	985.46832	-39.74510	78.04333	695.93970	-305.74957	-7.84305	-121.71887	126.34558	-2.59665	-841.41547	-99.34983	14.53451
574	4.775	1421.58044	-407.36038	1591.99695	354.74274	-121.37608	1303.76123	-416.59836	-14.79496	1313.45203	1012.00208	-46.32336	72.76311	683.35883	-305.09561	-7.77017	-134.01010	127.29853	-2.60628	-844.78796	-99.50073	18.14962
575	4.783	1419.54761	-404.42780	1594.71191	355.70303	-122.03172	1303.64575	-415.54526	-14.75238	1315.98718	1038.79651	-52.91566	67.27129	670.88843	-304.22534	-7.78883	-146.31451	128.24228	-2.65181	-846.38611	-100.07328	23.46925
576	4.792	1417.30322	-401.07202	1597.69629	356.64377	-122.79488	1303.73669	-414.60880	-14.54504	1318.39673	1065.56299	-59.42022	61.75529	658.45190	-303.24200	-7.81710	-158.67583	129.20084	-2.74829	-845.68042	-100.64840	31.00100
577	4.800	1414.82751	-397.31949	1600.98193	357.54141	-123.57267	1304.01868	-413.82910	-14.23011	1320.66626	1091.93970	-65.64694	56.45768	646.01611	-302.19916	-7.82899	-171.11234	130.16939	-2.85207	-842.13885	-100.75188	40.46713
578	4.808	1412.07751	-393.24591	1604.62146	358.36035	-124.26918	1304.47119	-413.22992	-13.85104	1322.80420	1117.56006	-71.49129	51.55025	633.57806	-301.10736	-7.85536	-183.61621	131.13841	-2.90055	-835.33154	-100.11036	50.81686
579	4.817	1408.98938	-388.99158	1608.67310	359.06827	-124.80965	1305.07434	-412.82797	-13.43638	1324.83411	1142.12622	-77.16152	46.97511	621.12048	-299.98993	-7.91114	-196.16833	132.11076	-2.87978	-824.98621	-98.75381	60.67734
580	4.825	1405.49841	-384.75485	1613.16394	359.65015	-125.15468	1305.81262	-412.63763	-13.00137	1326.78418	1165.36572	-83.04773	42.41769	608.60089	-298.90494	-7.94683	-208.76358	133.08449	-2.83011	-811.04614	-97.08331	68.90717
581	4.833	1401.57263	-380.75000	1618.04578	360.11603	-125.29801	1306.67212	-412.66479	-12.54628	1328.67615	1186.67749	-88.97782	37.66344	595.99994	-297.88873	-7.91033	-221.40819	134.04877	-2.80147	-793.62299	-95.72364	74.83735
582	4.842	1397.23889	-377.14185	1623.18469	360.50421	-125.25267	1307.63257	-412.89716	-12.05733	1330.51758	1205.21399	-94.11671	32.88171	583.32605	-296.93607	-7.80515	-234.10136	134.99940	-2.81465	-772.81592	-95.13359	78.16032
583	4.850	1392.58545	-373.99622	1628.40002	360.87393	-125.03248	1308.66394	-413.29852	-11.51252	1332.29834	1220.66113	-98.03581	28.36708	570.57990	-296.03009	-7.66220	-246.83441	135.94516	-2.85153	-748.61072	-95.36180	78.81749
584	4.858	1387.74268	-371.27698	1633.52014	361.28726	-124.64250	1309.73132	-413.80862	-10.89110	1333.99915	1233.24512	-100.97662	24.30791	557.76642	-295.14020	-7.51170	-259.59836	136.88892	-2.87598	-721.00189	-96.17025	77.07065
585	4.867	1382.85425	-368.88562	1638.41663	361.79434	-124.08852	1310.80310	-414.35147	-10.18659	1335.60291	1242.89526	-103.06493	20.83703	544.92285	-294.23468	-7.38364	-272.39771	137.81412	-2.86545	-690.17236	-97.31427	73.55044
586	4.875	1378.04919	-366.71136	1643.00574	362.42981	-123.38287	1311.85364	-414.85217	-9.41086	1337.09961	1249.20239	-104.35117	17.89007	532.09723	-293.30853	-7.28633	-285.24219	138.71617	-2.83004	-656.52515	-98.69678	69.10903
587	4.883	1373.42871	-364.66260	1647.23230	363.21555	-122.53271	1312.86475	-415.24951	-8.58060	1338.48596	1251.89209	-105.13119	15.13593	519.28149	-292.37766	-7.18465	-298.12015	139.62244	-2.80212	-620.60022	-100.37124	64.58530
588	4.892	1369.06152	-362.67603	1651.05908	364.16241	-121.53327	1313.83093	-415.49451	-7.70514	1339.76343	1250.72278	-105.45016	12.31013	506.40570	-291.46863	-7.03752	-311.01492	140.55188	-2.80393	-582.95642	-102.49788	60.62518
589	4.900	1364.98828	-360.71854	1654.46570	365.26855	-120.37992	1314.75513	-415.54605	-6.78679	1340.93542	1245.58276	-105.02528	9.40113	493.44974	-290.60211	-6.86572	-323.93372	141.49980	-2.82792	-544.09302	-105.23617	57.58340
590	4.908	1361.23523	-358.78592	1657.44397	366.52277	-119.08166	1315.63770	-415.37476	-5.82462	1342.00696	1237.12708	-103.96984	6.51665	480.51645	-289.76740	-6.74747	-336.89594	142.46637	-2.85839	-504.45215	-108.59712	55.51780
591	4.917	1357.83264	-356.89368	1659.98547	367.91431	-117.66148	1316.47449	-414.96857	-4.82439	1342.98425	1226.66882	-102.87452	3.89213	467.74512	-288.94687	-6.72101	-349.91565	143.43402	-2.90311	-464.42548	-112.47851	54.31647
592	4.925	1354.82690	-355.07071	1662.08081	369.43466	-116.15938	1317.26379	-414.33182	-3.80771	1343.87061	1215.29443	-102.16994	1.87087	455.18396	-288.16516	-6.71570	-363.00238	144.33936	-2.98276	-424.39465	-116.80695	53.86729
593	4.933	1352.28162	-353.35944	1663.72827	371.06888	-114.64220	1318.00952	-413.48279	-2.80006	1344.66443	1203.40051	-101.74941	0.61271	442.80933	-287.47269	-6.61732	-376.14572	145.15491	-3.09291	-384.79822	-121.50401	54.09708
594	4.942	1350.26648	-351.80328	1664.93579	372.78870	-113.19016	1318.71313	-412.45914	-1.81500	1345.36011	1190.92578	-101.06020	0.03326	430.63034	-286.89148	-6.37623	-389.27853	146.01535	-3.16927	-346.08508	-126.41405	54.89658
595	4.950	1348.84180	-350.42401	1665.71570	374.55063	-111.86237	1319.36780	-411.32635	-0.85917	1345.94336	1177.82764	-99.64608	-0.01911	418.68335	-286.40729	-6.00015	-402.28778	147.16896	-3.10180	-308.65460	-131.34593	56.06822
596	4.958	1348.05090	-349.21399	1666.07776	376.29541	-110.67875	1319.96326	-410.16928	0.05811	1346.38245	1164.30359	-97.64083	0.22335	406.97400	-285.99939	-5.47370	-415.10040	148.64999	-2.87021	-272.88324	-136.11169	57.31905
597	4.967	1347.92480	-348.15070	1666.02551	377.95004	-109.62852	1320.48999	-409.06732	0.92432	1346.63208	1150.71362	-95.64106	0.42876	395.51282	-285.67151	-4.74400	-427.76010	150.07166	-2.64913	-239.05194	-140.57558	58.24276
598	4.975	1348.48645	-347.21811	1665.56238	379.43393	-108.68797	1320.93677	-408.08032	1.72261	1346.64929	1137.41028	-94.15656	0.36947	384.39066	-285.45264	-3.77330	-440.40161	151.04742	-2.62479	-207.15961	-144.73743	58.36181
599	4.983	1349.74597	-346.41034	1664.69202	380.66635	-107.82887	1321.29248	-407.25180	2.43419	1346.40759	1124.47705	-93.14949	0.11366	373.80823	-285.36591	-2.56649	-453.12543	151.68243	-2.76789	-176.89722	-148.70206	57.32378
600	4.992	1351.69800	-345.71902	1663.41150	381.56882	-107.01716	1321.55396	-406.61230	3.05045	1345.89905	1111.70508	-92.23139	-0.11101	364.06488	-285.41907	-1.14635	-465.91995	152.33356	-2.93640	-147.83655	-152.58723	55.13200
601	5.000	1354.33020	-345.12741	1661.71045	382.06757	-106.21597	1321.72961	-406.18115	3.58368	1345.12634	1098.89392	-91.22731	-0.22408	355.48328	-285.64621	0.47273	-478.72369	153.16321	-3.06458	-119.59442	-156.50723	52.17327
602	5.008	1357.62830	-344.62277	1659.58020	382.11462	-105.39719	1321.83191	-405.97076	4.06939	1344.09216	1086.03906	-90.26757	-0.32101	348.25494	-286.18787	2.33405	-491.50272	154.13091	-3.15422	-91.88953	-160.55145	48.99798
603	5.017	1361.55847	-344.21646	1657.02002	381.71851	-104.55167	1321.86853	-405.99271	4.55970	1342.79553	1073.24365	-89.45014	-0.47074	342.38525	-287.36288	4.69933	-504.25116	155.16064	-3.20656	-64.61926	-164.75967	46.06011
604	5.025	1366.04492	-343.95334	1654.03979	380.94781	-103.69015	1321.83801	-406.26205	5.10299	1341.23462	1060.55273	-88.66041	-0.66061	337.98230	-289.62271	8.21616	-516.97980	156.19827	-3.21633	-37.99615	-169.11057	43.55531
605	5.033	1370.95789	-343.92386	1650.65979	379.90097	-102.83578	1321.72925	-406.79254	5.72289	1339.40723	1047.91431	-87.75838	-0.87647	335.71759	-293.39462	13.78946	-529.70258	157.19385	-3.20372	-12.64819	-173.49280	41.37672
606	5.042	1376.11499	-344.29807	1646.92114	378.67340	-102.01814	1321.52234	-407.58743	6.41421	1337.30798	1035.27368	-86.77506	-1.10142	336.84503	-298.96039	22.02654	-542.41064	158.10780	-3.22660	10.46576	-177.76245	39.20757
607	5.050	1381.29797	-345.32779	1642.90234	377.34091	-101.27119	1321.19409	-408.63171	7.15205	1334.92651	1022.64502	-85.80370	-1.29046	342.53925	-306.36310	32.61755	-555.09064	158.95467	-3.33211	30.35333	-181.84354	36.68184
608	5.058	1386.28870	-347.24469	1638.72534	375.95090	-100.62871	1320.73071	-409.88342	7.90279	1332.24707	1010.07092	-84.85371	-1.42582	353.15216	-315.27780	44.25327	-567.75732	159.80132	-3.50935	46.31616	-185.68332	33.51434
609	5.067	1390.92053	-350.11758	1634.53540	374.51712	-100.11568	1320.13806	-411.27051	8.62973	1329.25391	997.54907	-83.89499	-1.55447	368.09900	-324.98761	55.22802	-580.43787	160.69235	-3.70371	58.09583	-189.11449	29.57084
610	5.075	1395.11841	-353.80267	1630.46838	373.02371	-99.74271	1319.43945	-412.70297	9.29715	1325.93970	985.03223	-82.89172	-1.72863	386.33038	-334.58957	64.25128	-593.14392	161.60895	-3.84708	65.80865	-191.82635	24.86914
611	5.083	1398.89392	-358.01382	1626.62830	371.44312	-99.51015	1318.66211	-414.09305	9.87713	1322.31079	972.47162	-81.82343	-1.93693	406.83353	-343.33234	70.89836	-605.87305	162.51826	-3.89104	69.74170	-193.47580	19.53386
612	5.092	1402.30310	-362.44009	1623.08264	369.75696	-99.41278	1317.83032	-415.37051	10.34758	1318.39001	959.83557	-80.75268	-2.12543	428.84912	-350.86356	75.50657	-618.62256	163.42485	-3.85479	70.13580	-193.85916	13.82222
613	5.100	1405.40674	-366.83398	1619.86621	367.96658	-99.43523	1316.96729	-416.48553	10.68316	1314.21704	947.11920	-79.73937	-2.27538	451.87592	-357.20654	78.74609	-631.39038	164.36162	-3.81860	67.09863	-193.08896	8.26293
614	5.108	1408.25061	-371.04099	1616.98792	366.09497	-99.55023	1316.09692	-417.40063	10.84935	1309.86499	934.35144	-78.71647	-2.41590	475.59888	-362.53992	81.23617	-644.15924	165.34619	-3.85802	60.69061	-191.62961	3.68863
615	5.117	1410.86096	-374.98615	1614.44177	364.18732	-99.72568	1315.24036	-418.08282	10.80418	1305.47205	921.57037	-77.59566	-2.56295	499.78220	-367.01556	83.37173	-656.90247	166.36603	-3.99344	51.17236	-190.04755	0.84102
616	5.125	1413.24976	-378.64587	1612.21423	362.31097	-99.93605	1314.41504	-418.49335	10.53073	1301.24097	908.80884	-76.41704	-2.71091	524.21448	-370.67822	85.28093	-669.61267	167.42207	-4.17268	39.29260	-188.68018	-0.25726
617	5.133	1415.41919	-382.02185	1610.29041	360.55185	-100.17644	1313.63403	-418.57751	10.08368	1297.38916	896.09955	-75.28416	-2.86382	548.76849	-373.45300	86.86193	-682.29218	168.53307	-4.30093	26.22400	-187.55426	-0.35875
618	5.142	1417.36780	-385.12347	1608.65613	359.00430	-100.46984	1312.90076	-418.29532	9.55689	1294.09021	883.43921	-74.22287	-3.01907	573.42700	-375.23022	87.93021	-694.92505	169.67244	-4.32489	13.02246	-186.53598	-0.30044
619	5.150	1419.09290	-387.95837	1607.29907	357.75195	-100.86041	1312.20593	-417.68561	8.97869	1291.45264	870.79224	-73.20276	-3.16964	598.17920	-376.01123	88.39516	-707.49213	170.78481	-4.28289	0.16809	-185.52913	-0.44471
620	5.158	1420.59265	-390.52948	1606.20837	356.84622	-101.39417	1311.52893	-416.85895	8.31124	1289.53027	858.16821	-72.23259	-3.33813	622.98749	-375.96643	88.30285	-719.98236	171.87531	-4.25580	-12.38495	-184.55247	-0.77389
621	5.167	1421.86609	-392.83487	1605.37415	356.29706	-102.09648	1310.84058	-415.90051	7.59233	1288.33325	845.59399	-71.34621	-3.55586	647.91052	-375.32315	87.73963	-732.34698	173.00021	-4.27159	-24.86523	-183.66672	-1.17908
622	5.175	1422.91296	-394.86929	1604.78723	356.07849	-102.96344	1310.10925	-414.82407	7.00415	1287.83813	833.02710	-70.56259	-3.81661	673.10168	-374.28085	86.76988	-744.45227	174.17830	-4.23554	-37.39984	-182.91904	-1.54658
623	5.183	1423.73401	-396.62567	1604.43848	356.14139	-103.97462	1309.31177	-413.62512	6.77053	1287.99963	820.40948	-69.86274	-4.06313	698.63708	-373.08289	85.46378	-756.08997	175.37885	-3.93554	-49.94952	-182.32689	-1.79239
624	5.192	1424.32996	-398.09641	1604.31885	356.42508	-105.11256	1308.43982	-412.32935	7.02797	1288.75610	807.76410	-69.15849	-4.22839	724.47833	-372.02826	83.90233	-767.02783	176.58354	-3.13308	-62.42340	-181.84151	-1.91595
625	5.200	1424.70166	-399.27390	1604.41919	356.86838	-106.36450	1307.49622	-410.99335	7.77142	1290.02600	795.17859	-68.36489	-4.31043	750.58759	-371.34790	82.13111	-777.07214	177.80386	-1.67669	-74.79639	-181.36633	-1.98022
626	5.208	1424.84998	-400.15103	1604.73047	357.42310	-107.70358	1306.49255	-409.69101	8.86414	1291.70740	782.71350	-67.49426	-4.38069	776.99469	-371.12836	80.12189	-786.08649	179.01465	0.42160	-87.11664	-180.84615	-2.04978
627	5.217	1424.77563	-400.72125	1605.24390	358.06534	-109.07413	1305.45618	-408.48590	10.11094	1293.69055	770.33319	-66.62572	-4.51170	803.78998	-371.32831	77.78545	-793.93408	180.12939	2.97484	-99.44641	-180.29788	-2.14169
628	5.225	1424.47913	-400.97845	1605.95007	358.80011	-110.40041	1304.43274	-407.40091	11.35233	1295.88953	757.95459	-65.83428	-4.70846	831.10431	-371.81213	75.02127	-800.42603	181.13680	5.70916	-111.81488	-179.74483	-2.21816
629	5.233	1423.96118	-400.91666	1606.83984	359.65305	-111.60751	1303.48096	-406.41656	12.49565	1298.25366	745.55487	-65.12284	-4.90241	859.06647	-372.41449	71.75042	-805.33118	182.26686	8.48093	-124.20538	-179.16663	-2.24179
630	5.242	1423.22290	-400.52908	1607.90295	360.64880	-112.63170	1302.66675	-405.49127	13.49342	1300.73901	733.16675	-64.39040	-5.02811	887.70471	-373.06622	67.94582	-808.40680	184.01202	11.60367	-136.56470	-178.50934	-2.22358
631	5.250	1422.26611	-399.80707	1609.12842	361.79468	-113.42565	1302.05212	-404.58728	14.32930	1303.27942	720.82172	-63.55807	-5.10719	916.87500	-373.84616	63.66288	-809.31354	186.91592	16.03631	-148.84088	-177.72572	-2.19976
632	5.258	1421.09375	-398.73843	1610.50281	363.07852	-113.97147	1301.68115	-403.70377	15.00772	1305.78943	708.55292	-62.71453	-5.22237	946.32904	-374.83023	59.02610	-807.38513	191.15022	23.04439	-161.05542	-176.83301	-2.20765
633	5.267	1419.71008	-397.30585	1612.01099	364.46884	-114.29034	1301.57410	-402.89099	15.53341	1308.18188	696.35510	-61.99818	-5.40756	975.82312	-375.93909	54.20309	-801.71228	196.27763	33.37249	-173.31348	-175.91620	-2.28927
634	5.275	1418.12036	-395.48697	1613.63745	365.91125	-114.43571	1301.73047	-402.22708	15.90049	1310.38989	684.13702	-61.38673	-5.61292	1005.09229	-376.99698	49.38508	-791.83667	201.42532	46.49083	-185.71295	-175.05026	-2.45339
635	5.283	1416.32849	-393.25787	1615.36890	367.33002	-114.47480	1302.13489	-401.78165	16.09850	1312.38428	671.80731	-60.74946	-5.77785	1033.76282	-377.85260	44.73589	-778.21143	205.54900	60.51134	-198.26056	-174.24605	-2.62686
636	5.292	1414.33313	-390.60303	1617.20227	368.63922	-114.47471	1302.76172	-401.59265	16.12390	1314.17761	659.35431	-60.02201	-5.88017	1061.33948	-378.41730	40.33085	-761.66058	207.72629	72.98564	-210.87170	-173.46564	-2.70160
637	5.300	1412.12109	-387.53433	1619.15417	369.75903	-114.49981	1303.57715	-401.66003	15.98862	1315.81616	646.80530	-59.22750	-5.92179	1087.30383	-378.63788	36.11326	-742.55981	207.56148	82.05479	-223.44751	-172.67697	-2.63941
638	5.308	1409.66028	-384.11862	1621.27185	370.62787	-114.60648	1304.54333	-401.95178	15.72458	1317.35999	634.19037	-58.40038	-5.90844	1111.25439	-378.45398	31.90511	-720.74854	205.30476	87.02988	-235.96326	-171.88437	-2.50500
639	5.317	1406.89368	-380.50748	1623.63953	371.20990	-114.83524	1305.62268	-402.41748	15.37887	1318.86328	621.55804	-57.53954	-5.85410	1132.91748	-377.80560	27.52320	-696.01990	201.43793	88.16668	-248.48288	-171.08337	-2.40874
640	5.325	1403.74487	-376.95044	1626.36548	371.50113	-115.21613	1306.78088	-402.99747	14.99592	1320.36084	608.94824	-56.62990	-5.79285	1152.06030	-376.64038	22.93220	-668.44897	196.21497	86.17542	-261.09586	-170.24472	-2.40916
641	5.333	1400.14136	-373.76129	1629.53821	371.53214	-115.77728	1307.98474	-403.62491	14.59984	1321.86389	596.33264	-55.68577	-5.75161	1168.48486	-374.91446	18.33954	-638.33289	189.68593	81.94439	-273.85303	-169.34476	-2.47311
642	5.342	1396.05847	-371.22034	1633.16150	371.36115	-116.54333	1309.20447	-404.23187	14.19253	1323.36353	583.65656	-54.74014	-5.71265	1182.07617	-372.64957	14.16926	-606.03748	181.98315	76.46742	-286.74103	-168.36922	-2.53792
643	5.350	1391.55481	-369.45767	1637.11975	371.05807	-117.53199	1310.41882	-404.76038	13.76028	1324.84167	570.93018	-53.80602	-5.63257	1192.80249	-369.92203	10.85925	-571.95111	173.36752	70.71658	-299.69650	-167.34798	-2.56586
644	5.358	1386.76807	-368.41003	1641.21582	370.68750	-118.75199	1311.61951	-405.17047	13.27337	1326.28064	558.20532	-52.85816	-5.49997	1200.61084	-366.75308	8.57569	-536.43024	164.09055	65.41639	-312.66336	-166.35724	-2.55072
645	5.367	1381.87195	-367.88144	1645.24573	370.30231	-120.19731	1312.80896	-405.43997	12.68115	1327.66956	545.50317	-51.85659	-5.35077	1205.27466	-363.13312	7.09870	-499.69659	154.37460	60.93416	-325.62134	-165.43256	-2.51327
646	5.375	1377.03101	-367.64905	1649.04980	369.95660	-121.83867	1313.99329	-405.56073	11.91901	1329.01184	532.83246	-50.78307	-5.21857	1206.44934	-359.11456	5.94912	-461.86646	144.48112	57.39661	-338.56262	-164.53802	-2.48089
647	5.383	1372.37866	-367.54056	1652.52112	369.72516	-123.62082	1315.17273	-405.53326	10.93547	1330.32593	520.25897	-49.63047	-5.09585	1204.04395	-354.70505	4.56608	-423.10690	134.76501	54.92636	-351.50467	-163.62457	-2.46860
648	5.392	1368.01367	-367.45374	1655.59595	369.70758	-125.47334	1316.33936	-405.36087	9.72166	1331.62964	507.91034	-48.36180	-4.94588	1198.51233	-349.87732	2.56036	-383.74109	125.66454	53.79084	-364.49756	-162.67822	-2.47176
649	5.400	1364.01172	-367.34592	1658.24255	370.00980	-127.32684	1317.47888	-405.04709	8.31698	1332.91870	495.94278	-46.90206	-4.72436	1190.66187	-344.91013	0.02447	-344.25906	117.55898	54.24439	-377.54910	-161.71198	-2.47469
650	5.408	1360.43860	-367.22229	1660.45166	370.70779	-129.12462	1318.57104	-404.60077	6.79229	1334.16357	484.50851	-45.18586	-4.38112	1181.14429	-340.47971	-2.50652	-305.26202	110.60011	56.12511	-390.59021	-160.74344	-2.48096
651	5.417	1357.35657	-367.11670	1662.22656	371.80573	-130.83369	1319.58813	-404.04266	5.22150	1335.31921	473.70532	-43.21329	-3.86140	1170.22583	-337.23386	-4.44915	-267.34427	104.67912	58.68496	-403.57593	-159.80212	-2.51963
652	5.425	1354.82434	-367.06732	1663.57581	373.21771	-132.43683	1320.49939	-403.40717	3.65923	1336.33521	463.62836	-41.08125	-3.12390	1158.07715	-335.32568	-5.50606	-230.94533	99.56994	60.95100	-416.55298	-158.91147	-2.60969
653	5.433	1352.89648	-367.10596	1664.51123	374.79706	-133.89912	1321.27771	-402.74353	2.14801	1337.16479	454.53534	-38.96966	-2.14843	1145.06848	-334.36279	-5.77832	-196.26489	95.17107	62.23297	-429.57782	-158.05203	-2.72715
654	5.442	1351.61877	-367.25446	1665.04089	376.39090	-135.16541	1321.90649	-402.11679	0.72753	1337.77747	446.87097	-37.02216	-0.91505	1131.67725	-333.76257	-5.65079	-163.30850	91.63950	62.27145	-442.64001	-157.18872	-2.80869
655	5.450	1351.01831	-367.52133	1665.16089	377.88123	-136.19864	1322.38440	-401.59827	-0.57766	1338.16052	441.00787	-35.12940	0.65109	1118.22864	-333.16531	-5.49568	-131.96175	89.28649	61.08561	-455.67004	-156.32269	-2.79733
656	5.458	1351.09216	-367.90973	1664.85901	379.19415	-136.99353	1322.72083	-401.24741	-1.75719	1338.31384	436.90283	-32.68625	2.86524	1104.83069	-332.53256	-5.44691	-101.98277	88.39061	58.83696	-468.58496	-155.48755	-2.69564
657	5.467	1351.80688	-368.42657	1664.12244	380.28934	-137.55368	1322.92139	-401.09882	-2.80161	1338.24622	434.19998	-28.52877	6.68806	1091.55957	-331.89093	-5.46393	-73.03467	89.15406	55.77467	-481.35962	-154.69754	-2.56868
658	5.475	1353.10669	-369.06589	1662.94250	381.14426	-137.87213	1322.97754	-401.16437	-3.70743	1337.96985	433.07425	-21.44218	13.88865	1078.53027	-331.16263	-5.50491	-44.85082	91.75625	52.19999	-494.04736	-153.92654	-2.49270
659	5.483	1354.93066	-369.79108	1661.32153	381.74271	-137.92723	1322.86914	-401.44724	-4.48636	1337.49243	434.91083	-11.15706	26.02394	1065.78198	-330.27231	-5.58357	-17.41021	96.30590	48.41829	-506.72302	-153.15448	-2.49562
660	5.492	1357.23096	-370.55386	1659.27625	382.07376	-137.68988	1322.57581	-401.95151	-5.15538	1336.80701	441.57556	1.04799	42.44406	1053.27466	-329.23709	-5.75551	8.98812	102.71358	44.65548	-519.42505	-152.40331	-2.55057
661	5.500	1359.98157	-371.32410	1656.83093	382.13693	-137.14189	1322.09070	-402.67523	-5.71484	1335.88379	453.85526	12.85300	59.49726	1040.93384	-328.16342	-6.05746	33.78862	110.64341	40.98737	-532.12512	-151.70534	-2.62710
662	5.508	1363.17468	-372.09363	1654.00757	381.94510	-136.29480	1321.42407	-403.59586	-6.13677	1334.66931	470.87375	22.24417	72.63254	1028.60205	-327.22736	-6.40102	56.34066	119.55900	37.34282	-544.75232	-151.05270	-2.70505
663	5.517	1366.80945	-372.87006	1650.82202	381.52475	-135.18971	1320.59900	-404.66769	-6.37988	1333.09802	490.95477	28.65725	79.75674	1016.01636	-326.63977	-6.54979	76.00378	128.81757	33.57430	-557.27136	-150.40350	-2.74852
664	5.525	1370.87610	-373.68469	1647.29187	380.91425	-133.87758	1319.64453	-405.83960	-6.42086	1331.11292	512.76062	32.99104	82.36984	1002.99011	-326.51398	-6.31687	92.16333	137.77043	29.51871	-569.72681	-149.73253	-2.73901
665	5.533	1375.33826	-374.60135	1643.44531	380.15091	-132.40221	1318.59058	-407.07822	-6.26683	1328.68433	535.59479	36.60897	83.59509	989.70154	-326.62820	-5.84327	104.25607	145.82858	24.96518	-582.20337	-149.04614	-2.71620
666	5.542	1380.11755	-375.69492	1639.32593	379.25125	-130.80501	1317.46875	-408.36603	-5.94157	1325.81641	559.02948	40.28863	85.60272	976.57684	-326.53540	-5.50870	111.80785	152.55562	19.64369	-594.73218	-148.34689	-2.74413
667	5.550	1385.08887	-377.01459	1634.99658	378.20514	-129.13724	1316.31653	-409.67636	-5.47157	1322.54590	582.67957	43.89049	88.72505	963.83801	-326.03986	-5.50688	114.46803	157.75906	13.51319	-607.24402	-147.61391	-2.85498
668	5.558	1390.08984	-378.58438	1630.54724	376.99054	-127.45602	1315.17175	-410.96002	-4.88076	1318.94531	606.26062	46.73665	92.13860	951.40869	-325.29907	-5.71206	112.11110	161.44159	7.29606	-619.65759	-146.81735	-3.03575
669	5.567	1394.93945	-380.43460	1626.10291	375.59058	-125.80826	1314.06042	-412.15353	-4.19095	1315.12915	629.60034	48.16288	94.84738	939.12256	-324.50464	-5.93552	105.04910	163.75078	2.41015	-631.98743	-145.94586	-3.25144
670	5.575	1399.46594	-382.60492	1621.82947	374.00055	-124.21647	1312.99158	-413.18573	-3.43090	1311.24731	652.60089	47.84550	96.27058	926.84253	-323.69540	-6.11969	94.25470	165.06433	-0.19334	-644.32178	-145.05081	-3.44652
671	5.583	1403.53394	-385.09821	1617.92847	372.23160	-122.67522	1311.96387	-413.97934	-2.62727	1307.47485	675.24139	45.88648	96.41162	914.52429	-322.79865	-6.30131	81.29587	165.91322	-0.88936	-656.72095	-144.21140	-3.55404
672	5.592	1407.05127	-387.81247	1614.60620	370.32193	-121.16925	1310.97913	-414.46475	-1.74787	1304.00977	697.54950	42.71240	95.72638	902.19250	-321.76880	-6.48864	67.76392	166.67741	-0.75451	-669.15863	-143.42719	-3.55029
673	5.600	1409.95459	-390.50195	1612.01367	368.35062	-119.69950	1310.04846	-414.59506	-0.67871	1301.05444	719.55389	38.82080	94.82791	889.82690	-320.70483	-6.62160	54.59428	167.48631	-0.58763	-681.57043	-142.64636	-3.46061
674	5.608	1412.20300	-392.82373	1610.19775	366.44290	-118.28525	1309.18665	-414.34406	0.67636	1298.75818	741.26910	34.58152	94.21468	877.36926	-319.77789	-6.65318	41.95414	168.36618	-0.68551	-693.94397	-141.87749	-3.31472
675	5.617	1413.78613	-394.46045	1609.10962	364.75757	-116.94998	1308.40540	-413.70410	2.27478	1297.16565	762.69580	30.23912	94.13266	864.82104	-319.03784	-6.62239	29.63771	169.32721	-1.02589	-706.30579	-141.16605	-3.15405
676	5.625	1414.73303	-395.23016	1608.64966	363.45099	-115.71907	1307.70947	-412.70065	3.94888	1296.23804	783.88885	25.92710	94.52570	852.24341	-318.36093	-6.61308	17.40847	170.36252	-1.44413	-718.61963	-140.48761	-3.03394
677	5.633	1415.10876	-395.11871	1608.70862	362.62698	-114.61688	1307.09534	-411.41058	5.52485	1295.92090	805.08948	21.59635	95.05444	839.70300	-317.56488	-6.66384	5.12039	171.44727	-1.78421	-730.75922	-139.76965	-2.91985
678	5.642	1415.00635	-394.25073	1609.18555	362.30304	-113.65269	1306.55530	-409.96057	6.89939	1296.17334	826.66223	17.05479	95.25177	827.24756	-316.53644	-6.75678	-7.25878	172.54855	-1.99282	-742.57477	-138.99683	-2.62955
679	5.650	1414.53711	-392.84094	1609.99207	362.42081	-112.81650	1306.08716	-408.49368	8.02410	1296.95984	848.81482	12.13949	94.73776	814.89844	-315.27722	-6.89490	-19.68459	173.63625	-2.11964	-753.95386	-138.17038	-1.95874
680	5.658	1413.82373	-391.15024	1611.04871	362.88971	-112.08949	1305.69788	-407.12222	8.86602	1298.23816	871.51624	6.86090	93.35153	802.66461	-313.85828	-7.13234	-32.11258	174.70465	-2.24764	-764.83398	-137.24498	-0.80348
681	5.667	1412.99207	-389.45102	1612.28345	363.62598	-111.45576	1305.40088	-405.90054	9.40402	1299.95288	894.68787	1.42951	91.17371	790.53247	-312.37405	-7.48684	-44.52570	175.79010	-2.40590	-775.16846	-136.21490	0.85639
682	5.675	1412.15747	-387.99603	1613.63477	364.56558	-110.91407	1305.21082	-404.82993	9.65089	1302.03723	918.30298	-3.89120	88.42279	778.41016	-310.96286	-7.85022	-56.90665	176.92833	-2.54913	-784.89514	-135.13496	2.99768
683	5.683	1411.40063	-386.98221	1615.06445	365.65842	-110.48450	1305.14185	-403.88260	9.66108	1304.42053	942.31891	-8.96728	85.27911	766.12354	-309.81439	-8.03118	-69.23283	178.10242	-2.62479	-793.95306	-134.01187	5.52666
684	5.692	1410.73242	-386.50558	1616.57947	366.85779	-110.19655	1305.20801	-403.02676	9.51678	1307.02808	966.66034	-13.82433	81.77528	753.56348	-309.02667	-7.93614	-81.49159	179.25732	-2.63058	-802.28943	-132.77902	8.25453
685	5.700	1410.05273	-386.51584	1618.25537	368.11389	-110.06429	1305.42151	-402.24057	9.31377	1309.77881	991.27374	-18.56365	77.80559	740.84802	-308.43228	-7.69846	-93.69672	180.35028	-2.60042	-809.78778	-131.44177	11.01230
686	5.708	1409.12708	-386.79999	1620.24915	369.37607	-110.07868	1305.78833	-401.51364	9.15559	1312.59021	1016.11285	-23.24787	73.26396	728.20746	-307.72726	-7.54982	-105.90512	181.38435	-2.57149	-816.20367	-130.26921	13.86573
687	5.717	1407.61914	-387.04483	1622.77197	370.60120	-110.23112	1306.30188	-400.84500	9.14305	1315.39111	1041.07849	-27.85007	68.23495	715.71075	-306.78278	-7.57864	-118.18188	182.39183	-2.57288	-821.25787	-129.61383	17.16618
688	5.725	1405.20508	-386.99652	1626.00854	371.76059	-110.53006	1306.94055	-400.24280	9.34852	1318.13147	1066.02844	-32.30731	63.04714	703.24866	-305.70895	-7.68043	-130.53679	183.39900	-2.60948	-824.73737	-129.35684	21.37320
689	5.733	1401.72095	-386.60852	1630.01526	372.83539	-110.96650	1307.66797	-399.72360	9.78478	1320.78467	1090.73877	-36.51796	58.13413	690.73523	-304.66068	-7.71580	-142.92830	184.42101	-2.65134	-826.35107	-128.89021	26.90860
690	5.742	1397.22693	-386.02057	1634.68115	373.80139	-111.46993	1308.44556	-399.30930	10.39067	1323.34094	1114.71985	-40.26124	53.78641	678.21484	-303.66199	-7.66493	-155.32478	185.46109	-2.66050	-825.59839	-127.75539	34.01524
691	5.750	1391.94275	-385.40396	1639.78821	374.62262	-111.92094	1309.24707	-399.02222	11.05287	1325.79785	1137.21680	-43.32926	49.88862	665.77466	-302.64093	-7.61287	-167.73265	186.50166	-2.63335	-821.94806	-125.87347	42.45435
692	5.758	1386.13281	-384.85861	1645.11047	375.26297	-112.19836	1310.06409	-398.87616	11.65626	1328.15100	1157.61694	-45.84617	45.90482	653.39868	-301.59308	-7.61814	-180.17249	187.51208	-2.60797	-815.04315	-123.27542	51.41069
693	5.767	1380.02698	-384.40891	1650.47363	375.70673	-112.21227	1310.89954	-398.87030	12.12789	1330.39111	1175.85107	-48.30562	41.26960	640.99152	-300.58188	-7.66310	-192.65706	188.47684	-2.62432	-804.72784	-120.12983	59.87949
694	5.775	1373.79114	-384.02139	1655.75842	375.97458	-111.92086	1311.75732	-398.99841	12.46313	1332.50854	1192.22192	-51.11900	35.87708	628.51520	-299.62036	-7.70371	-205.19260	189.40878	-2.68534	-791.02686	-116.96946	67.07928
695	5.783	1367.53552	-383.62854	1660.88416	376.12473	-111.33388	1312.63745	-399.26016	12.73613	1334.50037	1206.77991	-54.06347	30.24168	615.97687	-298.69168	-7.69147	-217.77843	190.33115	-2.75435	-774.05530	-114.47879	72.46588
696	5.792	1361.34302	-383.17682	1665.79602	376.23984	-110.48972	1313.53333	-399.64941	13.06361	1336.36731	1219.18103	-56.45872	25.07516	603.35425	-297.80643	-7.59253	-230.40315	191.25632	-2.78518	-753.85645	-112.95082	75.58119
697	5.800	1355.29175	-382.66370	1670.45813	376.40543	-109.41673	1314.42981	-400.13126	13.53384	1338.10498	1229.17285	-57.97001	20.64368	590.64703	-296.96118	-7.43642	-243.05296	192.17462	-2.76254	-730.36066	-112.13696	76.14938
698	5.808	1349.45483	-382.11987	1674.84412	376.68320	-108.11747	1315.30420	-400.64099	14.17727	1339.69995	1236.56873	-58.66142	16.73739	577.91217	-296.12720	-7.28942	-255.72693	193.06860	-2.71237	-703.51904	-111.66017	74.34695
699	5.817	1343.88611	-381.56271	1678.92627	377.09375	-106.58502	1316.13672	-401.10428	14.99075	1341.13892	1240.73206	-58.36253	13.14607	565.19385	-295.29266	-7.17170	-268.44458	193.94211	-2.67236	-673.46265	-111.35711	70.84491
700	5.825	1338.61707	-380.98465	1682.66931	377.62396	-104.81908	1316.91528	-401.45688	15.95955	1342.41968	1240.80566	-56.76260	9.81354	552.48987	-294.45428	-7.05823	-281.22217	194.81371	-2.65630	-640.58142	-111.23344	66.54155
701	5.833	1333.67236	-380.38208	1686.03601	378.25101	-102.82771	1317.63477	-401.65387	17.05854	1343.55396	1236.53333	-54.04922	6.67467	539.79736	-293.60587	-6.94828	-294.03558	195.69704	-2.65072	-605.47522	-111.35192	62.25165
702	5.842	1329.08313	-379.77109	1688.99646	378.96478	-100.62951	1318.29541	-401.66992	18.25227	1344.56519	1228.47559	-50.93584	3.80199	527.14539	-292.76260	-6.87870	-306.83734	196.59393	-2.64324	-568.75867	-111.82844	58.52878
703	5.850	1324.88684	-379.17529	1691.53003	379.77051	-98.26018	1318.90198	-401.49802	19.50433	1345.47729	1217.58545	-48.08805	1.62556	514.56854	-291.95065	-6.86120	-319.61316	197.48991	-2.63174	-530.87964	-112.80390	55.64362
704	5.858	1321.12231	-378.61542	1693.62451	380.67361	-95.77262	1319.45984	-401.15326	20.79023	1346.30054	1204.89575	-45.71534	0.51894	502.07053	-291.17715	-6.84980	-332.38358	198.36670	-2.61553	-492.13519	-114.31523	53.64895
705	5.867	1317.83533	-378.11673	1695.27234	381.66614	-93.22743	1319.97021	-400.67856	22.10541	1347.02747	1191.37146	-43.65820	0.32581	489.64496	-290.43008	-6.78427	-345.15176	199.21594	-2.60575	-452.82773	-116.21195	52.42714
706	5.875	1315.08447	-377.72797	1696.46851	382.72195	-90.68521	1320.43152	-400.14294	23.46584	1347.64832	1177.75757	-41.79903	0.55743	477.33551	-289.69568	-6.61640	-357.89539	200.05301	-2.61825	-413.37463	-118.31219	51.78425
707	5.883	1312.93713	-377.51843	1697.21130	383.79837	-88.20471	1320.84229	-399.63223	24.89996	1348.16821	1164.46863	-40.24889	0.75614	465.24530	-288.96469	-6.29917	-370.61090	200.92194	-2.64922	-374.27673	-120.61700	51.61858
708	5.892	1311.45496	-377.55139	1697.50146	384.84283	-85.83401	1321.20349	-399.23248	26.42449	1348.59668	1151.54504	-39.04878	0.69286	453.47061	-288.24701	-5.80861	-383.32129	201.85393	-2.68260	-336.00824	-123.23314	51.93064
709	5.900	1310.68469	-377.87128	1697.34204	385.79999	-83.59624	1321.51770	-399.00198	28.00315	1348.91333	1138.81006	-38.01616	0.45008	442.03680	-287.59222	-5.14785	-396.03586	202.82822	-2.70786	-298.96356	-126.14021	52.64045
710	5.908	1310.65588	-378.50568	1696.73926	386.61429	-81.48765	1321.78674	-398.94775	29.51616	1349.05151	1126.13440	-37.01942	0.22636	430.93866	-287.05411	-4.29450	-408.72809	203.77940	-2.73555	-263.48956	-129.15497	53.48873
711	5.917	1311.37952	-379.46066	1695.69727	387.23090	-79.48808	1322.01172	-399.03650	30.79625	1348.92676	1113.50232	-36.11175	0.07100	420.26624	-286.63336	-3.18499	-421.37585	204.62982	-2.80402	-229.86664	-132.07010	54.08175
712	5.925	1312.85059	-380.72125	1694.21472	387.59790	-77.57054	1322.19128	-399.23062	31.71492	1348.48779	1100.90906	-35.32819	-0.09069	410.29523	-286.29831	-1.76008	-434.00629	205.35764	-2.93396	-198.17236	-134.78342	53.96160
713	5.933	1315.05383	-382.26804	1692.29004	387.66977	-75.70978	1322.32117	-399.51395	32.22204	1347.73816	1088.30713	-34.53943	-0.28324	401.43167	-286.08038	0.01419	-446.65662	206.05133	-3.08429	-168.18561	-137.35298	52.74687
714	5.942	1317.96057	-384.08331	1689.92273	387.41687	-73.89486	1322.39148	-399.89087	32.32845	1346.71155	1075.65015	-33.56456	-0.45866	393.99988	-286.14600	2.21371	-459.32281	206.83936	-3.19479	-139.47314	-139.96713	50.36145
715	5.950	1321.52332	-386.13690	1687.11121	386.83963	-72.13898	1322.38977	-400.37070	32.09040	1345.43628	1062.96130	-32.37594	-0.58646	388.11053	-286.77618	5.13488	-471.98419	207.76486	-3.24908	-111.60394	-142.83514	47.13902
716	5.958	1325.67859	-388.38016	1683.85156	385.97693	-70.47612	1322.30298	-400.96045	31.60808	1343.91895	1050.32764	-31.15033	-0.68388	383.91095	-288.29294	9.45852	-484.62863	208.78012	-3.26986	-84.34601	-146.04468	43.62729
717	5.967	1330.35779	-390.76486	1680.14636	384.89835	-68.94926	1322.11877	-401.67499	31.03133	1342.14661	1037.80908	-30.09065	-0.79946	382.03006	-290.98056	16.05672	-497.22064	209.85188	-3.27720	-57.76685	-149.53210	40.28222
718	5.975	1335.49805	-393.25735	1676.00818	383.68256	-67.60075	1321.82703	-402.54196	30.54076	1340.10901	1025.37488	-29.21978	-0.99208	383.61005	-295.00320	25.35355	-509.69421	211.03632	-3.25727	-32.25159	-153.20178	37.33939
719	5.983	1341.03955	-395.81641	1671.45264	382.39319	-66.46594	1321.42493	-403.58508	30.27849	1337.82910	1012.94885	-28.37658	-1.27421	389.72858	-300.31253	36.76572	-522.02850	212.40227	-3.18286	-8.46735	-156.92282	34.79715
720	5.992	1346.91333	-398.37216	1666.49194	381.06454	-65.56789	1320.91956	-404.80746	30.28041	1335.36133	1000.50854	-27.39358	-1.57925	400.71631	-306.57971	48.80576	-534.31201	213.86687	-3.07438	12.74170	-160.38344	32.39907
721	6.000	1353.04333	-400.85468	1661.14624	379.69830	-64.91631	1320.32629	-406.19217	30.46890	1332.75745	988.10229	-26.26175	-1.82960	415.98734	-313.26614	59.81533	-546.67554	215.22148	-2.98715	30.55157	-163.12393	29.74877
722	6.008	1359.35364	-403.24084	1655.45532	378.26971	-64.50974	1319.66833	-407.70767	30.70474	1330.03967	975.73798	-25.11944	-2.00884	434.46191	-319.81665	68.72365	-559.16858	216.34836	-2.94464	44.37445	-164.70593	26.52066
723	6.017	1365.76367	-405.56287	1649.48450	376.73926	-64.33518	1318.97583	-409.31046	30.84205	1327.20081	963.31970	-24.08758	-2.14083	455.09662	-325.79700	75.27533	-571.74982	217.29971	-2.94174	53.95026	-164.76862	22.53292
724	6.025	1372.17920	-407.87097	1643.32214	375.07062	-64.36317	1318.28540	-410.94156	30.74052	1324.20459	950.77356	-23.15505	-2.25382	477.12311	-330.94165	79.77877	-584.37805	218.20003	-2.97814	59.27954	-163.06441	17.74080
725	6.033	1378.48767	-410.18542	1637.07336	373.25366	-64.54724	1317.63684	-412.51669	30.28966	1320.98645	938.15875	-22.22363	-2.38689	500.05417	-335.15137	82.76658	-597.04510	219.16466	-3.05264	60.47595	-159.69565	12.38157
726	6.042	1384.56262	-412.48230	1630.85840	371.31982	-64.83903	1317.06873	-413.91940	29.50101	1317.48621	925.57336	-21.20340	-2.57217	523.61877	-338.42490	84.74934	-609.72766	220.24593	-3.14980	57.66534	-155.41357	7.15205
727	6.050	1390.28235	-414.72583	1624.80884	369.34265	-65.20917	1316.61279	-415.01617	28.53472	1313.71216	913.03326	-20.07511	-2.79585	547.66925	-340.78568	86.08369	-622.37439	221.39243	-3.24759	51.05115	-151.44235	3.01560
728	6.058	1395.55383	-416.90506	1619.05701	367.42795	-65.65572	1316.28918	-415.71579	27.53275	1309.79370	900.50861	-18.90448	-3.01303	572.10999	-342.27042	86.96236	-634.96075	222.50763	-3.33435	41.16797	-148.65944	0.57535
729	6.067	1400.31458	-419.02289	1613.71741	365.70007	-66.19998	1316.09851	-416.02182	26.46285	1305.98694	887.99371	-17.76123	-3.18818	596.87329	-342.93860	87.45478	-647.51910	223.56779	-3.39943	29.06934	-147.03638	-0.37333
730	6.075	1404.51990	-421.07605	1608.87170	364.28357	-66.87642	1316.01440	-415.99466	25.19697	1302.61365	875.47858	-16.62704	-3.31441	621.88013	-342.87183	87.54806	-660.08441	224.63797	-3.41784	16.05463	-146.03255	-0.54908
731	6.083	1408.13794	-423.07916	1604.57764	363.27313	-67.72222	1315.98511	-415.67645	23.67953	1299.95789	862.92371	-15.45179	-3.42808	646.98682	-342.21439	87.21592	-672.62585	225.76759	-3.38010	3.07666	-145.19165	-0.56933
732	6.092	1411.15027	-425.08102	1600.88806	362.70120	-68.77242	1315.94434	-415.07614	21.98253	1298.19678	850.32953	-14.25834	-3.58962	672.03723	-341.19836	86.46069	-685.05621	226.92865	-3.30480	-9.54517	-144.28564	-0.72467
733	6.100	1413.54382	-427.12967	1597.85864	362.53162	-70.05567	1315.82751	-414.19885	20.26204	1297.38550	837.76410	-13.10956	-3.81586	697.02057	-340.04620	85.27512	-697.26416	228.07703	-3.16247	-21.92065	-143.27888	-1.07182
734	6.108	1415.30176	-429.23871	1595.53760	362.68469	-71.58470	1315.58813	-413.07690	18.69926	1297.46875	825.27399	-12.03251	-4.05463	722.10596	-338.89011	83.63194	-709.08691	229.22176	-2.78652	-34.23022	-142.26492	-1.51609
735	6.117	1416.40564	-431.38947	1593.95581	363.07162	-73.34700	1315.20520	-411.78534	17.46500	1298.32666	812.84583	-11.04575	-4.24850	747.52502	-337.82053	81.52637	-720.29016	230.40231	-1.90567	-46.52429	-141.35413	-1.90328
736	6.125	1416.83691	-433.54007	1593.12085	363.61954	-75.30163	1314.67957	-410.43100	16.69491	1299.82300	800.45313	-10.18988	-4.38712	773.50891	-336.91016	78.94202	-730.62097	231.62253	-0.31585	-58.77649	-140.61743	-2.14452
737	6.133	1416.58069	-435.62973	1593.01660	364.27985	-77.38309	1314.02783	-409.12384	16.45390	1301.80261	788.05939	-9.47928	-4.48545	800.20996	-336.23999	75.82713	-739.87457	232.82895	1.98054	-71.01196	-140.08427	-2.25631
738	6.142	1415.63635	-437.59048	1593.60889	365.02560	-79.51198	1313.27734	-407.95197	16.70789	1304.07361	775.62177	-8.87477	-4.56255	827.59729	-335.98709	72.17965	-747.89636	233.95052	4.80562	-83.28796	-139.70633	-2.30373
739	6.150	1414.02686	-439.36185	1594.85620	365.84729	-81.60396	1312.46594	-406.96735	17.33471	1306.42981	763.15216	-8.30438	-4.65816	855.57056	-336.35239	68.06014	-754.53174	234.97086	7.92904	-95.60291	-139.34637	-2.34149
740	6.158	1411.79834	-440.90430	1596.71326	366.74756	-83.57132	1311.64270	-406.18396	18.17210	1308.70337	750.72534	-7.68121	-4.81290	884.11261	-337.38449	63.53723	-759.62061	236.00436	11.21184	-107.90723	-138.86888	-2.39296
741	6.167	1409.01270	-442.20459	1599.13220	367.73141	-85.32542	1310.86731	-405.59033	19.06455	1310.81250	738.38751	-6.94578	-5.00536	913.21399	-338.98233	58.70881	-763.06262	237.34758	14.83846	-120.19659	-138.21481	-2.47276
742	6.175	1405.73633	-443.26840	1602.06177	368.79431	-86.78864	1310.20081	-405.16544	19.88548	1312.78101	726.11450	-6.12779	-5.16755	942.75171	-341.01993	53.71030	-764.73547	239.43637	19.56313	-132.53699	-137.41016	-2.60291
743	6.183	1402.03650	-444.11465	1605.44263	369.91449	-87.91367	1309.69250	-404.88165	20.54725	1314.69702	713.86548	-5.31265	-5.27021	972.48218	-343.35754	48.66504	-764.16241	242.66476	26.60053	-144.95587	-136.56274	-2.75964
744	6.192	1397.97791	-444.77527	1609.20837	371.04892	-88.69975	1309.37317	-404.70740	20.99867	1316.63000	701.59137	-4.52297	-5.33836	1002.06946	-345.75769	43.68290	-760.49261	247.10019	36.89268	-157.37512	-135.77432	-2.86712
745	6.200	1393.61841	-445.27957	1613.28577	372.13547	-89.19486	1309.25879	-404.62326	21.20849	1318.58105	689.22949	-3.72026	-5.40573	1031.03467	-347.96371	38.90020	-753.17188	252.19559	50.15241	-169.71454	-135.03906	-2.88991
746	6.208	1389.01147	-445.63541	1617.59497	373.10812	-89.47800	1309.35107	-404.62689	21.15976	1320.49597	676.75018	-2.90349	-5.48258	1058.72217	-349.89575	34.42195	-742.51062	256.85846	64.65524	-181.99829	-134.31699	-2.84712
747	6.217	1384.21094	-445.83850	1622.05908	373.91977	-89.63470	1309.63623	-404.72260	20.85256	1322.31262	664.17609	-2.10108	-5.54560	1084.49841	-351.62234	30.17433	-729.32526	260.03903	78.10869	-194.34076	-133.61618	-2.75971
748	6.225	1379.27417	-445.89734	1626.61707	374.55240	-89.74593	1310.08521	-404.91730	20.29782	1324.00439	651.56531	-1.30978	-5.56593	1108.00940	-353.18561	25.92958	-714.10352	261.24478	88.69579	-206.84259	-132.91783	-2.66913
749	6.233	1374.25891	-445.83878	1631.21948	375.00903	-89.88524	1310.65979	-405.21655	19.52113	1325.58496	638.99432	-0.49945	-5.54197	1129.13818	-354.62091	21.58764	-696.70203	260.53915	95.48971	-219.49390	-132.14519	-2.64180
750	6.242	1369.21521	-445.69208	1635.81812	375.30020	-90.10880	1311.32556	-405.60797	18.58419	1327.08350	626.51831	0.33249	-5.48309	1147.81116	-356.04926	17.38455	-676.75061	258.22345	98.34415	-232.20587	-131.26170	-2.70158
751	6.250	1364.18506	-445.48041	1640.35950	375.43994	-90.44218	1312.05762	-406.05341	17.58233	1328.52454	614.12256	1.14718	-5.38937	1163.90576	-357.57401	13.75264	-654.08240	254.50479	97.63078	-244.91101	-130.32716	-2.79372
752	6.258	1359.20581	-445.22174	1644.78271	375.45157	-90.88358	1312.83508	-406.50839	16.59582	1329.93188	601.73419	1.94359	-5.27242	1177.20947	-359.12701	10.96363	-628.76965	249.43361	94.06818	-257.59149	-129.44269	-2.83127
753	6.267	1354.30969	-444.92679	1649.02710	375.37253	-91.43033	1313.63733	-406.94537	15.64786	1331.34021	589.27533	2.79268	-5.16438	1187.42358	-360.50446	8.93324	-601.00024	243.13138	88.65253	-270.25269	-128.66058	-2.77265
754	6.275	1349.52844	-444.60382	1653.04297	375.25241	-92.10049	1314.44727	-407.34659	14.71727	1332.78467	576.69940	3.74230	-5.07717	1194.23169	-361.54501	7.36937	-571.06189	235.87305	82.49122	-282.91205	-127.91753	-2.66167
755	6.283	1344.89966	-444.26288	1656.79187	375.14661	-92.92697	1315.25293	-407.68231	13.77197	1334.27417	564.02582	4.75113	-4.98315	1197.38818	-362.17963	5.97320	-539.35742	227.88751	76.52717	-295.60080	-127.06583	-2.59197
756	6.292	1340.46460	-443.91583	1660.23889	375.10419	-93.94106	1316.04285	-407.91354	12.78952	1335.78943	551.33514	5.76075	-4.86540	1196.83191	-362.28943	4.41990	-506.28876	219.28685	71.34731	-308.35086	-126.03716	-2.61115
757	6.300	1336.26624	-443.58673	1663.35352	375.15549	-95.16187	1316.80237	-408.01230	11.77819	1337.30310	538.74780	6.78565	-4.74052	1192.76953	-361.74741	2.41620	-472.09106	210.20764	67.15717	-321.16827	-124.92969	-2.67935
758	6.308	1332.34973	-443.31104	1666.11621	375.30804	-96.58968	1317.51404	-407.96985	10.78083	1338.79834	526.43854	7.90320	-4.60346	1185.70300	-360.64169	0.03052	-436.85559	200.87918	63.91939	-334.02353	-123.87807	-2.73498
759	6.317	1328.75806	-443.11746	1668.51929	375.54977	-98.20239	1318.16296	-407.78925	9.84610	1340.27417	514.59277	9.19550	-4.40234	1176.37878	-359.17462	-2.26982	-400.74841	191.61864	61.62557	-346.87582	-122.93130	-2.74737
760	6.325	1325.53406	-443.02710	1670.56140	375.85629	-99.95497	1318.74353	-407.47711	9.01015	1341.74146	503.30582	10.70117	-4.07780	1165.58325	-357.47620	-4.06312	-364.19440	182.83226	60.50318	-359.70001	-122.09867	-2.71681
761	6.333	1322.72644	-443.06390	1672.24609	376.19876	-101.78506	1319.26392	-407.04419	8.30271	1343.20935	492.57117	12.39630	-3.58252	1153.89441	-355.74060	-5.22492	-327.86328	174.90503	60.84750	-372.48770	-121.40002	-2.67486
762	6.342	1320.38660	-443.24817	1673.58411	376.55087	-103.62767	1319.73914	-406.51282	7.72942	1344.65857	482.36694	14.24040	-2.87367	1141.66052	-354.20294	-5.82900	-292.50586	167.99557	62.53057	-385.22714	-120.80151	-2.66851
763	6.350	1318.55652	-443.58038	1674.59131	376.89276	-105.43205	1320.18103	-405.92087	7.23035	1346.01978	472.72949	16.23781	-1.91718	1129.11316	-352.90231	-6.06232	-258.74652	161.96182	64.78199	-397.90198	-120.18599	-2.71542
764	6.358	1317.25830	-444.02258	1675.28394	377.20911	-107.16952	1320.59521	-405.31952	6.69817	1347.19446	463.79767	18.38909	-0.69300	1116.38318	-351.75137	-6.14291	-226.87558	156.52850	66.60199	-410.54300	-119.46951	-2.76985
765	6.367	1316.48950	-444.49951	1675.67737	377.48282	-108.82874	1320.98499	-404.77136	6.06978	1348.10645	455.84412	20.55484	0.80293	1103.53882	-350.72235	-6.21297	-196.81042	151.53925	67.35078	-423.22751	-118.68314	-2.76175
766	6.375	1316.23352	-444.94379	1675.78564	377.69360	-110.40417	1321.35242	-404.34912	5.37877	1348.72485	449.19489	22.48861	2.58515	1090.66772	-349.82999	-6.31154	-168.32916	147.05563	66.89639	-435.98306	-117.86932	-2.68286
767	6.383	1316.47656	-445.35059	1675.60864	377.82141	-111.88644	1321.69312	-404.12964	4.71582	1349.05298	443.97510	24.16790	4.77657	1077.86084	-349.06061	-6.40024	-141.24162	143.27304	65.38138	-448.75522	-116.99249	-2.59270
768	6.392	1317.21545	-445.78772	1675.10718	377.84784	-113.25704	1321.99292	-404.18140	4.16292	1349.11377	439.94156	26.12424	7.79698	1065.14783	-348.36530	-6.41737	-115.23473	140.39352	63.05603	-461.46817	-116.03642	-2.54445
769	6.400	1318.45056	-446.34052	1674.20703	377.75751	-114.47932	1322.23474	-404.55215	3.76189	1348.93701	436.86673	29.32505	12.65443	1052.50195	-347.67377	-6.35476	-89.75897	138.52969	60.25560	-474.06799	-115.08943	-2.54850
770	6.408	1320.18604	-447.04794	1672.84155	377.54260	-115.49484	1322.40845	-405.26505	3.51871	1348.54236	435.37640	34.47689	20.91567	1039.89221	-346.92856	-6.28968	-64.30865	137.67664	57.31427	-486.55771	-114.24669	-2.58582
771	6.417	1322.46704	-447.93030	1670.96619	377.20453	-116.24414	1322.51453	-406.31863	3.41912	1347.93079	437.18161	41.28287	33.59877	1027.26538	-346.15552	-6.30904	-38.80652	137.77751	54.40816	-499.01709	-113.49718	-2.62612
772	6.425	1325.38391	-449.02768	1668.55164	376.74588	-116.69678	1322.56042	-407.68253	3.44658	1347.08679	443.99103	48.44037	49.57137	1014.57074	-345.45468	-6.41607	-13.67398	138.76190	51.48181	-511.51758	-112.77129	-2.65569
773	6.433	1328.96106	-450.29694	1665.60803	376.15881	-116.85806	1322.55090	-409.29669	3.59854	1345.98096	456.13943	54.38956	65.47202	1001.84155	-344.91650	-6.52096	10.39282	140.47861	48.32184	-524.03113	-112.04917	-2.68885
774	6.442	1333.07849	-451.54865	1662.20190	375.42188	-116.75210	1322.47766	-411.08481	3.88241	1344.56970	472.46686	58.14117	77.80959	989.08496	-344.63535	-6.46863	32.66552	142.65527	44.71238	-536.48999	-111.37284	-2.73546
775	6.450	1337.56689	-452.59509	1658.43176	374.50897	-116.40577	1322.31946	-412.96817	4.29804	1342.79895	491.35959	59.69137	85.32141	976.23828	-344.64160	-6.16891	52.50558	144.97232	40.55582	-548.88348	-110.76759	-2.77710
776	6.458	1342.31042	-453.37494	1654.40637	373.40027	-115.84235	1322.05334	-414.86972	4.83582	1340.61084	511.67877	59.84052	89.32405	963.38983	-344.69974	-5.78101	69.40732	147.15483	35.89580	-561.25305	-110.17477	-2.79367
777	6.467	1347.23865	-453.91495	1650.21887	372.08661	-115.08144	1321.67017	-416.72244	5.47559	1337.96265	532.89862	59.48523	92.01398	950.72009	-344.46298	-5.58240	82.99924	148.98090	30.86768	-573.64093	-109.49066	-2.80236
778	6.475	1352.29456	-454.27063	1645.92102	370.57135	-114.14673	1321.18469	-418.49078	6.16270	1334.86011	554.78052	58.93088	94.72905	938.21838	-343.85056	-5.64788	93.03796	150.22908	25.58931	-586.06384	-108.68900	-2.84213
779	6.483	1357.42383	-454.50562	1641.53174	368.87543	-113.07172	1320.62524	-420.17276	6.80450	1331.37598	577.10663	57.87635	97.62204	925.77350	-343.01312	-5.84737	99.41956	150.70152	20.05927	-598.52094	-107.86052	-2.91813
780	6.492	1362.56689	-454.66638	1637.06580	367.04034	-111.89065	1320.01538	-421.76108	7.32257	1327.61401	599.63727	55.89936	100.26838	913.38037	-342.07047	-6.04786	102.10974	150.39517	14.27072	-610.99841	-107.08854	-3.00222
781	6.500	1367.66016	-454.76953	1632.55188	365.12289	-110.63154	1319.36646	-423.21533	7.70108	1323.66284	622.18787	52.76183	102.20708	901.07343	-341.07333	-6.17795	100.97464	149.64629	8.56015	-623.46313	-106.34895	-3.08104
782	6.508	1372.65161	-454.82523	1628.03613	363.18414	-109.33154	1318.68555	-424.48611	7.99162	1319.59961	644.65845	48.44005	103.18666	888.80823	-340.08923	-6.21895	95.79376	149.02214	3.74969	-635.89282	-105.57626	-3.15804
783	6.517	1377.50867	-454.85071	1623.57568	361.27945	-108.05501	1317.98279	-425.53937	8.30612	1315.52576	666.97137	43.10470	103.24645	876.47229	-339.20163	-6.21555	86.70258	148.97411	0.63548	-648.29248	-104.77354	-3.23044
784	6.525	1382.20654	-454.85669	1619.22754	359.45596	-106.87720	1317.26868	-426.34567	8.77671	1311.57690	689.05847	37.05176	102.65128	863.99561	-338.43356	-6.23701	74.68549	149.54854	-0.73027	-660.67737	-104.02251	-3.30037
785	6.533	1386.71802	-454.84021	1615.04492	357.75696	-105.83855	1316.54651	-426.86377	9.48529	1307.90625	710.92902	30.55783	101.71146	851.43732	-337.72736	-6.30736	61.34011	150.45277	-1.02919	-673.08478	-103.38696	-3.37337
786	6.542	1391.00708	-454.78290	1611.08374	356.22360	-104.91981	1315.81384	-427.04028	10.44564	1304.67017	732.67615	23.75856	100.61893	838.89423	-337.00882	-6.39608	47.96847	151.37292	-1.02242	-685.55042	-102.82446	-3.42604
787	6.550	1395.02295	-454.64819	1607.41138	354.89642	-104.07520	1315.06726	-426.82947	11.62977	1302.01917	754.38898	16.71222	99.42805	826.38367	-336.21722	-6.47875	35.03863	152.19638	-1.10561	-698.05273	-102.21986	-3.41529
788	6.558	1398.69739	-454.39771	1604.10999	353.81815	-103.29132	1314.30591	-426.22614	12.97348	1300.08130	776.10370	9.56051	98.12679	813.93719	-335.26093	-6.61656	22.46463	152.99734	-1.34454	-710.52716	-101.49896	-3.33024
789	6.567	1401.95544	-454.00922	1601.26843	353.02811	-102.60387	1313.53308	-425.28519	14.37548	1298.93591	797.89594	2.51525	96.65723	801.67725	-334.05347	-6.92205	10.07165	153.89180	-1.66262	-722.89240	-100.68368	-3.20518
790	6.575	1404.73022	-453.47110	1598.96790	352.55103	-102.06770	1312.75830	-424.10529	15.71889	1298.59277	819.99548	-4.30580	94.88865	789.66132	-332.63315	-7.40112	-2.24683	154.92590	-1.96136	-735.05725	-99.85229	-3.05134
791	6.583	1406.96960	-452.77170	1597.26880	352.39145	-101.72878	1311.99988	-422.79068	16.88182	1298.98376	842.69470	-11.00458	92.62605	777.72192	-331.14313	-7.90563	-14.55030	156.07428	-2.18750	-746.93683	-99.07716	-2.77982
792	6.592	1408.63330	-451.89670	1596.20325	352.52875	-101.61379	1311.27795	-421.42606	17.71623	1299.96277	866.13013	-17.84107	89.68440	765.48547	-329.78424	-8.21847	-26.86240	157.28166	-2.35068	-758.44714	-98.39097	-2.22335
793	6.600	1409.68945	-450.82922	1595.78027	352.91595	-101.72146	1310.60413	-420.07758	18.06279	1301.35022	890.26135	-24.96412	85.99055	752.71558	-328.74200	-8.21143	-39.17939	158.48134	-2.49009	-769.50635	-97.77217	-1.24623
794	6.608	1410.11926	-449.55780	1595.99524	353.49020	-102.01775	1309.98145	-418.80020	17.83921	1303.00781	915.01331	-32.21599	81.63979	739.67871	-327.96643	-8.01183	-51.49808	159.62653	-2.62742	-780.06201	-97.14412	0.18212
795	6.617	1409.93079	-448.08948	1596.83276	354.18402	-102.45318	1309.41418	-417.63318	17.11096	1304.86902	940.28967	-39.21651	76.85927	726.81891	-327.23920	-7.86664	-63.83083	160.72783	-2.73934	-790.07269	-96.40739	2.01896
796	6.625	1409.16431	-446.44812	1598.25903	354.93103	-102.99193	1308.91492	-416.58746	16.06394	1306.90979	965.92981	-45.66914	71.85690	714.23157	-326.46957	-7.84544	-76.19878	161.82765	-2.79610	-799.43958	-95.49408	4.19909
797	6.633	1407.87683	-444.64621	1600.21790	355.67685	-103.62760	1308.50171	-415.64267	14.92150	1309.10852	991.81897	-51.65108	66.66390	701.72766	-325.71329	-7.82705	-88.60883	162.93039	-2.82448	-807.98792	-94.42980	6.62940
798	6.642	1406.12415	-442.66501	1602.63843	356.39877	-104.38680	1308.19067	-414.76270	13.88157	1311.42932	1017.94568	-57.50358	61.21398	689.16235	-324.98270	-7.72144	-101.03131	163.98744	-2.87807	-815.54132	-93.39138	9.20004
799	6.650	1403.96460	-440.48834	1605.44702	357.11435	-105.31840	1307.99121	-413.91748	13.08469	1313.82251	1044.23877	-63.38744	55.58440	676.57446	-324.17059	-7.60319	-113.43108	164.96811	-2.95641	-821.96631	-92.68145	11.88838
800	6.658	1401.46570	-438.14194	1608.57520	357.85876	-106.45500	1307.90405	-413.09937	12.59522	1316.23389	1070.46606	-69.08884	50.04912	664.06232	-323.21539	-7.58968	-125.81284	165.91690	-3.00709	-827.12372	-92.50985	14.87834
801	6.667	1398.69055	-435.67053	1611.96411	358.64706	-107.77234	1307.92017	-412.32687	12.40047	1318.61450	1096.31482	-74.26759	44.91711	651.62567	-322.20758	-7.68027	-138.20157	166.91010	-3.00299	-830.80591	-92.76675	18.62093
802	6.675	1395.68579	-433.09274	1615.56152	359.45947	-109.18861	1308.02625	-411.63049	12.43693	1320.92566	1121.43677	-78.72443	40.34000	639.18835	-321.24536	-7.78475	-150.60846	167.97244	-2.97369	-832.70221	-93.09018	23.75740
803	6.683	1392.48657	-430.39520	1619.30908	360.25378	-110.59272	1308.21082	-411.03522	12.63020	1323.14001	1145.42175	-82.48061	36.14609	626.69452	-320.31949	-7.82208	-163.03690	169.06146	-2.96082	-832.40015	-93.08764	30.74821
804	6.692	1389.13025	-427.55701	1623.13892	360.98584	-111.86914	1308.46655	-410.55563	12.92065	1325.24280	1167.70850	-85.68118	31.91106	614.15637	-319.35947	-7.76726	-175.48749	170.12840	-2.97446	-829.42004	-92.46756	39.41234
805	6.700	1385.65979	-424.58215	1626.98657	361.62936	-112.91713	1308.78955	-410.19931	13.26451	1327.23389	1187.60962	-88.37480	27.36623	601.62146	-318.33014	-7.66396	-187.94907	171.16449	-2.99108	-823.28473	-91.07766	48.85968
806	6.708	1382.12354	-421.50677	1630.79907	362.19119	-113.66753	1309.17590	-409.97418	13.62857	1329.12573	1204.74707	-90.55592	22.67101	589.10596	-317.27090	-7.59139	-200.41238	172.17593	-2.99098	-813.66577	-88.98705	57.91863
807	6.717	1378.56909	-418.36575	1634.53040	362.71426	-114.08983	1309.61682	-409.88828	13.99571	1330.93811	1219.17676	-92.16139	18.34966	576.58600	-316.23856	-7.57777	-212.89813	173.15515	-2.98712	-800.52185	-86.63749	65.66290
808	6.725	1375.04114	-415.17059	1638.13416	363.26547	-114.18723	1310.10046	-409.93268	14.37444	1332.68848	1230.78296	-92.76049	15.04699	564.03363	-315.24707	-7.56055	-225.44421	174.09560	-3.00201	-784.04980	-84.72391	71.57155
809	6.733	1371.58447	-411.92795	1641.56091	363.91360	-113.98421	1310.62146	-410.06677	14.79794	1334.38525	1239.12646	-91.87684	12.98887	551.43640	-314.27887	-7.46276	-238.06490	175.00867	-3.04141	-764.43365	-83.74728	75.34521
810	6.742	1368.24158	-408.65234	1644.76245	364.70599	-113.51063	1311.18262	-410.22772	15.31335	1336.02795	1243.95874	-89.66996	11.60540	538.79236	-313.31723	-7.29066	-250.75346	175.91196	-3.09352	-741.65533	-83.72662	76.79164
811	6.750	1365.04736	-405.36227	1647.69958	365.65518	-112.78918	1311.78503	-410.35110	15.96910	1337.60657	1245.25195	-86.64278	10.03232	526.10339	-312.36853	-7.12741	-263.50259	176.80820	-3.14090	-715.60181	-84.32855	75.94247
812	6.758	1362.03333	-402.08331	1650.34558	366.74371	-111.83084	1312.41968	-410.38019	16.80086	1339.10193	1242.85864	-82.97017	7.93652	513.38513	-311.45767	-7.03610	-276.29202	177.69716	-3.17567	-686.34125	-85.22124	73.21146
813	6.767	1359.23389	-398.84311	1652.68591	367.94177	-110.63802	1313.06836	-410.26590	17.81694	1340.49365	1236.77490	-78.83729	5.62110	500.67480	-310.57950	-7.00152	-289.09259	178.59909	-3.19322	-654.26678	-86.30882	69.35310
814	6.775	1356.69116	-395.66531	1654.71423	369.22333	-109.21636	1313.70874	-409.96960	18.99427	1341.76807	1227.73242	-75.10168	3.51719	488.01312	-309.69635	-6.96153	-301.88647	179.54301	-3.17516	-619.97992	-87.68875	65.19007
815	6.783	1354.46460	-392.58829	1656.42712	370.57126	-107.59072	1314.32056	-409.47003	20.29210	1342.92188	1217.09351	-72.86805	1.80921	475.42728	-308.81998	-6.85684	-314.64221	180.54285	-3.10273	-584.05304	-89.49444	61.34598
816	6.792	1352.62231	-389.67188	1657.82092	371.97351	-105.80956	1314.89246	-408.77072	21.67060	1343.96240	1205.90564	-72.31918	0.50233	462.94238	-308.03320	-6.64783	-327.29117	181.59520	-2.98851	-546.90948	-91.81396	58.16698
817	6.800	1351.21765	-386.96069	1658.88989	373.41473	-103.93243	1315.42249	-407.90536	23.10266	1344.90234	1194.15259	-72.27467	-0.28963	450.62732	-307.37320	-6.32188	-339.80002	182.69119	-2.86961	-508.86124	-94.71169	55.78185
818	6.808	1350.28247	-384.45679	1659.62390	374.86905	-102.01506	1315.91211	-406.93854	24.57691	1345.75415	1181.33606	-71.34216	-0.40795	438.59583	-306.75909	-5.90349	-352.26498	183.80022	-2.77830	-470.19366	-98.23354	54.17924
819	6.817	1349.84204	-382.14371	1660.01074	376.29645	-100.10085	1316.36560	-405.96051	26.09553	1346.52893	1167.64575	-69.43620	-0.05846	426.89151	-306.11148	-5.40704	-364.86078	184.85687	-2.73851	-431.25406	-102.32218	53.26770
820	6.825	1349.92456	-380.02399	1660.03955	377.64240	-98.21750	1316.79248	-405.07178	27.66807	1347.23743	1153.89111	-67.56747	0.22727	415.43890	-305.47559	-4.75914	-377.68347	185.80460	-2.76483	-392.50406	-106.81734	52.95359
821	6.833	1350.55542	-378.12216	1659.70251	378.84164	-96.37906	1317.20764	-404.35370	29.27488	1347.87207	1140.56201	-66.40006	0.13007	404.18311	-304.95792	-3.83783	-390.67535	186.63568	-2.85203	-354.46353	-111.57532	53.17062
822	6.842	1351.74536	-376.46237	1658.99390	379.82532	-94.59009	1317.62451	-403.84073	30.81200	1348.37915	1127.60974	-65.71560	-0.23071	393.20599	-304.59891	-2.58858	-403.67810	187.40616	-2.97122	-317.59955	-116.45488	53.78165
823	6.850	1353.48560	-375.05518	1657.90955	380.52863	-92.84930	1318.05237	-403.52307	32.10752	1348.66858	1114.85864	-65.02084	-0.59282	382.69266	-304.35406	-1.02546	-416.55695	188.21350	-3.08093	-282.30249	-121.21857	54.49618
824	6.858	1355.75696	-373.90607	1656.44714	380.89832	-91.15443	1318.49512	-403.37552	33.01622	1348.66052	1102.20032	-64.10624	-0.84608	372.89697	-304.18393	0.85280	-429.31152	189.07877	-3.16492	-248.90509	-125.59415	54.90457
825	6.867	1358.54443	-373.02701	1654.60730	380.90295	-89.50591	1318.95117	-403.37650	33.49056	1348.31519	1089.55994	-63.05233	-1.02061	364.16925	-304.14093	3.06932	-442.04510	189.89359	-3.25446	-217.57446	-129.41994	54.53923
826	6.875	1361.84290	-372.42517	1652.39026	380.54395	-87.91132	1319.40979	-403.51010	33.59375	1347.63110	1076.90161	-61.99078	-1.15046	356.95093	-304.37173	5.61459	-454.81641	190.59991	-3.37706	-188.17480	-132.73230	53.02171
827	6.883	1365.64441	-372.07718	1649.79309	379.86136	-86.39481	1319.85144	-403.77078	33.47734	1346.63440	1064.25452	-60.94903	-1.22194	351.68863	-305.05945	8.49274	-467.58258	191.29739	-3.50986	-160.31860	-135.74295	50.31784
828	6.892	1369.92163	-371.92697	1646.81274	378.92667	-85.00110	1320.25464	-404.16937	33.31973	1345.36658	1051.67236	-59.85548	-1.21484	348.71960	-306.37790	11.94360	-480.28964	192.07219	-3.61783	-133.57227	-138.64218	46.79227
829	6.900	1374.61572	-371.92477	1643.44861	377.82336	-83.78590	1320.60632	-404.72778	33.25928	1343.87207	1039.16357	-58.67280	-1.17645	348.34558	-308.54379	16.59921	-492.92783	192.92307	-3.67794	-107.66528	-141.43336	42.96504
830	6.908	1379.63684	-372.08621	1639.70837	376.62659	-82.80460	1320.89990	-405.46771	33.37327	1342.19104	1026.65967	-57.51608	-1.22836	351.11627	-311.90540	23.18739	-505.47845	193.90805	-3.65558	-82.62927	-144.01804	39.24975
831	6.917	1384.86389	-372.51996	1635.62207	375.39209	-82.10017	1321.12842	-406.40619	33.68493	1340.35510	1014.09052	-56.55535	-1.45979	357.81244	-316.84180	31.89846	-517.90552	195.13977	-3.53782	-58.86255	-146.30490	35.80355
832	6.925	1390.13647	-373.39566	1631.25085	374.15115	-81.68402	1321.28223	-407.55334	34.16998	1338.37842	1001.48065	-55.76774	-1.81661	368.91013	-323.45529	42.02799	-530.25842	196.56793	-3.39487	-37.08716	-148.15271	32.48281
833	6.933	1395.26514	-374.88104	1626.68713	372.90646	-81.52702	1321.35486	-408.90115	34.77399	1336.25317	988.90186	-54.93191	-2.13093	384.13129	-331.33243	52.21429	-542.67151	197.95259	-3.32834	-18.17932	-149.31580	28.94053
834	6.942	1400.07581	-377.06732	1622.04675	371.63379	-81.57085	1321.35071	-410.40662	35.44139	1333.95471	976.36279	-53.91985	-2.28239	402.60632	-339.61121	61.04387	-555.20044	199.11600	-3.35427	-2.95160	-149.52124	24.81811
835	6.950	1404.46289	-379.90338	1617.45593	370.29428	-81.74575	1321.28918	-411.98950	36.13374	1331.44629	963.82056	-52.83207	-2.30856	423.37885	-347.35507	67.63012	-567.78076	200.07275	-3.40729	8.02960	-148.58578	19.92497
836	6.958	1408.40820	-383.19952	1613.03271	368.85464	-81.98804	1321.19824	-413.55374	36.82188	1328.68359	951.27563	-51.81893	-2.34190	445.72360	-353.96283	71.86825	-580.34668	200.93484	-3.43748	14.52808	-146.49559	14.38660
837	6.967	1411.95471	-386.70895	1608.86804	367.30627	-82.26039	1321.10559	-415.01099	37.45505	1325.63074	938.77539	-50.88712	-2.45518	469.16522	-359.28455	74.25687	-592.87482	201.79747	-3.45429	16.54907	-143.50095	8.79775
838	6.975	1415.16431	-390.21603	1605.01819	365.67581	-82.56433	1321.03418	-416.28793	37.94147	1322.29260	926.34863	-49.92602	-2.60212	493.40533	-363.43881	75.46740	-605.34631	202.68727	-3.50526	14.19031	-140.15408	4.14353
839	6.983	1418.08899	-393.57697	1601.50781	364.02289	-82.93112	1320.99841	-417.33633	38.16290	1318.75464	913.97528	-48.87511	-2.72195	518.27643	-366.59332	76.02338	-617.74725	203.60461	-3.61902	7.69409	-137.11696	1.19800
840	6.992	1420.76196	-396.71701	1598.34070	362.43149	-83.40039	1321.00269	-418.14224	38.00402	1315.18494	901.59216	-47.78515	-2.83505	543.63928	-368.89056	76.24507	-630.10956	204.59132	-3.75863	-2.27441	-134.83127	-0.07870
841	7.000	1423.19885	-399.60962	1595.51001	360.99738	-84.00741	1321.04077	-418.70605	37.38992	1311.78625	889.15625	-46.72673	-2.97932	569.25671	-370.46136	76.30602	-642.49219	205.68991	-3.85221	-14.48474	-133.30734	-0.37476
842	7.008	1425.40393	-402.25415	1593.00452	359.80573	-84.78115	1321.09607	-419.01505	36.32189	1308.76111	876.72266	-45.70340	-3.12955	594.87793	-371.37933	76.22889	-654.90283	206.86322	-3.86614	-27.50781	-132.19370	-0.38978
843	7.017	1427.37537	-404.65967	1590.81372	358.90836	-85.74386	1321.13879	-419.04022	34.88753	1306.30713	864.38849	-44.68128	-3.25691	620.44934	-371.63403	75.88135	-667.27948	208.02873	-3.82968	-40.36633	-131.13283	-0.48570
844	7.025	1429.10913	-406.83545	1588.92871	358.31451	-86.91068	1321.12622	-418.74475	33.25278	1304.59839	852.16125	-43.67872	-3.40267	646.10950	-371.23923	75.09446	-679.52979	209.16399	-3.78828	-52.79492	-130.06961	-0.74155
845	7.033	1430.60156	-408.78735	1587.34229	357.99939	-88.28860	1321.01086	-418.08389	31.65393	1303.74194	839.95239	-42.73011	-3.61230	672.00073	-370.31445	73.79189	-691.51617	210.32681	-3.70907	-64.94153	-129.14537	-1.11081
846	7.042	1431.84973	-410.51721	1586.04858	357.92285	-89.87501	1320.75354	-417.02322	30.35072	1303.73718	827.68994	-41.78998	-3.84499	698.17297	-369.06613	72.00471	-703.01147	211.57184	-3.40372	-76.98975	-128.39745	-1.50258
847	7.050	1432.85181	-412.02399	1585.04260	358.04565	-91.65622	1320.33459	-415.60669	29.51142	1304.47632	815.39655	-40.82927	-4.03011	724.65393	-367.75314	69.81398	-713.74829	212.88617	-2.57876	-89.04321	-127.73422	-1.81990
848	7.058	1433.60681	-413.30481	1584.31995	358.33630	-93.60384	1319.75305	-413.99155	29.15721	1305.79285	803.14825	-39.95129	-4.16637	751.53833	-366.62128	67.28498	-723.51599	214.21536	-1.01813	-101.15503	-127.14551	-1.99615
849	7.067	1434.11401	-414.35629	1583.87561	358.77109	-95.67426	1319.02075	-412.37924	29.24131	1307.50488	790.95178	-39.24393	-4.28741	778.93970	-365.85605	64.45119	-732.16638	215.51340	1.26344	-113.33984	-126.71347	-2.03317
850	7.075	1434.37292	-415.17502	1583.70532	359.33231	-97.81316	1318.16467	-410.92844	29.71255	1309.43542	778.71082	-38.62977	-4.38802	806.89148	-365.60889	61.34693	-739.53296	216.75143	4.03235	-125.57733	-126.39669	-2.02201
851	7.083	1434.38306	-415.75790	1583.80383	360.00650	-99.95869	1317.22949	-409.72302	30.49714	1311.42444	766.37042	-37.97345	-4.45577	835.38666	-365.99234	58.01471	-745.37622	217.93979	6.99936	-137.82861	-126.00687	-2.07742
852	7.092	1434.14404	-416.10190	1584.16626	360.78015	-102.04056	1316.27124	-408.77475	31.48822	1313.33618	753.99744	-37.23171	-4.52142	864.46094	-367.03311	54.48471	-749.42114	219.24637	10.09004	-150.06702	-125.42049	-2.23200
853	7.100	1433.65540	-416.20337	1584.78723	361.64050	-103.97820	1315.34705	-408.04373	32.56918	1315.07849	741.66492	-36.46859	-4.63738	894.13599	-368.69498	50.78978	-751.43591	221.11960	13.77635	-162.30273	-124.67491	-2.41549
854	7.108	1432.91675	-416.05728	1585.66089	362.57880	-105.68766	1314.50952	-407.47067	33.63977	1316.63306	729.37756	-35.75030	-4.83375	924.28082	-370.96637	47.02166	-751.12115	224.15848	19.19177	-174.56329	-123.87021	-2.53646
855	7.117	1431.92749	-415.65576	1586.78113	363.58136	-107.09899	1313.80078	-407.00558	34.62584	1318.04553	717.11133	-35.03993	-5.08424	954.60284	-373.81744	43.32406	-747.83777	228.69370	27.61422	-186.85938	-123.06077	-2.57955
856	7.125	1430.68750	-414.98761	1588.14197	364.61417	-108.17699	1313.24829	-406.62521	35.46975	1319.36426	704.82813	-34.26736	-5.31660	984.79095	-377.01050	39.78621	-740.82434	234.42110	39.45504	-199.18823	-122.23782	-2.60898
857	7.133	1429.19604	-414.03864	1589.73816	365.61990	-108.93748	1312.86328	-406.33762	36.11861	1320.60022	692.49292	-33.44148	-5.47498	1014.50122	-380.13022	36.40313	-729.94769	240.39920	53.63103	-211.54688	-121.39526	-2.67393
858	7.142	1427.45239	-412.79523	1591.56665	366.53064	-109.44489	1312.64429	-406.17404	36.52819	1321.73340	680.09302	-32.60042	-5.55711	1043.19421	-382.85449	33.12191	-715.87708	245.40350	67.94739	-223.93622	-120.56699	-2.76016
859	7.150	1425.45459	-411.25305	1593.62830	367.28781	-109.78664	1312.58264	-406.17151	36.67435	1322.73779	667.61279	-31.74084	-5.59715	1070.23645	-385.07043	29.84475	-699.33557	248.45847	80.12577	-236.37622	-119.75729	-2.83491
860	7.158	1423.19934	-409.43152	1595.93018	367.85806	-110.04488	1312.66809	-406.35562	36.55541	1323.60986	655.04688	-30.86334	-5.62103	1095.20471	-386.78485	26.45537	-680.47345	249.24551	88.67321	-248.89026	-118.91801	-2.87218
861	7.167	1420.68176	-407.39346	1598.48535	368.23923	-110.28766	1312.89099	-406.73035	36.18955	1324.38501	642.45148	-29.99937	-5.62331	1117.99731	-388.01645	22.93399	-659.04333	248.00992	93.14458	-261.46753	-118.02433	-2.86399
862	7.175	1417.89624	-405.26285	1601.30884	368.45496	-110.57270	1313.23645	-407.27551	35.61871	1325.12939	629.91333	-29.15904	-5.59573	1138.61804	-388.79446	19.44228	-634.89581	245.07742	93.88049	-274.07651	-117.09297	-2.84700
863	7.183	1414.83838	-403.22647	1604.40796	368.54108	-110.95051	1313.68091	-407.94980	34.90985	1325.91406	617.44604	-28.31731	-5.54706	1156.84180	-389.21017	16.26602	-608.13855	240.57941	91.60671	-286.71698	-116.14126	-2.86626
864	7.192	1411.51013	-401.50323	1607.76270	368.53183	-111.46387	1314.19934	-408.69434	34.14036	1326.78503	604.96112	-27.45201	-5.48866	1172.21057	-389.34766	13.66126	-579.00110	234.55777	87.19711	-299.42676	-115.17500	-2.91935
865	7.200	1407.92859	-400.28073	1611.30981	368.45407	-112.14070	1314.77136	-409.43683	33.37573	1327.75244	592.36212	-26.56843	-5.43131	1184.36047	-389.16693	11.72737	-547.77197	227.14819	81.59333	-312.20432	-114.20763	-2.96100
866	7.208	1404.13611	-399.64420	1614.94055	368.32855	-112.98924	1315.38037	-410.09897	32.65687	1328.80200	579.64343	-25.69022	-5.37714	1193.15454	-388.49268	10.36671	-514.82764	218.66003	75.70660	-324.98315	-113.26724	-2.94981
867	7.217	1400.20618	-399.54437	1618.52490	368.17343	-114.00621	1316.01147	-410.61099	31.99821	1329.91150	566.88263	-24.81362	-5.30284	1198.55042	-387.12454	9.31207	-480.54120	209.49426	70.22672	-337.72311	-112.37012	-2.89621
868	7.225	1396.23962	-399.83939	1621.94995	368.01105	-115.18597	1316.65259	-410.92606	31.38644	1331.05713	554.15643	-23.88919	-5.19616	1200.52039	-385.00870	8.17010	-445.10080	199.97978	65.49070	-350.45605	-111.49348	-2.85069
869	7.233	1392.34912	-400.37982	1625.13879	367.87448	-116.52130	1317.29370	-411.01999	30.78159	1332.21411	541.50708	-22.87641	-5.09716	1199.03369	-382.32718	6.53729	-408.49414	190.32898	61.56134	-363.22510	-110.58320	-2.84682
870	7.242	1388.63513	-401.06281	1628.04358	367.80463	-117.99848	1317.92334	-410.88251	30.12495	1333.35913	528.97540	-21.76755	-5.03649	1194.20850	-379.41510	4.22718	-370.74756	180.74295	58.46325	-376.03195	-109.61084	-2.87356
871	7.250	1385.16687	-401.83295	1630.63452	367.84027	-119.58988	1318.53040	-410.51514	29.35378	1334.47058	516.62750	-20.54917	-4.95214	1186.63745	-376.56134	1.42111	-332.19339	171.53355	56.41903	-388.84689	-108.62234	-2.89348
872	7.258	1381.98779	-402.66354	1632.89197	368.00784	-121.25349	1319.10681	-409.93518	28.42285	1335.52588	504.57318	-19.20765	-4.72916	1177.26636	-373.91473	-1.40164	-293.47162	163.10736	55.80497	-401.64459	-107.69829	-2.89003
873	7.267	1379.13538	-403.53757	1634.80164	368.31778	-122.94244	1319.64941	-409.17719	27.32444	1336.50452	492.96466	-17.74226	-4.29816	1166.77271	-371.59579	-3.70453	-255.31592	155.76382	56.70153	-414.43118	-106.88500	-2.88814
874	7.275	1376.65332	-404.43729	1636.35486	368.76343	-124.61414	1320.15723	-408.28894	26.09955	1337.39856	481.95178	-16.11522	-3.64648	1155.34216	-369.73697	-5.15919	-218.41647	149.50778	58.51311	-427.22644	-106.18102	-2.90306
875	7.283	1374.59546	-405.35349	1637.55078	369.31818	-126.23409	1320.63062	-407.32150	24.82664	1338.21069	471.64575	-14.25697	-2.75918	1143.10791	-368.31613	-5.79102	-183.36182	144.11288	60.17719	-440.02109	-105.54089	-2.90440
876	7.292	1373.01880	-406.29462	1638.38696	369.93497	-127.77766	1321.07190	-406.32129	23.57701	1338.93567	462.18140	-12.17468	-1.59480	1130.41724	-367.13138	-5.92625	-150.50880	139.37549	60.77928	-452.80124	-104.87415	-2.86917
877	7.300	1371.97034	-407.27930	1638.84595	370.55569	-129.22829	1321.48303	-405.33347	22.38556	1339.54834	453.82263	-10.01136	-0.10788	1117.56921	-366.04526	-5.93463	-119.88332	135.29681	59.96033	-465.58786	-104.09546	-2.81586
878	7.308	1371.47839	-408.32275	1638.90088	371.12473	-130.57085	1321.85938	-404.41412	21.27268	1340.01135	446.91116	-7.94916	1.73242	1104.68579	-365.05536	-6.00331	-91.22495	132.04456	57.85853	-478.38718	-103.19373	-2.76910
879	7.317	1371.54626	-409.42542	1638.53064	371.59991	-131.78290	1322.18994	-403.63647	20.26717	1340.29004	441.61636	-5.98510	3.99606	1091.87573	-364.12729	-6.14769	-64.07675	129.76883	54.86359	-491.15701	-102.24437	-2.73423
880	7.325	1372.15186	-410.56836	1637.72375	371.95984	-132.83102	1322.46460	-403.08301	19.40325	1340.36475	437.70963	-3.70583	7.01484	1079.20630	-363.21619	-6.30095	-37.88681	128.45665	51.43172	-503.86456	-101.35651	-2.70207
881	7.333	1373.25391	-411.72491	1636.47607	372.20535	-133.67987	1322.67737	-402.83005	18.71118	1340.23267	434.81244	-0.29243	11.73624	1066.57568	-362.38840	-6.37686	-12.21354	127.93545	47.95469	-516.51196	-100.57750	-2.67607
882	7.342	1374.80188	-412.88358	1634.79517	372.35251	-134.30136	1322.82495	-402.93851	18.19806	1339.89355	433.27966	5.05180	19.78232	1053.86096	-361.70749	-6.37327	13.01291	127.97618	44.66641	-529.09595	-99.85815	-2.67491
883	7.350	1376.74292	-414.05020	1632.69714	372.41785	-134.67142	1322.90344	-403.45193	17.83245	1339.33398	434.77405	12.41722	32.54282	1041.11987	-361.08124	-6.41300	37.37878	128.37262	41.59870	-541.61963	-99.13472	-2.69011
884	7.358	1379.03210	-415.23450	1630.19348	372.40732	-134.77148	1322.90796	-404.39203	17.55576	1338.51978	441.35620	20.84583	49.49673	1028.50305	-360.36179	-6.61304	60.13055	128.95828	38.60011	-554.13330	-98.40727	-2.68214
885	7.367	1381.64404	-416.45255	1627.28259	372.31342	-134.60468	1322.83142	-405.74387	17.31597	1337.40015	453.77124	28.73944	67.53358	1015.99792	-359.58514	-6.90500	80.44046	129.61270	35.44793	-566.67767	-97.71518	-2.63938
886	7.375	1384.57092	-417.72397	1623.95972	372.11786	-134.20235	1322.66492	-407.44614	17.10530	1335.92346	470.90851	34.73040	82.65836	1003.32397	-359.04504	-7.01461	97.61395	130.26698	32.00175	-579.22589	-97.06000	-2.61129
887	7.383	1387.80518	-419.04858	1620.23621	371.79749	-133.60974	1322.39880	-409.39835	16.96279	1334.03870	490.87360	38.40870	92.72941	990.20813	-358.98792	-6.72059	111.19254	130.86795	28.24699	-591.74725	-96.39594	-2.64613
888	7.392	1391.32764	-420.41354	1616.14502	371.33075	-132.87354	1322.03101	-411.46982	16.93741	1331.67639	512.22736	40.35735	98.47694	976.79901	-359.20975	-6.16372	120.94952	131.32948	24.16982	-604.25781	-95.69067	-2.72429
889	7.400	1395.10400	-421.82578	1611.73242	370.70020	-132.04312	1321.57288	-413.50104	17.07445	1328.76978	534.28516	41.40960	102.06945	963.56311	-359.20786	-5.73485	126.79059	131.56284	19.63412	-616.77197	-94.93085	-2.79813
890	7.408	1399.07520	-423.30923	1607.05945	369.89075	-131.16626	1321.04529	-415.33295	17.41278	1325.32495	556.76270	41.89982	105.14729	950.76801	-358.72638	-5.64348	128.62354	131.56145	14.53275	-629.28027	-94.09238	-2.86504
891	7.417	1403.15552	-424.88293	1602.21094	368.89096	-130.27353	1320.46448	-416.88104	17.92554	1321.45532	579.46606	41.62236	108.15292	938.32520	-357.89310	-5.77870	126.31525	131.44077	9.19379	-641.76965	-93.19046	-2.96345
892	7.425	1407.24597	-426.55795	1597.29260	367.69955	-129.37024	1319.83728	-418.16559	18.49266	1317.33801	602.19348	40.26003	110.83128	926.00970	-356.94897	-5.94849	119.89197	131.41437	4.49801	-654.22327	-92.31163	-3.10551
893	7.433	1411.24341	-428.34100	1592.41699	366.33356	-128.44481	1319.16553	-419.23645	18.99643	1313.15198	624.72760	37.68206	112.85853	913.65466	-356.05316	-6.08550	109.89279	131.69890	1.32803	-666.64301	-91.53839	-3.23781
894	7.442	1415.04248	-430.22818	1587.69873	364.82971	-127.47882	1318.44641	-420.09866	19.43345	1309.06116	646.88843	33.91045	114.09866	901.23962	-355.24347	-6.22830	97.49197	132.37363	-0.12249	-679.07861	-90.88551	-3.29050
895	7.450	1418.54297	-432.19571	1583.25854	363.23749	-126.44768	1317.67004	-420.71564	19.92781	1305.22559	668.59656	29.02414	114.58927	888.82629	-354.47717	-6.39482	84.13446	133.30991	-0.40341	-691.57556	-90.29398	-3.25142
896	7.458	1421.66492	-434.20178	1579.22180	361.61288	-125.32787	1316.82153	-421.04434	20.63050	1301.79993	689.86719	23.23706	114.47339	876.42303	-353.70724	-6.54417	70.87125	134.27094	-0.26683	-704.11096	-89.68005	-3.15594
897	7.467	1424.35999	-436.18863	1575.70862	360.01913	-124.11993	1315.88782	-421.05786	21.57562	1298.90906	710.77484	16.93019	113.96313	863.97424	-352.92197	-6.64944	58.02740	135.12463	-0.20964	-716.61908	-89.02701	-3.03887
898	7.475	1426.60950	-438.06708	1572.81616	358.52704	-122.85928	1314.86145	-420.74484	22.62803	1296.63428	731.45715	10.43858	113.26096	851.46246	-352.11896	-6.72754	45.49856	135.92639	-0.41323	-729.04028	-88.38856	-2.93331
899	7.483	1428.40991	-439.71075	1570.60596	357.21204	-121.60028	1313.74451	-420.10416	23.56725	1295.02686	752.10065	3.88573	112.43631	838.95001	-351.28278	-6.80011	33.15158	136.79031	-0.83255	-741.31384	-87.81125	-2.84672
900	7.492	1429.75952	-440.99152	1569.10706	356.14911	-120.39418	1312.55334	-419.15671	24.20965	1294.11914	772.87354	-2.71108	111.39658	826.47742	-350.42459	-6.87381	20.91281	137.76257	-1.29566	-753.33728	-87.27724	-2.70636
901	7.500	1430.65942	-441.82407	1568.33496	355.39661	-119.27673	1311.31750	-417.96033	24.46203	1293.90515	793.90662	-9.30263	109.97038	814.00580	-349.56183	-6.94775	8.71615	138.82941	-1.65507	-764.98499	-86.69363	-2.36821
902	7.508	1431.11194	-442.17093	1568.30042	354.97733	-118.26849	1310.07288	-416.60904	24.30327	1294.31934	815.36084	-15.85285	107.98914	801.54852	-348.60150	-7.04470	-3.50257	139.95941	-1.88102	-776.18213	-85.97633	-1.67701
903	7.517	1431.11829	-442.02313	1569.00073	354.87836	-117.38477	1308.85803	-415.21887	23.75919	1295.25940	837.44739	-22.42241	105.32734	789.25586	-347.35556	-7.24464	-15.77332	141.10408	-2.02142	-786.90674	-85.13517	-0.51981
904	7.525	1430.67883	-441.39053	1570.41370	355.06577	-116.64527	1307.71497	-413.89310	22.89473	1296.63257	860.33282	-29.07601	101.93850	777.23303	-345.75955	-7.61659	-28.07950	142.22061	-2.12916	-797.12628	-84.21384	1.12957
905	7.533	1429.79102	-440.29135	1572.50269	355.49786	-116.07619	1306.68799	-412.67810	21.80673	1298.37073	884.05353	-35.71297	97.88943	765.32135	-344.05322	-8.07709	-40.40122	143.30365	-2.23011	-806.77875	-83.20290	3.19801
906	7.542	1428.44727	-438.75720	1575.22778	356.13266	-115.70665	1305.81873	-411.55438	20.61890	1300.41394	908.48096	-42.05314	93.33433	753.18530	-342.65234	-8.40201	-52.74588	144.36195	-2.32446	-815.76685	-82.09434	5.56890
907	7.550	1426.63953	-436.86737	1578.55237	356.93439	-115.56114	1305.13782	-410.47083	19.47228	1302.69849	933.34991	-47.81140	88.40820	740.63666	-341.79105	-8.42285	-65.11462	145.39470	-2.40556	-823.91406	-80.99317	8.12189
908	7.558	1424.36218	-434.75497	1582.43591	357.87744	-115.64922	1304.66052	-409.38644	18.49643	1305.15515	958.44470	-52.91845	83.12807	727.80328	-341.34052	-8.17367	-77.47862	146.39493	-2.47233	-830.97498	-80.12363	10.72708
909	7.567	1421.60388	-432.55542	1586.82092	358.93869	-115.96018	1304.38391	-408.29550	17.77859	1307.70862	983.74402	-57.50864	77.43786	714.97382	-340.95319	-7.85587	-89.80997	147.35612	-2.52360	-836.75531	-79.73967	13.35192
910	7.575	1418.35706	-430.34943	1591.62964	360.08234	-116.46501	1304.29114	-407.23212	17.34695	1310.28015	1009.30090	-61.63395	71.39253	702.32294	-340.35318	-7.66420	-102.11545	148.29161	-2.55883	-841.18774	-79.99253	16.26936
911	7.583	1414.64453	-428.14960	1596.77063	361.25116	-117.11981	1304.35815	-406.25595	17.16769	1312.79980	1035.12891	-65.15565	65.25143	689.82391	-339.50598	-7.64386	-114.42896	149.23676	-2.59075	-844.21240	-80.77124	20.10741
912	7.592	1410.53174	-425.92099	1602.14966	362.36835	-117.86600	1304.56104	-405.42572	17.16195	1315.22217	1061.26294	-67.95321	59.36449	677.38379	-338.51230	-7.71502	-126.78259	150.21437	-2.63869	-845.56702	-81.67815	25.56586
913	7.600	1406.10535	-423.60693	1607.68164	363.35193	-118.62975	1304.88171	-404.77890	17.24718	1317.52991	1087.69702	-70.08051	54.00624	664.95056	-337.45703	-7.77795	-139.19078	151.21196	-2.70428	-844.75427	-82.25560	32.93624
914	7.608	1401.44214	-421.15396	1613.29553	364.13498	-119.32724	1305.30811	-404.33121	17.37738	1319.72815	1114.11450	-71.72299	49.26625	652.50134	-336.40024	-7.78657	-151.64850	152.20828	-2.76475	-841.22522	-82.18571	41.77945
915	7.617	1396.59924	-418.54111	1618.93225	364.68045	-119.87830	1305.83228	-404.08929	17.54453	1321.83655	1139.72913	-73.07308	44.98978	640.02722	-335.38483	-7.76144	-164.14282	153.20541	-2.78973	-834.53552	-81.30049	51.01612
916	7.625	1391.62317	-415.79810	1624.53894	364.98889	-120.22002	1306.44580	-404.05832	17.75046	1323.87793	1163.39160	-74.17811	40.82977	627.53381	-334.40588	-7.74507	-176.67094	154.20372	-2.77070	-824.41516	-79.67961	59.40011
917	7.633	1386.56360	-412.98883	1630.06226	365.10233	-120.31121	1307.13599	-404.23499	17.99090	1325.86499	1183.86340	-74.70169	36.54275	615.01819	-333.41901	-7.75198	-189.24442	155.17218	-2.73659	-810.83118	-77.78767	66.02642
918	7.642	1381.47839	-410.17242	1635.44397	365.09985	-120.13190	1307.89063	-404.59708	18.26087	1327.79834	1200.42236	-74.08935	32.27743	602.45654	-332.39767	-7.75183	-201.87952	156.08919	-2.72367	-793.92035	-76.27686	70.46931
919	7.650	1376.42932	-407.37766	1640.61975	365.08115	-119.68240	1308.70178	-405.10388	18.56321	1329.67542	1213.37891	-72.32424	28.39491	589.82269	-331.36838	-7.69459	-214.58492	156.99153	-2.73412	-773.78918	-75.57706	72.58441
920	7.658	1371.47253	-404.60333	1645.52710	365.14471	-118.97536	1309.56067	-405.70206	18.90900	1331.49475	1223.45703	-69.95090	25.09147	577.10400	-330.39465	-7.55811	-227.35152	157.93767	-2.74482	-750.41895	-75.70632	72.37627
921	7.667	1366.65222	-401.83868	1650.11621	365.36832	-118.02364	1310.45398	-406.32877	19.31089	1333.25464	1230.81934	-67.28226	22.27412	564.31982	-329.51419	-7.36510	-240.14990	158.92731	-2.74722	-723.74652	-76.40652	70.09222
922	7.675	1362.00549	-399.08615	1654.35278	365.79398	-116.83308	1311.36670	-406.91846	19.77698	1334.95203	1235.13611	-64.32738	19.59185	551.53815	-328.67947	-7.16492	-252.93640	159.90233	-2.75401	-693.84766	-77.41255	66.30920
923	7.683	1357.57080	-396.36353	1658.21423	366.42389	-115.40424	1312.28259	-407.41153	20.31300	1336.58472	1236.07837	-61.23191	16.56702	538.82452	-327.80679	-7.01009	-265.68280	160.83168	-2.77324	-661.08453	-78.64363	61.81706
924	7.692	1353.39124	-393.69125	1661.68481	367.23120	-113.74358	1313.18726	-407.75656	20.92596	1338.15149	1233.33691	-58.02753	12.92331	526.16608	-326.87878	-6.92207	-278.40393	161.73805	-2.79544	-626.03833	-80.19475	57.38126
925	7.700	1349.50830	-391.08881	1664.75610	368.17734	-111.87288	1314.07324	-407.91025	21.62109	1339.65222	1226.58521	-54.21652	8.91230	513.51050	-325.93640	-6.86955	-291.12570	162.63245	-2.81031	-589.28650	-82.19386	53.56654
926	7.708	1345.96094	-388.57697	1667.42200	369.22665	-109.82646	1314.93823	-407.84222	22.39985	1341.08545	1216.02856	-49.45188	5.28565	500.86670	-324.99646	-6.80832	-303.84180	163.50146	-2.82156	-551.27777	-84.70516	50.67480
927	7.717	1342.78882	-386.17346	1669.67493	370.35559	-107.64658	1315.77563	-407.54132	23.26206	1342.44556	1202.95313	-44.50916	2.83327	488.29364	-324.04407	-6.72234	-316.53302	164.37434	-2.83209	-512.37201	-87.69940	48.74780
928	7.725	1340.03479	-383.89139	1671.50684	371.55481	-105.38257	1316.57019	-407.01822	24.20199	1343.72058	1189.23157	-40.82115	1.71830	475.82837	-323.08420	-6.59348	-329.21051	165.30511	-2.84088	-472.94418	-91.05443	47.63682
929	7.733	1337.74207	-381.74158	1672.91431	372.82159	-103.08759	1317.30688	-406.30698	25.19579	1344.89502	1176.11938	-39.04352	1.37064	463.49234	-322.15466	-6.37970	-341.92419	166.27095	-2.86944	-433.46439	-94.66289	47.17221
930	7.742	1335.95654	-379.73636	1673.89539	374.14749	-100.81326	1317.97803	-405.46426	26.19504	1345.95166	1163.68652	-38.55573	1.18459	451.33081	-321.29385	-6.04794	-354.73486	167.16856	-2.95299	-394.47772	-98.52439	47.31225
931	7.750	1334.73059	-377.89658	1674.44348	375.50854	-98.60598	1318.58472	-404.56226	27.14177	1346.87158	1151.39075	-38.32169	0.96634	439.39453	-320.51370	-5.57829	-367.65668	167.95325	-3.07966	-356.50287	-102.60721	48.05207
932	7.758	1334.12012	-376.25647	1674.55164	376.86111	-96.50708	1319.13525	-403.67841	27.99300	1347.63208	1138.88965	-37.76482	0.75507	427.69708	-319.79663	-4.92822	-380.60022	168.77843	-3.15195	-319.98923	-106.68178	49.19521
933	7.767	1334.17114	-374.85461	1674.21997	378.14374	-94.54808	1319.64270	-402.88538	28.72791	1348.20447	1126.21338	-36.86029	0.59190	416.22357	-319.11249	-4.03515	-393.40564	169.92007	-3.04364	-285.33087	-110.46094	50.33142
934	7.775	1334.90833	-373.71411	1673.45715	379.28549	-92.73711	1320.11707	-402.24072	29.33759	1348.56140	1113.50012	-35.82072	0.45216	405.00742	-318.44241	-2.85687	-405.98383	171.41656	-2.75897	-252.76801	-113.88054	50.99258
935	7.783	1336.33691	-372.83728	1672.27136	380.21497	-91.05360	1320.55847	-401.78107	29.81839	1348.68652	1100.80005	-34.81626	0.29613	394.20612	-317.79706	-1.36842	-418.41171	172.85938	-2.51424	-222.21063	-117.07386	50.74385
936	7.792	1338.44958	-372.21927	1670.66223	380.86386	-89.45604	1320.96057	-401.52686	30.17538	1348.57581	1088.08960	-33.88601	0.12127	384.10889	-317.23148	0.46693	-430.84717	173.84785	-2.51335	-193.21381	-120.16348	49.30424
937	7.800	1341.22852	-371.85147	1668.62195	381.17236	-87.89585	1321.31311	-401.49350	30.43108	1348.22998	1075.37402	-32.95802	-0.05936	375.11523	-316.83365	2.68052	-443.37543	174.50577	-2.69831	-165.17108	-123.29092	46.76513
938	7.808	1344.64258	-371.70828	1666.13953	381.10504	-86.33952	1321.60046	-401.69553	30.63215	1347.64673	1062.70471	-31.92679	-0.24099	367.68088	-316.70166	5.30140	-455.99152	175.20053	-2.88195	-137.61163	-126.68037	43.58952
939	7.817	1348.64819	-371.74011	1663.20508	380.66922	-84.78851	1321.80493	-402.14316	30.83811	1346.81812	1050.11707	-30.79888	-0.41708	362.20239	-316.94998	8.45320	-468.66998	176.04276	-2.98314	-110.44629	-130.49634	40.29569
940	7.825	1353.19543	-371.88492	1659.81348	379.91818	-83.27640	1321.91467	-402.83627	31.09273	1345.73218	1037.60510	-29.71471	-0.58608	358.99579	-317.70670	12.48421	-481.37793	176.92923	-3.02857	-84.03918	-134.73645	37.14599
941	7.833	1358.23145	-372.08820	1655.96301	378.93286	-81.84959	1321.92712	-403.76025	31.40766	1344.37634	1025.12256	-28.76962	-0.76875	358.46735	-319.12299	17.99485	-494.07654	177.81592	-3.06631	-59.11273	-139.22621	34.04909
942	7.842	1363.69592	-372.31464	1651.65381	377.79492	-80.55571	1321.84888	-404.89029	31.77851	1342.73962	1012.58765	-27.87916	-0.98348	361.26694	-321.45490	25.59495	-506.75488	178.75342	-3.13303	-36.59967	-143.65887	30.71398
943	7.850	1369.50989	-372.55792	1646.89758	376.56567	-79.44095	1321.69141	-406.20071	32.20564	1340.81519	999.93390	-26.88535	-1.22584	368.14978	-325.07684	35.41124	-519.43469	179.74504	-3.24675	-17.46326	-147.70033	26.93836
944	7.858	1375.56470	-372.86230	1641.73157	375.27710	-78.53964	1321.46814	-407.66367	32.68589	1338.59534	987.17084	-25.76014	-1.48644	379.52185	-330.22153	46.72014	-532.13086	180.71170	-3.39498	-2.44055	-150.99181	22.70331
945	7.867	1381.71277	-373.33844	1636.23047	373.93512	-77.86043	1321.19385	-409.24063	33.19711	1336.07141	974.37665	-24.62665	-1.73563	395.06329	-336.59207	58.09317	-544.82910	181.59209	-3.53638	8.13104	-153.10342	18.04900
946	7.875	1387.76526	-374.14813	1630.52124	372.52594	-77.38655	1320.88708	-410.87628	33.69469	1333.23950	961.63855	-23.59120	-1.89490	413.88504	-343.31668	68.01192	-557.50696	182.41353	-3.62684	14.20837	-153.70129	13.07021
947	7.883	1393.50024	-375.44830	1624.79614	371.02576	-77.08800	1320.57349	-412.49234	34.09945	1330.09363	949.00592	-22.61227	-1.92539	435.03247	-349.38306	75.50816	-570.16345	183.26862	-3.64814	15.78967	-152.80469	8.10975
948	7.892	1398.69348	-377.30185	1619.29688	369.42078	-76.93378	1320.27991	-413.99808	34.29427	1326.62488	936.46741	-21.56339	-1.93470	457.78198	-354.14099	80.44221	-582.82092	184.23456	-3.63280	12.83435	-150.88478	3.83796
949	7.900	1403.18030	-379.61288	1614.26404	367.72449	-76.89871	1320.02283	-415.32724	34.17181	1322.87561	923.95728	-20.39475	-2.07122	481.62036	-357.48230	83.35523	-595.50098	185.31139	-3.65156	5.52930	-148.68253	0.91373
950	7.908	1406.90906	-382.16357	1609.86633	365.98480	-76.96455	1319.79883	-416.44904	33.69003	1319.00952	911.41296	-19.19082	-2.34858	506.18329	-359.65314	85.05165	-608.19580	186.43941	-3.73696	-5.27838	-146.81184	-0.52679
951	7.917	1409.94287	-384.72318	1606.15430	364.28348	-77.12085	1319.58386	-417.32550	32.86800	1315.29626	898.84247	-18.08821	-2.65814	531.26025	-360.91772	86.18396	-620.87012	187.56583	-3.84197	-18.05981	-145.47311	-0.94280
952	7.925	1412.40674	-387.12671	1603.07495	362.72122	-77.37286	1319.33984	-417.88931	31.74424	1312.02661	886.31561	-17.12070	-2.88850	556.76831	-361.36200	87.04778	-633.48657	188.67493	-3.90573	-31.29480	-144.47957	-0.97412
953	7.933	1414.42676	-389.28662	1600.53088	361.39102	-77.74709	1319.02466	-418.07962	30.35779	1309.44165	873.88263	-16.18411	-3.01238	582.68622	-360.91779	87.61176	-646.00732	189.77328	-3.92649	-44.19904	-143.54355	-1.04516
954	7.942	1416.09619	-391.17056	1598.42810	360.35059	-78.28020	1318.60339	-417.87439	28.77235	1307.69836	861.52576	-15.21662	-3.11042	608.97968	-359.51654	87.71922	-658.37042	190.87251	-3.93497	-56.71600	-142.56500	-1.28094
955	7.950	1417.47083	-392.77579	1596.69653	359.60709	-78.99807	1318.05627	-417.29022	27.10875	1306.85205	849.20117	-14.26501	-3.29528	635.52881	-357.26865	87.29710	-670.47797	191.97934	-3.89273	-69.03015	-141.63525	-1.61798
956	7.958	1418.57690	-394.11053	1595.29150	359.12546	-79.90320	1317.38159	-416.37778	25.53582	1306.84265	836.88086	-13.34082	-3.59396	662.17432	-354.48120	86.36985	-682.19159	193.09659	-3.61788	-81.27087	-140.82532	-1.94555
957	7.967	1419.42395	-395.18338	1594.18665	358.85370	-80.98123	1316.59021	-415.22733	24.22093	1307.49878	824.54309	-12.40692	-3.92854	688.88135	-351.45139	84.94379	-693.31714	194.21297	-2.83632	-93.50842	-140.10063	-2.20043
958	7.975	1420.01367	-395.99908	1593.36633	358.74658	-82.21581	1315.69971	-413.96738	23.29240	1308.59961	812.19659	-11.48681	-4.20417	715.77673	-348.33530	82.98336	-703.61127	195.28201	-1.35372	-105.77710	-139.45016	-2.35514
959	7.983	1420.34631	-396.55807	1592.81885	358.77792	-83.58721	1314.73315	-412.73843	22.83581	1309.97192	799.89838	-10.64523	-4.39116	743.03510	-345.22787	80.46774	-712.81976	196.25084	0.82035	-118.06689	-138.91200	-2.40570
960	7.992	1420.42371	-396.85736	1592.53284	358.93851	-85.05940	1313.71899	-411.65900	22.88351	1311.51758	787.63824	-9.88495	-4.52001	770.83514	-342.22076	77.40369	-720.67999	197.12213	3.52861	-130.35474	-138.41846	-2.43060
961	8.000	1420.24963	-396.89178	1592.49536	359.22556	-86.57819	1312.69336	-410.80420	23.38702	1313.15967	775.28595	-9.14538	-4.61641	799.34021	-339.42401	73.82421	-726.89258	198.00595	6.64861	-142.62994	-137.81799	-2.53483
962	8.008	1419.83044	-396.65454	1592.69067	359.63629	-88.07723	1311.70105	-410.19846	24.21766	1314.79993	762.77924	-8.39572	-4.69187	828.59711	-337.05109	69.81218	-731.17371	199.17690	10.31335	-154.89612	-137.08527	-2.70615
963	8.017	1419.17419	-396.13690	1593.10022	360.16711	-89.47977	1310.79309	-409.82373	25.20980	1316.33386	750.23010	-7.64520	-4.77077	858.52289	-335.40213	65.48865	-733.32495	201.03864	15.09663	-167.18335	-136.32738	-2.85455
964	8.025	1418.29028	-395.32712	1593.70288	360.81219	-90.70343	1310.02234	-409.64133	26.21410	1317.69385	737.75580	-6.86007	-4.85818	889.00952	-334.69809	60.95739	-733.03662	203.94826	21.99582	-179.51459	-135.60699	-2.94659
965	8.033	1417.18921	-394.20969	1594.47656	361.55908	-91.67258	1309.43201	-409.61111	27.12835	1318.86975	725.36676	-5.99695	-4.94026	919.97144	-334.93289	56.27054	-729.64221	208.06044	31.95742	-191.85571	-134.90639	-2.99486
966	8.042	1415.88098	-392.76569	1595.40149	362.38229	-92.33527	1309.04285	-409.69949	27.90123	1319.87927	713.04785	-5.12429	-5.04906	951.33057	-335.81271	51.44141	-722.52649	213.13692	45.00905	-204.17236	-134.18439	-3.01659
967	8.050	1414.37329	-390.97644	1596.46753	363.23648	-92.68396	1308.85095	-409.88025	28.52386	1320.73035	700.77429	-4.34276	-5.22421	982.91187	-336.85272	46.50414	-711.82874	218.36467	59.79035	-216.50732	-133.40564	-3.04489
968	8.058	1412.66711	-388.83286	1597.68311	364.05530	-92.76527	1308.83557	-410.13248	29.01487	1321.42603	688.47034	-3.61122	-5.41818	1014.22119	-337.62653	41.59291	-698.27930	222.61940	74.10361	-228.91943	-132.58949	-3.09094
969	8.067	1410.75232	-386.35181	1599.08606	364.76645	-92.66690	1308.96692	-410.44098	29.39792	1321.99158	676.07373	-2.82287	-5.54545	1044.44458	-337.90033	36.87945	-682.36121	225.07817	85.91614	-241.40509	-131.77988	-3.12690
970	8.075	1408.60266	-383.59885	1600.74927	365.31601	-92.49309	1309.21411	-410.80551	29.67909	1322.49048	663.58270	-1.97161	-5.58039	1072.75586	-337.60617	32.37777	-663.97595	225.52942	93.97893	-253.93848	-130.96078	-3.12822
971	8.083	1406.17700	-380.71002	1602.76868	365.68173	-92.34241	1309.55334	-411.25031	29.84309	1323.01929	651.02173	-1.10423	-5.55096	1098.56311	-336.83615	27.92581	-642.82996	224.16429	97.95124	-266.52081	-130.08360	-3.08995
972	8.092	1403.42847	-377.89508	1605.22253	365.87146	-92.29253	1309.97180	-411.80856	29.87648	1323.67285	638.43018	-0.20564	-5.49255	1121.62024	-335.75662	23.37502	-618.84503	221.23537	98.23661	-279.16342	-129.13727	-3.03213
973	8.100	1400.32666	-375.39746	1608.11438	365.91013	-92.39825	1310.46240	-412.48386	29.79019	1324.49927	625.85541	0.74131	-5.42557	1142.01343	-334.44104	18.74357	-592.18555	216.95457	95.67841	-291.85919	-128.15849	-2.99022
974	8.108	1396.87769	-373.41595	1611.35229	365.82578	-92.69815	1311.01489	-413.22986	29.61541	1325.49060	613.29443	1.67884	-5.35921	1159.84912	-332.91315	14.25967	-563.11108	211.55373	91.27382	-304.57813	-127.19795	-2.97686
975	8.117	1393.13501	-372.03864	1614.78687	365.64734	-93.21378	1311.61255	-413.96741	29.38318	1326.60583	600.68286	2.56718	-5.30413	1174.84131	-331.37860	10.31366	-531.94775	205.28156	85.99319	-317.29849	-126.27678	-2.97888
976	8.125	1389.19409	-371.22775	1618.26550	365.41360	-93.94227	1312.24048	-414.61157	29.11029	1327.79724	587.99237	3.43996	-5.26582	1186.32129	-330.22223	7.27294	-499.10693	198.34741	80.63832	-330.03632	-125.37707	-2.98109
977	8.133	1385.17468	-370.85492	1621.66077	365.18130	-94.85851	1312.89075	-415.09067	28.80346	1329.02759	575.26331	4.33139	-5.22572	1193.81116	-329.59448	5.15791	-464.96609	190.92480	75.70893	-342.81863	-124.48423	-2.96662
978	8.142	1381.19275	-370.75897	1624.87598	365.02176	-95.93065	1313.55933	-415.35806	28.46740	1330.27710	562.55243	5.24696	-5.15196	1197.49036	-329.06387	3.45673	-429.73270	183.20627	71.40202	-355.64148	-123.61482	-2.92858
979	8.150	1377.33728	-370.79749	1627.84326	365.00131	-97.13412	1314.24170	-415.39301	28.10204	1331.53772	549.92401	6.18414	-5.04340	1197.79456	-327.93851	1.48265	-393.49118	175.42920	67.77834	-368.47946	-122.78151	-2.88617
980	8.158	1373.67175	-370.88440	1630.52417	365.15860	-98.45370	1314.93115	-415.19321	27.70177	1332.80286	537.44202	7.16450	-4.92619	1194.75500	-325.99609	-0.94777	-356.35123	167.87003	64.95634	-381.31479	-121.95946	-2.86402
981	8.167	1370.25403	-371.00140	1632.90576	365.49814	-99.87459	1315.62170	-414.76749	27.25974	1334.06104	525.16724	8.27137	-4.80139	1188.23267	-323.65961	-3.35260	-318.56189	160.83075	63.20971	-394.12921	-121.09100	-2.88872
982	8.175	1367.14417	-371.17303	1634.98950	366.00119	-101.36922	1316.30591	-414.13223	26.76384	1335.29565	513.19312	9.60559	-4.63610	1178.59326	-321.50461	-5.11599	-280.57053	154.60229	62.83428	-406.90796	-120.13963	-2.98157
983	8.183	1364.39771	-371.42825	1636.77466	366.63995	-102.89336	1316.97205	-413.31207	26.19475	1336.48840	501.65311	11.20056	-4.38140	1166.78052	-319.86453	-6.01371	-243.00577	149.37775	63.77777	-419.68515	-119.16495	-3.10441
984	8.192	1362.06885	-371.77307	1638.25110	367.38370	-104.40005	1317.60486	-412.34003	25.54293	1337.61719	490.69705	13.02177	-3.96894	1153.88599	-318.75381	-6.26453	-206.59259	145.14552	65.40297	-432.51935	-118.28015	-3.17208
985	8.200	1360.21667	-372.18784	1639.40210	368.19861	-105.85870	1318.18811	-411.25400	24.82966	1338.65576	480.46631	15.01254	-3.32025	1140.69727	-317.96313	-6.21535	-171.99246	141.71863	66.73992	-445.40002	-117.52079	-3.14449
986	8.208	1358.90369	-372.65088	1640.20850	369.04858	-107.25862	1318.70715	-410.09949	24.10501	1339.57361	471.09180	17.12596	-2.38409	1127.53906	-317.26959	-6.07869	-139.58185	138.93053	67.02479	-458.25116	-116.82271	-3.04727
987	8.217	1358.18323	-373.16467	1640.65002	369.89697	-108.59866	1319.15063	-408.94034	23.42300	1340.34045	462.73425	19.33373	-1.16097	1114.47815	-316.53119	-5.97211	-109.36279	136.78329	65.98893	-471.03476	-116.12374	-2.91190
988	8.225	1358.08435	-373.74985	1640.70654	370.70898	-109.87576	1319.51477	-407.85971	22.82237	1340.92981	455.56793	21.56961	0.30569	1101.56628	-315.65466	-5.98886	-81.07971	135.42989	63.75186	-483.77866	-115.41561	-2.76164
989	8.233	1358.60193	-374.42041	1640.36194	371.45383	-111.07726	1319.80371	-406.94479	22.33470	1341.32239	449.64050	23.73928	1.98827	1088.83936	-314.63470	-6.11889	-54.32953	135.04980	60.63161	-496.50375	-114.68335	-2.64400
990	8.242	1359.70190	-375.17468	1639.61011	372.10345	-112.17783	1320.02502	-406.27051	22.00467	1341.51147	444.76135	25.99743	4.06959	1076.23889	-313.56985	-6.26141	-28.63092	135.72958	57.03428	-509.19135	-113.88939	-2.60563
991	8.250	1361.33191	-375.99396	1638.45605	372.62885	-113.14124	1320.18445	-405.89532	21.88942	1341.50342	440.72485	29.05029	7.32059	1063.64832	-312.58493	-6.34484	-3.60923	137.44287	53.33908	-521.81195	-113.04682	-2.62935
992	8.258	1363.43481	-376.84390	1636.91089	373.00122	-113.92616	1320.28406	-405.86261	22.03022	1341.30359	437.89368	33.98746	13.40357	1050.98035	-311.77219	-6.36233	20.75830	140.10559	49.77744	-534.35962	-112.21610	-2.65331
993	8.267	1365.96655	-377.69373	1634.98584	373.20038	-114.49659	1320.32349	-406.19699	22.41400	1340.88660	437.50183	41.66178	24.36246	1038.22461	-311.15195	-6.35777	44.04705	143.60820	46.37479	-546.87012	-111.43301	-2.65492
994	8.275	1368.90259	-378.54025	1632.68787	373.22171	-114.82915	1320.30054	-406.89313	22.95115	1340.17310	441.15527	51.86265	40.74078	1025.39209	-310.70471	-6.36637	65.53317	147.80487	42.98549	-559.38141	-110.68554	-2.67304
995	8.283	1372.23254	-379.41003	1630.01917	373.07639	-114.90795	1320.21143	-407.90494	23.51382	1339.04907	449.91476	62.67923	59.77706	1012.45734	-310.45245	-6.31425	84.44647	152.53070	39.41542	-571.88080	-109.94341	-2.74670
996	8.292	1375.95117	-380.34564	1626.98364	372.78503	-114.72012	1320.05103	-409.14697	24.02174	1337.42017	463.61780	71.35870	76.54305	999.46008	-310.38794	-6.08070	100.10147	157.63184	35.51785	-584.33545	-109.21127	-2.86313
997	8.300	1380.04578	-381.39841	1623.59412	372.36816	-114.26794	1319.81311	-410.51315	24.47723	1335.23987	480.97742	76.46899	87.67789	986.55646	-310.32965	-5.70017	111.90775	162.92284	31.14730	-596.76099	-108.50581	-2.98402
998	8.308	1384.47864	-382.62454	1619.87537	371.83487	-113.58494	1319.49463	-411.90686	24.91833	1332.50488	500.48767	78.71709	93.59800	973.86694	-310.01373	-5.37054	119.45401	168.14687	26.09023	-609.21252	-107.77750	-3.08543
999	8.317	1389.16687	-384.07767	1615.86987	371.17767	-112.72925	1319.09729	-413.26123	25.36444	1329.25586	521.17072	79.69770	97.11300	961.35986	-309.35989	-5.24680	122.62842	173.01584	20.16153	-621.72192	-106.95888	-3.14514
1000	8.325	1393.97412	-385.81775	1611.65002	370.38055	-111.75552	1318.62720	-414.53442	25.80967	1325.58447	542.54089	80.44675	100.66233	948.91852	-308.51398	-5.33520	121.54367	177.22316	13.54792	-634.27325	-106.07793	-3.14002
1001	8.333	1398.72205	-387.92188	1607.33167	369.43219	-110.69657	1318.08862	-415.69324	26.25913	1321.61987	564.30334	81.00987	104.95131	936.44977	-307.64755	-5.54507	116.39233	180.43535	7.20635	-646.79639	-105.23428	-3.09100
1002	8.342	1403.22559	-390.45444	1603.07739	368.32971	-109.56797	1317.47815	-416.69736	26.75995	1317.49158	586.23242	80.85670	109.39830	923.93201	-306.82471	-5.77335	107.58298	182.47311	2.55417	-659.20776	-104.46369	-3.09355
1003	8.350	1407.34229	-393.41516	1599.08313	367.07779	-108.37891	1316.78613	-417.48746	27.37947	1313.31543	608.13837	79.46080	113.13438	911.40680	-306.02435	-5.97079	96.01370	183.58054	0.29097	-671.50806	-103.71352	-3.24124
1004	8.358	1411.00830	-396.71884	1595.53687	365.69272	-107.13755	1316.00281	-418.00378	28.15630	1309.23291	629.85608	76.60259	115.61020	898.92712	-305.21957	-6.13427	82.99570	184.29778	-0.18588	-683.79626	-102.96496	-3.47141
1005	8.367	1414.23352	-400.20697	1592.55957	364.20978	-105.85612	1315.12866	-418.22119	29.08671	1305.44202	651.28137	72.39656	116.74100	886.52313	-304.42035	-6.26111	69.73721	185.00847	0.01130	-696.15985	-102.26261	-3.58240
1006	8.375	1417.06299	-403.67169	1590.17041	362.68619	-104.55356	1314.17871	-418.14645	30.14585	1302.14966	672.39258	67.16324	116.81414	874.18903	-303.65198	-6.34789	56.85049	185.78766	0.16563	-708.59656	-101.61707	-3.46850
1007	8.383	1419.54089	-406.90002	1588.31177	361.19745	-103.25121	1313.17969	-417.79831	31.30682	1299.50476	693.24152	61.23860	116.28622	861.86926	-302.91794	-6.41336	44.36074	186.59470	0.05085	-721.05127	-100.97952	-3.22746
1008	8.392	1421.69592	-409.72485	1586.90125	359.83139	-101.97270	1312.16138	-417.20737	32.53849	1297.57727	713.92786	54.90067	115.57919	849.49805	-302.18298	-6.49685	32.06915	187.42987	-0.30503	-733.43750	-100.32088	-3.01064
1009	8.400	1423.54224	-412.04807	1585.86841	358.68225	-100.74765	1311.14722	-416.41971	33.78375	1296.36438	734.54712	48.43597	114.97660	837.06433	-301.38879	-6.62013	19.81430	188.34590	-0.75647	-745.60559	-99.67326	-2.85130
1010	8.408	1425.08411	-413.83218	1585.16748	357.83536	-99.60979	1310.15466	-415.48660	34.94560	1295.80652	755.18140	42.07870	114.54667	824.60950	-300.49539	-6.75176	7.53839	189.37839	-1.15248	-757.39868	-99.04662	-2.63006
1011	8.417	1426.32056	-415.07965	1584.77490	357.34210	-98.59558	1309.19849	-414.45117	35.89134	1295.81030	775.93677	35.84280	114.07895	812.19714	-299.48270	-6.84195	-4.74283	190.50266	-1.42906	-768.76013	-98.36578	-2.15707
1012	8.425	1427.24890	-415.81314	1584.68225	357.20630	-97.74310	1308.29492	-413.35330	36.47610	1296.27917	796.95374	29.53139	113.16747	799.92249	-298.29745	-6.90971	-17.00196	191.65820	-1.60240	-779.72870	-97.55829	-1.27818
1013	8.433	1427.86658	-416.06195	1584.88904	357.39355	-97.08484	1307.45996	-412.23444	36.59886	1297.14429	818.41248	22.91662	111.41389	787.88599	-296.86798	-7.06486	-29.23124	192.78780	-1.71907	-790.31891	-96.64082	0.07804
1014	8.442	1428.17200	-415.85443	1585.39758	357.85068	-96.64135	1306.70801	-411.12238	36.26564	1298.37268	840.50183	15.91088	108.61502	776.07642	-295.20444	-7.40815	-41.43985	193.87314	-1.82510	-800.43652	-95.68175	1.90712
1015	8.450	1428.16394	-415.21536	1586.21021	358.51715	-96.42313	1306.05627	-410.02435	35.60922	1299.95398	863.29346	8.66273	104.83807	764.30444	-293.46671	-7.88918	-53.64994	194.93643	-1.93948	-809.92334	-94.72879	4.15966
1016	8.458	1427.84143	-414.16534	1587.32874	359.32846	-96.43567	1305.52429	-408.93594	34.83627	1301.87769	886.69495	1.48714	100.32767	752.31042	-291.94916	-8.28217	-65.88452	195.99808	-2.04518	-818.64783	-93.80488	6.77577
1017	8.467	1427.20300	-412.72137	1588.75439	360.22336	-96.67934	1305.12854	-407.84641	34.13389	1304.11230	910.58936	-5.40779	95.32295	739.91797	-290.94009	-8.35261	-78.14273	197.05551	-2.11540	-826.51184	-92.91770	9.65051
1018	8.475	1426.24695	-410.89706	1590.48804	361.15701	-97.14653	1304.88330	-406.74579	33.61716	1306.59863	934.93945	-12.07353	89.96085	727.14722	-290.47043	-8.07575	-90.39951	198.09689	-2.13566	-833.37372	-92.01826	12.58266
1019	8.483	1424.97058	-408.70325	1592.53064	362.10840	-97.81889	1304.80273	-405.63892	33.33886	1309.25635	959.73401	-18.64148	84.30774	714.25671	-290.21030	-7.67882	-102.64047	199.12131	-2.11151	-839.00854	-91.04000	15.43226
1020	8.492	1423.37207	-406.14914	1594.88184	363.07352	-98.66370	1304.89551	-404.55484	33.30828	1311.99353	984.92279	-25.13038	78.40155	701.55200	-289.74167	-7.42857	-114.87950	200.13800	-2.08311	-843.15332	-90.00775	18.44178
1021	8.500	1421.45251	-403.24503	1597.53760	364.04834	-99.63500	1305.15515	-403.54269	33.48904	1314.71484	1010.42975	-31.48107	72.25748	689.12842	-288.91687	-7.40750	-127.13382	201.14670	-2.10946	-845.52313	-88.99985	22.30497
1022	8.508	1419.22021	-400.00836	1600.48608	365.01208	-100.67667	1305.55701	-402.65561	33.79990	1317.33740	1036.18604	-37.68456	65.92651	676.87805	-287.85706	-7.52860	-139.40331	202.14011	-2.20837	-845.75696	-87.99272	27.77073
1023	8.517	1416.69446	-396.47363	1603.70251	365.92526	-101.72150	1306.06763	-401.93414	34.14432	1319.80786	1062.11353	-43.81199	59.59531	664.64478	-286.71613	-7.66564	-151.68774	203.12128	-2.32566	-843.42468	-86.78031	35.09960
1024	8.525	1413.90979	-392.70486	1607.14685	366.74692	-102.69183	1306.65991	-401.40085	34.44923	1322.10657	1088.03149	-49.88766	53.56699	652.32050	-285.59662	-7.72657	-164.00740	204.10144	-2.38787	-838.09729	-85.04527	43.81436
1025	8.533	1410.91321	-388.80597	1610.76746	367.45496	-103.50647	1307.32349	-401.06412	34.68407	1324.23901	1113.53308	-55.77991	48.09391	639.87573	-284.57516	-7.68748	-176.39079	205.08582	-2.37950	-829.41467	-82.60966	52.88879
1026	8.542	1407.75024	-384.91821	1614.51636	368.05191	-104.09818	1308.06030	-400.92117	34.85474	1326.22620	1137.92700	-61.31030	43.19592	627.36243	-283.63733	-7.59433	-188.85477	206.07385	-2.34399	-817.20306	-79.71846	61.20503
1027	8.550	1404.44177	-381.19272	1618.36267	368.55859	-104.43338	1308.87402	-400.95734	34.98280	1328.09375	1160.30005	-66.33802	38.62548	614.86371	-282.68542	-7.50543	-201.39601	207.06310	-2.32699	-801.52734	-76.99205	67.91065
1028	8.558	1400.97339	-377.74985	1622.27966	369.01047	-104.51154	1309.76514	-401.14468	35.09352	1329.86316	1179.78186	-70.65047	34.05936	602.38696	-281.68506	-7.43860	-213.98596	208.04105	-2.34256	-782.52917	-74.99739	72.44406
1029	8.567	1397.32312	-374.66196	1626.21777	369.45682	-104.34777	1310.72778	-401.44333	35.21891	1331.54480	1196.02856	-74.10288	29.35225	589.86194	-280.68402	-7.38911	-226.59081	208.99893	-2.37255	-760.22681	-73.87517	74.43947
1030	8.575	1393.50586	-371.95969	1630.10291	369.95053	-103.95939	1311.74573	-401.80792	35.39281	1333.13391	1209.35547	-76.84159	24.66422	577.23584	-279.71777	-7.34311	-239.20987	209.95679	-2.38403	-734.50928	-73.36229	73.81831
1031	8.583	1389.58789	-369.62430	1633.85461	370.53488	-103.35855	1312.79822	-402.19421	35.64046	1334.61633	1220.09229	-78.94613	20.41126	564.51782	-278.78256	-7.26431	-251.87427	210.93433	-2.35454	-705.34320	-73.11170	70.96456
1032	8.592	1385.66736	-367.58496	1637.40125	371.23895	-102.54503	1313.86633	-402.55829	35.98260	1335.98035	1227.94812	-80.02978	16.95409	551.77271	-277.84052	-7.13200	-264.60071	211.90608	-2.29412	-672.99316	-72.97627	66.67602
1033	8.600	1381.84790	-365.75647	1640.69006	372.07697	-101.50734	1314.93335	-402.85101	36.44397	1337.22375	1232.28333	-79.67809	14.17583	539.06836	-276.85654	-6.96826	-277.36426	212.82817	-2.24521	-638.01172	-73.03131	61.87849
1034	8.608	1378.21692	-364.07785	1643.68835	373.04599	-100.24067	1315.98523	-403.01639	37.04916	1338.35522	1232.72144	-78.04852	11.50845	526.40381	-275.87503	-6.80425	-290.12799	213.69601	-2.24395	-601.01758	-73.43803	57.35195
1035	8.617	1374.83813	-362.51053	1646.37122	374.12924	-98.76291	1317.01282	-402.99780	37.81183	1339.39343	1229.21106	-75.57523	8.54818	513.72937	-274.99149	-6.66398	-302.87561	214.54071	-2.28511	-562.51263	-74.34269	53.60288
1036	8.625	1371.75537	-361.02060	1648.71387	375.30664	-97.11179	1318.01050	-402.74997	38.73262	1340.36096	1221.95117	-72.54722	5.55800	501.04276	-274.22025	-6.56269	-315.60861	215.39066	-2.33570	-522.89343	-75.81332	50.82850
1037	8.633	1368.99939	-359.57733	1650.69580	376.56354	-95.33772	1318.97473	-402.25150	39.80154	1341.27600	1211.70044	-69.51138	3.17416	488.42444	-273.46051	-6.48880	-328.34515	216.26215	-2.37056	-482.55765	-77.78810	48.95551
1038	8.642	1366.59949	-358.16959	1652.30591	377.89267	-93.50322	1319.90356	-401.51331	40.99004	1342.14575	1199.77026	-67.31609	1.66003	475.96722	-272.63226	-6.40846	-341.12262	217.13977	-2.40449	-441.94485	-80.12102	47.78452
1039	8.650	1364.59717	-356.81464	1653.54028	379.28918	-91.67754	1320.78809	-400.57645	42.24520	1342.96216	1187.24731	-66.11835	0.81249	463.70700	-271.79645	-6.27835	-353.97833	217.94846	-2.49479	-401.51935	-82.72793	47.17395
1040	8.658	1363.05054	-355.54550	1654.39795	380.74121	-89.92339	1321.60486	-399.50043	43.50342	1343.70337	1174.48071	-65.15733	0.45174	451.63394	-271.07465	-6.03782	-366.90964	218.62987	-2.67657	-361.76492	-85.63277	47.11107
1041	8.667	1362.02637	-354.39157	1654.87720	382.22055	-88.28644	1322.32019	-398.35458	44.71041	1344.33655	1161.51440	-63.87997	0.44556	439.74762	-270.49182	-5.62128	-379.84253	219.27707	-2.89418	-323.15573	-88.82122	47.58248
1042	8.675	1361.58337	-353.36264	1654.97400	383.67978	-86.79169	1322.90649	-397.21295	45.82941	1344.82080	1148.51331	-62.50748	0.50038	428.08374	-269.98190	-4.99356	-392.67062	220.11092	-3.02772	-286.10571	-92.11364	48.37618
1043	8.683	1361.75989	-352.45459	1654.68408	385.05609	-85.44353	1323.35535	-396.14697	46.83565	1345.11145	1135.63330	-61.40465	0.37572	416.69989	-269.51486	-4.16367	-405.32455	221.30795	-2.97850	-250.94806	-95.24316	49.03800
1044	8.692	1362.57959	-351.67560	1654.00378	386.27768	-84.22920	1323.67676	-395.21494	47.70888	1345.16931	1122.89038	-60.54845	0.11580	405.68515	-269.14157	-3.15251	-417.80090	222.82451	-2.75533	-217.85681	-98.05753	49.02662
1045	8.700	1364.05872	-351.05444	1652.92615	387.27008	-83.12440	1323.88647	-394.45609	48.43731	1344.96875	1110.22742	-59.69148	-0.10047	395.20938	-268.93146	-1.93347	-430.18713	224.33572	-2.51597	-186.69507	-100.63566	47.95039
1046	8.708	1366.19824	-350.62479	1651.44067	387.95853	-82.09639	1323.99927	-393.89484	49.02927	1344.50110	1097.56299	-58.70689	-0.20191	385.55627	-268.92700	-0.43609	-442.61798	225.51154	-2.43631	-157.00574	-103.21082	45.76545
1047	8.717	1368.97314	-350.41895	1649.53564	388.27313	-81.10159	1324.02783	-393.54669	49.51957	1343.77002	1084.84900	-57.66428	-0.25422	377.08917	-269.17346	1.38513	-455.15161	226.35582	-2.52086	-128.23248	-105.99007	42.80708
1048	8.725	1372.32898	-350.47968	1647.20117	388.16797	-80.09143	1323.98218	-393.42108	49.96352	1342.78564	1072.13379	-56.67390	-0.35580	370.10648	-269.78302	3.57765	-467.75482	227.08621	-2.64420	-99.97913	-109.06447	39.60085
1049	8.733	1376.17163	-350.87656	1644.43738	387.64966	-79.03598	1323.86731	-393.52768	50.42266	1341.56323	1059.51147	-55.76624	-0.56203	364.72336	-270.97733	6.38328	-480.38858	227.84953	-2.72660	-72.13794	-112.46306	36.62305
1050	8.742	1380.35669	-351.71484	1641.27405	386.78851	-77.94567	1323.68201	-393.88101	50.95303	1340.11963	1047.00525	-54.88811	-0.84418	361.09186	-273.08258	10.42239	-493.03976	228.69337	-2.78205	-44.93677	-116.15950	34.14767
1051	8.750	1384.69495	-353.12579	1637.79810	385.69504	-76.87270	1323.42114	-394.49524	51.59693	1338.46423	1034.54956	-53.97770	-1.11437	359.82996	-276.50250	16.56791	-505.70447	229.62598	-2.85192	-18.97485	-119.99782	32.16171
1052	8.758	1388.98035	-355.22565	1634.16272	384.47925	-75.89545	1323.07983	-395.37094	52.37230	1336.59155	1022.07086	-53.04739	-1.33197	362.03537	-281.64609	25.38064	-518.37158	230.60660	-2.95611	4.86102	-123.73310	30.40335
1053	8.767	1393.03528	-358.04333	1630.55481	383.22092	-75.09593	1322.65906	-396.48193	53.26747	1334.48389	1009.55853	-52.11739	-1.53304	368.69479	-288.71179	36.47965	-531.01807	231.55330	-3.08908	25.63977	-127.09969	28.50951
1054	8.775	1396.75610	-361.46487	1627.12854	381.96017	-74.53514	1322.16748	-397.77252	54.24443	1332.11914	997.05200	-51.12677	-1.74479	380.04480	-297.42792	48.48369	-543.62921	232.42027	-3.22172	42.60413	-129.74304	26.12543
1055	8.783	1400.12463	-365.26205	1623.95862	380.70206	-74.23283	1321.61841	-399.16922	55.24400	1329.47498	984.56726	-50.03677	-1.94215	395.48260	-307.02722	59.65187	-556.22107	233.24948	-3.31631	55.27930	-131.21814	22.95866
1056	8.792	1403.18054	-369.18713	1621.04590	379.42532	-74.16946	1321.02490	-400.59482	56.19851	1326.52783	972.08075	-48.91510	-2.08195	414.01437	-316.52451	68.68425	-568.82739	234.12671	-3.36053	63.51636	-131.21649	18.88665
1057	8.800	1405.98083	-373.04858	1618.35437	378.09436	-74.30573	1320.40051	-401.97684	57.05847	1323.25977	959.57111	-47.85129	-2.15327	434.71078	-325.11057	75.13131	-581.46619	235.09685	-3.37743	67.42548	-129.78098	14.09679
1058	8.808	1408.57446	-376.73276	1615.84265	376.67877	-74.59372	1319.76440	-403.25458	57.81403	1319.67371	947.02917	-46.87844	-2.20744	456.84882	-332.40793	79.30534	-594.12299	236.12260	-3.39968	67.20471	-127.31776	9.09566
1059	8.817	1410.99341	-380.19064	1613.47888	375.17578	-74.98116	1319.14246	-404.38275	58.47003	1315.82068	934.46021	-45.95602	-2.31875	479.89984	-338.44937	81.91103	-606.77063	237.13426	-3.44501	63.03717	-124.50839	4.61467
1060	8.825	1413.25427	-383.41394	1611.24426	373.61957	-75.42621	1318.56018	-405.32141	58.97033	1311.83435	921.88080	-45.00402	-2.50513	503.53204	-343.46072	83.65218	-619.40100	238.12097	-3.50988	55.18799	-122.05437	1.41438
1061	8.833	1415.36316	-386.41385	1609.13025	372.07321	-75.91676	1318.03271	-406.01923	59.15660	1307.93884	909.30298	-43.98579	-2.71971	527.58325	-347.63162	84.98265	-632.02075	239.14017	-3.56948	44.29755	-120.27922	-0.18677
1062	8.842	1417.32092	-389.20703	1607.13489	370.61749	-76.47517	1317.56189	-406.41556	58.84902	1304.39136	896.74048	-42.92689	-2.91216	551.97583	-351.00275	86.05290	-644.62036	240.23454	-3.59443	31.54602	-119.03146	-0.63348
1063	8.850	1419.12622	-391.80829	1605.25928	369.34048	-77.14538	1317.13586	-406.46161	58.00027	1301.39648	884.20905	-41.86155	-3.07188	576.65631	-353.48792	86.77731	-657.16150	241.37219	-3.58663	18.26910	-117.99838	-0.70209
1064	8.858	1420.77808	-394.22839	1603.50513	368.31543	-77.97423	1316.73108	-406.13110	56.77200	1299.06470	871.70111	-40.78504	-3.22165	601.56500	-355.01883	86.98451	-669.58948	242.48495	-3.57988	5.31946	-117.02484	-0.84179
1065	8.867	1422.27625	-396.47412	1601.87390	367.57544	-78.99406	1316.31567	-405.43021	55.43717	1297.43872	859.18726	-39.66888	-3.38541	626.59753	-355.71619	86.61319	-681.84875	243.55682	-3.59026	-7.13489	-116.12270	-1.10891
1066	8.875	1423.62146	-398.54968	1600.36633	367.11142	-80.21491	1315.85486	-404.41489	54.22290	1296.54285	846.66266	-38.55348	-3.57949	651.68384	-355.84360	85.72382	-693.86438	244.64703	-3.56826	-19.30786	-115.29295	-1.45925
1067	8.883	1424.81494	-400.45786	1598.98267	366.89258	-81.63181	1315.32129	-403.18057	53.28143	1296.39404	834.16345	-37.54226	-3.80843	676.92328	-355.61786	84.33843	-705.49097	245.82481	-3.36631	-31.44330	-114.50881	-1.84289
1068	8.892	1425.85852	-402.20087	1597.72253	366.88766	-83.23100	1314.70276	-401.83014	52.74095	1296.96948	821.72937	-36.67860	-4.03544	702.51587	-355.21182	82.43208	-716.49982	247.10388	-2.74332	-43.66180	-113.81566	-2.17069
1069	8.900	1426.75403	-403.78098	1596.58545	367.07440	-84.98508	1314.00000	-400.45590	52.69104	1298.18066	809.38135	-35.94884	-4.20373	728.60974	-354.84363	80.02364	-726.65009	248.45044	-1.46481	-55.95386	-113.25057	-2.38063
1070	8.908	1427.50330	-405.20062	1595.57092	367.43890	-86.85103	1313.22266	-399.13507	53.12267	1299.88000	797.11224	-35.34366	-4.30170	755.25378	-354.72937	77.16532	-735.77142	249.82559	0.55077	-68.24548	-112.73135	-2.50174
1071	8.917	1428.10828	-406.46249	1594.67822	367.97302	-88.77299	1312.39111	-397.92670	53.91700	1301.88855	784.88666	-34.81055	-4.38074	782.42035	-355.01834	73.91922	-743.76257	251.17528	3.17193	-80.48126	-112.16973	-2.59425
1072	8.925	1428.57080	-407.56940	1593.90686	368.67139	-90.68636	1311.54163	-396.86926	54.89799	1304.03577	772.65717	-34.22900	-4.51688	810.10925	-355.79749	70.34640	-750.51630	252.41786	6.10831	-92.67896	-111.57804	-2.67605
1073	8.933	1428.89246	-408.52423	1593.25647	369.52826	-92.52159	1310.72498	-395.97546	55.90406	1306.19775	760.37195	-33.49168	-4.73088	838.40839	-357.11954	66.47124	-755.86060	253.55052	9.06334	-104.90826	-110.98251	-2.73993
1074	8.942	1429.07520	-409.32999	1592.72656	370.53644	-94.20577	1309.99512	-395.22156	56.84225	1308.32727	748.00775	-32.59975	-4.94562	867.41711	-358.99820	62.29176	-759.59399	254.84100	12.02714	-117.20313	-110.36680	-2.78723
1075	8.950	1429.12036	-409.98969	1592.31689	371.68002	-95.67010	1309.39905	-394.55545	57.68904	1310.43982	735.60559	-31.67533	-5.07811	897.17102	-361.37601	57.83573	-761.53369	256.85120	15.60813	-129.52899	-109.72295	-2.81493
1076	8.958	1429.02979	-410.50641	1592.02722	372.91922	-96.86638	1308.97095	-393.93637	58.44056	1312.55103	723.23792	-30.84625	-5.15273	927.57263	-364.13058	53.18117	-761.34839	260.10016	21.01306	-141.83667	-109.04958	-2.81623
1077	8.967	1428.80481	-410.88339	1591.85706	374.18509	-97.78148	1308.73035	-393.36765	59.07232	1314.63843	710.93811	-30.11223	-5.25901	958.33325	-367.07089	48.43227	-758.34729	264.62964	29.35972	-154.11707	-108.32904	-2.80504
1078	8.975	1428.44727	-411.12408	1591.80603	375.39447	-98.44126	1308.68018	-392.89392	59.53927	1316.65344	698.65955	-29.37295	-5.41566	989.02429	-369.93027	43.71671	-751.81152	269.89539	40.72109	-166.41370	-107.55669	-2.80988
1079	8.983	1427.95911	-411.23199	1591.87292	376.47028	-98.90579	1308.80896	-392.57379	59.79945	1318.55530	686.32257	-28.56295	-5.54842	1019.14313	-372.44983	39.18650	-741.67627	274.96960	53.78968	-178.78162	-106.75089	-2.83833
1080	8.992	1427.34277	-411.21060	1592.05591	377.35239	-99.26186	1309.09912	-392.45206	59.83507	1320.33667	673.90765	-27.69302	-5.60358	1048.13135	-374.45398	34.92749	-728.56824	278.84338	66.48054	-191.23279	-105.93649	-2.86130
1081	9.000	1426.60168	-411.06287	1592.35193	378.00342	-99.60483	1309.53198	-392.54865	59.66008	1322.02856	661.45605	-26.80680	-5.60603	1075.48279	-375.83466	30.85646	-713.08594	280.77142	76.90932	-203.74963	-105.12212	-2.84816
1082	9.008	1425.73975	-410.79037	1592.75720	378.40945	-100.00867	1310.08691	-392.86063	59.31467	1323.68140	648.98865	-25.95456	-5.60027	1100.87769	-376.55908	26.79152	-695.27319	280.53552	84.00858	-216.33325	-104.27716	-2.80956
1083	9.017	1424.76184	-410.39230	1593.26855	378.57446	-100.51126	1310.73950	-393.36792	58.85096	1325.33984	636.47101	-25.16454	-5.60086	1124.12280	-376.73972	22.66485	-674.81622	278.41620	87.55392	-228.99719	-103.35999	-2.79738
1084	9.025	1423.67139	-409.86462	1593.88550	378.51791	-101.12627	1311.46643	-394.03644	58.31706	1327.02319	623.86377	-24.40990	-5.59725	1144.95984	-376.65182	18.68153	-651.52307	274.84186	87.84637	-241.73242	-102.38398	-2.84237
1085	9.033	1422.46826	-409.20010	1594.61560	378.27673	-101.86194	1312.25183	-394.81424	57.73903	1328.72180	611.16730	-23.61078	-5.56992	1163.01758	-376.58313	15.22543	-625.50879	270.01581	85.40958	-254.51288	-101.41933	-2.90003
1086	9.042	1421.14417	-408.39105	1595.47949	377.90118	-102.73182	1313.08411	-395.62921	57.11517	1330.40894	598.41125	-22.68624	-5.50458	1177.93359	-376.60010	12.52039	-597.06653	263.91473	80.91268	-267.32571	-100.50591	-2.91541
1087	9.050	1419.67773	-407.43610	1596.51611	377.44565	-103.75418	1313.94995	-396.40207	56.43035	1332.05359	585.64514	-21.63255	-5.40073	1189.45068	-376.50092	10.45215	-566.52600	256.57941	75.20765	-280.16614	-99.61594	-2.89043
1088	9.058	1418.03125	-406.35306	1597.78198	376.96368	-104.94597	1314.82996	-397.06870	55.66808	1333.63245	572.91058	-20.53670	-5.27180	1197.42041	-376.00171	8.75171	-534.22797	248.24458	69.22821	-293.01953	-98.71405	-2.84445
1089	9.067	1416.15491	-405.19678	1599.33606	376.50223	-106.32094	1315.70093	-397.59018	54.81785	1335.13892	560.20898	-19.49148	-5.13665	1201.69946	-374.98422	7.21725	-500.50281	239.20926	63.72013	-305.87247	-97.78600	-2.78465
1090	9.075	1414.00354	-404.07635	1601.20422	376.09131	-107.88702	1316.54102	-397.94717	53.87855	1336.58337	547.53888	-18.49840	-5.01270	1202.11597	-373.56500	5.70392	-465.60443	229.70393	59.05828	-318.72772	-96.82524	-2.71979
1091	9.083	1411.56299	-403.15021	1603.33789	375.74152	-109.63444	1317.33240	-398.13406	52.84654	1337.98389	534.95099	-17.46449	-4.89942	1198.76685	-371.84296	3.95879	-429.69931	219.88667	55.32634	-331.60837	-95.83501	-2.67133
1092	9.092	1408.86951	-402.57925	1605.60864	375.45282	-111.52878	1318.06213	-398.15616	51.70512	1339.35486	522.56836	-16.28829	-4.75443	1192.25757	-369.77780	1.74248	-392.93695	209.93661	52.52543	-344.54218	-94.82757	-2.66910
1093	9.100	1406.01196	-402.45877	1607.85303	375.22638	-113.52426	1318.72229	-398.02374	50.43581	1340.69592	510.55063	-14.92323	-4.52857	1183.43542	-367.46713	-0.74408	-355.56558	200.15959	50.76455	-357.52124	-93.83712	-2.70799
1094	9.108	1403.12256	-402.78668	1609.92358	375.07492	-115.58215	1319.31262	-397.74649	49.03641	1341.99158	499.00134	-13.39647	-4.21521	1173.01660	-365.20728	-2.94132	-318.04172	190.96429	50.30005	-370.48248	-92.92560	-2.73298
1095	9.117	1400.35645	-403.48486	1611.70886	375.02563	-117.67300	1319.84058	-397.33636	47.52215	1343.21973	487.93524	-11.77541	-3.80918	1161.53223	-363.19226	-4.50998	-281.02637	182.66833	51.21586	-383.35953	-92.12643	-2.71053
1096	9.125	1397.86548	-404.44083	1613.13464	375.10959	-119.76884	1320.31885	-396.81778	45.91596	1344.35876	477.36267	-10.07708	-3.24426	1149.38953	-361.43958	-5.47907	-245.26111	175.33105	53.00067	-396.14838	-91.39286	-2.68344
1097	9.133	1395.77991	-405.55399	1614.16663	375.34125	-121.83961	1320.75903	-396.23621	44.24736	1345.38184	467.39404	-8.26460	-2.41949	1136.86719	-359.93692	-5.99527	-211.38123	168.79210	54.66617	-408.89316	-90.63161	-2.71797
1098	9.142	1394.20166	-406.76974	1614.80225	375.70074	-123.85459	1321.16516	-395.65823	42.55779	1346.25037	458.26779	-6.34788	-1.28860	1124.14075	-358.65311	-6.22427	-179.68977	162.86121	55.37532	-421.63840	-89.79795	-2.80487
1099	9.150	1393.19360	-408.06985	1615.04565	376.13132	-125.78652	1321.53369	-395.16193	40.89945	1346.92163	450.27252	-4.42741	0.10809	1111.34399	-357.52408	-6.33078	-150.06688	157.49170	54.85002	-434.41006	-88.92992	-2.85492
1100	9.158	1392.76721	-409.43771	1614.89087	376.55411	-127.61414	1321.85571	-394.82343	39.32892	1347.36377	443.55145	-2.57640	1.74767	1098.57385	-356.51465	-6.41340	-122.12006	152.78299	53.26263	-447.19324	-88.07605	-2.80983
1101	9.167	1392.88647	-410.84387	1614.33118	376.88864	-129.31308	1322.12097	-394.70966	37.90012	1347.56580	437.89749	-0.54820	3.83095	1085.87195	-355.61795	-6.48837	-95.34616	148.82707	50.97909	-459.92984	-87.23627	-2.71700
1102	9.175	1393.48804	-412.25232	1613.36694	377.06598	-130.84512	1322.32202	-394.87646	36.65615	1347.52771	432.89276	2.44617	7.06651	1073.20190	-354.83636	-6.51225	-69.19409	145.60571	48.41029	-472.57257	-86.36359	-2.67119
1103	9.183	1394.50269	-413.62241	1612.00024	377.03659	-132.15984	1322.45996	-395.36432	35.61832	1347.24390	428.61414	7.44086	12.88725	1060.46790	-354.19565	-6.44241	-43.19687	143.03690	45.91749	-485.12988	-85.41634	-2.70756
1104	9.192	1395.87061	-414.91132	1610.22876	376.78052	-133.20311	1322.54626	-396.19507	34.77840	1346.69226	426.33453	14.90468	22.99870	1047.67126	-353.64975	-6.35657	-17.18488	141.05202	43.74360	-497.64676	-84.44666	-2.77072
1105	9.200	1397.55322	-416.09497	1608.04822	376.31259	-133.92841	1322.59680	-397.37897	34.10716	1345.84521	428.15201	24.12559	37.86108	1034.96106	-353.02789	-6.42848	8.60415	139.59094	41.97247	-510.15585	-83.59361	-2.78718
1106	9.208	1399.53650	-417.18338	1605.45886	375.67120	-134.31050	1322.62122	-398.92215	33.56928	1344.68433	435.51456	33.40160	55.31432	1022.39496	-352.23425	-6.69556	33.58563	138.56348	40.50043	-522.65869	-82.93993	-2.74809
1107	9.217	1401.81982	-418.20825	1602.46838	374.89243	-134.35489	1322.61597	-400.81570	33.12146	1343.19873	448.15326	40.94114	71.32943	1009.87292	-351.35394	-7.00540	56.99643	137.86339	39.05740	-535.15942	-82.41611	-2.70507
1108	9.225	1404.40076	-419.21396	1599.09204	373.98776	-134.09715	1322.56543	-403.01154	32.71046	1341.37012	464.53296	45.84857	82.71977	997.31702	-350.50519	-7.21703	78.09854	137.42744	37.32175	-547.68738	-81.87682	-2.71616
1109	9.233	1407.26074	-420.26541	1595.35254	372.94293	-133.59016	1322.44580	-405.41467	32.29815	1339.17688	483.07733	48.49337	89.20871	984.72266	-349.73468	-7.30632	96.33514	137.27420	35.09145	-560.26086	-81.23782	-2.78899
1110	9.242	1410.35315	-421.44873	1591.27917	371.73315	-132.88640	1322.23621	-407.90454	31.88949	1336.60852	502.84348	50.01078	92.92320	972.14630	-349.00299	-7.34113	111.37076	137.42706	32.35458	-572.86731	-80.50723	-2.85789
1111	9.250	1413.59497	-422.85681	1586.91248	370.34149	-132.03075	1321.93286	-410.36902	31.53074	1333.67517	523.38409	51.33356	96.19794	959.60925	-348.27795	-7.39118	123.03003	137.78423	29.17474	-585.49353	-79.71869	-2.87269
1112	9.258	1416.87024	-424.56537	1582.32446	368.77017	-131.06259	1321.55127	-412.72705	31.27891	1330.40869	544.41400	52.56768	100.00460	946.92181	-347.71210	-7.37719	131.23068	138.15033	25.54507	-598.15076	-78.89304	-2.88253
1113	9.267	1420.04980	-426.60922	1577.64563	367.04074	-130.00946	1321.11169	-414.92496	31.16866	1326.85608	565.70416	53.19765	104.02994	933.86365	-347.50391	-7.13973	135.95258	138.38370	21.35485	-610.85681	-78.06760	-2.95659
1114	9.275	1423.02136	-428.96643	1573.05945	365.18860	-128.87929	1320.62524	-416.91797	31.20881	1323.07129	587.09131	52.69479	107.56176	920.56580	-347.49683	-6.73438	137.20074	138.45993	16.48213	-623.59558	-77.29773	-3.08578
1115	9.283	1425.70898	-431.54901	1568.75745	363.25623	-127.67509	1320.09241	-418.66397	31.39489	1319.11621	608.45135	50.87465	110.10696	907.43237	-347.22897	-6.44768	134.96597	138.45551	11.07742	-636.32532	-76.58858	-3.21606
1116	9.292	1428.08374	-434.22046	1564.88281	361.28232	-126.41836	1319.51257	-420.13370	31.70364	1315.06543	629.67828	47.88536	111.54830	894.65546	-346.49796	-6.44176	129.26154	138.49612	5.89428	-649.02649	-75.88190	-3.30557
1117	9.300	1430.16736	-436.84433	1561.49792	359.29471	-125.14431	1318.89209	-421.31760	32.08511	1311.01062	650.67499	44.02877	112.07644	882.00220	-345.60132	-6.57308	120.30740	138.68706	2.04048	-661.70471	-75.14262	-3.33577
1118	9.308	1432.01636	-439.32245	1558.59460	357.31268	-123.87112	1318.24536	-422.21783	32.47986	1307.06006	671.37506	39.57853	112.02953	869.18713	-344.88049	-6.65222	108.77182	139.08749	0.06347	-674.37976	-74.38120	-3.34063
1119	9.317	1433.68823	-441.59790	1556.13184	355.35519	-122.59016	1317.59253	-422.83563	32.84867	1303.33752	691.82690	34.69986	111.72660	856.26318	-344.29590	-6.68117	95.75815	139.69360	-0.48599	-687.08472	-73.59618	-3.39307
1120	9.325	1435.21814	-443.64041	1554.06885	353.45407	-121.30025	1316.95129	-423.16479	33.18660	1299.98022	712.19897	29.52532	111.37228	843.44604	-343.63336	-6.71837	82.36966	140.42252	-0.44304	-699.81714	-72.80013	-3.50246
1121	9.333	1436.61487	-445.43213	1552.37878	351.67072	-120.04006	1316.32751	-423.18982	33.51321	1297.13550	732.65527	24.22886	111.03127	830.75928	-342.84824	-6.72956	69.22186	141.19681	-0.35845	-712.51587	-72.05711	-3.58094
1122	9.342	1437.86621	-446.95850	1551.05090	350.09937	-118.87785	1315.71655	-422.89120	33.84559	1294.94495	753.27448	18.95000	110.63243	818.07324	-342.02640	-6.68191	56.40377	142.02505	-0.43205	-725.13403	-71.40134	-3.54517
1123	9.350	1438.94788	-448.20355	1550.08643	348.84680	-117.88000	1315.10767	-422.26538	34.16549	1293.51514	774.09058	13.73648	109.99861	805.36194	-341.19608	-6.65160	43.80169	142.93152	-0.66819	-737.66168	-70.80412	-3.40009
1124	9.358	1439.82959	-449.14850	1549.49304	347.99841	-117.08128	1314.48682	-421.35361	34.39413	1292.87646	795.19757	8.58063	108.89066	792.78424	-340.25336	-6.77547	31.32870	143.88153	-0.98209	-750.06195	-70.25658	-3.18294
1125	9.367	1440.48035	-449.77142	1549.28088	347.58899	-116.46517	1313.83850	-420.25803	34.40303	1292.96289	816.79761	3.42502	107.06867	780.54785	-339.00189	-7.13732	18.92419	144.83524	-1.29846	-762.22632	-69.75491	-2.86994
1126	9.375	1440.86951	-450.04718	1549.46021	347.59961	-115.97570	1313.15234	-419.11945	34.08430	1293.64661	839.08881	-1.79321	104.39767	768.65247	-337.34662	-7.69737	6.51513	145.81213	-1.58678	-773.98914	-69.21515	-2.39007
1127	9.383	1440.96765	-449.94702	1550.03955	347.97668	-115.56277	1312.42798	-418.06500	33.41697	1294.80481	862.13843	-7.04881	100.91163	756.73792	-335.52734	-8.26930	-5.94544	146.85979	-1.81918	-785.22321	-68.52592	-1.66972
1128	9.392	1440.74658	-449.43820	1551.02588	348.64917	-115.22328	1311.67188	-417.16858	32.44486	1296.34900	885.89130	-12.23636	96.76936	744.41364	-333.98013	-8.62915	-18.43683	147.98245	-1.96656	-795.92419	-67.66298	-0.60667
1129	9.400	1440.17859	-448.48395	1552.42639	349.53574	-114.99399	1310.89563	-416.44073	31.20510	1298.21130	910.20673	-17.22554	92.17937	731.68243	-332.91739	-8.70415	-30.90335	149.13152	-2.03778	-806.13391	-66.72195	0.94821
1130	9.408	1439.23682	-447.04614	1554.25122	350.55078	-114.90965	1310.12036	-415.83923	29.70816	1300.32922	934.88220	-21.90960	87.30268	718.77466	-332.26138	-8.56087	-43.31617	150.26700	-2.07168	-815.78857	-65.86388	3.10478
1131	9.417	1437.89551	-445.09277	1556.51721	351.61569	-114.98439	1309.37708	-415.29443	27.98803	1302.64709	959.73956	-26.23882	82.16435	705.83362	-331.86346	-8.28344	-55.68421	151.38203	-2.10314	-824.69202	-65.18344	5.78099
1132	9.425	1436.13184	-442.61169	1559.25354	352.67270	-115.22328	1308.69763	-414.74295	26.15741	1305.12439	984.70129	-30.16638	76.72614	692.96393	-331.52713	-7.98200	-68.01776	152.46135	-2.15673	-832.63428	-64.63902	8.66772
1133	9.433	1433.92664	-439.63174	1562.50500	353.69330	-115.62795	1308.10815	-414.15366	24.41453	1307.73071	1009.78070	-33.64693	71.05855	680.29858	-331.00711	-7.78943	-80.30838	153.47508	-2.23614	-839.48560	-64.15867	11.43313
1134	9.442	1431.26599	-436.24564	1566.32886	354.67599	-116.18956	1307.63037	-413.52887	22.98154	1310.43018	1034.98486	-36.73299	65.36261	667.90076	-330.19821	-7.75838	-92.54498	154.42065	-2.31301	-845.15332	-63.78821	14.03142
1135	9.450	1428.13953	-432.62146	1570.77954	355.62955	-116.88255	1307.28125	-412.88953	21.99869	1313.16956	1060.14246	-39.53005	59.84921	655.69263	-329.20908	-7.83073	-104.73822	155.33969	-2.35826	-849.48816	-63.68078	16.87747
1136	9.458	1424.53662	-428.98230	1575.87305	356.55066	-117.66172	1307.06897	-412.26843	21.46695	1315.87988	1084.77759	-42.01184	54.66923	643.51788	-328.18936	-7.91758	-116.92834	156.28491	-2.38233	-852.22437	-63.86237	20.72497
1137	9.467	1420.44543	-425.54980	1581.54761	357.41620	-118.46011	1306.98926	-411.70709	21.28810	1318.49219	1108.12927	-43.99439	49.84734	631.27124	-327.18750	-7.96542	-129.16028	157.26630	-2.42507	-852.94708	-64.10431	26.27933
1138	9.475	1415.87085	-422.48138	1587.65674	358.19522	-119.18900	1307.03003	-411.24503	21.33927	1320.95593	1129.34229	-45.38432	45.18103	618.95081	-326.18521	-7.96571	-141.45303	158.25430	-2.50095	-851.12927	-64.13522	33.77568
1139	9.483	1410.86353	-419.83331	1594.01208	358.86734	-119.74625	1307.17883	-410.91513	21.51649	1323.24878	1147.88330	-46.43908	40.33041	606.60010	-325.18356	-7.94074	-153.80153	159.23833	-2.57440	-846.27094	-63.76432	42.72111
1140	9.492	1405.53003	-417.55975	1600.43738	359.43524	-120.03881	1307.43018	-410.74985	21.74476	1325.37146	1163.90161	-47.72820	35.09692	594.23401	-324.20346	-7.92023	-166.19724	160.23201	-2.60637	-838.01147	-62.85017	51.99519
1141	9.500	1400.00708	-415.55145	1606.79565	359.92502	-120.00724	1307.78418	-410.77979	21.97589	1327.33643	1177.91089	-49.64509	29.64429	581.82251	-323.23209	-7.91280	-178.63832	161.23645	-2.59707	-826.16846	-61.52806	60.36586
1142	9.508	1394.42603	-413.69440	1612.99011	360.37497	-119.63046	1308.24243	-411.01971	22.18604	1329.16272	1189.89478	-51.75789	24.51642	569.33643	-322.23260	-7.89222	-191.13249	162.23869	-2.57339	-810.75317	-60.37816	66.97463
1143	9.517	1388.89221	-411.90335	1618.94958	360.82224	-118.91254	1308.79980	-411.45807	22.37499	1330.87317	1199.06934	-53.02771	20.27151	556.78296	-321.21310	-7.82129	-203.69496	163.21991	-2.55966	-791.88953	-60.06072	71.36523
1144	9.525	1383.48315	-410.12701	1624.61682	361.29523	-117.87428	1309.44031	-412.05740	22.56462	1332.48877	1204.78491	-53.01074	16.91099	544.16949	-320.23956	-7.68806	-216.33118	164.16492	-2.56199	-769.66388	-60.80648	73.27800
1145	9.533	1378.25415	-408.35007	1629.94788	361.81137	-116.55099	1310.13794	-412.75818	22.78649	1334.02368	1207.06311	-52.20541	13.90755	531.49573	-319.34857	-7.51671	-229.02090	165.07904	-2.57616	-744.07788	-62.34819	72.64564
1146	9.542	1373.24976	-406.59012	1634.91235	362.37793	-114.98020	1310.86731	-413.48270	23.06324	1335.48352	1205.97705	-50.98292	10.87964	518.81274	-318.48438	-7.35371	-241.72972	165.97638	-2.59913	-715.15833	-64.27754	69.79392
1147	9.550	1368.51367	-404.87885	1639.48364	362.99658	-113.18715	1311.60864	-414.14502	23.40145	1336.86792	1201.31042	-49.11518	7.90746	506.20273	-317.57065	-7.23758	-254.43924	166.86803	-2.61934	-683.13513	-66.39271	65.49783
1148	9.558	1364.08960	-403.24039	1643.63562	363.67123	-111.18687	1312.34741	-414.66550	23.79502	1338.17810	1193.20142	-46.64500	5.27399	493.67371	-316.61801	-7.16743	-267.17188	167.77104	-2.61966	-648.50537	-68.74580	60.71870
1149	9.567	1360.01733	-401.68814	1647.35059	364.41315	-108.99472	1313.07581	-414.98480	24.23411	1339.41785	1182.54626	-44.35558	3.24757	481.14557	-315.72110	-7.10105	-279.97540	168.69656	-2.60499	-611.88202	-71.49525	56.24641
1150	9.575	1356.33350	-400.24026	1650.62158	365.23712	-106.63580	1313.79651	-415.07169	24.71739	1340.59167	1170.50354	-42.93384	1.96449	468.56973	-314.95712	-6.97688	-292.86017	169.63232	-2.60224	-573.79395	-74.77296	52.53926
1151	9.583	1353.07483	-398.92389	1653.44189	366.15292	-104.15540	1314.52222	-414.92288	25.25821	1341.70544	1157.88965	-42.22965	1.30634	456.04037	-314.29495	-6.73283	-305.77240	170.55994	-2.62441	-534.64734	-78.60213	49.76753
1152	9.592	1350.27661	-397.76184	1655.80151	367.15857	-101.62177	1315.26929	-414.56091	25.88425	1342.76660	1145.10608	-41.67832	0.99377	443.75085	-313.60620	-6.33000	-318.64777	171.48303	-2.66206	-494.82306	-82.86406	47.89794
1153	9.600	1347.97388	-396.76694	1657.69360	368.23792	-99.11533	1316.05188	-414.03235	26.62686	1343.78613	1132.32300	-40.96082	0.79330	431.81482	-312.80161	-5.76123	-331.46585	172.42154	-2.70620	-454.76608	-87.37785	46.78416
1154	9.608	1346.20239	-395.94620	1659.12122	369.35989	-96.70901	1316.87488	-413.40231	27.48507	1344.77209	1119.56616	-40.03037	0.59772	420.19162	-311.93723	-5.01062	-344.25433	173.38065	-2.75363	-414.99179	-92.05016	46.29950
1155	9.617	1344.99451	-395.30933	1660.09326	370.47678	-94.44932	1317.72900	-412.74362	28.38255	1345.70227	1106.78357	-38.93102	0.39967	408.82681	-311.13589	-4.01851	-357.06656	174.32901	-2.81796	-376.03656	-96.87798	46.39383
1156	9.625	1344.37183	-394.87268	1660.61450	371.52316	-92.35336	1318.58948	-412.12656	29.18730	1346.51318	1093.95422	-37.79256	0.21084	397.81238	-310.45972	-2.70287	-369.94522	175.23230	-2.92784	-338.42371	-101.77597	46.96087
1157	9.633	1344.33716	-394.65393	1660.68152	372.41904	-90.42072	1319.42700	-411.61133	29.79121	1347.13147	1081.11084	-36.73563	0.02880	387.44629	-309.91251	-0.99320	-382.87396	176.15402	-3.05604	-302.64029	-106.50250	47.68073
1158	9.642	1344.87158	-394.66476	1660.28918	373.08167	-88.64085	1320.21899	-411.24298	30.14715	1347.50916	1068.29724	-35.68600	-0.12423	378.22720	-309.53763	1.16228	-395.76990	177.25595	-3.09811	-269.04666	-110.80394	48.03124
1159	9.650	1345.93689	-394.90134	1659.43213	373.44443	-86.99185	1320.95398	-411.05066	30.24602	1347.62646	1055.54688	-34.48476	-0.21919	370.71457	-309.47498	3.80888	-408.55966	178.54147	-3.01509	-237.71411	-114.59325	47.45118
1160	9.658	1347.48413	-395.33856	1658.10132	373.47144	-85.44450	1321.62866	-411.05240	30.10218	1347.48145	1042.87317	-33.18876	-0.28345	365.25604	-309.89145	7.05955	-421.24127	179.72571	-2.92300	-208.35901	-118.00058	45.59634
1161	9.667	1349.46765	-395.93756	1656.28613	373.16245	-83.98118	1322.24304	-411.25870	29.75650	1347.07983	1030.25732	-32.05833	-0.38228	361.91193	-310.90244	11.26737	-433.84845	180.64462	-2.91156	-180.51147	-121.33443	42.58659
1162	9.675	1351.85486	-396.66010	1653.98584	372.55383	-82.61279	1322.78967	-411.67099	29.27205	1346.43042	1017.65442	-31.22939	-0.54218	360.86322	-312.66711	17.12211	-446.42145	181.50685	-2.92205	-153.81006	-124.95090	38.96539
1163	9.683	1354.62988	-397.48727	1651.21899	371.71170	-81.37539	1323.24792	-412.27939	28.72365	1345.54980	1005.04358	-30.54802	-0.74800	362.85001	-315.53467	25.36424	-459.01608	182.48988	-2.91624	-128.25671	-128.98816	35.26435
1164	9.692	1357.78381	-398.42258	1648.01831	370.71277	-80.31622	1323.59229	-413.06860	28.19041	1344.47229	992.46448	-29.75476	-0.99169	368.92142	-319.93866	36.13633	-471.65479	183.50488	-2.95590	-104.32727	-133.24475	31.59886
1165	9.700	1361.29187	-399.46765	1644.41077	369.62103	-79.48433	1323.80676	-414.03210	27.75133	1343.24500	979.96240	-28.73358	-1.27332	379.67291	-326.01871	48.52377	-484.29669	184.40778	-3.08696	-82.82764	-137.36028	27.69779
1166	9.708	1365.10413	-400.60489	1640.41333	368.47006	-78.92149	1323.89258	-415.17639	27.46605	1341.89954	967.51556	-27.55284	-1.56984	394.80920	-333.30902	60.79365	-496.89182	185.16776	-3.27984	-64.55597	-140.94450	23.22788
1167	9.717	1369.15808	-401.81241	1636.04846	367.25641	-78.64772	1323.86389	-416.49786	27.33943	1340.42883	955.06519	-26.34816	-1.83168	413.39456	-340.85919	71.20222	-509.42004	185.90338	-3.44485	-50.07599	-143.53745	18.09690
1168	9.725	1373.39063	-403.07867	1631.36035	365.94916	-78.65086	1323.74390	-417.95877	27.31888	1338.79797	942.60443	-25.21423	-2.03112	434.38345	-347.72043	78.76282	-521.89581	186.77554	-3.49585	-39.76733	-144.69252	12.58607
1169	9.733	1377.73132	-404.38531	1626.41528	364.50989	-78.88852	1323.56421	-419.48944	27.31310	1336.97253	930.17798	-24.15386	-2.19834	456.95093	-353.31580	83.46557	-534.35797	187.81267	-3.44384	-33.98096	-144.21939	7.34682
1170	9.742	1382.09436	-405.68954	1621.30151	362.91299	-79.29834	1323.36304	-421.00076	27.19489	1334.92261	917.78473	-23.12215	-2.38458	480.54871	-357.49527	85.98592	-546.83240	188.91095	-3.40301	-33.04980	-142.39095	3.20789
1171	9.750	1386.37964	-406.94037	1616.13379	361.16400	-79.80943	1323.17664	-422.40137	26.85120	1332.62024	905.34662	-22.13403	-2.61486	504.81821	-360.44934	87.24344	-559.32166	189.96930	-3.47914	-37.05603	-139.96533	0.66902
1172	9.758	1390.48669	-408.10999	1611.04834	359.31171	-80.35435	1323.02966	-423.61700	26.25119	1330.07520	892.80457	-21.22626	-2.87051	529.51477	-362.50357	88.00361	-571.83405	190.97601	-3.65922	-45.47375	-137.82455	-0.45087
1173	9.767	1394.32764	-409.20325	1606.18274	357.44724	-80.89116	1322.93140	-424.59891	25.41686	1327.38513	880.19507	-20.31351	-3.08119	554.51025	-363.84534	88.63296	-584.37354	191.99219	-3.82511	-56.98877	-136.34332	-0.74320
1174	9.775	1397.83191	-410.23993	1601.65259	355.69211	-81.42783	1322.87610	-425.33002	24.34896	1324.75012	867.61926	-19.26688	-3.17474	579.77557	-364.43207	89.11897	-596.89722	193.06267	-3.87635	-69.86169	-135.25060	-0.75969
1175	9.783	1400.94775	-411.24646	1597.53894	354.17670	-82.02197	1322.84534	-425.82220	23.01978	1322.42505	855.16473	-18.11013	-3.18612	605.27832	-364.17328	89.28471	-609.34314	194.17232	-3.82063	-82.76086	-134.20700	-0.81709
1176	9.792	1403.64160	-412.25568	1593.89014	353.00461	-82.75172	1322.81189	-426.09113	21.42559	1320.63855	842.83826	-16.96603	-3.26139	630.89978	-363.18076	89.00414	-621.68335	195.30275	-3.73998	-95.25134	-133.19174	-1.00022
1177	9.800	1405.89075	-413.29385	1590.73743	352.21484	-83.67728	1322.74280	-426.13528	19.62913	1319.53931	830.56641	-15.88884	-3.50134	656.55542	-361.73862	88.22852	-633.87189	196.46970	-3.68190	-107.48456	-132.30923	-1.27993
1178	9.808	1407.67090	-414.37018	1588.10950	351.77301	-84.81490	1322.60498	-425.94202	17.76022	1319.18079	818.26569	-14.85546	-3.85181	682.39618	-360.03015	86.87359	-645.75726	197.67651	-3.54699	-119.67407	-131.57445	-1.59555
1179	9.817	1408.95630	-415.47836	1586.03027	351.60382	-86.14339	1322.37415	-425.51450	15.98665	1319.52136	805.89886	-13.84684	-4.17866	708.72223	-358.08414	84.82403	-657.12415	198.86896	-3.05934	-131.89996	-130.91077	-1.87526
1180	9.825	1409.72595	-416.59607	1584.50708	351.63504	-87.63113	1322.03857	-424.90051	14.47145	1320.43921	793.48383	-12.90052	-4.40371	735.71716	-355.95712	82.04539	-667.79138	199.94258	-1.92617	-144.14917	-130.23419	-2.07917
1181	9.833	1409.97144	-417.69476	1583.53467	351.81686	-89.24581	1321.59570	-424.19708	13.33571	1321.76428	781.06329	-12.07788	-4.53664	763.37671	-353.82184	78.63337	-677.58875	200.79300	-0.06192	-156.39307	-129.54233	-2.21049
1182	9.842	1409.70313	-418.75800	1583.10681	352.11819	-90.94887	1321.05298	-423.52264	12.64141	1323.31787	768.64886	-11.36858	-4.61065	791.58984	-351.96127	74.79783	-686.23303	201.41122	2.39779	-168.63916	-128.86292	-2.30509
1183	9.850	1408.94812	-419.77432	1583.21472	352.51721	-92.69458	1320.43579	-422.97708	12.38579	1324.94324	756.22156	-10.68386	-4.65872	820.26471	-350.67084	70.75706	-693.26581	201.99515	5.29820	-180.92786	-128.15698	-2.41366
1184	9.858	1407.74023	-420.71573	1583.84180	352.99622	-94.42369	1319.78918	-422.61411	12.50257	1326.51868	743.77789	-9.96654	-4.73494	849.41724	-350.10852	66.61184	-698.18396	202.95508	8.69764	-193.29358	-127.38999	-2.55136
1185	9.867	1406.11890	-421.54230	1584.95972	353.54150	-96.05522	1319.16431	-422.43707	12.88081	1327.96033	731.32233	-9.22864	-4.86306	879.06897	-350.30243	62.37986	-700.71667	204.72282	13.06778	-205.74359	-126.61020	-2.69014
1186	9.875	1404.12622	-422.21552	1586.52380	354.14230	-97.50192	1318.60522	-422.41595	13.39828	1329.22046	718.85278	-8.46815	-4.99456	909.14508	-351.15942	58.06104	-700.80823	207.56757	19.37040	-218.25854	-125.88065	-2.79648
1187	9.883	1401.80261	-422.70602	1588.47620	354.78555	-98.69868	1318.14294	-422.51144	13.95032	1330.28052	706.38031	-7.65793	-5.09305	939.49463	-352.37656	53.61604	-698.15723	211.55901	28.66649	-230.79315	-125.19492	-2.85411
1188	9.892	1399.18787	-423.01617	1590.75818	355.44919	-99.61215	1317.79553	-422.69110	14.46157	1331.14441	693.92157	-6.81454	-5.18781	969.84235	-353.52216	49.02528	-692.18811	216.45204	41.23795	-243.29291	-124.48422	-2.86849
1189	9.900	1396.32837	-423.19391	1593.31909	356.09628	-100.23119	1317.57080	-422.93137	14.87979	1331.83984	681.47150	-5.97567	-5.30355	999.72070	-354.24661	44.37459	-682.77002	221.52798	55.99416	-255.75571	-123.68518	-2.87028
1190	9.908	1393.27869	-423.30200	1596.11548	356.67361	-100.56068	1317.46631	-423.21704	15.16285	1332.42139	669.01233	-5.13778	-5.41463	1028.51428	-354.39682	39.78674	-670.48260	225.74701	70.83944	-268.24268	-122.79335	-2.90767
1191	9.917	1390.09326	-423.37494	1599.10132	357.12125	-100.62704	1317.47107	-423.54373	15.27335	1332.95349	656.53937	-4.29058	-5.47794	1055.58289	-354.00421	35.28170	-655.92517	228.23685	83.67384	-280.78806	-121.85874	-2.99411
1192	9.925	1386.81763	-423.41190	1602.22229	357.38913	-100.48423	1317.56799	-423.91431	15.17597	1333.48645	644.05481	-3.47389	-5.47177	1080.42212	-353.18573	30.73964	-639.14612	228.72310	93.18002	-293.36981	-120.93600	-3.08327
1193	9.933	1383.48950	-423.40485	1605.41479	357.44995	-100.20985	1317.73853	-424.32910	14.83706	1334.04871	631.54547	-2.71963	-5.40569	1102.76172	-352.03717	26.02060	-619.87207	227.48996	98.97196	-305.97443	-120.05804	-3.13124
1194	9.942	1380.14490	-423.35489	1608.60925	357.30551	-99.89442	1317.96326	-424.77725	14.24955	1334.65051	618.97009	-1.97575	-5.30292	1122.45850	-350.66461	21.15281	-597.96680	224.91116	101.28072	-318.61728	-119.23784	-3.13803
1195	9.950	1376.82190	-423.26440	1611.74072	356.98880	-99.63203	1318.22327	-425.23322	13.46136	1335.28748	606.28986	-1.16414	-5.18665	1139.22949	-349.32916	16.39125	-573.52991	221.08472	100.59873	-331.31509	-118.44091	-3.12630
1196	9.958	1373.55945	-423.13788	1614.76025	356.56070	-99.51213	1318.50378	-425.66217	12.55606	1335.94678	593.53149	-0.25884	-5.08411	1152.62097	-348.37137	12.02010	-546.75531	215.95410	97.57035	-344.06992	-117.59799	-3.11785
1197	9.967	1370.39197	-422.98962	1617.63757	356.09940	-99.60348	1318.79773	-426.03372	11.60644	1336.61633	580.76721	0.72328	-5.00729	1162.28186	-347.91306	8.10630	-517.86218	209.64444	93.01619	-356.86380	-116.70587	-3.10348
1198	9.975	1367.34241	-422.83585	1620.36365	355.67972	-99.92950	1319.10205	-426.33582	10.65097	1337.29260	568.05658	1.74121	-4.93317	1168.21021	-347.76422	4.49240	-487.15311	202.51563	87.80032	-369.69110	-115.85928	-3.04126
1199	9.983	1364.40686	-422.68240	1622.96045	355.34201	-100.45335	1319.41357	-426.57938	9.70035	1337.97925	555.43970	2.74624	-4.84115	1170.94885	-347.65146	0.98520	-455.09052	194.93048	82.53620	-382.58978	-115.14801	-2.90973
1200	9.992	1361.54285	-422.52756	1625.48230	355.06854	-101.08819	1319.72815	-426.79089	8.75349	1338.67590	542.90656	3.72292	-4.73922	1171.78186	-347.46927	-2.50753	-422.30338	187.13727	77.40733	-395.57043	-114.55618	-2.73221
