# Supplementary material for: Novel Methods for Surface EMG Analysis and Exploration Based on Multi-Modal Gaussian Mixture Models
Source: PLoS One. 2016 Jun 30;11(6):e0157239. doi: 10.1371/journal.pone.0157239 (PMC4928879; doi:10.1371/journal.pone.0157239)
Supplement: S2 File — (ZIP) [file pone.0157239.s002.zip › Haf_horses_walk_data/Haf_h13_w1_emg.anc]

File_Type:	Analog R/C ASCII	Generation#:	2
Board_Type:	NI USB-6225	Polarity:	Bipolar
Trial_Name:	Susannew	Trial#:	1	Duration(Sec.):	9.999166	#Channels:	64
BitDepth:	16	PreciseRate:	1200.000000
Name	LDL	acc1x	acc1y	acc1z	GM1L	acc2x	acc2y	acc2z	GM2L	acc3x	acc3y	acc3z	GM3L	acc4x	acc4y	acc4z	LDR	acc5x	acc5y	acc5z	GM1R	acc6x	acc6y	acc6z	GM2R	acc7x	acc7y	acc7z	GM3R	acc8x	acc8y	acc8z	BLDL	acc9x	acc9y	acc9z	BGM1L	acc10x	acc10y	acc10z	BGM2L	acc11x	acc11y	acc11z	BGM3L	acc12x	acc12y	acc12z	BLDR
Rate	1200	1200	1200	1200	1200	1200	1200	1200	1200	1200	1200	1200	1200	1200	1200	1200	1200	1200	1200	1200	1200	1200	1200	1200	1200	1200	1200	1200	1200	1200	1200	1200	1200	1200	1200	1200	1200	1200	1200	1200	1200	1200	1200	1200	1200	1200	1200	1200	1200
Range	5000	5000	5000	5000	5000	5000	5000	5000	5000	5000	5000	5000	5000	5000	5000	5000	5000	5000	5000	5000	5000	5000	5000	5000	5000	5000	5000	5000	5000	5000	5000	5000	5000	5000	5000	5000	5000	5000	5000	5000	5000	5000	5000	5000	5000	5000	5000	5000	5000
0.000000	-150	6039	-4366	-18186	-75	-5963	-2384	-11399	-162	-6881	-5410	-12649	-30	-7762	-6182	-11168	7	5556	2277	-17520	-602	-4525	7464	-10471	-33	-5387	7873	-13341	-311	-6777	8786	-12858	-156	-135	-126	-70	-65	-61	-109	39	-153	15	28	-77	-25	-60	79	-30	-3
0.000833	-185	6140	-4400	-18122	-102	-5940	-2497	-11428	-102	-6856	-5511	-12712	-144	-7748	-6278	-11085	-69	5713	2223	-17567	-751	-4354	7543	-10427	-13	-5262	8045	-13445	-255	-6597	8914	-12907	-150	-132	-122	-64	-64	-60	-109	38	-154	-9	28	-79	-19	-60	79	-32	-6
0.001667	-189	6228	-4417	-18054	-79	-5918	-2611	-11452	-72	-6828	-5610	-12767	-162	-7730	-6373	-10994	-9	5866	2179	-17621	-733	-4186	7624	-10395	66	-5138	8222	-13561	-370	-6420	9048	-12958	-150	-133	-125	-75	-65	-61	-108	39	-156	15	29	-79	-24	-59	79	-30	-6
0.002500	-179	6313	-4403	-17986	-113	-5901	-2737	-11475	-19	-6801	-5713	-12798	-265	-7706	-6456	-10896	-91	6020	2145	-17677	-710	-4024	7726	-10385	35	-5008	8399	-13671	-218	-6244	9187	-13013	-149	-122	-121	-68	-58	-60	-104	40	-153	13	32	-78	-24	-60	82	-31	-3
0.003333	-200	6388	-4375	-17922	-67	-5882	-2869	-11503	-121	-6773	-5782	-12813	-395	-7679	-6532	-10792	4	6167	2118	-17744	-547	-3870	7843	-10397	-104	-4879	8580	-13786	-179	-6067	9325	-13069	-151	-130	-126	-72	-64	-61	-108	38	-152	15	32	-75	-24	-59	80	-30	-16
0.004167	-238	6464	-4323	-17867	-72	-5863	-3009	-11539	-213	-6748	-5861	-12814	-435	-7647	-6594	-10675	-141	6317	2091	-17810	-711	-3718	7935	-10420	-196	-4745	8757	-13893	-284	-5888	9468	-13125	-150	-127	-121	-70	-63	-57	-110	61	-150	17	34	-76	-22	-58	81	-31	1
0.005000	-248	6539	-4255	-17834	-128	-5849	-3153	-11555	-66	-6725	-5931	-12797	-292	-7608	-6653	-10554	20	6466	2067	-17884	47	-3580	8044	-10466	-204	-4608	8927	-13998	-264	-5700	9611	-13187	-149	-129	-118	-65	-63	-60	-108	40	-149	18	37	-75	-21	-60	81	-30	1
0.005833	-213	6613	-4175	-17814	-62	-5839	-3304	-11589	28	-6709	-5999	-12774	-348	-7573	-6708	-10429	168	6609	2040	-17964	-555	-3450	8155	-10530	-286	-4475	9092	-14100	-236	-5529	9752	-13255	-150	-130	-122	-68	-63	-58	-107	40	-152	18	33	-78	-25	-60	80	-32	0
0.006667	-180	6694	-4084	-17815	-96	-5833	-3458	-11629	89	-6696	-6063	-12738	-530	-7527	-6760	-10300	-498	6744	2011	-18050	-675	-3325	8266	-10607	-313	-4324	9243	-14192	-249	-5347	9892	-13320	-150	-129	-127	-73	-66	-64	-109	35	-153	13	27	-76	-23	-62	81	-40	-3
0.007500	-221	6782	-3997	-17836	-31	-5838	-3616	-11670	236	-6689	-6126	-12693	-458	-7476	-6804	-10168	-151	6877	1980	-18131	219	-3204	8379	-10703	-282	-4185	9394	-14269	-239	-5158	10034	-13378	-152	-126	-125	-67	-64	-59	-107	38	-153	16	35	-75	-25	-60	80	-34	-4
0.008333	-208	6884	-3902	-17876	-90	-5820	-3767	-11708	319	-6676	-6182	-12647	-372	-7415	-6847	-10034	-82	7010	1944	-18218	-282	-3090	8486	-10794	-327	-4027	9529	-14334	-191	-4964	10172	-13431	-153	-131	-124	-67	-68	-60	-110	38	-153	15	36	-77	-23	-63	79	-39	-1
0.009167	-177	6995	-3821	-17934	-81	-5816	-3919	-11753	263	-6667	-6245	-12553	-388	-7349	-6887	-9905	-154	7130	1903	-18305	-262	-2983	8597	-10939	-334	-3868	9651	-14389	-107	-4766	10311	-13479	-154	-131	-122	-69	-62	-59	-110	38	-182	16	32	-76	-26	-60	80	-30	-5
0.010000	-170	7115	-3755	-18013	25	-5812	-4060	-11796	310	-6657	-6301	-12543	-523	-7275	-6929	-9778	-204	7244	1856	-18392	41	-2875	8703	-11089	-324	-3701	9759	-14429	-131	-4555	10443	-13511	-149	-126	-121	-69	-62	-58	-108	38	-151	17	30	-76	-22	-60	80	-31	-3
0.010833	-191	7245	-3715	-18103	39	-5798	-4194	-11833	275	-6632	-6365	-12497	-414	-7193	-6968	-9660	-360	7343	1806	-18478	-351	-2773	8808	-11236	-358	-3526	9856	-14456	-197	-4337	10576	-13533	-129	-126	-124	-66	-61	-82	-107	49	-152	17	34	-74	-24	-58	80	-28	-1
0.011667	-162	7375	-3697	-18203	-159	-5786	-4323	-11877	126	-6626	-6420	-12451	-400	-7105	-7006	-9549	-522	7438	1752	-18562	-406	-2677	8923	-11409	-394	-3350	9933	-14468	-163	-4113	10701	-13534	-149	-125	-120	-63	-62	-58	-104	40	-151	18	33	-77	-24	-58	88	-28	-5
0.012500	-156	7518	-3714	-18312	-124	-5765	-4440	-11910	270	-6596	-6476	-12417	-469	-7010	-7042	-9448	-77	7514	1688	-18643	475	-2580	9003	-11606	-344	-3170	10000	-14477	-289	-3882	10820	-13516	-148	-139	-119	-65	-63	-61	-104	43	-149	22	38	-77	-22	-58	86	-28	0
0.013333	-163	7656	-3758	-18419	-26	-5741	-4541	-11945	287	-6561	-6532	-12383	-551	-6914	-7076	-9360	-283	7579	1624	-18721	141	-2492	9100	-11814	-306	-2998	10046	-14484	-305	-3646	10924	-13478	-149	-125	-124	-66	-62	-59	-108	42	-150	13	28	-78	-24	-60	81	-30	-14
0.014167	-186	7787	-3844	-18532	-59	-5707	-4635	-11976	313	-6519	-6586	-12355	-556	-6817	-7112	-9289	-304	7628	1551	-18792	75	-2407	9190	-12040	-383	-2826	10084	-14480	-264	-3409	11016	-13415	-156	-128	-124	-72	-68	-64	-102	39	-150	17	33	-78	-23	-63	80	-31	-1
0.015000	-162	7913	-3961	-18631	-88	-5660	-4704	-12002	388	-6460	-6633	-12337	-444	-6714	-7145	-9235	-154	7666	1479	-18858	10	-2322	9282	-12297	-346	-2687	10106	-14479	-307	-3170	11103	-13323	-151	-128	-126	-69	-64	-61	-113	35	-154	17	30	-81	-28	-62	77	-36	-4
0.015833	-138	8026	-4103	-18721	-92	-5603	-4764	-12019	181	-6392	-6691	-12314	-274	-6614	-7173	-9187	-172	7691	1408	-18917	-65	-2239	9374	-12545	-273	-2491	10122	-14472	-285	-2919	11187	-13204	-148	-126	-124	-68	-66	-63	-105	40	-154	18	33	-76	-28	-59	79	-31	-4
0.016667	-153	8131	-4272	-18792	-108	-5528	-4807	-12028	132	-6304	-6710	-12297	-246	-6510	-7194	-9154	-51	7706	1335	-18966	174	-2156	9456	-12830	-237	-2334	10130	-14475	-385	-2677	11255	-13054	-154	-126	-121	-70	-62	-60	-110	39	-154	18	32	-73	-21	-59	73	-33	0
0.017500	-166	8213	-4464	-18851	-93	-5437	-4835	-12032	128	-6207	-6741	-12276	-243	-6412	-7214	-9139	-324	7708	1272	-19011	-138	-2080	9563	-13114	-227	-2179	10135	-14479	-247	-2428	11319	-12880	-150	-122	-120	-70	-65	-61	-110	37	-151	20	34	-75	-24	-58	82	-31	-1
0.018333	-195	8278	-4667	-18884	-47	-5345	-4851	-12033	-26	-6110	-6763	-12258	-167	-6318	-7231	-9139	-443	7702	1210	-19052	173	-1998	9663	-13430	-218	-2036	10130	-14488	-72	-2200	11370	-12682	-149	-125	-119	-66	-63	-62	-107	41	-152	23	36	-70	-22	-62	80	-30	12
0.019167	-162	8319	-4886	-18894	66	-5237	-4862	-12030	-33	-6000	-6784	-12239	-208	-6230	-7245	-9150	-64	7689	1153	-19080	-125	-1921	9768	-13742	-185	-1895	10127	-14501	-327	-1968	11419	-12456	-149	-125	-118	-62	-63	-56	-112	41	-152	20	38	-74	-18	-53	84	-27	0
0.020000	-129	8337	-5106	-18885	-61	-5121	-4859	-12017	108	-5883	-6799	-12216	-241	-6150	-7261	-9174	-811	7671	1110	-19104	-639	-1840	9872	-14077	-185	-1766	10119	-14536	-386	-1750	11456	-12212	-150	-127	-121	-70	-64	-58	-105	40	-151	20	30	-76	-23	-57	86	-31	-1
0.020833	-173	8330	-5328	-18855	-97	-5001	-4858	-12003	66	-5768	-6822	-12187	-136	-6074	-7276	-9211	-520	7646	1072	-19125	453	-1761	9978	-14426	-147	-1642	10112	-14573	-274	-1540	11492	-11948	-149	-129	-107	-66	-61	-59	-103	39	-154	16	33	-76	-24	-58	80	-29	0
0.021667	-178	8302	-5539	-18800	-162	-4876	-4853	-11983	-83	-5650	-6837	-12155	-176	-6007	-7296	-9254	-491	7619	1050	-19140	21	-1680	10092	-14782	-74	-1519	10117	-14620	-270	-1339	11523	-11679	-155	-130	-124	-67	-64	-61	-109	34	-154	16	34	-77	-24	-58	80	-32	-6
0.022500	-141	8260	-5736	-18721	-135	-4755	-4851	-11965	-28	-5535	-6856	-12131	-174	-5947	-7325	-9301	-503	7598	1041	-19149	131	-1596	10208	-15145	-60	-1404	10121	-14675	-293	-1152	11557	-11393	-154	-122	-128	-67	-67	-62	-110	36	-155	15	30	-78	-27	-61	79	-32	-5
0.023333	-118	8198	-5924	-18639	-149	-4627	-4853	-11934	92	-5422	-6879	-12080	-151	-5900	-7360	-9350	-439	7581	1042	-19148	24	-1507	10329	-15517	-68	-1289	10140	-14734	-350	-974	11583	-11107	-153	-131	-126	-70	-70	-63	-110	36	-155	15	30	-92	-27	-59	79	-31	-6
0.024167	-86	8128	-6087	-18527	-102	-4509	-4859	-11901	-18	-5324	-6911	-12038	-96	-5851	-7396	-9402	-482	7566	1072	-19139	-459	-1409	10463	-15891	-70	-1177	10168	-14792	-253	-799	11618	-10813	-142	-113	-121	-67	-64	-58	-107	39	-146	18	32	-77	-23	-57	79	-30	1
0.025000	-96	8055	-6230	-18419	-81	-4396	-4870	-11861	30	-5216	-6942	-11992	0	-5813	-7446	-9451	-907	7560	1107	-19116	-629	-1309	10593	-16269	-194	-1066	10206	-14850	-217	-635	11651	-10520	-150	-126	-122	-66	-64	-59	-105	38	-150	17	34	-75	-25	-59	80	-29	3
0.025833	-107	7981	-6357	-18298	-91	-4300	-4899	-11812	69	-5128	-6990	-11943	20	-5782	-7507	-9497	-211	7556	1165	-19089	285	-1209	10728	-16649	-153	-959	10251	-14914	-223	-477	11686	-10236	-149	-124	-124	-62	-61	-60	-107	38	-151	18	36	-74	-25	-59	78	-28	-1
0.026667	-103	7907	-6466	-18181	-92	-4212	-4937	-11760	4	-5047	-7044	-11912	-14	-5754	-7582	-9538	-45	7561	1235	-19050	-206	-1104	10857	-17032	-15	-852	10308	-14971	0	-317	11724	-9955	-147	-130	-125	-64	-64	-60	-109	39	-151	16	35	-49	-24	-56	80	-28	-1
0.027500	-137	7843	-6555	-18063	-64	-4139	-4950	-11696	55	-4977	-7115	-11877	-49	-5735	-7669	-9573	-337	7577	1324	-18993	-408	-994	10995	-17418	25	-747	10378	-15029	-25	-168	11763	-9687	-150	-127	-107	-65	-62	-60	-104	40	-151	20	34	-76	-22	-59	78	-31	-3
0.028333	-131	7798	-6629	-17953	-46	-4083	-5057	-11631	112	-4913	-7194	-11844	6	-5714	-7768	-9599	-59	7597	1425	-18930	-294	-886	11111	-17802	24	-639	10457	-15067	-163	-16	11801	-9427	-147	-126	-122	-65	-64	-59	-108	38	-150	18	33	-86	-23	-64	78	-29	-1
0.029167	-171	7769	-6688	-17850	25	-4041	-5144	-11554	-5	-4852	-7289	-11819	49	-5696	-7883	-9617	-22	7628	1535	-18839	-230	-775	11262	-18178	61	-533	10546	-15099	-57	125	11839	-9172	-152	-128	-121	-65	-61	-59	-117	37	-149	17	35	-73	-22	-60	79	-32	-1
0.030000	-134	7763	-6731	-17763	-28	-4008	-5233	-11474	-138	-4812	-7389	-11798	74	-5681	-8006	-9623	24	7666	1656	-18736	58	-664	11391	-18556	42	-419	10645	-15120	-92	276	11886	-8922	-149	-126	-119	-64	-63	-60	-104	39	-152	16	35	-72	-24	-56	78	-28	2
0.030833	-134	7779	-6760	-17687	-36	-3988	-5339	-11379	-156	-4773	-7507	-11787	78	-5662	-8142	-9625	15	7712	1780	-18617	-286	-553	11525	-18927	21	-299	10748	-15129	-52	421	11922	-8684	-149	-133	-121	-61	-63	-58	-111	39	-153	17	36	-73	-19	-57	80	-30	-4
0.031667	-176	7821	-6777	-17630	-34	-3977	-5458	-11283	-158	-4735	-7639	-11776	-31	-5642	-8286	-9620	-212	7767	1910	-18476	80	-449	11646	-19302	30	-176	10859	-15129	124	563	11959	-8443	-146	-127	-121	-66	-60	-60	-107	39	-154	13	34	-77	-21	-59	81	-30	-3
0.032500	-141	7887	-6780	-17589	-44	-3976	-5587	-11202	-232	-4706	-7779	-11772	27	-5618	-8437	-9608	321	7826	2038	-18320	334	-348	11772	-19667	-17	-39	10979	-15109	24	714	11996	-8203	-161	-128	-121	-65	-61	-57	-102	43	-149	18	35	-72	-22	-56	84	-27	0
0.033333	-170	7980	-6766	-17558	-74	-3974	-5720	-11076	-231	-4675	-7930	-11765	79	-5575	-8593	-9595	-56	7894	2165	-18143	-456	-251	11886	-20031	29	104	11102	-15081	-77	836	12029	-7965	-147	-127	-120	-64	-62	-57	-104	38	-152	17	33	-75	-23	-63	57	-28	0
0.034167	-245	8098	-6740	-17545	-29	-3974	-5869	-10969	-182	-4642	-8108	-11764	-24	-5547	-8759	-9578	75	7965	2288	-17948	787	-160	12000	-20388	45	259	11229	-15041	2	963	12055	-7721	-150	-129	-156	-69	-67	-46	-104	39	-150	18	36	-77	-23	-58	81	-30	0
0.035000	-234	8236	-6701	-17544	-24	-3974	-6017	-10865	-283	-4615	-8249	-11761	-103	-5502	-8918	-9564	168	8043	2407	-17734	422	-73	12116	-20733	-1	420	11359	-14992	46	1085	12079	-7465	-150	-127	-119	-67	-64	-59	-104	39	-152	18	33	-75	-23	-56	85	-28	0
0.035833	-170	8382	-6644	-17552	-61	-3971	-6165	-10764	-191	-4573	-8418	-11753	29	-5448	-9082	-9553	44	8120	2521	-17513	113	11	12210	-21073	-19	607	11494	-14925	82	1194	12098	-7200	-150	-92	-114	-65	-64	-60	-105	42	-149	23	37	-72	-22	-53	85	-26	0
0.036667	-152	8547	-6574	-17565	-94	-3965	-6314	-10667	-126	-4553	-8589	-11745	55	-5392	-9238	-9545	-30	8201	2628	-17280	174	93	12314	-21400	-65	799	11629	-14859	18	1295	12114	-6927	-150	-127	-119	-66	-61	-57	-103	41	-167	18	33	-73	-21	-53	82	-28	1
0.037500	-170	8706	-6488	-17592	8	-3950	-6463	-10573	-231	-4522	-8760	-11730	125	-5326	-9387	-9541	209	8277	2726	-17043	130	168	12397	-21713	-99	1005	11766	-14781	-14	1382	12132	-6649	-148	-125	-117	-67	-63	-58	-107	44	-148	20	38	-74	-18	-55	82	-27	3
0.038333	-193	8875	-6387	-17607	-83	-3926	-6601	-10486	-273	-4488	-8931	-11717	9	-5258	-9531	-9547	-108	8354	2819	-16804	-586	245	12486	-22005	-120	1218	11903	-14700	8	1457	12145	-6338	-146	-125	-115	-63	-61	-56	-101	44	-151	17	37	-73	-26	-55	84	-29	-3
0.039167	-171	9029	-6278	-17646	-151	-3903	-6735	-10413	-234	-4456	-9100	-11694	-207	-5184	-9661	-9560	132	8421	2906	-16562	149	318	12567	-22285	-55	1437	12045	-14617	11	1516	12160	-6025	-139	-127	-114	-64	-62	-58	-103	41	-153	20	36	-75	-19	-52	88	-27	0
0.040000	-139	9175	-6156	-17648	-82	-3870	-6859	-10344	-237	-4420	-9261	-11666	-116	-5111	-9783	-9582	260	8485	2987	-16308	8	379	12645	-22524	-93	1665	12181	-14534	-87	1558	12172	-5706	-156	-127	-119	-68	-65	-62	-105	36	-152	17	34	-65	-26	-56	82	-23	-5
0.040833	-168	9302	-6027	-17662	-11	-3817	-6974	-10294	-176	-4388	-9417	-11638	-127	-5033	-9892	-9609	-72	8548	3068	-16108	-503	470	12719	-22770	-177	1895	12324	-14445	-220	1590	12197	-5365	-155	-128	-119	-73	-62	-60	-104	38	-153	16	34	-77	-23	-56	84	-27	-1
0.041667	-96	9409	-5888	-17675	50	-3799	-7072	-10242	-130	-4348	-9554	-11607	-224	-4960	-9982	-9643	37	8601	3143	-15902	-404	551	12791	-22972	-181	2128	12461	-14356	-221	1608	12219	-5026	-153	-128	-120	-67	-67	-61	-107	39	-155	17	28	-77	-24	-57	82	-26	0
0.042500	-48	9489	-5743	-17676	42	-3766	-7161	-10203	-161	-4316	-9687	-11569	-174	-4892	-10059	-9680	227	8651	3214	-15708	-675	636	12857	-23147	-169	2355	12600	-14262	-220	1613	12251	-4682	-152	-124	-121	-67	-66	-63	-108	38	-156	12	30	-79	-25	-61	80	-31	-3
0.043333	-113	9542	-5609	-17669	10	-3731	-7232	-10177	-202	-4279	-9801	-11532	-229	-4827	-10121	-9729	313	8693	3285	-15536	-624	726	12924	-23291	-112	2578	12738	-14165	-171	1608	12290	-4338	-150	-127	-124	-67	-60	-59	-103	39	-152	18	42	-76	-21	-58	84	-32	0
0.044167	-141	9570	-5468	-17657	-46	-3721	-7291	-10155	-130	-4247	-9897	-11495	-415	-4765	-10167	-9771	273	8734	3360	-15385	-620	817	12987	-23402	-111	2789	12875	-14070	-113	1593	12338	-4000	-149	-124	-117	-63	-60	-60	-102	40	-148	19	33	-76	-23	-56	86	-29	1
0.045000	-125	9555	-5338	-17641	-28	-3682	-7336	-10138	-169	-4217	-9972	-11462	-422	-4715	-10198	-9821	87	8769	3426	-15264	-544	913	13056	-23483	-185	2984	13003	-13948	-158	1571	12399	-3670	-147	-126	-121	-67	-63	-57	-105	39	-148	17	34	-76	-22	-52	82	-30	-12
0.045833	-111	9511	-5218	-17623	-17	-3669	-7360	-10129	-235	-4195	-10037	-11428	-207	-4677	-10221	-9871	538	8799	3487	-15167	-97	1001	13113	-23535	-182	3156	13120	-13826	-267	1541	12464	-3358	-152	-124	-102	-65	-61	-57	-104	38	-154	15	34	-78	-21	-56	82	-32	-1
0.046667	-135	9431	-5107	-17607	-28	-3670	-7397	-10127	-180	-4172	-10076	-11399	-179	-4642	-10235	-9921	82	8828	3541	-15096	-1129	1090	13170	-23556	-250	3314	13236	-13688	-154	1506	12540	-3065	-149	-127	-121	-66	-62	-52	-109	37	-150	17	33	-77	-21	-59	79	-29	3
0.047500	-102	9326	-5013	-17585	-57	-3684	-7417	-10128	-201	-4156	-10101	-11372	-191	-4625	-10232	-9968	59	8861	3586	-15047	-247	1176	13237	-23542	-307	3436	13336	-13538	-29	1469	12621	-2801	-148	-127	-120	-67	-60	-60	-109	35	-147	17	33	-77	-24	-62	84	-31	4
0.048333	-119	9190	-4933	-17574	-42	-3712	-7422	-10136	-179	-4143	-10107	-11351	-208	-4615	-10225	-10012	456	8889	3613	-15045	-245	1251	13273	-23500	-241	3551	13420	-13372	-160	1436	12711	-2567	-154	-131	-128	-70	-65	-64	-115	32	-161	12	30	-81	-25	-61	75	-34	-4
0.049167	-130	9021	-4871	-17563	-29	-3746	-7424	-10143	-117	-4144	-10087	-11329	-304	-4619	-10215	-10047	459	8923	3630	-15053	-497	1321	13323	-23419	-171	3633	13496	-13178	-131	1405	12806	-2364	-156	-128	-125	-68	-66	-60	-110	35	-155	15	30	-81	-25	-59	77	-36	-3
0.050000	-94	8842	-4814	-17551	-92	-3789	-7415	-10149	-127	-4143	-10050	-11307	-311	-4626	-10192	-10075	371	8954	3625	-15089	-292	1376	13366	-23309	-150	3682	13554	-12963	-34	1388	12915	-2196	-148	-127	-120	-69	-64	-78	-132	34	-151	15	30	-50	-19	-58	77	-32	-3
0.050833	-105	8640	-4776	-17540	-10	-3841	-7396	-10158	-91	-4150	-9997	-11292	-266	-4647	-10170	-10093	483	8985	3597	-15149	-112	1417	13399	-23157	-129	3706	13578	-12721	-84	1378	13020	-2066	-151	-126	-120	-65	-63	-60	-108	36	-151	17	34	-75	-24	-59	77	-32	0
0.051667	-148	8425	-4753	-17556	-77	-3899	-7371	-10169	-113	-4170	-9934	-11280	-341	-4680	-10141	-10100	217	9016	3540	-15231	-869	1437	13422	-22970	-253	3703	13606	-12451	-132	1382	13133	-1979	-150	-129	-120	-66	-63	-58	-109	36	-151	12	33	-75	-18	-56	81	-34	0
0.052500	-169	8200	-4721	-17569	-104	-3957	-7342	-10178	-35	-4195	-9856	-11268	-289	-4715	-10111	-10097	250	9038	3458	-15334	-112	1458	13435	-22744	-287	3680	13585	-12158	-200	1401	13244	-1937	-147	-127	-120	-66	-60	-56	-108	38	-150	18	35	-76	-21	-55	78	-34	2
0.053333	-179	7966	-4740	-17592	-33	-4022	-7304	-10192	89	-4234	-9784	-11262	-132	-4770	-10087	-10081	698	9057	3339	-15458	245	1414	13428	-22483	-281	3625	13577	-11842	-210	1436	13353	-1934	-158	-130	-119	-64	-60	-58	-109	38	-150	15	32	-77	-19	-60	80	-29	0
0.054167	-125	7729	-4753	-17621	-73	-4089	-7258	-10207	-45	-4279	-9683	-11257	-218	-4832	-10059	-10051	392	9061	3186	-15598	-186	1364	13407	-22177	-321	3546	13528	-11505	-47	1485	13462	-1977	-150	-130	-125	-73	-60	-61	-109	37	-149	16	33	-79	-25	-59	79	-32	3
0.055000	-108	7492	-4765	-17649	-11	-4149	-7201	-10222	-135	-4337	-9591	-11254	-246	-4901	-10033	-10011	128	9054	3012	-15755	8	1291	13369	-21833	-353	3448	13459	-11144	-73	1551	13568	-2056	-151	-127	-122	-68	-59	-61	-105	35	-155	15	28	-78	-25	-56	82	-33	-6
0.055833	-150	7252	-4786	-17680	-21	-4212	-7137	-10236	-102	-4404	-9495	-11252	-177	-4977	-10013	-9955	361	9030	2803	-15927	42	1194	13313	-21446	-380	3325	13372	-10766	-156	1634	13673	-2174	-149	-131	-126	-69	-65	-60	-110	38	-151	11	33	-76	-23	-58	80	-30	0
0.056667	-159	7014	-4804	-17706	-113	-4264	-7049	-10254	-199	-4483	-9382	-11260	-144	-5068	-9990	-9890	574	8986	2572	-16107	-88	1071	13236	-21012	-291	3187	13263	-10369	-245	1730	13771	-2330	-152	-138	-128	-69	-66	-56	-111	37	-153	11	30	-80	-26	-63	79	-34	-5
0.057500	-162	6775	-4827	-17730	-125	-4316	-6988	-10273	-225	-4569	-9301	-11261	0	-5161	-9965	-9806	589	8923	2328	-16297	-430	930	13144	-20533	-281	3036	13145	-9963	-236	1848	13870	-2513	-152	-129	-120	-68	-65	-60	-107	37	-153	19	35	-87	-22	-57	84	-33	1
0.058333	-184	6540	-4843	-17736	-4	-4363	-6866	-10293	-88	-4669	-9206	-11269	-27	-5263	-9950	-9720	207	8835	2073	-16494	-332	773	13030	-20017	-332	2863	13012	-9553	-61	1966	13957	-2729	-150	-129	-122	-66	-62	-59	-109	39	-150	18	37	-74	-24	-62	78	-32	1
0.059167	-204	6299	-4856	-17734	61	-4410	-6796	-10310	-202	-4764	-9113	-11279	-95	-5371	-9933	-9622	283	8715	1811	-16702	485	601	12899	-19456	-289	2680	12868	-9150	-102	2091	14045	-2971	-148	-127	-124	-65	-62	-63	-108	39	-149	18	34	-74	-22	-58	89	-29	-1
0.060000	-181	6054	-4870	-17713	-10	-4457	-6695	-10327	-279	-4880	-9025	-11298	-36	-5492	-9919	-9518	72	8568	1553	-16912	-739	411	12756	-18865	-311	2484	12715	-8746	-268	2220	14122	-3238	-148	-127	-124	-68	-59	-60	-105	61	-152	18	34	-78	-21	-57	82	-31	-1
0.060833	-182	5805	-4880	-17675	-38	-4506	-6593	-10347	-230	-4998	-8944	-11323	-79	-5618	-9903	-9408	-233	8393	1308	-17128	-285	215	12598	-18260	-287	2286	12554	-8352	-299	2343	14193	-3524	-152	-132	-120	-66	-65	-61	-108	38	-158	17	35	-76	-24	-57	82	-29	-4
0.061667	-187	5546	-4885	-17612	39	-4561	-6487	-10367	-273	-5126	-8863	-11348	-93	-5756	-9887	-9295	150	8188	1085	-17339	335	17	12431	-17584	-306	2055	12393	-7978	-173	2461	14254	-3827	-143	-130	-122	-69	-62	-65	-103	36	-149	17	33	-75	-23	-59	80	-32	-3
0.062500	-156	5283	-4885	-17525	19	-4625	-6383	-10387	-269	-5258	-8785	-11377	-111	-5889	-9873	-9186	-13	7959	889	-17543	-46	-173	12253	-16906	-338	1826	12233	-7621	-62	2564	14302	-4138	-148	-128	-125	-67	-63	-63	-105	39	-152	15	30	-77	-24	-49	79	-30	-1
0.063333	-151	5014	-4883	-17411	11	-4695	-6279	-10399	-76	-5393	-8709	-11408	-248	-6028	-9856	-9069	-305	7706	726	-17750	-65	-385	12075	-16203	-391	1594	12079	-7287	-112	2652	14340	-4464	-150	-134	-119	-64	-63	-61	-103	39	-149	20	37	-75	-25	-58	85	-29	-1
0.064167	-128	4732	-4879	-17287	18	-4779	-6174	-10411	-29	-5532	-8634	-11438	-117	-6170	-9832	-8954	-133	7435	604	-17944	262	-578	11895	-15495	-383	1353	11928	-6980	-214	2723	14372	-4797	-147	-125	-119	-65	-61	-57	-104	43	-150	20	32	-75	-35	-56	84	-27	0
0.065000	-88	4445	-4872	-17139	-36	-4876	-6079	-10422	-113	-5673	-8562	-11476	-16	-6303	-9813	-8849	-266	7139	518	-18119	-313	-766	11717	-14790	-323	1109	11783	-6700	-191	2766	14379	-5139	-149	-130	-122	-63	-63	-58	-107	38	-152	18	35	-76	-23	-63	81	-29	-3
0.065833	-105	4150	-4862	-16946	-91	-4990	-5993	-10432	-84	-5822	-8495	-11502	-99	-6455	-9790	-8745	-548	6840	480	-18278	44	-945	11548	-14086	-290	861	11646	-6453	-142	2784	14371	-5478	-148	-128	-119	-64	-63	-60	-100	39	-150	19	36	-77	-22	-58	82	-29	-1
0.066667	-107	3852	-4852	-16794	-48	-5117	-5882	-10432	-99	-5969	-8428	-11527	-62	-6589	-9758	-8648	-117	6526	490	-18412	621	-1115	11383	-13392	-259	610	11518	-6235	-171	2781	14343	-5827	-151	-128	-117	-67	-69	-61	-103	41	-152	18	34	-77	-22	-56	81	-30	0
0.067500	-122	3553	-4841	-16604	37	-5261	-5828	-10437	-92	-6118	-8348	-11548	-9	-6736	-9718	-8555	-379	6198	537	-18522	-130	-1273	11229	-12708	-249	361	11400	-6052	-145	2742	14294	-6170	-147	-126	-120	-65	-60	-58	-105	41	-150	16	33	-75	-24	-60	91	-29	0
0.068333	-179	3253	-4833	-16407	18	-5422	-5758	-10436	32	-6269	-8280	-11562	-11	-6851	-9677	-8472	-463	5901	620	-18606	-3	-1429	11083	-12051	-185	110	11297	-5898	-151	2674	14219	-6516	-148	-129	-120	-53	-61	-64	-107	40	-149	19	34	-77	-22	-60	81	-30	1
0.069167	-153	2956	-4826	-16209	-73	-5597	-5694	-10438	50	-6421	-8212	-11568	-41	-6970	-9630	-8399	-319	5590	739	-18636	104	-1572	10950	-11421	-151	-132	11187	-5780	-191	2583	14119	-6861	-149	-126	-116	-66	-59	-58	-102	38	-149	20	35	-69	-21	-59	81	-58	1
0.070000	-150	2664	-4822	-16012	9	-5787	-5634	-10432	24	-6572	-8148	-11563	55	-7087	-9576	-8332	-472	5293	881	-18677	35	-1713	10832	-10827	-181	-375	11093	-5696	-252	2461	13997	-7199	-150	-126	-117	-52	-64	-60	-108	42	-149	21	34	-75	-23	-57	82	-28	0
0.070833	-172	2385	-4821	-15822	-13	-5988	-5584	-10428	5	-6722	-8086	-11550	4	-7190	-9523	-8271	-324	5010	1038	-18665	126	-1876	10730	-10264	-249	-608	11000	-5644	-207	2309	13850	-7534	-147	-124	-116	-68	-62	-57	-104	41	-150	21	32	-77	-21	-55	84	-29	0
0.071667	-143	2118	-4824	-15644	-41	-6194	-5540	-10419	-131	-6872	-8032	-11533	-271	-7285	-9465	-8222	-504	4746	1198	-18618	-93	-1991	10633	-9753	-181	-840	10915	-5627	-86	2135	13681	-7864	-146	-125	-114	-65	-61	-68	-104	41	-152	18	36	-75	-19	-57	84	-27	0
0.072500	-102	1861	-4829	-15473	-55	-6412	-5498	-10413	-95	-7025	-7981	-11498	-320	-7382	-9405	-8180	-329	4503	1366	-18542	492	-2132	10553	-9278	-105	-1060	10833	-5644	-65	1936	13487	-8183	-148	-124	-117	-64	-60	-55	-107	42	-167	19	49	-75	-14	-55	80	-28	-1
0.073333	-117	1625	-4838	-15320	-22	-6635	-5461	-10410	38	-7175	-7939	-11460	-206	-7471	-9353	-8146	0	4281	1506	-18439	-164	-2287	10471	-8850	-219	-1271	10751	-5693	-184	1710	13273	-8490	-149	-125	-119	-67	-65	-59	-107	37	-153	18	32	-80	-23	-59	81	-30	-3
0.074167	-158	1402	-4858	-15183	-137	-6862	-5429	-10405	4	-7329	-7910	-11421	-378	-7557	-9307	-8125	-406	4082	1622	-18307	-243	-2442	10406	-8471	-275	-1476	10669	-5780	-158	1471	13046	-8795	-151	-128	-122	-66	-62	-60	-107	42	-149	15	33	-84	-21	-58	82	-27	-3
0.075000	-152	1200	-4878	-15062	-197	-7084	-5393	-10392	-163	-7473	-7871	-11373	-483	-7637	-9256	-8102	-65	3912	1741	-18149	506	-2616	10352	-8143	-270	-1675	10591	-5896	-30	1217	12802	-9081	-149	-128	-121	-68	-63	-60	-105	40	-147	16	33	-78	-22	-58	82	-31	-3
0.075833	-384	1014	-4889	-14957	-181	-7307	-5362	-10393	-220	-7616	-7865	-11320	-540	-7718	-9216	-8094	-82	3767	1815	-17969	36	-2797	10300	-7868	-225	-1852	10512	-6046	-138	949	12549	-9356	-153	-128	-122	-67	-66	-58	-109	42	-155	18	34	-75	-3	-59	79	-32	-5
0.076667	-754	849	-4903	-14869	-141	-7520	-5334	-10391	-227	-7759	-7856	-11271	-388	-7797	-9181	-8086	-61	3655	1860	-17768	104	-2989	10250	-7623	-166	-2023	10429	-6221	-260	672	12290	-9607	-149	-135	-121	-66	-63	-58	-105	39	-154	17	32	-75	-19	-60	82	-29	0
0.077500	-665	701	-4920	-14796	-173	-7732	-5305	-10385	-272	-7896	-7850	-11203	-186	-7895	-9154	-8090	35	3569	1867	-17549	184	-3195	10205	-7434	-230	-2181	10354	-6430	-276	388	12035	-9848	-145	-126	-119	-68	-62	-59	-103	40	-136	13	35	-77	-22	-60	82	-27	-1
0.078333	-533	569	-4924	-14740	-155	-7935	-5276	-10374	-316	-8035	-7852	-11148	-167	-7948	-9132	-8097	119	3498	1842	-17318	-384	-3410	10163	-7291	-279	-2334	10272	-6673	-171	103	11776	-10073	-149	-125	-122	-66	-60	-58	-103	40	-152	19	34	-75	-24	-55	85	-31	0
0.079167	-612	451	-4934	-14700	-195	-8134	-5250	-10383	-348	-8169	-7854	-11086	-252	-8021	-9117	-8116	208	3455	1778	-17073	-356	-3640	10120	-7190	-208	-2471	10192	-6936	-128	-180	11521	-10280	-150	-126	-120	-68	-63	-58	-107	41	-152	20	34	-70	-13	-58	82	-29	-3
0.080000	-840	350	-4927	-14672	-130	-8319	-5205	-10385	-339	-8300	-7863	-11021	-173	-8095	-9104	-8139	498	3435	1691	-16816	635	-3865	10077	-7135	-115	-2601	10118	-7231	-282	-464	11269	-10471	-150	-127	-120	-68	-62	-58	-104	41	-152	20	35	-75	-26	-61	82	-29	-5
0.080833	-1066	254	-4920	-14659	-128	-8500	-5203	-10387	-334	-8428	-7869	-10953	-230	-8165	-9098	-8166	198	3431	1601	-16553	1282	-4100	10031	-7127	-156	-2725	10042	-7550	-197	-741	11032	-10648	-148	-126	-124	-70	-67	-63	-105	37	-154	18	13	-78	-23	-59	84	-30	-3
0.081667	-900	176	-4900	-14662	-155	-8675	-5179	-10392	-490	-8556	-7851	-10893	-285	-8236	-9095	-8205	126	3439	1448	-16287	2916	-4337	9983	-7135	-308	-2841	9962	-7894	-119	-1014	10800	-10813	-148	-129	-122	-69	-67	-63	-104	36	-154	12	29	-79	-25	-63	77	-32	-5
0.082500	-746	102	-4871	-14668	-230	-8841	-5171	-10397	-555	-8679	-7876	-10823	-224	-8298	-9091	-8246	264	3464	1310	-16015	3029	-4571	9936	-7187	-337	-2949	9893	-8252	-272	-1269	10590	-10965	-151	-129	-125	-72	-68	-62	-107	33	-154	12	34	-79	-23	-77	80	-36	-4
0.083333	-618	43	-4824	-14688	-178	-8997	-5145	-10396	-534	-8793	-7869	-10746	-156	-8358	-9075	-8282	303	3495	1173	-15735	2410	-4800	9888	-7266	-200	-3050	9833	-8628	-341	-1514	10390	-11086	-153	-127	-121	-67	-68	-60	-104	39	-154	18	36	-75	-21	-57	82	-31	-4
0.084167	-465	-7	-4766	-14707	-99	-9152	-5121	-10399	-462	-8901	-7854	-10669	-214	-8411	-9058	-8324	493	3515	1038	-15453	2469	-5008	9832	-7373	-132	-3148	9759	-9012	-307	-1735	10207	-11227	-149	-126	-120	-65	-62	-57	-101	37	-153	21	38	-72	-19	-53	84	-30	0
0.085000	-356	-50	-4698	-14740	-67	-9277	-5095	-10399	-358	-9007	-7836	-10589	-216	-8463	-9041	-8367	312	3561	915	-15175	1770	-5244	9771	-7511	-158	-3244	9688	-9412	-267	-1955	10034	-11367	-149	-125	-121	-65	-66	-51	-103	41	-150	20	36	-74	-22	-55	81	-30	-3
0.085833	-248	-87	-4625	-14785	-77	-9447	-5073	-10403	-323	-9107	-7811	-10511	17	-8518	-9016	-8410	151	3585	803	-14894	1810	-5463	9691	-7670	-178	-3336	9615	-9818	-241	-2153	9879	-11484	-147	-122	-117	-64	-64	-56	-102	41	-150	22	38	-73	-25	-52	87	-30	1
0.086667	-167	-117	-4540	-14862	-29	-9591	-5043	-10414	-300	-9204	-7781	-10428	-19	-8573	-8985	-8449	183	3600	718	-14635	1257	-5670	9627	-7849	-200	-3438	9540	-10232	-242	-2334	9737	-11613	-151	-129	-118	-66	-63	-58	-101	42	-151	19	35	-72	-18	-53	85	-30	-3
0.087500	-59	-137	-4451	-14894	-158	-9737	-5010	-10408	-384	-9293	-7749	-10347	-100	-8625	-8949	-8483	-296	3599	656	-14373	340	-5882	9536	-8050	-224	-3540	9461	-10643	-343	-2502	9604	-11740	-149	-125	-120	-64	-61	-53	-102	38	-161	18	35	-88	-22	-55	86	-31	0
0.088333	-33	-150	-4356	-14960	-94	-9884	-4973	-10404	-385	-9376	-7713	-10267	28	-8684	-8905	-8515	-11	3574	612	-14120	1123	-6086	9441	-8266	-205	-3644	9371	-11052	-426	-2652	9503	-11878	-150	-128	-121	-64	-62	-58	-104	40	-149	20	35	-75	-21	-56	84	-30	0
0.089167	51	-150	-4263	-15031	-81	-10031	-4934	-10405	-214	-9454	-7674	-10190	16	-8744	-8860	-8526	-93	3540	596	-13878	575	-6298	9340	-8497	-137	-3754	9281	-11453	-362	-2786	9375	-12015	-149	-126	-120	-64	-63	-59	-103	37	-151	17	36	-78	-22	-57	85	-27	6
0.090000	112	-147	-4164	-15112	-108	-10180	-4889	-10404	-104	-9531	-7636	-10118	62	-8809	-8808	-8552	-166	3479	600	-13659	351	-6508	9226	-8740	-154	-3873	9180	-11848	-316	-2906	9272	-12168	-153	-131	-125	-67	-61	-59	-103	37	-155	16	33	-79	-26	-58	81	-30	-6
0.090833	118	-129	-4072	-15198	-97	-10328	-4833	-10399	-68	-9604	-7603	-10050	135	-8874	-8750	-8556	-262	3406	624	-13450	187	-6719	9111	-8989	-204	-4000	9069	-12226	-438	-3018	9184	-12323	-148	-126	-121	-63	-61	-58	-100	41	-151	17	33	-75	-19	-55	89	-26	0
0.091667	208	-100	-3983	-15281	-67	-10476	-4772	-10384	-100	-9677	-7562	-9980	101	-8945	-8689	-8554	-253	3310	657	-13264	-169	-6942	8981	-9250	-138	-4139	8959	-12590	-597	-3118	9099	-12487	-165	-122	-122	-63	-61	-57	-100	42	-149	21	34	-75	-21	-56	87	-28	2
0.092500	185	-59	-3896	-15368	-156	-10625	-4714	-10383	-30	-9744	-7537	-9920	10	-9037	-8627	-8540	-357	3203	699	-13108	-624	-7174	8849	-9514	-115	-4288	8838	-12936	-454	-3211	9021	-12669	-147	-120	-117	-63	-94	-58	-99	42	-147	20	35	-76	-19	-56	87	-26	3
0.093333	167	-12	-3820	-15459	-63	-10773	-4652	-10370	37	-9821	-7508	-9871	5	-9096	-8562	-8527	-65	3079	738	-12976	54	-7417	8714	-9784	-74	-4450	8708	-13260	-332	-3301	8948	-12856	-147	-124	-120	-64	-64	-53	-102	42	-151	21	38	-76	-21	-55	85	-28	0
0.094167	253	42	-3752	-15554	-44	-10926	-4593	-10360	-13	-9905	-7496	-9832	16	-9180	-8505	-8505	-149	2946	766	-12872	-215	-7675	8570	-10058	-63	-4629	8572	-13568	-397	-3387	8874	-13050	-148	-125	-120	-61	-62	-57	-102	41	-151	13	33	-76	-24	-56	84	-22	-3
0.095000	204	108	-3708	-15646	-60	-11075	-4536	-10345	-56	-9996	-7470	-9796	64	-9263	-8445	-8485	-431	2809	783	-12804	-572	-7942	8425	-10334	-98	-4820	8442	-13848	-470	-3475	8807	-13244	-147	-142	-119	-66	-63	-57	-102	42	-149	19	35	-74	-23	-56	84	-28	0
0.095833	191	183	-3649	-15732	-81	-11223	-4477	-10330	-66	-10095	-7481	-9765	77	-9350	-8388	-8461	-310	2672	788	-12774	-712	-8223	8277	-10594	-128	-5023	8303	-14105	-455	-3567	8740	-13464	-147	-125	-121	-63	-62	-56	-103	41	-151	22	36	-73	-52	-57	80	-32	2
0.096667	260	261	-3608	-15799	-139	-11365	-4432	-10308	88	-10206	-7482	-9742	-86	-9432	-8330	-8433	-225	2542	767	-12778	-991	-8513	8129	-10881	-125	-5240	8151	-14335	-506	-3662	8680	-13672	-149	-126	-120	-63	-60	-58	-100	38	-151	19	37	-73	-19	-55	84	-30	0
0.097500	291	339	-3582	-15892	-101	-11504	-4390	-10289	287	-10329	-7488	-9728	-57	-9515	-8277	-8410	-218	2424	729	-12831	-955	-8810	7983	-11152	-134	-5468	8030	-14541	-418	-3766	8621	-13890	-147	-125	-120	-63	-80	-53	-103	41	-152	19	35	-79	-21	-55	79	-28	-3
0.098333	245	421	-3563	-15952	-87	-11644	-4363	-10269	368	-10458	-7501	-9722	41	-9598	-8232	-8390	-243	2319	657	-12935	-1302	-9120	7825	-11423	-200	-5709	7895	-14721	-313	-3876	8562	-14105	-150	-128	-121	-63	-66	-58	-104	35	-156	16	33	-75	-25	-58	78	-31	-5
0.099167	206	494	-3558	-16030	-124	-11774	-4344	-10244	366	-10594	-7517	-9721	19	-9678	-8187	-8374	-484	2240	570	-13086	-1062	-9439	7676	-11683	-243	-5953	7771	-14878	-363	-3994	8508	-14316	-151	-128	-119	-65	-65	-57	-100	38	-151	18	36	-77	-22	-55	79	-31	-4
0.100000	216	573	-3557	-16088	-56	-11898	-4330	-10225	325	-10736	-7532	-9720	46	-9747	-8145	-8363	-449	2176	458	-13290	-998	-9729	7522	-11940	-262	-6207	7648	-15007	-291	-4127	8452	-14545	-156	-127	-120	-64	-66	-59	-103	36	-155	17	29	-77	-22	-56	81	-30	0
0.100833	189	637	-3562	-16134	-3	-12018	-4330	-10203	250	-10880	-7548	-9730	39	-9824	-8112	-8361	-867	2143	327	-13526	-1992	-10031	7365	-12190	-325	-6452	7535	-15120	-254	-4268	8398	-14735	-151	-128	-122	-65	-65	-60	-105	38	-153	16	29	-74	-22	-61	77	-29	-4
0.101667	170	698	-3575	-16171	-36	-12125	-4346	-10181	257	-11030	-7567	-9741	-47	-9898	-8082	-8358	-720	2134	193	-13854	-947	-10328	7206	-12436	-252	-6711	7426	-15214	-80	-4427	8345	-14933	-151	-153	-125	-70	-61	-59	-104	35	-155	12	28	-79	-22	-61	78	-31	0
0.102500	183	738	-3592	-16203	-28	-12244	-4369	-10164	226	-11176	-7582	-9760	-99	-9968	-8053	-8368	-634	2148	45	-14197	-1299	-10615	7044	-12676	-267	-6963	7328	-15282	11	-4583	8301	-15123	-150	-132	-126	-68	-61	-58	-107	53	-152	15	26	-78	-22	-62	77	-32	-1
0.103333	187	778	-3606	-16223	-61	-12351	-4400	-10150	223	-11320	-7590	-9777	-96	-10039	-8023	-8377	-651	2191	-91	-14600	-1476	-10887	6877	-12906	-257	-7213	7230	-15334	34	-4758	8251	-15299	-149	-128	-120	-72	-62	-60	-105	38	-149	18	30	-79	-23	-58	79	-29	1
0.104167	145	801	-3618	-16236	-101	-12451	-4440	-10138	270	-11457	-7594	-9794	-81	-10107	-7993	-8386	-747	2263	-223	-15043	-1500	-11149	6707	-13124	-139	-7455	7150	-15369	70	-4941	8203	-15460	-148	-126	-121	-66	-62	-58	-109	41	-150	17	36	-75	-22	-56	80	-28	2
0.105000	108	818	-3632	-16240	78	-12538	-4489	-10129	109	-11586	-7595	-9816	-24	-10180	-7966	-8403	-710	2334	-341	-15510	-1475	-11396	6532	-13344	-206	-7700	7069	-15397	55	-5142	8147	-15608	-149	-129	-115	-82	-61	-59	-103	40	-151	18	35	-78	-24	-60	78	-30	-1
0.105833	123	817	-3642	-16250	-25	-12650	-4546	-10131	79	-11712	-7597	-9838	-76	-10258	-7932	-8415	-949	2420	-442	-16029	-1968	-11634	6355	-13555	-205	-7944	6995	-15413	154	-5354	8090	-15737	-151	-131	-120	-68	-62	-61	-104	38	-153	18	33	-57	-19	-56	62	-35	-3
0.106667	60	809	-3661	-16248	-46	-12749	-4608	-10134	54	-11828	-7589	-9862	-174	-10336	-7901	-8428	-636	2519	-513	-16523	-1192	-11862	6171	-13757	-103	-8185	6925	-15426	215	-5587	8025	-15845	-149	-130	-125	-70	-65	-60	-111	35	-154	13	32	-79	-23	-60	75	-38	-4
0.107500	28	794	-3638	-16251	-3	-12847	-4675	-10143	49	-11940	-7576	-9879	-266	-10415	-7850	-8427	-340	2622	-552	-17042	-1233	-12077	5987	-13949	-129	-8421	6857	-15430	195	-5825	7962	-15925	-150	-128	-121	-65	-64	-82	-135	36	-152	19	34	-77	-23	-58	79	-31	2
0.108333	57	778	-3618	-16246	-101	-12941	-4736	-10150	91	-12036	-7554	-9897	-316	-10499	-7806	-8419	-481	2719	-558	-17562	-1546	-12290	5806	-14138	-119	-8661	6789	-15436	239	-6099	7887	-15989	-149	-129	-125	-67	-63	-62	-107	36	-152	18	34	-76	-21	-62	74	-34	-5
0.109167	25	751	-3589	-16253	-46	-13039	-4802	-10161	53	-12129	-7531	-9912	-153	-10569	-7742	-8403	-418	2807	-530	-18071	-1273	-12493	5627	-14316	-60	-8900	6720	-15443	309	-6353	7804	-16021	-150	-130	-126	-66	-65	-58	-109	42	-153	19	33	-78	-23	-57	77	-31	-5
0.110000	-13	728	-3553	-16259	-13	-13133	-4863	-10179	84	-12209	-7503	-9921	-201	-10662	-7673	-8375	-288	2884	-457	-18550	-1701	-12691	5453	-14483	-120	-9142	6654	-15451	309	-6647	7708	-16033	-158	-129	-121	-65	-64	-59	-108	38	-155	19	33	-76	-22	-58	78	-31	-6
0.110833	-55	705	-3506	-16271	-81	-13229	-4920	-10191	-5	-12286	-7472	-9929	-353	-10746	-7590	-8330	-303	2943	-350	-19006	-2861	-12895	5277	-14644	-119	-9392	6584	-15463	248	-6962	7606	-16007	-152	-128	-121	-65	-61	-57	-107	47	-153	17	35	-74	-22	-69	79	-32	1
0.111667	-63	666	-3449	-16293	-77	-13319	-4973	-10197	19	-12353	-7436	-9933	-352	-10826	-7499	-8280	-233	2981	-204	-19423	-3727	-13101	5106	-14794	-87	-9645	6508	-15482	308	-7314	7502	-15962	-149	-130	-121	-64	-62	-55	-105	41	-152	18	35	-75	-23	-55	81	-28	-1
0.112500	-43	658	-3376	-16326	-85	-13408	-5021	-10203	237	-12415	-7399	-9936	-275	-10902	-7396	-8234	-224	2998	-28	-19797	-3197	-13310	4937	-14942	-116	-9912	6423	-15507	285	-7666	7362	-15888	-148	-129	-119	-66	-56	-56	-107	43	-153	19	33	-74	-18	-55	82	-27	0
0.113333	-79	654	-3306	-16361	-112	-13491	-5061	-10197	274	-12467	-7360	-9931	-316	-10975	-7285	-8154	-66	2982	178	-20125	-2251	-13525	4774	-15077	-99	-10185	6338	-15540	224	-8055	7221	-15792	-147	-129	-124	-64	-57	-58	-109	42	-151	20	35	-74	-24	-59	79	-30	0
0.114167	-28	612	-3229	-16412	-161	-13564	-5094	-10186	166	-12516	-7325	-9919	-407	-11038	-7174	-8078	-296	2945	431	-20404	-3135	-13759	4606	-15208	-92	-10471	6234	-15585	212	-8478	7066	-15677	-152	-130	-122	-68	-63	-59	-102	38	-153	21	28	-77	-22	-60	80	-31	0
0.115000	-74	592	-3155	-16470	-132	-13631	-5115	-10162	45	-12547	-7283	-9911	-281	-11094	-7054	-8001	-135	2872	663	-20632	-2001	-13995	4447	-15329	-143	-10769	6127	-15636	142	-8934	6899	-15542	-143	-130	-127	-72	-68	-63	-111	34	-153	15	29	-79	-26	-59	77	-36	-4
0.115833	-286	574	-3073	-16543	-66	-13682	-5131	-10125	29	-12592	-7240	-9894	-345	-11138	-6931	-7914	107	2798	939	-20802	-1569	-14237	4294	-15444	-151	-11071	6015	-15694	32	-9417	6723	-15382	-152	-129	-122	-66	-65	-61	-110	37	-152	15	30	-81	-24	-59	81	-31	0
0.116667	-397	554	-2994	-16616	-101	-13718	-5132	-10067	33	-12613	-7193	-9864	-407	-11166	-6803	-7831	188	2675	1224	-20924	-1451	-14484	4145	-15556	-33	-11393	5891	-15765	46	-9934	6527	-15210	-151	-127	-125	-69	-66	-61	-108	39	-151	16	30	-76	-23	-56	82	-31	-3
0.117500	-362	533	-2923	-16699	-115	-13742	-5126	-10003	-82	-12630	-7138	-9833	-421	-11206	-6679	-7749	211	2540	1514	-20987	-1100	-14737	4001	-15661	-87	-11722	5769	-15846	129	-10486	6344	-15025	-148	-127	-121	-70	-91	-59	-108	40	-152	17	32	-77	-24	-58	78	-29	-3
0.118333	-333	511	-2855	-16797	-47	-13754	-5114	-9922	-32	-12640	-7090	-9798	-442	-11194	-6557	-7674	6	2384	1800	-21009	-591	-14999	3857	-15766	-165	-12086	5636	-15936	43	-11069	6142	-14831	-149	-126	-124	-67	-66	-60	-110	38	-151	19	35	-73	-23	-55	81	-32	1
0.119167	-309	484	-2796	-16882	-131	-13752	-5094	-9830	26	-12647	-7033	-9759	-468	-11193	-6441	-7606	-146	2212	2084	-20985	-887	-15256	3726	-15863	-231	-12417	5498	-16040	-15	-11690	5933	-14626	-149	-125	-119	-68	-62	-57	-105	40	-151	15	33	-74	-19	-55	81	-33	0
0.120000	-281	442	-2748	-16977	-182	-13756	-5070	-9728	-82	-12649	-6967	-9712	-341	-11182	-6330	-7543	103	2023	2360	-20924	-114	-15515	3599	-15964	-283	-12776	5355	-16159	-7	-12344	5719	-14416	-151	-128	-121	-68	-66	-57	-108	35	-155	17	34	-76	-21	-56	82	-34	-3
0.120833	-238	419	-2712	-17078	-103	-13705	-5041	-9620	-153	-12647	-6895	-9667	-240	-11169	-6228	-7492	91	1825	2617	-20827	211	-15767	3481	-16065	-247	-13146	5213	-16293	-143	-13031	5503	-14203	-152	-127	-121	-67	-62	-57	-115	36	-128	20	33	-76	-26	-56	79	-32	-4
0.121667	-204	388	-2681	-17182	-101	-13667	-5004	-9509	-41	-12639	-6811	-9614	-253	-11151	-6135	-7449	-97	1614	2857	-20698	-128	-16012	3372	-16169	-211	-13534	5069	-16438	-272	-13737	5288	-13984	-150	-127	-122	-68	-62	-56	-105	35	-156	15	34	-75	-23	-58	80	-34	-3
0.122500	-203	338	-2661	-17270	-19	-13622	-4976	-9386	115	-12631	-6710	-9563	-129	-11132	-6053	-7418	105	1399	3075	-20553	264	-16249	3281	-16272	-171	-13912	4935	-16602	-294	-14473	5075	-13763	-151	-130	-122	-56	-68	-61	-104	36	-151	17	30	-77	-25	-60	79	-33	-3
0.123333	-188	295	-2648	-17361	5	-13565	-4940	-9273	132	-12621	-6622	-9505	-105	-11114	-5976	-7395	143	1179	3272	-20381	519	-16473	3206	-16391	-161	-14303	4795	-16779	-341	-15213	4867	-13535	-151	-129	-125	-72	-62	-61	-110	34	-156	13	32	-76	-23	-61	67	-23	-4
0.124167	-197	249	-2637	-17446	-91	-13504	-4899	-9152	61	-12604	-6527	-9446	-119	-11098	-5906	-7383	66	962	3447	-20192	713	-16673	3153	-16496	-205	-14687	4687	-16965	-306	-15954	4683	-13297	-152	-128	-122	-66	-62	-55	-93	38	-151	22	36	-68	-18	-55	80	-30	3
0.125000	-210	206	-2634	-17526	-86	-13436	-4856	-9039	51	-12586	-6396	-9384	-33	-11084	-5848	-7376	79	744	3595	-19997	902	-16863	3116	-16619	-221	-15079	4575	-17170	-290	-16704	4502	-13061	-148	-124	-121	-69	-63	-57	-103	39	-154	19	33	-76	-22	-56	82	-31	0
0.125833	-189	162	-2629	-17595	-52	-13375	-4811	-8930	123	-12566	-6274	-9325	-59	-11080	-5794	-7388	-83	523	3724	-19801	908	-17041	3105	-16750	-224	-15463	4478	-17391	-236	-17436	4344	-12819	-150	-125	-122	-68	-62	-59	-103	40	-146	19	37	-74	-17	-47	84	-29	1
0.126667	-131	121	-2618	-17662	-29	-13313	-4762	-8833	-21	-12542	-6144	-9268	-163	-11083	-5750	-7395	114	312	3824	-19601	1391	-17175	3117	-16890	-178	-15851	4395	-17620	-208	-18143	4207	-12569	-148	-125	-120	-67	-60	-57	-103	41	-149	17	36	-74	-22	-58	81	-26	-3
0.127500	-109	77	-2611	-17719	-33	-13256	-4713	-8743	-115	-12516	-6030	-9207	-102	-11096	-5712	-7417	27	104	3905	-19409	300	-17297	3157	-17040	-84	-16223	4323	-17860	-245	-18816	4097	-12316	-151	-126	-124	-67	-64	-58	-103	40	-150	17	36	-76	-17	-57	80	-31	1
0.128333	-121	43	-2595	-17769	-68	-13202	-4657	-8668	-164	-12483	-5882	-9157	-65	-11120	-5680	-7450	-100	-99	3970	-19216	964	-17396	3220	-17199	-86	-16583	4272	-18110	-196	-19445	4012	-12055	-149	-128	-121	-70	-61	-60	-105	41	-151	19	37	-75	-23	-61	80	-30	0
0.129167	-107	10	-2568	-17816	-52	-13157	-4594	-8596	-241	-12447	-5750	-9103	-69	-11151	-5649	-7485	163	-296	4018	-19036	1471	-17465	3315	-17371	-134	-16925	4240	-18359	-162	-20013	3967	-11789	-149	-125	-119	-67	-62	-60	-97	37	-149	21	37	-76	-19	-58	80	-28	4
0.130000	-117	-13	-2532	-17850	-59	-13114	-4523	-8536	-193	-12405	-5632	-9060	-124	-11179	-5627	-7528	-100	-482	4056	-18865	1048	-17510	3435	-17547	-93	-17242	4221	-18606	-250	-20510	3954	-11517	-148	-129	-120	-66	-58	-59	-103	39	-152	19	37	-73	-22	-59	79	-30	0
0.130833	-153	-42	-2492	-17877	-11	-13073	-4452	-8487	-233	-12361	-5518	-9016	-115	-11220	-5604	-7579	-199	-664	4085	-18708	1207	-17532	3577	-17736	-78	-17528	4224	-18849	-206	-20950	3986	-11246	-147	-127	-119	-67	-63	-59	-107	42	-151	22	36	-74	-19	-59	81	-29	1
0.131667	-167	-64	-2425	-17898	-22	-13042	-4371	-8449	-214	-12310	-5412	-8986	-162	-11265	-5591	-7641	-44	-837	4108	-18564	1541	-17529	3739	-17934	-5	-17786	4265	-19081	-87	-21299	4041	-10979	-150	-129	-120	-68	-62	-61	-105	39	-151	18	35	-79	-23	-64	80	-28	0
0.132500	-142	-84	-2384	-17923	-124	-13018	-4285	-8418	-218	-12255	-5319	-8958	-280	-11312	-5572	-7700	-329	-998	4129	-18440	1041	-17498	3926	-18137	55	-17999	4292	-19294	-47	-21557	4161	-10709	-147	-131	-121	-68	-62	-61	-83	40	-154	17	36	-73	-18	-58	84	-29	-3
0.133333	-126	-109	-2319	-17937	-163	-12992	-4185	-8383	-308	-12193	-5230	-8937	-279	-11356	-5563	-7769	-413	-1157	4152	-18331	1416	-17445	4120	-18344	67	-18166	4356	-19486	-109	-21726	4307	-10455	-153	-130	-124	-69	-62	-59	-104	39	-150	17	33	-76	-21	-59	82	-32	0
0.134167	-141	-133	-2254	-17947	-121	-12973	-4089	-8395	-277	-12130	-5163	-8927	-121	-11402	-5532	-7838	120	-1305	4176	-18232	1807	-17375	4332	-18562	42	-18287	4435	-19653	-229	-21802	4490	-10206	-153	-129	-125	-66	-65	-56	-105	36	-156	13	39	-77	-22	-59	79	-33	0
0.135000	-151	-163	-2185	-17948	-82	-12951	-3986	-8348	-268	-12064	-5105	-8922	-159	-11438	-5557	-7923	198	-1446	4206	-18152	1161	-17282	4548	-18784	0	-18356	4531	-19787	-280	-21788	4707	-9976	-151	-131	-129	-69	-64	-59	-110	38	-151	18	34	-77	-23	-61	77	-31	-3
0.135833	-109	-200	-2111	-17967	-35	-12932	-3886	-8338	-356	-11999	-5062	-8926	-294	-11476	-5558	-8015	46	-1580	4244	-18069	1349	-17170	4766	-19007	35	-18376	4650	-19887	-116	-21684	4962	-9761	-149	-129	-124	-66	-61	-57	-107	40	-162	16	16	-78	-21	-58	84	-29	1
0.136667	-83	-221	-2046	-17994	-70	-12916	-3783	-8328	-280	-11930	-5030	-8938	-237	-11504	-5564	-8099	-23	-1704	4295	-18036	1489	-17061	4980	-19232	10	-18346	4783	-19953	-56	-21507	5238	-9576	-149	-128	-126	-69	-63	-60	-107	41	-151	20	34	-76	-24	-61	78	-29	0
0.137500	-125	-292	-1981	-17982	-82	-12883	-3685	-8321	-235	-11868	-5014	-8954	-125	-11522	-5580	-8196	45	-1822	4350	-17994	1481	-16921	5186	-19465	-36	-18270	4921	-19980	-191	-21251	5537	-9411	-149	-129	-125	-70	-59	-62	-107	40	-150	20	32	-76	-24	-60	84	-28	2
0.138333	-114	-356	-1927	-18000	-149	-12865	-3588	-8315	-257	-11809	-5010	-8992	-93	-11537	-5599	-8296	202	-1937	4410	-17970	1319	-16786	5385	-19697	-14	-18157	5064	-19966	-159	-20932	5845	-9285	-145	-130	-122	-66	-63	-57	-107	41	-151	17	36	-74	-18	-59	81	-27	-3
0.139167	-82	-431	-1873	-18015	-132	-12839	-3501	-8313	-264	-11759	-5012	-9031	-130	-11548	-5629	-8409	130	-2045	4480	-17946	981	-16646	5568	-19933	56	-18011	5217	-19919	-122	-20564	6160	-9190	-148	-129	-121	-69	-61	-60	-105	41	-151	19	33	-76	-22	-60	80	-29	0
0.140000	-110	-516	-1852	-18030	-65	-12808	-3421	-8313	-217	-11711	-5042	-9073	-296	-11547	-5660	-8527	235	-2151	4545	-17941	1619	-16517	5728	-20171	-24	-17843	5362	-19837	-112	-20137	6474	-9121	-150	-130	-125	-69	-65	-66	-111	36	-154	17	33	-77	-28	-63	78	-33	-9
0.140833	-156	-615	-1791	-18067	-27	-12772	-3350	-8314	-223	-11674	-5077	-9124	-322	-11546	-5701	-8646	39	-2246	4619	-17935	825	-16390	5876	-20404	-138	-17659	5501	-19719	-160	-19718	6786	-9086	-153	-131	-125	-68	-63	-59	-110	37	-154	21	36	-81	-25	-61	77	-36	-6
0.141667	-161	-722	-1760	-18101	-95	-12730	-3289	-8314	-287	-11641	-5117	-9181	-183	-11534	-5747	-8775	-329	-2336	4690	-17941	568	-16284	6001	-20641	-194	-17468	5626	-19586	-259	-19266	7082	-9082	-151	-130	-128	-70	-67	-62	-109	34	-154	15	29	-80	-22	-61	80	-33	10
0.142500	-190	-844	-1734	-18144	-65	-12681	-3236	-8327	-351	-11621	-5171	-9243	-113	-11520	-5797	-8909	194	-2422	4758	-17948	1158	-16186	6108	-20877	-228	-17292	5742	-19412	-268	-18818	7352	-9110	-155	-130	-122	-70	-69	-63	-117	39	-155	17	33	-80	-25	-60	79	-33	-8
0.143333	-197	-974	-1706	-18188	-77	-12632	-3194	-8320	-397	-11605	-5225	-9312	-212	-11510	-5847	-9042	37	-2499	4823	-17959	605	-16120	6192	-21110	-193	-17130	5838	-19225	-344	-18378	7598	-9156	-150	-128	-124	-67	-62	-59	-108	35	-153	17	34	-76	-24	-58	80	-32	-1
0.144167	-167	-1109	-1689	-18238	-64	-12575	-3157	-8324	-320	-11592	-5284	-9381	-334	-11492	-5902	-9165	-180	-2571	4892	-17972	543	-16060	6252	-21329	-174	-16995	5909	-19023	-210	-17972	7804	-9224	-150	-128	-120	-67	-60	-57	-102	40	-149	19	36	-72	-18	-55	87	-32	2
0.145000	-173	-1254	-1674	-18292	-30	-12522	-3139	-8337	-239	-11597	-5352	-9459	-242	-11479	-5957	-9316	-161	-2634	4951	-17992	511	-16044	6288	-21552	-263	-16908	5951	-18812	-105	-17615	7973	-9310	-149	-124	-120	-68	-63	-57	-103	40	-152	17	35	-77	-21	-55	85	-30	2
0.145833	-199	-1404	-1660	-18352	-4	-12464	-3128	-8354	-173	-11601	-5419	-9549	-159	-11468	-6009	-9456	-264	-2693	5007	-18019	-349	-16058	6300	-21757	-306	-16861	5964	-18594	-346	-17290	8089	-9404	-147	-126	-120	-67	-61	-55	-105	36	-150	20	46	-73	-21	-55	86	-32	-3
0.146667	-211	-1563	-1648	-18410	-53	-12411	-3130	-8377	-193	-11613	-5489	-9638	-264	-11460	-6060	-9592	-395	-2742	5062	-18044	-904	-16099	6288	-21972	-262	-16876	5946	-18374	-383	-17031	8158	-9504	-150	-125	-117	-67	-59	-53	-107	40	-149	23	36	-67	-23	-58	86	-43	0
0.147500	-211	-1713	-1641	-18472	23	-12361	-3160	-8410	-297	-11627	-5556	-9736	-248	-11462	-6106	-9723	-10	-2786	5108	-18081	-174	-16187	6251	-22135	-201	-16949	5896	-18157	-321	-16819	8171	-9604	-150	-129	-121	-70	-64	-58	-105	38	-151	19	35	-75	-24	-57	84	-32	-1
0.148333	-171	-1872	-1631	-18528	47	-12318	-3167	-8446	-259	-11649	-5623	-9844	-165	-11466	-6146	-9853	-63	-2822	5159	-18122	-313	-16311	6190	-22297	-193	-17086	5811	-17945	-593	-16721	8125	-9698	-153	-127	-122	-74	-66	-59	-108	35	-154	17	32	-79	-25	-59	80	-34	-3
0.149167	-181	-2030	-1626	-18576	-36	-12274	-3199	-8472	-251	-11668	-5681	-9933	-154	-11478	-6176	-9973	-201	-2853	5213	-18165	144	-16462	6112	-22438	-189	-17276	5704	-17729	-714	-16664	8025	-9779	-148	-127	-120	-69	-66	-57	-138	33	-150	18	34	-78	-26	-56	80	-34	-3
0.150000	-198	-2184	-1616	-18616	-53	-12233	-3233	-8536	-230	-11688	-5732	-10066	-224	-11489	-6196	-10080	-152	-2876	5265	-18210	32	-16644	6019	-22555	-238	-17521	5575	-17523	-443	-16679	7870	-9844	-149	-129	-117	-68	-61	-59	-105	39	-154	13	37	-75	-22	-57	78	-32	0
0.150833	-155	-2334	-1608	-18651	-28	-12203	-3276	-8595	-130	-11707	-5780	-10166	-160	-11519	-6204	-10155	-177	-2893	5330	-18262	-161	-16853	5903	-22641	-271	-17807	5402	-17318	-248	-16754	7658	-9887	-150	-126	-121	-65	-60	-70	-107	37	-146	18	35	-73	-21	-55	81	-31	0
0.151667	-183	-2478	-1601	-18710	-65	-12177	-3318	-8657	-115	-11733	-5818	-10309	-146	-11533	-6206	-10264	-15	-2907	5391	-18308	1432	-17079	5771	-22699	-274	-18133	5221	-17110	-198	-16889	7390	-9914	-148	-124	-119	-67	-61	-57	-102	40	-151	18	36	-73	-19	-57	82	-30	-3
0.152500	-197	-2617	-1598	-18691	-46	-12165	-3369	-8723	-191	-11759	-5853	-10432	15	-11555	-6197	-10332	-35	-2922	5460	-18361	2576	-17321	5624	-22729	-279	-18484	5024	-16917	-195	-17063	7078	-9916	-152	-126	-118	-62	-44	-52	-101	40	-151	19	40	-72	-15	-53	86	-27	0
0.153333	-139	-2746	-1593	-18701	-24	-12153	-3418	-8790	-203	-11787	-5877	-10556	122	-11586	-6184	-10391	-73	-2932	5533	-18409	2732	-17574	5480	-22726	-218	-18838	4815	-16721	-289	-17278	6718	-9902	-152	-128	-120	-64	-60	-56	-105	42	-150	18	39	-74	-21	-60	84	-28	0
0.154167	-171	-2870	-1590	-18704	-26	-12151	-3470	-8864	-213	-11823	-5899	-10680	-5	-11619	-6162	-10433	37	-2946	5604	-18455	2052	-17830	5293	-22692	-170	-19194	4599	-16523	-377	-17515	6321	-9865	-150	-90	-119	-88	-64	-61	-108	41	-151	16	34	-74	-24	-58	80	-29	-5
0.155000	-243	-2991	-1589	-18705	-80	-12158	-3517	-8932	-221	-11859	-5913	-10795	-86	-11650	-6135	-10459	-310	-2962	5679	-18494	1029	-18069	5116	-22622	-206	-19523	4387	-16323	-303	-17751	5889	-9806	-150	-126	-126	-67	-64	-60	-104	42	-154	16	33	-74	-23	-58	80	-29	-4
0.155833	-238	-3082	-1582	-18692	-34	-12166	-3562	-8997	-185	-11896	-5926	-10906	-44	-11694	-6107	-10468	9	-2980	5759	-18523	1276	-18296	4934	-22519	-246	-19824	4174	-16116	-317	-17985	5435	-9729	-152	-127	-122	-66	-61	-57	-103	40	-164	2	32	-75	-24	-57	82	-31	-3
0.156667	-189	-3177	-1602	-18680	-74	-12177	-3608	-9059	-164	-11945	-5933	-11011	-13	-11704	-6074	-10467	-13	-2992	5834	-18526	382	-18502	4752	-22393	-270	-20073	3971	-15903	-365	-18201	4963	-9642	-150	-129	-125	-68	-66	-62	-109	37	-152	13	32	-77	-7	-64	78	-30	-3
0.157500	-220	-3256	-1564	-18668	-47	-12192	-3650	-9118	-225	-11993	-5942	-11104	13	-11724	-6038	-10455	178	-3006	5908	-18551	15	-18670	4573	-22230	-270	-20263	3782	-15682	-161	-18371	4496	-9538	-148	-127	-136	-65	-64	-59	-105	38	-153	16	32	-75	-26	-62	79	-28	1
0.158333	-233	-3328	-1549	-18656	-12	-12216	-3686	-9172	-219	-12039	-5953	-11185	7	-11739	-6006	-10429	250	-3021	5975	-18550	-298	-18807	4398	-22043	-221	-20386	3609	-15447	33	-18497	4025	-9427	-153	-128	-120	-64	-64	-58	-105	38	-154	17	35	-72	-22	-58	81	-30	0
0.159167	-219	-3388	-1524	-18641	44	-12233	-3722	-9215	-83	-12083	-5963	-11254	54	-11756	-5980	-10402	16	-3031	6031	-18527	-841	-18898	4231	-21836	-164	-20427	3451	-15209	206	-18571	3565	-9309	-151	-126	-119	-72	-65	-58	-105	38	-151	19	34	-75	-22	-58	80	-30	0
0.160000	-202	-3473	-1497	-18633	-96	-12257	-3758	-9265	-93	-12139	-5982	-11310	21	-11748	-5956	-10363	-271	-3040	6072	-18499	-1253	-18945	4076	-21612	-36	-20382	3312	-14963	404	-18575	3136	-9187	-149	-128	-119	-64	-60	-59	-104	40	-152	17	37	-75	-23	-57	85	-28	-5
0.160833	-147	-3501	-1461	-18627	-100	-12277	-3791	-9306	-156	-12193	-6003	-11359	72	-11756	-5938	-10328	67	-3039	6107	-18462	-233	-18940	3939	-21374	-18	-20277	3191	-14704	277	-18514	2728	-9067	-149	-129	-120	-65	-44	-59	-104	40	-155	13	34	-77	-22	-59	80	-29	-6
0.161667	-159	-3550	-1416	-18629	-52	-12302	-3827	-9346	-130	-12241	-6030	-11396	21	-11735	-5923	-10284	138	-3030	6124	-18412	-105	-18886	3827	-21126	-215	-20073	3089	-14440	-76	-18377	2363	-8941	-149	-127	-120	-66	-60	-59	-109	37	-155	18	34	-75	-31	-58	79	-29	0
0.162500	-168	-3596	-1364	-18632	-99	-12324	-3876	-9347	-166	-12286	-6066	-11423	-82	-11719	-5918	-10249	69	-3015	6125	-18359	-597	-18785	3702	-20863	-386	-19796	3003	-14174	-508	-18178	2042	-8820	-151	-133	-112	-65	-64	-57	-102	38	-152	18	33	-75	-23	-56	84	-30	-6
0.163333	-165	-3643	-1306	-18644	-121	-12348	-3906	-9418	-128	-12327	-6104	-11441	-41	-11700	-5922	-10210	257	-2977	6113	-18299	-787	-18633	3615	-20591	-464	-19451	2936	-13905	-853	-17906	1774	-8695	-148	-129	-120	-65	-63	-58	-102	41	-152	18	29	-76	-19	-53	84	-28	0
0.164167	-190	-3689	-1237	-18652	-131	-12379	-3951	-9452	-32	-12360	-6165	-11453	-126	-11677	-5919	-10179	306	-2935	6087	-18234	-514	-18443	3547	-20313	-349	-19046	2882	-13627	-816	-17579	1558	-8575	-148	-129	-120	-63	-61	-53	-101	43	-154	22	38	-76	-21	-53	87	-27	1
0.165000	-169	-3736	-1164	-18670	-116	-12399	-4002	-9488	-48	-12393	-6190	-11464	-195	-11656	-5933	-10158	416	-2875	6048	-18174	-453	-18219	3495	-20022	-220	-18597	2834	-13360	-792	-17201	1396	-8452	-148	-130	-120	-69	-64	-58	-104	41	-152	18	30	-78	-22	-57	82	-29	1
0.165833	-118	-3786	-1093	-18691	-145	-12429	-4058	-9525	-107	-12413	-6236	-11468	-146	-11609	-5952	-10143	195	-2803	5998	-18113	-748	-17963	3461	-19745	-240	-18113	2802	-13085	-934	-16782	1291	-8335	-149	-131	-120	-72	-72	-56	-103	54	-158	20	36	-75	-24	-57	84	-28	0
0.166667	-111	-3836	-1012	-18705	-181	-12458	-4113	-9553	-27	-12432	-6275	-11472	-303	-11609	-5966	-10134	-84	-2710	5915	-18064	-455	-17683	3446	-19443	-262	-17606	2775	-12821	-821	-16339	1244	-8214	-150	-127	-119	-66	-60	-57	-102	37	-153	19	35	-76	-25	-56	84	-28	0
0.167500	-169	-3887	-936	-18722	-90	-12494	-4177	-9584	-17	-12443	-6310	-11475	-207	-11599	-5991	-10137	148	-2605	5895	-18022	-376	-17390	3440	-19142	-180	-17086	2751	-12555	-751	-15878	1247	-8090	-160	-126	-121	-65	-66	-61	-104	39	-150	18	35	-77	-24	-56	82	-29	-1
0.168333	-186	-3938	-865	-18738	-49	-12529	-4243	-9606	-189	-12456	-6344	-11484	-207	-11590	-6019	-10148	-227	-2490	5840	-17988	-1103	-17086	3451	-18828	-235	-16580	2732	-12304	-594	-15418	1303	-7966	-148	-125	-120	-67	-64	-56	-102	40	-147	20	34	-78	-19	-59	84	-28	3
0.169167	-197	-3987	-791	-18757	-150	-12572	-4309	-9625	-224	-12459	-6369	-11492	-249	-11593	-6044	-10167	-56	-2368	5783	-17967	-113	-16784	3473	-18502	-319	-16092	2712	-12057	-458	-14962	1405	-7837	-146	-125	-115	-62	-61	-55	-103	41	-151	21	37	-72	-18	-53	85	-27	2
0.170000	-202	-4040	-731	-18764	-218	-12618	-4369	-9636	-223	-12475	-6384	-11499	-214	-11603	-6081	-10198	0	-2238	5737	-17955	-397	-16483	3502	-18164	-398	-15626	2696	-11814	-565	-14525	1542	-7706	-150	-122	-119	-63	-60	-55	-105	41	-153	21	37	-72	-21	-60	82	-31	-1
0.170833	-235	-4082	-679	-18772	-163	-12670	-4432	-9641	-227	-12509	-6391	-11509	-241	-11624	-6119	-10237	-4	-2103	5697	-17955	-389	-16201	3531	-17815	-567	-15198	2676	-11589	-660	-14115	1713	-7569	-146	-121	-87	-63	-60	-60	-102	42	-152	21	38	-72	-24	-55	88	-26	0
0.171667	-249	-4124	-642	-18779	-113	-12726	-4486	-9630	-153	-12508	-6387	-11518	-408	-11662	-6157	-10283	20	-1972	5666	-17980	-294	-15935	3565	-17449	-576	-14816	2654	-11368	-522	-13739	1905	-7431	-147	-122	-117	-63	-59	-55	-101	45	-148	25	39	-74	-4	-51	87	-26	2
0.172500	-248	-4161	-614	-18782	-66	-12791	-4535	-9615	-83	-12536	-6376	-11530	-421	-11713	-6202	-10338	143	-1842	5639	-17990	-335	-15687	3591	-17074	-447	-14484	2627	-11157	-326	-13406	2114	-7290	-146	-121	-120	-60	-59	-53	-101	44	-149	21	37	-72	-18	-52	90	-25	1
0.173333	-262	-4197	-608	-18779	-103	-12858	-4574	-9585	-95	-12571	-6363	-11532	-360	-11778	-6256	-10407	-72	-1727	5616	-18022	-972	-15464	3603	-16687	-552	-14203	2601	-10956	-248	-13123	2317	-7149	-151	-126	-122	-65	-62	-61	-104	40	-152	18	38	-74	-19	-56	84	-30	0
0.174167	-211	-4224	-609	-18780	-105	-12940	-4606	-9549	-83	-12620	-6348	-11531	-333	-11862	-6314	-10476	66	-1612	5606	-18057	-333	-15266	3610	-16292	-543	-13979	2575	-10768	-139	-12878	2524	-7009	-159	-122	-115	-64	-65	-58	-102	41	-154	19	36	-75	-28	-55	84	-28	0
0.175000	-196	-4250	-629	-18774	-168	-13019	-4617	-9495	-18	-12676	-6323	-11518	-319	-11951	-6376	-10555	-64	-1511	5599	-18102	-585	-15088	3604	-15892	-421	-13802	2549	-10584	-138	-12685	2722	-6868	-151	-126	-125	-68	-66	-56	-101	40	-153	18	36	-74	-24	-56	84	-27	-3
0.175833	-198	-4264	-660	-18766	-208	-13099	-4620	-9434	-60	-12749	-6290	-11496	-361	-12058	-6443	-10642	-258	-1420	5597	-18141	-1096	-14939	3582	-15490	-432	-13676	2518	-10412	-229	-12536	2900	-6735	-151	-128	-120	-64	-64	-59	-101	39	-153	19	38	-75	-23	-59	84	-28	0
0.176667	-128	-4278	-700	-18756	-164	-13188	-4609	-9362	28	-12824	-6287	-11458	-406	-12174	-6518	-10734	4	-1339	5595	-18178	-960	-14811	3539	-15087	-422	-13595	2490	-10243	-128	-12425	3051	-6606	-151	-125	-122	-64	-62	-59	-100	45	-151	39	58	-73	-22	-55	85	-29	0
0.177500	-105	-4304	-747	-18746	-132	-13279	-4581	-9283	58	-12918	-6275	-11409	-296	-12305	-6601	-10831	-76	-1278	5595	-18215	-1055	-14696	3481	-14682	-360	-13552	2459	-10089	-26	-12353	3171	-6491	-148	-122	-124	-66	-63	-57	-104	43	-152	21	36	-74	-23	-57	82	-31	7
0.178333	-146	-4285	-805	-18732	-152	-13377	-4548	-9198	-12	-13027	-6274	-11349	-194	-12443	-6675	-10943	-112	-1227	5588	-18246	-1095	-14602	3402	-14283	-311	-13541	2432	-9948	-150	-12308	3261	-6388	-152	-121	-122	-62	-61	-57	-104	45	-153	20	38	-75	-23	-55	84	-28	-3
0.179167	-228	-4285	-870	-18727	-154	-13474	-4501	-9111	-23	-13148	-6279	-11275	-129	-12592	-6777	-11048	-58	-1184	5580	-18267	-1266	-14525	3310	-13889	-296	-13554	2397	-9819	-1129	-12295	3308	-6304	-151	-120	-121	-64	-62	-55	-105	41	-151	21	37	-72	-21	-55	82	-28	0
0.180000	-274	-4278	-928	-18705	-116	-13574	-4449	-9020	-15	-13279	-6303	-11191	-148	-12746	-6868	-11160	-177	-1130	5561	-18281	-1189	-14468	3198	-13502	-197	-13588	2359	-9705	-2389	-12302	3318	-6235	-148	-125	-119	-62	-59	-57	-102	15	-152	19	39	-73	-21	-60	84	-30	0
0.180833	-311	-4266	-990	-18706	11	-13681	-4392	-8930	29	-13421	-6338	-11103	-256	-12916	-6958	-11279	118	-1130	5538	-18288	-752	-14396	3076	-13125	-133	-13632	2314	-9610	-1978	-12327	3290	-6190	-159	-129	-121	-66	-64	-56	-107	39	-154	19	35	-75	-24	-59	80	-31	-6
0.181667	-310	-4250	-1049	-18682	-4	-13782	-4336	-8845	30	-13577	-6388	-11007	-223	-13081	-7050	-11402	-144	-1109	5504	-18287	-1557	-14342	2939	-12759	-304	-13684	2260	-9533	-1212	-12364	3220	-6175	-155	-133	-125	-69	-67	-60	-104	39	-158	12	10	-82	-28	-47	80	-32	-7
0.182500	-259	-4238	-1118	-18669	-97	-13889	-4278	-8762	-24	-13740	-6445	-10906	-62	-13263	-7131	-11520	-285	-1096	5467	-18275	-703	-14291	2803	-12402	-283	-13725	2211	-9472	-951	-12401	3124	-6189	-151	-129	-122	-68	-63	-57	-110	37	-153	19	34	-75	-26	-58	79	-29	-5
0.183333	-234	-4206	-1143	-18652	-81	-13987	-4221	-8678	-81	-13901	-6515	-10807	-18	-13443	-7211	-11635	-168	-1079	5426	-18256	-531	-14238	2662	-12058	-185	-13761	2147	-9436	-629	-12445	2995	-6232	-150	-129	-121	-77	-66	-57	-104	41	-149	18	35	-78	-22	-56	82	-30	0
0.184167	-258	-4169	-1175	-18636	-56	-14086	-4169	-8605	-88	-14064	-6588	-10711	-82	-13622	-7269	-11746	-217	-1067	5378	-18231	-486	-14180	2524	-11738	-171	-13777	2085	-9423	-21	-12479	2837	-6317	-147	-125	-119	-67	-64	-56	-101	43	-152	21	38	-75	-19	-53	86	-26	-4
0.185000	-279	-4148	-1199	-18617	-98	-14188	-4126	-8541	-27	-14239	-6675	-10625	-90	-13804	-7325	-11858	-299	-1064	5329	-18201	-495	-14121	2386	-11443	-131	-13775	2013	-9445	434	-12511	2662	-6452	-149	-124	-118	-66	-61	-56	-104	42	-154	20	37	-74	-26	-56	80	-22	0
0.185833	-225	-4108	-1218	-18607	-23	-14290	-4089	-8488	1	-14406	-6768	-10549	143	-13991	-7370	-11964	-321	-1052	5276	-18174	-351	-14058	2256	-11172	-91	-13748	1932	-9497	428	-12530	2479	-6631	-149	-122	-117	-66	-62	-57	-103	42	-150	21	38	-73	-17	-53	86	-26	2
0.186667	-156	-4073	-1228	-18592	-65	-14389	-4082	-8449	-21	-14578	-6863	-10491	219	-14173	-7402	-12064	-538	-1048	5227	-18147	-865	-13982	2137	-10934	-144	-13692	1845	-9580	556	-12538	2275	-6867	-148	-125	-142	-56	-60	-55	-101	42	-150	22	37	-74	-21	-55	82	-28	0
0.187500	-164	-4036	-1238	-18583	-72	-14489	-4083	-8423	-32	-14736	-6957	-10447	34	-14357	-7428	-12152	-339	-1050	5182	-18125	-191	-13901	2031	-10728	-161	-13606	1759	-9697	770	-12529	2080	-7162	-148	-125	-117	-65	-63	-57	-105	39	-152	23	38	-76	-23	-53	85	-29	0
0.188333	-183	-4002	-1242	-18575	70	-14586	-4117	-8413	-45	-14889	-7049	-10427	-62	-14543	-7438	-12237	-156	-1060	5128	-18107	275	-13806	1934	-10563	-153	-13486	1672	-9853	831	-12501	1889	-7513	-146	-126	-116	-64	-63	-39	-102	43	-152	21	34	-74	-23	-55	82	-29	-4
0.189167	-184	-3962	-1250	-18570	15	-14686	-4120	-8419	-64	-15035	-7140	-10428	-80	-14713	-7436	-12309	-323	-1079	5087	-18097	-75	-13703	1853	-10438	-164	-13338	1592	-10040	763	-12460	1712	-7930	-153	-126	-119	-63	-65	-57	-101	40	-158	20	37	-73	-23	-52	85	-27	-1
0.190000	-229	-3931	-1262	-18561	19	-14786	-4162	-8440	-80	-15179	-7222	-10455	-92	-14888	-7432	-12378	-72	-1106	5049	-18103	19	-13590	1791	-10360	-177	-13156	1502	-10263	518	-12402	1550	-8416	-150	-129	-119	-65	-65	-60	-103	37	-152	17	38	-76	-24	-57	79	-31	-7
0.190833	-224	-3903	-1278	-18554	-12	-14886	-4218	-8484	-108	-15304	-7296	-10506	-61	-15054	-7415	-12434	62	-1142	5016	-18114	-282	-13467	1744	-10321	-165	-12947	1430	-10505	144	-12338	1418	-8951	-144	-125	-115	-63	-67	-56	-102	41	-151	18	37	-72	-24	-52	89	-26	1
0.191667	-171	-3873	-1299	-18543	-99	-14982	-4283	-8539	-63	-15420	-7362	-10580	-15	-15210	-7394	-12482	73	-1189	4985	-18134	-442	-13337	1714	-10330	-97	-12712	1370	-10776	-302	-12217	1312	-9549	-149	-130	-122	-64	-59	-52	-111	41	-149	20	38	-72	-23	-55	86	-27	0
0.192500	-152	-3851	-1327	-18530	2	-15088	-4358	-8622	-34	-15529	-7415	-10683	-47	-15356	-7367	-12523	101	-1248	4962	-18165	-362	-13198	1704	-10379	11	-12460	1325	-11065	-949	-12101	1244	-10197	-146	-121	-117	-62	-61	-52	-97	44	-149	20	33	-72	-19	-55	86	-26	3
0.193333	-150	-3840	-1370	-18520	77	-15198	-4452	-8751	-41	-15633	-7453	-10812	2	-15491	-7350	-12563	-52	-1320	4932	-18211	-321	-13066	1701	-10473	27	-12195	1302	-11362	-1523	-11979	1213	-10892	-150	-124	-118	-64	-61	-53	-100	42	-150	21	38	-73	-22	-55	87	-28	2
0.194167	-158	-3833	-1417	-18493	57	-15316	-4554	-8861	28	-15733	-7481	-10977	25	-15615	-7331	-12598	54	-1397	4903	-18265	155	-12936	1714	-10586	148	-11930	1292	-11667	-1691	-11847	1211	-11627	-150	-127	-120	-63	-62	-58	-104	38	-151	19	35	-77	-22	-58	80	-25	0
0.195000	-133	-3834	-1478	-18464	45	-15440	-4662	-9014	-4	-15825	-7496	-11161	-83	-15726	-7318	-12624	-34	-1485	4869	-18324	-870	-12819	1740	-10762	210	-11669	1316	-11960	-1602	-11711	1258	-12385	-150	-126	-119	-66	-62	-59	-102	43	-177	19	35	-70	-19	-56	86	-30	1
0.195833	-129	-3837	-1543	-18421	-19	-15570	-4777	-9195	-30	-15915	-7501	-11376	-46	-15823	-7310	-12651	-95	-1575	4831	-18389	-250	-12709	1778	-10946	181	-11420	1362	-12244	-1181	-11580	1359	-13159	-147	-126	-118	-65	-60	-58	-100	43	-151	21	34	-75	-22	-58	84	-29	0
0.196667	-92	-3858	-1617	-18365	-27	-15714	-4896	-9397	30	-16013	-7488	-11614	-33	-15899	-7310	-12675	17	-1671	4788	-18459	67	-12623	1828	-11144	184	-11196	1439	-12510	-775	-11453	1476	-13927	-152	-150	-119	-62	-62	-58	-108	38	-153	22	35	-73	-21	-56	84	-29	0
0.197500	-35	-3879	-1696	-18297	-24	-15862	-5020	-9625	89	-16108	-7469	-11867	-199	-15966	-7320	-12694	-88	-1757	4728	-18525	-301	-12569	1913	-11356	227	-11010	1541	-12751	-451	-11348	1646	-14678	-148	-126	-119	-66	-65	-55	-102	39	-155	21	34	-72	-23	-58	80	-32	0
0.198333	55	-3910	-1782	-18220	-41	-16015	-5151	-9876	-3	-16224	-7455	-12138	-221	-16024	-7341	-12715	60	-1861	4659	-18608	-179	-12551	1958	-11573	323	-10875	1673	-12956	9	-11269	1859	-15393	-147	-130	-121	-99	-66	-59	-104	41	-155	19	30	-77	-23	-59	84	-31	0
0.199167	92	-3949	-1873	-18126	-68	-16196	-5282	-10141	-82	-16323	-7419	-12423	-250	-16068	-7372	-12727	257	-1951	4582	-18680	13	-12572	2045	-11778	309	-10793	1834	-13123	485	-11221	2111	-16061	-149	-129	-119	-67	-62	-59	-102	41	-149	22	33	-76	-22	-57	80	-28	-1
0.200000	52	-3982	-1967	-18021	-98	-16373	-5413	-10419	-39	-16436	-7384	-12708	-318	-16105	-7418	-12732	107	-2039	4491	-18753	-413	-12647	2137	-11972	133	-10786	2021	-13252	667	-11218	2402	-16663	-150	-128	-124	-67	-67	-58	-105	42	-152	18	32	-75	-25	-57	85	-29	-4
0.200833	58	-4026	-2071	-17905	-147	-16557	-5550	-10706	-111	-16562	-7356	-12997	-385	-16138	-7462	-12727	-159	-2118	4388	-18825	84	-12780	2241	-12148	88	-10848	2228	-13336	788	-11270	2733	-17187	-151	-129	-124	-69	-64	-59	-105	36	-152	19	33	-78	-22	-57	79	-33	-14
0.201667	-32	-4070	-2163	-17783	-104	-16751	-5687	-11003	-160	-16696	-7330	-13284	-357	-16173	-7520	-12715	45	-2189	4278	-18898	491	-12977	2358	-12305	55	-10999	2481	-13384	945	-11379	3094	-17615	-149	-124	-115	-67	-60	-61	-105	37	-151	15	32	-78	-24	-59	80	-32	-3
0.202500	-111	-4117	-2265	-17661	-114	-16953	-5827	-11300	-153	-16834	-7315	-13555	-260	-16208	-7591	-12686	-139	-2256	4157	-18974	-25	-13240	2492	-12442	-93	-11234	2754	-13396	977	-11549	3486	-17948	-147	-129	-124	-69	-64	-58	-103	42	-150	17	53	-74	-21	-57	85	-40	0
0.203333	-74	-4162	-2368	-17530	-80	-17158	-5964	-11596	-85	-16982	-7307	-13813	-303	-16252	-7663	-12638	-112	-2317	4025	-19037	332	-13572	2645	-12552	-218	-11556	3048	-13376	1115	-11781	3904	-18180	-149	-131	-120	-65	-61	-61	-107	41	-149	19	35	-74	-21	-60	78	-30	3
0.204167	17	-4212	-2474	-17416	-88	-17364	-6092	-11881	-73	-17135	-7307	-14046	-238	-16298	-7741	-12568	80	-2373	3890	-19109	516	-13966	2814	-12634	-305	-11962	3363	-13335	1152	-12077	4348	-18321	-148	-126	-119	-63	-60	-59	-103	42	-149	22	36	-73	-21	-52	85	-32	0
0.205000	26	-4253	-2582	-17300	-118	-17572	-6221	-12165	-63	-17309	-7320	-14263	-125	-16372	-7823	-12481	158	-2427	3748	-19183	678	-14425	3022	-12720	-362	-12444	3697	-13294	891	-12439	4809	-18371	-147	-127	-118	-63	-61	-56	-107	44	-149	18	37	-46	-21	-56	81	-28	1
0.205833	-87	-4302	-2688	-17211	-130	-17788	-6345	-12433	-91	-17466	-7345	-14449	-247	-16457	-7902	-12373	328	-2480	3601	-19265	797	-14943	3249	-12790	-482	-12992	4052	-13255	751	-12853	5282	-18348	-150	-127	-119	-64	-62	-58	-108	39	-150	19	36	-73	-18	-56	81	-28	2
0.206667	-92	-4348	-2797	-17128	-134	-17998	-6454	-12693	-115	-17632	-7383	-14615	-346	-16581	-7976	-12241	244	-2543	3449	-19353	644	-15510	3508	-12856	-530	-13613	4430	-13244	643	-13317	5759	-18245	-152	-130	-129	-65	-62	-58	-108	39	-154	18	33	-76	-26	-58	79	-31	-3
0.207500	-63	-4392	-2907	-17070	-114	-18210	-6555	-12943	-103	-17824	-7428	-14749	-324	-16698	-8045	-12084	283	-2606	3296	-19445	1262	-16119	3809	-12930	-403	-14266	4824	-13264	557	-13811	6240	-18125	-149	-128	-121	-66	-65	-60	-105	36	-152	17	36	-66	-21	-56	80	-30	-3
0.208333	-144	-4436	-3012	-17033	-65	-18416	-6636	-13171	-269	-18009	-7470	-14854	-329	-16849	-8096	-11906	111	-2676	3139	-19547	544	-16755	4147	-13020	-346	-14947	5241	-13333	500	-14330	6712	-17965	-152	-131	-120	-66	-63	-66	-107	38	-150	17	35	-75	-26	-57	80	-31	-1
0.209167	-269	-4476	-3115	-17025	-97	-18624	-6698	-13393	-334	-18196	-7517	-14941	-334	-17027	-8134	-11702	-162	-2751	2980	-19650	547	-17406	4535	-13137	-404	-15636	5675	-13473	552	-14853	7174	-17804	-147	-128	-121	-66	-62	-59	-107	38	-154	16	30	-77	-19	-56	76	-29	-5
0.210000	-277	-4519	-3216	-17039	-76	-18823	-6743	-13598	-255	-18391	-7563	-14997	-195	-17225	-8162	-11486	299	-2842	2819	-19772	1277	-18057	4954	-13293	-408	-16310	6120	-13685	597	-15370	7623	-17654	-146	-97	-120	-66	-63	-58	-131	41	-152	18	35	-75	-21	-58	79	-27	-3
0.210833	-240	-4554	-3310	-17083	-132	-19024	-6764	-13795	-275	-18578	-7609	-15040	-221	-17447	-8164	-11252	114	-2935	2658	-19898	802	-18691	5430	-13495	-366	-16957	6589	-13991	553	-15859	8048	-17530	-148	-126	-117	-66	-61	-59	-104	39	-150	19	33	-76	-22	-57	73	-27	3
0.211667	-232	-4586	-3402	-17154	-156	-19219	-6759	-13987	-334	-18771	-7637	-15065	-254	-17683	-8153	-11013	32	-3038	2490	-20025	808	-19289	5933	-13751	-313	-17560	7074	-14396	532	-16308	8445	-17453	-148	-129	-125	-55	-60	-57	-84	42	-146	19	36	-74	-19	-56	82	-28	0
0.212500	-207	-4614	-3493	-17242	-117	-19408	-6731	-14173	-349	-18977	-7654	-15079	-137	-17941	-8119	-10773	12	-3145	2325	-20149	1051	-19855	6494	-14078	-260	-18091	7582	-14907	635	-16700	8802	-17427	-147	-124	-117	-61	-63	-58	-104	41	-149	20	33	-66	-19	-57	78	-26	0
0.213333	-53	-4635	-3581	-17336	-84	-19603	-6681	-14357	-307	-19179	-7652	-15086	7	-18214	-8068	-10538	-112	-3254	2144	-20278	488	-20345	7089	-14473	-228	-18538	8105	-15511	558	-17021	9122	-17472	-148	-124	-120	-63	-64	-59	-105	39	-150	20	38	-74	-23	-56	84	-30	0
0.214167	251	-4648	-3673	-17490	-180	-19790	-6614	-14549	-139	-19384	-7639	-15092	-142	-18495	-7997	-10323	-191	-3363	1957	-20401	143	-20768	7712	-14942	-150	-18892	8632	-16239	461	-17253	9402	-17559	-148	-127	-120	-66	-62	-62	-108	39	-151	17	34	-68	-19	-63	76	-32	0
0.215000	214	-4650	-3766	-17637	-31	-19984	-6526	-14740	-26	-19592	-7603	-15094	-236	-18787	-7902	-10119	30	-3478	1768	-20514	317	-21116	8366	-15488	-131	-19140	9173	-17061	556	-17395	9646	-17711	-152	-127	-124	-67	-66	-61	-112	26	-155	15	35	-79	-26	-59	78	-33	-3
0.215833	45	-4640	-3859	-17788	66	-20167	-6416	-14931	-38	-19797	-7540	-15100	-193	-19076	-7792	-9936	-72	-3574	1576	-20615	-675	-21370	9050	-16105	-142	-19274	9737	-17971	569	-17435	9850	-17907	-152	-129	-119	-66	-65	-59	-105	39	-154	13	36	-77	-24	-59	78	-40	-6
0.216667	60	-4606	-3953	-17940	-24	-20354	-6288	-15150	-72	-20000	-7451	-15105	-143	-19360	-7661	-9782	-97	-3659	1383	-20703	-1097	-21540	9741	-16796	-101	-19298	10295	-18964	476	-17378	10033	-18132	-150	-128	-121	-66	-65	-59	-105	39	-156	15	36	-75	-26	-57	81	-28	-4
0.217500	12	-4558	-4056	-18084	-49	-20543	-6152	-15327	-136	-20213	-7347	-15116	-128	-19650	-7522	-9661	-60	-3729	1184	-20772	-1404	-21619	10435	-17555	-14	-19209	10856	-20017	292	-17220	10145	-18373	-152	-130	-120	-65	-62	-61	-108	42	-152	18	51	-93	-22	-58	81	-30	-4
0.218333	-7	-4490	-4173	-18219	-52	-20738	-6005	-15536	-84	-20422	-7223	-15131	-176	-19915	-7371	-9586	109	-3779	983	-20823	-1584	-21610	11125	-18373	13	-19022	11408	-21106	251	-16969	10246	-18611	-149	-119	-120	-65	-62	-61	-102	38	-152	17	35	-78	-23	-56	84	-29	-1
0.219167	-63	-4400	-4303	-18344	-143	-20942	-5847	-15746	-83	-20631	-7084	-15158	-198	-20172	-7216	-9542	271	-3813	783	-20862	-1426	-21521	11792	-19228	49	-18736	11952	-22211	365	-16632	10332	-18826	-150	-127	-120	-64	-60	-57	-103	42	-151	15	37	-70	-21	-55	81	-31	-4
0.220000	-206	-4284	-4444	-18445	-65	-21153	-5681	-15960	-101	-20840	-6935	-15189	-255	-20413	-7061	-9539	-43	-3805	593	-20875	-1833	-21370	12422	-20124	-57	-18378	12472	-23310	310	-16222	10395	-18996	-151	-116	-119	-61	-63	-61	-103	44	-149	18	33	-77	-25	-57	84	-29	0
0.220833	-256	-4144	-4610	-18524	-21	-21374	-5525	-16173	15	-21047	-6776	-15218	-309	-20631	-6907	-9576	-93	-3782	405	-20858	-1589	-21158	13008	-21036	-112	-17958	12965	-24384	165	-15750	10461	-19105	-151	-126	-121	-67	-67	-61	-107	39	-150	16	35	-76	-22	-57	81	-29	6
0.221667	-240	-3980	-4794	-18574	-22	-21608	-5363	-16401	50	-21262	-6612	-15257	-279	-20831	-6761	-9649	121	-3731	230	-20860	-2008	-20903	13537	-21954	-30	-17495	13424	-25406	121	-15238	10531	-19129	-155	-128	-113	-78	-64	-58	-103	36	-152	17	33	-76	-23	-56	79	-32	-4
0.222500	-264	-3791	-4994	-18592	-66	-21857	-5201	-16605	-26	-21467	-6453	-15290	-239	-21003	-6626	-9753	-216	-3651	70	-20823	-2514	-20620	14001	-22872	-62	-17010	13846	-26340	150	-14700	10615	-19065	-153	-126	-120	-68	-67	-62	-107	39	-152	17	29	-76	-24	-55	81	-29	-6
0.223333	-291	-3582	-5217	-18577	-43	-22123	-5039	-16811	39	-21675	-6299	-15328	-216	-21150	-6504	-9890	-117	-3547	-76	-20784	-1386	-20324	14399	-23777	-43	-16530	14214	-27174	99	-14154	10728	-18904	-153	-127	-122	-67	-65	-61	-107	38	-153	15	34	-77	-24	-59	79	-33	-5
0.224167	-316	-3354	-5463	-18533	-7	-22396	-4879	-17004	45	-21882	-6155	-15361	-64	-21268	-6394	-10046	-125	-3418	-199	-20714	-1489	-20034	14725	-24644	-93	-16082	14538	-27883	1	-13618	10889	-18632	-149	-127	-118	-63	-61	-55	-104	39	-159	19	42	-73	-19	-53	84	-28	0
0.225000	-354	-3102	-5717	-18454	32	-22680	-4716	-17181	4	-22076	-6044	-15388	69	-21353	-6304	-10227	-68	-3268	-302	-20658	-1176	-19768	14971	-25473	-195	-15683	14801	-28456	-81	-13114	11095	-18257	-152	-127	-114	-64	-64	-46	-99	42	-152	21	34	-74	-27	-53	85	-28	-5
0.225833	-386	-2848	-5991	-18354	-26	-22984	-4560	-17345	24	-22274	-5917	-15408	-64	-21431	-6232	-10412	50	-3105	-387	-20585	-774	-19547	15142	-26259	-124	-15343	15003	-28881	-90	-12660	11368	-17795	-151	-125	-116	-65	-60	-57	-102	41	-151	19	35	-74	-21	-53	87	-28	2
0.226667	-367	-2582	-6275	-18227	64	-23295	-4409	-17509	15	-22469	-5880	-15421	-46	-21481	-6179	-10607	182	-2933	-447	-20503	-839	-19380	15242	-26996	-58	-15135	15154	-29151	-49	-12275	11715	-17248	-150	-143	-118	-67	-62	-56	-101	40	-150	21	35	-73	-19	-51	84	-25	0
0.227500	-333	-2313	-6563	-18084	-77	-23620	-4263	-17609	43	-22658	-5764	-15428	-14	-21511	-6137	-10797	-16	-2751	-484	-20410	-624	-19281	15278	-27684	-80	-15023	15244	-29249	2	-11970	12145	-16632	-150	-127	-118	-62	-65	-56	-101	44	-154	20	34	-77	-24	-51	85	-28	-3
0.228333	-363	-2055	-6856	-17925	-29	-23952	-4118	-17698	-12	-22837	-5720	-15426	7	-21530	-6136	-10985	118	-2570	-506	-20322	576	-19265	15258	-28319	-55	-15031	15289	-29186	86	-11759	12664	-15981	-151	-125	-117	-63	-68	-57	-103	41	-152	21	35	-77	-24	-51	84	-26	-4
0.229167	-373	-1800	-7142	-17761	60	-24287	-3980	-17768	-26	-23008	-5702	-15416	35	-21533	-6140	-11160	-28	-2390	-499	-20218	234	-19331	15181	-28894	-67	-15169	15292	-28966	115	-11655	13277	-15307	-147	-125	-119	-61	-64	-56	-102	43	-152	23	37	-76	-48	-53	82	-3	1
0.230000	-387	-1563	-7423	-17596	-14	-24621	-3851	-17805	28	-23166	-5745	-15396	22	-21524	-6158	-11324	-135	-2215	-484	-20112	274	-19484	15103	-29416	-50	-15444	15258	-28594	216	-11653	13994	-14641	-146	-126	-138	-64	-72	-57	-104	42	-149	22	35	-75	-22	-50	84	-27	0
0.230833	-338	-1348	-7681	-17431	-23	-24950	-3728	-17815	41	-23316	-5747	-15374	-70	-21518	-6197	-11466	41	-2056	-452	-19997	795	-19733	14994	-29898	-45	-15838	15211	-28083	675	-11768	14810	-14014	-148	-126	-118	-61	-62	-56	-101	44	-152	23	37	-72	-28	-52	82	-26	3
0.231667	-282	-1162	-7922	-17281	-19	-25273	-3624	-17796	15	-23449	-5783	-15340	-3	-21504	-6247	-11596	93	-1909	-417	-19879	757	-20072	14883	-30326	-28	-16346	15155	-27447	948	-11991	15731	-13455	-159	-129	-120	-63	-63	-59	-107	40	-151	21	34	-75	-23	-55	82	-28	-1
0.232500	-280	-1003	-8139	-17144	-30	-25569	-3527	-17752	-56	-23569	-5885	-15310	3	-21490	-6299	-11694	325	-1777	-373	-19745	979	-20486	14796	-30717	53	-16943	15115	-26705	1111	-12312	16722	-12983	-149	-127	-116	-63	-59	-53	-101	38	-151	22	37	-69	-23	-52	85	-24	-4
0.233333	-203	-859	-8320	-17016	28	-25859	-3446	-17679	-43	-23672	-5982	-15268	-193	-21477	-6367	-11787	459	-1666	-332	-19608	852	-20979	14732	-31082	32	-17621	15110	-25883	1223	-12725	17803	-12631	-150	-128	-119	-65	-61	-56	-105	42	-149	21	36	-72	-23	-56	82	-27	0
0.234167	63	-789	-8474	-16912	10	-26104	-3392	-17588	-14	-23757	-6097	-15233	-193	-21471	-6429	-11859	271	-1578	-293	-19462	1195	-21543	14714	-31407	-29	-18322	15143	-25005	1009	-13258	18954	-12407	-153	-129	-122	-68	-61	-58	-103	40	-153	18	38	-75	-13	-56	80	-29	-3
0.235000	271	-739	-8591	-16832	22	-26337	-3355	-17477	-83	-23826	-6232	-15196	39	-21465	-6519	-11912	527	-1505	-264	-19313	1394	-22153	14752	-31707	-83	-19041	15241	-24085	762	-13851	20175	-12326	-150	-128	-118	-65	-65	-55	-105	42	-153	17	35	-75	-23	-55	79	-26	0
0.235833	192	-731	-8667	-16772	-34	-26518	-3345	-17351	-80	-23868	-6378	-15158	2	-21464	-6602	-11955	189	-1451	-246	-19153	575	-22787	14837	-31975	-133	-19741	15421	-23130	516	-14510	21432	-12397	-151	-128	-118	-69	-63	-56	-103	42	-150	22	39	-65	-22	-53	85	-26	1
0.236667	147	-745	-8700	-16737	-41	-26665	-3359	-17217	-119	-23894	-6562	-15133	5	-21464	-6683	-11986	159	-1416	-240	-18992	1632	-23454	15028	-32215	-87	-20400	15691	-22245	327	-15218	22682	-12621	-151	-130	-119	-63	-62	-58	-103	41	-153	20	38	-73	-22	-53	82	-28	-4
0.237500	98	-804	-8697	-16718	-33	-26775	-3391	-17077	-60	-23898	-6698	-15102	119	-21465	-6772	-12013	130	-1396	-246	-18830	1406	-24116	15275	-32426	-42	-20978	16068	-21346	220	-15957	23988	-12953	-149	-126	-118	-65	-63	-58	-102	45	-143	20	36	-75	-24	-52	85	-28	1
0.238333	2	-892	-8656	-16736	-18	-26841	-3455	-16937	-91	-23881	-6866	-15094	46	-21468	-6860	-12031	-15	-1396	-270	-18659	1417	-24760	15599	-32611	-50	-21459	16551	-20527	155	-16706	25232	-13407	-149	-126	-142	-65	-61	-55	-103	43	-151	19	38	-75	-19	-58	81	-28	0
0.239167	12	-1013	-8574	-16741	-16	-26855	-3542	-16793	-147	-23841	-7038	-15084	-76	-21459	-6947	-12049	-127	-1411	-305	-18484	1449	-25367	15985	-32680	-134	-21831	17152	-19791	16	-17453	26433	-13947	-152	-130	-119	-65	-62	-58	-105	41	-152	20	42	-75	-23	-57	81	-28	-4
0.240000	39	-1161	-8455	-16773	24	-26823	-3644	-16641	-21	-23779	-7211	-15093	-40	-21449	-7038	-12075	-172	-1438	-350	-18326	1196	-25920	16469	-32731	-194	-22075	17869	-19165	3	-18205	27558	-14541	-152	-128	-121	-66	-64	-61	-107	39	-155	17	33	-78	-24	-61	78	-33	-1
0.240833	-10	-1327	-8309	-16827	-105	-26746	-3777	-16547	-70	-23697	-7376	-15108	121	-21423	-7129	-12103	-362	-1477	-404	-18192	725	-26397	17000	-32734	-239	-22186	18699	-18651	-149	-18881	28588	-15140	-150	-128	-121	-67	-63	-60	-104	39	-159	16	35	-75	-24	-57	85	-24	-5
0.241667	-142	-1513	-8129	-16877	-111	-26611	-3909	-16429	-193	-23587	-7533	-15132	72	-21379	-7218	-12127	-260	-1519	-457	-18010	1398	-26791	17594	-32747	-186	-22164	19642	-18274	-418	-19530	29500	-15720	-153	-128	-100	-68	-61	-60	-105	37	-151	16	34	-76	-25	-57	81	-31	-7
0.242500	-219	-1707	-7923	-16940	-42	-26439	-4056	-16333	-182	-23456	-7685	-15172	-36	-21317	-7302	-12157	-150	-1564	-512	-17860	1173	-27086	18244	-32757	-103	-22022	20676	-18038	-423	-20122	30275	-16237	-152	-129	-121	-69	-65	-40	-108	39	-151	12	30	-75	-33	-59	79	-30	-4
0.243333	-213	-1915	-7692	-17010	-96	-26213	-4203	-16249	-193	-23298	-7820	-15222	56	-21234	-7389	-12196	-199	-1618	-566	-17716	867	-27278	18932	-32740	-113	-21762	21795	-17947	-617	-20640	30919	-16660	-152	-128	-124	-68	-61	-59	-104	40	-154	18	35	-75	-21	-56	85	-29	-4
0.244167	-241	-2116	-7439	-17078	-85	-25958	-4345	-16182	-162	-23120	-7940	-15283	75	-21121	-7469	-12236	-293	-1669	-608	-17583	958	-27366	19657	-32737	-185	-21425	22969	-18007	-902	-21093	31418	-16960	-147	-122	-120	-66	-59	-58	-101	42	-148	19	41	-74	-22	-53	87	-28	0
0.245000	-302	-2327	-7181	-17148	-70	-25662	-4474	-16134	-113	-22922	-8025	-15348	-25	-20999	-7551	-12282	-412	-1724	-643	-17464	878	-27350	20400	-32590	-310	-21022	24180	-18211	-943	-21472	31782	-17133	-149	-120	-122	-67	-64	-67	-103	41	-150	19	37	-73	-21	-59	84	-29	3
0.245833	-250	-2527	-6912	-17220	-80	-25333	-4595	-16095	-161	-22706	-8119	-15432	32	-20847	-7622	-12330	-466	-1777	-663	-17356	848	-27236	21159	-32397	-393	-20586	25400	-18558	-1029	-21774	32015	-17130	-149	-124	-126	-64	-60	-57	-102	41	-148	17	36	-68	-25	-57	86	-27	1
0.246667	-300	-2721	-6638	-17294	-56	-24979	-4693	-16096	-159	-22474	-8173	-15514	24	-20673	-7685	-12382	-514	-1827	-668	-17257	472	-27031	21929	-32127	-421	-20143	26617	-19027	-1082	-21999	32128	-16982	-168	-124	-118	-67	-64	-60	-104	40	-149	18	36	-72	-19	-57	85	-31	1
0.247500	-365	-2904	-6367	-17366	-94	-24604	-4765	-16075	-41	-22225	-8207	-15614	-187	-20486	-7738	-12440	-530	-1869	-662	-17173	323	-26746	22702	-31806	-423	-19726	27783	-19618	-1138	-22161	32136	-16681	-153	-125	-121	-66	-65	-60	-110	40	-153	19	32	-75	-24	-59	81	-33	0
0.248333	-388	-3067	-6097	-17438	-49	-24210	-4803	-16080	60	-21965	-8191	-15704	-190	-20282	-7777	-12492	-182	-1910	-639	-17109	501	-26398	23470	-31436	-378	-19363	28878	-20307	-1115	-22257	32062	-16243	-151	-128	-127	-73	-66	-62	-107	34	-155	13	29	-79	-23	-63	80	-33	-4
0.249167	-423	-3216	-5849	-17513	-64	-23799	-4804	-16098	63	-21695	-8153	-15803	-198	-20062	-7795	-12544	-690	-1941	-599	-17058	-745	-25999	24240	-31015	-411	-19070	29880	-21061	-1003	-22289	31935	-15687	-152	-130	-122	-66	-64	-62	-105	38	-155	17	32	-74	-26	-58	81	-33	-21
0.250000	-401	-3342	-5603	-17579	-75	-23380	-4763	-16137	179	-21418	-8074	-15892	-360	-19834	-7794	-12588	-868	-1960	-544	-17009	-31	-25564	24997	-30559	-447	-18860	30768	-21864	-1015	-22260	31780	-15033	-150	-127	-124	-64	-64	-60	-107	39	-153	12	34	-78	-23	-59	80	-32	0
0.250833	-377	-3448	-5374	-17652	1	-22959	-4683	-16148	149	-21134	-7959	-15981	-511	-19604	-7767	-12636	-500	-1973	-474	-16982	-117	-25110	25728	-30068	-408	-18753	31536	-22701	-1028	-22201	31574	-14322	-151	-131	-122	-66	-62	-59	-103	41	-150	21	30	-77	-18	-55	82	-30	-4
0.251667	-336	-3530	-5167	-17731	0	-22546	-4556	-16185	2	-20860	-7807	-16065	-415	-19372	-7713	-12677	-474	-1982	-396	-16971	-584	-24651	26456	-29549	-333	-18751	32170	-23540	-1016	-22098	31376	-13585	-155	-127	-121	-64	-63	-61	-105	40	-151	17	33	-77	-23	-56	84	-32	0
0.252500	-326	-3590	-4981	-17807	-129	-22130	-4387	-16224	79	-20561	-7611	-16136	-412	-19144	-7631	-12716	-490	-1980	-310	-16971	-722	-24192	27158	-29007	-361	-18839	32666	-24325	-942	-21953	31222	-12859	-149	-127	-125	-64	-59	-59	-109	44	-152	18	38	-70	-14	-57	84	-28	3
0.253333	-326	-3618	-4811	-17886	-73	-21725	-4173	-16267	76	-20280	-7377	-16198	-455	-18930	-7521	-12750	-465	-1971	-215	-16984	-766	-23745	27831	-28458	-359	-19018	32767	-25059	-941	-21780	31095	-12178	-144	-128	-121	-64	-64	-58	-103	40	-149	15	34	-80	-21	-57	81	-28	1
0.254167	-352	-3634	-4663	-17976	-113	-21334	-3913	-16314	-42	-20007	-7103	-16249	-443	-18728	-7381	-12779	-714	-1959	-120	-17011	-1547	-23312	28471	-27908	-250	-19265	32767	-25703	-1084	-21571	31007	-11575	-152	-129	-126	-67	-66	-60	-108	42	-152	13	35	-79	-22	-60	76	-33	0
0.255000	-361	-3620	-4533	-18065	-118	-20955	-3606	-16363	-108	-19736	-6790	-16283	-487	-18532	-7203	-12823	-559	-1936	-19	-17042	-965	-22889	29072	-27357	-266	-19555	32767	-26232	-1058	-21328	30984	-11061	-152	-127	-126	-78	-60	-61	-108	39	-151	15	34	-78	-24	-63	81	-31	-1
0.255833	-333	-3586	-4418	-18159	0	-20596	-3259	-16413	-133	-19477	-6432	-16294	-501	-18358	-6994	-12855	-204	-1912	101	-17083	-722	-22483	29647	-26816	-332	-19863	32767	-26622	-1006	-21053	31006	-10667	-150	-125	-121	-66	-65	-63	-107	39	-152	16	34	-82	-33	-57	82	-31	0
0.256667	-307	-3495	-4317	-18254	-79	-20254	-2871	-16462	-6	-19229	-6040	-16297	-484	-18203	-6756	-12893	-243	-1884	187	-17131	-1178	-22080	30150	-26288	-333	-20168	32767	-26853	-979	-20721	31084	-10400	-130	-128	-128	-68	-66	-62	-109	38	-153	15	32	-82	-28	-62	78	-32	-3
0.257500	-327	-3445	-4228	-18352	-139	-19930	-2447	-16515	-5	-18991	-5608	-16269	-378	-18060	-6483	-12934	-263	-1851	288	-17179	-925	-21675	30624	-25772	-247	-20426	32767	-26904	-987	-20405	31210	-10258	-151	-128	-125	-42	-61	-59	-108	36	-150	17	29	-77	-19	-59	81	-31	0
0.258333	-266	-3343	-4139	-18450	-270	-19615	-1985	-16567	-57	-18767	-5144	-16237	-387	-17936	-6185	-12970	-327	-1816	397	-17232	-783	-21258	31049	-25269	-153	-20637	32605	-26771	-988	-20032	31367	-10241	-150	-129	-120	-69	-60	-59	-107	38	-151	18	33	-80	-23	-59	82	-33	-1
0.259167	-334	-3225	-4052	-18547	-461	-19335	-1493	-16622	12	-18559	-4654	-16181	-474	-17829	-5847	-13017	-303	-1780	508	-17257	-628	-20819	31418	-24778	-115	-20728	32247	-26442	-932	-19624	31542	-10323	-148	-128	-120	-65	-62	-57	-104	38	-153	13	34	-76	-25	-57	84	-32	0
0.260000	-375	-3088	-3963	-18642	-497	-19066	-978	-16685	-113	-18370	-4144	-16112	-455	-17734	-5525	-13070	-118	-1744	618	-17337	-623	-20350	31737	-24290	-86	-20721	31849	-25921	-884	-19188	31716	-10499	-150	-132	-122	-65	-61	-58	-103	41	-152	17	35	-75	-23	-57	84	-31	-5
0.260833	-293	-2936	-3873	-18738	-453	-18825	-451	-16739	-271	-18204	-3613	-16028	-437	-17665	-5171	-13126	-360	-1704	735	-17392	-814	-19842	31999	-23810	-74	-20593	31429	-25207	-825	-18709	31896	-10738	-151	-129	-125	-67	-62	-60	-110	37	-155	19	32	-78	-22	-46	80	-32	0
0.261667	-276	-2770	-3769	-18830	-385	-18605	88	-16797	-220	-18059	-3071	-15937	-463	-17611	-4809	-13198	-68	-1667	849	-17443	-168	-19290	32202	-23319	21	-20321	31002	-24322	-847	-18215	32035	-11010	-156	-129	-125	-70	-65	-64	-107	39	-154	16	34	-78	-26	-59	81	-31	0
0.262500	-317	-2588	-3649	-18914	-286	-18409	639	-16860	-256	-17928	-2519	-15836	-559	-17569	-4437	-13269	2	-1623	980	-17491	-1014	-18677	32352	-22809	119	-19914	30579	-23254	-692	-17688	32135	-11287	-150	-129	-125	-68	-59	-62	-108	37	-152	4	34	-81	-24	-61	84	-32	0
0.263333	-297	-2399	-3491	-18994	-223	-18231	1192	-16922	-245	-17825	-1975	-15732	-490	-17542	-4071	-13346	-239	-1576	1105	-17532	-637	-18007	32446	-22275	95	-19381	30180	-22046	-598	-17150	32180	-11541	-151	-129	-125	-68	-63	-59	-104	36	-150	19	36	-76	-23	-56	82	-31	-1
0.264167	-287	-2201	-3360	-19061	-174	-18075	1734	-16984	-150	-17743	-1435	-15620	-369	-17526	-3714	-13421	79	-1519	1248	-17571	-131	-17283	32470	-21718	18	-18697	29802	-20726	-655	-16603	32149	-11747	-148	-126	-122	-64	-60	-58	-109	20	-152	18	35	-77	-23	-59	81	-28	-1
0.265000	-274	-2006	-3195	-19127	-132	-17943	2272	-17058	-231	-17689	-918	-15516	-402	-17529	-3372	-13527	-27	-1460	1391	-17609	-167	-16507	32432	-21125	-14	-17919	29451	-19315	-589	-16051	32042	-11883	-166	-128	-122	-67	-67	-62	-112	38	-151	19	34	-81	-23	-58	80	-32	-3
0.265833	-240	-1796	-3014	-19181	-94	-17839	2771	-17120	-297	-17662	-425	-15420	-203	-17547	-3046	-13624	-116	-1394	1549	-17643	97	-15682	32331	-20489	-16	-17045	29127	-17831	-544	-15501	31850	-11927	-151	-127	-125	-65	-62	-58	-108	40	-155	18	33	-77	-26	-56	79	-33	0
0.266667	-221	-1593	-2818	-19222	-7	-17747	3257	-17184	-331	-17654	42	-15322	-156	-17578	-2746	-13727	20	-1322	1713	-17677	143	-14821	32149	-19818	-59	-16090	28824	-16315	-587	-14960	31572	-11861	-152	-127	-124	-68	-64	-58	-107	35	-152	17	33	-79	-18	-58	81	-33	2
0.267500	-232	-1395	-2612	-19259	-4	-17675	3715	-17246	-289	-17671	470	-15241	-223	-17619	-2475	-13831	-156	-1238	1887	-17710	-476	-13925	31899	-19097	-174	-15087	28543	-14805	-498	-14446	31197	-11690	-149	-128	-119	-66	-46	-52	-103	38	-147	20	34	-79	-21	-58	81	-32	0
0.268333	-240	-1226	-2401	-19285	-57	-17625	4141	-17309	-315	-17709	854	-15168	-204	-17679	-2241	-13938	-250	-1150	2070	-17746	-41	-13014	31573	-18342	-234	-14066	28269	-13326	-384	-13953	30738	-11404	-138	-127	-128	-66	-64	-59	-108	40	-152	16	32	-77	-24	-59	80	-29	-1
0.269167	-189	-1032	-2188	-19303	95	-17589	4531	-17368	-315	-17765	1186	-15104	-182	-17751	-2048	-14042	69	-1048	2261	-17779	482	-12097	31156	-17549	-264	-13045	28000	-11916	-301	-13493	30195	-11009	-147	-133	-125	-66	-60	-60	-105	39	-147	17	36	-64	-18	-58	82	-30	-3
0.270000	-131	-872	-1981	-19311	69	-17565	4843	-17423	-238	-17839	1464	-15055	-82	-17835	-1893	-14153	-4	-942	2464	-17818	-62	-11196	30661	-16737	-422	-12055	27718	-10602	-299	-13083	29573	-10546	-149	-127	-122	-66	-58	-57	-104	36	-151	16	34	-79	-21	-57	82	-30	0
0.270833	-113	-728	-1783	-19313	108	-17556	5187	-17472	-242	-17921	1688	-15020	-128	-17934	-1782	-14261	170	-831	2674	-17861	-128	-10322	30087	-15905	-435	-11110	27422	-9397	-475	-12675	28881	-9949	-149	-126	-124	-66	-62	-59	-104	34	-148	19	35	-74	-25	-62	81	-29	2
0.271667	-101	-609	-1595	-19278	55	-17565	5454	-17517	-203	-18012	1852	-14997	-135	-18037	-1717	-14366	192	-701	2889	-17909	-220	-9485	29430	-15069	-395	-10238	27091	-8334	-447	-12332	28133	-9329	-146	-126	-120	-63	-59	-57	-103	39	-147	19	37	-76	-21	-57	79	-27	0
0.272500	-94	-507	-1423	-19296	-55	-17561	5675	-17556	-120	-18103	1965	-14984	-69	-18152	-1678	-14465	62	-572	3108	-17967	-340	-8696	28694	-14236	-464	-9453	26721	-7422	-345	-12034	27335	-8661	-146	-124	-119	-65	-62	-30	-104	44	-113	19	36	-74	-19	-58	80	-27	2
0.273333	-99	-428	-1286	-19278	24	-17569	5850	-17586	-52	-18193	2010	-14990	-44	-18268	-1722	-14570	132	-439	3331	-18014	-363	-7966	27882	-13423	-470	-8778	26309	-6687	-305	-11781	26506	-7989	-147	-129	-124	-70	-63	-60	-109	39	-152	16	30	-81	-25	-61	80	-30	-5
0.274167	-116	-378	-1140	-19266	125	-17586	5985	-17617	-84	-18278	2000	-15000	57	-18384	-1795	-14673	-21	-303	3554	-18108	-562	-7300	27012	-12648	-508	-8220	25840	-6122	-203	-11573	25651	-7327	-149	-131	-121	-68	-64	-62	-95	39	-153	17	42	-63	-24	-62	80	-30	-4
0.275000	-81	-337	-1023	-19228	126	-17593	6080	-17631	-64	-18340	1939	-15014	60	-18491	-1907	-14768	210	-160	3788	-18191	-146	-6706	26097	-11915	-509	-7772	25325	-5735	-216	-11408	24785	-6689	-139	-132	-124	-75	-62	-60	-110	35	-151	15	32	-75	-22	-61	76	-35	0
0.275833	-23	-326	-925	-19202	119	-17595	6131	-17647	-22	-18386	1829	-15034	71	-18593	-2053	-14862	509	-8	4023	-18286	-1166	-6192	25146	-11235	-462	-7447	24758	-5523	-264	-11282	23919	-6104	-150	-129	-122	-69	-65	-60	-109	37	-136	18	33	-75	-28	-64	79	-28	-3
0.276667	-22	-335	-845	-19167	70	-17594	6144	-17645	-118	-18412	1665	-15058	-84	-18681	-2239	-14955	340	124	4255	-18392	-1440	-5753	24180	-10621	-403	-7234	24137	-5481	-171	-11189	23059	-5594	-151	-129	-121	-68	-63	-60	-107	38	-152	15	32	-76	-24	-60	82	-29	-9
0.277500	-57	-360	-783	-19132	133	-17578	6118	-17640	-165	-18403	1459	-15084	-129	-18753	-2449	-15043	564	259	4485	-18511	-957	-5392	23202	-10083	-257	-7152	23482	-5599	-81	-11133	22221	-5167	-151	-125	-118	-66	-62	-60	-133	36	-153	18	33	-73	-19	-58	79	-28	1
0.278333	-34	-397	-728	-19069	123	-17557	6054	-17629	-70	-18384	1214	-15112	-3	-18806	-2691	-15129	267	388	4717	-18644	-1717	-5114	22240	-9618	-94	-7158	22786	-5881	-47	-11104	21402	-4828	-149	-128	-119	-68	-62	-57	-103	39	-148	18	34	-69	-15	-58	81	-29	-3
0.279167	-48	-451	-684	-19045	51	-17522	5954	-17612	-36	-18332	933	-15138	-61	-18832	-2950	-15213	448	507	4949	-18790	-1991	-4912	21306	-9249	-79	-7259	22063	-6250	132	-11099	20609	-4591	-149	-126	-119	-69	-63	-59	-103	38	-154	15	35	-73	-21	-53	81	-25	-1
0.280000	-74	-516	-641	-18987	63	-17477	5822	-17589	0	-18252	627	-15171	-224	-18837	-3229	-15294	451	615	5176	-18950	-2169	-4787	20418	-8967	-177	-7432	21327	-6723	116	-11105	19842	-4483	-152	-128	-119	-68	-61	-57	-104	40	-152	18	34	-74	-26	-59	85	-28	0
0.280833	-66	-589	-600	-18959	93	-17426	5654	-17564	23	-18149	288	-15205	-197	-18819	-3515	-15373	155	713	5403	-19125	-2701	-4737	19587	-8775	-168	-7664	20572	-7325	29	-11126	19109	-4421	-152	-126	-121	-68	-64	-58	-110	40	-152	38	33	-76	-23	-58	81	-31	-3
0.281667	-56	-669	-561	-18914	33	-17359	5454	-17538	35	-18029	-66	-15234	-265	-18775	-3814	-15450	-32	784	5621	-19314	-2492	-4760	18826	-8679	-59	-7938	19821	-7956	137	-11158	18411	-4478	-151	-129	-122	-72	-69	-62	-105	38	-154	16	33	-77	-26	-60	79	-32	1
0.282500	-49	-752	-513	-18876	132	-17286	5221	-17510	53	-17889	-439	-15270	-149	-18704	-4099	-15519	280	840	5846	-19506	-1747	-4846	18135	-8665	-136	-8234	19079	-8644	167	-11184	17747	-4620	-151	-128	-119	-67	-63	-58	-107	40	-151	24	29	-74	-25	-59	80	-30	-3
0.283333	-83	-837	-456	-18837	53	-17199	4960	-17477	-1	-17736	-821	-15304	-180	-18607	-4391	-15583	223	879	6066	-19718	-2485	-4999	17524	-8736	-168	-8539	18353	-9332	129	-11201	17114	-4831	-154	-127	-122	-69	-63	-60	-108	39	-152	20	36	-73	-22	-52	82	-30	-1
0.284167	-65	-923	-389	-18796	20	-17100	4671	-17437	-12	-17578	-1210	-15343	-255	-18487	-4671	-15646	135	895	6289	-19939	-2642	-5213	16994	-8888	-160	-8835	17646	-10017	175	-11214	16517	-5104	-148	-124	-118	-70	-62	-58	-104	45	-151	21	35	-73	-22	-56	84	-29	1
0.285000	-15	-1012	-309	-18762	20	-17006	4350	-17402	26	-17418	-1603	-15390	-11	-18352	-4936	-15703	108	881	6511	-20171	-2412	-5487	16546	-9116	-177	-9118	16968	-10672	139	-11218	15957	-5418	-156	-124	-117	-68	-63	-56	-105	39	-151	21	36	-74	-22	-55	85	-27	-1
0.285833	-67	-1103	-220	-18737	-38	-16900	4007	-17372	-41	-17262	-2001	-15443	36	-18204	-5190	-15744	82	847	6728	-20414	-2374	-5821	16171	-9409	-119	-9373	16309	-11286	130	-11212	15411	-5764	-150	-122	-117	-65	-63	-58	-102	42	-149	24	37	-72	-24	-44	84	-29	0
0.286667	-79	-1197	-121	-18715	30	-16793	3634	-17335	-91	-17111	-2396	-15503	-39	-18034	-5424	-15799	123	777	6945	-20665	-1567	-6200	15858	-9763	-169	-9599	15674	-11840	171	-11195	14914	-6122	-148	-125	-120	-65	-61	-57	-105	39	-152	17	36	-74	-19	-53	82	-28	3
0.287500	-112	-1295	-17	-18704	96	-16687	3232	-17278	-10	-16999	-2789	-15610	-14	-17865	-5646	-15842	-59	680	7156	-20923	-965	-6633	15604	-10184	-255	-9788	15062	-12321	132	-11171	14444	-6480	-149	-128	-127	-67	-62	-57	-83	43	-150	18	35	-77	-19	-58	81	-30	-1
0.288333	-94	-1392	103	-18700	-38	-16582	2808	-17249	42	-16851	-3168	-15657	3	-17686	-5844	-15874	-43	561	7369	-21185	-230	-7110	15390	-10639	-242	-9948	14474	-12716	85	-11140	14012	-6807	-147	-125	-119	-66	-62	-58	-105	39	-150	18	30	-78	-23	-56	82	-30	0
0.289167	-74	-1491	225	-18701	-24	-16480	2362	-17196	-3	-16743	-3519	-15743	17	-17502	-6026	-15895	132	417	7581	-21455	36	-7623	15204	-11141	-214	-10073	13906	-13019	41	-11107	13613	-7114	-150	-126	-124	-68	-64	-58	-104	38	-152	19	36	-76	-22	-56	80	-33	-3
0.290000	-104	-1590	362	-18714	78	-16402	1899	-17137	38	-16650	-3892	-15842	-66	-17321	-6195	-15921	-540	248	7791	-21725	299	-8170	15029	-11672	-177	-10175	13350	-13234	235	-11074	13243	-7379	-151	-128	-124	-67	-65	-62	-109	37	-154	16	30	-78	-29	-59	78	-33	0
0.290833	-138	-1695	495	-18736	114	-16293	1418	-17063	8	-16572	-4224	-15942	-191	-17137	-6344	-15930	-169	42	7994	-21992	1761	-8739	14861	-12219	-201	-10254	12805	-13346	188	-11047	12909	-7594	-145	-129	-119	-66	-61	-60	-87	40	-152	19	30	-77	-21	-56	82	-30	4
0.291667	-114	-1799	638	-18730	1	-16206	928	-16981	-3	-16506	-4542	-16047	-264	-16960	-6482	-15938	-215	-130	8193	-22250	1433	-9323	14668	-12773	-208	-10329	12268	-13381	-34	-11030	12605	-7757	-148	-125	-119	-63	-61	-59	-105	42	-151	21	35	-75	-23	-56	81	-31	0
0.292500	-124	-1902	773	-18794	-6	-16128	424	-16884	44	-16449	-4840	-16152	-201	-16785	-6606	-15912	-336	-336	8384	-22502	1563	-9919	14448	-13355	-174	-10409	11734	-13309	49	-11028	12327	-7864	-134	-126	-118	-65	-60	-59	-92	40	-151	20	34	-74	-19	-53	84	-26	0
0.293333	-137	-2010	904	-18833	11	-16057	-79	-16777	-73	-16410	-5122	-16262	-43	-16616	-6727	-15933	-426	-550	8565	-22745	1537	-10520	14166	-13924	-220	-10501	11210	-13169	94	-11049	12072	-7920	-150	-124	-116	-64	-59	-58	-105	38	-148	18	34	-75	-19	-67	78	-27	1
0.294167	-142	-2111	1025	-18883	81	-15999	-594	-16662	-119	-16369	-5386	-16375	146	-16431	-6848	-15923	-496	-766	8730	-22976	351	-11122	13858	-14482	-217	-10616	10686	-12966	25	-11103	11839	-7920	-149	-127	-120	-65	-67	-60	-108	37	-153	13	33	-72	-22	-59	78	-33	0
0.295000	-135	-2214	1142	-18940	-59	-15949	-1097	-16530	-65	-16339	-5630	-16484	4	-16300	-6965	-15913	-707	-975	8886	-23187	-563	-11708	13478	-15018	-173	-10763	10169	-12694	0	-11180	11618	-7876	-150	-132	-121	-63	-62	-61	-105	39	-154	18	34	-76	-22	-61	79	-31	-3
0.295833	-114	-2308	1251	-19002	-149	-15903	-1596	-16391	-82	-16303	-5862	-16590	-79	-16147	-7085	-15890	-385	-1170	9027	-23369	663	-12278	13032	-15520	-161	-10943	9661	-12382	27	-11296	11414	-7786	-148	-126	-120	-63	-62	-59	-108	41	-158	18	32	-79	-24	-59	82	-30	-1
0.296667	-163	-2398	1347	-19067	-73	-15870	-2081	-16239	-91	-16266	-6076	-16691	-69	-15995	-7209	-15869	-475	-1352	9144	-23536	1104	-12819	12521	-15992	-102	-11176	9164	-12040	45	-11446	11212	-7672	-149	-125	-124	-67	-62	-58	-103	42	-151	18	29	-77	-22	-59	80	-34	0
0.297500	-161	-2478	1430	-19141	-99	-15841	-2558	-16092	-69	-16214	-6290	-16790	-110	-15850	-7345	-15842	-558	-1514	9239	-23671	1655	-13337	11937	-16425	-22	-11449	8679	-11686	-24	-11631	11011	-7538	-158	-125	-126	-65	-63	-59	-104	42	-151	17	33	-77	-22	-60	82	-30	1
0.298333	-153	-2553	1501	-19224	-176	-15819	-3020	-15926	-8	-16177	-6485	-16882	-194	-15711	-7493	-15816	-428	-1650	9316	-23781	2555	-13832	11285	-16814	-119	-11778	8225	-11335	-73	-11858	10800	-7402	-149	-128	-125	-66	-67	-62	-107	40	-151	18	34	-77	-24	-60	80	-30	-3
0.299167	-223	-2615	1560	-19310	-153	-15799	-3459	-15763	-41	-16121	-6680	-16969	-250	-15573	-7653	-15786	-343	-1760	9369	-23856	3133	-14289	10602	-17150	-128	-12154	7798	-11006	-86	-12105	10571	-7267	-150	-127	-124	-65	-64	-59	-83	42	-153	17	34	-77	-23	-62	79	-30	0
0.300000	-258	-2663	1606	-19397	-100	-15778	-3870	-15598	-154	-16050	-6865	-17042	-163	-15433	-7824	-15756	26	-1839	9397	-23908	3356	-14720	9868	-17439	-17	-12583	7402	-10722	-117	-12391	10328	-7156	-151	-128	-122	-65	-61	-62	-107	40	-151	18	35	-75	-27	-60	81	-29	0
0.300833	-187	-2706	1639	-19491	-96	-15757	-4256	-15434	-187	-15975	-7053	-17117	-130	-15300	-8016	-15725	-8	-1889	9404	-23925	3066	-15122	9107	-17680	49	-13056	7040	-10498	-81	-12703	10056	-7078	-150	-126	-125	-64	-64	-62	-105	39	-152	16	33	-61	-25	-60	79	-31	-4
0.301667	-159	-2742	1654	-19594	-135	-15738	-4625	-15276	-156	-15892	-7250	-17188	-189	-15173	-8221	-15690	-178	-1908	9380	-23914	3477	-15505	8331	-17873	43	-13571	6716	-10351	-228	-13031	9760	-7040	-151	-129	-124	-65	-63	-59	-104	38	-155	16	34	-75	-24	-58	82	-26	-4
0.302500	-164	-2770	1662	-19693	-87	-15706	-4967	-15120	-94	-15804	-7439	-17252	-114	-15044	-8439	-15661	262	-1892	9339	-23877	3521	-15866	7549	-18020	-78	-14123	6434	-10296	-320	-13377	9424	-7062	-148	-149	-122	-66	-63	-59	-107	40	-150	19	35	-74	-23	-58	81	-28	-5
0.303333	-145	-2783	1658	-19800	-125	-15669	-5284	-14973	-87	-15704	-7655	-17313	-100	-14929	-8674	-15625	-413	-1840	9271	-23809	2271	-16212	6786	-18128	-135	-14698	6198	-10346	-219	-13728	9059	-7138	-149	-125	-116	-67	-63	-59	-103	39	-151	18	35	-75	-21	-56	84	-27	0
0.304167	-212	-2798	1642	-19913	-146	-15619	-5573	-14828	-218	-15601	-7868	-17370	-229	-14812	-8919	-15588	-363	-1774	9186	-23738	2985	-16541	6053	-18200	-46	-15278	5997	-10510	-372	-14079	8662	-7284	-138	-125	-121	-80	-59	-55	-141	42	-149	21	37	-70	-18	-55	86	-25	1
0.305000	-197	-2804	1620	-20028	-105	-15568	-5845	-14700	-169	-15500	-8097	-17433	-145	-14706	-9184	-15551	-40	-1675	9080	-23638	2418	-16862	5365	-18243	-102	-15861	5829	-10793	-369	-14416	8234	-7504	-149	-121	-119	-62	-58	-53	-98	43	-148	19	37	-76	-18	-53	87	-27	2
0.305833	-142	-2817	1585	-20151	-101	-15505	-6098	-14580	-134	-15399	-8330	-17490	-51	-14611	-9459	-15517	-118	-1551	8954	-23525	2177	-17177	4737	-18294	-148	-16429	5696	-11203	-304	-14756	7781	-7800	-148	-103	-118	-65	-63	-53	-103	42	-149	21	40	-72	-19	-53	81	-25	0
0.306667	-180	-2817	1543	-20275	-69	-15426	-6336	-14468	-151	-15305	-8581	-17548	-74	-14521	-9748	-15481	-222	-1409	8797	-23407	2007	-17487	4175	-18332	-126	-16974	5578	-11739	-466	-15069	7307	-8168	-152	-126	-119	-65	-67	-60	-109	41	-154	19	37	-75	-27	-62	80	-32	-3
0.307500	-167	-2801	1492	-20402	-29	-15344	-6567	-14370	-116	-15210	-8839	-17600	-5	-14444	-10046	-15444	-195	-1253	8654	-23280	1559	-17786	3695	-18372	-155	-17470	5483	-12377	-359	-15345	6834	-8582	-147	-125	-117	-66	-64	-59	-102	42	-152	19	37	-76	-23	-56	85	-28	0
0.308333	-141	-2821	1430	-20530	-206	-15248	-6784	-14277	-188	-15121	-9101	-17647	-144	-14379	-10351	-15403	-564	-1078	8490	-23150	815	-18074	3301	-18437	-293	-17911	5391	-13122	-201	-15591	6364	-9090	-151	-127	-120	-63	-61	-57	-104	42	-132	19	38	-75	-22	-56	79	-29	2
0.309167	-130	-2816	1364	-20675	-222	-15145	-6990	-14202	-202	-15041	-9374	-17689	-168	-14320	-10656	-15363	-148	-893	8307	-23014	1526	-18352	2997	-18525	-173	-18275	5295	-13948	-256	-15792	5879	-9636	-151	-126	-121	-64	-62	-57	-108	39	-150	21	38	-73	-25	-52	84	-27	0
0.310000	-136	-2803	1286	-20791	-119	-15036	-7210	-14134	-98	-14963	-9657	-17724	-68	-14277	-10973	-15318	-3	-699	8116	-22884	1504	-18607	2786	-18650	-64	-18559	5192	-14845	-372	-15953	5469	-10231	-150	-125	-116	-64	-61	-56	-101	42	-149	20	5	-74	-26	-53	84	-12	-1
0.310833	-155	-2786	1204	-20922	-131	-14950	-7424	-14078	-146	-14892	-9956	-17750	-48	-14245	-11287	-15272	-351	-499	7923	-22763	1072	-18840	2669	-18818	-108	-18752	5071	-15797	-392	-16059	5071	-10859	-148	-110	-116	-65	-63	-58	-105	39	-153	20	40	-73	-24	-53	85	-28	0
0.311667	-129	-2762	1109	-21053	-122	-14811	-7640	-14033	-318	-14831	-10237	-17765	-81	-14223	-11607	-15236	-345	-298	7721	-22644	862	-19039	2635	-19027	-155	-18845	4928	-16770	-342	-16126	4718	-11511	-153	-124	-115	-62	-61	-55	-101	44	-151	22	40	-33	-16	-50	85	-44	-4
0.312500	-121	-2729	1002	-21181	-130	-14668	-7865	-14002	-275	-14775	-10537	-17765	-38	-14207	-11925	-15173	-158	-95	7513	-22535	622	-19204	2671	-19281	-103	-18837	4755	-17748	-276	-16147	4415	-12176	-144	-122	-119	-63	-59	-55	-103	42	-151	18	37	-72	-21	-51	87	-26	2
0.313333	-130	-2683	887	-21304	-104	-14593	-8099	-13975	-121	-14725	-10841	-17761	-16	-14206	-12243	-15121	125	108	7291	-22437	671	-19321	2774	-19584	-66	-18730	4567	-18705	-227	-16117	4167	-12850	-149	-122	-118	-64	-59	-56	-105	42	-149	20	37	-73	-21	-57	82	-28	-1
0.314167	-133	-2627	759	-21437	-102	-14495	-8337	-13968	-107	-14685	-11152	-17743	-212	-14215	-12561	-15071	194	313	7087	-22355	364	-19392	2923	-19923	-128	-18536	4348	-19624	-436	-16054	3995	-13521	-152	-127	-121	-66	-64	-58	-107	39	-152	16	34	-79	-25	-57	84	-29	-3
0.315000	-148	-2556	616	-21563	-152	-14407	-8590	-13967	-93	-14644	-11466	-17710	-289	-14227	-12877	-15023	-103	527	6868	-22285	278	-19385	3110	-20297	-156	-18245	4114	-20474	-575	-15949	3854	-14185	-154	-131	-126	-70	-67	-61	-109	38	-154	13	34	-77	-24	-59	79	-32	0
0.315833	-152	-2463	463	-21677	-81	-14325	-8843	-13975	19	-14606	-11785	-17662	-122	-14236	-13186	-14965	181	724	6664	-22218	624	-19335	3322	-20683	-187	-17876	3868	-21247	-570	-15813	3794	-14823	-152	-129	-117	-63	-61	-58	-108	39	-154	19	35	-76	-23	-59	80	-32	0
0.316667	-121	-2357	301	-21784	-93	-14254	-9099	-13986	-51	-14566	-12096	-17597	35	-14232	-13485	-14912	-141	925	6458	-22170	-470	-19211	3536	-21089	-229	-17435	3618	-21919	-556	-15645	3794	-15444	-151	-128	-121	-67	-58	-59	-108	50	-150	18	35	-79	-22	-57	79	-30	-4
0.317500	-127	-2241	123	-21889	-158	-14190	-9360	-14010	-121	-14532	-12417	-17529	36	-14279	-13787	-14859	-296	1137	6279	-22130	151	-19014	3743	-21488	-173	-16944	3372	-22481	-377	-15463	3840	-16027	-148	-129	-119	-68	-64	-61	-105	41	-150	19	34	-75	-21	-55	80	-32	-1
0.318333	-152	-2097	-63	-21984	-111	-14147	-9619	-14036	-160	-14496	-12738	-17447	-229	-14299	-14070	-14807	16	1339	6062	-22102	-94	-18749	3929	-21873	-87	-16419	3146	-22924	-306	-15259	3937	-16573	-148	-126	-119	-66	-61	-58	-110	38	-153	24	37	-75	-22	-57	81	-30	1
0.319167	-117	-1942	-263	-22074	-101	-14105	-9878	-14065	-164	-14462	-13059	-17362	-323	-14310	-14353	-14759	19	1544	5873	-22089	-424	-18419	4080	-22217	-56	-15874	2935	-23245	-338	-15038	4066	-17087	-155	-129	-120	-64	-63	-58	-103	40	-152	18	38	-73	-19	-55	84	-29	-3
0.320000	-111	-1770	-479	-22156	-149	-14079	-10136	-14100	-223	-14433	-13374	-17265	-187	-14327	-14628	-14714	-69	1746	5702	-22085	-629	-18039	4187	-22539	-87	-15325	2760	-23447	-447	-14831	4226	-17557	-149	-128	-119	-66	-59	-57	-103	37	-147	19	37	-75	-22	-57	81	-32	-1
0.320833	-132	-1590	-703	-22231	-84	-14041	-10391	-14139	-252	-14404	-13687	-17168	-118	-14340	-14896	-14681	52	1949	5533	-22096	-745	-17608	4241	-22796	-131	-14788	2622	-23531	-441	-14611	4393	-17982	-151	-130	-122	-66	-63	-60	-108	40	-146	19	36	-76	-24	-60	81	-31	-3
0.321667	-112	-1391	-935	-22305	-163	-14054	-10641	-14173	-130	-14374	-13997	-17067	-128	-14345	-15153	-14640	-176	2147	5378	-22118	-1255	-17135	4238	-22985	-74	-14275	2532	-23501	-361	-14385	4573	-18355	-152	-130	-120	-67	-65	-59	-104	40	-158	1	36	-78	-24	-58	84	-31	-6
0.322500	-78	-1189	-1177	-22367	-204	-14060	-10891	-14209	-100	-14346	-14295	-16966	-162	-14358	-15404	-14612	125	2336	5232	-22149	-558	-16643	4173	-23103	50	-13792	2499	-23377	-371	-14161	4751	-18680	-153	-127	-122	-70	-66	-58	-105	37	-156	17	34	-76	-23	-60	78	-33	-3
0.323333	-98	-966	-1425	-22436	-104	-14070	-11116	-14244	-105	-14320	-14584	-16877	-238	-14359	-15647	-14588	392	2525	5106	-22194	-576	-16110	4050	-23143	-17	-13354	2498	-23163	-279	-13941	4908	-18956	-133	-128	-122	-68	-67	-60	-111	37	-152	16	33	-79	-24	-63	80	-31	-1
0.324167	-148	-740	-1683	-22494	-166	-14084	-11382	-14275	-93	-14296	-14853	-16766	-176	-14360	-15877	-14569	75	2709	4994	-22242	-1339	-15582	3888	-23108	-86	-12957	2562	-22868	-241	-13716	5053	-19170	-147	-126	-119	-64	-67	-59	-105	42	-149	22	39	-74	-23	-55	85	-28	2
0.325000	-143	-500	-1934	-22544	-153	-14103	-11618	-14299	-166	-14273	-15106	-16667	-102	-14345	-16098	-14558	335	2885	4899	-22303	-1102	-15052	3653	-22966	-108	-12620	2662	-22535	-240	-13493	5171	-19340	-150	-127	-118	-65	-60	-55	-105	42	-151	20	35	-73	-22	-55	82	-28	-1
0.325833	-127	-262	-2199	-22599	-125	-14125	-11861	-14319	-219	-14254	-15348	-16576	-180	-14343	-16306	-14549	413	3047	4810	-22379	-1146	-14542	3387	-22756	-82	-12325	2827	-22148	-245	-13266	5279	-19448	-150	-125	-121	-60	-61	-55	-107	42	-150	22	34	-74	-21	-51	85	-26	2
0.326667	-124	-17	-2458	-22649	-90	-14157	-12103	-14335	-197	-14236	-15570	-16483	-202	-14333	-16521	-14553	366	3197	4741	-22457	-1199	-14053	3090	-22471	-40	-12077	2969	-21742	-171	-13039	5307	-19509	-153	-125	-119	-62	-65	-59	-104	40	-151	25	38	-76	-23	-55	84	-29	-1
0.327500	-138	228	-2723	-22697	-96	-14189	-12359	-14348	-236	-14223	-15775	-16401	-198	-14321	-16695	-14562	327	3333	4685	-22521	-1155	-13596	2767	-22121	-88	-11873	3154	-21327	-21	-12808	5326	-19513	-151	-129	-119	-63	-63	-56	-104	41	-154	17	38	-75	-23	-56	82	-34	-1
0.328333	-156	469	-2987	-22750	-176	-14221	-12615	-14355	-145	-14219	-15962	-16319	-132	-14309	-16870	-14579	-78	3451	4644	-22641	-1136	-13170	2438	-21706	-144	-11690	3346	-20914	-90	-12570	5309	-19468	-148	-137	-120	-63	-57	-59	-104	43	-151	19	36	-72	-23	-53	84	-27	-4
0.329167	-126	711	-3250	-22784	-177	-14254	-12880	-14353	-47	-14203	-16127	-16240	-129	-14289	-17018	-14599	327	3557	4616	-22739	-551	-12788	2111	-21248	-126	-11501	3529	-20521	-184	-12328	5259	-19366	-149	-125	-121	-63	-60	-56	-102	44	-151	17	34	-74	-19	-53	87	-26	0
0.330000	-111	952	-3514	-22859	-174	-14287	-13150	-14346	-115	-14191	-16275	-16165	-200	-14266	-17161	-14624	220	3636	4598	-22843	-1400	-12441	1795	-20751	-110	-11392	3701	-20141	-62	-12079	5179	-19219	-150	-125	-120	-64	-60	-38	-100	45	-149	22	36	-72	-22	-56	86	-29	0
0.330833	-153	1181	-3767	-22914	-239	-14321	-13428	-14340	-182	-14184	-16407	-16097	-306	-14249	-17278	-14658	-161	3708	4597	-22948	-1108	-12134	1500	-20235	-119	-11229	3841	-19797	12	-11822	5071	-19027	-151	-124	-120	-62	-62	-59	-100	43	-149	18	35	-70	-22	-52	88	-26	0
0.331667	-199	1408	-4022	-22974	-227	-14349	-13715	-14330	-129	-14172	-16522	-16027	-289	-14232	-17384	-14697	120	3730	4597	-23059	-1039	-11869	1229	-19709	-155	-11105	3949	-19486	-6	-11565	4945	-18794	-147	-124	-121	-67	-67	-64	-103	41	-153	-7	32	-75	-23	-57	85	-28	-3
0.332500	-153	1624	-4280	-23035	-141	-14377	-14010	-14311	-135	-14165	-16627	-15967	-203	-14205	-17460	-14732	-8	3784	4611	-23156	-1248	-11630	998	-19182	-248	-10950	4016	-19208	-98	-11300	4805	-18523	-149	-120	-117	-61	-63	-53	-101	42	-147	23	39	-73	-21	-57	89	-25	3
0.333333	-108	1834	-4508	-23095	-66	-14412	-14302	-14274	-16	-14141	-16689	-15903	-276	-14176	-17517	-14770	-68	3795	4629	-23259	-962	-11424	799	-18680	-270	-10774	4035	-18969	-56	-11037	4651	-18203	-148	-126	-119	-64	-62	-60	-103	40	-146	20	37	-73	-21	-56	85	-27	4
0.334167	-176	2028	-4743	-23157	-118	-14413	-14594	-14263	1	-14124	-16784	-15849	-316	-14151	-17558	-14807	-14	3784	4650	-23361	-824	-11237	649	-18204	-114	-10581	4002	-18768	-6	-10776	4487	-17899	-150	-127	-122	-66	-63	-57	-104	41	-152	20	30	-74	-23	-57	81	-29	-7
0.335000	-206	2209	-4970	-23221	-127	-14420	-14883	-14231	-142	-14102	-16851	-15801	-161	-14118	-17578	-14839	-252	3736	4674	-23448	-1340	-11065	540	-17770	-150	-10358	3922	-18594	-23	-10516	4325	-17548	-150	-125	-120	-63	-65	-61	-103	41	-154	23	36	-72	-25	-57	82	-28	-1
0.335833	-173	2377	-5178	-23274	-155	-14414	-15162	-14189	-143	-14071	-16893	-15750	-77	-14083	-17577	-14867	-273	3714	4698	-23529	-841	-10895	480	-17385	-275	-10114	3794	-18437	-49	-10260	4183	-17185	-151	-125	-119	-65	-62	-58	-102	44	-149	20	35	-72	-21	-57	85	-27	-1
0.336667	-189	2530	-5380	-23338	-81	-14396	-15426	-14146	-137	-14041	-16927	-15707	-59	-14043	-17558	-14881	182	3652	4719	-23603	-447	-10731	454	-17057	-273	-9850	3638	-18332	-8	-10013	4017	-16806	-147	-122	-120	-64	-60	-58	-124	41	-158	17	33	-73	-23	-58	81	-27	-4
0.337500	-137	2660	-5563	-23394	-61	-14366	-15675	-14089	-143	-13995	-16955	-15670	-101	-13997	-17525	-14888	-58	3571	4746	-23661	-909	-10541	470	-16787	-269	-9565	3442	-18232	1	-9777	3871	-16429	-152	-127	-124	-65	-62	-57	-105	43	-149	19	36	-76	-21	-56	81	-30	-1
0.338333	-101	2782	-5734	-23445	-94	-14323	-15905	-14027	-72	-13948	-16969	-15650	11	-13952	-17479	-14878	-11	3482	4746	-23710	-629	-10382	511	-16586	-268	-9272	3222	-18147	-39	-9555	3743	-16052	-146	-133	-118	-63	-60	-57	-96	42	-150	17	35	-73	-21	-53	84	-26	0
0.339167	-164	2878	-5890	-23500	-84	-14263	-16108	-13958	-3	-13893	-16962	-15615	12	-13905	-17420	-14854	58	3378	4745	-23753	-651	-10195	574	-16455	-273	-8969	2988	-18076	-100	-9349	3627	-15684	-147	-127	-119	-66	-65	-57	-103	43	-152	18	36	-75	-18	-56	82	-25	0
0.340000	-171	2964	-6030	-23544	-48	-14194	-16282	-13880	11	-13836	-16952	-15595	-293	-13856	-17350	-14819	-4	3260	4735	-23778	-703	-10001	664	-16388	-275	-8672	2743	-18010	-76	-9160	3521	-15325	-153	-129	-124	-67	-69	-57	-108	41	-142	17	32	-77	-27	-59	79	-31	-5
0.340833	-133	3023	-6156	-23594	-17	-14112	-16428	-13800	19	-13773	-16935	-15582	-273	-13800	-17269	-14764	114	3135	4712	-23792	-512	-9794	762	-16383	-267	-8383	2506	-17943	-42	-8981	3436	-14979	-152	-129	-127	-69	-65	-61	-107	40	-153	13	33	-74	-25	-60	79	-33	-5
0.341667	-195	3069	-6259	-23629	-52	-14010	-16535	-13710	36	-13699	-16896	-15571	-91	-13746	-17175	-14690	-183	3002	4681	-23794	-531	-9582	862	-16442	-227	-8108	2276	-17877	-85	-8824	3368	-14652	-155	-127	-122	-77	-76	-61	-108	37	-152	13	30	-76	-24	-59	76	-30	0
0.342500	-153	3091	-6343	-23669	-132	-13901	-16611	-13618	3	-13634	-16848	-15566	-119	-13684	-17073	-14599	-60	2865	4634	-23782	125	-9365	957	-16555	-207	-7856	2068	-17807	-79	-8679	3317	-14342	-151	-127	-124	-68	-65	-59	-110	36	-154	16	29	-77	-18	-59	78	-30	-3
0.343333	-94	3096	-6408	-23703	-80	-13779	-16649	-13525	-16	-13556	-16791	-15573	-27	-13627	-16960	-14494	181	2726	4571	-23762	-648	-9145	1050	-16710	-259	-7629	1875	-17738	-87	-8552	3281	-14054	-147	-129	-125	-68	-62	-58	-108	39	-151	15	34	-75	-23	-59	79	-31	-5
0.344167	-130	3084	-6456	-23726	-47	-13649	-16655	-13426	23	-13482	-16724	-15568	-118	-13564	-16839	-14375	-290	2581	4501	-23733	-748	-8933	1129	-16911	-248	-7432	1716	-17663	-63	-8433	3263	-13783	-147	-125	-120	-64	-61	-57	-109	39	-149	17	35	-75	-17	-58	85	-28	15
0.345000	-167	3055	-6493	-23753	0	-13515	-16627	-13330	16	-13406	-16643	-15573	-221	-13504	-16706	-14244	1	2432	4413	-23698	58	-8729	1196	-17135	-214	-7277	1587	-17588	-14	-8334	3259	-13542	-151	-126	-122	-63	-61	-58	-104	40	-151	19	36	-75	-21	-56	84	-30	-1
0.345833	-166	3006	-6516	-23773	2	-13373	-16570	-13243	19	-13331	-16568	-15582	-201	-13453	-16575	-14103	-154	2286	4321	-23656	-420	-8542	1244	-17391	-200	-7166	1488	-17498	32	-8248	3267	-13319	-147	-124	-120	-62	-62	-58	-102	41	-151	17	35	-73	-23	-52	82	-27	1
0.346667	-120	2941	-6529	-23797	15	-13239	-16489	-13159	42	-13253	-16482	-15598	-185	-13401	-16432	-13962	-114	2143	4213	-23611	-647	-8372	1275	-17658	-196	-7063	1420	-17421	89	-8176	3290	-13112	-161	-125	-125	-67	-64	-60	-102	43	-150	16	36	-75	-19	-57	84	-29	0
0.347500	-85	2867	-6529	-23816	26	-13104	-16385	-13087	-26	-13184	-16402	-15600	-122	-13354	-16286	-13801	-126	1994	4103	-23560	-514	-8227	1286	-17941	-318	-7014	1384	-17342	42	-8118	3324	-12934	-149	-126	-119	-66	-60	-57	-107	37	-148	17	35	-77	-34	-62	84	-31	0
0.348333	-90	2779	-6527	-23839	36	-12988	-16259	-13025	-11	-13113	-16311	-15608	-116	-13313	-16138	-13648	-276	1855	3985	-23512	-761	-8103	1285	-18223	-305	-6990	1378	-17259	-25	-8071	3361	-12778	-155	-131	-126	-68	-64	-61	-107	40	-151	13	33	-77	-24	-60	81	-32	-5
0.349167	-84	2681	-6518	-23857	-95	-12849	-16113	-12973	67	-13048	-16226	-15613	-185	-13271	-15987	-13493	-391	1716	3873	-23454	-642	-7989	1276	-18499	-213	-6990	1400	-17182	19	-8036	3419	-12636	-152	-127	-121	-65	-65	-57	-108	37	-151	19	34	-77	-26	-58	79	-30	4
0.350000	-76	2584	-6504	-23871	-27	-12727	-15956	-12930	49	-12996	-16137	-15610	-170	-13234	-15834	-13338	90	1584	3760	-23398	212	-7915	1258	-18765	-247	-7015	1445	-17099	17	-8009	3482	-12510	-147	-126	-146	-62	-63	-59	-109	38	-148	18	37	-74	-23	-57	84	-30	0
0.350833	-77	2480	-6498	-23882	-53	-12613	-15788	-12896	30	-12910	-16052	-15603	-197	-13206	-15680	-13176	-79	1454	3654	-23337	-270	-7856	1239	-18996	-304	-7055	1504	-17021	-9	-7998	3553	-12397	-148	-125	-119	-67	-64	-55	-108	42	-148	21	36	-75	-17	-56	77	-28	0
0.351667	-119	2372	-6483	-23893	-55	-12506	-15613	-12877	25	-12840	-15966	-15591	-183	-13173	-15513	-13020	-100	1327	3556	-23274	-306	-7811	1216	-19253	-335	-7108	1591	-16941	-26	-7991	3636	-12294	-147	-126	-115	-62	-58	-61	-105	43	-152	21	38	-70	-15	-52	86	-28	0
0.352500	-136	2265	-6480	-23902	35	-12401	-15432	-12870	-18	-12787	-15888	-15579	-82	-13147	-15374	-12872	88	1206	3468	-23208	-75	-7784	1205	-19467	-318	-7171	1688	-16863	-96	-7998	3725	-12204	-149	-125	-116	-63	-61	-52	-101	43	-150	19	38	-86	-19	-51	88	-24	0
0.353333	-120	2161	-6485	-23905	-42	-12305	-15253	-12872	43	-12712	-15811	-15563	-113	-13126	-15232	-12719	49	1087	3394	-23140	-30	-7767	1198	-19663	-294	-7230	1793	-16787	-136	-8013	3816	-12114	-147	-124	-117	-61	-60	-55	-105	42	-154	18	37	-70	-18	-52	86	-28	-3
0.354167	-149	2047	-6497	-23911	-66	-12213	-15083	-12882	3	-12675	-15737	-15542	-156	-13112	-15099	-12572	196	969	3327	-23064	174	-7766	1205	-19832	-292	-7292	1905	-16710	-68	-8038	3912	-12031	-151	-128	-124	-66	-62	-57	-108	39	-152	19	37	-74	-23	-59	86	-24	-4
0.355000	-146	1944	-6515	-23909	-22	-12127	-14908	-12896	-56	-12624	-15674	-15519	-159	-13102	-14972	-12409	81	859	3290	-22976	-67	-7774	1229	-19976	-335	-7351	2024	-16625	-70	-8062	4017	-11942	-150	-127	-118	-79	-60	-56	-107	41	-150	18	19	-75	-19	-53	85	-28	-3
0.355833	-141	1855	-6543	-23901	-31	-12037	-14736	-12916	-50	-12570	-15592	-15494	-189	-13094	-14852	-12256	108	755	3262	-22883	352	-7782	1274	-20091	-306	-7397	2149	-16530	-232	-8094	4127	-11846	-149	-127	-121	-67	-64	-58	-102	43	-152	16	35	-74	-21	-53	87	-28	-1
0.356667	-160	1732	-6577	-23887	89	-11958	-14572	-12949	36	-12526	-15516	-15472	-191	-13091	-14742	-12093	514	649	3255	-22779	108	-7797	1332	-20181	-266	-7440	2278	-16432	-252	-8131	4240	-11748	-159	-147	-124	-68	-66	-60	-107	38	-153	17	30	-76	-26	-57	80	-32	-1
0.357500	-146	1625	-6623	-23868	15	-11869	-14411	-12969	107	-12477	-15440	-15437	-211	-13089	-14637	-11916	-281	553	3260	-22657	-437	-7811	1416	-20244	-280	-7467	2413	-16310	-124	-8161	4360	-11634	-150	-126	-122	-64	-64	-60	-104	40	-152	22	36	-72	-25	-57	82	-28	0
0.358333	-113	1523	-6669	-23833	2	-11775	-14253	-12988	-10	-12429	-15348	-15408	-91	-13096	-14542	-11730	135	466	3282	-22525	422	-7829	1518	-20281	-288	-7488	2553	-16184	-72	-8190	4481	-11510	-148	-126	-107	-64	-64	-57	-103	41	-152	19	37	-75	-22	-56	84	-30	-4
0.359167	-141	1416	-6723	-23800	-23	-11681	-14097	-13011	-78	-12385	-15268	-15370	-138	-13101	-14454	-11534	93	378	3314	-22381	-68	-7847	1638	-20314	-293	-7503	2693	-16039	-131	-8214	4609	-11369	-150	-127	-124	-64	-64	-58	-105	40	-153	18	36	-72	-24	-55	86	-30	-1
0.360000	-160	1308	-6783	-23761	-127	-11578	-13937	-13033	-25	-12346	-15175	-15327	-151	-13141	-14374	-11327	0	293	3357	-22218	-94	-7866	1779	-20285	-290	-7513	2837	-15884	-142	-8233	4737	-11216	-152	-126	-119	-62	-66	-58	-104	41	-127	22	35	-69	-22	-55	85	-29	-4
0.360833	-169	1195	-6843	-23712	-121	-11470	-13788	-13055	17	-12307	-15077	-15287	-212	-13133	-14300	-11103	-91	213	3404	-22052	-33	-7887	1935	-20258	-299	-7519	2984	-15709	-137	-8247	4874	-11041	-149	-127	-122	-62	-62	-62	-104	39	-153	17	33	-73	-25	-55	85	-28	-4
0.361667	-135	1081	-6903	-23660	49	-11355	-13640	-13072	-41	-12269	-14959	-15240	-103	-13153	-14231	-10870	-313	132	3452	-21874	-190	-7917	2110	-20209	-242	-7517	3146	-15519	-119	-8249	5015	-10858	-152	-128	-124	-64	-58	-58	-103	40	-152	21	34	-73	-21	-57	80	-28	1
0.362500	-149	967	-6957	-23607	11	-11236	-13491	-13093	-88	-12237	-14854	-15179	-40	-13178	-14168	-10625	-584	56	3498	-21699	-325	-7948	2282	-20146	-235	-7520	3309	-15316	-61	-8243	5159	-10660	-148	-127	-120	-65	-60	-60	-104	40	-153	15	33	-76	-21	-59	84	-30	-4
0.363333	-176	848	-7011	-23551	13	-11107	-13341	-13094	-22	-12201	-14728	-15109	-60	-13208	-14111	-10372	-182	-18	3536	-21501	367	-7984	2497	-20070	-306	-7524	3484	-15100	-70	-8227	5309	-10451	-150	-126	-120	-66	-63	-57	-100	39	-151	19	34	-69	-21	-58	84	-29	0
0.364167	-134	733	-7050	-23487	-39	-10978	-13187	-13128	-97	-12168	-14599	-15027	-165	-13241	-14053	-10111	-146	-91	3590	-21312	-107	-8027	2710	-19987	-308	-7530	3662	-14879	-205	-8205	5469	-10228	-148	-125	-119	-60	-63	-55	-102	42	-148	20	34	-74	-24	-55	86	-29	1
0.365000	-125	616	-7087	-23432	-56	-10846	-13021	-13148	-171	-12137	-14462	-14929	-130	-13290	-13992	-9850	-371	-165	3577	-21133	-340	-8075	2928	-19890	-262	-7541	3847	-14655	-286	-8178	5625	-10008	-148	-125	-121	-64	-66	-63	-108	41	-148	17	34	-76	-21	-58	82	-31	0
0.365833	-196	501	-7112	-23370	-49	-10713	-12884	-13168	-110	-12110	-14327	-14814	-72	-13311	-13960	-9594	-309	-241	3577	-20956	-124	-8128	3153	-19789	-323	-7560	4041	-14443	-235	-8137	5787	-9787	-150	-125	-118	-63	-64	-56	-102	41	-153	20	35	-74	-22	-56	82	-31	-6
0.366667	-200	388	-7126	-23312	-8	-10582	-12728	-13187	-96	-12080	-14179	-14672	-181	-13346	-13910	-9337	-90	-320	3553	-20797	-115	-8189	3378	-19689	-358	-7589	4238	-14203	-249	-8094	5942	-9568	-150	-129	-144	-65	-60	-59	-105	38	-153	18	36	-74	-23	-57	82	-29	0
0.367500	-142	282	-7130	-23259	20	-10451	-12570	-13210	-113	-12050	-14032	-14527	-216	-13384	-13879	-9091	99	-400	3505	-20624	17	-8254	3612	-19587	-238	-7622	4435	-13986	-310	-8049	6120	-9361	-151	-127	-119	-64	-63	-58	-103	33	-147	42	34	-76	-22	-55	82	-39	-3
0.368333	-119	178	-7122	-23209	-13	-10329	-12411	-13251	-117	-12022	-13881	-14358	-167	-13418	-13819	-8849	33	-483	3439	-20535	-137	-8325	3844	-19490	-234	-7662	4633	-13783	-299	-8001	6274	-9163	-151	-127	-125	-63	-61	-57	-110	40	-154	16	35	-74	-21	-57	79	-28	0
0.369167	-118	76	-7110	-23159	-70	-10213	-12253	-13255	-74	-11995	-13728	-14170	-197	-13451	-13775	-8620	-246	-569	3350	-20440	141	-8405	4075	-19343	-199	-7707	4825	-13590	-203	-7956	6454	-8984	-149	-128	-122	-65	-60	-58	-105	41	-152	19	36	-74	-22	-56	82	-27	0
0.370000	-158	-15	-7088	-23117	-70	-10108	-12095	-13267	-25	-11969	-13576	-13963	-166	-13478	-13726	-8401	124	-658	3243	-20358	188	-8482	4306	-19287	-231	-7760	5013	-13423	-245	-7910	6620	-8823	-145	-125	-121	-67	-58	-61	-104	42	-147	20	30	-79	-18	-55	85	-29	-1
0.370833	-182	-107	-7063	-23079	-53	-10014	-11941	-13285	-36	-11938	-13421	-13751	-191	-13509	-13680	-8200	-394	-752	3110	-20305	-693	-8565	4526	-19193	-365	-7818	5192	-13267	-268	-7869	6778	-8685	-146	-127	-120	-65	-60	-58	-102	41	-148	18	38	-72	-18	-58	84	-27	0
0.371667	-155	-191	-7031	-23043	7	-9935	-11789	-13293	9	-11909	-13264	-13528	-247	-13532	-13630	-8015	-181	-845	2966	-20280	230	-8650	4742	-19102	-288	-7876	5362	-13138	-114	-7830	6932	-8573	-147	-121	-120	-64	-58	-59	-102	41	-147	20	38	-73	-18	-56	80	-28	3
0.372500	-148	-275	-6998	-23015	24	-9871	-11643	-13297	4	-11880	-13112	-13287	-210	-13553	-13581	-7847	-85	-944	2797	-20277	-23	-8734	4947	-19009	-217	-7936	5515	-13031	-164	-7797	7075	-8484	-147	-124	-122	-64	-61	-59	-102	39	-149	19	39	-72	-39	-56	86	-26	1
0.373333	-155	-357	-6965	-22981	5	-9828	-11504	-13284	-83	-11853	-12961	-13051	-197	-13570	-13530	-7695	-267	-1047	2633	-20297	-62	-8818	5142	-18926	-198	-8011	5648	-12957	-198	-7772	7207	-8430	-152	-129	-122	-68	-66	-61	-109	39	-154	16	30	-79	-26	-60	77	-34	-4
0.374167	-161	-443	-6939	-22970	-70	-9802	-11375	-13286	-167	-11826	-12814	-12814	-181	-13582	-13476	-7567	-280	-1152	2455	-20338	-59	-8898	5323	-18838	-162	-8057	5769	-12897	-81	-7744	7325	-8396	-153	-131	-126	-67	-63	-62	-110	36	-151	15	35	-86	-19	-59	80	-19	-4
0.375000	-112	-525	-6915	-22946	51	-9772	-11245	-13266	-137	-11799	-12670	-12572	-121	-13590	-13416	-7452	-105	-1257	2279	-20379	-34	-8978	5494	-18753	-150	-8108	5875	-12865	-189	-7724	7430	-8392	-149	-129	-122	-73	-61	-62	-105	39	-150	12	30	-78	-21	-60	79	-35	0
0.375833	-100	-593	-6896	-22924	-21	-9791	-11131	-13238	-107	-11774	-12517	-12345	-186	-13590	-13350	-7349	-387	-1365	2107	-20434	-560	-9049	5649	-18651	-178	-8154	5962	-12854	-95	-7700	7525	-8404	-151	-130	-126	-68	-64	-59	-107	38	-156	13	30	-75	-24	-49	79	-26	-3
0.376667	-117	-695	-6883	-22902	-30	-9812	-11023	-13199	-91	-11754	-12370	-12116	-292	-13587	-13283	-7272	51	-1469	1939	-20491	217	-9119	5792	-18571	-131	-8183	6035	-12856	-5	-7677	7600	-8444	-152	-131	-125	-68	-63	-59	-110	40	-153	17	33	-77	-24	-57	79	-34	-4
0.377500	-133	-781	-6881	-22881	-29	-9844	-10930	-13154	-23	-11725	-12228	-11908	-350	-13585	-13210	-7203	160	-1561	1784	-20543	148	-9185	5916	-18474	-67	-8207	6093	-12876	-17	-7653	7666	-8496	-151	-129	-121	-68	-65	-61	-105	38	-153	17	54	-79	-24	-58	81	-32	-1
0.378333	-181	-880	-6886	-22860	-42	-9892	-10842	-13125	-64	-11704	-12083	-11706	-215	-13580	-13132	-7155	-56	-1677	1639	-20597	-300	-9246	6030	-18372	-41	-8215	6143	-12910	-44	-7622	7714	-8561	-158	-131	-101	-69	-64	-63	-104	39	-152	15	32	-76	-23	-59	81	-31	0
0.379167	-151	-974	-6900	-22834	1	-9948	-10766	-13048	-118	-11685	-11948	-11522	-96	-13571	-13051	-7121	271	-1760	1517	-20634	-102	-9300	6129	-18268	-22	-8215	6182	-12958	0	-7589	7748	-8640	-150	-129	-122	-70	-60	-62	-104	36	-146	18	44	-76	-24	-80	80	-33	1
0.380000	-128	-1082	-6924	-22809	-55	-10016	-10695	-12954	-110	-11674	-11836	-11344	-252	-13566	-12966	-7096	146	-1883	1407	-20665	215	-9361	6213	-18155	-78	-8203	6216	-13007	-22	-7549	7766	-8743	-149	-129	-121	-48	-64	-63	-107	37	-153	15	33	-76	-24	-59	79	-32	-3
0.380833	-144	-1190	-6959	-22782	-111	-10092	-10636	-12928	-137	-11660	-11682	-11183	-311	-13562	-12883	-7086	72	-1959	1320	-20681	802	-9413	6287	-18041	-87	-8180	6239	-13065	-182	-7506	7770	-8807	-150	-131	-124	-70	-62	-62	-108	37	-155	13	32	-80	-24	-60	78	-34	-9
0.381667	-158	-1304	-6999	-22751	-26	-10174	-10577	-12874	-126	-11657	-11553	-11032	-149	-13560	-12793	-7085	-4	-2088	1253	-20677	552	-9464	6346	-17923	-93	-8153	6263	-13125	-222	-7455	7770	-8892	-149	-132	-133	-68	-66	-63	-109	28	-155	10	28	-82	-23	-62	75	-38	-5
0.382500	-198	-1421	-7053	-22722	-26	-10256	-10522	-12814	-88	-11652	-11431	-10891	-155	-13559	-12704	-7089	-415	-2187	1211	-20662	495	-9511	6403	-17795	-94	-8117	6294	-13184	-267	-7404	7764	-8967	-155	-131	-126	-73	-65	-63	-110	18	-154	10	29	-81	-24	-58	77	-35	-3
0.383333	-188	-1534	-7103	-22686	-56	-10366	-10465	-12756	-134	-11651	-11310	-10758	-170	-13559	-12612	-7091	26	-2288	1186	-20617	903	-9556	6448	-17663	-82	-8074	6325	-13238	-213	-7348	7775	-9027	-153	-128	-125	-70	-66	-62	-107	34	-154	13	32	-79	-24	-61	78	-34	1
0.384167	-146	-1648	-7159	-22648	-125	-10418	-10396	-12700	-146	-11648	-11188	-10632	-108	-13561	-12537	-7094	-800	-2390	1183	-20564	-267	-9594	6499	-17527	-111	-8033	6363	-13290	-227	-7284	7752	-9080	-148	-130	-122	-70	-61	-57	-103	38	-149	17	32	-80	-21	-59	82	-14	0
0.385000	-146	-1761	-7220	-22612	-128	-10499	-10349	-12654	-43	-11654	-11079	-10504	-155	-13569	-12428	-7100	-964	-2491	1196	-20502	577	-9636	6539	-17391	-83	-7998	6405	-13338	-220	-7227	7740	-9119	-150	-130	-128	-69	-61	-60	-101	39	-154	16	32	-80	-23	-58	86	-30	-5
0.385833	-163	-1856	-7287	-22576	-160	-10579	-10238	-12611	-51	-11664	-10970	-10398	-263	-13581	-12342	-7104	-668	-2599	1225	-20434	836	-9676	6582	-17254	-127	-7964	6453	-13379	-91	-7173	7734	-9145	-149	-126	-120	-68	-65	-60	-103	37	-153	17	33	-75	-15	-59	82	-32	0
0.386667	-174	-1976	-7353	-22541	-224	-10654	-10143	-12580	-127	-11674	-10870	-10289	-281	-13598	-12259	-7103	-840	-2698	1262	-20358	638	-9710	6622	-17121	-183	-7931	6506	-13419	-136	-7129	7731	-9153	-149	-109	-120	-68	-60	-61	-107	38	-151	17	33	-75	-24	-61	81	-32	0
0.387500	-149	-2080	-7424	-22505	-217	-10730	-10035	-12551	-130	-11690	-10773	-10177	-133	-13622	-12179	-7091	-589	-2802	1304	-20282	418	-9748	6666	-16993	-230	-7910	6569	-13450	-139	-7088	7737	-9152	-149	-127	-119	-69	-62	-63	-107	38	-150	16	62	-74	-21	-57	84	-31	0
0.388333	-151	-2179	-7494	-22472	-65	-10803	-9904	-12551	-191	-11710	-10684	-10067	-39	-13647	-12101	-7078	-281	-2907	1348	-20208	512	-9780	6717	-16870	-122	-7900	6636	-13479	-129	-7054	7709	-9137	-149	-127	-121	-73	-62	-59	-103	38	-150	17	34	-75	-24	-60	81	-31	0
0.389167	-198	-2275	-7569	-22444	-102	-10876	-9759	-12519	-213	-11734	-10600	-9959	-126	-13671	-12029	-7061	-679	-3010	1389	-20138	-50	-9811	6773	-16752	-147	-7902	6710	-13502	-133	-7036	7772	-9112	-148	-125	-120	-69	-63	-58	-110	37	-153	16	35	-70	-23	-58	81	-29	-3
0.390000	-217	-2368	-7645	-22416	-137	-10946	-9592	-12510	-187	-11764	-10524	-9849	-184	-13698	-11961	-7039	-447	-3112	1422	-20072	397	-9838	6831	-16639	-193	-7913	6785	-13526	-132	-7035	7800	-9069	-128	-130	-124	-68	-67	-64	-107	34	-150	15	33	-76	-24	-62	80	-33	-5
0.390833	-152	-2459	-7723	-22395	-130	-11016	-9410	-12516	-176	-11804	-10455	-9739	-191	-13725	-11895	-7006	38	-3207	1447	-20016	298	-9861	6904	-16536	-148	-7934	6866	-13542	-167	-7040	7849	-9035	-148	-127	-119	-65	-63	-58	-103	37	-149	16	35	-73	-23	-56	86	-29	-1
0.391667	-121	-2547	-7798	-22371	-135	-11081	-9202	-12514	-108	-11841	-10385	-9628	-141	-13750	-11825	-6969	-228	-3295	1455	-19974	-315	-9880	6983	-16442	-224	-7962	6948	-13556	-131	-7061	7898	-8994	-130	-128	-121	-66	-61	-56	-102	38	-148	18	37	-73	-15	-53	86	-26	0
0.392500	-171	-2630	-7876	-22354	-132	-11152	-8980	-12520	-124	-11889	-10322	-9517	-128	-13772	-11759	-6888	40	-3379	1448	-19941	-149	-9894	7069	-16356	-264	-8003	7034	-13572	-136	-7097	7957	-8948	-146	-122	-117	-64	-60	-59	-98	42	-151	20	35	-73	-18	-55	85	-25	3
0.393333	-232	-2725	-7961	-22345	-77	-11222	-8745	-12534	-134	-11940	-10262	-9411	-179	-13793	-11694	-6897	92	-3462	1417	-19925	-110	-9902	7158	-16281	-204	-8050	7119	-13583	-186	-7146	8011	-8910	-148	-124	-120	-67	-64	-56	-107	40	-152	20	36	-72	-24	-55	84	-26	0
0.394167	-195	-2815	-8045	-22333	-79	-11297	-8498	-12547	-102	-12000	-10209	-9315	-178	-13814	-11629	-6862	132	-3538	1369	-19920	-146	-9909	7255	-16212	-207	-8105	7203	-13597	-199	-7216	8082	-8878	-150	-127	-122	-68	-63	-58	-103	41	-150	15	32	-79	-25	-58	82	-29	-1
0.395000	-182	-2916	-8142	-22333	-94	-11377	-8241	-12555	-114	-12061	-10149	-9214	-154	-13824	-11554	-6832	510	-3615	1301	-19930	-425	-9907	7359	-16145	-201	-8162	7288	-13598	-134	-7290	8153	-8851	-148	-127	-117	-65	-64	-57	-105	41	-149	18	38	-74	-21	-53	85	-28	0
0.395833	-196	-3020	-8232	-22327	-92	-11454	-7978	-12562	-138	-12126	-10088	-9129	-194	-13841	-11474	-6808	157	-3685	1219	-19946	-563	-9901	7471	-16080	-128	-8216	7375	-13598	-48	-7376	8223	-8833	-147	-126	-118	-66	-63	-57	-103	40	-149	21	34	-74	-29	-55	79	-28	-1
0.396667	-172	-3128	-8333	-22336	-97	-11536	-7712	-12563	-58	-12191	-10024	-9047	-144	-13843	-11386	-6791	518	-3752	1119	-19970	136	-9890	7582	-16015	-86	-8278	7463	-13605	-156	-7470	8293	-8825	-146	-126	-119	-65	-62	-60	-107	41	-150	22	38	-73	-21	-57	85	-30	0
0.397500	-211	-3240	-8438	-22331	-78	-11617	-7447	-12553	-171	-12254	-9955	-8953	-153	-13860	-11285	-6780	252	-3822	1007	-20005	-936	-9875	7703	-15948	-72	-8333	7551	-13581	-133	-7568	8363	-8827	-151	-125	-119	-67	-60	-58	-104	41	-151	20	36	-73	-22	-53	84	-30	-3
0.398333	-197	-3364	-8544	-22334	-111	-11708	-7188	-12542	-213	-12318	-9879	-8916	-133	-13847	-11174	-6778	-204	-3892	882	-20052	-565	-9857	7821	-15880	19	-8389	7642	-13563	-186	-7673	8429	-8840	-148	-128	-124	-68	-63	-59	-104	39	-154	12	35	-75	-22	-56	84	-30	-1
0.399167	-151	-3495	-8658	-22344	-132	-11790	-6931	-12514	-117	-12381	-9795	-8865	-116	-13845	-11053	-6793	475	-3960	757	-20097	-131	-9833	7943	-15797	-30	-8436	7731	-13529	-184	-7774	8491	-8863	-151	-129	-119	-64	-61	-59	-105	42	-150	19	37	-75	-19	-41	84	-8	1
0.400000	-151	-3628	-8763	-22351	-126	-11872	-6683	-12474	-146	-12437	-9698	-8826	-183	-13836	-10915	-6796	111	-4029	627	-20144	-515	-9806	8064	-15709	-125	-8481	7818	-13493	-159	-7876	8544	-8899	-149	-131	-119	-67	-61	-59	-109	38	-152	17	33	-75	-23	-55	82	-29	0
0.400833	-158	-3766	-8870	-22359	-99	-11963	-6449	-12425	-121	-12485	-9594	-8796	-212	-13829	-10772	-6814	45	-4104	501	-20198	-648	-9774	8177	-15609	-137	-8516	7907	-13445	-291	-7969	8595	-8938	-151	-125	-122	-66	-62	-57	-102	42	-153	2	34	-74	-26	-53	96	-29	-4
0.401667	-170	-3906	-8974	-22362	-94	-12047	-6230	-12368	-121	-12536	-9482	-8781	-248	-13819	-10615	-6833	328	-4173	384	-20251	-535	-9743	8294	-15494	-159	-8545	7995	-13388	-147	-8068	8639	-8990	-153	-127	-118	-65	-65	-58	-102	44	-151	17	34	-77	-23	-53	86	-27	0
0.402500	-187	-4051	-9075	-22369	-87	-12131	-6026	-12287	-191	-12572	-9359	-8776	-117	-13808	-10452	-6854	19	-4248	274	-20330	-1124	-9709	8398	-15373	-163	-8570	8084	-13326	-82	-8140	8676	-9055	-149	-127	-124	-66	-61	-59	-108	41	-146	21	29	-74	-23	-58	84	-29	-1
0.403333	-169	-4193	-9158	-22402	-86	-12217	-5835	-12199	-142	-12609	-9227	-8775	-109	-13803	-10273	-6874	146	-4318	174	-20365	-768	-9671	8498	-15239	-206	-8588	8166	-13255	-77	-8210	8713	-9120	-148	-126	-117	-66	-64	-56	-105	43	-150	22	35	-79	-23	-57	85	-29	0
0.404167	-135	-4336	-9232	-22378	-33	-12298	-5660	-12101	-9	-12638	-9089	-8793	-143	-13789	-10092	-6891	813	-4397	95	-20423	-297	-9635	8586	-15095	-171	-8598	8253	-13181	-66	-8263	8741	-9192	-148	-122	-114	-64	-63	-58	-99	45	-148	19	40	-70	-22	-51	91	-27	1
0.405000	-150	-4478	-9295	-22379	-114	-12382	-5498	-11972	79	-12669	-8949	-8798	-93	-13783	-9912	-6903	446	-4458	21	-20482	-923	-9593	8666	-14945	-102	-8606	8325	-13102	-96	-8310	8754	-9267	-146	-125	-98	-62	-59	-55	-104	44	-147	22	39	-69	-22	-55	82	-28	2
0.405833	-176	-4620	-9335	-22379	40	-12467	-5356	-11888	67	-12700	-8813	-8816	-228	-13777	-9733	-6908	419	-4519	-39	-20547	-811	-9564	8727	-14792	-156	-8608	8392	-13027	-166	-8342	8785	-9346	-151	-127	-118	-66	-63	-58	-103	42	-151	20	36	-73	-10	-52	85	-29	-3
0.406667	-152	-4755	-9361	-22378	351	-12548	-5230	-11777	-43	-12727	-8673	-8841	-410	-13777	-9560	-6910	473	-4576	-81	-20614	-641	-9531	8780	-14637	-185	-8641	8447	-12954	299	-8365	8793	-9428	-151	-128	-119	-67	-67	-60	-103	39	-151	18	36	-76	-27	-58	80	-32	-1
0.407500	-129	-4888	-9367	-22374	355	-12642	-5119	-11656	-228	-12757	-8543	-8863	-384	-13775	-9410	-6895	335	-4622	-110	-20684	-643	-9500	8820	-14479	-169	-8607	8502	-12883	2147	-8371	8816	-9503	-148	-129	-118	-67	-46	-61	-107	42	-151	11	39	-74	-23	-57	80	-31	0
0.408333	-173	-5012	-9351	-22371	207	-12734	-5013	-11527	-269	-12790	-8415	-8880	-247	-13776	-9226	-6873	487	-4654	-128	-20754	-614	-9474	8855	-14318	-137	-8609	8543	-12821	2731	-8370	8846	-9577	-156	-129	-119	-70	-62	-59	-103	38	-154	19	33	-74	-22	-55	80	-32	-5
0.409167	-187	-5122	-9316	-22361	158	-12828	-4925	-11402	-263	-12825	-8297	-8899	-321	-13780	-9070	-6838	147	-4674	-135	-20829	-836	-9450	8874	-14166	-186	-8600	8577	-12761	1948	-8366	8845	-9644	-154	-130	-119	-67	-62	-60	-104	37	-158	16	36	-77	-23	-57	82	-33	-1
0.410000	-169	-5228	-9263	-22343	103	-12948	-4850	-11273	-352	-12861	-8187	-8916	-365	-13776	-8927	-6796	299	-4677	-133	-20906	-302	-9434	8888	-14016	-169	-8593	8601	-12713	1710	-8377	8859	-9706	-151	-126	-122	-67	-63	-59	-104	39	-150	18	36	-76	-26	-58	80	-28	-1
0.410833	-153	-5320	-9187	-22337	163	-13031	-4781	-11151	-366	-12908	-8092	-8931	-251	-13783	-8789	-6743	475	-4675	-119	-20984	-990	-9421	8894	-13875	-156	-8586	8616	-12678	1311	-8343	8873	-9755	-149	-126	-120	-66	-60	-59	-104	40	-129	20	34	-76	-17	-57	82	-29	0
0.411667	-131	-5407	-9092	-22321	127	-13139	-4723	-11023	-253	-12959	-8006	-8937	-87	-13784	-8664	-6684	-200	-4630	-110	-21063	-1017	-9414	8893	-13743	-220	-8583	8629	-12647	933	-8329	8881	-9798	-150	-122	-117	-67	-64	-57	-100	40	-148	22	36	-70	-21	-55	81	-28	1
0.412500	-126	-5474	-8994	-22301	52	-13257	-4677	-10904	-214	-13014	-7932	-8952	-93	-13790	-8549	-6620	233	-4575	-91	-21145	-229	-9414	8886	-13622	-151	-8581	8629	-12631	587	-8320	8899	-9828	-146	-125	-118	-66	-61	-55	-105	40	-146	38	35	-74	-22	-57	84	-30	1
0.413333	-98	-5536	-8880	-22282	-52	-13381	-4637	-10784	-314	-13074	-7864	-8951	-255	-13800	-8443	-6556	-1	-4516	-75	-21231	-576	-9425	8876	-13515	-8	-8578	8628	-12624	260	-8315	8909	-9848	-145	-126	-120	-70	-61	-59	-102	40	-148	19	34	-74	-21	-58	80	-34	0
0.414167	-50	-5584	-8760	-22261	-64	-13511	-4608	-10670	-276	-13148	-7816	-8957	-200	-13812	-8347	-6494	-149	-4442	-60	-21308	-426	-9439	8858	-13426	11	-8589	8615	-12628	192	-8323	8914	-9862	-149	-131	-120	-69	-65	-61	-111	37	-153	17	34	-77	-31	-64	76	-33	-4
0.415000	9	-5622	-8636	-22236	-68	-13647	-4583	-10544	-271	-13221	-7767	-8963	-185	-13825	-8249	-6434	-15	-4356	-41	-21390	-202	-9463	8840	-13346	71	-8598	8601	-12640	-110	-8328	8923	-9865	-156	-136	-126	-69	-64	-63	-112	28	-158	15	32	-80	-29	-64	77	-36	-8
0.415833	-3	-5640	-8505	-22198	-61	-13777	-4560	-10448	-305	-13294	-7722	-8965	-143	-13842	-8157	-6379	-87	-4265	-18	-21466	-638	-9485	8826	-13279	0	-8608	8581	-12657	-403	-8340	8932	-9845	-152	-129	-125	-69	-65	-61	-108	35	-153	18	24	-78	-25	-62	79	-34	-7
0.416667	-31	-5641	-8377	-22161	-188	-13908	-4543	-10338	-250	-13371	-7677	-8967	-200	-13857	-8054	-6323	-405	-4149	1	-21530	-579	-9516	8800	-13225	-178	-8624	8556	-12683	-472	-8354	8942	-9817	-152	-131	-124	-67	-62	-59	-108	37	-154	16	34	-78	-23	-59	79	-33	-8
0.417500	-52	-5632	-8247	-22121	-144	-14031	-4518	-10227	-222	-13450	-7631	-8974	-267	-13876	-7952	-6280	314	-4038	23	-21598	291	-9551	8778	-13186	-177	-8645	8524	-12711	-594	-8381	8943	-9787	-154	-90	-121	-67	-64	-58	-113	35	-153	16	33	-77	-19	-61	81	-35	-1
0.418333	-92	-5607	-8126	-22073	-170	-14151	-4501	-10122	-139	-13529	-7569	-8987	-272	-13900	-7843	-6245	158	-3921	43	-21657	-555	-9589	8751	-13165	-197	-8672	8521	-12745	-720	-8400	8949	-9744	-148	-128	-122	-67	-62	-58	-110	36	-154	16	34	-76	-22	-63	82	-30	0
0.419167	-95	-5570	-8007	-22026	-238	-14263	-4479	-10017	-145	-13608	-7502	-9017	-238	-13929	-7730	-6218	-18	-3806	69	-21711	-2084	-9627	8718	-13153	-194	-8703	8453	-12781	-749	-8426	8948	-9698	-153	-131	-124	-66	-61	-56	-107	37	-151	17	38	-75	-21	-55	80	-33	0
0.420000	-113	-5516	-7896	-21973	-166	-14365	-4453	-9915	-245	-13689	-7425	-9026	-91	-13961	-7600	-6199	16	-3691	93	-21760	-2753	-9667	8683	-13156	-207	-8739	8404	-12822	-807	-8431	8948	-9646	-149	-128	-125	-65	-64	-57	-108	38	-152	17	28	-77	-23	-59	81	-32	-1
0.420833	-150	-5455	-7793	-21920	-265	-14462	-4431	-9817	-254	-13768	-7334	-9052	-125	-14004	-7481	-6194	13	-3579	118	-21804	-2232	-9709	8641	-13173	-241	-8774	8353	-12861	-972	-8473	8944	-9597	-151	-130	-125	-67	-65	-58	-109	37	-152	16	37	-77	-22	-62	80	-32	-3
0.421667	-170	-5380	-7692	-21861	-256	-14545	-4406	-9727	-197	-13852	-7232	-9080	-195	-14051	-7320	-6197	247	-3463	147	-21846	-1807	-9749	8597	-13206	-229	-8814	8290	-12902	-1095	-8491	8931	-9548	-147	-129	-122	-66	-62	-59	-109	36	-150	15	32	-78	-26	-61	80	-31	-1
0.422500	-178	-5299	-7601	-21809	-185	-14615	-4379	-9635	-217	-13940	-7115	-9110	-239	-14102	-7166	-6211	-73	-3356	174	-21886	-1975	-9789	8550	-13252	-178	-8854	8226	-12949	-1009	-8507	8926	-9499	-150	-131	-125	-68	-60	-63	-112	36	-154	16	39	-77	-24	-61	77	-34	-1
0.423333	-128	-5207	-7510	-21749	-217	-14670	-4347	-9553	-173	-14017	-6985	-9142	-352	-14165	-7009	-6233	-136	-3246	199	-21920	-1309	-9824	8495	-13313	-100	-8891	8154	-12995	-1024	-8518	8907	-9456	-152	-131	-126	-69	-64	-66	-110	33	-153	12	29	-79	-28	-64	78	-34	5
0.424167	-143	-5108	-7428	-21691	-119	-14718	-4312	-9469	-21	-14096	-6880	-9168	-284	-14223	-6842	-6258	136	-3126	232	-21950	-1267	-9853	8442	-13377	-132	-8925	8080	-13034	-1043	-8512	8898	-9416	-147	-125	-122	-65	-63	-66	-108	40	-151	16	34	-70	-22	-59	82	-30	1
0.425000	-181	-5005	-7341	-21621	-232	-14741	-4271	-9367	-41	-14176	-6677	-9186	-296	-14290	-6673	-6282	-593	-3008	262	-21980	-1577	-9876	8390	-13459	-223	-8956	8001	-13076	-1023	-8507	8879	-9385	-148	-126	-119	-65	-61	-58	-108	39	-151	13	35	-75	-19	-59	78	-32	-1
0.425833	-168	-4901	-7260	-21572	-202	-14767	-4237	-9324	-38	-14262	-6518	-9206	-255	-14359	-6502	-6323	-8	-2885	285	-22008	-283	-9897	8334	-13554	-194	-8983	7916	-13119	-921	-8497	8857	-9359	-149	-126	-121	-66	-62	-63	-109	35	-149	18	33	-77	-23	-59	82	-31	-1
0.426667	-203	-4798	-7178	-21520	-139	-14783	-4196	-9262	-17	-14352	-6350	-9220	-197	-14429	-6333	-6364	-114	-2761	306	-22036	-472	-9910	8278	-13654	-158	-8997	7831	-13150	-923	-8479	8836	-9345	-152	-128	-125	-68	-61	-61	-108	37	-152	18	33	-72	-22	-59	80	-31	-5
0.427500	-217	-4681	-7098	-21468	-178	-14789	-4157	-9211	148	-14438	-6177	-9222	-159	-14499	-6167	-6404	-328	-2624	325	-22057	-248	-9918	8224	-13763	-110	-9017	7743	-13203	-1018	-8460	8812	-9336	-153	-135	-125	-65	-58	-60	-108	35	-154	15	34	-73	-23	-57	80	-31	-4
0.428333	-218	-4566	-7021	-21417	-139	-14787	-4113	-9162	320	-14527	-6002	-9225	-178	-14567	-6007	-6456	-380	-2476	340	-22077	258	-9922	8184	-13881	-169	-9020	7656	-13239	-985	-8465	8785	-9344	-149	-127	-122	-66	-61	-61	-109	38	-149	17	35	-74	-21	-59	80	-30	0
0.429167	-245	-4456	-6939	-21377	-29	-14787	-4068	-9125	101	-14614	-5834	-9221	-194	-14632	-5849	-6501	-306	-2309	356	-22089	40	-9918	8119	-14004	-290	-9020	7569	-13271	-920	-8413	8754	-9354	-147	-127	-121	-65	-61	-64	-108	38	-146	13	41	-81	-21	-55	82	-34	-5
0.430000	-268	-4340	-6859	-21336	-202	-14785	-4018	-9094	-128	-14695	-5667	-9213	-256	-14696	-5694	-6555	-848	-2144	365	-22094	-153	-9909	8068	-14130	-270	-9001	7487	-13300	-823	-8389	8709	-9375	-151	-129	-121	-67	-60	-61	-105	37	-150	20	33	-75	-19	-57	81	-33	-1
0.430833	-224	-4213	-6776	-21300	-194	-14782	-3965	-9075	-206	-14771	-5509	-9201	-61	-14750	-5547	-6611	-363	-1954	378	-22085	1095	-9890	8018	-14258	-108	-8994	7407	-13323	-794	-8367	8691	-9405	-146	-126	-120	-65	-60	-60	-102	42	-149	18	33	-75	-18	-55	80	-29	2
0.431667	-268	-4089	-6696	-21265	-119	-14779	-3913	-9059	-194	-14839	-5357	-9189	-95	-14800	-5408	-6671	-212	-1763	386	-22067	868	-9876	7967	-14387	-116	-8977	7332	-13337	-859	-8353	8656	-9446	-149	-129	-122	-68	-65	-65	-108	36	-150	15	36	-74	-25	-58	82	-29	0
0.432500	-268	-3948	-6617	-21237	-168	-14779	-3853	-9044	-221	-14899	-5215	-9179	-154	-14843	-5267	-6734	-316	-1550	399	-22027	760	-9850	7919	-14513	-210	-8952	7259	-13343	-944	-8333	8617	-9490	-146	-128	-119	-64	-58	-58	-108	40	-146	20	36	-74	-19	-56	79	-32	0
0.433333	-155	-3804	-6542	-21207	-121	-14776	-3783	-9044	-241	-14949	-5082	-9167	18	-14874	-5126	-6801	-105	-1328	406	-21972	1048	-9826	7864	-14638	-186	-8931	7188	-13342	-791	-8319	8584	-9548	-148	-130	-121	-67	-62	-62	-105	38	-152	18	35	-76	-23	-57	81	-32	-1
0.434167	-119	-3652	-6467	-21180	-113	-14776	-3709	-9048	-189	-14989	-4961	-9164	30	-14897	-4985	-6872	-105	-1099	420	-21899	1200	-9796	7811	-14760	-231	-8910	7126	-13330	-618	-8315	8546	-9611	-149	-130	-121	-68	-62	-62	-127	40	-151	15	34	-76	-27	-60	80	-33	-4
0.435000	-168	-3491	-6402	-21161	-197	-14778	-3629	-9056	-172	-15014	-4849	-9171	2	-14909	-4858	-6951	191	-855	435	-21803	1500	-9766	7755	-14874	-148	-8886	7066	-13311	-714	-8310	8498	-9683	-151	-129	-120	-65	-62	-61	-105	39	-155	18	35	-74	-24	-56	81	-29	-3
0.435833	-182	-3321	-6344	-21124	-136	-14781	-3544	-9061	-167	-15028	-4748	-9184	-211	-14916	-4723	-7035	96	-616	450	-21694	1206	-9738	7697	-14980	-117	-8865	7011	-13284	-742	-8309	8466	-9759	-151	-130	-124	-66	-61	-60	-100	41	-126	16	34	-72	-23	-58	82	-31	-5
0.436667	-187	-3146	-6292	-21094	-119	-14781	-3454	-9070	-110	-15030	-4658	-9209	-242	-14908	-4586	-7115	-393	-349	469	-21557	1427	-9705	7636	-15080	-237	-8851	6950	-13250	-629	-8312	8426	-9840	-149	-127	-121	-67	-65	-59	-104	39	-150	17	34	-79	-21	-56	85	-30	2
0.437500	-184	-2966	-6257	-21061	-79	-14783	-3370	-9080	-82	-15008	-4574	-9245	123	-14893	-4449	-7208	161	-95	485	-21412	1449	-9678	7567	-15170	-195	-8840	6918	-13209	-592	-8331	8384	-9928	-149	-158	-124	-65	-52	-62	-104	40	-149	17	36	-74	-21	-57	84	-29	1
0.438333	-230	-2779	-6228	-21026	-165	-14782	-3255	-9089	-116	-15006	-4503	-9291	126	-14873	-4313	-7301	-426	165	506	-21248	192	-9657	7496	-15254	-221	-8842	6877	-13168	-585	-8326	8340	-10022	-150	-124	-120	-64	-60	-57	-100	40	-151	21	34	-76	-21	-52	84	-30	-3
0.439167	-231	-2595	-6217	-20987	-167	-14775	-3153	-9103	-72	-14974	-4439	-9349	171	-14843	-4182	-7399	-290	428	524	-21071	1081	-9629	7418	-15334	-235	-8840	6841	-13122	-583	-8337	8289	-10122	-149	-126	-122	-69	-64	-56	-104	24	-150	19	36	-75	-19	-57	85	-28	0
0.440000	-187	-2403	-6210	-20943	-86	-14769	-3049	-9115	-6	-14942	-4376	-9422	171	-14814	-4049	-7502	-142	684	542	-20885	744	-9615	7340	-15406	-262	-8849	6804	-13084	-531	-8352	8239	-10225	-151	-128	-120	-69	-64	-62	-107	40	-153	15	34	-79	-26	-62	78	-32	-3
0.440833	-204	-2218	-6233	-20899	-97	-14761	-2945	-9127	15	-14895	-4327	-9498	75	-14748	-3918	-7604	-152	939	560	-20697	509	-9593	7259	-15467	-239	-8857	6773	-13045	-512	-8360	8190	-10323	-151	-126	-122	-68	-59	-59	-105	39	-155	20	36	-75	-18	-57	81	-31	0
0.441667	-187	-2030	-6254	-20849	-148	-14740	-2835	-9139	69	-14855	-4271	-9587	160	-14730	-3795	-7707	-225	1193	579	-20500	-49	-9580	7172	-15523	-311	-8872	6742	-13011	-454	-8367	8136	-10426	-151	-127	-126	-66	-62	-60	-104	38	-152	17	34	-76	-24	-61	81	-31	-1
0.442500	-224	-1847	-6286	-20794	-144	-14717	-2729	-9150	12	-14811	-4234	-9660	114	-14682	-3673	-7810	-224	1438	598	-20312	-551	-9568	7084	-15577	-359	-8886	6720	-12988	-388	-8368	8086	-10522	-151	-127	-101	-65	-65	-61	-107	37	-155	18	36	-78	-25	-57	85	-32	-5
0.443333	-273	-1671	-6325	-20736	-236	-14690	-2618	-9164	-78	-14764	-4174	-9775	118	-14634	-3557	-7910	-768	1687	620	-20123	-887	-9555	7000	-15622	-268	-8896	6698	-12976	-360	-8370	8031	-10628	-152	-126	-120	-66	-62	-58	-103	58	-149	19	36	-78	-21	-57	90	-28	0
0.444167	-246	-1493	-6364	-20674	-141	-14659	-2505	-9181	-110	-14690	-4125	-9873	119	-14577	-3449	-8004	-396	1921	646	-19944	99	-9543	6913	-15666	-249	-8901	6676	-12973	-208	-8362	8002	-10714	-149	-126	-117	-64	-59	-51	-102	42	-152	19	36	-75	-18	-56	85	-28	0
0.445000	-266	-1323	-6407	-20627	-135	-14621	-2391	-9195	-98	-14667	-4075	-9973	-31	-14525	-3351	-8102	-126	2147	669	-19773	114	-9533	6823	-15701	-356	-8901	6655	-12980	-208	-8352	7922	-10801	-150	-130	-122	-63	-60	-57	-101	43	-153	19	38	-72	-18	-55	87	-27	-1
0.445833	-257	-1160	-6449	-20569	-193	-14584	-2279	-9222	-41	-14623	-4026	-10073	4	-14465	-3259	-8191	-480	2364	700	-19623	-35	-9526	6734	-15741	-298	-8895	6640	-13008	-337	-8334	7867	-10882	-149	-114	-124	-64	-62	-53	-104	41	-147	15	30	-73	-22	-55	85	-28	0
0.446667	-235	-1003	-6482	-20520	-90	-14546	-2167	-9253	72	-14573	-3968	-10176	-222	-14415	-3176	-8278	-408	2583	734	-19488	235	-9519	6646	-15775	-233	-8871	6626	-13043	-158	-8319	7812	-10951	-149	-127	-124	-64	-61	-59	-107	44	-147	20	36	-98	-25	-57	84	-29	0
0.447500	-210	-849	-6526	-20474	-111	-14498	-2058	-9293	165	-14529	-3911	-10280	-633	-14359	-3111	-8361	-231	2781	771	-19370	325	-9507	6551	-15808	-255	-8842	6605	-13094	-75	-8291	7752	-11014	-148	-127	-121	-63	-62	-59	-107	41	-152	17	35	-74	-26	-59	79	-28	1
0.448333	-220	-707	-6526	-20441	-118	-14460	-1946	-9340	202	-14482	-3849	-10380	-679	-14304	-3049	-8452	1	2968	811	-19276	601	-9500	6460	-15844	-168	-8805	6586	-13158	-269	-8260	7689	-11069	-150	-130	-125	-68	-64	-65	-110	39	-169	15	30	-79	-25	-60	80	-33	-6
0.449167	-247	-566	-6528	-20413	-38	-14421	-1832	-9393	213	-14434	-3784	-10478	-546	-14251	-2997	-8518	260	3153	862	-19193	474	-9484	6372	-15874	-108	-8750	6568	-13232	-206	-8224	7625	-11099	-150	-125	-132	-69	-62	-60	-107	39	-154	18	32	-77	-24	-60	77	-32	0
0.450000	-195	-430	-6509	-20391	-52	-14376	-1720	-9450	212	-14379	-3712	-10571	-529	-14186	-2956	-8589	-87	3331	939	-19135	556	-9469	6285	-15906	-72	-8687	6539	-13313	-97	-8180	7559	-11155	-150	-129	-125	-67	-64	-60	-108	38	-152	11	32	-75	-23	-57	78	-29	0
0.450833	-165	-302	-6473	-20383	51	-14327	-1608	-9516	264	-14323	-3642	-10659	-482	-14121	-2921	-8661	320	3494	980	-19093	952	-9449	6191	-15936	-81	-8617	6516	-13403	-97	-8128	7484	-11170	-152	-133	-121	-65	-61	-58	-103	39	-154	17	34	-76	-19	-57	80	-32	0
0.451667	-150	-182	-6417	-20390	46	-14288	-1503	-9591	235	-14257	-3570	-10753	-482	-14054	-2883	-8729	-80	3649	1044	-19074	-309	-9439	6100	-15972	-196	-8534	6483	-13501	-112	-8078	7404	-11223	-149	-126	-118	-63	-60	-59	-107	40	-152	18	35	-98	-21	-58	81	-28	1
0.452500	-151	-61	-6343	-20410	49	-14241	-1401	-9669	163	-14188	-3497	-10844	-590	-13993	-2871	-8798	-160	3794	1112	-19075	688	-9408	6009	-16000	-224	-8447	6444	-13602	-93	-8022	7316	-11246	-148	-128	-120	-65	-59	-57	-105	41	-151	21	34	-76	-16	-56	81	-30	0
0.453333	-112	38	-6251	-20449	90	-14203	-1302	-9758	153	-14116	-3446	-10931	-558	-13918	-2863	-8861	182	3931	1184	-19094	769	-9385	5915	-16036	-216	-8360	6392	-13710	-69	-7963	7221	-11283	-150	-128	-122	-59	-61	-53	-105	42	-150	16	29	-77	-22	-56	84	-29	0
0.454167	-111	135	-6145	-20499	49	-14164	-1215	-9848	241	-14036	-3372	-11022	-472	-13848	-2863	-8933	-46	4055	1255	-19134	534	-9360	5820	-16074	-171	-8269	6345	-13822	-64	-7901	7117	-11295	-152	-130	-122	-68	-64	-61	-108	38	-151	16	33	-79	-22	-56	81	-35	-1
0.455000	-103	230	-6015	-20559	98	-14120	-1130	-9940	196	-13947	-3315	-11115	-480	-13771	-2865	-9005	-161	4181	1330	-19191	535	-9328	5730	-16111	-189	-8175	6276	-13931	-143	-7841	7002	-11349	-150	-129	-121	-65	-62	-61	-110	40	-151	17	33	-68	-23	-59	76	-32	6
0.455833	-75	315	-5865	-20634	158	-14072	-1057	-10041	122	-13849	-3264	-11203	-367	-13686	-2875	-9071	37	4299	1406	-19249	663	-9292	5637	-16148	-180	-8081	6208	-14038	-148	-7776	6883	-11383	-150	-130	-121	-70	-64	-63	-109	39	-150	16	30	-77	-24	-59	81	-32	0
0.456667	-121	403	-5706	-20718	22	-14019	-988	-10120	67	-13749	-3229	-11299	-240	-13608	-2890	-9136	-293	4417	1484	-19346	132	-9246	5545	-16189	-156	-7987	6131	-14150	-50	-7712	6764	-11420	-156	-134	-125	-69	-66	-81	-110	35	-158	7	28	-80	-26	-60	78	-38	-5
0.457500	-153	504	-5529	-20811	-58	-13962	-930	-10207	-48	-13639	-3198	-11392	-221	-13492	-2914	-9201	-86	4524	1569	-19407	820	-9193	5459	-16223	-111	-7885	6052	-14247	-91	-7640	6644	-11455	-151	-128	-124	-67	-62	-61	-110	34	-151	15	34	-75	-24	-58	79	-33	-4
0.458333	-111	572	-5345	-20904	-60	-13888	-872	-10283	-24	-13518	-3156	-11505	-177	-13381	-2939	-9260	260	4637	1651	-19500	869	-9129	5373	-16272	-187	-7790	5967	-14347	-109	-7574	6518	-11492	-149	-128	-121	-56	-62	-57	-109	39	-151	15	33	-76	-22	-57	77	-30	-3
0.459167	-124	665	-5145	-21006	-29	-13805	-826	-10355	-15	-13393	-3162	-11579	-110	-13259	-2972	-9315	-143	4754	1738	-19599	194	-9058	5288	-16318	-268	-7687	5883	-14444	-127	-7504	6418	-11521	-149	-126	-119	-65	-62	-61	-107	38	-150	19	34	-75	-23	-59	81	-28	0
0.460000	-149	757	-4940	-21106	69	-13707	-785	-10413	-12	-13266	-3163	-11673	86	-13129	-3014	-9371	-239	4868	1828	-19710	335	-8971	5212	-16363	-224	-7593	5794	-14538	-124	-7438	6278	-11550	-150	-131	-122	-67	-60	-58	-103	39	-152	18	34	-75	-32	-53	82	-31	-1
0.460833	-112	866	-4731	-21208	0	-13600	-753	-10467	52	-13134	-3173	-11770	94	-12984	-3060	-9421	-174	4999	1915	-19830	318	-8874	5139	-16413	-200	-7489	5697	-14635	-171	-7371	6172	-11573	-137	-127	-120	-68	-61	-59	-103	38	-152	16	33	-79	-23	-56	80	-31	0
0.461667	-110	963	-4519	-21302	-27	-13472	-723	-10512	8	-12993	-3187	-11866	-79	-12836	-3117	-9464	-59	5134	2002	-19955	369	-8771	5072	-16464	-125	-7384	5623	-14714	-150	-7308	6072	-11590	-151	-127	-124	-67	-63	-60	-107	39	-152	19	32	-78	-25	-56	84	-31	-4
0.462500	-103	1074	-4302	-21395	5	-13325	-701	-10548	46	-12854	-3210	-11961	-170	-12676	-3181	-9517	116	5279	2097	-20091	266	-8648	5014	-16512	-125	-7278	5554	-14800	-57	-7238	5988	-11604	-150	-128	-122	-67	-64	-58	-107	40	-152	18	34	-76	-25	-60	80	-30	-3
0.463333	-114	1215	-4092	-21478	-4	-13163	-686	-10581	61	-12705	-3236	-12054	-58	-12505	-3253	-9560	-233	5435	2189	-20235	229	-8517	4964	-16568	-154	-7172	5472	-14872	-100	-7174	5920	-11601	-152	-127	-117	-62	-64	-58	-103	40	-171	18	36	-73	-21	-53	84	-33	0
0.464167	-150	1365	-3874	-21549	24	-12975	-676	-10607	-32	-12551	-3261	-12142	10	-12341	-3331	-9606	24	5609	2289	-20386	895	-8376	4924	-16620	-147	-7057	5389	-14943	-132	-7087	5868	-11592	-149	-124	-118	-63	-62	-57	-102	44	-150	23	38	-72	-23	-57	84	-29	0
0.465000	-152	1529	-3670	-21616	42	-12775	-675	-10632	-19	-12398	-3289	-12232	-3	-12167	-3420	-9655	12	5791	2385	-20556	-246	-8230	4892	-16673	-170	-6948	5358	-15010	-94	-7048	5838	-11579	-152	-127	-121	-65	-63	-62	-108	37	-149	18	37	-74	-25	-53	80	-28	-6
0.465833	-151	1700	-3470	-21676	-26	-12553	-683	-10677	-60	-12241	-3316	-12324	122	-11994	-3521	-9709	-311	5993	2482	-20732	313	-8073	4877	-16727	-149	-6839	5314	-15070	-6	-6983	5823	-11557	-150	-126	-96	-63	-62	-60	-105	39	-153	21	37	-70	-22	-55	84	-31	-5
0.466667	-153	1899	-3277	-21716	-76	-12315	-698	-10688	-74	-12074	-3337	-12399	235	-11819	-3625	-9764	74	6208	2586	-20915	715	-7918	4867	-16776	-164	-6728	5286	-15120	96	-6918	5833	-11516	-149	-125	-117	-68	-66	-60	-101	30	-153	21	35	-75	-22	-53	86	-28	-1
0.467500	-114	2105	-3095	-21754	-24	-12057	-720	-10724	-26	-11905	-3357	-12481	164	-11642	-3739	-9834	-114	6440	2689	-21108	225	-7762	4878	-16821	-171	-6622	5270	-15163	32	-6856	5860	-11472	-153	-124	-118	-63	-62	-58	-102	40	-150	23	38	-68	-18	-56	86	-28	0
0.468333	-87	2325	-2929	-21778	-57	-11791	-762	-10768	-133	-11733	-3374	-12555	153	-11471	-3865	-9922	-111	6685	2798	-21310	406	-7591	4895	-16867	-179	-6522	5263	-15203	-67	-6795	5909	-11421	-149	-125	-121	-58	-62	-57	-100	41	-149	19	36	-73	-19	-56	85	-28	0
0.469167	-101	2555	-2771	-21790	-26	-11512	-807	-10815	-215	-11553	-3386	-12632	153	-11311	-4000	-10001	-94	6949	2911	-21515	520	-7432	4932	-16905	-185	-6421	5275	-15230	-55	-6726	5972	-11366	-149	-126	-126	-65	-60	-56	-102	41	-149	19	37	-70	-18	-55	87	-27	0
0.470000	-94	2801	-2636	-21796	-44	-11222	-872	-10874	-160	-11374	-3402	-12702	318	-11153	-4138	-10107	-395	7214	3032	-21712	-148	-7274	4980	-16938	-199	-6329	5292	-15249	-14	-6667	6047	-11306	-150	-121	-119	-62	-64	-58	-102	44	-151	43	38	-74	-30	-53	87	-27	0
0.470833	-43	3048	-2516	-21791	-131	-10929	-931	-10942	-205	-11186	-3409	-12772	204	-11001	-4300	-10223	-325	7520	3156	-21906	165	-7121	5044	-16965	-167	-6243	5329	-15258	-11	-6605	6171	-11242	-148	-121	-119	-66	-60	-55	-103	43	-149	23	36	-68	-21	-56	89	-25	3
0.471667	-18	3312	-2415	-21779	-30	-10632	-1044	-11020	-289	-10996	-3423	-12845	191	-10867	-4461	-10356	398	7817	3291	-22089	600	-6974	5116	-16991	-170	-6160	5375	-15256	-62	-6542	6245	-11174	-147	-124	-118	-63	-59	-53	-101	43	-149	21	38	-73	-21	-56	87	-25	-4
0.472500	-47	3567	-2337	-21757	-139	-10334	-1155	-11110	-277	-10806	-3441	-12915	234	-10727	-4634	-10505	90	8127	3434	-22256	35	-6834	5202	-17008	-217	-6087	5432	-15241	-79	-6478	6353	-11110	-148	-125	-117	-65	-60	-57	-103	40	-148	23	39	-72	-17	-39	87	-27	2
0.473333	-46	3832	-2274	-21726	-79	-10034	-1286	-11205	-207	-10613	-3465	-12992	39	-10603	-4817	-10670	-42	8444	3581	-22403	153	-6702	5300	-17028	-144	-6023	5500	-15218	-61	-6422	6467	-11048	-150	-115	-121	-45	-61	-58	-112	41	-152	16	34	-76	-24	-58	81	-30	-1
0.474167	-92	4101	-2236	-21690	-15	-9743	-1436	-11309	-221	-10416	-3502	-13068	-9	-10486	-5001	-10847	16	8767	3738	-22528	179	-6581	5412	-17040	-199	-5963	5582	-15181	-69	-6361	6589	-10980	-151	-127	-119	-66	-63	-62	-108	40	-149	19	36	-76	-23	-58	87	-28	-4
0.475000	-96	4369	-2214	-21647	-79	-9447	-1589	-11413	-288	-10211	-3544	-13145	85	-10367	-5186	-11041	40	9092	3902	-22622	146	-6462	5537	-17045	-251	-5907	5668	-15133	-174	-6299	6708	-10917	-150	-126	-120	-70	-62	-59	-108	40	-150	15	36	-76	-23	-57	82	-28	-6
0.475833	-83	4637	-2208	-21593	-69	-9159	-1757	-11515	-324	-10012	-3606	-13226	70	-10250	-5370	-11241	180	9419	4073	-22686	142	-6355	5675	-17046	-202	-5860	5766	-15069	-286	-6241	6841	-10849	-153	-128	-122	-68	-64	-62	-108	39	-155	17	35	-78	-25	-56	81	-29	-4
0.476667	-105	4904	-2219	-21536	-52	-8872	-1936	-11612	-395	-9808	-3682	-13284	127	-10138	-5553	-11450	-172	9738	4241	-22717	-343	-6254	5826	-17044	-277	-5814	5869	-14995	-318	-6181	6968	-10791	-152	-130	-124	-68	-61	-59	-108	36	-150	15	37	-79	-23	-57	82	-29	-4
0.477500	-68	5168	-2241	-21476	-93	-8595	-2124	-11703	-408	-9606	-3777	-13398	148	-10024	-5718	-11662	50	10051	4404	-22712	344	-6162	5988	-17038	-230	-5778	5982	-14910	-288	-6123	7101	-10727	-152	-129	-119	-67	-63	-59	-105	39	-155	16	32	-77	-18	-57	88	-27	-3
0.478333	-63	5426	-2273	-21413	-108	-8318	-2316	-11782	-404	-9401	-3887	-13492	0	-9911	-5879	-11883	178	10352	4560	-22676	-395	-6076	6165	-17029	-144	-5734	6105	-14813	-219	-6071	7230	-10668	-149	-127	-121	-70	-67	-60	-108	40	-150	23	33	-76	-22	-58	81	-29	-3
0.479167	-156	5688	-2313	-21343	-183	-8045	-2508	-11848	-251	-9196	-4018	-13583	-47	-9793	-6029	-12098	-479	10639	4711	-22605	-753	-6001	6344	-17020	-146	-5701	6225	-14714	-162	-6020	7361	-10607	-149	-126	-119	-68	-65	-61	-104	41	-149	16	33	-82	-22	-56	82	-28	0
0.480000	-127	5943	-2359	-21271	-49	-7774	-2700	-11899	-218	-8990	-4166	-13679	34	-9664	-6160	-12319	9	10904	4836	-22505	153	-5931	6534	-17011	-143	-5668	6354	-14599	-163	-5973	7499	-10552	-148	-127	-126	-69	-62	-58	-104	40	-156	22	33	-76	-23	-58	80	-29	-4
0.480833	-81	6199	-2403	-21199	-92	-7508	-2893	-11932	-290	-8786	-4333	-13774	-59	-9532	-6278	-12538	-14	11148	4961	-22368	-272	-5868	6728	-16999	-199	-5638	6482	-14497	-179	-5930	7633	-10495	-150	-128	-124	-69	-61	-59	-109	39	-151	16	29	-78	-24	-60	78	-31	-1
0.481667	-156	6440	-2443	-21127	-172	-7240	-3075	-11947	-303	-8575	-4519	-13870	-156	-9382	-6377	-12754	130	11362	5054	-22204	-302	-5812	6924	-16993	-195	-5611	6616	-14356	-239	-5894	7766	-10439	-150	-132	-126	-73	-64	-66	-111	29	-151	13	28	-80	-26	-65	77	-34	-5
0.482500	-214	6682	-2481	-21055	-109	-6977	-3255	-11937	-319	-8362	-4719	-13952	-177	-9221	-6457	-12963	130	11551	5136	-22006	-216	-5750	7129	-16969	-180	-5584	6754	-14230	-47	-5857	7908	-10384	-152	-130	-126	-72	-65	-63	-109	36	-152	13	30	-78	-26	-64	76	-33	-11
0.483333	-217	6910	-2505	-20976	-75	-6704	-3399	-11899	-287	-8121	-4925	-14027	-79	-9033	-6519	-13160	-72	11711	5195	-21777	-702	-5693	7328	-16966	-256	-5559	6894	-14094	46	-5822	8055	-10313	-162	-130	-124	-75	-68	-61	-109	36	-152	17	29	-79	-26	-60	77	-33	-1
0.484167	-225	7140	-2520	-20900	-197	-6423	-3584	-11842	-179	-7903	-5145	-14096	-25	-8825	-6569	-13349	-408	11838	5239	-21518	-693	-5640	7526	-16954	-221	-5528	7037	-13961	2	-5796	8205	-10273	-145	-126	-122	-67	-61	-57	-102	41	-150	16	34	-77	-22	-57	79	-30	2
0.485000	-222	7355	-2525	-20823	-158	-6145	-3737	-11761	-176	-7665	-5372	-14145	-10	-8592	-6606	-13535	195	11930	5264	-21229	47	-5572	7721	-16941	-136	-5506	7181	-13835	-23	-5774	8357	-10220	-151	-129	-120	-65	-63	-59	-107	40	-153	17	34	-77	-23	-42	85	-30	-4
0.485833	-220	7557	-2518	-20753	-68	-5868	-3882	-11659	-158	-7417	-5607	-14186	-193	-8335	-6638	-13716	162	11989	5274	-20919	-410	-5506	7900	-16927	-148	-5487	7324	-13708	-56	-5760	8503	-10172	-161	-130	-120	-66	-60	-59	-111	41	-148	19	35	-76	-22	-60	82	-31	-1
0.486667	-198	7755	-2495	-20682	-83	-5585	-4015	-11538	-215	-7152	-5839	-14198	-221	-8059	-6664	-13876	77	12017	5279	-20585	-523	-5439	8070	-16909	-85	-5471	7467	-13586	-17	-5751	8665	-10121	-150	-127	-120	-67	-60	-59	-103	35	-150	13	33	-76	-22	-57	82	-30	0
0.487500	-181	7938	-2467	-20614	-136	-5304	-4145	-11395	-288	-6874	-6072	-14210	-68	-7746	-6691	-14033	50	12008	5278	-20237	-414	-5370	8226	-16885	-104	-5455	7609	-13475	-42	-5750	8817	-10079	-151	-127	-126	-69	-60	-58	-107	39	-149	19	34	-79	-19	-57	81	-32	-4
0.488333	-199	8110	-2425	-20546	-59	-5019	-4263	-11233	-151	-6590	-6295	-14188	-156	-7421	-6724	-14178	-163	11972	5276	-19867	-263	-5298	8365	-16871	-184	-5447	7743	-13367	-51	-5754	8967	-10039	-149	-125	-122	-66	-64	-51	-107	44	-154	17	33	-79	-22	-58	82	-34	-1
0.489167	-188	8263	-2376	-20479	-59	-4734	-4378	-11050	-100	-6290	-6510	-14148	-222	-7077	-6766	-14310	167	11907	5279	-19489	-262	-5218	8485	-16846	-205	-5441	7878	-13281	-50	-5763	9111	-10001	-147	-128	-124	-68	-64	-60	-112	40	-151	20	33	-76	-24	-59	82	-29	-7
0.490000	-174	8427	-2321	-20414	-59	-4453	-4483	-10850	-120	-5978	-6716	-14084	-187	-6726	-6839	-14429	204	11810	5295	-19111	-745	-5147	8582	-16817	-159	-5444	8001	-13192	-65	-5792	9250	-9968	-149	-127	-126	-72	-55	-57	-109	38	-131	16	29	-78	-25	-61	79	-32	-3
0.490833	-259	8571	-2261	-20348	-63	-4174	-4581	-10638	-93	-5658	-6906	-13990	-285	-6355	-6903	-14533	271	11695	5331	-18733	-102	-5072	8665	-16780	8	-5448	8123	-13109	-34	-5815	9385	-9939	-153	-126	-120	-68	-64	-60	-104	38	-149	20	33	-76	-21	-56	81	-30	-3
0.491667	-323	8710	-2204	-20275	-81	-3891	-4663	-10407	4	-5329	-7073	-13849	-234	-5990	-6998	-14623	563	11561	5383	-18363	-333	-4999	8727	-16742	-10	-5454	8229	-13045	-59	-5852	9498	-9916	-147	-126	-118	-68	-62	-56	-107	40	-148	19	35	-76	-18	-59	79	-30	-1
0.492500	-338	8844	-2157	-20204	-171	-3623	-4746	-10158	15	-4992	-7226	-13733	-222	-5627	-7108	-14695	-283	11411	5455	-18012	-926	-4933	8768	-16696	-178	-5467	8331	-12993	-74	-5895	9607	-9897	-147	-125	-120	-65	-61	-58	-103	40	-149	19	38	-73	-18	-55	84	-18	2
0.493333	-328	8972	-2105	-20131	-105	-3356	-4818	-9900	-70	-4656	-7359	-13576	-318	-5283	-7246	-14756	215	11247	5549	-17683	120	-4875	8788	-16646	-142	-5488	8414	-12952	-134	-5952	9697	-9888	-162	-127	-118	-67	-61	-53	-99	38	-150	19	37	-74	-21	-57	82	-34	-1
0.494167	-328	9089	-2063	-20062	-116	-3106	-4884	-9638	56	-4330	-7472	-13396	-344	-4958	-7405	-14800	143	11071	5665	-17384	-491	-4830	8789	-16602	-84	-5515	8489	-12938	-87	-6019	9770	-9880	-148	-126	-120	-69	-63	-59	-107	37	-153	17	36	-75	-22	-58	80	-34	1
0.495000	-338	9207	-2031	-19989	-103	-2861	-4937	-9363	81	-4012	-7556	-13203	-463	-4657	-7586	-14827	185	10870	5803	-17115	-394	-4797	8782	-16538	-158	-5542	8549	-12912	-62	-6095	9830	-9878	-152	-128	-119	-66	-61	-58	-107	39	-148	36	33	-75	-18	-57	81	-30	1
0.495833	-313	9318	-2011	-19917	-4	-2631	-4981	-9107	98	-3707	-7638	-12996	-618	-4386	-7777	-14835	284	10728	5962	-16878	-172	-4773	8759	-16476	-150	-5574	8594	-12910	-335	-6180	9874	-9878	-151	-127	-120	-68	-59	-57	-104	41	-152	17	32	-76	-17	-55	84	-30	0
0.496667	-274	9424	-1991	-19847	60	-2416	-5020	-8799	312	-3406	-7690	-12774	-468	-4150	-7982	-14833	-34	10562	6133	-16672	-384	-4770	8730	-16412	-162	-5610	8634	-12916	-300	-6279	9905	-9884	-151	-133	-120	-68	-45	-60	-103	42	-151	18	35	-78	-22	-57	82	-32	-4
0.497500	-249	9530	-1981	-19775	-63	-2217	-5047	-8516	538	-3138	-7729	-12550	-477	-3957	-8193	-14812	-527	10402	6319	-16500	-627	-4780	8680	-16346	-222	-5646	8661	-12940	-49	-6385	9921	-9897	-150	-124	-121	-69	-64	-61	-104	40	-152	18	30	-76	-24	-56	80	-30	-1
0.498333	-277	9621	-1982	-19714	-56	-2030	-5073	-8234	562	-2894	-7752	-12325	-421	-3801	-8409	-14784	26	10276	6505	-16361	159	-4805	8652	-16276	-159	-5687	8680	-12969	-97	-6504	9924	-9909	-152	-129	-125	-67	-66	-58	-105	36	-153	15	32	-76	-24	-57	80	-30	-6
0.499167	-301	9705	-1981	-19649	-3	-1860	-5090	-7958	442	-2674	-7765	-12101	-273	-3687	-8620	-14742	179	10163	6702	-16243	-194	-4844	8619	-16199	-223	-5722	8683	-13005	-97	-6626	9921	-9929	-148	-126	-122	-67	-60	-58	-107	39	-151	18	34	-75	-26	-58	79	-27	-4
0.500000	-267	9792	-1975	-19592	6	-1711	-5099	-7683	447	-2479	-7767	-11877	-383	-3605	-8827	-14693	11	10069	6894	-16149	-321	-4899	8585	-16132	-267	-5763	8707	-13053	-28	-6760	9909	-9945	-149	-129	-121	-68	-82	-44	-105	38	-150	21	34	-74	-23	-58	81	-30	-3
0.500833	-233	9864	-1971	-19540	10	-1575	-5107	-7430	397	-2319	-7767	-11665	-420	-3573	-9018	-14637	79	9996	7075	-16074	-75	-4964	8561	-16065	-168	-5799	8720	-13107	35	-6897	9894	-9964	-150	-128	-120	-69	-64	-61	-107	36	-150	18	32	-75	-25	-60	78	-24	0
0.501667	-207	9922	-1957	-19500	-43	-1464	-5115	-7182	231	-2203	-7767	-11465	-310	-3565	-9193	-14573	57	9947	7244	-16015	-83	-5040	8541	-15995	-117	-5837	8731	-13171	0	-7033	9880	-9973	-152	-128	-121	-67	-63	-63	-110	34	-152	19	34	-74	-25	-58	80	-34	-1
0.502500	-245	9974	-1938	-19462	-113	-1369	-5126	-6955	164	-2097	-7766	-11278	-230	-3596	-9352	-14516	253	9920	7393	-15962	74	-5128	8533	-15926	-64	-5870	8744	-13242	-76	-7171	9864	-9983	-152	-127	-124	-69	-67	-60	-105	37	-152	17	34	-85	-28	-58	79	-32	-11
0.503333	-280	10007	-1900	-19437	-110	-1309	-5136	-6741	109	-2055	-7769	-11110	-63	-3645	-9479	-14451	284	9911	7517	-15923	-321	-5213	8537	-15864	-75	-5901	8763	-13315	-121	-7307	9855	-9978	-150	-132	-122	-65	-63	-61	-107	36	-153	13	36	-75	-22	-59	84	-31	-5
0.504167	-293	10030	-1843	-19420	-64	-1237	-5148	-6551	33	-1998	-7775	-10962	105	-3718	-9583	-14392	94	9919	7622	-15891	-61	-5303	8555	-15795	-179	-5925	8794	-13392	-174	-7421	9850	-9966	-148	-128	-121	-67	-59	-55	-103	39	-152	19	36	-73	-18	-53	84	-34	-3
0.505000	-258	10039	-1767	-19409	-16	-1202	-5163	-6389	-66	-1998	-7790	-10835	249	-3805	-9634	-14335	403	9936	7702	-15852	210	-5395	8579	-15743	-171	-5953	8823	-13476	-91	-7532	9845	-9940	-146	-126	-120	-66	-59	-53	-104	42	-151	19	23	-73	-19	-56	82	-30	3
0.505833	-182	10032	-1676	-19411	-91	-1205	-5186	-6248	-101	-2022	-7819	-10735	251	-3913	-9719	-14284	-353	9958	7752	-15829	-803	-5487	8612	-15686	-139	-5973	8857	-13562	-94	-7631	9839	-9902	-151	-128	-121	-68	-64	-57	-107	40	-151	20	34	-73	-22	-56	84	-27	-1
0.506667	-231	10018	-1555	-19423	-15	-1198	-5223	-6137	-124	-2076	-7858	-10658	179	-4015	-9749	-14236	-155	9988	7781	-15823	208	-5575	8651	-15640	-132	-5990	8895	-13651	-177	-7711	9852	-9853	-152	-129	-126	-67	-63	-58	-109	38	-156	13	32	-79	-25	-56	82	-30	-5
0.507500	-221	9985	-1416	-19439	27	-1223	-5266	-6046	-193	-2133	-7903	-10601	292	-4127	-9758	-14223	56	10018	7795	-15833	74	-5655	8701	-15592	-211	-5999	8946	-13732	-119	-7764	9865	-9780	-150	-127	-120	-67	-64	-56	-103	39	-149	18	34	-76	-25	-55	87	-30	0
0.508333	-136	9950	-1246	-19462	-65	-1264	-5314	-5984	-189	-2211	-7959	-10572	547	-4231	-9752	-14163	26	10048	7804	-15853	136	-5722	8754	-15556	-248	-6012	8996	-13813	-95	-7798	9877	-9705	-149	-134	-118	-65	-59	-58	-161	38	-151	18	35	-77	-24	-59	82	-29	0
0.509167	-90	9904	-1047	-19496	-132	-1323	-5369	-5949	-122	-2295	-8024	-10560	551	-4328	-9730	-14130	-86	10072	7810	-15911	119	-5782	8810	-15524	-110	-6017	9051	-13890	-129	-7802	9896	-9606	-151	-126	-120	-64	-65	-60	-105	40	-150	19	36	-74	-25	-55	92	-30	-4
0.510000	-22	9847	-827	-19537	-34	-1391	-5432	-5941	-214	-2384	-8102	-10579	365	-4415	-9705	-14103	-210	10094	7823	-16009	5	-5822	8871	-15488	-128	-6017	9105	-13963	-133	-7778	9916	-9496	-150	-125	-120	-68	-41	-56	-97	43	-150	20	35	-74	-23	-56	84	-29	-1
0.510833	-22	9788	-574	-19582	-93	-1471	-5498	-5954	-376	-2470	-8192	-10608	320	-4485	-9675	-14089	-555	10112	7852	-16169	-448	-5854	8927	-15466	-280	-6008	9161	-14021	-136	-7718	9939	-9382	-149	-124	-117	-64	-62	-59	-107	42	-150	21	39	-72	-19	-56	86	-28	-4
0.511667	-43	9722	-298	-19644	-93	-1554	-5573	-5970	-324	-2551	-8312	-10665	229	-4541	-9651	-14078	-204	10125	7905	-16348	424	-5866	8983	-15444	-228	-6010	9215	-14071	-145	-7637	9956	-9260	-149	-125	-110	-84	-59	-57	-104	44	-148	22	37	-73	-17	-53	87	-28	-3
0.512500	24	9655	0	-19716	-17	-1643	-5649	-6064	97	-2619	-8390	-10732	141	-4576	-9630	-14065	-6	10130	7983	-16601	321	-5850	9034	-15430	-220	-6003	9261	-14107	-224	-7522	9974	-9138	-148	-125	-119	-60	-61	-57	-102	42	-150	36	40	-73	-27	-55	89	-25	1
0.513333	38	9581	317	-19796	-47	-1732	-5724	-6154	205	-2691	-8501	-10823	22	-4590	-9625	-14060	-211	10134	8106	-16921	-98	-5844	9082	-15415	-199	-5993	9303	-14136	-269	-7378	9989	-9020	-149	-126	-120	-65	-59	-55	-101	43	-149	21	38	-76	-22	-56	88	-28	-1
0.514167	7	9503	650	-19893	-68	-1823	-5816	-6266	60	-2720	-8621	-10930	75	-4588	-9637	-14061	-169	10138	8265	-17285	162	-5812	9122	-15414	-265	-5985	9340	-14144	-198	-7215	9997	-8912	-150	-128	-120	-67	-63	-60	-108	38	-150	17	33	-78	-23	-55	81	-33	0
0.515000	3	9420	1000	-19999	-96	-1908	-5898	-6398	41	-2747	-8742	-11048	308	-4561	-9659	-14061	-144	10128	8461	-17740	115	-5763	9158	-15409	-398	-5968	9367	-14138	-127	-7027	10000	-8812	-155	-131	-122	-70	-62	-61	-110	41	-158	18	32	-75	-27	-60	80	-32	-8
0.515833	-3	9331	1353	-20133	-164	-1985	-5982	-6549	-70	-2750	-8864	-11177	373	-4510	-9707	-14058	-109	10126	8697	-18227	368	-5693	9191	-15406	-365	-5947	9385	-14115	-168	-6816	10006	-8719	-154	-130	-120	-66	-62	-62	-108	37	-152	18	32	-77	-24	-58	79	-43	-1
0.516667	9	9252	1718	-20233	-91	-2042	-6061	-6715	-14	-2728	-8985	-11330	138	-4432	-9765	-14056	-17	10123	8963	-18759	1445	-5615	9220	-15407	-233	-5913	9391	-14071	-153	-6595	9996	-8646	-161	-131	-122	-69	-59	-64	-105	37	-153	15	33	-77	-27	-58	81	-33	-3
0.517500	-12	9157	2082	-20365	-41	-2093	-6144	-6899	60	-2697	-9107	-11457	73	-4309	-9836	-14031	-197	10113	9250	-19320	3043	-5524	9244	-15410	-167	-5870	9385	-14018	-86	-6363	9991	-8594	-147	-127	-121	-69	-64	-59	-105	39	-151	17	34	-77	-23	-60	87	-34	-1
0.518333	-44	9055	2435	-20507	-26	-2130	-6224	-7097	-115	-2644	-9227	-11606	73	-4207	-9920	-14046	1	10094	9548	-19903	3070	-5421	9269	-15413	-222	-5823	9362	-13942	-74	-6122	9978	-8562	-150	-129	-118	-67	-65	-63	-108	39	-152	16	35	-76	-23	-58	80	-32	-3
0.519167	-11	8940	2780	-20648	-39	-2153	-6304	-7309	-199	-2579	-9347	-11759	-94	-4064	-10015	-14037	-548	10064	9854	-20477	1362	-5310	9289	-15422	-329	-5762	9330	-13861	-177	-5885	9956	-8548	-148	-130	-121	-68	-60	-59	-108	39	-152	18	35	-78	-19	-60	79	-33	1
0.520000	-18	8820	3105	-20789	-110	-2160	-6384	-7532	-143	-2505	-9462	-11916	-233	-3892	-10112	-14026	-648	10019	10151	-21044	2017	-5196	9308	-15425	-284	-5693	9286	-13761	-246	-5649	9936	-8553	-150	-127	-120	-67	-64	-62	-107	47	-151	17	35	-79	-22	-58	82	-32	1
0.520833	-23	8685	3406	-20934	-91	-2154	-6464	-7772	-131	-2423	-9577	-12084	-386	-3707	-10212	-14011	-437	9953	10432	-21580	1480	-5073	9327	-15431	-141	-5615	9221	-13659	-91	-5421	9904	-8579	-152	-128	-125	-65	-64	-62	-107	40	-151	15	33	-76	-23	-59	68	-33	-1
0.521667	-13	8537	3673	-21069	-18	-2130	-6550	-8020	-267	-2336	-9689	-12250	-357	-3498	-10309	-13989	-541	9862	10688	-22062	882	-4954	9348	-15441	-142	-5522	9145	-13543	-77	-5200	9875	-8615	-137	-131	-122	-67	-59	-60	-109	39	-158	12	33	-78	-21	-59	79	-33	-5
0.522500	-74	8377	3913	-21193	-100	-2092	-6639	-8279	-429	-2247	-9794	-12420	-333	-3274	-10402	-13966	-572	9742	10915	-22483	793	-4834	9369	-15450	-195	-5416	9062	-13428	-117	-4996	9839	-8668	-153	-132	-125	-72	-66	-60	-109	37	-152	15	42	-91	-25	-61	74	-35	-6
0.523333	-87	8238	4108	-21301	-48	-2044	-6733	-8554	-371	-2153	-9895	-12595	-529	-3039	-10484	-13934	-586	9594	11113	-22832	591	-4714	9387	-15460	-143	-5305	8968	-13309	-156	-4806	9799	-8719	-149	-128	-125	-70	-65	-65	-111	35	-155	11	27	-80	-26	-63	75	-33	0
0.524167	-67	8034	4271	-21383	-38	-1980	-6826	-8832	-301	-2062	-9987	-12769	-614	-2787	-10555	-13901	-962	9411	11285	-23088	-299	-4595	9419	-15457	-146	-5181	8873	-13184	-187	-4624	9773	-8770	-152	-129	-126	-67	-61	-57	-107	41	-151	17	32	-58	-19	-57	80	-32	-1
0.525000	-66	7859	4388	-21434	-97	-1901	-6922	-9119	-422	-1965	-10067	-12943	-604	-2529	-10615	-13858	-687	9192	11426	-23249	150	-4482	9446	-15475	-178	-5053	8767	-13067	-145	-4462	9734	-8825	-148	-136	-124	-66	-62	-57	-109	42	-149	15	30	-78	-24	-58	77	-32	-1
0.525833	-58	7673	4460	-21457	-145	-1816	-7033	-9413	-593	-1875	-10154	-13126	-675	-2268	-10667	-13810	-363	8934	11541	-23318	72	-4375	9475	-15488	-151	-4920	8664	-12947	-30	-4312	9699	-8866	-147	-130	-122	-66	-62	-60	-111	39	-150	15	30	-76	-19	-60	79	-29	-7
0.526667	-69	7494	4494	-21444	-147	-1719	-7147	-9722	-628	-1789	-10235	-13317	-720	-2003	-10709	-13759	-503	8636	11639	-23282	-702	-4273	9505	-15498	-133	-4786	8563	-12832	-21	-4172	9662	-8898	-146	-124	-122	-66	-78	-56	-110	39	-151	17	32	-77	-22	-59	78	-31	0
0.527500	-164	7316	4479	-21396	-65	-1624	-7269	-10041	-489	-1700	-10311	-13508	-635	-1737	-10742	-13720	-252	8305	11722	-23154	-576	-4174	9532	-15511	-112	-4651	8467	-12725	-149	-4054	9632	-8918	-146	-128	-122	-70	-64	-61	-108	40	-151	17	-6	-78	-25	-58	79	-31	1
0.528333	-139	7149	4430	-21299	-38	-1516	-7402	-10374	-438	-1615	-10379	-13702	-681	-1480	-10772	-13640	-350	7938	11810	-22934	-614	-4082	9558	-15525	-92	-4520	8380	-12617	-169	-3948	9601	-8921	-148	-128	-137	-66	-63	-61	-107	38	-152	15	33	-75	-22	-62	80	-31	0
0.529167	-132	6994	4343	-21166	-16	-1408	-7537	-10714	-651	-1528	-10441	-13897	-473	-1226	-10797	-13570	-316	7540	11895	-22631	-693	-3994	9584	-15542	-73	-4394	8300	-12517	-134	-3841	9576	-8905	-148	-129	-126	-68	-60	-60	-109	39	-148	13	28	-77	-21	-59	82	-38	0
0.530000	-153	6850	4224	-20994	-58	-1297	-7672	-11066	-570	-1444	-10546	-14100	-331	-976	-10825	-13498	-116	7117	11992	-22258	-837	-3908	9606	-15553	-67	-4273	8238	-12417	-143	-3744	9549	-8878	-150	-128	-122	-66	-60	-55	-113	36	-151	19	36	-75	-21	-58	81	-33	0
0.530833	-134	6725	4082	-20786	-100	-1188	-7812	-11429	-249	-1357	-10556	-14300	-437	-741	-10860	-13419	-478	6679	12101	-21830	-1100	-3827	9631	-15567	-33	-4156	8186	-12326	-44	-3656	9532	-8828	-146	-129	-119	-65	-58	-57	-105	38	-151	18	34	-73	-22	-58	82	-30	0
0.531667	-136	6624	3916	-20547	-61	-1084	-7950	-11797	-221	-1271	-10607	-14507	-500	-521	-10901	-13338	-143	6223	12224	-21364	-638	-3752	9620	-15578	35	-4048	8148	-12239	75	-3574	9518	-8773	-148	-131	-125	-67	-63	-60	-108	40	-147	16	28	-77	-21	-59	81	-32	-1
0.532500	-108	6544	3738	-20285	7	-982	-8093	-12183	-286	-1186	-10660	-14716	-395	-310	-10947	-13229	-335	5763	12359	-20865	-1649	-3676	9617	-15586	-67	-3944	8129	-12148	-31	-3490	9514	-8705	-146	-133	-119	-64	-59	-57	-107	42	-150	13	34	-79	-18	-56	82	-30	0
0.533333	-100	6495	3553	-19994	-23	-883	-8225	-12571	-189	-1094	-10702	-14912	-398	-117	-11009	-13149	-647	5303	12508	-20351	-1323	-3607	9599	-15593	-63	-3850	8125	-12065	-111	-3416	9509	-8629	-150	-132	-122	-69	-60	-60	-107	41	-151	16	33	-76	-22	-57	81	-32	0
0.534167	-115	6449	3362	-19693	19	-794	-8359	-12967	-143	-1004	-10747	-15111	-449	59	-11081	-13043	-245	4843	12667	-19829	-905	-3542	9575	-15595	-77	-3754	8135	-11987	-109	-3342	9514	-8555	-148	-131	-122	-70	-67	-60	-109	37	-153	13	30	-82	-24	-59	79	-31	-3
0.535000	-150	6435	3174	-19391	-51	-714	-8482	-13361	-130	-910	-10795	-15305	-327	227	-11172	-12933	-310	4394	12825	-19318	-1232	-3479	9529	-15585	-174	-3669	8158	-11907	-196	-3269	9526	-8478	-151	-138	-124	-73	-65	-58	-107	18	-152	16	32	-78	-23	-59	80	-34	-1
0.535833	-204	6436	2999	-19082	-110	-639	-8601	-13761	-96	-817	-10835	-15491	-314	383	-11275	-12823	-149	3959	12982	-18813	-1090	-3423	9464	-15569	-99	-3583	8192	-11832	-119	-3199	9544	-8407	-150	-130	-122	-66	-59	-61	-108	39	-151	13	32	-77	-26	-65	79	-30	-3
0.536667	-161	6460	2831	-18785	-26	-573	-8713	-14153	-97	-720	-10876	-15665	-233	532	-11394	-12701	-243	3541	13119	-18329	-853	-3376	9417	-15545	-70	-3505	8242	-11770	-16	-3135	9574	-8346	-148	-134	-121	-67	-61	-64	-107	40	-149	13	33	-77	-21	-58	82	-31	0
0.537500	-152	6489	2692	-18501	20	-515	-8817	-14544	-223	-620	-10921	-15824	-97	666	-11521	-12580	-500	3139	13232	-17860	-1593	-3331	9351	-15516	-183	-3435	8297	-11685	-86	-3074	9606	-8296	-149	-130	-121	-67	-61	-59	-103	39	-156	11	36	-76	-22	-61	81	-35	0
0.538333	-215	6529	2570	-18235	-50	-453	-8915	-14929	-291	-520	-10968	-15974	-239	804	-11659	-12448	-402	2758	13309	-17409	-1253	-3300	9270	-15477	-164	-3367	8361	-11618	-146	-3019	9645	-8265	-146	-124	-119	-68	-59	-59	-107	37	-148	16	35	-75	-19	-58	80	-31	0
0.539167	-216	6573	2469	-17992	-64	-415	-9008	-15296	-270	-421	-11018	-16113	-304	934	-11809	-12316	165	2392	13350	-16972	-631	-3277	9188	-15426	-184	-3305	8429	-11559	-152	-2972	9689	-8247	-151	-126	-118	-66	-57	-62	-108	40	-150	16	32	-86	-19	-60	78	-29	-4
0.540000	-156	6617	2390	-17776	-126	-377	-9099	-15649	-245	-317	-11070	-16235	-302	1063	-11965	-12183	21	2049	13336	-16562	-1183	-3265	9103	-15370	-284	-3251	8500	-11507	-197	-2936	9740	-8245	-151	-129	-128	-66	-63	-65	-109	35	-153	11	30	-78	-22	-65	75	-34	-1
0.540833	-152	6651	2336	-17590	-84	-339	-9187	-15985	-234	-218	-11137	-16344	-305	1193	-12123	-12048	12	1722	13273	-16160	-1111	-3273	9025	-15301	-223	-3201	8569	-11460	-256	-2899	9798	-8263	-151	-132	-126	-72	-66	-60	-107	39	-152	16	28	-93	-23	-59	80	-33	-4
0.541667	-128	6683	2306	-17425	7	-304	-9275	-16295	-292	-105	-11200	-16432	-333	1321	-12286	-11909	49	1424	13159	-15765	-1011	-3272	8940	-15224	-180	-3158	8645	-11421	-318	-2882	9855	-8293	-130	-129	-122	-69	-66	-64	-109	38	-153	13	27	-77	-24	-63	78	-33	-1
0.542500	-148	6696	2288	-17281	22	-262	-9363	-16586	-274	5	-11269	-16505	-321	1456	-12452	-11772	29	1141	12994	-15376	-1027	-3293	8863	-15139	-163	-3124	8716	-11394	-258	-2872	9916	-8346	-152	-131	-125	-76	-65	-63	-103	37	-152	15	28	-81	-29	-63	78	-34	-1
0.543333	-219	6699	2290	-17161	-42	-219	-9457	-16854	-252	119	-11343	-16564	-362	1592	-12598	-11629	160	880	12785	-14994	-874	-3319	8800	-15064	-183	-3097	8779	-11389	-214	-2869	9982	-8407	-150	-131	-125	-70	-64	-61	-104	37	-154	10	29	-78	-22	-60	78	-33	-3
0.544167	-229	6683	2297	-17050	32	-170	-9554	-17097	-206	244	-11417	-16599	-361	1729	-12755	-11488	-196	638	12534	-14610	-986	-3355	8742	-14955	-197	-3077	8847	-11357	-317	-2883	10048	-8481	-149	-128	-120	-69	-62	-59	-104	42	-152	18	33	-76	-21	-56	82	-32	2
0.545000	-158	6648	2315	-16954	62	-126	-9661	-17317	-181	368	-11504	-16619	-241	1865	-12891	-11344	119	420	12251	-14232	-420	-3398	8697	-14858	-141	-3069	8907	-11359	-155	-2910	10109	-8571	-148	-125	-120	-69	-90	-61	-108	5	-150	18	35	-76	-22	-62	78	-32	1
0.545833	-147	6584	2328	-16860	45	-64	-9778	-17517	-211	497	-11583	-16626	-10	1996	-13034	-11197	329	220	11945	-13866	-1078	-3440	8656	-14750	-205	-3067	8964	-11368	-142	-2952	10172	-8669	-149	-125	-120	-68	-64	-64	-104	40	-153	17	35	-75	-21	-60	77	-31	-1
0.546667	-182	6505	2338	-16763	-12	0	-9899	-17696	-148	627	-11672	-16619	46	2121	-13164	-11050	-229	49	11633	-13513	-1076	-3501	8630	-14667	-211	-3077	9012	-11379	-285	-3004	10229	-8774	-148	-125	-122	-66	-60	-60	-103	43	-150	15	32	-75	-22	-61	79	-31	1
0.547500	-185	6410	2337	-16672	-17	62	-10034	-17858	-52	766	-11761	-16577	-33	2239	-13278	-10900	317	-97	11319	-13180	-283	-3554	8613	-14570	-174	-3099	9059	-11414	-176	-3067	10285	-8884	-150	-128	-121	-67	-64	-60	-110	37	-154	16	32	-72	-24	-60	80	-29	-1
0.548333	-193	6290	2328	-16563	-63	137	-10179	-18002	-117	908	-11850	-16556	-5	2342	-13401	-10744	168	-211	11015	-12873	-784	-3610	8607	-14482	-189	-3129	9101	-11452	-138	-3144	10330	-9001	-155	-132	-126	-70	-63	-61	-113	36	-156	15	29	-78	-24	-65	78	-35	-6
0.549167	-160	6155	2299	-16441	-28	212	-10316	-18137	-117	1048	-11938	-16505	36	2434	-13507	-10580	148	-296	10735	-12599	-678	-3663	8608	-14393	-191	-3164	9139	-11493	-141	-3232	10381	-9108	-147	-128	-121	-69	-62	-66	-109	38	-151	17	30	-77	-24	-63	80	-52	-1
0.550000	-168	6013	2259	-16300	18	292	-10453	-18249	-76	1198	-12021	-16433	-33	2507	-13594	-10402	386	-348	10491	-12373	-445	-3711	8622	-14305	-191	-3208	9176	-11539	-181	-3332	10426	-9219	-149	-129	-121	-49	-61	-63	-107	40	-150	17	29	-77	-21	-59	79	-31	-1
0.550833	-152	5861	2205	-16142	-22	370	-10593	-18354	-27	1337	-12108	-16356	-67	2564	-13672	-10207	287	-360	10275	-12199	-790	-3761	8638	-14228	-151	-3256	9212	-11590	-212	-3429	10465	-9318	-149	-126	-121	-66	-62	-59	-110	41	-152	16	40	-75	-16	-60	68	-29	-1
0.551667	-97	5702	2133	-15963	-151	448	-10729	-18447	47	1482	-12192	-16258	-193	2598	-13740	-10003	-174	-339	10111	-12084	-612	-3810	8657	-14156	-116	-3308	9245	-11643	-178	-3542	10498	-9412	-149	-130	-122	-64	-64	-58	-104	42	-151	18	35	-76	-23	-59	80	-28	0
0.552500	-94	5546	2053	-15772	-117	516	-10860	-18529	18	1617	-12275	-16156	-158	2610	-13790	-9780	362	-283	9997	-12040	105	-3856	8678	-14087	-216	-3371	9278	-11703	-115	-3661	10530	-9498	-148	-127	-118	-66	-65	-58	-107	35	-146	20	32	-80	-21	-59	86	-30	1
0.553333	-127	5392	1935	-15570	-67	577	-10979	-18602	-6	1751	-12353	-16038	-99	2602	-13828	-9540	298	-188	9908	-12069	-321	-3899	8704	-14025	-269	-3450	9318	-11762	-48	-3783	10556	-9573	-149	-128	-121	-66	-62	-60	-103	42	-149	17	35	-75	-19	-57	84	-29	0
0.554167	-166	5240	1866	-15356	-40	626	-11088	-18669	22	1867	-12431	-15911	-211	2568	-13858	-9280	167	-64	9869	-12171	-186	-3949	8722	-13972	-169	-3504	9350	-11828	-139	-3916	10577	-9638	-150	-130	-126	-66	-63	-61	-109	39	-152	13	30	-77	-52	-61	77	-30	0
0.555000	-126	5105	1772	-15150	-65	661	-11180	-18718	39	1976	-12505	-15778	-299	2513	-13870	-8997	246	92	9863	-12347	-171	-3995	8743	-13922	-105	-3572	9386	-11888	-194	-4048	10599	-9691	-152	-129	-164	-68	-73	-60	-110	38	-153	15	34	-77	-23	-58	79	-31	-4
0.555833	-96	4979	1691	-14946	-156	681	-11263	-18751	75	2075	-12573	-15605	-303	2439	-13868	-8693	224	281	9891	-12584	-136	-4054	8756	-13878	-196	-3646	9424	-11950	-193	-4189	10616	-9731	-151	-130	-124	-66	-63	-62	-110	40	-151	17	30	-77	-23	-67	79	-32	-13
0.556667	-114	4877	1622	-14761	-188	691	-11328	-18768	51	2158	-12637	-15431	-348	2348	-13853	-8372	416	484	9934	-12892	23	-4097	8780	-13842	-290	-3724	9457	-12017	-201	-4328	10632	-9763	-147	-130	-124	-68	-65	-65	-111	35	-156	15	32	-76	-29	-62	78	-33	-4
0.557500	-116	4780	1571	-14600	-146	674	-11378	-18762	-49	2223	-12697	-15247	-324	2246	-13822	-8038	276	707	9989	-13248	-371	-4145	8804	-13804	-305	-3802	9491	-12079	-225	-4468	10652	-9778	-152	-130	-121	-70	-61	-61	-109	43	-152	16	25	-76	-19	-57	79	-32	0
0.558333	-92	4711	1542	-14472	-112	645	-11408	-18727	-50	2275	-12740	-15027	-215	2136	-13778	-7681	197	949	10044	-13650	42	-4202	8822	-13775	-271	-3887	9517	-12140	-141	-4609	10685	-9781	-148	-130	-124	-68	-62	-59	-108	41	-155	15	30	-76	-24	-55	81	-29	-3
0.559167	-72	4653	1558	-14381	-28	604	-11430	-18660	-19	2303	-12777	-14799	-190	2017	-13725	-7321	351	1188	10087	-14067	-180	-4259	8843	-13751	-202	-3969	9542	-12201	-183	-4751	10683	-9779	-151	-129	-124	-66	-64	-60	-108	38	-149	18	33	-75	-23	-55	79	-30	-4
0.560000	-128	4616	1603	-14342	-62	539	-11440	-18564	33	2318	-12807	-14554	-285	1896	-13668	-6948	-292	1438	10115	-14535	-624	-4320	8862	-13733	-208	-4061	9557	-12262	-403	-4900	10701	-9765	-146	-127	-125	-65	-64	-59	-108	40	-152	16	34	-77	-21	-56	79	-31	-1
0.560833	-116	4590	1679	-14357	-69	461	-11445	-18428	10	2307	-12824	-14287	-242	1769	-13604	-6581	182	1652	10139	-14992	292	-4384	8883	-13723	-292	-4156	9567	-12326	-360	-5040	10713	-9750	-148	-128	-122	-74	-65	-59	-104	40	-187	13	33	-76	-22	-57	81	-30	0
0.561667	-78	4579	1789	-14438	-156	369	-11449	-18263	-80	2277	-12831	-14008	-240	1647	-13536	-6221	160	1895	10085	-15439	-1014	-4453	8903	-13719	-325	-4258	9565	-12388	-366	-5189	10728	-9732	-148	-131	-121	-67	-63	-62	-108	39	-150	16	34	-77	-24	-61	80	-30	-3
0.562500	-105	4574	1931	-14564	-152	262	-11431	-18051	-46	2220	-12822	-13683	-236	1526	-13467	-5870	95	2100	10029	-15871	-2451	-4524	8927	-13722	-258	-4366	9553	-12447	-396	-5327	10741	-9711	-148	-129	-121	-67	-62	-82	-109	35	-150	15	32	-77	-17	-58	79	-32	0
0.563333	-91	4580	2104	-14756	-41	143	-11415	-17807	57	2146	-12801	-13383	-388	1411	-13399	-5536	-1	2285	9928	-16273	-2455	-4595	8949	-13735	-212	-4478	9533	-12506	-353	-5465	10752	-9688	-150	-130	-121	-66	-60	-61	-107	40	-150	16	34	-76	-21	-58	80	-31	6
0.564167	-117	4584	2298	-15006	4	18	-11392	-17522	36	2052	-12767	-13045	-394	1304	-13331	-5223	-158	2424	9802	-16642	-2181	-4668	8974	-13745	-185	-4594	9507	-12562	-486	-5595	10768	-9666	-149	-125	-118	-67	-62	-59	-103	41	-151	19	37	-74	-18	-57	73	-27	1
0.565000	-184	4586	2508	-15311	-207	-113	-11363	-17207	47	1934	-12723	-12700	-553	1197	-13273	-4939	-602	2579	9640	-16971	-2306	-4746	8993	-13768	-229	-4719	9464	-12620	-475	-5724	10772	-9634	-153	-127	-122	-66	-58	-60	-108	38	-150	15	32	-76	-22	-62	77	-31	-5
0.565833	-181	4585	2720	-15661	-143	-255	-11333	-16865	-39	1793	-12666	-12342	-473	1093	-13214	-4676	-130	2688	9464	-17251	-1119	-4824	9016	-13796	-208	-4845	9415	-12671	-371	-5843	10792	-9627	-145	-126	-121	-65	-62	-56	-108	39	-154	16	54	-72	-19	-60	81	-28	0
0.566667	-162	4580	2940	-16047	-146	-401	-11287	-16488	-45	1639	-12597	-11972	-279	991	-13158	-4452	-95	2771	9260	-17490	-1167	-4907	9028	-13830	-268	-4974	9360	-12725	-404	-5951	10807	-9615	-151	-129	-121	-67	-64	-59	-107	40	-152	16	36	-79	-23	-58	82	-27	0
0.567500	-151	4566	3151	-16466	-180	-549	-11234	-16088	-138	1442	-12523	-11598	-290	881	-13107	-4264	-185	2829	9055	-17684	-1040	-4992	9036	-13866	-216	-5113	9297	-12777	-289	-6053	10820	-9603	-150	-129	-121	-63	-61	-61	-105	39	-152	15	33	-78	-19	-59	81	-28	1
0.568333	-145	4543	3336	-16910	-77	-702	-11164	-15673	-177	1268	-12434	-11223	-311	792	-13059	-4116	-47	2858	8847	-17842	-539	-5082	9040	-13910	-180	-5268	9235	-12825	-201	-6140	10834	-9600	-149	-128	-121	-69	-64	-60	-101	38	-151	17	37	-76	-25	-56	82	-31	1
0.569167	-193	4508	3500	-17361	-162	-860	-11083	-15240	-82	1053	-12338	-10852	-432	690	-13004	-3999	-25	2871	8648	-17963	-432	-5178	9037	-13952	-206	-5387	9166	-12873	-199	-6219	10842	-9595	-149	-129	-122	-65	-63	-60	-103	42	-149	16	32	-76	-25	-57	80	-27	1
0.570000	-249	4467	3632	-17806	-191	-1018	-10979	-14802	-57	831	-12232	-10481	-362	587	-12961	-3936	94	2870	8461	-18051	-74	-5276	9028	-13999	-113	-5522	9102	-12913	-141	-6274	10845	-9591	-149	-124	-122	-64	-63	-59	-103	40	-150	17	37	-72	-19	-57	84	-27	0
0.570833	-233	4414	3715	-18252	-111	-1181	-10860	-14357	-9	594	-12125	-10119	-225	473	-12908	-3906	-44	2847	8273	-18111	-38	-5379	9011	-14050	-95	-5662	9035	-12958	-60	-6336	10845	-9590	-149	-124	-118	-64	-60	-57	-102	40	-126	22	38	-73	-21	-55	81	-28	0
0.571667	-217	4359	3753	-18674	-180	-1350	-10718	-13916	-15	348	-12006	-9770	-384	363	-12849	-3919	-118	2828	8151	-18159	419	-5489	8984	-14103	-171	-5800	8972	-12999	-100	-6379	10843	-9583	-146	-122	-118	-61	-61	-60	-101	40	-148	20	40	-68	-22	-57	85	-26	2
0.572500	-249	4298	3740	-19064	-129	-1524	-10552	-13472	-59	93	-11885	-9436	-305	241	-12770	-3969	294	2813	8039	-18195	706	-5604	8952	-14157	-221	-5938	8909	-13043	-156	-6412	10833	-9591	-149	-122	-118	-30	-56	-55	-92	43	-151	22	38	-70	-16	-52	86	-27	0
0.573333	-233	4236	3669	-19421	-129	-1700	-10364	-13035	-110	-168	-11758	-9119	-118	120	-12693	-4056	-333	2760	7947	-18222	-82	-5726	8910	-14216	-288	-6077	8845	-13085	-105	-6441	10814	-9589	-152	-127	-121	-64	-64	-60	-103	37	-152	17	36	-74	-24	-58	84	-31	-1
0.574167	-214	4173	3542	-19742	-136	-1886	-10154	-12608	-146	-434	-11627	-8799	-133	-8	-12596	-4180	-120	2725	7894	-18244	1075	-5853	8868	-14271	-258	-6207	8789	-13124	-39	-6463	10784	-9588	-151	-128	-121	-65	-64	-60	-107	38	-151	20	36	-75	-25	-57	84	-30	-3
0.575000	-198	4121	3376	-20010	-96	-2073	-9921	-12184	-82	-690	-11486	-8544	-133	-138	-12474	-4328	-102	2697	7856	-18263	759	-5983	8823	-14329	-189	-6339	8735	-13164	-65	-6475	10747	-9580	-156	-127	-121	-66	-62	-58	-104	40	-151	19	34	-75	-19	-56	86	-28	0
0.575833	-213	4075	3148	-20230	-86	-2258	-9660	-11772	-47	-940	-11337	-8290	-1	-271	-12333	-4504	-263	2656	7842	-18272	718	-6114	8774	-14386	-184	-6464	8684	-13201	0	-6491	10700	-9565	-151	-126	-121	-69	-62	-58	-104	41	-158	19	34	-74	-22	-59	87	-25	-1
0.576667	-233	4047	2888	-20398	-72	-2451	-9386	-11366	-135	-1185	-11186	-8057	78	-405	-12173	-4706	-130	2657	7848	-18288	863	-6249	8721	-14448	-168	-6568	8640	-13238	164	-6508	10645	-9547	-149	-121	-119	-69	-64	-60	-104	40	-152	21	33	-75	-27	-57	86	-26	0
0.577500	-211	4029	2595	-20514	42	-2642	-9109	-10970	-178	-1411	-11030	-7840	5	-543	-11993	-4925	92	2642	7860	-18294	903	-6388	8668	-14510	-126	-6711	8595	-13264	105	-6525	10578	-9526	-151	-126	-122	-62	-63	-59	-104	41	-155	21	37	-74	-22	-56	88	-28	-5
0.578333	-178	4024	2280	-20582	-33	-2835	-8812	-10576	-131	-1643	-10865	-7665	-47	-683	-11792	-5162	-424	2634	7877	-18286	301	-6529	8610	-14577	-211	-6825	8526	-13294	81	-6547	10504	-9496	-148	-124	-116	-67	-63	-57	-101	40	-150	24	37	-76	-19	-56	86	-23	1
0.579167	-165	4039	1945	-20605	-11	-3025	-8509	-10192	-156	-1848	-10705	-7506	35	-790	-11576	-5409	-135	2625	7887	-18266	1062	-6669	8547	-14645	-254	-6940	8509	-13313	76	-6576	10425	-9465	-149	-126	-120	-66	-64	-63	-103	42	-149	20	34	-75	-21	-56	87	-27	1
0.580000	-160	4064	1606	-20577	30	-3208	-8204	-9810	-127	-2039	-10541	-7373	19	-952	-11344	-5668	79	2618	7891	-18224	1120	-6809	8490	-14725	-171	-7053	8474	-13328	7	-6610	10338	-9431	-149	-124	-117	-65	-62	-57	-101	41	-150	20	37	-75	-18	-55	85	-31	-15
0.580833	-172	4109	1275	-20517	-86	-3389	-7907	-9443	-108	-2215	-10370	-7274	-79	-1093	-11093	-5927	-173	2605	7871	-18161	745	-6948	8420	-14795	-139	-7159	8438	-13333	2	-6661	10246	-9397	-151	-127	-119	-67	-63	-56	-105	37	-155	16	32	-77	-22	-57	85	-30	-5
0.581667	-171	4172	955	-20423	-98	-3561	-7621	-9076	-166	-2380	-10214	-7193	-99	-1237	-10844	-6192	-46	2586	7826	-18072	748	-7089	8346	-14876	-200	-7267	8378	-13332	-41	-6718	10150	-9366	-155	-134	-125	-70	-62	-60	-109	35	-154	17	30	-80	-24	-58	81	-16	-5
0.582500	-182	4223	662	-20300	-79	-3726	-7344	-8727	-141	-2529	-10053	-7141	-122	-1388	-10584	-6450	-31	2567	7760	-17947	622	-7227	8275	-14961	-206	-7370	8359	-13322	-30	-6781	10059	-9326	-151	-133	-122	-69	-63	-60	-107	39	-158	15	30	-80	-25	-59	82	-30	-3
0.583333	-238	4296	405	-20151	-76	-3879	-7078	-8353	-145	-2660	-9885	-7114	-28	-1525	-10319	-6694	-100	2540	7666	-17791	656	-7364	8201	-15047	-169	-7470	8327	-13300	-88	-6851	9972	-9289	-151	-132	-124	-72	-62	-61	-107	38	-151	13	34	-77	-23	-55	87	-30	-4
0.584167	-232	4375	187	-19983	-96	-4025	-6831	-8019	-247	-2784	-9722	-7120	64	-1674	-10054	-6942	-172	2505	7551	-17596	477	-7499	8122	-15137	-146	-7567	8300	-13270	-30	-6923	9886	-9257	-147	-125	-119	-67	-65	-58	-105	38	-150	19	36	-76	-22	-57	82	-27	0
0.585000	-217	4451	5	-19806	-66	-4150	-6608	-7665	-178	-2898	-9563	-7147	142	-1833	-9797	-7181	-301	2461	7401	-17377	612	-7636	8043	-15233	-50	-7663	8280	-13225	1	-7002	9805	-9228	-149	-128	-118	-68	-64	-59	-105	39	-149	18	36	-75	-22	-57	80	-29	0
0.585833	-239	4524	-111	-19623	19	-4273	-6405	-7339	-111	-3009	-9406	-7210	148	-2004	-9539	-7422	137	2407	7232	-17126	1010	-7773	7958	-15329	-19	-7758	8243	-13182	-143	-7079	9729	-9204	-150	-127	-124	-68	-63	-56	-102	61	-153	19	35	-77	-19	-58	78	-30	-3
0.586667	-230	4586	-191	-19443	-51	-4386	-6231	-7032	-131	-3117	-9256	-7298	177	-2170	-9291	-7621	-391	2348	7039	-16823	-239	-7906	7875	-15433	-43	-7855	8222	-13128	-212	-7153	9665	-9186	-147	-127	-118	-65	-62	-59	-104	38	-151	-1	33	-75	-21	-70	81	-30	1
0.587500	-215	4633	-222	-19268	-88	-4492	-6076	-6740	-38	-3231	-9105	-7414	407	-2354	-9055	-7830	-321	2279	6839	-16563	758	-8043	7794	-15554	34	-7947	8202	-13065	-228	-7226	9603	-9179	-148	-126	-119	-63	-61	-57	-105	34	-150	18	35	-73	-22	-56	80	-32	-4
0.588333	-168	4677	-205	-19101	-27	-4596	-5947	-6473	45	-3350	-8956	-7558	484	-2545	-8832	-8018	0	2210	6620	-16257	937	-8182	7716	-15636	-17	-8040	8189	-13010	-167	-7293	9558	-9170	-152	-126	-119	-64	-64	-61	-104	39	-154	16	38	-70	-26	-56	82	-27	-5
0.589167	-159	4698	-145	-18947	-26	-4697	-5836	-6236	10	-3477	-8813	-7723	294	-2751	-8619	-8205	-318	2141	6409	-15954	646	-8321	7647	-15740	-44	-8127	8184	-12952	-194	-7350	9512	-9169	-152	-127	-122	-77	-62	-58	-107	41	-148	19	35	-78	-23	-57	82	-29	0
0.590000	-163	4704	-46	-18807	-67	-4796	-5743	-6012	61	-3615	-8676	-7916	256	-2963	-8414	-8381	-230	2070	6192	-15653	659	-8457	7585	-15844	-3	-8214	8185	-12894	-271	-7404	9478	-9172	-151	-130	-122	-66	-65	-61	-107	40	-151	13	34	-77	-22	-60	85	-32	-3
0.590833	-161	4684	84	-18688	33	-4901	-5664	-5828	89	-3762	-8533	-8118	330	-3185	-8220	-8547	3	2015	5986	-15357	753	-8590	7533	-15940	-53	-8290	8203	-12832	-280	-7441	9474	-9172	-149	-124	-118	-67	-63	-57	-99	40	-149	19	39	-70	-16	-53	85	-29	0
0.591667	-227	4653	245	-18581	-76	-5000	-5594	-5673	89	-3919	-8393	-8336	277	-3416	-8032	-8705	-194	1967	5804	-15085	-21	-8725	7496	-16034	-91	-8364	8227	-12788	-385	-7475	9441	-9173	-150	-125	-119	-65	-64	-57	-102	39	-151	21	32	-76	-24	-56	82	-24	1
0.592500	-325	4600	428	-18505	-137	-5107	-5533	-5553	101	-4087	-8250	-8567	223	-3651	-7851	-8861	47	1928	5618	-14839	502	-8857	7468	-16129	-100	-8431	8262	-12733	-301	-7496	9431	-9175	-146	-113	-118	-63	-64	-60	-102	44	-148	20	39	-69	-22	-55	86	-23	0
0.593333	-304	4526	622	-18432	13	-5223	-5476	-5468	68	-4270	-8111	-8801	57	-3898	-7681	-9015	212	1901	5461	-14619	675	-8982	7454	-16219	-200	-8493	8310	-12700	-207	-7513	9423	-9165	-145	-125	-116	-62	-60	-70	-101	42	-149	21	41	-72	-18	-55	84	-25	-4
0.594167	-224	4434	817	-18385	-13	-5357	-5421	-5421	135	-4467	-7975	-9034	-184	-4150	-7516	-9170	24	1890	5315	-14432	226	-9109	7452	-16306	-167	-8551	8370	-12674	-218	-7502	9423	-9155	-148	-128	-121	-65	-63	-60	-104	38	-151	21	36	-73	-22	-55	85	-28	0
0.595000	-265	4322	1016	-18354	-3	-5484	-5357	-5407	161	-4666	-7836	-9267	-246	-4403	-7353	-9331	94	1897	5185	-14283	505	-9227	7471	-16383	-84	-8615	8438	-12655	-109	-7526	9426	-9135	-152	-126	-120	-66	-60	-57	-103	41	-149	20	34	-77	-21	-53	85	-28	-4
0.595833	-169	4192	1212	-18331	30	-5627	-5287	-5426	7	-4878	-7694	-9488	-219	-4659	-7187	-9485	-35	1921	5093	-14175	350	-9342	7505	-16459	-149	-8646	8521	-12644	-176	-7527	9438	-9100	-142	-126	-115	-64	-56	-58	-104	40	-152	16	37	-75	-22	-53	86	-27	0
0.596667	-101	4048	1395	-18325	-19	-5777	-5207	-5475	-88	-5092	-7550	-9703	-197	-4916	-7023	-9645	-4	1961	5011	-14104	327	-9449	7556	-16525	-179	-8685	8608	-12646	-267	-7527	9447	-9057	-148	-127	-120	-66	-61	-58	-104	34	-151	19	38	-74	-23	-57	86	-26	-3
0.597500	-133	3887	1567	-18323	-62	-5941	-5113	-5558	-120	-5314	-7406	-9905	-102	-5171	-6859	-9804	146	2021	4945	-14068	407	-9558	7623	-16593	-139	-8722	8708	-12658	-235	-7530	9466	-9003	-149	-127	-118	-68	-62	-59	-102	40	-151	17	36	-75	-21	-56	82	-28	0
0.598333	-144	3712	1720	-18331	12	-6111	-5005	-5670	-149	-5533	-7256	-10094	-4	-5418	-6699	-9969	19	2090	4890	-14067	159	-9669	7693	-16647	-147	-8757	8808	-12681	-100	-7533	9480	-8939	-152	-128	-124	-70	-63	-59	-114	40	-153	17	32	-74	-22	-55	82	-28	-1
0.599167	-117	3519	1846	-18336	-8	-6291	-4882	-5828	-181	-5756	-7102	-10272	-88	-5659	-6537	-10134	522	2174	4850	-14092	699	-9773	7781	-16698	-195	-8794	8917	-12707	-160	-7538	9507	-8853	-148	-126	-119	-66	-63	-57	-103	40	-155	19	38	-75	-24	-57	86	-28	0
0.600000	-162	3323	1975	-18337	-86	-6470	-4741	-5963	-144	-5970	-6937	-10430	-196	-5888	-6359	-10301	345	2276	4795	-14124	-285	-9881	7877	-16746	-231	-8829	9023	-12741	-213	-7549	9530	-8782	-149	-128	-120	-67	-65	-59	-104	40	-153	17	36	-78	-24	-59	84	-30	0
0.600833	-146	3111	2078	-18333	-124	-6664	-4585	-6138	-219	-6180	-6769	-10574	-234	-6113	-6214	-10464	-128	2384	4800	-14218	40	-9993	7980	-16787	-222	-8872	9126	-12785	-150	-7568	9561	-8694	-152	-129	-110	-67	-62	-57	-103	40	-150	18	36	-75	-26	-56	84	-28	0
0.601667	-148	2887	2154	-18325	-115	-6855	-4423	-6333	-352	-6390	-6593	-10709	0	-6319	-6055	-10627	149	2501	4783	-14311	467	-10107	8090	-16826	-233	-8922	9221	-12828	-220	-7591	9597	-8600	-151	-127	-121	-68	-63	-61	-100	37	-150	17	44	-75	-24	-52	85	-26	-7
0.602500	-166	2655	2211	-18322	-99	-7050	-4243	-6541	-376	-6597	-6416	-10838	-86	-6519	-5905	-10786	-92	2617	4767	-14410	35	-10223	8206	-16857	-238	-8980	9317	-12876	-211	-7619	9639	-8506	-158	-129	-120	-69	-64	-59	-103	37	-153	17	33	-74	-26	-56	85	-31	-9
0.603333	-133	2415	2257	-18279	-49	-7246	-4055	-6765	-313	-6810	-6226	-10954	-289	-6697	-5747	-10935	86	2744	4755	-14517	108	-10348	8323	-16888	-264	-9042	9404	-12918	-102	-7653	9683	-8407	-147	-127	-120	-67	-74	-56	-107	38	-151	9	35	-74	-19	-56	87	-28	0
0.604167	-152	2171	2283	-18235	-12	-7444	-3858	-6993	-266	-6984	-6035	-11066	-201	-6862	-5618	-11079	110	2872	4743	-14627	432	-10478	8442	-16910	-267	-9102	9485	-12957	-169	-7697	9732	-8314	-147	-128	-119	-66	-60	-59	-101	42	-146	20	36	-70	-18	-53	89	-24	2
0.605000	-119	1923	2296	-18178	-1	-7644	-3660	-7233	-242	-7171	-5839	-11178	-258	-7015	-5488	-11216	-333	2999	4729	-14734	-254	-10607	8561	-16932	-252	-9190	9550	-12996	-200	-7741	9788	-8223	-151	-127	-117	-66	-58	-55	-102	42	-149	19	33	-70	-21	-58	86	-28	1
0.605833	-77	1672	2292	-18112	-11	-7845	-3463	-7477	-190	-7356	-5627	-11288	-370	-7152	-5370	-11347	-409	3129	4719	-14843	-45	-10744	8675	-16953	-291	-9273	9610	-13023	-128	-7800	9846	-8142	-146	-127	-120	-70	-63	-55	-104	42	-148	19	34	-74	-21	-56	81	-29	0
0.606667	-100	1425	2279	-18027	17	-8042	-3270	-7726	-173	-7535	-5441	-11402	-242	-7278	-5266	-11462	218	3258	4708	-14946	334	-10885	8790	-16970	-300	-9364	9657	-13045	-90	-7861	9906	-8071	-151	-128	-124	-68	-63	-60	-116	40	-148	15	25	-77	-24	-62	82	-30	0
0.607500	-126	1182	2251	-17936	-95	-8243	-3083	-7979	-277	-7714	-5241	-11516	-130	-7389	-5173	-11569	81	3387	4700	-15040	-214	-11023	8910	-16980	-210	-9460	9703	-13047	-194	-7918	9974	-8007	-150	-125	-118	-66	-64	-59	-105	41	-149	18	35	-74	-24	-58	84	-29	0
0.608333	-168	947	2211	-17826	-80	-8435	-2894	-8228	-241	-7886	-5042	-11631	-142	-7485	-5089	-11664	-40	3513	4693	-15124	74	-11157	9028	-16990	-206	-9549	9740	-13039	-320	-7979	10042	-7949	-149	-129	-119	-65	-62	-55	-112	44	-151	15	46	-76	-22	-58	82	-32	0
0.609167	-150	726	2164	-17710	-74	-8634	-2723	-8475	-136	-8056	-4854	-11747	-178	-7570	-5020	-11747	1	3637	4694	-15202	115	-11294	9139	-16995	-240	-9637	9791	-13013	-300	-8048	10108	-7875	-150	-128	-119	-65	-63	-60	-103	42	-153	19	33	-76	-25	-57	86	-29	0
0.610000	-107	519	2108	-17583	-41	-8827	-2556	-8717	-149	-8224	-4667	-11865	-58	-7644	-4936	-11822	58	3760	4702	-15267	116	-11417	9257	-16994	-227	-9722	9802	-12978	-115	-8111	10174	-7877	-151	-127	-118	-64	-64	-58	-103	45	-152	36	33	-90	-21	-58	82	-28	0
0.610833	-78	325	2039	-17452	-15	-9021	-2404	-8951	-84	-8389	-4494	-11983	47	-7712	-4905	-11881	151	3881	4714	-15324	202	-11535	9378	-16988	-311	-9808	9825	-12928	-79	-8176	10243	-7855	-149	-124	-119	-66	-59	-55	-102	43	-151	20	32	-72	-18	-52	85	-27	0
0.611667	-101	149	1972	-17317	9	-9213	-2263	-9174	-55	-8550	-4332	-12098	-80	-7776	-4850	-11935	-154	3989	4731	-15371	-197	-11648	9495	-16976	-361	-9884	9850	-12864	-11	-8242	10305	-7841	-151	-126	-118	-66	-63	-58	-100	57	-152	21	36	-72	-18	-55	85	-27	1
0.612500	-159	8	1896	-17170	23	-9412	-2133	-9390	8	-8707	-4184	-12210	-50	-7836	-4818	-11981	66	4099	4760	-15406	446	-11752	9615	-16960	-284	-9960	9872	-12793	38	-8310	10366	-7837	-148	-122	-114	-64	-62	-56	-100	44	-150	21	34	-73	-21	-52	87	-25	1
0.613333	-177	-126	1811	-17044	3	-9614	-2014	-9590	20	-8855	-4051	-12311	-9	-7898	-4781	-12017	49	4196	4795	-15432	-158	-11848	9735	-16934	-236	-10023	9892	-12709	-96	-8372	10415	-7842	-147	-125	-116	-66	-63	-60	-102	45	-152	23	36	-73	-22	-53	85	-27	-4
0.614167	-207	-236	1715	-16910	-121	-9815	-1909	-9777	-39	-9005	-3938	-12411	-149	-7964	-4746	-12054	-549	4280	4835	-15448	-305	-11937	9854	-16907	-249	-10084	9910	-12635	-12	-8443	10456	-7858	-150	-124	-117	-67	-62	-60	-103	38	-152	20	36	-76	-23	-59	78	-29	-1
0.615000	-225	-321	1623	-16785	-53	-10021	-1814	-9952	84	-9142	-3845	-12499	-135	-8033	-4707	-12086	-63	4358	4886	-15454	329	-12021	9968	-16873	-197	-10140	9925	-12537	-87	-8509	10487	-7879	-154	-129	-122	-69	-68	-63	-108	39	-155	16	28	-76	-39	-58	78	-32	2
0.615833	-163	-386	1532	-16661	-8	-10225	-1724	-10104	33	-9270	-3754	-12573	-276	-8109	-4672	-12108	-283	4424	4935	-15444	-259	-12089	10093	-16825	-176	-10187	9944	-12444	-305	-8572	10515	-7900	-150	-126	-119	-65	-74	-60	-103	41	-151	19	35	-77	-22	-58	80	-32	-3
0.616667	-154	-424	1435	-16547	5	-10421	-1638	-10240	-264	-9387	-3702	-12634	-234	-8182	-4602	-12126	-21	4472	4987	-15427	-153	-12148	10207	-16772	-206	-10232	9957	-12351	-239	-8635	10530	-7916	-150	-127	-119	-65	-63	-60	-104	39	-159	18	34	-73	-22	-57	82	-28	0
0.617500	-168	-447	1334	-16442	20	-10618	-1558	-10359	-647	-9500	-3655	-12681	-88	-8268	-4581	-12142	63	4504	5046	-15398	32	-12199	10340	-16710	-289	-10296	9965	-12259	-188	-8697	10536	-7940	-154	-126	-119	-63	-61	-59	-107	41	-152	21	36	-74	-21	-55	81	-29	-5
0.618333	-148	-451	1234	-16349	-9	-10810	-1486	-10470	-761	-9603	-3628	-12711	-116	-8370	-4537	-12152	-239	4521	5097	-15363	-505	-12247	10424	-16633	-281	-10315	9972	-12167	-181	-8759	10535	-7957	-152	-125	-116	-63	-64	-59	-112	43	-151	17	33	-79	-23	-53	84	-26	-4
0.619167	-126	-445	1136	-16266	-64	-10999	-1412	-10563	-619	-9702	-3614	-12749	-187	-8483	-4487	-12164	-340	4519	5145	-15322	-451	-12282	10522	-16556	-296	-10335	9972	-12079	-57	-8822	10515	-7973	-150	-126	-120	-64	-63	-58	-102	42	-153	23	36	-75	-22	-53	82	-27	-3
0.620000	-112	-430	1023	-16199	5	-11176	-1339	-10646	-525	-9790	-3617	-12769	-4	-8604	-4444	-12169	71	4502	5186	-15271	293	-12312	10608	-16464	-259	-10396	9960	-11994	-43	-8883	10488	-7975	-147	-122	-117	-63	-61	-61	-122	42	-150	21	37	-70	-23	-57	85	-26	0
0.620833	-113	-411	911	-16144	0	-11348	-1271	-10725	-385	-9877	-3633	-12783	126	-8741	-4396	-12170	-177	4462	5214	-15220	-317	-12339	10674	-16368	-196	-10429	9943	-11912	-85	-8947	10450	-7976	-149	-126	-124	-68	-64	-60	-102	40	-151	21	34	-75	-23	-55	84	-28	-3
0.621667	-105	-389	797	-16104	27	-11507	-1205	-10790	-227	-9965	-3662	-12799	143	-8882	-4352	-12168	-207	4404	5229	-15166	-305	-12359	10730	-16262	-232	-10489	9915	-11832	-143	-9016	10406	-7969	-149	-127	-122	-65	-63	-59	-116	39	-151	19	36	-97	-27	-59	82	-29	-6
0.622500	-116	-371	680	-16080	16	-11652	-1144	-10857	-108	-10052	-3697	-12809	51	-9053	-4317	-12163	-91	4335	5235	-15108	-240	-12372	10764	-16146	-269	-10528	9875	-11756	-230	-9074	10349	-7959	-152	-127	-121	-67	-67	-61	-107	36	-156	17	34	-78	-24	-57	82	-32	-7
0.623333	-146	-355	561	-16068	-28	-11784	-1079	-10928	-1	-10139	-3744	-12821	-57	-9229	-4290	-12150	-62	4252	5224	-15051	-343	-12377	10786	-16028	-184	-10601	9830	-11683	-208	-9142	10285	-7941	-153	-129	-125	-69	-64	-61	-112	38	-155	15	32	-79	-25	-59	80	-33	-5
0.624167	-126	-345	445	-16068	2	-11902	-1016	-10983	8	-10232	-3790	-12835	-17	-9411	-4261	-12132	153	4157	5204	-14988	-271	-12379	10790	-15886	-182	-10657	9777	-11602	-197	-9204	10218	-7914	-150	-122	-124	-64	-61	-58	-103	40	-154	17	37	-75	-22	-55	86	-28	0
0.625000	-69	-346	333	-16079	44	-12008	-956	-11039	6	-10329	-3840	-12853	123	-9606	-4243	-12106	-131	4054	5171	-14926	-557	-12377	10778	-15761	-214	-10720	9714	-11534	-179	-9266	10146	-7890	-149	-126	-122	-65	-62	-56	-105	49	-151	18	35	-76	-22	-52	79	-33	0
0.625833	-102	-357	216	-16108	-44	-12105	-902	-11106	-1	-10444	-3896	-12881	62	-9809	-4232	-12075	-326	3948	5126	-14878	12	-12374	10749	-15623	-101	-10791	9637	-11463	-156	-9330	10059	-7850	-147	-126	-122	-65	-60	-58	-105	41	-151	16	35	-76	-22	-56	85	-26	0
0.626667	-122	-384	103	-16145	-91	-12190	-852	-11164	-66	-10548	-3953	-12921	22	-10024	-4224	-12039	-48	3830	5066	-14827	-316	-12368	10704	-15476	-101	-10860	9557	-11400	-271	-9396	9978	-7834	-149	-125	-122	-64	-62	-53	-105	42	-153	18	33	-76	-21	-55	84	-28	0
0.627500	-112	-412	-4	-16191	-186	-12271	-807	-11226	-58	-10673	-4010	-12965	90	-10242	-4225	-11993	-637	3720	5005	-14784	-1047	-12360	10647	-15324	-212	-10930	9465	-11339	-214	-9462	9892	-7810	-148	-126	-121	-67	-60	-55	-103	39	-152	18	35	-76	-21	-56	87	-32	1
0.628333	-134	-462	-111	-16254	-90	-12348	-770	-11287	82	-10838	-4065	-13019	37	-10463	-4230	-11946	-262	3608	4939	-14742	-60	-12358	10574	-15174	-187	-11009	9373	-11281	-178	-9530	9803	-7795	-146	-126	-120	-63	-62	-65	-108	39	-151	19	37	-76	-22	-57	80	-29	1
0.629167	-137	-512	-213	-16309	-50	-12424	-741	-11345	172	-10952	-4117	-13083	-168	-10691	-4238	-11893	-147	3498	4873	-14701	-496	-12353	10491	-15036	-130	-11081	9271	-11235	-242	-9597	9713	-7781	-148	-126	-120	-65	-59	-55	-104	41	-151	18	35	-75	-17	-56	82	-28	-1
0.630000	-135	-574	-308	-16398	-104	-12505	-719	-11403	260	-11103	-4167	-13156	-151	-10917	-4252	-11838	-73	3392	4807	-14669	-426	-12355	10404	-14863	-152	-11157	9172	-11187	-228	-9662	9623	-7775	-148	-128	-119	-63	-64	-55	-100	40	-156	16	37	-74	-19	-50	85	-28	-1
0.630833	-139	-643	-402	-16481	-152	-12589	-703	-11461	294	-11266	-4212	-13223	-43	-11148	-4265	-11780	-152	3290	4747	-14633	-152	-12356	10311	-14705	-198	-11240	9071	-11152	-97	-9738	9531	-7782	-149	-126	-117	-63	-60	-56	-105	39	-148	20	37	-73	-18	-53	80	-28	1
0.631667	-160	-712	-493	-16569	-112	-12681	-700	-11516	161	-11442	-4251	-13303	-60	-11377	-4275	-11722	-176	3184	4694	-14605	-394	-12368	10212	-14554	-208	-11307	8968	-11127	-100	-9814	9445	-7790	-149	-127	-121	-67	-65	-57	-111	37	-163	12	34	-75	-18	-57	84	-28	-1
0.632500	-101	-783	-582	-16661	-203	-12786	-704	-11566	269	-11621	-4284	-13380	-165	-11599	-4293	-11666	-303	3085	4653	-14578	-750	-12383	10116	-14396	-115	-11375	8885	-11110	-221	-9890	9367	-7807	-152	-128	-120	-65	-61	-55	-103	42	-151	18	38	-75	-19	-40	85	-28	0
0.633333	-25	-851	-669	-16755	-149	-12897	-713	-11617	330	-11812	-4303	-13453	-259	-11823	-4303	-11609	205	2992	4625	-14546	194	-12399	10020	-14245	-99	-11443	8774	-11108	-262	-9973	9289	-7829	-146	-127	-138	-64	-63	-57	-105	41	-154	17	36	-77	-17	-55	84	-29	1
0.634167	-70	-916	-762	-16846	-200	-13027	-731	-11668	266	-11997	-4318	-13531	-372	-12040	-4318	-11562	116	2893	4606	-14516	-24	-12426	9916	-14097	-170	-11506	8681	-11111	-253	-10064	9214	-7860	-151	-129	-125	-67	-62	-61	-109	39	-154	17	33	-75	-23	-59	79	-29	-1
0.635000	-83	-970	-859	-16938	-268	-13170	-756	-11720	287	-12190	-4310	-13603	-391	-12254	-4332	-11515	-27	2794	4605	-14484	-223	-12457	9822	-13948	-196	-11575	8597	-11126	-263	-10160	9147	-7888	-150	-129	-121	-66	-62	-60	-112	40	-152	17	41	-75	-22	-57	77	-31	-1
0.635833	-96	-1014	-960	-17023	-201	-13322	-785	-11772	304	-12383	-4317	-13667	-321	-12459	-4341	-11475	161	2697	4618	-14451	-64	-12491	9729	-13805	-158	-11639	8518	-11149	-357	-10257	9089	-7923	-150	-131	-121	-66	-64	-60	-108	40	-151	17	35	-75	-22	-60	80	-31	-3
0.636667	-154	-1047	-1066	-17097	-145	-13483	-823	-11823	191	-12581	-4298	-13725	-257	-12665	-4355	-11442	136	2601	4640	-14416	-119	-12527	9639	-13671	-130	-11696	8445	-11173	-390	-10364	9036	-7954	-149	-145	-121	-64	-59	-58	-108	38	-161	17	35	-74	-21	-59	76	-31	0
0.637500	-132	-1069	-1177	-17166	-148	-13655	-868	-11882	81	-12777	-4271	-13774	-537	-12856	-4369	-11419	154	2500	4671	-14385	120	-12575	9549	-13541	-169	-11756	8380	-11208	-230	-10473	8995	-7989	-145	-128	-120	-67	-60	-60	-109	40	-151	19	35	-76	-19	-60	79	-45	-1
0.638333	-121	-1079	-1299	-17224	-173	-13831	-912	-11942	153	-12969	-4238	-13819	-714	-13044	-4384	-11402	-12	2396	4704	-14351	-70	-12622	9467	-13414	-184	-11815	8323	-11245	-200	-10591	8958	-8024	-152	-124	-119	-79	-62	-61	-103	35	-150	16	35	-77	-18	-58	80	-30	-1
0.639167	-211	-1074	-1421	-17268	-207	-14012	-960	-12016	158	-13163	-4193	-13860	-773	-13223	-4406	-11394	-93	2290	4742	-14324	87	-12673	9385	-13301	-117	-11874	8273	-11288	-208	-10715	8927	-8055	-148	-127	-125	-65	-60	-60	-102	41	-152	13	32	-74	-19	-57	82	-28	1
0.640000	-156	-1059	-1563	-17296	-164	-14190	-1012	-12091	159	-13352	-4146	-13892	-809	-13396	-4430	-11394	368	2177	4772	-14299	261	-12728	9305	-13188	-129	-11935	8231	-11331	-177	-10842	8903	-8090	-152	-131	-126	-68	-64	-86	-108	38	-153	18	37	-78	-22	-62	80	-30	-4
0.640833	-122	-1027	-1697	-17305	-205	-14362	-1067	-12177	126	-13537	-4093	-13920	-712	-13564	-4459	-11397	-323	2075	4804	-14284	-728	-12787	9234	-13088	-215	-11994	8196	-11373	-147	-10972	8887	-8121	-150	-129	-124	-66	-60	-61	-108	41	-152	16	33	-78	-24	-61	82	-29	-3
0.641667	-134	-983	-1832	-17309	-271	-14526	-1120	-12263	118	-13714	-4023	-13939	-696	-13721	-4496	-11417	-184	1971	4823	-14273	266	-12846	9159	-12990	-219	-12052	8169	-11410	-197	-11109	8875	-8156	-151	-130	-126	-69	-68	-65	-105	39	-156	17	30	-76	-24	-59	81	-30	-3
0.642500	-170	-928	-1963	-17292	-265	-14673	-1173	-12362	88	-13886	-3971	-13960	-752	-13872	-4531	-11418	-171	1871	4828	-14272	92	-12900	9088	-12907	-196	-12116	8153	-11442	-260	-11243	8872	-8190	-151	-129	-122	-68	-66	-63	-108	37	-153	18	30	-79	-22	-61	80	-34	-3
0.643333	-187	-861	-2089	-17262	-181	-14807	-1253	-12469	54	-14049	-3907	-13978	-871	-14012	-4570	-11433	-211	1775	4826	-14284	-36	-12962	9021	-12827	-116	-12172	8147	-11466	-199	-11372	8875	-8221	-149	-127	-122	-65	-63	-62	-109	36	-151	18	33	-76	-21	-59	78	-30	2
0.644167	-164	-780	-2203	-17215	-145	-14917	-1275	-12583	121	-14201	-3844	-13992	-857	-14149	-4613	-11447	-179	1683	4804	-14302	-63	-13017	8958	-12751	-58	-12230	8146	-11486	-56	-11501	8880	-8251	-148	-126	-121	-67	-60	-61	-102	42	-150	19	35	-75	-23	-57	82	-31	0
0.645000	-201	-694	-2307	-17163	-110	-15011	-1320	-12705	193	-14325	-3791	-14011	-686	-14274	-4652	-11449	-303	1596	4765	-14339	103	-13073	8896	-12691	-17	-12290	8148	-11503	-77	-11615	8886	-8281	-144	-125	-121	-65	-61	-60	-104	41	-156	20	32	-75	-19	-60	84	-27	0
0.645833	-219	-595	-2401	-17108	-186	-15078	-1362	-12837	181	-14482	-3742	-14036	-797	-14399	-4693	-11484	-616	1514	4706	-14388	-316	-13129	8836	-12631	-102	-12349	8157	-11510	-121	-11729	8892	-8308	-149	-128	-120	-66	-62	-62	-104	40	-149	18	35	-74	-21	-58	82	-28	2
0.646667	-194	-486	-2475	-17049	-182	-15122	-1400	-12973	79	-14607	-3707	-14062	-798	-14518	-4727	-11492	-138	1440	4637	-14448	422	-13181	8778	-12581	-95	-12407	8169	-11513	-122	-11830	8905	-8333	-150	-128	-118	-67	-60	-64	-103	38	-149	19	32	-77	-21	-58	81	-30	1
0.647500	-164	-378	-2536	-16994	-176	-15144	-1430	-13120	8	-14715	-3668	-14100	-620	-14624	-4758	-11505	-8	1370	4550	-14519	356	-13232	8724	-12536	-46	-12460	8187	-11512	-129	-11918	8912	-8354	-148	-128	-126	-67	-61	-61	-105	40	-149	13	33	-76	-22	-58	80	-30	0
0.648333	-167	-258	-2576	-16944	-217	-15147	-1457	-13273	7	-14818	-3643	-14140	-633	-14730	-4782	-11514	-375	1302	4456	-14613	161	-13286	8674	-12503	-98	-12519	8206	-11504	-36	-11999	8920	-8372	-153	-134	-125	-70	-91	-62	-107	40	-150	11	29	-81	-25	-62	80	-31	-5
0.649167	-197	-132	-2597	-16907	-217	-15126	-1476	-13430	-46	-14898	-3625	-14186	-579	-14830	-4792	-11518	-251	1241	4356	-14708	382	-13337	8625	-12469	-137	-12563	8235	-11487	-77	-12085	8925	-8381	-147	-129	-119	-67	-61	-63	-110	40	-150	19	33	-75	-21	-60	81	-29	0
0.650000	-155	-4	-2598	-16874	-165	-15082	-1479	-13590	-22	-14963	-3613	-14233	-650	-14921	-4793	-11517	-242	1186	4253	-14809	361	-13376	8584	-12445	-73	-12606	8259	-11472	-124	-12115	8928	-8383	-149	-127	-121	-68	-60	-65	-103	69	-151	20	33	-75	-23	-60	79	-30	0
0.650833	-125	153	-2587	-16859	-112	-15033	-1483	-13750	57	-15013	-3611	-14285	-675	-14997	-4780	-11512	-80	1130	4150	-14922	447	-13414	8545	-12427	-52	-12642	8280	-11453	-88	-12149	8934	-8378	-151	-127	-119	-64	-66	-59	-107	39	-151	17	36	-75	-22	-56	82	-23	0
0.651667	-181	265	-2562	-16859	-110	-14959	-1479	-13909	28	-15049	-3617	-14341	-557	-15065	-4755	-11512	184	1076	4048	-15033	70	-13461	8509	-12413	-124	-12678	8300	-11430	-118	-12176	8931	-8367	-148	-128	-120	-65	-61	-59	-104	40	-149	16	39	-75	-19	-57	81	-27	-3
0.652500	-115	399	-2527	-16877	-185	-14887	-1472	-14067	-6	-15074	-3632	-14403	-575	-15132	-4718	-11492	-228	1023	3954	-15150	46	-13502	8476	-12408	-74	-12706	8315	-11411	-169	-12191	8930	-8346	-147	-126	-117	-66	-62	-55	-102	39	-151	17	36	-53	-21	-57	85	-27	1
0.653333	-117	527	-2489	-16913	-119	-14808	-1458	-14221	-45	-15070	-3648	-14454	-531	-15185	-4671	-11479	19	973	3869	-15269	590	-13541	8445	-12409	-53	-12728	8330	-11385	-184	-12203	8920	-8321	-147	-126	-118	-65	-57	-53	-103	42	-149	20	35	-73	-19	-56	82	-26	2
0.654167	-173	660	-2451	-16969	-64	-14737	-1447	-14372	-110	-15072	-3675	-14529	-460	-15238	-4619	-11462	-223	917	3793	-15392	-549	-13585	8415	-12419	-183	-12754	8324	-11369	-96	-12215	8903	-8294	-152	-126	-118	-67	-64	-59	-104	39	-151	17	34	-80	-26	-58	80	-36	-1
0.655000	-174	779	-2413	-17037	-95	-14669	-1431	-14512	-83	-15053	-3702	-14595	-367	-15277	-4556	-11441	-281	866	3729	-15512	187	-13625	8389	-12439	-149	-12766	8323	-11347	-178	-12218	8886	-8257	-148	-127	-124	-68	-67	-59	-103	43	-150	15	47	-76	-19	-59	80	-31	0
0.655833	-186	920	-2383	-17112	-144	-14609	-1399	-14635	-155	-15030	-3719	-14649	-228	-15313	-4485	-11415	-62	814	3687	-15620	176	-13666	8363	-12466	-82	-12776	8314	-11323	-165	-12205	8849	-8222	-148	-128	-120	-67	-64	-57	-103	40	-152	17	37	-77	-23	-60	79	-33	0
0.656667	-147	1004	-2354	-17204	-122	-14570	-1399	-14749	-153	-15014	-3739	-14704	-189	-15343	-4402	-11392	13	763	3650	-15732	-75	-13707	8336	-12502	-116	-12781	8292	-11303	-107	-12226	8837	-8186	-153	-125	-125	-68	-63	-60	-111	37	-155	15	35	-76	-26	-63	77	-32	-4
0.657500	-168	1101	-2344	-17303	-102	-14542	-1384	-14844	-85	-14967	-3748	-14749	-238	-15376	-4317	-11362	57	718	3628	-15837	-135	-13744	8319	-12537	-232	-12780	8270	-11279	-187	-12229	8813	-8147	-152	-126	-120	-67	-63	-58	-104	41	-148	18	37	-90	-22	-61	84	-12	-1
0.658333	-165	1190	-2344	-17402	-86	-14535	-1360	-14924	-128	-14942	-3744	-14792	-149	-15406	-4220	-11331	79	674	3619	-15935	-165	-13775	8300	-12587	-303	-12781	8240	-11255	-228	-12236	8787	-8116	-150	-128	-121	-66	-35	-59	-103	42	-155	16	34	-76	-21	-59	82	-31	0
0.659167	-150	1264	-2361	-17506	-98	-14553	-1334	-14979	-126	-14921	-3721	-14827	-24	-15448	-4120	-11297	-219	629	3617	-16031	-746	-13805	8285	-12642	-299	-12775	8211	-11229	-74	-12240	8755	-8083	-148	-125	-121	-68	-63	-57	-104	43	-150	19	36	-75	-22	-57	84	-27	0
0.660000	-171	1326	-2398	-17607	-94	-14598	-1307	-15014	-139	-14927	-3689	-14858	-133	-15502	-4009	-11266	-187	594	3617	-16125	75	-13827	8265	-12704	-279	-12767	8172	-11206	-75	-12246	8720	-8056	-151	-124	-122	-62	-64	-59	-104	42	-152	15	30	-77	-22	-59	81	-28	1
0.660833	-173	1373	-2454	-17701	-53	-14671	-1275	-15030	-184	-14930	-3629	-14883	-134	-15569	-3889	-11234	240	560	3612	-16213	292	-13846	8249	-12770	-287	-12760	8135	-11178	-169	-12257	8682	-8038	-148	-130	-121	-70	-66	-61	-104	40	-155	15	34	-76	-21	-61	78	-32	-3
0.661667	-163	1407	-2525	-17798	-50	-14772	-1235	-15025	-213	-14973	-3547	-14902	-53	-15664	-3749	-11205	81	525	3625	-16302	-299	-13858	8226	-12844	-300	-12754	8101	-11155	-164	-12265	8644	-8026	-151	-127	-122	-67	-61	-57	-108	36	-153	16	30	-78	-25	-60	79	-35	-1
0.662500	-147	1427	-2614	-17885	-36	-14894	-1184	-14999	-201	-15034	-3437	-14914	26	-15775	-3611	-11168	37	518	3625	-16388	-117	-13866	8207	-12916	-292	-12743	8066	-11130	-129	-12264	8608	-8017	-150	-127	-124	-72	-68	-63	-109	39	-155	17	45	-79	-28	-60	78	-31	0
0.663333	-189	1434	-2714	-17961	-28	-15028	-1117	-14950	-233	-15121	-3298	-14919	96	-15915	-3451	-11135	39	483	3629	-16470	-190	-13853	8188	-12994	-284	-12733	8035	-11098	-172	-12267	8566	-8016	-149	-127	-121	-67	-65	-64	-105	39	-149	17	33	-77	-24	-62	79	-32	0
0.664167	-224	1431	-2820	-18029	-28	-15208	-1037	-14885	-268	-15243	-3132	-14921	50	-16076	-3267	-11105	53	464	3625	-16550	-250	-13835	8171	-13070	-160	-12728	8011	-11068	-303	-12254	8532	-8016	-147	-126	-121	-69	-61	-63	-108	37	-151	17	35	-77	-33	-59	82	-29	4
0.665000	-166	1408	-2938	-18086	-39	-15398	-932	-14803	-237	-15405	-2944	-14921	114	-16273	-3065	-11055	182	442	3616	-16634	-262	-13808	8150	-13146	-92	-12717	7981	-11041	-220	-12238	8494	-8027	-152	-129	-127	-72	-59	-65	-119	38	-153	12	28	-80	-25	-61	75	-32	-5
0.665833	-154	1369	-3062	-18134	-24	-15595	-821	-14716	-232	-15586	-2736	-14922	215	-16488	-2837	-11053	-138	422	3605	-16715	-401	-13772	8123	-13219	-122	-12708	7957	-11011	9	-12218	8458	-8038	-153	-127	-124	-68	-60	-62	-104	36	-150	13	30	-78	-19	-59	79	-31	2
0.666667	-177	1322	-3179	-18175	46	-15798	-667	-14604	-279	-15794	-2489	-14917	123	-16729	-2583	-11027	-3	400	3591	-16797	205	-13729	8094	-13287	-213	-12694	7934	-10985	-64	-12187	8424	-8074	-152	-130	-146	-69	-65	-77	-108	35	-152	15	33	-78	-21	-59	79	-29	1
0.667500	-160	1263	-3288	-18204	68	-16007	-499	-14491	-268	-16031	-2237	-14922	116	-16988	-2304	-11004	-164	378	3574	-16878	-825	-13672	8059	-13350	-262	-12683	7910	-10963	-105	-12147	8389	-8070	-151	-129	-128	-68	-61	-60	-110	36	-152	17	5	-79	-24	-59	79	-26	-3
0.668333	-168	1190	-3397	-18229	-12	-16212	-308	-14366	-203	-16287	-1968	-14921	165	-17258	-2005	-10986	-273	345	3561	-16959	-561	-13621	8018	-13409	-181	-12673	7887	-10935	2	-12105	8349	-8072	-151	-129	-127	-68	-62	-64	-108	34	-152	16	32	-78	-22	-58	79	-30	0
0.669167	-163	1107	-3484	-18243	-1	-16407	-95	-14250	-230	-16552	-1691	-14921	400	-17535	-1683	-10970	174	304	3551	-17038	-98	-13555	7973	-13463	-172	-12655	7862	-10914	-13	-12056	8322	-8108	-149	-128	-124	-67	-61	-64	-110	33	-148	18	30	-76	-19	-57	77	-31	3
0.670000	-141	1007	-3559	-18253	-23	-16590	137	-14123	-223	-16819	-1407	-14926	621	-17812	-1338	-10955	-15	256	3540	-17117	-335	-13496	7918	-13507	-168	-12638	7831	-10893	-150	-12005	8292	-8122	-147	-129	-124	-64	-64	-60	-97	34	-147	19	33	-75	-21	-56	80	-27	0
0.670833	-149	896	-3616	-18258	-45	-16752	379	-13994	-253	-17084	-1131	-14934	521	-18074	-982	-10949	-75	191	3535	-17194	-358	-13435	7862	-13545	-198	-12622	7792	-10873	-158	-11948	8259	-8141	-147	-128	-121	-67	-64	-59	-104	39	-150	18	33	-78	-19	-62	81	-27	-1
0.671667	-129	776	-3651	-18263	60	-16888	633	-13863	-271	-17336	-858	-14953	508	-18326	-612	-10945	40	111	3530	-17269	-170	-13376	7797	-13582	-104	-12605	7744	-10859	-253	-11894	8228	-8157	-147	-139	-121	-68	-81	-59	-104	38	-151	13	33	-74	-21	-56	80	-25	0
0.672500	-176	640	-3672	-18264	102	-16998	896	-13725	-249	-17564	-600	-14958	563	-18532	-242	-10949	-229	17	3539	-17343	-698	-13323	7731	-13602	-138	-12586	7693	-10847	-252	-11843	8200	-8176	-149	-130	-122	-66	-61	-60	-105	37	-148	26	32	-77	-19	-56	82	-16	1
0.673333	-227	500	-3647	-18258	19	-17077	1158	-13567	-144	-17761	-356	-14973	448	-18712	119	-10955	-311	-92	3544	-17420	-335	-13275	7656	-13628	-229	-12568	7629	-10843	-107	-11794	8164	-8198	-147	-130	-125	-67	-62	-63	-107	36	-151	17	26	-80	-23	-60	78	-28	-1
0.674167	-178	340	-3640	-18278	75	-17126	1410	-13440	-38	-17918	-138	-14985	472	-18848	469	-10969	0	-219	3556	-17491	290	-13240	7585	-13642	-149	-12549	7561	-10828	-200	-11753	8135	-8221	-150	-130	-127	-70	-66	-62	-109	38	-153	12	34	-76	-19	-60	75	-31	-5
0.675000	-172	178	-3592	-18281	51	-17137	1658	-13278	-97	-18023	53	-14990	409	-18928	803	-10984	-138	-363	3572	-17556	-255	-13204	7512	-13650	-162	-12530	7488	-10821	-329	-11716	8106	-8241	-151	-130	-121	-68	-63	-59	-107	36	-154	-1	30	-77	-24	-61	77	-32	-5
0.675833	-126	-3	-3515	-18294	64	-17117	1886	-13107	-133	-18076	236	-14986	304	-18958	1112	-11004	112	-520	3590	-17619	-144	-13181	7438	-13655	-170	-12508	7411	-10807	-301	-11683	8079	-8265	-151	-130	-121	-66	-65	-63	-108	37	-151	17	32	-74	-24	-59	74	-30	0
0.676667	-70	-173	-3443	-18299	63	-17060	2099	-12925	-171	-18076	386	-14972	92	-18927	1384	-11030	194	-694	3616	-17679	-59	-13166	7373	-13653	-156	-12496	7330	-10793	-296	-11673	8051	-8292	-154	-117	-115	-62	-63	-56	-107	38	-153	18	33	-76	-24	-57	80	-33	-5
0.677500	-159	-360	-3352	-18314	99	-16979	2284	-12730	-223	-18023	506	-14944	-162	-18848	1621	-11052	230	-884	3635	-17734	-8	-13157	7307	-13647	-156	-12487	7249	-10779	-279	-11645	8025	-8314	-149	-130	-119	-65	-63	-59	-104	39	-154	0	34	-70	-22	-58	82	-28	-1
0.678333	-189	-559	-3253	-18336	159	-16869	2440	-12522	-343	-17912	602	-14904	-153	-18712	1809	-11087	141	-1082	3653	-17793	-74	-13157	7252	-13637	-88	-12477	7168	-10763	-206	-11643	7999	-8342	-155	-128	-121	-64	-60	-57	-108	42	-148	19	35	-75	-21	-59	80	-29	-1
0.679167	-117	-756	-3141	-18361	97	-16739	2571	-12293	-315	-17750	673	-14838	-25	-18527	1952	-11117	-142	-1293	3670	-17843	-419	-13162	7201	-13625	-63	-12476	7088	-10743	-273	-11637	7975	-8362	-150	-126	-117	-65	-61	-57	-104	42	-151	19	32	-76	-26	-57	82	-28	3
0.680000	-111	-964	-3037	-18390	-17	-16592	2673	-12054	-163	-17543	719	-14749	-56	-18294	2040	-11153	148	-1521	3691	-17895	140	-13172	7161	-13608	-72	-12471	7020	-10719	-233	-11643	7952	-8383	-148	-126	-121	-67	-58	-56	-103	40	-151	20	34	-74	-22	-57	81	-31	-1
0.680833	-139	-1176	-2928	-18422	0	-16432	2740	-11807	-227	-17305	740	-14638	-62	-18029	2075	-11192	-63	-1750	3704	-17944	-437	-13206	7128	-13596	-215	-12478	6953	-10692	-25	-11658	7927	-8403	-149	-128	-119	-65	-61	-59	-108	39	-147	18	33	-75	-22	-66	76	-30	-7
0.681667	-142	-1391	-2825	-18459	-5	-16272	2772	-11551	-263	-17059	758	-14496	-11	-17738	2059	-11230	-634	-1994	3718	-17989	-392	-13210	7099	-13579	-309	-12492	6895	-10667	-30	-11677	7908	-8418	-151	-131	-117	-68	-68	-42	-111	38	-152	16	32	-81	-26	-60	78	-31	-5
0.682500	-180	-1610	-2732	-18497	3	-16110	2782	-11287	-225	-16747	729	-14328	-15	-17428	1997	-11273	157	-2234	3727	-18030	300	-13237	7085	-13558	-259	-12508	6850	-10635	-249	-11695	7894	-8428	-151	-131	-120	-68	-66	-60	-107	40	-151	12	41	-78	-23	-60	79	-32	-5
0.683333	-203	-1825	-2647	-18531	-28	-15939	2768	-11015	-185	-16446	702	-14123	-70	-17101	1896	-11307	120	-2477	3739	-18066	-375	-13242	7081	-13535	-213	-12531	6807	-10601	-339	-11717	7883	-8431	-152	-129	-120	-67	-63	-60	-108	38	-154	15	33	-75	-22	-60	79	-30	0
0.684167	-194	-2037	-2559	-18568	-16	-15786	2747	-10743	-96	-16145	665	-13898	288	-16776	1751	-11344	-39	-2725	3756	-18101	-438	-13260	7084	-13504	-246	-12553	6806	-10565	-187	-11740	7881	-8426	-151	-130	-124	-64	-61	-61	-104	40	-150	18	35	-74	-23	-57	84	-29	3
0.685000	-146	-2250	-2482	-18600	25	-15639	2709	-10480	-5	-15862	616	-13646	498	-16459	1576	-11380	25	-2962	3768	-18132	-235	-13278	7095	-13480	-194	-12583	6798	-10534	-36	-11765	7881	-8418	-147	-129	-121	-70	-63	-58	-108	45	-150	18	36	-77	-26	-57	82	-30	0
0.685833	-160	-2462	-2411	-18639	137	-15503	2657	-10221	-47	-15593	558	-13373	632	-16154	1374	-11416	-69	-3199	3788	-18164	-714	-13294	7112	-13450	-221	-12618	6804	-10497	-30	-11789	7889	-8409	-147	-127	-120	-65	-64	-60	-108	41	-151	16	35	-75	-22	-57	82	-33	0
0.686667	-171	-2665	-2355	-18668	9	-15381	2605	-9976	-234	-15347	495	-13080	608	-15868	1157	-11448	-356	-3426	3815	-18185	-775	-13309	7133	-13419	-305	-12655	6827	-10466	-120	-11819	7899	-8392	-148	-128	-119	-65	-58	-58	-107	43	-144	19	34	-74	-21	-61	82	-30	0
0.687500	-117	-2863	-2297	-18699	24	-15279	2553	-9744	-354	-15139	424	-12772	361	-15610	930	-11469	163	-3650	3847	-18210	85	-13325	7156	-13390	-267	-12695	6858	-10437	-181	-11847	7923	-8380	-148	-131	-121	-65	-62	-63	-115	38	-150	19	34	-75	-16	-60	85	-30	-3
0.688333	-138	-3054	-2246	-18720	-126	-15188	2510	-9528	-180	-14964	353	-12459	205	-15380	702	-11516	116	-3862	3888	-18227	-194	-13339	7188	-13356	-239	-12737	6900	-10414	-218	-11879	7951	-8369	-150	-104	-124	-68	-63	-59	-108	42	-150	19	30	-76	-24	-57	81	-32	-1
0.689167	-172	-3234	-2180	-18744	-198	-15109	2472	-9328	-31	-14827	282	-12146	176	-15173	483	-11543	1	-4064	3942	-18241	-170	-13353	7223	-13322	-247	-12778	6952	-10394	-149	-11913	7987	-8361	-149	-130	-125	-65	-63	-62	-105	41	-152	16	34	-75	-25	-57	87	-30	0
0.690000	-136	-3406	-2119	-18760	-66	-15041	2448	-9144	10	-14728	207	-11836	109	-14997	274	-11578	225	-4251	4002	-18251	-236	-13366	7260	-13287	-274	-12825	7011	-10380	-134	-11954	8022	-8360	-150	-133	-127	-70	-63	-62	-108	35	-150	17	33	-78	-21	-59	81	-33	-6
0.690833	-156	-3566	-2053	-18771	-125	-14985	2434	-8977	114	-14665	133	-11528	-18	-14851	85	-11603	119	-4426	4080	-18256	-280	-13382	7302	-13245	-242	-12868	7079	-10370	-202	-11998	8081	-8360	-149	-126	-121	-65	-63	-61	-104	43	-151	19	43	-77	-19	-58	94	-29	0
0.691667	-169	-3715	-1976	-18778	-201	-14933	2437	-8825	164	-14624	72	-11236	-271	-14718	-81	-11626	95	-4592	4166	-18260	-76	-13399	7346	-13203	-231	-12912	7150	-10369	-149	-12048	8138	-8374	-174	-108	-124	-66	-64	-58	-103	44	-150	22	35	-76	-22	-53	86	-28	-1
0.692500	-178	-3848	-1892	-18781	-145	-14882	2452	-8675	120	-14619	10	-10960	-274	-14611	-220	-11648	12	-4744	4262	-18263	-339	-13415	7394	-13160	-203	-12954	7224	-10379	-154	-12107	8202	-8396	-146	-127	-122	-62	-60	-55	-103	45	-150	25	44	-74	-24	-57	78	-26	3
0.693333	-193	-3971	-1802	-18783	-47	-14839	2472	-8538	72	-14628	-43	-10701	168	-14518	-332	-11668	-108	-4887	4367	-18245	118	-13439	7444	-13116	-99	-13001	7302	-10391	-191	-12173	8267	-8432	-151	-129	-119	-64	-63	-58	-107	45	-151	20	35	-75	-19	-55	84	-28	-1
0.694167	-200	-4088	-1702	-18778	-25	-14794	2498	-8417	43	-14656	-92	-10470	252	-14443	-421	-11691	124	-5027	4482	-18236	-316	-13464	7496	-13076	-166	-13048	7382	-10416	-142	-12254	8335	-8480	-150	-129	-121	-68	-63	-57	-108	42	-152	17	36	-79	9	-59	80	-32	-3
0.695000	-200	-4184	-1597	-18774	-122	-14748	2528	-8310	44	-14683	-128	-10260	-104	-14368	-479	-11707	-271	-5159	4605	-18217	-930	-13494	7555	-13029	-302	-13094	7462	-10444	-149	-12342	8410	-8522	-150	-130	-120	-67	-62	-59	-92	40	-156	16	33	-78	-26	-57	81	-30	-3
0.695833	-159	-4275	-1482	-18766	-62	-14696	2562	-8172	86	-14708	-156	-10074	-204	-14297	-514	-11719	189	-5282	4737	-18198	192	-13518	7621	-12977	-292	-13150	7537	-10482	-193	-12433	8486	-8602	-151	-129	-122	-67	-60	-57	-108	42	-151	20	32	-75	-21	-42	81	-10	-1
0.696667	-167	-4353	-1364	-18768	-19	-14632	2592	-8051	56	-14728	-177	-9911	-402	-14225	-530	-11721	344	-5400	4864	-18179	-317	-13556	7690	-12929	-357	-13189	7614	-10520	-199	-12532	8564	-8676	-149	-129	-124	-67	-60	-59	-107	43	-151	18	32	-79	-18	-58	82	-32	1
0.697500	-186	-4424	-1244	-18757	-29	-14562	2614	-7921	10	-14730	-183	-9770	-711	-14147	-520	-11722	284	-5516	4994	-18154	-271	-13591	7766	-12880	-410	-13237	7689	-10566	-303	-12636	8641	-8756	-149	-130	-122	-68	-60	-57	-108	41	-152	18	29	-78	-19	-58	82	-29	0
0.698333	-180	-4474	-1124	-18753	-77	-14530	2629	-7796	11	-14715	-186	-9654	-721	-14069	-521	-11716	79	-5626	5126	-18136	-88	-13635	7846	-12832	-394	-13290	7749	-10607	-353	-12750	8715	-8844	-152	-131	-122	-70	-65	-65	-108	36	-154	15	30	-81	-27	-64	79	-34	-5
0.699167	-147	-4528	-1008	-18753	-6	-14403	2634	-7662	43	-14672	-180	-9552	-801	-13977	-497	-11692	79	-5732	5255	-18114	-516	-13669	7939	-12781	-354	-13337	7836	-10660	-614	-12852	8792	-8931	-149	-126	-120	-68	-67	-60	-108	39	-150	19	29	-79	-19	-59	77	-32	3
0.700000	-134	-4570	-892	-18750	-111	-14304	2631	-7524	58	-14598	-170	-9465	-1133	-13875	-479	-11660	-183	-5834	5376	-18095	-992	-13713	8038	-12738	-371	-13387	7905	-10707	-1049	-12957	8859	-9024	-148	-127	-105	-67	-61	-59	-108	40	-153	17	32	-77	-21	-60	78	-33	-4
0.700833	-147	-4604	-785	-18754	-112	-14203	2616	-7387	-26	-14504	-161	-9394	-1087	-13765	-463	-11610	250	-5921	5489	-18076	-222	-13756	8159	-12694	-366	-13441	7978	-10748	-1128	-13057	8934	-9111	-149	-129	-125	-67	-62	-61	-110	35	-155	12	23	-81	-28	-64	80	-34	-4
0.701667	-146	-4632	-690	-18764	-38	-14129	2591	-7251	-51	-14380	-152	-9333	-1130	-13651	-455	-11554	278	-6016	5591	-18066	-732	-13794	8249	-12654	-284	-13491	8050	-10788	-944	-13156	9018	-9201	-151	-129	-122	-72	-63	-63	-108	35	-154	16	28	-84	-24	-63	79	-33	-1
0.702500	-134	-4652	-606	-18774	-111	-13994	2554	-7121	-1	-14238	-149	-9279	-1210	-13527	-441	-11479	132	-6094	5685	-18061	-819	-13834	8361	-12618	-217	-13547	8121	-10820	-947	-13240	9067	-9281	-151	-129	-126	-68	-65	-61	-113	29	-150	15	27	-72	-25	-61	78	-39	-3
0.703333	-121	-4678	-533	-18792	-109	-13882	2514	-6987	-26	-14070	-147	-9230	-1390	-13394	-472	-11384	197	-6163	5765	-18058	-590	-13869	8482	-12585	-240	-13590	8198	-10842	-869	-13312	9136	-9352	-151	-131	-124	-69	-63	-60	-108	37	-153	13	32	-78	-21	-61	78	-32	0
0.704167	-136	-4689	-464	-18813	-113	-13766	2462	-6865	-240	-13883	-155	-9190	-1567	-13260	-499	-11272	160	-6217	5842	-18064	-761	-13904	8601	-12561	-281	-13640	8276	-10860	-711	-13374	9196	-9417	-149	-127	-120	-67	-62	-57	-107	38	-150	17	33	-76	-21	-59	79	-33	-1
0.705000	-165	-4707	-408	-18838	-145	-13659	2404	-6757	-280	-13687	-167	-9149	-1471	-13126	-550	-11147	148	-6266	5911	-18078	-489	-13942	8718	-12539	-239	-13686	8356	-10870	-558	-13421	9260	-9473	-141	-128	-120	-67	-62	-62	-108	38	-144	17	33	-77	-22	-61	79	-31	0
0.705833	-162	-4725	-366	-18868	-170	-13555	2340	-6666	-72	-13486	-194	-9116	-1436	-12997	-616	-11005	-61	-6303	5970	-18101	-533	-13989	8833	-12525	-202	-13737	8433	-10878	-483	-13463	9316	-9516	-149	-129	-121	-68	-59	-61	-107	35	-153	17	32	-95	-24	-61	77	-34	0
0.706667	-151	-4743	-329	-18902	-205	-13476	2268	-6594	-146	-13287	-231	-9085	-1694	-12863	-697	-10850	-211	-6331	6027	-18137	-241	-14009	8935	-12519	-235	-13784	8518	-10885	-427	-13484	9373	-9549	-153	-129	-125	-68	-65	-63	-109	34	-152	11	28	-80	-23	-60	77	-34	-3
0.707500	-145	-4769	-303	-18938	-70	-13367	2194	-6540	-370	-13089	-271	-9059	-1948	-12735	-788	-10697	271	-6344	6079	-18172	-58	-14034	9038	-12515	-283	-13828	8597	-10882	-199	-13499	9431	-9569	-149	-131	-121	-66	-63	-74	-104	11	-152	15	35	-68	-24	-60	78	-32	-4
0.708333	-188	-4795	-273	-18971	-121	-13284	2117	-6508	-429	-12908	-320	-9036	-1831	-12609	-886	-10508	-221	-6347	6129	-18222	-762	-14067	9129	-12519	-153	-13878	8678	-10885	-91	-13503	9486	-9572	-156	-130	-124	-68	-63	-64	-104	37	-153	13	30	-79	-25	-61	80	-32	1
0.709167	-205	-4829	-251	-19007	-197	-13207	2044	-6501	-368	-12738	-372	-9022	-1544	-12487	-989	-10328	-227	-6363	6187	-18271	502	-14071	9213	-12523	59	-13920	8766	-10887	-117	-13502	9543	-9564	-150	-129	-122	-70	-63	-61	-104	38	-148	18	37	-77	-18	-58	85	-30	-4
0.710000	-189	-4866	-225	-19047	-112	-13132	1965	-6522	-350	-12590	-431	-9026	-1508	-12368	-1100	-10149	-263	-6334	6243	-18329	234	-14121	9281	-12534	37	-13968	8845	-10883	-63	-13496	9602	-9543	-149	-127	-120	-64	-62	-59	-104	38	-152	20	35	-76	-22	-59	81	-31	1
0.710833	-161	-4912	-198	-19083	-70	-13081	1882	-6576	-443	-12459	-488	-9039	-1687	-12257	-1212	-9979	-495	-6317	6305	-18392	0	-14151	9338	-12551	-7	-14013	8926	-10906	-65	-13490	9649	-9516	-148	-126	-119	-65	-64	-61	-102	40	-149	21	38	-75	-17	-55	84	-46	2
0.711667	-162	-4962	-169	-19118	-118	-13037	1797	-6673	-746	-12351	-548	-9080	-1813	-12152	-1320	-9831	-397	-6298	6371	-18455	-42	-14181	9386	-12571	58	-14059	9006	-10928	-41	-13483	9696	-9479	-146	-127	-120	-62	-61	-60	-102	44	-150	20	36	-74	-19	-57	84	-28	0
0.712500	-168	-5022	-134	-19150	-56	-12982	1710	-6780	-896	-12270	-606	-9141	-1923	-12050	-1416	-9706	-195	-6282	6440	-18521	-99	-14214	9420	-12602	155	-14105	9083	-10958	55	-13475	9737	-9433	-148	-122	-117	-63	-59	-58	-107	42	-149	23	41	-73	-16	-52	84	-29	2
0.713333	-112	-5080	-92	-19197	-110	-12942	1624	-6932	-781	-12200	-661	-9232	-2194	-11953	-1512	-9620	-681	-6269	6510	-18589	-570	-14248	9446	-12632	143	-14148	9156	-11001	107	-13476	9772	-9382	-149	-126	-119	-65	-62	-59	-100	42	-150	19	37	-73	-18	-55	84	-28	-5
0.714167	-124	-5148	-47	-19212	-76	-12906	1529	-7128	-798	-12158	-716	-9358	-1990	-11839	-1595	-9571	-397	-6265	6586	-18660	493	-14288	9464	-12676	98	-14206	9224	-11057	128	-13482	9796	-9333	-150	-128	-122	-67	-61	-61	-103	36	-176	16	33	-76	-22	-57	81	-35	-5
0.715000	-177	-5215	3	-19220	-99	-12870	1440	-7355	-827	-12127	-774	-9518	-1694	-11782	-1678	-9577	-146	-6269	6653	-18718	560	-14331	9474	-12722	57	-14254	9289	-11124	47	-13496	9808	-9282	-153	-131	-127	-73	-65	-65	-105	38	-154	16	33	-77	-27	-63	78	-34	-9
0.715833	-166	-5277	64	-19259	-146	-12839	1348	-7612	-722	-12108	-818	-9713	-1740	-11701	-1743	-9626	-349	-6270	6732	-18770	147	-14371	9490	-12760	-7	-14304	9353	-11201	21	-13514	9824	-9224	-148	-129	-120	-68	-65	-64	-102	40	-151	17	54	-69	-25	-59	84	-29	-1
0.716667	-138	-5356	135	-19276	-84	-12803	1268	-7901	-629	-12093	-859	-9938	-1876	-11622	-1800	-9737	-238	-6282	6803	-18817	543	-14426	9503	-12833	16	-14352	9419	-11290	90	-13542	9823	-9170	-136	-130	-121	-70	-64	-64	-103	37	-151	18	35	-76	-24	-59	80	-34	0
0.717500	-155	-5388	212	-19285	-100	-12773	1176	-8219	-568	-12095	-901	-10198	-1648	-11539	-1854	-9900	-273	-6301	6871	-18848	679	-14480	9517	-12898	54	-14404	9478	-11389	157	-13578	9815	-9121	-153	-122	-124	-68	-62	-62	-112	38	-153	18	34	-75	-24	-61	79	-34	-4
0.718333	-137	-5440	290	-19296	-152	-12749	1094	-8561	-473	-12100	-949	-10484	-1022	-11499	-1907	-10123	-95	-6327	6926	-18870	783	-14544	9536	-12975	36	-14456	9534	-11488	150	-13620	9800	-9075	-154	-129	-121	-66	-63	-61	-105	35	-150	18	33	-76	-19	-57	80	-30	3
0.719167	-135	-5474	375	-19295	-155	-12730	1016	-8925	-531	-12107	-995	-10792	-418	-11455	-1964	-10398	57	-6350	6976	-18871	792	-14609	9571	-13055	15	-14507	9588	-11605	115	-13665	9775	-9031	-152	-127	-122	-65	-66	-58	-104	44	-153	18	33	-78	-21	-59	81	-33	-1
0.720000	-181	-5508	463	-19286	-70	-12727	946	-9297	-580	-12125	-1045	-11114	76	-11418	-2022	-10721	-176	-6376	7014	-18848	1032	-14676	9610	-13150	-17	-14551	9638	-11721	-5	-13720	9749	-8987	-151	-126	-120	-65	-61	-58	-103	36	-152	17	33	-75	-22	-60	81	-36	0
0.720833	-174	-5529	552	-19297	13	-12739	880	-9676	-391	-12153	-1108	-11448	539	-11403	-2095	-11089	19	-6406	7035	-18814	1542	-14755	9658	-13252	-8	-14621	9685	-11842	75	-13784	9714	-8948	-148	-131	-125	-68	-64	-60	-102	35	-153	47	33	-79	-23	-59	77	-34	-3
0.721667	-127	-5544	640	-19294	-3	-12774	819	-10055	-400	-12193	-1179	-11785	1050	-11412	-2183	-11488	-463	-6424	7059	-18754	384	-14833	9712	-13358	53	-14686	9727	-11968	178	-13844	9680	-8908	-150	-132	-122	-67	-64	-62	-105	36	-159	12	27	-80	-23	-59	78	-36	0
0.722500	-124	-5552	730	-19290	-6	-12830	768	-10428	-535	-12248	-1258	-12115	1421	-11443	-2288	-11911	-452	-6439	7066	-18671	1234	-14921	9789	-13482	102	-14749	9770	-12084	138	-13910	9645	-8872	-150	-132	-124	-62	-59	-63	-111	39	-153	16	29	-78	-24	-62	77	-32	-5
0.723333	-158	-5547	820	-19286	11	-12925	714	-10790	-460	-12323	-1351	-12436	1784	-11502	-2416	-12345	-131	-6440	7067	-18565	1264	-15013	9870	-13605	-18	-14819	9812	-12205	202	-13979	9613	-8835	-151	-133	-127	-70	-65	-64	-110	34	-154	6	23	-80	-26	-65	75	-33	-6
0.724167	-145	-5541	908	-19281	22	-13049	667	-11136	-236	-12422	-1464	-12739	2156	-11590	-2558	-12783	-223	-6430	7065	-18438	963	-15101	9966	-13734	-127	-14885	9857	-12313	168	-14043	9588	-8790	-147	-112	-122	-67	-61	-56	-105	37	-151	16	30	-76	-18	-60	80	-31	2
0.725000	-148	-5525	1006	-19273	-18	-13219	628	-11458	-110	-12543	-1579	-13023	2433	-11714	-2723	-13216	-255	-6403	7057	-18291	940	-15192	10069	-13869	-151	-14956	9893	-12427	59	-14111	9569	-8750	-150	-131	-122	-68	-62	-60	-107	37	-150	16	27	-76	-23	-59	78	-33	2
0.725833	-152	-5508	1085	-19270	44	-13435	576	-11765	-304	-12705	-1720	-13303	2854	-11880	-2908	-13656	-259	-6366	7049	-18135	997	-15292	10177	-14012	-115	-15038	9929	-12531	64	-14176	9563	-8705	-149	-130	-125	-57	-63	-60	-107	38	-154	18	33	-75	-21	-57	81	-32	-5
0.726667	-144	-5492	1162	-19270	47	-13701	519	-12048	-339	-12911	-1887	-13563	3064	-12098	-3116	-14059	-769	-6309	7045	-17962	325	-15393	10290	-14157	-124	-15123	9965	-12632	201	-14244	9562	-8665	-151	-129	-120	-68	-62	-60	-103	37	-152	17	33	-76	-18	-58	78	-28	-1
0.727500	-162	-5481	1239	-19269	11	-14023	468	-12321	-183	-13158	-2073	-13820	2980	-12359	-3336	-14445	-692	-6242	7043	-17789	960	-15493	10408	-14311	-127	-15220	9994	-12729	253	-14314	9569	-8602	-147	-129	-124	-66	-62	-59	-104	38	-158	13	33	-75	-22	-59	84	-29	-3
0.728333	-158	-5469	1309	-19282	-12	-14397	361	-12572	-21	-13457	-2283	-14067	2989	-12669	-3571	-14818	-215	-6164	7048	-17614	1118	-15596	10527	-14464	-135	-15312	10033	-12821	192	-14377	9591	-8585	-152	-128	-125	-67	-62	-56	-105	38	-150	17	30	-74	-19	-57	84	-28	15
0.729167	-147	-5458	1379	-19293	-45	-14824	251	-12814	219	-13800	-2514	-14322	2935	-13026	-3815	-15155	-392	-6063	7067	-17440	408	-15697	10642	-14618	-195	-15409	10060	-12904	139	-14443	9615	-8544	-147	-127	-122	-66	-59	-43	-107	41	-148	18	29	-74	-17	-56	82	-27	3
0.730000	-200	-5452	1439	-19311	-42	-15295	115	-13039	416	-14188	-2768	-14585	2753	-13435	-4061	-15477	-301	-5957	7094	-17290	308	-15798	10754	-14770	-338	-15507	10087	-12980	158	-14509	9654	-8510	-151	-125	-124	-67	-62	-56	-104	40	-152	19	35	-72	-18	-56	86	-27	0
0.730833	-152	-5448	1498	-19337	-125	-15813	-53	-13274	690	-14620	-3055	-14869	2573	-13888	-4312	-15778	-256	-5837	7132	-17130	74	-15899	10858	-14928	-293	-15610	10105	-13054	176	-14582	9699	-8481	-128	-128	-117	-65	-61	-55	-104	35	-151	20	34	-74	-21	-56	84	-27	2
0.731667	-133	-5443	1552	-19370	-132	-16366	-262	-13477	792	-15094	-3362	-15172	2372	-14381	-4559	-16062	-216	-5711	7182	-17004	-202	-16006	10949	-15082	-263	-15716	10122	-13119	143	-14661	9747	-8456	-150	-125	-124	-69	-65	-59	-103	37	-150	18	34	-73	-23	-57	85	-28	0
0.732500	-187	-5439	1603	-19407	-149	-16946	-507	-13694	665	-15611	-3704	-15507	2190	-14905	-4804	-16331	-142	-5572	7245	-16891	-470	-16105	11034	-15234	-350	-15820	10137	-13173	116	-14742	9811	-8430	-137	-117	-115	-64	-60	-59	-100	43	-146	20	36	-70	-22	-53	86	-27	0
0.733333	-149	-5430	1654	-19455	-159	-17558	-797	-13912	640	-16142	-4068	-15875	1999	-15441	-5040	-16582	-501	-5423	7319	-16806	-752	-16209	11104	-15387	-451	-15925	10137	-13220	170	-14834	9855	-8416	-148	-126	-120	-66	-63	-55	-102	41	-150	17	36	-73	-23	-64	85	-26	0
0.734167	-143	-5419	1705	-19511	-126	-18172	-1125	-14130	832	-16697	-4462	-16278	1686	-16001	-5270	-16834	-178	-5266	7396	-16741	-586	-16315	11160	-15539	-435	-16030	10131	-13255	141	-14941	9904	-8413	-150	-126	-120	-52	-64	-58	-107	40	-153	18	35	-73	-24	-58	85	-29	-3
0.735000	-177	-5398	1757	-19575	-101	-18789	-1505	-14356	918	-17255	-4890	-16717	1365	-16556	-5492	-17078	-235	-5096	7484	-16699	-2161	-16422	11195	-15687	-402	-16133	10116	-13272	76	-15051	9961	-8386	-146	-126	-122	-68	-61	-56	-104	42	-151	19	34	-70	-21	-53	84	-28	-1
0.735833	-166	-5363	1812	-19648	-162	-19386	-1919	-14580	871	-17809	-5343	-17195	1114	-17073	-5706	-17321	-423	-4920	7574	-16677	-2214	-16527	11218	-15827	-383	-16238	10087	-13283	160	-15182	10010	-8377	-151	-129	-122	-65	-65	-57	-104	42	-154	22	35	-73	-23	-52	87	-30	-1
0.736667	-142	-5317	1870	-19728	-138	-19966	-2375	-14813	742	-18358	-5821	-17706	877	-17610	-5915	-17559	164	-4746	7672	-16677	-1989	-16636	11219	-15966	-382	-16338	10045	-13275	133	-15319	10056	-8364	-150	-125	-118	-63	-60	-56	-101	44	-148	20	37	-72	-26	-49	86	-28	-3
0.737500	-117	-5261	1940	-19811	-108	-20512	-2869	-15052	654	-18872	-6318	-18247	626	-18083	-6102	-17804	126	-4521	7768	-16697	-2336	-16750	11202	-16103	-436	-16437	9996	-13255	162	-15468	10089	-8355	-150	-125	-121	-67	-65	-53	-102	47	-150	20	34	-74	-22	-51	87	-42	-4
0.738333	-144	-5183	2007	-19903	-110	-21019	-3393	-15306	711	-19349	-6837	-18816	369	-18490	-6282	-18051	35	-4311	7862	-16721	-2631	-16863	11163	-16237	-421	-16542	9925	-13216	318	-15632	10116	-8344	-148	-126	-116	-64	-61	-50	-101	45	-144	32	38	-70	-21	-52	86	-28	2
0.739167	-173	-5089	2085	-19982	-62	-21476	-3939	-15569	622	-19776	-7366	-19401	240	-18851	-6458	-18298	81	-4083	7968	-16762	-2640	-16984	11101	-16364	-408	-16641	9844	-13163	435	-15801	10126	-8309	-145	-125	-117	-65	-64	-57	-102	44	-150	22	37	-69	-23	-53	85	-27	4
0.740000	-150	-4984	2175	-20087	-108	-21876	-4504	-15850	436	-20146	-7904	-20006	105	-19148	-6623	-18548	-169	-3851	8071	-16807	-2934	-17103	11022	-16492	-437	-16740	9739	-13103	473	-15979	10127	-8321	-155	-128	-119	-65	-65	-57	-104	40	-155	2	34	-79	-26	-56	79	-31	0
0.740833	-133	-4868	2267	-20177	-135	-22212	-5080	-16157	350	-20449	-8438	-20613	-59	-19308	-6778	-18794	-270	-3608	8175	-16857	-2474	-17230	10918	-16612	-378	-16840	9626	-13026	491	-16156	10113	-8311	-144	-129	-121	-65	-66	-60	-105	38	-152	18	34	-74	-28	-56	81	-31	-5
0.741667	-154	-4734	2376	-20258	-40	-22476	-5647	-16464	366	-20675	-8972	-21226	-142	-19394	-6924	-19031	269	-3353	8278	-16905	-1865	-17355	10801	-16729	-397	-16946	9494	-12941	344	-16335	10079	-8298	-152	-128	-121	-68	-67	-58	-96	41	-155	13	34	-74	-36	-58	82	-31	-5
0.742500	-156	-4574	2468	-20338	-28	-22678	-6210	-16817	243	-20822	-9495	-21832	-284	-19381	-7061	-19249	75	-3096	8396	-16946	-2238	-17480	10662	-16839	-487	-17050	9342	-12846	261	-16519	10033	-8281	-152	-129	-120	-67	-63	-58	-107	38	-156	15	33	-74	-23	-53	84	-32	2
0.743333	-164	-4434	2610	-20400	-30	-22808	-6775	-17183	-13	-20888	-10026	-22423	-355	-19263	-7194	-19442	-9	-2835	8514	-16984	-1934	-17612	10504	-16945	-526	-17151	9191	-12751	389	-16671	9970	-8273	-152	-128	-122	-74	-66	-58	-114	15	-153	16	35	-75	-26	-55	82	-28	-1
0.744167	-177	-4271	2742	-20448	28	-22870	-7313	-17590	29	-20869	-10484	-22982	-369	-19040	-7331	-19610	59	-2567	8644	-17010	-1573	-17743	10332	-17050	-412	-17257	9021	-12652	364	-16829	9893	-8264	-148	-126	-119	-63	-59	-56	-103	40	-150	21	36	-74	-19	-51	84	-26	3
0.745000	-167	-4108	2877	-20490	64	-22870	-7824	-18024	89	-20770	-10942	-23514	-303	-18723	-7472	-19728	35	-2303	8770	-17031	-1313	-17879	10142	-17150	-293	-17362	8843	-12549	80	-16974	9792	-8263	-147	-125	-119	-66	-65	-57	-103	43	-149	20	34	-72	-22	-55	84	-26	1
0.745833	-176	-3943	3014	-20516	43	-22813	-8308	-18485	-64	-20593	-11372	-24009	-299	-18309	-7632	-19793	202	-2045	8905	-17042	-1254	-18013	9939	-17247	-263	-17473	8655	-12456	-101	-17107	9678	-8268	-149	-128	-118	-64	-64	-56	-104	41	-150	20	37	-75	-23	-55	86	-28	-1
0.746667	-176	-3778	3144	-20530	-68	-22703	-8755	-18984	-55	-20341	-11778	-24456	-386	-17806	-7793	-19793	-111	-1793	9037	-17075	-1376	-18147	9717	-17344	-199	-17581	8465	-12367	-198	-17224	9547	-8281	-150	-126	-121	-65	-64	-70	-103	43	-152	18	40	-72	-25	-56	84	-26	0
0.747500	-161	-3611	3268	-20526	-105	-22548	-9170	-19510	32	-20025	-12155	-24845	-506	-17242	-8024	-19717	-29	-1550	9172	-17040	-180	-18273	9484	-17439	-154	-17690	8275	-12292	-262	-17328	9399	-8300	-150	-129	-120	-65	-62	-57	-103	41	-153	19	37	-72	-21	-55	82	-28	1
0.748333	-180	-3452	3382	-20517	0	-22351	-9554	-20065	-31	-19650	-12503	-25169	-539	-16617	-8286	-19561	128	-1320	9301	-17030	-322	-18422	9234	-17535	-113	-17800	8083	-12224	-316	-17419	9240	-8332	-149	-128	-122	-68	-62	-62	-108	38	-152	17	32	-72	-24	-57	82	-28	-6
0.749167	-166	-3289	3482	-20495	-88	-22126	-9897	-20638	-186	-19233	-12823	-25416	-583	-15956	-8584	-19318	-341	-1098	9432	-17007	-210	-18550	8983	-17620	-91	-17903	7900	-12168	-335	-17490	9073	-8370	-148	-128	-118	-67	-65	-59	-103	42	-151	19	36	-75	-25	-53	85	-28	-6
0.750000	-160	-3125	3572	-20453	-94	-21873	-10206	-21222	-270	-18781	-13114	-25580	-653	-15271	-8954	-18969	222	-893	9552	-16979	980	-18681	8724	-17709	-66	-18000	7725	-12129	-491	-17551	8897	-8417	-149	-129	-120	-65	-60	-59	-102	40	-148	12	35	-68	-21	-55	84	-28	1
0.750833	-132	-2961	3618	-20405	-138	-21616	-10486	-21812	-84	-18319	-13384	-25658	-690	-14584	-9403	-18549	210	-708	9664	-16946	886	-18811	8462	-17786	-17	-18089	7561	-12103	-614	-17602	8718	-8474	-149	-127	-124	-67	-62	-58	-101	39	-149	19	39	-70	-19	-52	81	-29	0
0.751667	-114	-2791	3698	-20344	-183	-21353	-10741	-22404	118	-17848	-13639	-25640	-800	-13926	-9944	-18037	20	-530	9762	-16910	998	-18934	8197	-17866	33	-18176	7416	-12095	-566	-17633	8538	-8542	-145	-124	-120	-65	-60	-58	-104	42	-151	19	37	-75	-17	-55	87	-24	0
0.752500	-159	-2624	3732	-20275	-105	-21097	-10980	-22985	262	-17395	-13872	-25518	-916	-13307	-10586	-17448	33	-392	9843	-16869	1040	-19056	7938	-17935	61	-18241	7291	-12100	-612	-17651	8379	-8617	-150	-124	-118	-66	-61	-55	-102	42	-150	22	39	-69	-19	-53	85	-26	3
0.753333	-124	-2443	3752	-20203	-63	-20857	-11203	-23554	347	-16960	-14078	-25293	-755	-12759	-11335	-16803	75	-262	9911	-16820	524	-19175	7681	-17997	87	-18310	7182	-12122	-648	-17660	8201	-8702	-149	-128	-117	-64	-59	-64	-103	40	-150	20	39	-73	-22	-56	86	-27	-1
0.754167	-112	-2257	3748	-20120	-243	-20641	-11424	-24107	409	-16595	-14303	-24949	-788	-12304	-12215	-16108	-160	-162	9956	-16770	280	-19289	7427	-18054	182	-18365	7097	-12161	-606	-17655	8047	-8800	-150	-127	-119	-66	-63	-63	-105	38	-152	17	37	-74	-22	-58	84	-31	-1
0.755000	-148	-2061	3731	-20021	-203	-20457	-11640	-24623	414	-16277	-14499	-24505	-827	-11948	-13215	-15385	175	-78	9987	-16706	1069	-19394	7194	-18099	177	-18405	7039	-12213	-687	-17632	7910	-8905	-151	-129	-119	-66	-62	-61	-104	40	-152	18	42	-59	-25	-58	81	-32	-12
0.755833	-133	-1852	3702	-19914	-174	-20316	-11863	-25100	288	-16028	-14695	-23948	-689	-11722	-14328	-14656	180	-15	9996	-16638	336	-19494	6977	-18132	118	-18427	7009	-12275	-644	-17590	7797	-9014	-150	-128	-122	-67	-63	-58	-105	36	-153	16	34	-73	-22	-56	82	-30	0
0.756667	-131	-1632	3658	-19795	-136	-20195	-12089	-25534	275	-15859	-14892	-23291	-681	-11627	-15554	-13955	143	20	9984	-16566	-423	-19589	6784	-18151	133	-18443	7006	-12354	-516	-17550	7706	-9135	-152	-133	-124	-72	-60	-59	-109	37	-168	15	32	-77	-26	-59	80	-31	-7
0.757500	-139	-1402	3585	-19668	-27	-20132	-12339	-25924	162	-15769	-15093	-22538	-752	-11666	-16879	-13290	172	46	9959	-16475	-280	-19652	6612	-18158	63	-18439	7035	-12433	-537	-17482	7653	-9249	-150	-130	-122	-67	-64	-61	-104	38	-155	13	32	-73	-19	-59	82	-29	-1
0.758333	-126	-1155	3547	-19525	-70	-20106	-12596	-26255	-45	-15754	-15301	-21701	-873	-11842	-18279	-12706	218	50	9920	-16384	6	-19747	6469	-18150	106	-18420	7096	-12528	-600	-17400	7623	-9376	-150	-128	-122	-68	-59	-56	-105	40	-153	16	33	-72	-19	-55	81	-27	-3
0.759167	-134	-900	3484	-19349	-98	-20129	-12875	-26529	-101	-15825	-15533	-20800	-1109	-12152	-19746	-12209	359	40	9857	-16281	252	-19813	6357	-18131	156	-18387	7183	-12628	-593	-17307	7632	-9506	-150	-125	-118	-63	-62	-55	-102	38	-151	18	37	-73	-23	-59	82	-28	0
0.760000	-177	-634	3415	-19212	-15	-20196	-13175	-26741	-94	-15961	-15794	-19849	-1027	-12631	-21256	-11831	239	15	9765	-16174	99	-19874	6279	-18100	150	-18344	7299	-12733	-626	-17203	7671	-9638	-149	-126	-121	-65	-68	-59	-105	38	-150	18	38	-75	-24	-56	85	-29	0
0.760833	-186	-365	3347	-19044	-81	-20282	-13499	-26894	-74	-16164	-16090	-18865	-1082	-13153	-22768	-11595	98	-24	9686	-16058	838	-19924	6234	-18067	123	-18288	7440	-12850	-663	-17084	7789	-9778	-149	-127	-121	-68	-62	-58	-105	38	-150	18	33	-79	-22	-60	81	-27	2
0.761667	-168	-95	3275	-18866	-16	-20458	-13840	-26983	-9	-16424	-16432	-17864	-1239	-13810	-24261	-11504	140	-70	9584	-15941	900	-19966	6227	-18025	36	-18224	7606	-12966	-672	-16955	7856	-9920	-150	-126	-125	-63	-63	-61	-108	37	-150	24	41	-74	-22	-58	81	-30	-3
0.762500	-174	173	3184	-18681	-5	-20639	-14199	-27010	-59	-16723	-16829	-16879	-1176	-14549	-25696	-11568	-437	-122	9452	-15818	536	-19991	6256	-17993	28	-18144	7796	-13087	-627	-16821	7998	-10067	-149	-128	-122	-65	-63	-58	-107	38	-149	17	33	-75	-21	-59	77	-41	0
0.763333	-165	439	3123	-18498	-21	-20851	-14580	-26979	-113	-17055	-17281	-15938	-1093	-15353	-27039	-11794	4	-179	9312	-15700	2030	-20012	6321	-17931	22	-18063	8001	-13210	-569	-16681	8170	-10214	-145	-124	-122	-65	-63	-60	-105	37	-151	18	33	-74	-22	-59	81	-29	-1
0.764167	-114	691	3050	-18313	6	-21085	-14967	-26878	-113	-17400	-17802	-15076	-1042	-16204	-28262	-12163	-73	-237	9161	-15580	1646	-20016	6419	-17890	-33	-17968	8221	-13335	-500	-16532	8369	-10364	-150	-127	-120	-66	-63	-57	-104	40	-148	19	33	-75	-21	-57	81	-28	0
0.765000	-134	948	2967	-18128	-23	-21334	-15367	-26723	-172	-17752	-18389	-14320	-794	-17083	-29345	-12695	-77	-297	8989	-15475	1656	-20011	6543	-17845	-44	-17871	8447	-13463	-503	-16401	8586	-10518	-148	-129	-126	-67	-62	-58	-103	38	-151	13	29	-70	-8	-59	79	-31	-1
0.765833	-191	1176	2881	-17954	-61	-21597	-15767	-26519	-156	-18103	-19067	-13697	-562	-17981	-30272	-13307	58	-355	8808	-15376	1873	-19989	6696	-17812	-45	-17768	8669	-13590	-586	-16259	8827	-10651	-145	-129	-125	-67	-61	-57	-101	39	-151	17	34	-76	-18	-56	82	-29	0
0.766667	-187	1391	2801	-17783	98	-21864	-16190	-26255	-189	-18444	-19815	-13235	-531	-18874	-31016	-14043	11	-404	8619	-15291	1778	-19952	6865	-17798	-147	-17655	8907	-13719	-462	-16129	9077	-10829	-147	-129	-125	-65	-58	-56	-107	41	-149	16	33	-78	-23	-57	82	-28	1
0.767500	-180	1589	2717	-17623	-21	-22130	-16612	-25941	-217	-18769	-20633	-12968	-496	-19751	-31584	-14834	-359	-447	8414	-15225	1628	-19885	7051	-17796	-250	-17540	9131	-13849	-254	-16002	9330	-10987	-148	-127	-126	-70	-62	-58	-104	40	-147	18	30	-75	-24	-56	80	-28	0
0.768333	-197	1762	2630	-17475	13	-22399	-17041	-25590	-289	-19077	-21526	-12919	-349	-20602	-31968	-15672	106	-483	8201	-15171	2662	-19819	7246	-17808	-279	-17427	9339	-13977	-259	-15887	9580	-11147	-148	-124	-120	-68	-64	-60	-101	40	-152	16	33	-78	-23	-59	80	-28	0
0.769167	-205	1916	2538	-17335	98	-22653	-17471	-25204	-362	-19375	-22475	-13089	-406	-21417	-32175	-16523	109	-515	7976	-15140	2251	-19725	7440	-17843	-200	-17313	9525	-14105	-305	-15783	9824	-11306	-152	-127	-121	-67	-62	-61	-101	39	-153	17	35	-75	-19	-56	86	-28	1
0.770000	-160	2047	2447	-17206	2	-22902	-17904	-24798	-350	-19657	-23468	-13502	-522	-22195	-32226	-17361	-94	-534	7750	-15126	1924	-19607	7634	-17895	-208	-17189	9699	-14232	-242	-15689	10057	-11472	-148	-125	-119	-62	-58	-57	-99	37	-147	20	38	-73	-14	-53	85	-28	0
0.770833	-147	2147	2349	-17091	30	-23136	-18347	-24376	-319	-19932	-24496	-14154	-462	-22930	-32120	-18165	-48	-546	7514	-15138	2091	-19471	7808	-17969	-227	-17070	9830	-14356	-245	-15612	10238	-11634	-147	-129	-120	-63	-61	-58	-103	39	-150	18	36	-74	-16	-53	85	-27	3
0.771667	-110	2227	2252	-16992	43	-23359	-18790	-23948	-255	-20203	-25540	-15042	-442	-23616	-31892	-18900	-166	-546	7277	-15168	2085	-19314	7964	-18060	-241	-16948	9933	-14486	-289	-15545	10452	-11796	-148	-127	-117	-66	-51	-57	-101	47	-150	22	35	-72	-17	-51	85	-25	1
0.772500	-109	2271	2147	-16899	-16	-23568	-19250	-23525	-317	-20482	-26577	-16138	-387	-24247	-31564	-19552	-10	-540	7037	-15221	2198	-19133	8094	-18166	-351	-16829	9994	-14615	-178	-15491	10607	-11953	-145	-124	-119	-63	-59	-58	-98	42	-147	19	35	-73	-18	-52	87	-24	3
0.773333	-173	2310	2035	-16819	0	-23737	-19719	-23125	-344	-20767	-27576	-17476	-403	-24826	-31168	-20113	52	-532	6795	-15296	1847	-18940	8187	-18297	-412	-16712	10010	-14737	-164	-15457	10720	-12116	-136	-128	-130	-70	-59	-62	-102	38	-155	17	34	-78	-21	-56	84	-30	-6
0.774167	-165	2314	1919	-16747	-27	-23948	-20211	-22760	-327	-21075	-28518	-18874	-449	-25347	-30736	-20575	-134	-507	6563	-15388	1983	-18728	8244	-18441	-305	-16595	9965	-14862	-230	-15429	10800	-12276	-149	-126	-120	-68	-64	-61	-107	38	-150	16	34	-79	-26	-58	81	-29	2
0.775000	-138	2301	1799	-16683	3	-24118	-20707	-22427	-367	-21388	-29375	-20434	-319	-25809	-30282	-20932	334	-477	6330	-15496	1826	-18501	8260	-18592	-189	-16477	9911	-14982	-223	-15413	10837	-12432	-150	-129	-122	-69	-65	-64	-103	33	-152	-1	34	-75	-24	-55	85	-30	0
0.775833	-149	2269	1670	-16619	-26	-24276	-21216	-22170	-435	-21724	-30135	-22075	-352	-26208	-29848	-21185	-143	-439	6109	-15614	567	-18258	8234	-18748	-258	-16359	9789	-15097	-81	-15409	10832	-12570	-151	-128	-122	-67	-62	-60	-105	40	-153	17	35	-77	-19	-59	81	-30	-3
0.776667	-181	2215	1549	-16565	-9	-24421	-21742	-21924	-457	-22077	-30789	-23742	-432	-26539	-29456	-21350	-45	-396	5896	-15743	1774	-18013	8154	-18911	-362	-16250	9624	-15209	-16	-15413	10782	-12727	-146	-127	-120	-66	-61	-64	-122	37	-150	16	37	-75	-21	-59	86	-28	-1
0.777500	-185	2143	1412	-16513	38	-24557	-22279	-21757	-453	-22451	-31304	-25385	-474	-26798	-29130	-21414	-23	-352	5684	-15881	1134	-17757	8014	-19078	-355	-16142	9411	-15321	-26	-15428	10691	-12874	-149	-127	-120	-67	-64	-62	-103	38	-149	19	37	-77	-22	-57	84	-31	0
0.778333	-153	2055	1270	-16470	28	-24678	-22834	-21650	-509	-22828	-31692	-26953	-514	-26986	-28886	-21400	-142	-303	5505	-16029	493	-17506	7862	-19245	-271	-16046	9152	-15427	-84	-15448	10556	-13012	-149	-126	-119	-66	-63	-57	-104	41	-152	17	39	-73	-18	-55	85	-27	0
0.779167	-167	1949	1121	-16425	13	-24789	-23386	-21599	-597	-23209	-31948	-28355	-469	-27099	-28738	-21319	-99	-255	5323	-16174	384	-17259	7650	-19408	-198	-15953	8853	-15528	-128	-15479	10373	-13149	-151	-127	-121	-64	-61	-59	-108	43	-151	20	37	-73	-19	-58	86	-28	0
0.780000	-143	1836	965	-16387	125	-24881	-23944	-21599	-520	-23576	-32080	-29582	-272	-27132	-28689	-21173	103	-207	5154	-16328	295	-17021	7390	-19565	-148	-15879	8518	-15625	-59	-15515	10153	-13283	-144	-125	-117	-66	-59	-59	-104	42	-150	21	36	-76	-18	-57	86	-29	2
0.780833	-135	1704	803	-16358	-19	-24953	-24498	-21641	-432	-23919	-32084	-30597	-301	-27089	-28747	-20974	-257	-166	4994	-16488	-602	-16799	7096	-19719	-307	-15812	8130	-15721	19	-15560	9891	-13417	-150	-130	-122	-69	-62	-59	-108	39	-149	17	33	-74	-21	-58	79	-28	-1
0.781667	-156	1571	641	-16337	-77	-25008	-25044	-21714	-446	-24230	-31992	-31363	-354	-26978	-28902	-20728	-221	-129	4845	-16647	-97	-16597	6765	-19866	-370	-15764	7745	-15812	-29	-15612	9596	-13543	-155	-132	-125	-68	-69	-57	-109	36	-154	13	28	-79	-28	-65	77	-33	-4
0.782500	-97	1428	471	-16324	49	-25033	-25574	-21802	-422	-24487	-31785	-31850	-302	-26774	-29136	-20438	10	-95	4707	-16799	-392	-16408	6411	-20005	-359	-15728	7302	-15893	-144	-15661	9273	-13667	-151	-130	-124	-69	-68	-62	-109	39	-154	16	32	-87	-24	-61	79	-28	-3
0.783333	-77	1284	306	-16315	11	-25018	-26078	-21914	-388	-24678	-31508	-32034	-260	-26499	-29432	-20103	-112	-69	4574	-16948	-905	-16237	6031	-20134	-339	-15703	6892	-15975	-128	-15714	8925	-13788	-154	-118	-122	-68	-65	-60	-108	40	-153	16	32	-77	-27	-63	79	-32	-3
0.784167	-105	1141	138	-16315	-24	-24965	-26554	-21966	-373	-24793	-31166	-31952	-249	-26156	-29773	-19721	-159	-48	4453	-17099	-752	-16091	5647	-20258	-326	-15699	6453	-16050	-85	-15770	8563	-13904	-152	-126	-121	-65	-62	-57	-107	39	-153	20	35	-73	-22	-57	85	-30	2
0.785000	-142	992	-31	-16328	-42	-24863	-26990	-22015	-329	-24831	-30787	-31565	-218	-25763	-30141	-19303	-252	-42	4338	-17245	-906	-15970	5240	-20378	-341	-15712	6005	-16129	-144	-15829	8180	-14023	-152	-127	-121	-64	-61	-57	-103	40	-152	30	37	-72	-1	-59	81	-30	-5
0.785833	-143	847	-204	-16361	-47	-24710	-27382	-22029	-325	-24776	-30397	-30898	-225	-25305	-30495	-18809	-252	-45	4223	-17391	-665	-15874	4836	-20492	-291	-15742	5563	-16206	-118	-15893	7793	-14140	-151	-129	-120	-65	-63	-56	-105	40	-152	16	37	-75	-23	-58	85	-28	-4
0.786667	-152	701	-375	-16412	-13	-24498	-27720	-21994	-318	-24625	-29998	-29952	-259	-24824	-30823	-18268	-186	-61	4114	-17527	-761	-15799	4441	-20598	-277	-15788	5131	-16290	-36	-15954	7405	-14254	-144	-130	-118	-65	-60	-55	-100	41	-151	20	38	-72	-19	-56	80	-27	0
0.787500	-172	561	-551	-16480	-156	-24220	-28009	-21906	-267	-24379	-29619	-28779	-228	-24300	-31094	-17662	-355	-86	3991	-17668	-909	-15720	4049	-20705	-221	-15854	4714	-16377	-76	-16024	7022	-14365	-149	-126	-121	-67	-63	-58	-104	41	-149	19	33	-75	-24	-59	82	-30	0
0.788333	-163	424	-731	-16566	-165	-23865	-28234	-21748	-349	-24035	-29268	-27398	-164	-23761	-31290	-16984	-10	-124	3887	-17800	-455	-15716	3673	-20803	-205	-15929	4324	-16474	-172	-16088	6658	-14478	-150	-122	-127	-69	-65	-93	-109	41	-150	20	35	-73	-22	-57	80	-30	0
0.789167	-120	298	-911	-16673	-142	-23438	-28396	-21540	-324	-23609	-28956	-25862	-52	-23231	-31390	-16233	-418	-168	3775	-17930	-1827	-15702	3315	-20904	-219	-16011	3947	-16579	-110	-16156	6311	-14587	-149	-128	-124	-67	-66	-55	-105	38	-152	17	34	-74	-24	-57	80	-28	0
0.790000	-87	172	-1097	-16799	-187	-22938	-28486	-21267	-231	-23103	-28669	-24208	60	-22703	-31375	-15411	-418	-224	3658	-18056	-1050	-15707	2979	-21006	-162	-16116	3634	-16695	-91	-16218	5985	-14698	-148	-130	-125	-70	-67	-64	-107	38	-153	17	38	-75	-22	-60	78	-31	0
0.790833	-78	54	-1289	-16945	-206	-22368	-28510	-20941	-260	-22536	-28459	-22486	-12	-22198	-31238	-14513	36	-287	3543	-18168	-801	-15721	2669	-21105	-141	-16215	3344	-16823	-86	-16280	5694	-14801	-146	-127	-119	-66	-62	-57	-103	38	-148	23	38	-75	-22	-58	79	-28	3
0.791667	-144	-55	-1483	-17106	-236	-21728	-28448	-20557	-231	-21913	-28232	-20735	-49	-21719	-30961	-13555	60	-356	3427	-18280	-1008	-15743	2401	-21205	-91	-16321	3095	-16964	-44	-16331	5445	-14905	-150	-126	-121	-68	-62	-50	-105	18	-151	21	34	-73	-22	-56	80	-29	0
0.792500	-160	-169	-1683	-17279	-206	-21023	-28306	-20134	-280	-21252	-28082	-19024	94	-21275	-30554	-12549	76	-432	3307	-18381	-1107	-15773	2157	-21306	-115	-16426	2894	-17118	-172	-16378	5232	-15003	-150	-124	-118	-62	-62	-58	-99	40	-149	21	38	-80	-15	-53	85	-31	0
0.793333	-145	-269	-1890	-17471	-92	-20283	-28081	-19679	-321	-20582	-27908	-17390	165	-20881	-30010	-11514	-93	-513	3184	-18476	-976	-15812	1946	-21421	-184	-16526	2738	-17291	-171	-16441	5067	-15104	-147	-130	-118	-65	-62	-60	-105	40	-149	18	36	-74	-17	-58	84	-28	0
0.794167	-168	-374	-2107	-17680	-147	-19471	-27766	-19205	-303	-19918	-27725	-15879	129	-20539	-29334	-10463	-611	-599	3058	-18567	-1485	-15858	1768	-21533	-168	-16621	2661	-17482	-131	-16445	4944	-15200	-152	-131	-122	-67	-61	-62	-107	39	-152	17	33	-76	-22	-63	79	-31	-6
0.795000	-172	-483	-2327	-17900	-237	-18648	-27354	-18719	-291	-19272	-27501	-14520	34	-20243	-28527	-9406	-513	-697	2934	-18639	-670	-15897	1625	-21652	-149	-16711	2575	-17685	-30	-16457	4875	-15286	-153	-126	-119	-68	-65	-61	-104	27	-151	17	34	-73	-21	-57	81	-32	-3
0.795833	-177	-589	-2555	-18125	-159	-17815	-26859	-18233	-218	-18663	-27223	-13317	5	-19995	-27610	-8384	-98	-787	2811	-18703	-479	-15943	1520	-21770	-181	-16780	2567	-17896	45	-16455	4856	-15372	-154	-128	-122	-67	-63	-59	-108	39	-151	17	34	-74	-21	-57	79	-30	0
0.796667	-182	-696	-2775	-18360	-105	-16988	-26256	-17764	-160	-18099	-26864	-12312	32	-19799	-26598	-7419	-139	-877	2690	-18754	-1151	-15989	1446	-21900	-218	-16837	2607	-18140	-57	-16439	4886	-15444	-153	-126	-126	-67	-63	-61	-116	38	-152	18	34	-79	-24	-56	80	-31	0
0.797500	-159	-811	-2998	-18599	-60	-16182	-25562	-17301	-84	-17591	-26411	-11515	-104	-19636	-25510	-6535	-205	-974	2573	-18796	-1045	-16016	1407	-22040	-216	-16883	2692	-18381	-67	-16403	4962	-15514	-152	-129	-120	-69	-66	-61	-104	40	-154	18	34	-77	-22	-61	79	-29	-3
0.798333	-145	-927	-3222	-18843	-94	-15407	-24777	-16863	-68	-17151	-25879	-10921	-377	-19514	-24367	-5748	-272	-1066	2458	-18822	-1157	-16086	1400	-22184	-208	-16911	2823	-18637	56	-16355	5082	-15570	-153	-128	-126	-68	-64	-62	-109	39	-152	16	28	-78	-23	-59	78	-32	0
0.799167	-163	-1051	-3448	-19093	-144	-14685	-23911	-16453	-100	-16781	-25175	-10506	-547	-19412	-23188	-5079	-219	-1164	2349	-18839	-905	-16137	1411	-22331	-230	-16929	2996	-18895	45	-16288	5252	-15619	-151	-126	-120	-67	-63	-60	-105	38	-152	18	34	-78	-24	-55	81	-32	-1
0.800000	-150	-1177	-3657	-19339	-139	-14019	-22965	-16066	-48	-16477	-24376	-10274	-557	-19323	-21983	-4538	-53	-1264	2246	-18837	-825	-16190	1484	-22494	-178	-16935	3201	-19162	106	-16211	5458	-15656	-154	-128	-118	-65	-66	-61	-104	41	-154	16	34	-78	-24	-58	77	-32	-4
0.800833	-136	-1310	-3862	-19593	-172	-13435	-21956	-15709	-75	-16230	-23458	-10192	-423	-19238	-20778	-4146	-309	-1364	2147	-18830	-1117	-16252	1568	-22644	-196	-16931	3434	-19431	245	-16119	5696	-15677	-148	-126	-121	-67	-64	-62	-105	38	-151	16	34	-77	-23	-56	78	-30	0
0.801667	-142	-1446	-4057	-19844	-167	-12925	-20885	-15367	-41	-16045	-22421	-10264	-355	-19146	-19589	-3907	-185	-1467	2055	-18806	-297	-16309	1682	-22837	-194	-16920	3702	-19700	223	-16021	5966	-15685	-152	-129	-122	-69	-67	-63	-107	38	-153	12	35	-78	-24	-59	79	-30	-7
0.802500	-131	-1583	-4238	-20097	-127	-12501	-19769	-15042	75	-15904	-21288	-10384	-529	-19036	-18433	-3817	-241	-1573	1968	-18772	-1461	-16376	1827	-23027	-202	-16909	3994	-19970	253	-15916	6263	-15675	-152	-128	-121	-67	-61	-60	-105	34	-154	15	34	-79	-22	-61	80	-31	0
0.803333	-133	-1721	-4406	-20351	-134	-12164	-18614	-14730	-12	-15795	-20071	-10603	-482	-18902	-17326	-3877	-465	-1677	1890	-18732	-1181	-16447	1998	-23221	-267	-16892	4301	-20233	309	-15810	6578	-15651	-153	-127	-122	-65	-63	-60	-104	41	-149	19	35	-78	-22	-56	82	-29	0
0.804167	-160	-1856	-4560	-20603	-143	-11908	-17446	-14417	-81	-15713	-18794	-10860	-444	-18736	-16270	-4073	-131	-1778	1804	-18679	-648	-16524	2193	-23420	-299	-16884	4618	-20486	274	-15701	6901	-15603	-150	-126	-119	-62	-61	-57	-103	41	-152	18	35	-77	-23	-56	91	-29	0
0.805000	-187	-1989	-4703	-20853	-96	-11740	-16275	-14105	-25	-15648	-17480	-11151	-573	-18532	-15277	-4399	-69	-1886	1752	-18623	-985	-16600	2413	-23631	-262	-16879	4946	-20735	172	-15601	7238	-15546	-150	-124	-120	-83	-62	-51	-100	41	-151	23	37	-75	-22	-56	84	-29	-3
0.805833	-197	-2115	-4836	-21125	-92	-11656	-15123	-13791	-18	-15577	-16164	-11398	-411	-18299	-14352	-4835	156	-1988	1698	-18562	-679	-16689	2656	-23847	-233	-16888	5272	-20977	163	-15507	7571	-15476	-150	-126	-121	-67	-61	-59	-102	43	-151	17	34	-77	-24	-58	85	-27	0
0.806667	-160	-2233	-4956	-21346	-40	-11644	-13989	-13473	-49	-15509	-14858	-11629	-291	-18022	-13504	-5362	121	-2092	1646	-18501	-233	-16781	2917	-24073	-242	-16907	5596	-21207	165	-15428	7899	-15392	-152	-126	-127	-68	-27	-60	-107	35	-150	17	30	-77	-23	-57	78	-32	-1
0.807500	-173	-2341	-5068	-21579	-47	-11694	-12907	-13123	-38	-15429	-13597	-11816	-373	-17714	-12730	-5959	-287	-2185	1605	-18457	-731	-16870	3202	-24300	-356	-16935	5911	-21421	138	-15356	8221	-15296	-149	-125	-127	-64	-62	-56	-105	38	-156	16	35	-75	-26	-65	79	-29	-3
0.808333	-145	-2434	-5173	-21801	-172	-11793	-11865	-12757	57	-15333	-12408	-11935	-422	-17370	-12034	-6576	-179	-2269	1575	-18365	-308	-16965	3501	-24533	-328	-16981	6217	-21621	231	-15296	8531	-15199	-153	-127	-120	-66	-64	-61	-105	35	-154	19	35	-75	-19	-57	82	-32	-1
0.809167	-96	-2518	-5271	-22009	-91	-11936	-10882	-12383	81	-15213	-11307	-11998	-334	-17005	-11414	-7228	223	-2347	1551	-18298	345	-17059	3826	-24766	-236	-17039	6509	-21805	27	-15255	8820	-15096	-152	-126	-118	-64	-60	-58	-105	40	-151	19	36	-73	-21	-56	82	-30	2
0.810000	-102	-2584	-5367	-22208	-60	-12119	-9960	-11995	-40	-15110	-10313	-11986	-306	-16638	-10864	-7883	52	-2412	1533	-18234	-249	-17148	4160	-24998	-230	-17108	6779	-21973	-323	-15225	9093	-14990	-146	-124	-121	-63	-65	-60	-104	38	-153	18	36	-73	-23	-59	80	-28	0
0.810833	-143	-2639	-5465	-22388	-86	-12323	-9108	-11588	-88	-14945	-9442	-11919	-306	-16235	-10379	-8524	161	-2473	1528	-18178	-270	-17240	4513	-25228	-239	-17188	7033	-22128	-477	-15209	9351	-14888	-148	-128	-124	-63	-58	-55	-101	40	-149	20	32	-73	-18	-55	92	-27	0
0.811667	-168	-2675	-5560	-22549	-12	-12549	-8330	-11183	-61	-14795	-8687	-11798	-200	-15858	-9959	-9127	93	-2510	1525	-18126	-132	-17331	4875	-25459	-323	-17276	7271	-22268	-541	-15205	9586	-14793	-147	-125	-127	-64	-60	-45	-102	41	-150	19	35	-74	-17	-58	86	-26	4
0.812500	-171	-2703	-5657	-22690	7	-12781	-7619	-10773	62	-14645	-8061	-11632	-43	-15495	-9594	-9686	276	-2532	1528	-18081	1	-17412	5245	-25682	-230	-17368	7497	-22385	-402	-15208	9802	-14710	-148	-124	-121	-63	-61	-53	-103	42	-145	21	37	-72	-17	-52	86	-28	4
0.813333	-190	-2715	-5769	-22808	-57	-13022	-6975	-10377	98	-14513	-7563	-11443	-57	-15165	-9282	-10190	409	-2553	1536	-18043	-94	-17487	5633	-25899	-161	-17460	7698	-22486	-352	-15225	9991	-14643	-146	-125	-119	-62	-62	-58	-103	42	-150	21	37	-75	-26	-57	85	-28	0
0.814167	-164	-2721	-5860	-22907	-77	-13274	-6400	-9997	-4	-14386	-7182	-11244	-50	-14881	-9013	-10640	-105	-2557	1548	-18021	-530	-17560	6024	-26109	-160	-17559	7888	-22569	-456	-15244	10177	-14593	-152	-129	-125	-67	-64	-62	-109	37	-151	15	29	-76	-21	-58	79	-34	-5
0.815000	-135	-2722	-5960	-22982	-49	-13521	-5891	-9647	-38	-14295	-6921	-11052	-23	-14651	-8781	-11031	78	-2546	1559	-18004	217	-17626	6416	-26309	-139	-17642	8067	-22632	-490	-15269	10342	-14561	-152	-130	-118	-66	-64	-59	-124	34	-152	15	37	-78	-26	-61	77	-36	-4
0.815833	-137	-2713	-6074	-23036	-16	-13767	-5424	-9330	-6	-14228	-6714	-10876	-165	-14464	-8569	-11368	262	-2522	1576	-17992	-676	-17682	6812	-26495	-221	-17712	8242	-22669	-581	-15287	10506	-14542	-149	-130	-124	-67	-63	-62	-110	37	-153	17	35	-75	-21	-63	77	-32	-3
0.816667	-128	-2702	-6149	-23067	-78	-14007	-4979	-9043	-35	-14200	-6594	-10736	-252	-14352	-8377	-11652	-198	-2490	1592	-17992	-1072	-17732	7212	-26663	-255	-17770	8416	-22686	-486	-15313	10663	-14547	-150	-130	-124	-66	-65	-62	-110	36	-152	19	33	-79	-26	-60	79	-30	-5
0.817500	-150	-2687	-6233	-23078	-39	-14251	-4622	-8815	-46	-14220	-6524	-10651	-24	-14295	-8195	-11892	154	-2451	1607	-18003	441	-17771	7611	-26818	-220	-17810	8590	-22684	-423	-15317	10822	-14565	-152	-127	-127	-67	-62	-61	-109	36	-153	12	29	-56	-23	-60	80	-32	0
0.818333	-164	-2673	-6311	-23074	-51	-14493	-4266	-8631	59	-14283	-6487	-10621	-14	-14319	-8019	-12102	-95	-2409	1621	-18019	253	-17804	8011	-26952	-225	-17831	8773	-22659	-356	-15326	10984	-14602	-150	-132	-126	-67	-60	-62	-105	36	-152	16	34	-77	-22	-58	80	-34	0
0.819167	-164	-2666	-6371	-23055	-5	-14742	-3939	-8513	45	-14395	-6459	-10663	-38	-14399	-7838	-12286	-148	-2357	1644	-18050	144	-17823	8409	-27074	-229	-17827	8959	-22615	-229	-15327	11152	-14656	-151	-127	-122	-65	-64	-59	-108	37	-151	15	32	-78	-23	-58	77	-27	-1
0.820000	-148	-2659	-6419	-23030	-8	-14999	-3625	-8449	23	-14544	-6423	-10775	108	-14542	-7651	-12461	-92	-2300	1648	-18084	242	-17850	8802	-27169	-214	-17802	9159	-22556	-221	-15326	11320	-14722	-168	-127	-124	-68	-64	-59	-111	39	-150	15	35	-78	-22	-58	80	-29	1
0.820833	-172	-2654	-6451	-22995	-32	-15266	-3321	-8452	71	-14742	-6367	-10962	44	-14739	-7442	-12636	-151	-2241	1662	-18122	-237	-17862	9187	-27276	-200	-17759	9370	-22487	-245	-15320	11531	-14802	-149	-129	-122	-67	-61	-62	-108	36	-153	15	33	-77	-24	-63	77	-34	-22
0.821667	-221	-2653	-6465	-22956	-110	-15543	-3020	-8495	115	-14972	-6277	-11216	89	-14974	-7216	-12820	-321	-2183	1673	-18184	-442	-17871	9567	-27305	-217	-17697	9598	-22398	-340	-15307	11742	-14892	-151	-129	-130	-68	-64	-63	-111	35	-150	12	33	-77	-21	-61	78	-33	-1
0.822500	-228	-2654	-6458	-22909	-31	-15830	-2719	-8635	208	-15234	-6132	-11538	174	-15239	-6966	-13018	378	-2118	1691	-18248	-252	-17868	9945	-27344	-178	-17617	9841	-22301	-195	-15294	11976	-14983	-153	-128	-124	-69	-66	-66	-108	38	-160	10	30	-79	-24	-62	74	-40	-3
0.823333	-193	-2661	-6433	-22868	-91	-16182	-2417	-8813	151	-15514	-5940	-11912	67	-15522	-6690	-13225	232	-2053	1706	-18318	-1041	-17872	10311	-27359	-193	-17517	10098	-22194	-101	-15292	12227	-15080	-156	-131	-125	-73	-68	-65	-113	34	-156	11	26	-79	-25	-61	74	-33	0
0.824167	-182	-2664	-6385	-22819	-168	-16423	-2105	-9035	55	-15798	-5693	-12325	89	-15803	-6384	-13460	-148	-1978	1735	-18391	-767	-17855	10682	-27350	-214	-17405	10377	-22076	-190	-15261	12500	-15165	-151	-130	-120	-65	-62	-62	-108	39	-152	13	45	-77	-23	-58	77	-33	5
0.825000	-155	-2663	-6310	-22775	-55	-16716	-1781	-9301	15	-16079	-5390	-12770	189	-16082	-6052	-13714	22	-1908	1767	-18476	-440	-17837	11038	-27328	-189	-17287	10665	-21957	-203	-15247	12791	-15250	-151	-128	-119	-66	-66	-61	-107	36	-153	12	33	-73	-24	-58	80	-35	0
0.825833	-186	-2663	-6219	-22733	12	-17028	-1464	-9592	15	-16348	-5042	-13235	231	-16319	-5700	-13991	135	-1833	1808	-18566	-669	-17820	11390	-27279	-260	-17163	10966	-21832	-8	-15237	13100	-15321	-154	-131	-121	-63	-63	-59	-105	39	-151	13	33	-75	-23	-58	79	-32	-5
0.826667	-183	-2660	-6108	-22698	-47	-17323	-1141	-9916	-11	-16598	-4648	-13711	160	-16526	-5335	-14285	180	-1754	1859	-18668	-912	-17800	11733	-27216	-282	-17030	11280	-21704	30	-15232	13420	-15384	-147	-127	-121	-66	-65	-63	-105	38	-149	15	35	-77	-22	-60	80	-28	-1
0.827500	-152	-2652	-5977	-22674	-114	-17610	-818	-10256	-28	-16807	-4221	-14181	141	-16688	-4959	-14596	107	-1675	1915	-18775	-1163	-17769	12076	-27134	-258	-16902	11604	-21574	-168	-15238	13755	-15427	-150	-130	-124	-70	-62	-55	-105	38	-152	15	32	-81	-19	-58	80	-30	-1
0.828333	-148	-2634	-5799	-22648	-153	-17874	-495	-10611	-119	-16979	-3779	-14629	322	-16790	-4576	-14911	166	-1594	1980	-18887	-548	-17738	12408	-27034	-248	-16779	11927	-21440	-218	-15248	14099	-15454	-160	-129	-121	-65	-59	-59	-104	41	-153	15	35	-76	-22	-59	81	-30	1
0.829167	-129	-2610	-5666	-22634	-5	-18115	-184	-10958	-166	-17104	-3326	-15048	437	-16832	-4201	-15231	262	-1510	2058	-18995	-1193	-17698	12736	-26921	-234	-16658	12266	-21301	-193	-15265	14450	-15461	-151	-127	-119	-63	-61	-60	-105	39	-147	18	37	-75	-21	-50	89	-28	2
0.830000	-126	-2576	-5486	-22612	-25	-18323	92	-11310	-142	-17172	-2883	-15438	310	-16809	-3839	-15543	-299	-1426	2142	-19139	-2140	-17669	13055	-26793	-240	-16550	12598	-21161	-235	-15293	14805	-15441	-147	-127	-122	-64	-92	-57	-105	39	-147	19	39	-75	-23	-58	78	-30	1
0.830833	-145	-2531	-5295	-22613	-74	-18494	397	-11643	-177	-17189	-2457	-15782	375	-16719	-3492	-15850	147	-1345	2235	-19272	-978	-17635	13365	-26657	-174	-16448	12935	-21012	-167	-15322	15164	-15408	-147	-126	-119	-67	-61	-59	-108	40	-147	18	46	-77	-19	-50	81	-27	1
0.831667	-103	-2481	-5096	-22612	-51	-18616	658	-11966	-131	-17147	-2063	-16091	450	-16567	-3175	-16132	78	-1272	2330	-19412	-1495	-17595	13664	-26504	-41	-16360	13264	-20863	-100	-15362	15511	-15353	-151	-129	-122	-68	-62	-59	-107	40	-151	18	34	-76	-22	-60	79	-32	-4
0.832500	-122	-2422	-4887	-22615	-23	-18694	890	-12276	-82	-17052	-1710	-16343	401	-16353	-2890	-16384	133	-1203	2440	-19557	-1508	-17549	13956	-26340	-111	-16278	13596	-20706	-118	-15395	15863	-15269	-150	-126	-120	-63	-58	-57	-104	39	-137	20	34	-75	-21	-60	84	-32	0
0.833333	-151	-2344	-4674	-22614	-27	-18709	1101	-12563	-132	-16893	-1403	-16553	469	-16086	-2647	-16604	138	-1137	2559	-19698	-1657	-17507	14234	-26169	-159	-16204	13925	-20551	-132	-15438	16201	-15172	-150	-129	-122	-67	-62	-59	-104	41	-151	18	36	-76	-23	-58	79	-31	-3
0.834167	-174	-2265	-4454	-22625	69	-18673	1273	-12837	-134	-16701	-1154	-16721	459	-15783	-2451	-16783	-19	-1086	2686	-19812	-2125	-17466	14495	-25993	-102	-16146	14241	-20395	-212	-15479	16527	-15057	-150	-130	-125	-70	-65	-61	-108	37	-152	17	42	-77	-22	-59	78	-34	0
0.835000	-185	-2180	-4232	-22640	-64	-18580	1415	-13090	-161	-16459	-963	-16849	228	-15440	-2294	-16922	-500	-1045	2816	-19997	-2453	-17419	14745	-25802	-155	-16091	14555	-20234	-391	-15512	16850	-14925	-146	-130	-127	-75	-62	-53	-113	38	-150	17	35	-76	-19	-61	77	-32	0
0.835833	-138	-2080	-4011	-22651	-91	-18425	1520	-13336	-221	-16187	-834	-16949	197	-15076	-2186	-17006	-26	-1007	2966	-20143	-1054	-17372	14975	-25607	-165	-16042	14863	-20079	-400	-15543	17159	-14779	-150	-126	-122	-68	-61	-60	-108	38	-149	17	35	-88	-22	-62	79	-34	4
0.836667	-111	-1978	-3834	-22679	-11	-18220	1597	-13571	-142	-15888	-751	-17014	243	-14703	-2117	-17046	32	-988	3125	-20287	-1061	-17323	15189	-25407	-61	-15993	15166	-19924	-380	-15565	17458	-14622	-156	-128	-121	-68	-64	-60	-107	40	-147	18	35	-79	-21	-57	80	-31	1
0.837500	-113	-1869	-3575	-22683	-102	-17963	1643	-13801	-62	-15571	-731	-17063	89	-14331	-2097	-17032	-86	-977	3289	-20427	-1280	-17273	15381	-25200	-7	-15949	15461	-19773	-388	-15583	17740	-14462	-148	-124	-100	-66	-44	-57	-109	38	-150	16	34	-77	-22	-60	79	-30	2
0.838333	-130	-1756	-3367	-22707	-165	-17655	1665	-14032	-45	-15247	-745	-17091	-64	-13966	-2102	-16976	42	-972	3468	-20559	-1018	-17223	15553	-24987	1	-15907	15748	-19627	-324	-15604	18009	-14302	-149	-124	-120	-68	-65	-60	-110	41	-149	19	38	-75	-23	-59	80	-30	2
0.839167	-152	-1644	-3160	-22729	-146	-17304	1661	-14269	-78	-14923	-794	-17113	-27	-13624	-2147	-16874	-7	-983	3656	-20681	-873	-17167	15705	-24773	-17	-15867	16028	-19492	-190	-15580	18259	-14140	-149	-128	-120	-68	-61	-59	-111	53	-149	19	36	-77	-7	-62	79	-33	0
0.840000	-161	-1537	-2961	-22756	-190	-16924	1644	-14511	-118	-14603	-871	-17131	76	-13309	-2206	-16734	114	-1000	3853	-20804	-319	-17113	15835	-24553	-41	-15824	16297	-19367	-49	-15563	18503	-13977	-149	-128	-125	-72	-64	-60	-109	34	-159	17	33	-80	-25	-59	78	-33	-3
0.840833	-147	-1429	-2784	-22784	-243	-16512	1624	-14756	-64	-14301	-956	-17152	-22	-13025	-2252	-16561	-100	-1021	4065	-20916	-133	-17054	15956	-24329	-60	-15774	16561	-19253	246	-15528	18737	-13832	-151	-132	-120	-69	-61	-62	-109	37	-151	15	33	-79	-23	-60	78	-34	-3
0.841667	-172	-1328	-2612	-22812	-199	-16075	1604	-15008	-32	-14002	-1034	-17169	-88	-12772	-2347	-16357	-231	-1042	4280	-21013	538	-16996	16055	-24100	-66	-15728	16819	-19159	403	-15485	18956	-13664	-148	-129	-121	-70	-66	-62	-109	37	-154	13	28	-77	-25	-60	79	-32	0
0.842500	-145	-1231	-2453	-22841	-94	-15631	1590	-15266	18	-13727	-1103	-17195	60	-12555	-2408	-16133	116	-1066	4503	-21104	1154	-16932	16144	-23861	-131	-15668	17067	-19048	378	-15428	19162	-13549	-151	-132	-124	-70	-59	-61	-107	36	-153	15	33	-78	-21	-60	81	-30	-3
0.843333	-119	-1144	-2309	-22876	-189	-15174	1596	-15527	27	-13470	-1151	-17220	-19	-12373	-2454	-15895	-462	-1079	4735	-21193	184	-16871	16223	-23624	-147	-15611	17311	-18963	476	-15357	19363	-13423	-153	-129	-120	-70	-61	-60	-107	33	-150	13	33	-78	-21	-56	80	-29	1
0.844167	-134	-1067	-2174	-22904	-131	-14718	1625	-15789	-30	-13224	-1160	-17247	-187	-12224	-2472	-15650	-190	-1085	4973	-21262	1703	-16809	16296	-23378	-23	-15543	17545	-18882	350	-15277	19552	-13304	-150	-127	-119	-65	-62	-55	-107	37	-147	18	34	-77	-17	-56	81	-27	3
0.845000	-180	-1008	-2050	-22938	-64	-14266	1688	-16049	-6	-12997	-1133	-17282	-168	-12104	-2464	-15406	-246	-1084	5215	-21325	1909	-16742	16364	-23129	-39	-15478	17763	-18811	198	-15192	19728	-13204	-148	-146	-121	-65	-60	-57	-105	38	-148	18	35	-75	-23	-59	81	-29	0
0.845833	-172	-956	-1945	-22968	-102	-13828	1779	-16301	40	-12784	-1066	-17311	-87	-12008	-2413	-15168	-188	-1069	5454	-21384	1997	-16683	16431	-22886	-57	-15410	17986	-18743	299	-15091	19893	-13116	-149	-127	-117	-66	-50	-62	-109	38	-151	18	18	-75	-21	-58	80	-29	0
0.846667	-142	-922	-1849	-22998	-103	-13405	1912	-16538	56	-12577	-952	-17341	-105	-11937	-2340	-14947	-64	-1041	5696	-21433	2312	-16629	16504	-22636	-76	-15342	18194	-18680	135	-14986	20051	-13040	-149	-126	-119	-64	-63	-56	-104	40	-153	17	37	-74	-22	-58	97	-31	1
0.847500	-166	-905	-1768	-23035	-27	-13007	2080	-16754	110	-12375	-794	-17359	-199	-11876	-2216	-14741	-177	-995	5940	-21476	2490	-16565	16580	-22386	-169	-15274	18392	-18618	-77	-14877	20198	-12980	-141	-126	-112	-68	-62	-58	-107	36	-150	20	34	-75	-21	-56	80	-29	2
0.848333	-202	-903	-1695	-23064	-103	-12619	2296	-16954	79	-12171	-601	-17367	-273	-11824	-2057	-14562	-546	-941	6177	-21513	1925	-16511	16674	-22140	-168	-15210	18578	-18557	-225	-14766	20332	-12940	-151	-128	-124	-68	-64	-60	-109	35	-151	12	32	-75	-24	-60	75	-31	-1
0.849167	-213	-913	-1628	-23093	-75	-12264	2542	-17109	40	-11944	-363	-17361	-259	-11773	-1858	-14398	-25	-857	6418	-21545	3125	-16462	16777	-21887	-66	-15145	18759	-18488	-356	-14649	20462	-12902	-149	-149	-120	-68	-62	-58	-109	38	-152	15	33	-74	-22	-57	79	-29	-1
0.850000	-173	-968	-1565	-23116	-45	-11924	2835	-17242	18	-11743	-101	-17333	-298	-11723	-1627	-14262	190	-763	6660	-21570	3383	-16440	16901	-21638	-138	-15084	18954	-18420	-289	-14528	20577	-12885	-153	-129	-121	-67	-63	-60	-109	39	-152	17	32	-76	-26	-59	81	-29	-4
0.850833	-139	-973	-1502	-23138	-64	-11613	3153	-17333	-26	-11517	179	-17289	-290	-11664	-1343	-14149	-139	-647	6902	-21591	2855	-16377	17044	-21387	-217	-15026	19098	-18344	-325	-14405	20686	-12876	-148	-124	-125	-69	-61	-58	-102	69	-148	18	33	-77	-21	-57	84	-27	0
0.851667	-151	-1018	-1443	-23154	-88	-11321	3494	-17376	-62	-11269	478	-17221	-234	-11596	-1085	-14058	-136	-518	7141	-21604	3073	-16343	17206	-21142	-188	-14965	19265	-18265	-535	-14283	20785	-12882	-149	-125	-119	-68	-63	-57	-101	41	-146	19	34	-76	-22	-57	101	-26	2
0.852500	-136	-1073	-1378	-23170	-147	-11056	3851	-17376	-19	-10994	775	-17136	-234	-11512	-790	-13985	-164	-378	7382	-21613	3084	-16316	17389	-20893	-141	-14923	19413	-18176	-421	-14168	20868	-12891	-145	-124	-119	-64	-60	-62	-102	41	-149	20	34	-74	-23	-58	84	-27	2
0.853333	-161	-1131	-1314	-23185	-136	-10813	4221	-17330	-83	-10736	1068	-17031	-221	-11415	-493	-13933	12	-232	7612	-21618	2981	-16294	17597	-20650	-88	-14877	19560	-18079	-324	-14052	20943	-12923	-148	-122	-119	-67	-62	-59	-103	44	-148	18	36	-72	-17	-55	80	-27	1
0.854167	-215	-1196	-1245	-23195	-126	-10602	4581	-17237	-150	-10458	1335	-16915	-257	-11304	-198	-13893	133	-81	7845	-21616	2709	-16277	17822	-20413	-97	-14844	19699	-17986	-521	-13951	21010	-12957	-150	-127	-154	-69	-62	-61	-109	38	-150	17	33	-75	-23	-57	80	-32	0
0.855000	-242	-1257	-1166	-23208	-119	-10407	4930	-17100	-222	-10172	1580	-16784	-266	-11174	89	-13856	-237	70	8068	-21606	2590	-16265	18070	-20169	-125	-14811	19836	-17870	-573	-13849	21066	-12991	-149	-127	-121	-67	-64	-59	-109	37	-151	18	34	-75	-22	-56	81	-30	-3
0.855833	-195	-1313	-1079	-23214	56	-10228	5260	-16923	-302	-9898	1795	-16644	-272	-11024	361	-13825	243	220	8288	-21590	3038	-16253	18336	-19933	-85	-14778	19968	-17773	-543	-13760	21115	-13029	-149	-127	-121	-70	-56	-61	-105	38	-153	18	34	-77	-25	-58	84	-31	-4
0.856667	-164	-1367	-983	-23225	137	-10081	5555	-16707	-296	-9602	1974	-16504	-229	-10863	608	-13789	-137	364	8494	-21563	1607	-16248	18621	-19677	-70	-14755	20093	-17664	-650	-13676	21157	-13065	-154	-130	-122	-70	-67	-60	-109	38	-158	-11	28	-79	-26	-58	79	-33	-6
0.857500	-219	-1411	-884	-23232	60	-9945	5814	-16457	-218	-9326	2112	-16359	-205	-10685	828	-13750	-331	493	8693	-21536	2308	-16238	18924	-19454	-134	-14731	20217	-17549	-597	-13610	21195	-13095	-153	-127	-119	-68	-61	-58	-102	42	-149	20	35	-74	-19	-52	87	-32	-3
0.858333	-188	-1444	-773	-23239	73	-9823	6034	-16180	-145	-9069	2211	-16220	-225	-10493	1017	-13697	144	613	8880	-21499	2214	-16231	19241	-19216	-230	-14706	20334	-17437	-492	-13546	21229	-13116	-148	-126	-120	-69	-61	-57	-104	42	-152	36	35	-73	-16	-52	86	-30	0
0.859167	-153	-1461	-660	-23244	35	-9725	6224	-15874	-113	-8830	2272	-16097	-205	-10296	1173	-13636	138	713	9057	-21456	1759	-16223	19573	-18972	-215	-14682	20448	-17326	-635	-13500	21258	-13125	-149	-133	-118	-68	-40	-55	-102	43	-153	21	38	-73	-19	-52	85	-26	1
0.860000	-184	-1468	-541	-23261	1	-9638	6324	-15575	-177	-8622	2292	-15991	-259	-10092	1290	-13569	1	799	9214	-21407	1554	-16196	19915	-18733	-232	-14661	20550	-17219	-700	-13468	21278	-13120	-148	-125	-121	-65	-61	-56	-103	41	-153	17	36	-67	-22	-53	85	-30	-14
0.860833	-176	-1461	-425	-23272	13	-9598	6389	-15236	-178	-8447	2279	-15901	-279	-9884	1369	-13492	-35	862	9362	-21354	1405	-16200	20264	-18491	-270	-14638	20652	-17115	-601	-13449	21293	-13101	-147	-128	-115	-70	-65	-56	-102	38	-150	19	37	-74	-21	-55	84	-30	0
0.861667	-153	-1443	-307	-23288	-122	-9507	6401	-14957	-193	-8307	2237	-15838	-340	-9679	1418	-13411	-372	907	9498	-21298	348	-16184	20623	-18251	-233	-14615	20748	-17017	-575	-13445	21308	-13061	-148	-126	-120	-67	-62	-57	-105	41	-150	21	33	-77	-23	-56	84	-28	2
0.862500	-163	-1408	-199	-23308	-132	-9454	6364	-14661	-112	-8200	2176	-15790	-404	-9478	1431	-13326	-30	931	9613	-21240	767	-16164	20990	-18008	-188	-14592	20839	-16922	-538	-13450	21321	-13004	-154	-110	-118	-67	-64	-60	-108	39	-155	21	35	-75	-23	-56	85	-29	-4
0.863333	-166	-1364	-97	-23321	-55	-9409	6280	-14379	-99	-8138	2100	-15771	-354	-9281	1414	-13238	362	936	9716	-21176	931	-16135	21363	-17766	-282	-14561	20923	-16834	-557	-13467	21329	-12919	-152	-128	-120	-65	-64	-52	-104	39	-153	19	-3	-76	-24	-56	81	-30	-4
0.864167	-169	-1308	-1	-23338	-99	-9366	6166	-14128	-187	-8106	2019	-15772	-329	-9101	1369	-13155	-111	928	9806	-21116	-29	-16102	21736	-17529	-232	-14532	21004	-16749	-679	-13493	21337	-12811	-150	-112	-114	-64	-65	-58	-104	41	-152	22	38	-69	-22	-56	88	-27	0
0.865000	-180	-1246	80	-23355	-7	-9325	6007	-13903	-249	-8109	1935	-15794	-273	-8934	1304	-13082	-42	895	9877	-21061	-196	-16059	22111	-17296	-134	-14508	21071	-16672	-676	-13527	21341	-12688	-153	-132	-120	-66	-63	-57	-107	41	-153	19	33	-75	-24	-53	84	-30	-6
0.865833	-194	-1184	146	-23378	26	-9288	5823	-13716	-258	-8150	1850	-15825	-187	-8800	1215	-13017	129	854	9943	-21007	-400	-16005	22480	-17067	-174	-14472	21135	-16601	-458	-13567	21345	-12537	-149	-114	-116	-65	-63	-55	-99	40	-153	17	35	-72	-21	-57	87	-27	0
0.866667	-205	-1116	202	-23392	-38	-9244	5623	-13558	-168	-8192	1775	-15878	-224	-8642	1112	-12965	62	799	9994	-20978	-379	-15943	22844	-16845	-222	-14437	21191	-16530	-339	-13618	21341	-12370	-150	-130	-119	-64	-64	-60	-103	39	-152	18	28	-70	-23	-65	88	-27	-1
0.867500	-178	-1052	247	-23404	-25	-9225	5402	-13440	-125	-8263	1707	-15933	-256	-8525	994	-12926	147	733	10030	-20920	-560	-15862	23197	-16632	-203	-14406	21237	-16465	-476	-13662	21352	-12186	-149	-130	-118	-64	-63	-58	-104	40	-152	16	33	-74	-21	-55	85	-26	0
0.868333	-145	-999	273	-23418	-27	-9149	5189	-13360	-36	-8343	1649	-15984	-281	-8428	860	-12905	-159	662	10068	-20885	-1018	-15773	23538	-16431	-256	-14363	21282	-16398	-575	-13711	21315	-11988	-148	-128	-117	-65	-62	-58	-104	40	-151	18	37	-72	-22	-55	85	-26	1
0.869167	-199	-949	292	-23422	8	-9096	4967	-13325	-99	-8421	1603	-16030	-199	-8348	722	-12898	128	584	10072	-20860	-242	-15663	23861	-16246	-247	-14326	21314	-16348	-405	-13762	21289	-11776	-151	-143	-119	-65	-61	-59	-108	41	-148	21	34	-72	-23	-59	86	-25	3
0.870000	-239	-919	297	-23436	15	-9043	4754	-13305	-170	-8499	1559	-16062	-196	-8289	570	-12901	-146	499	10076	-20849	-1261	-15533	24169	-16073	-231	-14289	21337	-16269	-317	-13807	21259	-11555	-148	-124	-117	-62	-61	-59	-104	41	-147	19	35	-68	-19	-53	87	-30	1
0.870833	-174	-901	294	-23436	-68	-8982	4549	-13324	-238	-8565	1519	-16074	-264	-8248	407	-12915	-398	417	10068	-20844	-1162	-15381	24437	-15918	-235	-14253	21350	-16204	-463	-13854	21216	-11328	-148	-127	-119	-62	-60	-55	-102	41	-149	17	36	-72	-21	-55	86	-29	0
0.871667	-168	-905	283	-23439	-65	-8928	4355	-13370	-228	-8619	1484	-16062	-137	-8221	242	-12939	109	333	10053	-20848	-897	-15207	24674	-15783	-267	-14207	21356	-16131	-414	-13890	21168	-11106	-145	-124	-117	-62	-59	-53	-107	43	-155	19	37	-69	-17	-48	84	-27	0
0.872500	-172	-925	269	-23440	-62	-8872	4170	-13432	-74	-8654	1437	-16025	-239	-8211	67	-12963	-25	247	10020	-20863	-1323	-15006	24884	-15666	-217	-14155	21351	-16057	-224	-13917	21107	-10882	-149	-125	-119	-61	-62	-56	-104	41	-152	20	38	-73	-23	-56	85	-28	1
0.873333	-169	-969	246	-23437	-68	-8822	3998	-13511	-133	-8669	1377	-15948	-329	-8219	-118	-13001	28	160	9975	-20893	-1155	-14781	25046	-15571	-240	-14124	21333	-15983	-259	-13943	21032	-10665	-150	-127	-122	-67	-65	-59	-96	42	-154	15	29	-76	-25	-59	81	-31	-1
0.874167	-186	-1039	225	-23437	-40	-8775	3834	-13595	-191	-8667	1298	-15856	-270	-8237	-304	-13009	77	74	9922	-20934	-801	-14523	25167	-15494	-292	-14072	21308	-15902	-265	-13953	20948	-10453	-151	-133	-129	-66	-66	-59	-107	39	-152	15	33	-75	-24	-57	82	-30	-4
0.875000	-174	-1125	194	-23431	-120	-8733	3684	-13674	-180	-8648	1199	-15717	-285	-8265	-498	-13008	-167	11	9867	-20979	-1039	-14237	25243	-15438	-283	-14017	21275	-15816	-210	-13947	20850	-10250	-150	-129	-125	-66	-65	-63	-107	38	-152	15	35	-65	-23	-58	81	-28	0
0.875833	-199	-1229	167	-23424	-208	-8699	3540	-13745	-100	-8607	1080	-15567	-208	-8291	-695	-12996	-207	-74	9802	-21039	-87	-13925	25270	-15397	-189	-13950	21235	-15724	-271	-13924	20749	-10056	-148	-129	-121	-90	-63	-61	-108	37	-152	17	33	-75	-22	-57	82	-29	-1
0.876667	-159	-1351	136	-23418	-69	-8680	3395	-13810	-26	-8557	924	-15341	-172	-8348	-903	-12959	323	-141	9725	-21105	922	-13581	25248	-15379	-197	-13872	21182	-15627	-250	-13888	20635	-9873	-150	-129	-127	-67	-64	-62	-107	34	-153	15	33	-72	-25	-60	80	-31	-5
0.877500	-86	-1490	99	-23410	-101	-8673	3245	-13855	-27	-8506	735	-15104	-260	-8396	-1110	-12899	185	-208	9662	-21177	247	-13219	25172	-15375	-201	-13788	21126	-15524	-181	-13830	20514	-9704	-148	-129	-122	-65	-64	-62	-105	35	-145	18	35	-76	-19	-56	82	-31	0
0.878333	-156	-1645	66	-23399	-74	-8678	3092	-13882	20	-8453	517	-14848	-222	-8452	-1342	-12818	24	-267	9587	-21254	360	-12827	25049	-15386	-234	-13689	21051	-15421	-152	-13760	20384	-9539	-145	-127	-122	-62	-58	-59	-104	38	-145	16	35	-75	-19	-56	82	-30	1
0.879167	-130	-1802	28	-23389	-1	-8714	2928	-13881	-40	-8399	264	-14569	-235	-8513	-1543	-12705	-65	-316	9514	-21346	150	-12424	24873	-15413	-287	-13573	20975	-15311	-65	-13673	20249	-9386	-149	-127	-121	-62	-64	-60	-105	38	-148	17	36	-75	-21	-58	82	-29	2
0.880000	-130	-1973	-14	-23381	-83	-8742	2751	-13860	-34	-8362	-16	-14276	-305	-8577	-1769	-12571	22	-388	9443	-21438	-394	-12002	24650	-15445	-249	-13444	20879	-15205	-33	-13566	20101	-9244	-146	-128	-124	-67	-61	-62	-107	38	-148	16	36	-97	-22	-58	81	-44	-1
0.880833	-164	-2144	-67	-23372	-141	-8801	2561	-13818	42	-8325	-326	-13979	-149	-8647	-1999	-12411	273	-407	9376	-21541	-520	-11578	24380	-15492	-217	-13296	20771	-15095	-121	-13446	19954	-9102	-150	-122	-122	-69	-61	-61	-108	37	-153	13	30	-77	-22	-59	81	-32	0
0.881667	-155	-2318	-118	-23361	-91	-8875	2355	-13750	33	-8347	-664	-13680	82	-8717	-2235	-12233	-204	-448	9317	-21647	-875	-11151	24067	-15541	-217	-13130	20643	-14984	-149	-13317	19795	-8968	-155	-131	-129	-68	-66	-65	-109	32	-153	15	32	-82	-24	-60	76	-35	-4
0.882500	-142	-2485	-174	-23375	-99	-8970	2128	-13663	109	-8374	-1012	-13383	43	-8794	-2474	-12030	-134	-472	9266	-21758	-434	-10729	23718	-15596	-208	-12949	20497	-14870	-136	-13175	19669	-8826	-151	-130	-128	-73	-66	-62	-107	35	-155	11	26	-80	-23	-61	76	-34	-5
0.883333	-158	-2641	-230	-23327	-93	-9074	1898	-13551	58	-8419	-1388	-13098	44	-8869	-2716	-11817	90	-495	9222	-21871	-1314	-10316	23327	-15648	-179	-12737	20341	-14755	-74	-13026	19473	-8682	-152	-130	-129	-67	-65	-59	-104	34	-162	13	30	-77	-24	-59	77	-35	-3
0.884167	-148	-2787	-288	-23303	-115	-9190	1653	-13426	-4	-8496	-1720	-12826	-46	-8939	-2956	-11596	-378	-507	9193	-21984	-1471	-9914	22910	-15703	-180	-12510	20160	-14637	18	-12871	19305	-8532	-148	-126	-124	-68	-59	-61	-105	39	-150	17	34	-76	-23	-59	84	-30	2
0.885000	-160	-2920	-346	-23275	-49	-9319	1399	-13289	30	-8594	-2071	-12578	-133	-9018	-3201	-11365	58	-518	9173	-22107	-239	-9541	22470	-15753	-229	-12270	19957	-14519	-55	-12716	19132	-8385	-149	-127	-125	-69	-64	-60	-105	37	-150	17	34	-50	-22	-58	81	-31	-1
0.885833	-191	-3038	-403	-23244	-102	-9454	1125	-13153	43	-8716	-2409	-12412	0	-9099	-3449	-11136	-444	-520	9161	-22228	-585	-9195	22009	-15802	-188	-12022	19726	-14399	-21	-12565	18954	-8240	-150	-128	-125	-65	-57	-57	-105	37	-153	18	32	-76	-25	-59	79	-32	-3
0.886667	-170	-3142	-456	-23208	-70	-9591	870	-13011	-26	-8859	-2730	-12155	151	-9174	-3698	-10930	-611	-514	9159	-22350	-572	-8881	21532	-15845	-208	-11760	19478	-14276	7	-12415	18769	-8066	-146	-126	-121	-66	-60	-61	-103	38	-147	16	30	-77	-21	-59	81	-29	1
0.887500	-150	-3225	-498	-23172	-60	-9726	603	-12877	-129	-9017	-3028	-11992	98	-9244	-3940	-10705	-438	-501	9166	-22475	-435	-8613	21045	-15886	-229	-11510	19204	-14155	-137	-12279	18582	-7903	-148	-127	-122	-68	-61	-58	-107	38	-150	18	32	-76	-23	-58	80	-31	-3
0.888333	-133	-3293	-530	-23135	-134	-9861	342	-12749	-120	-9181	-3298	-11861	51	-9304	-4176	-10501	-578	-481	9176	-22597	-923	-8354	20546	-15922	-176	-11224	18910	-14033	-14	-12148	18393	-7738	-151	-124	-124	-72	-64	-58	-107	38	-152	18	33	-77	-21	-58	81	-31	0
0.889167	-169	-3337	-543	-23089	-166	-9982	86	-12633	-66	-9347	-3536	-11756	-158	-9366	-4409	-10322	-807	-454	9201	-22721	-1169	-8147	20049	-15947	-169	-10958	18590	-13909	122	-12030	18195	-7574	-151	-113	-127	-68	-64	-59	-105	37	-152	16	32	-76	-25	-60	78	-32	-7
0.890000	-171	-3371	-560	-23050	-25	-10093	-160	-12534	-87	-9515	-3742	-11687	-238	-9417	-4634	-10149	-283	-417	9225	-22843	-159	-7981	19555	-15973	-152	-10700	18254	-13787	-16	-11926	17991	-7414	-150	-132	-125	-69	-64	-60	-110	35	-154	13	29	-80	-21	-61	79	-35	-7
0.890833	-144	-3381	-552	-23008	-14	-10187	-392	-12452	-117	-9669	-3913	-11647	-275	-9456	-4844	-10002	-318	-373	9257	-22959	-538	-7850	19073	-15983	-176	-10447	17910	-13655	-82	-11828	17785	-7260	-149	-130	-122	-68	-60	-61	-107	40	-148	20	33	-77	-22	-58	81	-31	0
0.891667	-171	-3380	-518	-22967	-83	-10255	-603	-12383	-161	-9795	-4048	-11627	-439	-9480	-5062	-9870	-299	-318	9303	-23078	-679	-7752	18605	-15993	-118	-10214	17548	-13532	67	-11746	17582	-7111	-150	-129	-119	-65	-59	-57	-103	40	-154	19	29	-75	-22	-62	79	-29	0
0.892500	-156	-3358	-476	-22932	-62	-10301	-808	-12334	-112	-9907	-4156	-11638	-501	-9489	-5210	-9756	-15	-258	9345	-23186	-669	-7689	18141	-15995	-125	-9981	17189	-13398	182	-11679	17386	-6976	-147	-128	-121	-66	-58	-59	-105	40	-148	21	30	-73	-21	-57	81	-29	5
0.893333	-102	-3340	-412	-22899	-11	-10327	-994	-12308	-77	-9988	-4236	-11671	-380	-9494	-5367	-9658	96	-197	9393	-23293	-850	-7654	17697	-15995	-254	-9799	16812	-13273	178	-11623	17160	-6856	-150	-126	-119	-82	-60	-57	-104	21	-148	21	34	-78	-23	-59	80	-30	1
0.894167	-144	-3310	-335	-22856	-45	-10330	-1172	-12298	-177	-10054	-4295	-11720	-308	-9483	-5509	-9584	267	-127	9444	-23400	-667	-7648	17265	-15997	-172	-9626	16439	-13143	87	-11580	16937	-6753	-149	-130	-119	-68	-62	-62	-108	39	-153	16	34	-78	-22	-58	79	-31	-6
0.895000	-154	-3272	-249	-22856	-52	-10301	-1336	-12308	-116	-10083	-4336	-11781	-474	-9462	-5627	-9521	136	-57	9506	-23496	-991	-7658	16854	-15992	-206	-9473	16077	-13015	33	-11546	16727	-6656	-149	-127	-121	-68	-63	-59	-108	39	-153	28	33	-77	-25	-58	84	-32	-1
0.895833	-135	-3232	-150	-22845	3	-10253	-1490	-12329	-50	-10079	-4338	-11850	-566	-9423	-5723	-9464	328	13	9575	-23586	-437	-7685	16467	-15984	-208	-9339	15725	-12883	132	-11517	16505	-6577	-138	-126	-124	-85	-65	-60	-105	37	-151	18	33	-75	-21	-58	82	-30	1
0.896667	-109	-3187	-48	-22842	32	-10178	-1636	-12360	-149	-10046	-4387	-11929	-508	-9381	-5767	-9419	526	84	9651	-23671	-698	-7723	16099	-15976	-113	-9231	15383	-12751	34	-11498	16311	-6514	-153	-131	-120	-67	-61	-76	-109	40	-152	21	40	-76	-23	-58	80	-33	-1
0.897500	-60	-3143	56	-22841	-60	-10089	-1779	-12408	-193	-9983	-4404	-12012	-547	-9332	-5855	-9384	-282	149	9729	-23749	-1657	-7757	15748	-15967	-169	-9143	15046	-12620	18	-11485	16111	-6458	-150	-127	-120	-68	-62	-59	-108	39	-153	18	33	-76	-18	-57	82	-31	0
0.898333	-142	-3108	156	-22858	2	-9982	-1920	-12454	-95	-9884	-4430	-12096	-443	-9279	-5897	-9340	264	206	9813	-23824	-471	-7827	15415	-15959	-74	-9080	14749	-12494	19	-11478	15910	-6415	-152	-131	-124	-69	-69	-63	-109	36	-150	11	34	-77	-24	-57	81	-32	-1
0.899167	-158	-3072	257	-22873	-33	-9861	-2058	-12514	-59	-9783	-4455	-12181	-425	-9221	-5916	-9334	211	260	9912	-23894	-902	-7881	15103	-15952	-41	-9030	14462	-12360	-33	-11466	15720	-6368	-148	-125	-117	-64	-64	-60	-107	40	-150	20	33	-76	-22	-57	81	-30	1
0.900000	-109	-3038	347	-22892	-87	-9730	-2193	-12566	-120	-9645	-4489	-12262	-420	-9159	-5926	-9314	-9	292	10012	-23962	-995	-7934	14807	-15942	-126	-8999	14201	-12235	-38	-11470	15540	-6345	-151	-128	-125	-67	-64	-59	-105	63	-149	16	33	-75	-22	-57	80	-32	0
0.900833	-125	-3003	432	-22907	-56	-9598	-2331	-12623	-152	-9502	-4539	-12345	-334	-9099	-5933	-9302	18	334	10121	-24008	-824	-7990	14527	-15937	-204	-8985	13958	-12108	-24	-11474	15369	-6327	-147	-129	-121	-68	-63	-60	-109	38	-151	16	32	-79	-26	-61	79	-32	-4
0.901667	-166	-2975	503	-22925	35	-9460	-2474	-12682	-172	-9343	-4600	-12427	-174	-9036	-5933	-9273	-77	351	10230	-24051	-918	-8042	14264	-15929	-210	-8987	13737	-11980	-46	-11472	15203	-6297	-149	-128	-125	-70	-64	-63	-105	37	-153	13	26	-76	-24	-59	79	-30	-1
0.902500	-158	-2947	568	-22934	-131	-9324	-2617	-12741	-131	-9182	-4677	-12498	-179	-8974	-5936	-9302	-452	356	10339	-24090	-1365	-8090	14005	-15921	-198	-9005	13542	-11856	-86	-11476	15051	-6275	-149	-129	-124	-69	-62	-62	-107	36	-152	16	32	-76	-21	-63	78	-33	-9
0.903333	-110	-2917	620	-22939	-102	-9191	-2759	-12795	-92	-9020	-4764	-12569	-218	-8914	-5940	-9305	78	348	10447	-24117	-370	-8137	13772	-15910	-207	-9029	13364	-11723	-35	-11474	14915	-6257	-150	-125	-120	-67	-66	-63	-107	55	-150	16	33	-76	-22	-56	81	-30	0
0.904167	-97	-2885	666	-22923	-13	-9059	-2892	-12843	-115	-8854	-4862	-12636	-182	-8844	-5952	-9315	90	329	10556	-24138	-647	-8177	13549	-15901	-225	-9071	13205	-11599	-67	-11452	14786	-6239	-150	-125	-120	-66	-61	-58	-102	43	-149	18	35	-73	-21	-55	85	-30	1
0.905000	-153	-2854	704	-22902	-3	-8932	-3027	-12894	-143	-8704	-4971	-12704	-143	-8773	-5973	-9335	-115	305	10651	-24147	-1000	-8216	13335	-15891	-256	-9124	13060	-11471	-215	-11471	14670	-6218	-149	-126	-121	-66	-63	-58	-103	40	-150	13	35	-76	-18	-72	84	-28	0
0.905833	-153	-2819	742	-22868	-49	-8827	-3153	-12938	2	-8558	-5086	-12773	-227	-8713	-6009	-9368	-79	248	10740	-24154	-876	-8263	13126	-15880	-197	-9185	12931	-11346	-221	-11474	14560	-6209	-147	-129	-126	-65	-61	-58	-105	42	-151	18	32	-75	-21	-55	84	-29	-1
0.906667	-136	-2779	773	-22818	-132	-8721	-3273	-12984	9	-8427	-5215	-12838	-276	-8648	-6038	-9408	-273	202	10817	-24150	-935	-8309	12925	-15873	-135	-9260	12815	-11220	-211	-11477	14458	-6184	-152	-127	-125	-65	-65	-64	-108	37	-159	11	29	-79	-25	-61	78	-31	0
0.907500	-137	-2736	801	-22755	-158	-8624	-3384	-13028	-22	-8303	-5344	-12900	-309	-8572	-6120	-9454	-162	137	10879	-24136	-792	-8344	12738	-15862	-183	-9336	12718	-11092	-245	-11476	14373	-6165	-150	-128	-125	-65	-62	-58	-104	37	-150	16	34	-76	-22	-56	85	-29	-1
0.908333	-152	-2686	833	-22672	-149	-8533	-3474	-13073	-16	-8205	-5471	-12960	-325	-8498	-6190	-9507	-227	73	10930	-24113	-1020	-8401	12552	-15855	-214	-9423	12619	-10967	-68	-11476	14293	-6147	-150	-128	-113	-65	-62	-64	-102	38	-154	16	35	-76	-25	-59	80	-29	0
0.909167	-178	-2643	870	-22577	-156	-8455	-3553	-13112	-182	-8097	-5595	-13015	-276	-8421	-6267	-9564	-396	8	10967	-24087	-579	-8451	12381	-15849	-210	-9511	12539	-10838	-131	-11475	14224	-6130	-150	-128	-121	-67	-65	-58	-104	36	-153	17	35	-75	-22	-59	79	-30	-1
0.910000	-142	-2574	914	-22470	-97	-8381	-3613	-13158	-174	-8015	-5718	-13068	-386	-8345	-6361	-9632	138	-56	10992	-24053	-195	-8503	12210	-15843	-131	-9603	12459	-10711	-178	-11476	14157	-6107	-148	-126	-120	-64	-61	-59	-97	39	-151	37	34	-72	-19	-59	82	-29	0
0.910833	-116	-2518	957	-22358	-141	-8317	-3657	-13195	-148	-7944	-5835	-13113	-418	-8266	-6448	-9693	-411	-119	11001	-24015	-1425	-8564	12050	-15843	-174	-9693	12390	-10582	-237	-11468	14124	-6090	-148	-125	-119	-67	-60	-59	-107	39	-147	20	33	-73	-19	-56	84	-28	2
0.911667	-145	-2457	1008	-22235	-108	-8251	-3680	-13234	-202	-7881	-5947	-13155	-344	-8188	-6540	-9761	-184	-180	11002	-23973	-338	-8626	11899	-15850	-229	-9789	12321	-10451	-245	-11472	14046	-6068	-146	-126	-119	-64	-61	-61	-99	41	-147	17	43	-73	-19	-56	85	-28	0
0.912500	-133	-2395	1066	-22117	-147	-8199	-3693	-13275	-293	-7832	-6044	-13188	-451	-8111	-6627	-9829	-31	-229	10990	-23929	-520	-8694	11742	-15847	-95	-9885	12256	-10326	-145	-11469	13998	-6043	-146	-126	-118	-62	-61	-56	-105	42	-149	18	37	-72	-14	-57	85	-24	0
0.913333	-124	-2354	1124	-21999	-113	-8148	-3686	-13318	-331	-7789	-6136	-13216	-549	-8041	-6710	-9894	-260	-275	10970	-23883	-492	-8770	11609	-15872	-103	-9973	12197	-10197	-285	-11468	13954	-6021	-148	-126	-117	-65	-64	-51	-103	42	-150	19	37	-74	-19	-57	82	-31	-4
0.914167	-111	-2314	1191	-21891	-58	-8109	-3664	-13339	-285	-7763	-6215	-13242	-556	-7976	-6784	-9959	-273	-318	10943	-23844	-237	-8850	11466	-15892	-202	-10068	12132	-10080	-234	-11468	13911	-5997	-149	-125	-120	-68	-65	-58	-105	42	-155	13	33	-76	-22	-59	81	-32	-6
0.915000	-129	-2284	1253	-21793	18	-8077	-3635	-13355	-274	-7744	-6290	-13261	-445	-7913	-6850	-10018	-92	-341	10921	-23805	-208	-8937	11341	-15906	-204	-10155	12071	-9960	-47	-11464	13871	-5974	-154	-130	-126	-69	-64	-61	-110	35	-135	28	34	-76	-24	-60	77	-33	-3
0.915833	-136	-2252	1326	-21732	-92	-8054	-3596	-13365	-161	-7731	-6342	-13271	-349	-7870	-6900	-10074	-564	-379	10900	-23765	-763	-9025	11221	-15920	-281	-10236	12008	-9844	-159	-11459	13834	-5943	-158	-125	-125	-68	-62	-60	-108	39	-152	11	29	-77	-22	-59	81	-31	0
0.916667	-120	-2236	1401	-21632	-129	-8032	-3544	-13359	-64	-7726	-6384	-13277	-293	-7833	-6933	-10125	-159	-403	10885	-23728	403	-9119	11107	-15931	-199	-10318	11943	-9732	-93	-11447	13798	-5917	-154	-130	-124	-69	-65	-59	-107	47	-151	16	33	-76	-23	-59	82	-33	-5
0.917500	-109	-2228	1481	-21574	-35	-8024	-3496	-13344	19	-7730	-6405	-13286	-190	-7807	-6950	-10175	19	-423	10890	-23695	302	-9215	10997	-15938	-172	-10396	11876	-9628	45	-11440	13753	-5886	-149	-128	-124	-67	-63	-62	-109	41	-151	17	30	-76	-27	-62	80	-28	-3
0.918333	-195	-2232	1559	-21538	-35	-8030	-3448	-13314	60	-7743	-6437	-13281	-7	-7794	-6959	-10223	-414	-443	10879	-23672	-127	-9325	10889	-15932	-242	-10474	11805	-9530	-27	-11425	13712	-5860	-148	-126	-120	-66	-64	-62	-104	41	-149	21	34	-74	-24	-59	84	-32	0
0.919167	-164	-2240	1642	-21521	-26	-8043	-3399	-13264	-6	-7769	-6415	-13289	-59	-7793	-6952	-10269	-400	-461	10889	-23648	292	-9431	10790	-15927	-207	-10565	11729	-9437	-134	-11425	13667	-5833	-150	-128	-120	-64	-63	-59	-107	41	-151	18	35	-75	-23	-57	80	-31	0
0.920000	-121	-2261	1717	-21526	-46	-8069	-3360	-13201	-43	-7804	-6403	-13293	-151	-7804	-6937	-10318	-198	-490	10903	-23634	178	-9549	10697	-15908	-201	-10625	11644	-9353	-184	-11398	13615	-5811	-147	-127	-122	-64	-49	-59	-105	37	-151	1	36	-74	-18	-56	85	-31	-1
0.920833	-121	-2289	1796	-21549	-67	-8135	-3326	-13123	-122	-7848	-6383	-13298	-118	-7836	-6914	-10368	74	-515	10930	-23623	187	-9669	10614	-15885	-276	-10702	11546	-9283	-113	-11366	13556	-5794	-150	-127	-121	-65	-62	-60	-105	39	-153	18	30	-77	-22	-59	80	-35	-3
0.921667	-149	-2309	1869	-21589	-33	-8157	-3301	-13032	-150	-7900	-6367	-13301	-136	-7888	-6879	-10419	56	-552	10961	-23616	121	-9796	10528	-15849	-269	-10778	11464	-9219	-134	-11377	13493	-5777	-151	-128	-124	-66	-61	-59	-121	44	-156	21	33	-76	-23	-58	84	-34	-4
0.922500	-194	-2332	1941	-21642	-46	-8212	-3289	-12924	-162	-7967	-6323	-13307	-141	-7932	-6847	-10482	-344	-599	10996	-23611	131	-9936	10448	-15805	-246	-10848	11368	-9169	-240	-11369	13423	-5775	-152	-130	-125	-67	-63	-62	-108	39	-155	17	30	-77	-25	-60	77	-35	-3
0.923333	-160	-2355	2008	-21713	-16	-8275	-3288	-12807	-112	-8035	-6285	-13314	-159	-7997	-6812	-10538	109	-651	11027	-23609	684	-10076	10377	-15757	-223	-10923	11266	-9124	-188	-11368	13346	-5769	-151	-133	-126	-67	-67	-63	-109	36	-155	13	29	-79	-26	-61	78	-34	0
0.924167	-162	-2368	2072	-21798	-7	-8343	-3294	-12681	-16	-8105	-6243	-13318	52	-8069	-6775	-10603	-356	-711	11064	-23603	-647	-10222	10318	-15694	-191	-10981	11166	-9087	-165	-11361	13261	-5769	-147	-129	-122	-66	-64	-59	-103	40	-150	20	35	-75	-19	-55	82	-30	1
0.925000	-211	-2368	2136	-21884	-79	-8404	-3302	-12545	-53	-8176	-6205	-13322	261	-8144	-6744	-10672	-393	-780	11090	-23595	288	-10376	10259	-15634	-142	-11047	11068	-9063	-180	-11367	13165	-5780	-149	-130	-121	-64	-60	-62	-103	40	-144	19	34	-78	-25	-53	84	-28	-1
0.925833	-205	-2349	2188	-21983	-83	-8471	-3323	-12408	-41	-8248	-6167	-13319	105	-8226	-6712	-10745	1	-861	11116	-23590	559	-10534	10213	-15567	-122	-11102	10972	-9046	-84	-11379	13064	-5799	-148	-128	-121	-63	-64	-61	-105	42	-148	23	35	-74	-19	-55	81	-30	1
0.926667	-220	-2341	2240	-22083	39	-8536	-3354	-12275	-56	-8319	-6136	-13320	85	-8314	-6692	-10817	-144	-944	11129	-23579	141	-10696	10169	-15500	-131	-11152	10873	-9041	-105	-11397	12951	-5822	-150	-149	-122	-65	-62	-61	-102	42	-148	19	35	-74	-24	-57	80	-30	-3
0.927500	-189	-2314	2279	-22184	30	-8594	-3387	-12138	-43	-8382	-6105	-13318	222	-8402	-6676	-10902	-130	-1032	11129	-23566	119	-10866	10143	-15432	-103	-11194	10783	-9041	-142	-11415	12832	-5855	-149	-126	-120	-64	-66	-60	-105	40	-150	19	34	-78	-21	-56	82	-28	-1
0.928333	-147	-2274	2312	-22285	85	-8654	-3398	-12009	38	-8438	-6084	-13319	417	-8480	-6667	-10984	-181	-1123	11112	-23543	374	-11030	10116	-15368	-52	-11233	10696	-9054	-65	-11442	12700	-5892	-147	-127	-118	-64	-62	-59	-88	40	-149	16	36	-75	-22	-58	80	-30	1
0.929167	-99	-2230	2337	-22382	-57	-8684	-3451	-11894	68	-8483	-6066	-13308	391	-8552	-6657	-11066	-649	-1215	11085	-23517	-480	-11195	10106	-15301	-83	-11259	10616	-9074	-105	-11469	12567	-5933	-149	-125	-120	-63	-60	-60	-105	41	-149	19	33	-73	-18	-58	82	-28	1
0.930000	-80	-2172	2349	-22476	-116	-8714	-3476	-11785	-55	-8519	-6052	-13302	196	-8617	-6656	-11141	-385	-1300	11044	-23483	229	-11359	10110	-15234	-182	-11278	10546	-9100	-154	-11502	12426	-5985	-152	-126	-119	-62	-62	-59	-103	42	-149	16	35	-76	-21	-56	80	-30	1
0.930833	-95	-2111	2368	-22560	-64	-8733	-3497	-11689	-84	-8542	-6042	-13296	349	-8670	-6656	-11229	55	-1383	10988	-23444	559	-11515	10129	-15173	-212	-11293	10481	-9133	-132	-11518	12278	-6037	-147	-126	-119	-65	-62	-57	-103	41	-150	17	36	-76	-19	-56	81	-27	4
0.931667	-69	-2054	2350	-22640	-50	-8745	-3506	-11606	-117	-8548	-6040	-13296	365	-8708	-6657	-11312	-158	-1460	10917	-23401	-63	-11661	10155	-15103	-208	-11300	10421	-9176	-112	-11563	12124	-6094	-148	-132	-125	-63	-67	-56	-83	44	-152	17	33	-74	-22	-56	81	-28	-1
0.932500	-41	-1994	2331	-22711	-24	-8751	-3511	-11540	-223	-8541	-6026	-13293	214	-8731	-6656	-11385	-55	-1520	10840	-23341	163	-11796	10192	-15036	-152	-11300	10374	-9223	-197	-11589	11968	-6150	-146	-127	-119	-62	-61	-57	-105	44	-149	18	36	-77	-22	-53	84	-29	2
0.933333	-91	-1937	2308	-22768	-66	-8740	-3501	-11487	-53	-8512	-6009	-13289	162	-8734	-6649	-11458	-95	-1571	10752	-23286	167	-11920	10248	-14969	-76	-11299	10335	-9279	-165	-11614	11810	-6189	-150	-126	-121	-64	-63	-56	-102	42	-151	18	39	-75	-23	-57	82	-28	-4
0.934167	-130	-1885	2276	-22821	1	-8726	-3481	-11436	41	-8484	-5993	-13295	71	-8729	-6642	-11529	-80	-1609	10655	-23224	317	-12033	10317	-14903	-90	-11300	10320	-9342	-139	-11636	11649	-6266	-150	-130	-122	-64	-65	-59	-107	43	-154	13	34	-77	-25	-62	82	-28	-5
0.935000	-142	-1843	2237	-22868	-43	-8708	-3453	-11406	0	-8436	-5970	-13303	-17	-8714	-6628	-11597	2	-1626	10559	-23158	227	-12132	10397	-14829	-104	-11302	10273	-9404	-172	-11648	11486	-6317	-149	-127	-122	-65	-65	-57	-110	41	-150	11	33	-75	-19	-59	81	-28	-1
0.935833	-153	-1803	2198	-22902	-81	-8685	-3417	-11372	-27	-8378	-5942	-13311	68	-8671	-6608	-11659	-264	-1632	10463	-23085	73	-12215	10488	-14754	-128	-11298	10251	-9475	-99	-11681	11322	-6366	-150	-129	-120	-66	-60	-59	-105	42	-149	18	37	-78	-19	-59	82	-29	1
0.936667	-149	-1771	2156	-22933	-25	-8657	-3370	-11362	-48	-8318	-5904	-13344	241	-8613	-6579	-11721	236	-1624	10366	-23014	826	-12282	10586	-14678	-94	-11320	10230	-9553	-66	-11664	11166	-6405	-149	-126	-120	-58	-60	-58	-139	38	-150	18	34	-73	-18	-56	86	-27	3
0.937500	-134	-1748	2112	-22955	-116	-8630	-3316	-11349	-49	-8254	-5858	-13336	189	-8555	-6541	-11780	138	-1593	10275	-22933	-544	-12336	10695	-14607	-84	-11346	10215	-9634	-205	-11667	11011	-6441	-148	-125	-121	-66	-63	-56	-104	42	-150	32	37	-74	-22	-55	80	-28	3
0.938333	-176	-1728	2071	-22979	-141	-8590	-3264	-11341	-86	-8188	-5803	-13338	150	-8484	-6495	-11836	-150	-1558	10184	-22858	-329	-12379	10803	-14524	-23	-11383	10201	-9714	-163	-11666	10858	-6466	-147	-124	-119	-62	-62	-50	-102	43	-151	20	40	-73	-24	-56	86	-27	3
0.939167	-207	-1711	2037	-22995	-110	-8586	-3204	-11335	-120	-8127	-5743	-13371	285	-8414	-6442	-11894	54	-1509	10099	-22784	300	-12409	10915	-14442	-70	-11434	10182	-9805	-43	-11662	10708	-6486	-149	-128	-118	-66	-61	-56	-103	40	-151	19	36	-75	-18	-56	87	-29	0
0.940000	-136	-1694	1998	-23015	-130	-8569	-3146	-11333	-230	-8072	-5697	-13394	224	-8340	-6383	-11952	-188	-1452	10019	-22714	-25	-12433	11021	-14372	-156	-11500	10168	-9897	-113	-11662	10562	-6497	-154	-129	-122	-67	-61	-48	-108	40	-153	17	30	-77	-27	-59	85	-28	-8
0.940833	-193	-1666	1965	-23035	-22	-8559	-3088	-11327	-188	-8028	-5605	-13418	55	-8266	-6322	-12012	-90	-1387	9951	-22641	-25	-12450	11121	-14295	-174	-11580	10154	-9988	-145	-11664	10421	-6501	-151	-129	-121	-65	-63	-59	-104	38	-153	19	35	-77	-26	-57	85	-32	-5
0.941667	-183	-1638	1942	-23049	-34	-8550	-3030	-11317	-121	-7982	-5525	-13439	136	-8195	-6252	-12071	21	-1313	9891	-22577	93	-12462	11214	-14225	-191	-11656	10131	-10085	-182	-11671	10290	-6499	-149	-128	-122	-76	-62	-58	-104	40	-150	17	33	-77	-24	-57	86	-30	-3
0.942500	-142	-1601	1918	-23070	-125	-8545	-2975	-11306	-129	-7955	-5439	-13466	225	-8137	-6176	-12133	-117	-1256	9836	-22513	-572	-12471	11293	-14157	-199	-11757	10111	-10176	-258	-11682	10162	-6488	-152	-127	-124	-67	-69	-60	-104	40	-153	18	35	-77	-26	-56	82	-39	-1
0.943333	-159	-1546	1899	-23090	-105	-8548	-2916	-11293	-19	-7934	-5356	-13493	-25	-8084	-6097	-12196	-167	-1173	9788	-22452	-243	-12479	11360	-14092	-222	-11855	10096	-10267	-249	-11693	10042	-6464	-155	-128	-122	-66	-64	-59	-103	40	-158	19	35	-76	-26	-58	84	-31	0
0.944167	-158	-1471	1883	-23110	-126	-8550	-2854	-11275	-56	-7919	-5267	-13517	-147	-8037	-6018	-12263	136	-1106	9734	-22398	332	-12483	11408	-14053	-193	-11958	10076	-10355	-196	-11720	9930	-6457	-151	-121	-119	-66	-62	-60	-100	40	-152	21	37	-72	-21	-50	87	-29	-1
0.945000	-113	-1381	1867	-23129	-165	-8559	-2795	-11260	-111	-7902	-5180	-13547	-220	-8004	-5942	-12331	-46	-1044	9715	-22344	-401	-12492	11431	-13970	-179	-12062	10054	-10443	-68	-11755	9818	-6445	-147	-122	-118	-64	-59	-56	-103	43	-150	25	36	-72	-17	-50	86	-30	1
0.945833	-114	-1275	1848	-23154	-110	-8589	-2736	-11239	-155	-7928	-5096	-13581	-264	-7983	-5861	-12407	2	-988	9681	-22298	-334	-12505	11434	-13917	-189	-12165	10026	-10528	-290	-11797	9716	-6432	-148	-121	-119	-67	-64	-58	-102	41	-150	23	39	-75	-21	-51	87	-26	9
0.946667	-155	-1143	1827	-23175	-48	-8585	-2671	-11227	-247	-7945	-5011	-13618	-188	-7973	-5786	-12489	-67	-939	9653	-22250	-334	-12522	11414	-13871	-172	-12272	10000	-10608	-343	-11848	9618	-6409	-150	-122	-117	-62	-86	-59	-102	39	-149	22	38	-74	-21	-52	87	-29	-1
0.947500	-186	-994	1801	-23189	-18	-8603	-2605	-11210	-211	-7974	-4926	-13657	-125	-7975	-5708	-12572	-22	-900	9622	-22208	-361	-12542	11369	-13825	-178	-12375	9971	-10687	-307	-11910	9525	-6420	-152	-124	-118	-65	-63	-57	-102	43	-154	22	37	-67	-14	-50	88	-26	-3
0.948333	-196	-831	1766	-23199	-91	-8626	-2529	-11201	-110	-8002	-4846	-13701	-269	-7995	-5642	-12636	279	-869	9592	-22169	-211	-12564	11302	-13784	-177	-12467	9930	-10763	-475	-11982	9430	-6429	-147	-126	-124	-65	-60	-59	-107	40	-153	20	35	-75	-23	-58	86	-29	-3
0.949167	-220	-647	1727	-23202	-101	-8648	-2454	-11200	-112	-8056	-4762	-13742	-327	-8024	-5572	-12698	-83	-837	9562	-22127	-550	-12590	11230	-13740	-241	-12554	9920	-10831	-358	-12058	9353	-6441	-150	-125	-119	-66	-63	-57	-105	40	-154	18	37	-75	-21	-53	85	-29	-1
0.950000	-256	-452	1688	-23188	-83	-8673	-2366	-11195	-147	-8100	-4655	-13786	-385	-8060	-5503	-12758	-32	-811	9525	-22083	168	-12617	11113	-13696	-254	-12629	9840	-10898	-284	-12142	9273	-6464	-150	-125	-122	-67	-63	-53	-103	43	-151	18	35	-73	-25	-52	86	-27	-3
0.950833	-256	-242	1644	-23157	-50	-8697	-2279	-11206	-167	-8151	-4588	-13824	-473	-8112	-5442	-12807	309	-786	9492	-22033	-561	-12646	10990	-13687	-203	-12701	9783	-10960	-272	-12232	9195	-6495	-151	-122	-119	-63	-61	-58	-104	41	-150	22	37	-74	-22	-53	81	-27	0
0.951667	-243	-34	1593	-23112	-111	-8723	-2186	-11225	-158	-8205	-4495	-13862	-418	-8166	-5382	-12847	-161	-759	9452	-21985	-1099	-12673	10854	-13619	-171	-12760	9719	-11018	-141	-12326	9120	-6540	-147	-112	-120	-67	-62	-60	-78	42	-150	20	39	-70	-18	-55	85	-27	1
0.952500	-248	178	1542	-23041	-112	-8756	-2095	-11249	-164	-8263	-4401	-13897	-299	-8237	-5320	-12875	213	-731	9415	-21926	-176	-12707	10707	-13579	-236	-12813	9640	-11079	-119	-12420	9051	-6592	-149	-124	-120	-67	-63	-58	-101	44	-150	19	41	-75	-22	-55	85	-30	-3
0.953333	-281	385	1490	-22990	-109	-8782	-1999	-11287	-138	-8324	-4297	-13925	-265	-8305	-5261	-12889	46	-698	9358	-21868	-566	-12728	10553	-13547	-250	-12862	9551	-11118	-165	-12506	8966	-6656	-148	-122	-121	-64	-60	-57	-103	46	-149	18	37	-73	-19	-56	84	-26	0
0.954167	-286	588	1434	-22855	-99	-8813	-1907	-11332	-115	-8387	-4198	-13943	-274	-8378	-5198	-12890	-9	-665	9303	-21798	-530	-12753	10394	-13509	-142	-12911	9452	-11188	-222	-12598	8910	-6730	-150	-129	-125	-67	-63	-59	-105	40	-154	18	36	-74	-14	-61	76	-34	0
0.955000	-274	782	1381	-22733	-46	-8846	-1814	-11389	-152	-8448	-4093	-13949	-193	-8451	-5130	-12877	-27	-621	9247	-21725	-247	-12776	10235	-13473	-160	-12944	9343	-11239	-200	-12678	8843	-6810	-149	-129	-127	-70	-66	-63	-107	41	-153	19	35	-74	-19	-63	78	-33	0
0.955833	-273	966	1332	-22588	33	-8874	-1726	-11450	-100	-8507	-3986	-13955	-88	-8524	-5061	-12850	-158	-568	9184	-21643	-690	-12794	10081	-13425	-292	-12974	9221	-11289	-358	-12751	8779	-6900	-153	-130	-126	-66	-65	-60	-105	42	-152	15	32	-77	-23	-60	81	-35	-7
0.956667	-266	1132	1282	-22431	-97	-8879	-1640	-11520	-108	-8565	-3880	-13950	-102	-8591	-4985	-12808	-187	-516	9118	-21558	-706	-12815	9930	-13388	-274	-13004	9093	-11341	-375	-12816	8690	-6999	-179	-133	-128	-72	-65	-62	-110	36	-158	12	32	-77	-26	-62	77	-38	-6
0.957500	-228	1279	1238	-22260	-130	-8920	-1565	-11590	-198	-8619	-3774	-13920	-59	-8654	-4897	-12764	505	-455	9051	-21464	166	-12825	9790	-13337	-155	-13020	8960	-11385	-148	-12862	8655	-7098	-153	-131	-127	-68	-62	-59	-105	36	-145	15	33	-77	-21	-62	76	-34	0
0.958333	-151	1422	1201	-22074	-137	-8931	-1489	-11669	-144	-8650	-3672	-13883	-107	-8704	-4799	-12697	333	-382	8984	-21364	-427	-12833	9654	-13296	-107	-13032	8822	-11432	-187	-12899	8593	-7204	-150	-131	-125	-73	-62	-62	-108	38	-154	15	30	-76	-23	-62	80	-30	0
0.959167	-148	1541	1160	-21881	-125	-8941	-1421	-11744	-108	-8695	-3572	-13837	-90	-8747	-4694	-12626	235	-309	8915	-21258	-212	-12840	9529	-13242	-107	-13037	8683	-11481	-184	-12918	8533	-7311	-150	-130	-129	-70	-61	-60	-103	40	-150	17	30	-76	-19	-59	79	-26	-4
0.960000	-160	1647	1125	-21685	-74	-8943	-1362	-11825	-61	-8723	-3485	-13789	55	-8778	-4582	-12552	383	-228	8847	-21150	-46	-12846	9412	-13192	-129	-13034	8541	-11530	-264	-12929	8473	-7424	-150	-124	-119	-68	-63	-33	-102	38	-150	15	35	-79	-25	-63	80	-30	-1
0.960833	-151	1740	1092	-21494	-110	-8937	-1309	-11903	-36	-8743	-3403	-13718	58	-8799	-4465	-12477	190	-149	8780	-21043	-275	-12848	9307	-13142	-119	-13023	8403	-11579	-220	-12924	8411	-7534	-150	-128	-122	-69	-66	-60	-105	40	-149	17	33	-79	-40	-60	79	-31	0
0.961667	-147	1821	1063	-21305	-111	-8920	-1258	-11965	-124	-8754	-3332	-13649	57	-8805	-4336	-12397	278	-68	8715	-20930	-124	-12845	9210	-13093	-93	-13007	8266	-11633	-137	-12905	8345	-7644	-153	-128	-120	-74	-66	-60	-105	37	-151	18	36	-79	-24	-63	77	-33	-5
0.962500	-129	1897	1035	-21121	-10	-8901	-1206	-12057	-12	-8756	-3268	-13573	13	-8799	-4208	-12325	301	15	8654	-20820	-699	-12841	9120	-13046	-102	-12981	8137	-11690	-235	-12879	8287	-7752	-150	-128	-120	-70	-66	-61	-107	40	-152	20	29	-80	-22	-60	80	-36	0
0.963333	-80	1967	1005	-20948	-63	-8871	-1165	-12125	42	-8753	-3216	-13499	1	-8783	-4073	-12252	166	99	8601	-20707	-346	-12826	9045	-12996	-104	-12950	8018	-11746	-88	-12841	8223	-7856	-143	-130	-122	-67	-64	-60	-103	39	-152	18	35	-78	-22	-58	79	-34	0
0.964167	-81	2039	986	-20777	-111	-8835	-1095	-12190	-42	-8740	-3160	-13417	64	-8753	-3935	-12182	345	189	8550	-20598	-514	-12806	8972	-12954	-92	-12906	7912	-11810	153	-12796	8163	-7954	-147	-125	-118	-63	-62	-56	-108	40	-151	20	38	-72	-19	-58	95	-28	0
0.965000	-108	2111	963	-20623	-92	-8798	-1032	-12245	0	-8717	-3115	-13343	87	-8734	-3801	-12117	-251	277	8509	-20492	-1390	-12786	8909	-12913	-110	-12861	7813	-11883	19	-12755	8099	-8050	-153	-136	-119	-68	-66	-69	-108	40	-152	18	34	-76	-21	-57	80	-32	-5
0.965833	-86	2187	935	-20483	3	-8763	-965	-12306	35	-8699	-3087	-13273	34	-8677	-3667	-12054	188	361	8475	-20389	-70	-12751	8846	-12881	-122	-12809	7731	-11957	-83	-12708	8043	-8133	-150	-125	-117	-65	-63	-56	-103	40	-154	17	37	-75	-22	-55	82	-32	1
0.966667	-88	2274	910	-20353	-77	-8716	-882	-12319	72	-8702	-3049	-13207	-218	-8627	-3543	-12000	-5	450	8447	-20293	-299	-12711	8791	-12853	-185	-12756	7657	-12038	-84	-12665	7983	-8211	-154	-128	-119	-67	-60	-57	-107	41	-150	20	37	-73	-21	-53	81	-26	1
0.967500	-109	2370	888	-20234	-73	-8684	-794	-12391	0	-8647	-3015	-13149	-252	-8578	-3420	-11915	-23	542	8429	-20204	-262	-12667	8738	-12835	-225	-12695	7595	-12122	-69	-12621	7933	-8283	-149	-126	-119	-66	-62	-58	-103	40	-153	21	35	-76	-21	-39	86	-26	0
0.968333	-156	2471	867	-20129	-16	-8650	-703	-12428	-87	-8619	-2980	-13095	-176	-8533	-3318	-11893	246	631	8413	-20122	-117	-12614	8690	-12826	-266	-12637	7552	-12208	-119	-12587	7886	-8350	-151	-133	-119	-66	-63	-56	-102	41	-154	21	37	-74	-22	-50	85	-26	0
0.969167	-187	2589	836	-20035	10	-8624	-592	-12466	-45	-8599	-2946	-13056	-148	-8491	-3220	-11851	323	717	8407	-20046	-225	-12553	8642	-12829	-212	-12579	7520	-12296	-229	-12549	7840	-8411	-149	-124	-116	-64	-59	-56	-101	40	-153	18	37	-76	-25	-51	87	-32	0
0.970000	-182	2712	807	-19954	-143	-8609	-478	-12479	-55	-8578	-2909	-13020	-258	-8452	-3138	-11799	-162	818	8403	-19987	-122	-12489	8602	-12842	-215	-12526	7505	-12383	47	-12517	7809	-8467	-150	-121	-116	-46	-63	-52	-100	43	-151	22	38	-70	-19	-50	87	-26	0
0.970833	-161	2848	785	-19875	-96	-8604	-363	-12532	-45	-8568	-2875	-12997	-297	-8428	-3070	-11755	195	914	8404	-19928	1176	-12419	8564	-12868	-223	-12465	7499	-12469	274	-12488	7784	-8519	-146	-119	-115	-62	-60	-52	-98	44	-150	20	38	-47	-17	-51	85	-26	3
0.971667	-129	2990	757	-19813	-55	-8607	-249	-12564	56	-8558	-2837	-12979	-156	-8406	-3013	-11706	315	1005	8415	-19890	842	-12353	8529	-12907	-187	-12415	7510	-12547	98	-12462	7771	-8569	-152	-120	-114	-63	-60	-56	-100	43	-147	21	41	-70	-19	-50	86	-24	2
0.972500	-109	3137	725	-19759	-91	-8625	-136	-12596	85	-8557	-2800	-12976	-156	-8407	-2971	-11659	222	1097	8421	-19864	798	-12279	8507	-12958	-254	-12370	7529	-12622	37	-12434	7767	-8621	-149	-119	-116	-63	-62	-53	-102	44	-151	21	41	-69	-16	-55	84	-26	1
0.973333	-76	3282	692	-19715	-18	-8650	-30	-12630	74	-8562	-2765	-12976	-121	-8411	-2942	-11616	384	1184	8422	-19855	1048	-12208	8475	-13025	-268	-12334	7560	-12691	71	-12403	7781	-8670	-153	-126	-120	-65	-64	-57	-103	40	-156	20	36	-73	-21	-55	81	-30	-3
0.974167	-119	3434	657	-19683	-18	-8689	66	-12669	26	-8574	-2732	-12987	-143	-8426	-2926	-11571	377	1268	8421	-19859	898	-12138	8459	-13096	-198	-12295	7599	-12749	159	-12371	7806	-8719	-153	-127	-121	-66	-65	-59	-105	40	-173	16	36	-73	-23	-55	81	-28	-6
0.975000	-161	3583	625	-19660	-48	-8728	153	-12700	46	-8582	-2701	-13001	-339	-8445	-2922	-11521	514	1352	8415	-19880	1053	-12071	8450	-13182	-206	-12267	7649	-12794	284	-12332	7853	-8766	-152	-125	-121	-67	-72	-57	-105	36	-152	16	34	-75	-25	-55	80	-29	-1
0.975833	-117	3738	597	-19650	-129	-8773	225	-12729	21	-8586	-2673	-13023	-366	-8473	-2927	-11477	452	1434	8398	-19916	570	-12011	8462	-13274	-190	-12235	7712	-12832	139	-12284	7914	-8812	-151	-128	-121	-70	-62	-56	-103	40	-153	16	30	-75	-25	-56	94	-29	-3
0.976667	-112	3927	573	-19652	-146	-8818	281	-12756	-19	-8592	-2654	-13050	-403	-8499	-2944	-11433	156	1506	8381	-19970	758	-11953	8467	-13376	-165	-12210	7789	-12855	57	-12230	7999	-8854	-149	-127	-119	-65	-61	-57	-103	42	-151	19	33	-76	-23	-53	84	-29	0
0.977500	-124	4045	551	-19670	-67	-8862	316	-12780	-68	-8592	-2637	-13080	-419	-8529	-2971	-11393	616	1577	8343	-20039	933	-11898	8494	-13484	-159	-12185	7863	-12867	17	-12170	8091	-8899	-148	-124	-148	-68	-64	-58	-108	19	-150	20	35	-74	-23	-55	79	-28	0
0.978333	-137	4195	535	-19700	-94	-8897	330	-12799	-86	-8579	-2631	-13115	-277	-8549	-3010	-11355	-65	1642	8293	-20126	-221	-11855	8528	-13607	-150	-12159	7946	-12872	-76	-12107	8201	-8937	-148	-126	-120	-65	-64	-57	-102	42	-150	19	36	-74	-23	-55	82	-27	0
0.979167	-122	4342	521	-19754	-65	-8926	323	-12809	9	-8558	-2631	-13151	-309	-8560	-3059	-11328	-14	1698	8235	-20228	1073	-11820	8575	-13710	-63	-12136	8039	-12863	-130	-12029	8323	-8975	-147	-125	-121	-70	-62	-73	-103	40	-145	16	35	-76	-19	-56	82	-28	-1
0.980000	-129	4495	512	-19823	-70	-8943	299	-12810	20	-8522	-2643	-13191	-465	-8570	-3112	-11307	7	1751	8149	-20337	1111	-11784	8630	-13829	-200	-12112	8132	-12833	-174	-11947	8465	-9006	-148	-126	-120	-66	-62	-56	-104	43	-151	19	35	-74	-22	-58	81	-28	-1
0.980833	-110	4646	511	-19910	-107	-8949	246	-12808	-43	-8478	-2666	-13229	-457	-8559	-3174	-11295	-197	1797	8055	-20457	1051	-11756	8693	-13950	-279	-12084	8235	-12835	-144	-11861	8611	-9033	-152	-127	-122	-67	-61	-60	-109	40	-152	18	36	-74	-22	-60	80	-32	0
0.981667	-110	4806	514	-20012	-163	-8934	179	-12795	-59	-8417	-2701	-13269	-540	-8538	-3249	-11298	-219	1847	7948	-20586	901	-11731	8762	-14075	-171	-12053	8336	-12819	-144	-11771	8765	-9053	-153	-128	-127	-68	-66	-62	-112	36	-154	12	28	-80	-25	-64	77	-36	-9
0.982500	-139	4966	514	-20133	-57	-8903	93	-12777	-67	-8346	-2742	-13308	-523	-8498	-3323	-11304	-87	1890	7833	-20714	510	-11711	8836	-14198	-148	-12005	8445	-12797	-285	-11679	8937	-9077	-154	-130	-130	-70	-67	-63	-110	28	-154	13	33	-80	-25	-61	78	-31	-4
0.983333	-152	5142	519	-20262	-67	-8845	0	-12740	-48	-8251	-2786	-13339	-456	-8437	-3403	-11320	-506	1945	7708	-20841	-440	-11685	8918	-14355	-237	-11954	8558	-12780	-370	-11582	9111	-9094	-154	-134	-125	-69	-64	-60	-110	39	-156	15	33	-78	-41	-61	80	-40	-6
0.984167	-150	5323	521	-20401	-102	-8767	-108	-12697	-60	-8155	-2838	-13361	-515	-8363	-3471	-11342	-324	2007	7585	-20959	621	-11656	8999	-14444	-239	-11885	8669	-12762	-375	-11480	9290	-9106	-149	-127	-122	-65	-59	-56	-108	38	-153	18	33	-78	-21	-57	81	-28	0
0.985000	-153	5518	526	-20544	-61	-8671	-223	-12642	-3	-8042	-2894	-13379	-490	-8269	-3566	-11377	-132	2071	7454	-21070	931	-11624	9079	-14565	-203	-11806	8795	-12752	-262	-11382	9468	-9119	-147	-125	-122	-69	-61	-60	-108	41	-152	19	36	-74	-22	-61	79	-27	0
0.985833	-124	5722	502	-20690	-28	-8556	-353	-12588	-93	-7929	-2959	-13394	-565	-8165	-3655	-11416	-289	2148	7340	-21168	435	-11588	9151	-14693	-180	-11718	8898	-12753	-280	-11283	9654	-9137	-148	-128	-121	-66	-91	-56	-105	38	-150	-3	32	-75	-24	-58	81	-29	-3
0.986667	-121	5927	472	-20839	-32	-8424	-482	-12531	-161	-7808	-3023	-13399	-894	-8053	-3736	-11463	-325	2225	7219	-21248	405	-11538	9218	-14818	-145	-11608	9014	-12757	-377	-11191	9834	-9157	-146	-126	-120	-65	-64	-55	-103	42	-148	18	36	-75	-15	-58	82	-27	-1
0.987500	-160	6144	430	-20970	-10	-8278	-616	-12467	-75	-7693	-3091	-13396	-1130	-7930	-3821	-11513	-376	2317	7114	-21303	127	-11495	9276	-14950	-176	-11499	9124	-12776	-358	-11103	10012	-9193	-152	-108	-121	-66	-61	-60	-105	43	-149	19	34	-76	-22	-64	80	-28	0
0.988333	-136	6365	361	-21093	-19	-8122	-750	-12409	-121	-7567	-3155	-13384	-944	-7806	-3899	-11571	-195	2419	7021	-21345	-115	-11430	9341	-15085	-216	-11372	9235	-12802	-285	-11010	10183	-9240	-148	-128	-122	-69	-61	-60	-108	41	-152	19	33	-74	-25	-60	81	-29	0
0.989167	-126	6586	268	-21194	-22	-7957	-878	-12349	-207	-7457	-3218	-13373	-916	-7680	-3976	-11627	-21	2532	6949	-21351	-649	-11348	9371	-15222	-135	-11229	9338	-12843	-266	-10928	10355	-9308	-154	-122	-121	-70	-62	-60	-109	38	-149	19	33	-77	-19	-60	78	-31	1
0.990000	-148	6806	153	-21270	18	-7789	-1007	-12296	-231	-7348	-3280	-13343	-952	-7558	-4043	-11689	-446	2651	6892	-21343	-326	-11257	9406	-15367	-67	-11081	9434	-12892	-232	-10848	10526	-9396	-149	-133	-124	-70	-63	-61	-109	37	-154	12	30	-79	-22	-61	78	-32	0
0.990833	-112	7014	8	-21315	-16	-7616	-1126	-12253	-236	-7252	-3334	-13317	-732	-7448	-4101	-11750	-96	2778	6862	-21306	505	-11145	9442	-15503	-100	-10930	9527	-12947	-311	-10765	10691	-9506	-152	-128	-119	-66	-63	-65	-114	40	-152	17	32	-78	-19	-56	80	-31	-5
0.991667	-85	7222	-153	-21326	-35	-7445	-1234	-12209	-207	-7160	-3383	-13285	-609	-7332	-4152	-11807	-535	2911	6850	-21251	-735	-11016	9466	-15649	-135	-10770	9611	-13017	-294	-10690	10851	-9637	-151	-128	-120	-66	-61	-59	-109	40	-152	17	37	-73	-21	-60	81	-31	-3
0.992500	-159	7407	-343	-21301	-9	-7281	-1338	-12168	-227	-7090	-3421	-13254	-488	-7235	-4196	-11861	-546	3044	6861	-21165	42	-10870	9490	-15790	-78	-10603	9684	-13095	-265	-10615	11006	-9796	-158	-130	-120	-68	-59	-56	-103	41	-152	19	35	-76	-24	-57	80	-32	0
0.993333	-149	7574	-556	-21239	2	-7123	-1435	-12142	-224	-7008	-3461	-13228	-326	-7152	-4230	-11912	-142	3163	6892	-21068	-63	-10708	9506	-15937	-119	-10438	9743	-13185	-288	-10542	11152	-9987	-146	-128	-121	-67	-64	-59	-86	43	-151	15	29	-78	-24	-57	80	-31	0
0.994167	-172	7721	-792	-21153	-42	-6981	-1519	-12122	-216	-6948	-3495	-13207	-189	-7084	-4254	-11965	-224	3315	6940	-20954	-222	-10534	9525	-16079	-161	-10279	9798	-13283	-195	-10476	11287	-10205	-150	-131	-121	-73	-63	-61	-107	38	-153	15	32	-77	-22	-59	78	-31	-3
0.995000	-167	7842	-1033	-21017	-171	-6852	-1595	-12102	-263	-6898	-3528	-13193	-69	-7029	-4273	-12011	-137	3449	7009	-20821	-300	-10340	9546	-16213	-174	-10116	9838	-13388	-100	-10399	11417	-10444	-151	-130	-125	-68	-64	-58	-107	36	-155	18	32	-79	-24	-59	79	-34	0
0.995833	-177	7944	-1280	-20853	-66	-6738	-1662	-12087	-299	-6848	-3556	-13178	-7	-6986	-4286	-12047	-221	3586	7091	-20679	-294	-10137	9569	-16346	-128	-9971	9871	-13497	-111	-10329	11533	-10706	-148	-129	-125	-69	-64	-62	-108	37	-150	16	33	-76	-22	-61	80	-32	-1
0.996667	-197	8018	-1527	-20664	-57	-6640	-1715	-12075	-275	-6814	-3587	-13175	16	-6962	-4292	-12077	-561	3713	7185	-20523	-964	-9922	9606	-16466	-143	-9846	9894	-13614	-170	-10257	11638	-10985	-153	-126	-122	-65	-63	-61	-104	38	-153	17	32	-81	-24	-60	88	-32	0
0.997500	-194	8066	-1764	-20444	-163	-6561	-1764	-12062	-283	-6778	-3618	-13183	-81	-6943	-4296	-12100	-275	3845	7290	-20363	-288	-9702	9624	-16583	-188	-9697	9914	-13735	-126	-10190	11728	-11281	-152	-127	-125	-65	-63	-58	-112	37	-151	18	33	-76	-23	-57	77	-32	-3
0.998333	-186	8090	-1987	-20235	-144	-6495	-1802	-12046	-210	-6749	-3656	-13198	-80	-6942	-4299	-12119	53	3969	7401	-20194	28	-9483	9657	-16691	-182	-9578	9916	-13865	-35	-10108	11797	-11583	-152	-129	-122	-67	-65	-61	-110	35	-154	11	33	-76	-23	-62	76	-35	0
0.999167	-143	8087	-2186	-20004	-104	-6453	-1835	-12016	-125	-6721	-3696	-13221	45	-6947	-4299	-12113	-173	4098	7509	-20018	-609	-9243	9696	-16781	-208	-9468	9927	-13990	-35	-10023	11855	-11885	-150	-129	-121	-44	-63	-64	-110	36	-153	17	33	-75	-22	-58	76	-32	0
1.000000	-113	8068	-2354	-19766	-81	-6416	-1847	-12000	-97	-6699	-3745	-13249	197	-6958	-4301	-12100	-237	4223	7617	-19837	-551	-9009	9741	-16851	-205	-9366	9925	-14120	-180	-9934	11891	-12190	-153	-128	-126	-65	-63	-58	-107	37	-152	17	28	-78	-24	-59	78	-48	-1
1.000833	-151	8030	-2492	-19530	-100	-6396	-1861	-11971	-93	-6691	-3798	-13283	262	-6974	-4307	-12073	-462	4351	7727	-19649	-463	-8784	9786	-16919	-210	-9275	9931	-14249	-235	-9836	11909	-12485	-151	-132	-120	-68	-65	-59	-103	36	-151	15	32	-78	-25	-57	79	-31	1
1.001667	-142	7970	-2593	-19310	-85	-6386	-1872	-11935	-83	-6649	-3863	-13325	122	-7000	-4319	-12034	-267	4482	7824	-19466	-138	-8560	9837	-16966	-228	-9182	9936	-14374	-108	-9727	11904	-12762	-151	-132	-125	-66	-63	-58	-107	37	-152	12	33	-77	-24	-57	79	-26	-5
1.002500	-107	7893	-2652	-19102	-110	-6383	-1877	-11901	-69	-6627	-3935	-13366	103	-7024	-4336	-11978	26	4610	7912	-19259	-227	-8349	9885	-16999	-268	-9101	9945	-14494	-120	-9605	11882	-13016	-154	-122	-119	-67	-64	-60	-107	34	-155	16	30	-82	-25	-58	79	-33	-4
1.003333	-115	7797	-2674	-18915	-121	-6385	-1882	-11855	-98	-6602	-4009	-13406	185	-7050	-4364	-11909	-368	4745	7985	-19030	-620	-8144	9937	-17014	-200	-9010	9967	-14602	-240	-9469	11839	-13234	-153	-130	-120	-67	-63	-61	-104	38	-156	18	36	-76	-21	-58	82	-32	0
1.004167	-110	7693	-2651	-18746	-66	-6388	-1881	-11808	-130	-6578	-4088	-13441	195	-7073	-4398	-11815	-146	4883	8050	-18832	-30	-7950	9989	-17012	-171	-8916	9995	-14700	-232	-9314	11791	-13417	-148	-126	-122	-66	-63	-61	-103	39	-148	18	35	-76	-26	-56	84	-29	0
1.005000	-145	7569	-2588	-18601	19	-6386	-1879	-11763	-51	-6553	-4165	-13473	284	-7096	-4444	-11707	-455	5020	8093	-18610	-1033	-7764	10040	-16994	-225	-8814	10034	-14778	-126	-9140	11717	-13571	-144	-125	-117	-64	-64	-60	-104	40	-148	19	36	-75	-17	-57	84	-28	0
1.005833	-147	7433	-2495	-18480	-7	-6386	-1884	-11723	-85	-6533	-4233	-13496	182	-7123	-4500	-11586	-741	5158	8112	-18372	-703	-7599	10087	-16964	-124	-8708	10078	-14844	-69	-8950	11637	-13681	-149	-127	-113	-67	-60	-58	-108	38	-151	17	35	-77	-19	-59	80	-31	0
1.006667	-129	7284	-2374	-18389	5	-6385	-1892	-11692	-177	-6517	-4328	-13514	213	-7145	-4565	-11448	-249	5289	8072	-18127	-190	-7446	10130	-16918	-137	-8587	10133	-14887	-72	-8745	11548	-13740	-152	-128	-120	-70	-66	-63	-108	36	-158	23	30	-91	-26	-58	82	-14	-4
1.007500	-125	7122	-2237	-18319	-22	-6395	-1898	-11664	-83	-6505	-4406	-13518	383	-7169	-4637	-11299	-453	5418	8085	-17872	-636	-7299	10167	-16850	-210	-8445	10199	-14920	4	-8515	11459	-13757	-150	-125	-121	-66	-65	-58	-105	40	-154	20	34	-74	-23	-57	82	-30	-3
1.008333	-166	6961	-2083	-18271	-103	-6357	-1910	-11644	-12	-6497	-4474	-13512	387	-7184	-4708	-11134	-464	5536	8030	-17611	-639	-7171	10205	-16767	-242	-8295	10265	-14896	-79	-8276	11372	-13726	-150	-129	-120	-67	-60	-59	-107	36	-155	13	38	-74	-25	-57	82	-28	-3
1.009167	-148	6788	-1927	-18240	-69	-6334	-1926	-11633	7	-6485	-4537	-13492	313	-7207	-4790	-10967	-400	5650	7953	-17340	-368	-7050	10237	-16661	-198	-8124	10339	-14859	-190	-8023	11287	-13653	-150	-132	-116	-68	-61	-59	-103	39	-151	18	35	-75	-19	-56	85	-29	-1
1.010000	-102	6610	-1768	-18227	-43	-6305	-1946	-11633	16	-6504	-4590	-13456	174	-7229	-4871	-10789	-638	5746	7843	-17072	-914	-6934	10267	-16545	-255	-7939	10413	-14794	-107	-7759	11210	-13532	-148	-127	-116	-68	-61	-59	-104	39	-155	19	34	-75	-23	-52	82	-30	-1
1.010833	-151	6435	-1624	-18230	-181	-6274	-1972	-11640	-8	-6511	-4641	-13410	43	-7249	-4952	-10610	-727	5830	7701	-16803	-541	-6830	10295	-16396	-221	-7739	10485	-14701	-100	-7489	11144	-13372	-146	-130	-101	-67	-60	-55	-102	43	-151	18	37	-73	-25	-55	87	-26	-3
1.011667	-211	6262	-1496	-18241	-59	-6240	-2001	-11657	-24	-6543	-4678	-13350	41	-7268	-5029	-10429	-52	5899	7533	-16541	-28	-6730	10318	-16232	-183	-7527	10553	-14580	-135	-7227	11095	-13178	-150	-128	-117	-65	-60	-57	-102	41	-152	17	33	-76	-22	-55	85	-25	-1
1.012500	-237	6096	-1393	-18261	-39	-6211	-2040	-11681	-21	-6585	-4710	-13279	3	-7297	-5103	-10256	-145	5943	7332	-16298	-600	-6640	10339	-16045	-171	-7298	10617	-14442	-91	-6984	11061	-12960	-156	-127	-118	-67	-60	-56	-104	42	-149	18	39	-73	-19	-53	84	-26	1
1.013333	-210	5948	-1309	-18288	-69	-6174	-2074	-11704	-96	-6625	-4737	-13200	37	-7326	-5174	-10086	-260	5975	7090	-16069	-393	-6549	10357	-15835	-139	-7070	10669	-14258	-67	-6721	11040	-12719	-148	-127	-118	-65	-60	-56	-103	49	-151	18	38	-75	-19	-56	84	-29	-1
1.014167	-147	5813	-1259	-18330	-90	-6141	-2116	-11735	-139	-6679	-4762	-13113	109	-7356	-5237	-9931	-139	5982	6834	-15875	-324	-6466	10369	-15605	-212	-6838	10706	-14071	-90	-6494	11028	-12454	-149	-129	-118	-72	-65	-62	-109	40	-153	15	32	-79	-22	-56	81	-31	0
1.015000	-81	5694	-1233	-18361	-61	-6135	-2167	-11770	-38	-6742	-4783	-13018	27	-7398	-5300	-9791	19	5972	6544	-15709	-263	-6382	10377	-15344	-182	-6604	10726	-13859	-119	-6293	11035	-12192	-152	-130	-127	-72	-68	-62	-109	35	-153	13	33	-80	-19	-60	77	-34	-1
1.015833	-84	5605	-1226	-18400	-41	-6122	-2218	-11802	7	-6811	-4789	-12915	-445	-7432	-5347	-9657	207	5953	6242	-15585	-102	-6294	10382	-15076	-107	-6374	10735	-13628	-135	-6106	11057	-11918	-151	-142	-124	-70	-65	-78	-110	36	-151	13	34	-76	-22	-57	79	-30	-3
1.016667	-129	5545	-1236	-18435	-114	-6113	-2271	-11826	63	-6874	-4801	-12804	-559	-7472	-5387	-9539	-75	5925	5871	-15510	-430	-6202	10385	-14777	-163	-6150	10729	-13381	-48	-5954	11084	-11649	-151	-128	-124	-67	-62	-60	-108	36	-151	-1	32	-78	-22	-55	78	-32	-3
1.017500	-162	5538	-1257	-18474	-114	-6120	-2326	-11855	85	-6942	-4813	-12692	-524	-7515	-5424	-9437	130	5886	5567	-15480	271	-6113	10376	-14462	-137	-5937	10703	-13133	-118	-5835	11114	-11383	-149	-128	-122	-68	-63	-62	-107	36	-153	15	33	-77	-21	-60	79	-31	-1
1.018333	-147	5527	-1287	-18515	3	-6133	-2387	-11869	22	-7008	-4818	-12580	-479	-7566	-5456	-9358	171	5834	5213	-15513	-604	-6021	10366	-14129	-141	-5733	10665	-12880	-222	-5748	11147	-11142	-153	-129	-121	-69	-63	-58	-104	37	-166	18	32	-78	-19	-58	80	-31	-1
1.019167	-138	5565	-1317	-18555	-22	-6160	-2461	-11889	27	-7070	-4823	-12468	-298	-7613	-5489	-9287	-360	5803	4855	-15608	-1040	-5929	10342	-13787	-146	-5545	10610	-12632	-259	-5696	11172	-10912	-149	-129	-124	-65	-60	-60	-104	35	-152	8	30	-78	-22	-57	81	-30	-3
1.020000	-162	5634	-1344	-18604	-15	-6194	-2513	-11897	-4	-7124	-4831	-12357	-264	-7662	-5521	-9233	218	5763	4501	-15763	-84	-5833	10316	-13436	-77	-5367	10546	-12387	-250	-5673	11189	-10707	-149	-130	-122	-66	-61	-57	-105	35	-149	16	35	-77	-21	-58	79	-9	0
1.020833	-151	5735	-1352	-18653	-31	-6242	-2578	-11901	-32	-7171	-4840	-12246	-270	-7715	-5556	-9193	161	5734	4157	-15977	-460	-5737	10275	-13083	-160	-5212	10465	-12150	-148	-5683	11194	-10529	-148	-131	-67	-67	-62	-61	-109	36	-153	12	30	-79	-26	-60	80	-31	-1
1.021667	-125	5856	-1350	-18709	-67	-6291	-2650	-11909	-51	-7206	-4850	-12139	-214	-7767	-5595	-9169	239	5716	3827	-16247	-366	-5612	10232	-12730	-269	-5070	10381	-11925	-45	-5717	11183	-10369	-149	-132	-125	-68	-68	-62	-109	37	-154	12	28	-79	-24	-60	77	-32	-1
1.022500	-116	5999	-1330	-18775	-65	-6347	-2726	-11911	-52	-7233	-4864	-12037	-110	-7813	-5637	-9155	190	5710	3524	-16564	-214	-5550	10171	-12381	-238	-4936	10288	-11720	-117	-5777	11154	-10242	-184	-132	-126	-68	-67	-63	-110	35	-150	9	26	-81	-25	-63	78	-32	-4
1.023333	-125	6150	-1296	-18839	-65	-6407	-2782	-11912	-38	-7251	-4883	-11936	-99	-7894	-5685	-9153	-1	5719	3247	-16932	-822	-5468	10106	-12041	-221	-4833	10198	-11527	-235	-5852	11110	-10141	-154	-133	-128	-72	-73	-65	-115	33	-154	9	27	-81	-28	-65	74	-35	-7
1.024167	-146	6314	-1244	-18909	-109	-6471	-2837	-11912	-120	-7256	-4893	-11839	-185	-7890	-5735	-9156	-141	5748	3016	-17322	-843	-5377	10043	-11713	-237	-4731	10106	-11349	-166	-5936	11050	-10057	-133	-128	-122	-67	-64	-59	-108	38	-150	16	33	-78	-24	-59	78	-31	1
1.025000	-163	6470	-1168	-18987	-90	-6533	-2892	-11903	-199	-7248	-4913	-11740	-15	-7913	-5787	-9165	369	5794	2822	-17741	-9	-5285	9967	-11402	-215	-4644	10017	-11192	-247	-6020	10971	-9998	-148	-130	-122	-66	-64	-60	-109	33	-151	18	35	-79	-23	-61	79	-29	0
1.025833	-181	6617	-1094	-19077	-125	-6597	-2941	-11899	-200	-7239	-4961	-11654	97	-7926	-5849	-9189	179	5846	2671	-18180	-512	-5216	9895	-11114	-151	-4570	9928	-11062	-245	-6108	10876	-9965	-149	-129	-100	-66	-61	-60	-102	38	-150	18	29	-77	-24	-60	81	-31	-1
1.026667	-174	6749	-1015	-19177	-103	-6662	-2984	-11897	-156	-7221	-4972	-11564	120	-7928	-5908	-9214	-6	5912	2571	-18618	-504	-5146	9821	-10846	-125	-4503	9842	-10950	-166	-6193	10770	-9940	-149	-126	-120	-65	-61	-62	-112	40	-153	17	37	-74	-21	-62	81	-28	1
1.027500	-137	6861	-941	-19282	-148	-6721	-3020	-11891	-155	-7199	-5011	-11482	111	-7917	-5967	-9244	150	5978	2513	-19047	-342	-5080	9743	-10603	-155	-4444	9757	-10856	-224	-6265	10648	-9938	-148	-128	-120	-65	-60	-59	-104	36	-150	19	33	-77	-22	-57	82	-29	-1
1.028333	-112	6936	-878	-19398	-155	-6778	-3047	-11880	-135	-7176	-5058	-11402	59	-7890	-6025	-9277	153	6050	2527	-19459	-333	-5018	9667	-10384	-164	-4394	9681	-10790	-260	-6322	10518	-9944	-150	-127	-117	-64	-61	-58	-104	41	-155	19	15	-78	-21	-59	82	-27	-1
1.029167	-100	6989	-842	-19525	-56	-6829	-3067	-11867	-139	-7141	-5107	-11337	-15	-7849	-6084	-9320	237	6118	2540	-19841	-214	-4954	9595	-10195	-178	-4348	9611	-10740	-187	-6360	10388	-9959	-148	-130	-121	-62	-60	-59	-104	36	-149	20	34	-75	-18	-57	81	-29	0
1.030000	-100	7010	-825	-19661	-52	-6871	-3087	-11848	-213	-7106	-5167	-11271	-121	-7787	-6138	-9366	44	6177	2624	-20182	-534	-4899	9527	-10036	-195	-4309	9541	-10717	-322	-6378	10251	-9988	-148	-125	-119	-63	-63	-60	-104	41	-151	19	38	-76	-22	-60	81	-28	1
1.030833	-117	6994	-848	-19805	-77	-6911	-3101	-11819	-183	-7068	-5227	-11219	-148	-7714	-6182	-9416	-101	6223	2742	-20485	106	-4846	9462	-9904	-130	-4269	9476	-10706	-425	-6368	10123	-10022	-146	-96	-118	-63	-65	-58	-101	38	-151	20	37	-76	-19	-58	84	-28	3
1.031667	-177	6946	-905	-19956	-41	-6941	-3117	-11784	-132	-7025	-5294	-11178	-57	-7625	-6222	-9500	237	6245	2892	-20737	-95	-4786	9399	-9806	-201	-4237	9409	-10722	-417	-6344	10000	-10066	-148	-127	-121	-69	-63	-59	-107	39	-152	18	30	-56	-19	-61	92	-28	-4
1.032500	-194	6877	-965	-20117	-112	-6969	-3132	-11736	-146	-6976	-5366	-11143	-178	-7516	-6247	-9548	-360	6250	3067	-20931	-866	-4729	9345	-9732	-339	-4206	9346	-10751	-325	-6285	9887	-10111	-148	-126	-118	-63	-59	-59	-104	39	-150	21	35	-75	-18	-56	86	-30	1
1.033333	-161	6763	-1148	-20276	-88	-6969	-3145	-11670	-135	-6925	-5423	-11121	-142	-7395	-6266	-9619	-98	6228	3261	-21073	172	-4664	9295	-9689	-246	-4176	9282	-10792	-272	-6207	9779	-10169	-148	-122	-118	-65	-64	-58	-108	38	-153	19	34	-75	-19	-57	78	-31	0
1.034167	-168	6665	-1335	-20435	-86	-6969	-3170	-11602	-82	-6867	-5503	-11111	-21	-7260	-6280	-9698	-7	6181	3464	-21165	-185	-4597	9241	-9674	-236	-4149	9212	-10855	-344	-6106	9686	-10228	-152	-132	-120	-66	-65	-62	-105	38	-151	19	34	-74	-24	-58	82	-31	-1
1.035000	-168	6491	-1564	-20592	-62	-6959	-3204	-11509	-34	-6802	-5575	-11114	-161	-7120	-6285	-9784	-128	6106	3670	-21207	15	-4528	9200	-9684	-238	-4121	9145	-10929	-322	-5981	9605	-10298	-152	-128	-119	-67	-65	-58	-104	41	-153	17	33	-77	-25	-56	80	-32	-5
1.035833	-147	6337	-1822	-20742	-53	-6933	-3247	-11408	13	-6731	-5646	-11148	-219	-6964	-6284	-9874	-187	6015	3871	-21208	131	-4447	9154	-9722	-186	-4093	9072	-11021	-218	-5832	9540	-10374	-149	-124	-122	-68	-62	-57	-105	41	-153	16	30	-75	-19	-59	80	-30	0
1.036667	-158	6173	-2107	-20879	38	-6894	-3301	-11282	-34	-6647	-5716	-11147	-146	-6805	-6281	-9957	-100	5905	4054	-21168	-243	-4358	9113	-9780	-263	-4059	8997	-11123	-335	-5667	9486	-10456	-151	-126	-122	-66	-59	-56	-101	64	-148	19	36	-73	-19	-59	86	-27	0
1.037500	-142	6013	-2410	-20995	-57	-6838	-3369	-11151	-92	-6559	-5787	-11171	-109	-6642	-6284	-10056	-395	5785	4228	-21098	-583	-4273	9069	-9860	-315	-4024	8920	-11231	-337	-5492	9448	-10547	-147	-124	-119	-63	-62	-59	-103	40	-152	20	35	-75	-22	-60	82	-29	7
1.038333	-143	5848	-2730	-21094	-59	-6772	-3450	-11011	-60	-6462	-5852	-11202	-82	-6467	-6293	-10145	-214	5656	4369	-21007	349	-4184	9025	-9962	-210	-3978	8841	-11363	-168	-5300	9421	-10651	-147	-124	-120	-65	-61	-58	-107	41	-152	19	38	-72	-22	-59	81	-28	0
1.039167	-160	5695	-3044	-21163	-21	-6692	-3565	-10867	-130	-6357	-5921	-11243	13	-6327	-6313	-10237	-70	5528	4483	-20902	-34	-4092	8973	-10088	-189	-3933	8759	-11501	-256	-5104	9406	-10765	-150	-122	-120	-67	-63	-58	-104	41	-150	17	33	-76	-23	-61	80	-29	0
1.040000	-150	5546	-3353	-21212	-35	-6595	-3655	-10717	-152	-6246	-5989	-11278	96	-6180	-6343	-10322	-235	5404	4558	-20793	-273	-4004	8920	-10232	-167	-3881	8672	-11642	-303	-4896	9393	-10887	-150	-129	-122	-68	-65	-62	-110	37	-153	6	33	-81	-23	-62	80	-29	-3
1.040833	-160	5400	-3657	-21219	-24	-6486	-3768	-10569	-147	-6133	-6064	-11314	-3	-6035	-6388	-10393	-279	5297	4594	-20678	43	-3909	8869	-10391	-142	-3818	8592	-11788	-213	-4683	9393	-11012	-148	-127	-126	-65	-62	-60	-108	39	-150	15	32	-76	-22	-60	80	-33	0
1.041667	-216	5280	-3933	-21195	-75	-6363	-3896	-10419	-149	-6011	-6131	-11350	-42	-5904	-6443	-10459	-90	5208	4602	-20576	95	-3821	8812	-10568	-135	-3749	8509	-11950	-199	-4469	9407	-11148	-152	-128	-125	-70	-63	-62	-112	32	-156	16	37	-53	-23	-61	80	-30	0
1.042500	-228	5158	-4179	-21128	-93	-6227	-4023	-10274	-202	-5888	-6200	-11375	-161	-5784	-6517	-10512	79	5145	4559	-20479	217	-3733	8760	-10756	-94	-3672	8428	-12104	-257	-4247	9424	-11280	-153	-130	-127	-66	-66	-61	-111	38	-150	13	33	-76	-24	-62	78	-33	-13
1.043333	-217	5049	-4420	-21026	-63	-6081	-4159	-10137	-207	-5760	-6276	-11398	-189	-5678	-6601	-10551	110	5113	4481	-20392	-143	-3648	8702	-10962	-76	-3589	8356	-12270	-277	-4031	9448	-11410	-151	-128	-122	-67	-65	-60	-107	30	-155	13	30	-75	-22	-60	79	-29	-3
1.044167	-195	4949	-4628	-20881	-141	-5923	-4289	-10005	-141	-5638	-6352	-11414	-232	-5586	-6700	-10581	-3	5107	4368	-20324	98	-3560	8648	-11175	-118	-3500	8285	-12428	-283	-3818	9469	-11532	-148	-129	-120	-64	-59	-59	-107	41	-148	20	35	-73	-19	-60	84	-29	0
1.045000	-179	4847	-4811	-20706	-116	-5765	-4415	-9884	-159	-5518	-6434	-11425	-287	-5511	-6809	-10600	185	5137	4222	-20271	257	-3485	8598	-11406	-119	-3406	8218	-12591	-203	-3607	9505	-11647	-148	-127	-121	-65	-59	-59	-103	40	-149	16	33	-73	-18	-56	85	-28	3
1.045833	-165	4742	-4982	-20499	-79	-5608	-4538	-9778	-166	-5399	-6518	-11461	-219	-5450	-6929	-10603	-339	5190	4039	-20235	-595	-3398	8548	-11641	-91	-3313	8155	-12753	-115	-3402	9542	-11751	-149	-129	-126	-65	-63	-57	-104	41	-149	17	33	-74	-19	-55	82	-31	0
1.046667	-135	4635	-5128	-20263	-56	-5432	-4652	-9685	-181	-5283	-6610	-11432	-154	-5441	-7056	-10593	-41	5280	3840	-20206	506	-3317	8507	-11892	-117	-3218	8102	-12913	-95	-3203	9575	-11844	-146	-125	-119	-63	-60	-65	-104	41	-150	16	34	-72	-21	-57	81	-28	0
1.047500	-132	4522	-5258	-20010	-88	-5268	-4762	-9605	-156	-5173	-6706	-11433	-180	-5369	-7178	-10585	191	5387	3598	-20192	209	-3242	8467	-12147	-148	-3143	8035	-13066	-156	-3015	9612	-11915	-149	-129	-121	-65	-63	-61	-107	41	-151	18	35	-76	-26	-57	82	-38	-1
1.048333	-186	4402	-5410	-19738	-23	-5113	-4857	-9541	-48	-5071	-6810	-11433	-131	-5349	-7301	-10569	-56	5518	3348	-20178	185	-3160	8431	-12411	-45	-3030	8017	-13223	-169	-2837	9644	-11970	-151	-130	-125	-70	-67	-64	-102	38	-156	38	32	-77	-24	-62	77	-33	-4
1.049167	-187	4274	-5555	-19470	-46	-4959	-4947	-9490	-127	-4974	-6910	-11432	-55	-5328	-7421	-10545	-287	5670	3081	-20164	430	-3079	8405	-12675	7	-2939	7982	-13366	-183	-2662	9682	-12018	-148	-130	-125	-66	-60	-61	-108	39	-151	15	33	-75	-22	-58	82	-29	0
1.050000	-149	4139	-5708	-19164	60	-4804	-5017	-9443	-263	-4880	-7011	-11429	-76	-5317	-7528	-10534	-138	5831	2807	-20142	635	-2992	8389	-12949	-90	-2852	7961	-13508	-212	-2499	9714	-12018	-150	-129	-121	-66	-62	-58	-107	21	-153	19	35	-55	-23	-59	79	-36	0
1.050833	-183	3996	-5871	-18875	-49	-4668	-5082	-9411	-315	-4796	-7113	-11429	-163	-5306	-7635	-10487	-350	6004	2530	-20124	30	-2909	8376	-13222	-245	-2766	7938	-13643	-205	-2343	9744	-12004	-151	-128	-121	-67	-61	-59	-108	38	-151	21	30	-74	-23	-56	82	-29	0
1.051667	-212	3843	-6052	-18599	-79	-4539	-5144	-9386	-180	-4715	-7221	-11438	-63	-5312	-7731	-10459	-68	6174	2248	-20088	869	-2819	8373	-13499	-251	-2680	7923	-13773	-229	-2200	9766	-11984	-152	-128	-124	-63	-60	-59	-105	40	-150	21	33	-77	-23	-55	82	-32	-3
1.052500	-298	3688	-6251	-18336	-23	-4421	-5202	-9369	-147	-4640	-7329	-11447	-135	-5278	-7812	-10430	85	6347	1972	-20040	800	-2730	8376	-13782	-256	-2604	7917	-13900	-93	-2066	9783	-11942	-148	-129	-119	-64	-60	-57	-102	42	-153	18	34	-74	-22	-53	79	-29	-4
1.053333	-644	3530	-6471	-18088	-109	-4315	-5255	-9359	-270	-4569	-7431	-11465	-258	-5261	-7887	-10415	-276	6508	1706	-19977	237	-2640	8380	-14064	-301	-2518	7914	-14021	-136	-1943	9793	-11890	-150	-128	-120	-62	-64	-52	-103	39	-151	21	37	-74	-19	-53	85	-30	-4
1.054167	-832	3369	-6712	-17862	-86	-4223	-5310	-9361	-234	-4509	-7541	-11485	-186	-5235	-7958	-10384	-247	6658	1440	-19902	402	-2554	8391	-14345	-260	-2441	7909	-14147	-232	-1825	9792	-11825	-150	-129	-121	-65	-64	-57	-105	37	-155	11	32	-78	-22	-56	81	-34	-5
1.055000	-665	3210	-6974	-17679	-26	-4143	-5367	-9364	-141	-4447	-7645	-11513	-187	-5198	-8022	-10368	-105	6794	1207	-19813	353	-2468	8399	-14624	-238	-2363	7913	-14263	-186	-1719	9785	-11747	-149	-131	-126	-65	-63	-58	-107	38	-152	15	33	-72	-19	-58	81	-24	-3
1.055833	-572	3065	-7235	-17517	-48	-4076	-5429	-9380	-90	-4392	-7747	-11545	-180	-5156	-8076	-10347	-28	6926	967	-19709	372	-2383	8411	-14908	-241	-2281	7919	-14385	-170	-1615	9770	-11681	-151	-128	-126	-68	-65	-59	-105	39	-151	12	32	-76	-26	-60	82	-30	-4
1.056667	-492	2920	-7505	-17386	-104	-4017	-5492	-9398	-93	-4344	-7847	-11574	-148	-5102	-8137	-10328	9	7033	752	-19597	227	-2307	8422	-15189	-250	-2198	7930	-14499	-98	-1516	9751	-11592	-151	-129	-124	-66	-67	-60	-108	35	-154	1	30	-79	-26	-60	79	-31	-3
1.057500	-417	2795	-7774	-17301	-51	-3971	-5564	-9427	-61	-4296	-7944	-11614	-218	-5044	-8190	-10307	-130	7123	570	-19470	328	-2234	8447	-15465	-233	-2109	7944	-14614	-67	-1419	9729	-11505	-150	-125	-122	-65	-64	-56	-107	41	-152	18	34	-77	-21	-57	81	-30	2
1.058333	-356	2683	-8032	-17225	4	-3925	-5638	-9429	40	-4254	-8037	-11648	-263	-4970	-8247	-10275	286	7193	395	-19347	639	-2172	8438	-15743	-176	-2026	7956	-14730	-77	-1321	9701	-11429	-154	-128	-121	-65	-48	-57	-105	36	-152	25	35	-76	-19	-53	86	-33	0
1.059167	-283	2585	-8274	-17192	-57	-3888	-5716	-9504	-57	-4215	-8128	-11679	-280	-4898	-8307	-10247	71	7247	251	-19220	-730	-2111	8442	-16016	-228	-1934	7974	-14845	-64	-1227	9669	-11364	-150	-122	-119	-67	-58	-56	-105	42	-151	18	35	-76	-19	-58	82	-31	-3
1.060000	-339	2505	-8493	-17194	-38	-3862	-5799	-9560	-64	-4182	-8219	-11713	-354	-4820	-8374	-10204	-138	7278	154	-19098	-9	-2066	8437	-16289	-193	-1844	7994	-14960	-48	-1129	9639	-11282	-148	-124	-118	-63	-62	-56	-110	42	-159	19	37	-79	-24	-55	84	-29	2
1.060833	-707	2439	-8685	-17222	-39	-3834	-5881	-9621	80	-4158	-8309	-11744	-445	-4743	-8446	-10158	-119	7289	32	-18985	132	-2024	8428	-16555	-250	-1751	8010	-15077	-103	-1029	9606	-11212	-149	-127	-119	-67	-61	-57	-104	40	-150	18	30	-76	-21	-57	81	-31	0
1.061667	-799	2395	-8842	-17279	-52	-3813	-5972	-9696	-1	-4139	-8400	-11773	-542	-4672	-8529	-10099	-308	7301	-41	-18883	-96	-1996	8412	-16824	-333	-1658	8030	-15191	-152	-927	9578	-11154	-151	-129	-122	-68	-62	-57	-111	41	-152	12	30	-70	-21	-57	82	-30	-5
1.062500	-506	2364	-8956	-17337	11	-3794	-6062	-9778	-34	-4123	-8485	-11794	-573	-4607	-8612	-10036	-457	7258	-88	-18788	-147	-1970	8386	-17087	-345	-1554	8055	-15290	-124	-819	9551	-11099	-153	-128	-122	-69	-68	-57	-107	37	-153	19	32	-76	-22	-59	75	-31	-1
1.063333	-389	2354	-9026	-17449	42	-3773	-6150	-9866	51	-4114	-8571	-11810	-549	-4546	-8704	-9963	-392	7222	-108	-18708	-43	-1948	8358	-17349	-382	-1452	8082	-15405	-114	-703	9528	-11047	-150	-125	-126	-68	-57	-62	-107	38	-153	20	33	-75	-24	-62	81	-31	-3
1.064167	-333	2358	-9055	-17559	-29	-3755	-6237	-9959	64	-4113	-8654	-11819	-577	-4500	-8799	-9885	-551	7169	-103	-18648	-676	-1930	8335	-17604	-338	-1347	8112	-15497	-183	-587	9512	-10996	-150	-128	-121	-69	-64	-58	-102	43	-152	17	35	-74	-18	-58	82	-28	-1
1.065000	-210	2372	-9037	-17680	-40	-3737	-6323	-10055	47	-4118	-8734	-11825	-542	-4467	-8899	-9799	-483	7100	-73	-18591	-199	-1915	8293	-17859	-194	-1241	8138	-15588	-134	-455	9494	-10951	-153	-129	-124	-68	-65	-59	-105	38	-153	9	32	-77	-23	-70	81	-32	-3
1.065833	-151	2401	-8983	-17813	-27	-3728	-6416	-10159	-62	-4133	-8817	-11823	-533	-4452	-9003	-9714	-204	7021	-21	-18562	-307	-1900	8251	-18111	-200	-1130	8171	-15663	-64	-316	9481	-10904	-152	-129	-124	-67	-64	-61	-111	38	-151	19	34	-75	-23	-60	79	-30	-3
1.066667	-93	2441	-8883	-17939	-70	-3708	-6495	-10259	-26	-4145	-8895	-11793	-423	-4444	-9107	-9618	-336	6931	53	-18533	-865	-1877	8214	-18359	-303	-1016	8211	-15726	-177	-176	9468	-10855	-149	-122	-120	-68	-64	-61	-103	40	-153	18	29	-74	-24	-62	80	-31	1
1.067500	-28	2491	-8755	-18065	-61	-3698	-6578	-10351	-18	-4170	-8970	-11797	-376	-4452	-9203	-9542	-298	6830	148	-18518	-488	-1847	8176	-18602	-265	-902	8250	-15774	-181	-29	9461	-10798	-146	-130	-124	-64	-62	-60	-107	39	-150	15	34	-73	-21	-56	84	-29	-3
1.068333	13	2554	-8600	-18192	-127	-3685	-6659	-10446	-45	-4197	-9041	-11779	-560	-4479	-9305	-9460	-310	6722	259	-18511	-282	-1824	8138	-18843	-201	-785	8290	-15812	-52	118	9449	-10740	-150	-126	-121	-68	-61	-55	-103	33	-151	16	33	-76	-21	-57	80	-29	-4
1.069167	107	2622	-8426	-18305	-170	-3680	-6743	-10529	-3	-4233	-9116	-11753	-434	-4512	-9402	-9381	-190	6609	385	-18502	-110	-1788	8105	-19077	-231	-668	8337	-15832	45	264	9443	-10672	-148	-129	-122	-66	-65	-59	-107	39	-151	17	35	-76	-19	-57	82	-29	-1
1.070000	179	2702	-8237	-18407	-79	-3679	-6818	-10606	-3	-4271	-9184	-11725	-352	-4560	-9499	-9318	68	6485	523	-18493	-194	-1746	8084	-19299	-277	-548	8386	-15835	-80	413	9434	-10594	-146	-130	-120	-64	-58	-58	-104	37	-150	19	39	-73	-19	-56	85	-27	0
1.070833	209	2814	-8040	-18473	-59	-3682	-6890	-10672	-25	-4318	-9246	-11682	-557	-4611	-9592	-9247	-164	6363	672	-18485	-337	-1702	8071	-19510	-251	-432	8443	-15830	-238	554	9430	-10504	-169	-128	-121	-65	-58	-57	-103	38	-148	19	34	-73	-17	-52	82	-28	-11
1.071667	227	2878	-7850	-18564	-69	-3693	-6966	-10732	11	-4366	-9307	-11638	-626	-4668	-9684	-9189	95	6234	820	-18471	422	-1655	8066	-19714	-173	-315	8507	-15811	-97	691	9425	-10403	-148	-126	-121	-65	-60	-56	-102	41	-138	19	36	-74	-18	-55	84	-28	1
1.072500	270	2981	-7665	-18616	-13	-3708	-7036	-10782	32	-4416	-9363	-11587	-443	-4723	-9775	-9135	127	6109	970	-18444	-515	-1609	8073	-19885	-198	-204	8572	-15785	-116	817	9425	-10290	-147	-127	-118	-66	-63	-57	-105	43	-150	18	36	-78	-22	-57	85	-29	3
1.073333	229	3090	-7491	-18653	-112	-3735	-7101	-10820	-102	-4469	-9415	-11527	-362	-4775	-9862	-9089	52	5978	1110	-18416	-167	-1564	8094	-20078	-238	-101	8648	-15755	-269	932	9425	-10168	-152	-90	-125	-68	-64	-62	-108	38	-155	13	29	-77	-21	-60	79	-34	-4
1.074167	157	3197	-7339	-18669	-67	-3769	-7161	-10858	-219	-4528	-9466	-11461	-466	-4828	-9951	-9048	429	5855	1250	-18369	227	-1522	8130	-20234	-146	-3	8731	-15720	-158	1028	9431	-10025	-152	-131	-125	-68	-63	-62	-109	36	-156	13	33	-76	-25	-60	79	-39	-3
1.075000	174	3318	-7200	-18666	-9	-3806	-7211	-10880	-118	-4582	-9504	-11384	-384	-4859	-10038	-9004	135	5737	1384	-18312	-97	-1483	8183	-20373	-129	92	8818	-15671	-115	1117	9445	-9874	-149	-130	-122	-68	-62	-61	-113	32	-152	19	34	-75	-23	-59	80	-33	2
1.075833	189	3448	-7087	-18644	-118	-3846	-7252	-10900	-83	-4631	-9541	-11303	-205	-4896	-10123	-8965	149	5627	1501	-18247	-86	-1450	8254	-20486	-148	179	8905	-15637	-186	1188	9467	-9710	-152	-131	-122	-65	-64	-60	-110	38	-151	16	35	-76	-23	-60	82	-34	-3
1.076667	188	3582	-6981	-18605	-87	-3893	-7294	-10914	-79	-4682	-9570	-11226	-145	-4920	-10174	-8919	422	5527	1603	-18168	229	-1426	8346	-20586	-39	261	8997	-15581	-181	1247	9501	-9534	-148	-133	-121	-70	-64	-58	-108	38	-154	15	34	-80	-22	-59	84	-32	-1
1.077500	176	3714	-6900	-18556	-75	-3937	-7320	-10930	-128	-4731	-9595	-11124	-92	-4934	-10279	-8879	298	5433	1714	-18084	-256	-1408	8451	-20662	-92	334	9092	-15539	-258	1284	9541	-9352	-150	-132	-122	-67	-60	-58	-108	39	-151	16	36	-74	-25	-59	86	-30	-3
1.078333	185	3847	-6831	-18492	-133	-3991	-7344	-10947	-102	-4772	-9618	-11030	-191	-4935	-10362	-8834	372	5350	1761	-17996	3	-1401	8575	-20719	-144	399	9181	-15501	-224	1304	9591	-9164	-137	-128	-121	-66	-60	-62	-105	38	-149	16	35	-76	-23	-60	86	-31	0
1.079167	176	3976	-6775	-18420	-39	-4043	-7354	-10967	30	-4805	-9634	-10935	-191	-4931	-10431	-8784	788	5280	1815	-17903	584	-1403	8714	-20743	-92	465	9274	-15468	-127	1310	9653	-8969	-146	-130	-124	-66	-60	-59	-107	37	-150	17	37	-77	-19	-59	84	-31	0
1.080000	132	4108	-6723	-18346	-50	-4093	-7364	-10983	-25	-4835	-9649	-10859	-46	-4923	-10499	-8734	623	5221	1853	-17812	43	-1413	8869	-20778	-82	522	9351	-15440	-260	1300	9724	-8775	-148	-128	-119	-69	-60	-58	-103	43	-149	19	32	-80	-19	-57	84	-30	1
1.080833	82	4228	-6671	-18268	-44	-4144	-7364	-11009	-116	-4853	-9658	-10755	44	-4912	-10557	-8685	453	5172	1876	-17723	168	-1429	9020	-20785	-143	571	9426	-15410	-274	1274	9803	-8584	-148	-129	-120	-68	-63	-61	-109	40	-149	17	37	-77	-22	-60	82	-33	0
1.081667	68	4340	-6620	-18193	-68	-4195	-7356	-11037	-97	-4869	-9659	-10673	33	-4900	-10607	-8633	456	5130	1883	-17642	219	-1454	9201	-20776	-73	623	9488	-15393	-273	1233	9889	-8393	-154	-132	-126	-68	-65	-69	-110	37	-155	12	30	-78	-28	-64	78	-38	-5
1.082500	120	4444	-6562	-18119	-62	-4245	-7352	-11069	-38	-4873	-9672	-10596	193	-4890	-10648	-8573	455	5099	1883	-17565	192	-1480	9378	-20749	0	672	9545	-15371	-280	1186	9987	-8206	-152	-131	-125	-68	-65	-64	-110	36	-152	15	33	-82	-22	-62	81	-33	6
1.083333	92	4536	-6490	-18043	-24	-4285	-7330	-11075	12	-4868	-9668	-10528	438	-4882	-10671	-8520	596	5076	1869	-17497	190	-1503	9565	-20711	-15	723	9594	-15353	-193	1134	10084	-8027	-151	-117	-127	-72	-65	-60	-109	38	-153	16	34	-78	-24	-60	78	-35	-5
1.084167	35	4615	-6405	-17974	-35	-4324	-7315	-11127	-145	-4854	-9664	-10468	417	-4878	-10674	-8463	305	5059	1856	-17440	-196	-1528	9750	-20660	-79	769	9629	-15329	-181	1067	10188	-7850	-149	-130	-121	-67	-65	-60	-105	40	-155	19	38	-75	-22	-57	85	-29	-3
1.085000	67	4678	-6314	-17907	-104	-4368	-7293	-11151	-328	-4836	-9661	-10418	262	-4884	-10672	-8417	148	5042	1842	-17396	551	-1546	9936	-20596	-83	819	9656	-15306	-243	1000	10293	-7686	-151	-127	-119	-67	-62	-42	-108	38	-149	19	35	-73	-21	-55	80	-31	-3
1.085833	43	4727	-6206	-17850	-60	-4441	-7274	-11175	-286	-4815	-9655	-10383	450	-4899	-10637	-8357	266	5027	1824	-17365	-177	-1563	10110	-20525	-23	861	9672	-15283	-182	919	10398	-7528	-149	-128	-118	-67	-64	-58	-105	39	-154	15	35	-74	-18	-57	82	-32	0
1.086667	12	4759	-6087	-17795	-161	-4459	-7256	-11185	-185	-4787	-9642	-10356	348	-4925	-10587	-8312	-128	5006	1811	-17345	-422	-1575	10280	-20444	-80	904	9683	-15253	-91	839	10504	-7380	-145	-130	-124	-69	-48	-60	-105	40	-147	18	36	-73	-18	-57	84	-28	1
1.087500	21	4775	-5958	-17745	-128	-4510	-7235	-11188	-172	-4763	-9636	-10342	366	-4960	-10525	-8267	81	4987	1798	-17335	285	-1579	10437	-20356	-44	936	9686	-15217	-60	755	10603	-7246	-150	-129	-117	-67	-63	-56	-108	40	-153	18	36	-73	-22	-60	80	-27	-3
1.088333	-58	4773	-5821	-17700	-29	-4569	-7220	-11192	-229	-4738	-9621	-10340	387	-5006	-10447	-8236	-9	4955	1794	-17332	-187	-1579	10584	-20258	-15	969	9690	-15178	-116	666	10700	-7110	-150	-129	-121	-77	-63	-56	-108	37	-153	16	36	-74	-21	-62	76	-32	0
1.089167	-87	4767	-5674	-17654	-73	-4637	-7199	-11158	-259	-4719	-9604	-10341	378	-5060	-10357	-8209	-162	4924	1801	-17337	32	-1573	10722	-20148	-83	990	9707	-15132	-232	573	10783	-7004	-150	-129	-122	-68	-63	-60	-109	38	-150	16	34	-77	-23	-65	79	-30	4
1.090000	-90	4743	-5529	-17610	-68	-4707	-7181	-11124	-279	-4753	-9578	-10350	415	-5123	-10254	-8189	-183	4883	1813	-17345	242	-1566	10821	-20032	-121	1003	9687	-15080	-147	477	10866	-6903	-152	-134	-120	-69	-66	-61	-112	36	-150	9	32	-76	-23	-62	79	-32	0
1.090833	-97	4718	-5368	-17564	46	-4780	-7157	-11073	-228	-4699	-9546	-10368	296	-5186	-10140	-8175	-103	4842	1839	-17352	-276	-1547	10915	-19903	-122	1009	9687	-15013	-129	382	10941	-6807	-148	-126	-120	-66	-61	-56	-108	39	-151	17	34	-73	-21	-60	77	-33	0
1.091667	-51	4687	-5236	-17513	-91	-4856	-7127	-11009	-73	-4701	-9498	-10384	303	-5216	-10017	-8170	-41	4798	1873	-17356	-222	-1533	10988	-19769	-77	991	9691	-14949	-213	282	11011	-6727	-150	-128	-119	-66	-66	-60	-108	37	-152	18	35	-73	-18	-59	81	-30	0
1.092500	-75	4652	-5099	-17459	-111	-4941	-7094	-10932	-109	-4714	-9437	-10407	315	-5317	-9899	-8177	183	4752	1918	-17359	521	-1517	11046	-19621	-122	965	9703	-14876	-158	178	11071	-6656	-150	-128	-118	-65	-63	-58	-105	40	-150	19	35	-79	-22	-55	81	-29	0
1.093333	-101	4619	-4968	-17400	-147	-5025	-7052	-10833	-44	-4729	-9365	-10428	318	-5380	-9776	-8191	-111	4703	1972	-17354	-85	-1506	11082	-19466	-179	920	9715	-14799	-58	73	11131	-6595	-147	-128	-120	-63	-59	-58	-104	39	-153	15	35	-73	-21	-58	81	-25	0
1.094167	-99	4583	-4847	-17335	-144	-5116	-7004	-10751	40	-4786	-9280	-10449	286	-5443	-9662	-8222	-301	4653	2036	-17351	-40	-1507	11097	-19298	-202	854	9734	-14720	12	-42	11177	-6542	-150	-132	-122	-64	-66	-62	-108	38	-152	17	32	-73	-26	-56	78	-32	-3
1.095000	-98	4551	-4737	-17266	-104	-5207	-6947	-10653	43	-4844	-9187	-10469	195	-5499	-9553	-8255	-180	4608	2109	-17325	21	-1511	11098	-19121	-239	767	9758	-14626	-21	-158	11218	-6500	-149	-129	-121	-67	-65	-59	-108	38	-152	13	37	-77	-24	-61	80	-31	0
1.095833	-126	4511	-4635	-17188	-137	-5293	-6879	-10546	109	-4909	-9066	-10485	302	-5553	-9447	-8299	-137	4566	2191	-17296	-165	-1528	11080	-18928	-197	666	9792	-14529	-26	-277	11258	-6458	-148	-131	-122	-67	-62	-59	-104	42	-148	15	34	-74	-23	-61	82	-30	-3
1.096667	-105	4505	-4543	-17108	-52	-5380	-6801	-10464	32	-4993	-8937	-10503	298	-5599	-9350	-8352	-116	4532	2288	-17253	163	-1552	11049	-18726	-214	536	9826	-14426	-75	-407	11289	-6424	-150	-126	-121	-65	-62	-57	-103	35	-153	18	33	-75	-22	-58	85	-32	0
1.097500	-122	4487	-4461	-17026	-28	-5460	-6717	-10341	-53	-5089	-8793	-10514	175	-5644	-9263	-8413	-160	4501	2386	-17204	6	-1595	11005	-18514	-260	392	9869	-14311	-211	-540	11314	-6400	-148	-126	-122	-66	-64	-61	-104	40	-153	12	35	-75	-18	-62	78	-31	2
1.098333	-146	4473	-4387	-16938	-73	-5543	-6631	-10243	-40	-5198	-8628	-10530	84	-5691	-9185	-8484	-133	4479	2495	-17147	142	-1649	10947	-18287	-203	222	9909	-14190	-277	-676	11329	-6370	-150	-127	-122	-74	-61	-62	-103	40	-152	13	30	-77	-24	-62	77	-32	-1
1.099167	-145	4457	-4321	-16854	-1	-5627	-6536	-10162	-49	-5318	-8478	-10538	82	-5735	-9110	-8562	-24	4462	2614	-17076	-220	-1718	10885	-18050	-199	37	9959	-14052	-201	-819	11344	-6340	-149	-127	-121	-68	-65	-60	-104	41	-151	16	34	-79	-21	-59	82	-30	3
1.100000	-167	4444	-4258	-16766	-120	-5695	-6432	-10086	-33	-5443	-8316	-10548	54	-5786	-9038	-8645	-550	4447	2739	-16999	-827	-1792	10816	-17802	-147	-165	10005	-13904	-163	-965	11346	-6312	-151	-129	-120	-81	-61	-55	-103	22	-155	16	34	-76	-22	-61	81	-32	-4
1.100833	-199	4427	-4200	-16683	-108	-5771	-6333	-10014	-114	-5578	-8142	-10554	23	-5826	-8970	-8732	-282	4435	2874	-16919	105	-1885	10739	-17547	-119	-382	10052	-13758	-151	-1112	11348	-6281	-152	-125	-121	-66	-63	-60	-105	39	-155	16	35	-75	-26	-52	79	-34	-3
1.101667	-207	4404	-4147	-16602	-85	-5844	-6235	-9961	-239	-5718	-7955	-10567	66	-5889	-8909	-8839	-46	4425	3010	-16842	-271	-1989	10659	-17280	-188	-611	10097	-13566	-178	-1265	11335	-6243	-151	-129	-137	-67	-64	-59	-107	41	-151	17	35	-75	-27	-61	81	-32	-6
1.102500	-189	4376	-4095	-16527	-74	-5919	-6137	-9916	-177	-5869	-7814	-10582	-27	-5958	-8840	-8928	-60	4418	3152	-16765	-286	-2106	10579	-17005	-191	-851	10140	-13369	-204	-1414	11323	-6212	-151	-129	-120	-68	-66	-61	-104	41	-155	17	34	-76	-40	-60	81	-31	-5
1.103333	-178	4338	-4041	-16450	-62	-5997	-6033	-9880	-18	-6016	-7659	-10600	-75	-6037	-8770	-9024	-354	4409	3293	-16694	-257	-2223	10496	-16718	-102	-1090	10185	-13160	-130	-1554	11294	-6166	-153	-132	-124	-67	-62	-58	-103	42	-149	21	36	-73	-21	-57	84	-29	0
1.104167	-178	4298	-3984	-16396	-10	-6079	-5944	-9852	-14	-6162	-7515	-10618	50	-6129	-8696	-9110	-415	4408	3435	-16624	-422	-2352	10397	-16426	-35	-1335	10221	-12934	-139	-1694	11282	-6123	-147	-122	-119	-66	-64	-57	-101	43	-149	27	36	-67	-22	-56	85	-27	2
1.105000	-220	4242	-3929	-16336	-134	-6170	-5854	-9836	-75	-6312	-7384	-10655	-116	-6239	-8619	-9218	-475	4397	3578	-16568	-685	-2487	10330	-16131	-86	-1576	10263	-12695	-279	-1832	11252	-6077	-148	-125	-120	-72	-65	-61	-102	43	-151	22	40	-72	-24	-57	85	-28	-1
1.105833	-249	4176	-3870	-16287	-107	-6274	-5769	-9834	-69	-6466	-7265	-10683	-153	-6371	-8538	-9313	-268	4390	3709	-16527	183	-2632	10249	-15838	-80	-1815	10294	-12444	-365	-1961	11221	-6033	-149	-125	-121	-63	-62	-56	-107	43	-151	21	38	-73	-13	-58	86	-26	-3
1.106667	-254	4101	-3810	-16247	-156	-6390	-5690	-9834	-61	-6620	-7163	-10713	-222	-6516	-8454	-9406	-308	4380	3827	-16497	-39	-2779	10165	-15541	-55	-2042	10320	-12182	-178	-2076	11189	-5995	-127	-112	-126	-68	-68	-62	-109	41	-152	19	37	-78	-22	-57	85	-29	0
1.107500	-251	4018	-3747	-16204	-139	-6516	-5613	-9842	-95	-6769	-7077	-10764	-360	-6680	-8368	-9497	-259	4370	3942	-16476	-180	-2919	10083	-15239	-160	-2260	10346	-11910	-125	-2177	11159	-5961	-149	-124	-120	-66	-63	-50	-103	38	-152	21	36	-73	-23	-57	82	-30	-3
1.108333	-231	3928	-3709	-16167	-57	-6655	-5532	-9847	-56	-6921	-7005	-10815	-319	-6845	-8275	-9578	-219	4359	4037	-16473	-56	-3072	10000	-14944	-145	-2464	10361	-11636	-255	-2266	11132	-5913	-152	-126	-122	-63	-64	-60	-108	39	-152	18	33	-74	-24	-56	84	-28	-1
1.109167	-236	3828	-3616	-16137	-95	-6804	-5451	-9859	32	-7073	-6949	-10872	-306	-7041	-8185	-9658	-401	4349	4119	-16469	-67	-3221	9924	-14648	-99	-2658	10372	-11357	-246	-2338	11102	-5913	-149	-126	-121	-66	-65	-58	-104	41	-151	0	36	-77	-3	-55	86	-29	-1
1.110000	-205	3727	-3566	-16103	-98	-6974	-5347	-9870	-26	-7222	-6906	-10929	-310	-7232	-8092	-9721	-166	4338	4185	-16484	13	-3370	9845	-14357	-141	-2832	10375	-11079	-335	-2393	11077	-5902	-149	-122	-120	-63	-61	-57	-102	42	-149	17	36	-73	-19	-53	84	-25	1
1.110833	-183	3616	-3483	-16071	-100	-7149	-5292	-9882	-105	-7368	-6882	-10990	-378	-7440	-8002	-9804	-163	4325	4236	-16493	-190	-3522	9766	-14069	-170	-2997	10369	-10799	-247	-2436	11049	-5904	-149	-127	-119	-63	-60	-57	-102	42	-152	22	36	-76	-22	-53	84	-28	0
1.111667	-211	3500	-3439	-16047	-42	-7341	-5209	-9891	-53	-7524	-6870	-11055	-327	-7657	-7918	-9834	-406	4312	4265	-16513	66	-3675	9685	-13791	-172	-3145	10345	-10529	-63	-2462	11017	-5923	-142	-122	-118	-64	-61	-59	-101	42	-150	20	34	-74	-19	-53	86	-29	0
1.112500	-257	3384	-3354	-16016	24	-7538	-5127	-9899	13	-7672	-6869	-11117	-180	-7868	-7837	-9880	-136	4296	4276	-16522	194	-3827	9606	-13516	-199	-3281	10316	-10264	-129	-2474	10984	-5957	-150	-121	-118	-62	-60	-59	-101	40	-150	21	38	-70	-19	-56	87	-25	3
1.113333	-247	3266	-3291	-15987	-120	-7745	-5043	-9903	128	-7828	-6881	-11182	-283	-8096	-7765	-9915	-258	4282	4283	-16524	-662	-3986	9529	-13251	-234	-3412	10271	-10016	-170	-2474	10949	-6006	-146	-122	-119	-63	-63	-55	-101	42	-148	21	37	-76	-22	-57	86	-27	20
1.114167	-223	3141	-3234	-15967	-36	-7963	-4958	-9910	28	-7987	-6901	-11246	-299	-8326	-7710	-9947	-57	4260	4269	-16516	397	-4145	9447	-13001	-229	-3534	10211	-9776	-133	-2460	10903	-6075	-148	-127	-125	-66	-62	-63	-105	29	-150	19	29	-76	-28	-57	85	-27	0
1.115000	-238	3018	-3180	-15945	5	-8186	-4870	-9916	-217	-8150	-6937	-11306	-243	-8537	-7653	-9968	181	4235	4241	-16494	-22	-4302	9370	-12759	-288	-3652	10137	-9554	-180	-2454	10843	-6158	-154	-127	-124	-63	-63	-63	-107	35	-153	18	30	-77	-25	-63	79	-34	-1
1.115833	-201	2898	-3119	-15924	-65	-8404	-4787	-9924	-219	-8313	-6970	-11357	-378	-8750	-7608	-9982	133	4194	4216	-16452	-76	-4459	9306	-12523	-169	-3759	10054	-9336	-241	-2403	10793	-6249	-151	-126	-121	-64	-63	-62	-104	39	-153	19	35	-75	-28	-59	81	-30	0
1.116667	-230	2771	-3058	-15896	-116	-8612	-4696	-9920	-148	-8482	-7002	-11404	-404	-8956	-7572	-9983	-88	4194	4180	-16390	171	-4615	9230	-12302	-46	-3866	9960	-9138	-83	-2371	10722	-6359	-151	-126	-121	-65	-63	-60	-103	40	-154	16	33	-74	-25	-59	81	-30	-18
1.117500	-307	2672	-2995	-15876	-58	-8828	-4605	-9926	-137	-8653	-7044	-11446	-251	-9156	-7540	-9979	-63	4171	4143	-16314	167	-4777	9168	-12086	-94	-3973	9855	-8950	-50	-2331	10654	-6477	-146	-118	-116	-67	-64	-60	-104	38	-151	19	35	-78	-23	-58	85	-28	0
1.118333	-288	2565	-2925	-15860	-97	-9036	-4536	-9931	-168	-8836	-7086	-11488	-251	-9348	-7520	-9970	-231	4146	4104	-16220	-369	-4937	9111	-11880	-231	-4078	9746	-8780	-185	-2295	10562	-6607	-152	-129	-119	-66	-62	-58	-103	39	-150	21	32	-75	-18	-58	82	-28	1
1.119167	-263	2472	-2843	-15849	-104	-9238	-4460	-9944	-208	-9027	-7121	-11522	-243	-9531	-7508	-9955	-132	4124	4071	-16109	382	-5096	9059	-11696	-225	-4182	9619	-8620	-268	-2260	10463	-6738	-148	-128	-119	-73	-63	-53	-102	30	-151	19	34	-76	-22	-58	86	-31	0
1.120000	-229	2383	-2755	-15838	-116	-9429	-4392	-9959	-208	-9218	-7156	-11551	-232	-9705	-7501	-9933	-126	4102	4036	-15987	142	-5258	9012	-11517	-178	-4288	9499	-8474	-210	-2234	10357	-6883	-148	-125	-119	-68	-61	-59	-104	41	-148	21	35	-74	-19	-58	84	-28	0
1.120833	-254	2311	-2648	-15830	-60	-9616	-4333	-9979	-180	-9419	-7171	-11584	-224	-9871	-7504	-9901	-234	4085	4008	-15856	-194	-5422	8972	-11351	-222	-4391	9375	-8337	-158	-2215	10243	-7032	-149	-125	-119	-47	-63	-57	-104	37	-152	20	43	-79	-24	-58	81	-31	0
1.121667	-277	2244	-2539	-15828	-17	-9797	-4282	-10007	-149	-9626	-7217	-11596	-69	-10031	-7508	-9868	-109	4064	3981	-15725	261	-5587	8937	-11201	-242	-4499	9248	-8210	-238	-2203	10128	-7177	-152	-125	-121	-68	-62	-59	-104	38	-152	19	36	-76	-22	-60	82	-32	0
1.122500	-270	2196	-2405	-15827	-17	-9970	-4243	-10043	-94	-9825	-7241	-11606	-30	-10179	-7523	-9830	-150	4049	3961	-15594	154	-5749	8905	-11062	-249	-4607	9134	-8097	-210	-2211	10007	-7325	-151	-102	-122	-68	-62	-58	-104	44	-153	18	34	-78	-24	-62	79	-34	-1
1.123333	-242	2159	-2263	-15830	-100	-10141	-4212	-10089	-100	-10056	-7264	-11621	-119	-10316	-7534	-9784	-34	4032	3939	-15463	104	-5916	8895	-10938	-314	-4713	9019	-7989	-87	-2228	9887	-7467	-154	-128	-124	-73	-67	-62	-110	34	-156	16	29	-73	-27	-60	76	-32	-6
1.124167	-217	2137	-2106	-15829	-155	-10305	-4184	-10142	-225	-10275	-7292	-11620	-59	-10439	-7550	-9727	-22	4023	3920	-15341	66	-6075	8848	-10825	-351	-4813	8917	-7886	-125	-2256	9771	-7591	-149	-126	-119	-64	-61	-53	-103	34	-151	21	37	-74	-21	-57	84	-31	-3
1.125000	-248	2126	-1930	-15828	-98	-10461	-4176	-10192	-237	-10488	-7298	-11614	-288	-10544	-7559	-9658	-260	4015	3903	-15234	171	-6237	8823	-10730	-252	-4916	8813	-7798	-288	-2303	9658	-7713	-150	-124	-119	-65	-63	-56	-104	38	-152	20	37	-74	-23	-57	85	-31	0
1.125833	-214	2128	-1752	-15828	-74	-10618	-4177	-10258	-201	-10699	-7319	-11601	-284	-10644	-7578	-9593	-66	4006	3879	-15146	706	-6398	8788	-10655	-255	-5019	8713	-7718	-194	-2364	9550	-7823	-149	-127	-119	-64	-60	-55	-105	35	-149	21	23	-70	-22	-56	85	-28	0
1.126667	-170	2101	-1572	-15812	-103	-10774	-4191	-10328	-160	-10904	-7345	-11579	-254	-10730	-7596	-9506	-343	3996	3850	-15079	-566	-6563	8759	-10592	-327	-5122	8619	-7647	-81	-2442	9456	-7911	-149	-126	-117	-65	-62	-57	-103	41	-149	20	38	-73	-23	-53	97	-28	0
1.127500	-173	2149	-1387	-15825	-45	-10926	-4210	-10403	-127	-11103	-7332	-11552	-503	-10799	-7614	-9415	-155	3982	3810	-15037	78	-6725	8702	-10550	-268	-5226	8519	-7591	-137	-2537	9362	-7991	-150	-129	-119	-81	-61	-55	-104	38	-148	19	39	-73	-25	-55	86	-26	-1
1.128333	-178	2169	-1207	-15821	-28	-11084	-4246	-10481	-58	-11288	-7412	-11514	-419	-10851	-7634	-9311	195	3969	3757	-15014	294	-6888	8647	-10529	-241	-5333	8422	-7541	-112	-2640	9281	-8044	-148	-126	-117	-64	-62	-56	-103	42	-154	19	37	-74	-22	-53	92	-30	0
1.129167	-199	2188	-1030	-15816	-86	-11243	-4292	-10583	114	-11450	-7452	-11468	-228	-10891	-7654	-9203	-68	3953	3696	-15017	108	-7052	8579	-10511	-210	-5437	8328	-7505	-189	-2756	9207	-8086	-149	-125	-120	-64	-65	-59	-102	40	-138	21	36	-72	-23	-52	86	-26	-3
1.130000	-184	2213	-862	-15806	-74	-11399	-4344	-10644	174	-11600	-7501	-11415	-302	-10915	-7677	-9078	-247	3937	3625	-15045	-41	-7215	8486	-10515	-217	-5544	8225	-7482	-184	-2882	9140	-8106	-145	-121	-118	-64	-63	-57	-103	42	-149	22	38	-76	-25	-55	87	-27	2
1.130833	-173	2243	-712	-15800	12	-11553	-4405	-10727	160	-11728	-7562	-11355	-262	-10923	-7699	-8903	-144	3913	3539	-15101	54	-7382	8409	-10536	-200	-5658	8116	-7470	-40	-3021	9080	-8114	-149	-124	-126	-63	-61	-58	-91	38	-148	21	39	-72	-19	-53	85	-27	1
1.131667	-184	2268	-578	-15792	-87	-11707	-4477	-10813	183	-11839	-7620	-11292	-262	-10924	-7730	-8818	-242	3885	3437	-15175	-403	-7560	8302	-10570	-204	-5763	7995	-7472	-142	-3173	9017	-8107	-152	-125	-119	-66	-63	-61	-105	36	-154	20	37	-74	-26	-60	84	-27	-1
1.132500	-191	2292	-462	-15793	-133	-11856	-4559	-10898	161	-11926	-7689	-11218	-264	-10911	-7756	-8679	-133	3859	3332	-15270	179	-7717	8188	-10615	-230	-5899	7871	-7483	-342	-3319	8961	-8086	-148	-124	-115	-64	-64	-58	-107	39	-148	23	40	-74	-23	-53	87	-29	2
1.133333	-188	2317	-369	-15787	-28	-11991	-4638	-10980	212	-11984	-7744	-11144	-252	-10884	-7781	-8539	-22	3826	3215	-15379	1114	-7889	8061	-10674	-259	-6027	7736	-7511	-334	-3479	8897	-8056	-150	-122	-118	-69	-63	-57	-105	40	-150	21	36	-75	0	-57	84	-30	0
1.134167	-171	2338	-300	-15789	-53	-12121	-4726	-11066	192	-12022	-7825	-11070	-315	-10849	-7812	-8399	-171	3788	3087	-15509	2518	-8059	7924	-10741	-314	-6162	7588	-7554	-296	-3640	8831	-8023	-152	-125	-121	-60	-64	-65	-105	36	-155	20	36	-75	-23	-57	82	-30	-1
1.135000	-170	2357	-240	-15800	-80	-12242	-4820	-11148	180	-12041	-7871	-10994	-395	-10810	-7844	-8262	-1	3746	2956	-15647	2853	-8228	7780	-10813	-297	-6297	7434	-7604	-156	-3804	8758	-7987	-153	-126	-120	-67	-65	-59	-105	36	-152	19	35	-74	-23	-56	84	-31	-6
1.135833	-183	2379	-231	-15809	-52	-12346	-4919	-11226	181	-12038	-7928	-10917	-286	-10748	-7873	-8106	-109	3694	2826	-15787	1993	-8398	7638	-10889	-256	-6440	7272	-7662	-212	-3970	8676	-7944	-148	-127	-119	-67	-63	-57	-104	42	-154	17	37	-74	-23	-56	85	-28	0
1.136667	-162	2386	-228	-15834	-33	-12435	-5019	-11296	13	-12014	-7976	-10848	-155	-10717	-7905	-7997	-135	3661	2699	-15932	2010	-8566	7495	-10988	-272	-6579	7105	-7741	-323	-4140	8590	-7911	-147	-127	-120	-70	-61	-58	-103	39	-148	21	36	-73	-21	-57	81	-26	2
1.137500	-135	2419	-242	-15864	-14	-12509	-5123	-11364	-109	-11952	-8028	-10775	-168	-10665	-7934	-7879	-18	3612	2582	-16069	1732	-8731	7346	-11052	-253	-6728	6935	-7826	-288	-4307	8493	-7883	-151	-124	-118	-67	-62	-58	-102	38	-152	20	35	-77	-23	-56	86	-31	0
1.138333	-124	2437	-280	-15897	-10	-12570	-5231	-11430	-42	-11927	-8054	-10709	-197	-10615	-7965	-7775	-245	3560	2469	-16207	1073	-8894	7203	-11136	-271	-6867	6762	-7921	-326	-4477	8382	-7869	-146	-126	-118	-65	-63	-58	-102	42	-149	19	38	-73	-19	-56	84	-31	1
1.139167	-137	2455	-333	-15938	-52	-12612	-5344	-11484	-26	-11868	-8083	-10651	-181	-10562	-7997	-7682	-39	3499	2367	-16332	1296	-9051	7065	-11219	-308	-7011	6587	-8028	-274	-4652	8266	-7885	-148	-125	-121	-64	-62	-59	-119	43	-148	18	35	-76	-23	-58	82	-30	1
1.140000	-151	2465	-401	-15988	-38	-12640	-5455	-11531	-134	-11805	-8107	-10597	-161	-10510	-8024	-7608	-74	3429	2276	-16443	-13	-9204	6934	-11302	-307	-7164	6439	-8145	-252	-4821	8140	-7884	-152	-128	-122	-67	-65	-62	-108	40	-151	13	33	-79	-24	-59	80	-32	-3
1.140833	-144	2478	-480	-16045	-32	-12657	-5570	-11572	-183	-11736	-8126	-10544	-190	-10474	-8052	-7550	-144	3354	2202	-16532	104	-9341	6813	-11379	-204	-7281	6246	-8268	-366	-4995	8014	-7919	-152	-132	-126	-68	-63	-60	-107	42	-155	15	35	-76	-25	-62	77	-36	-6
1.141667	-158	2481	-568	-16099	-25	-12659	-5682	-11597	-310	-11671	-8138	-10493	-145	-10400	-8069	-7505	71	3271	2141	-16607	248	-9472	6700	-11457	-194	-7406	6084	-8401	-258	-5167	7886	-7974	-150	-131	-124	-67	-62	-60	-108	34	-154	15	33	-78	-24	-64	77	-33	-1
1.142500	-173	2491	-658	-16155	-58	-12648	-5789	-11620	-408	-11607	-8143	-10443	-190	-10351	-8089	-7480	-82	3179	2092	-16658	-367	-9594	6595	-11529	-285	-7522	5930	-8541	-147	-5336	7754	-8059	-150	-131	-130	-65	-64	-62	-109	37	-151	15	33	-78	-23	-63	79	-33	-3
1.143333	-145	2487	-750	-16215	-74	-12628	-5907	-11614	-455	-11549	-8145	-10397	-287	-10300	-8103	-7451	-139	3079	2053	-16687	-566	-9707	6497	-11597	-303	-7630	5789	-8685	-208	-5504	7625	-8148	-151	-130	-121	-67	-69	-61	-105	38	-159	15	30	-79	-24	-59	84	-29	-3
1.144167	-133	2482	-848	-16292	-51	-12605	-6015	-11596	-500	-11490	-8147	-10349	-257	-10245	-8112	-7464	-109	2970	2021	-16695	-638	-9802	6408	-11661	-239	-7724	5657	-8835	-240	-5662	7498	-8267	-146	-129	-124	-65	-61	-58	-103	41	-151	18	34	-75	-22	-57	82	-29	-1
1.145000	-143	2465	-938	-16326	-31	-12573	-6122	-11568	-421	-11445	-8151	-10298	-246	-10196	-8123	-7479	-299	2854	1996	-16678	-1240	-9894	6320	-11729	-316	-7814	5530	-8989	-369	-5823	7372	-8413	-149	-129	-120	-65	-60	-61	-103	41	-149	18	34	-78	-22	-59	85	-29	-1
1.145833	-142	2432	-1030	-16380	-121	-12543	-6226	-11523	-345	-11409	-8152	-10241	-406	-10150	-8130	-7503	-251	2727	1970	-16649	-908	-9979	6231	-11794	-311	-7894	5424	-9152	-358	-5978	7253	-8584	-149	-130	-119	-65	-61	-59	-124	39	-135	18	36	-76	-24	-57	85	-29	0
1.146667	-109	2397	-1132	-16431	-50	-12512	-6320	-11462	-369	-11383	-8155	-10184	-397	-10109	-8139	-7549	58	2599	1941	-16600	-601	-10050	6154	-11857	-168	-7970	5321	-9316	-255	-6127	7131	-8780	-148	-124	-122	-65	-62	-55	-104	41	-148	16	35	-78	-22	-55	84	-26	0
1.147500	-116	2347	-1189	-16483	-28	-12487	-6413	-11394	-376	-11364	-8159	-10121	-352	-10076	-8146	-7593	-130	2468	1902	-16538	-1247	-10120	6041	-11928	-188	-8039	5231	-9483	-333	-6264	7027	-8997	-145	-111	-125	-66	-62	-60	-108	41	-150	13	34	-77	-19	-57	85	-29	-1
1.148333	-130	2284	-1265	-16517	-36	-12467	-6498	-11293	-253	-11355	-8170	-10058	-225	-10056	-8155	-7653	-127	2327	1868	-16462	-1123	-10189	5935	-11999	-220	-8107	5152	-9659	-355	-6400	6892	-9240	-149	-130	-126	-68	-64	-64	-109	38	-151	15	34	-77	-25	-58	80	-33	-1
1.149167	-139	2207	-1331	-16553	-81	-12454	-6572	-11188	-153	-11352	-8176	-9985	-109	-10038	-8158	-7713	-179	2190	1799	-16384	-1090	-10252	5822	-12066	-160	-8169	5085	-9828	-219	-6492	6780	-9498	-151	-130	-120	-65	-62	-61	-109	39	-154	16	34	-77	-23	-58	85	-29	-4
1.150000	-167	2123	-1392	-16580	-98	-12436	-6630	-11061	-133	-11354	-8181	-9907	-282	-10030	-8159	-7769	-208	2057	1726	-16299	-1144	-10313	5699	-12135	-211	-8230	5025	-10005	-236	-6627	6661	-9778	-149	-127	-122	-65	-62	-56	-107	40	-151	18	33	-76	-22	-59	81	-60	1
1.150833	-151	2025	-1447	-16599	-44	-12430	-6683	-10924	-122	-11358	-8189	-9822	-346	-10033	-8158	-7829	-14	1929	1645	-16220	-1157	-10379	5566	-12208	-314	-8294	4978	-10185	-232	-6729	6545	-10071	-150	-130	-119	-67	-90	-60	-108	60	-153	18	36	-75	-23	-57	82	-31	0
1.151667	-151	1915	-1495	-16621	-64	-12427	-6718	-10771	-212	-11371	-8194	-9741	-269	-10058	-8152	-7886	-50	1803	1548	-16145	-1438	-10454	5421	-12279	-266	-8353	4933	-10369	-127	-6821	6424	-10374	-151	-129	-121	-66	-61	-59	-104	40	-150	20	35	-74	-17	-56	85	-28	-1
1.152500	-176	1794	-1543	-16635	-87	-12430	-6744	-10597	-196	-11388	-8198	-9653	-147	-10093	-8141	-7935	-66	1688	1436	-16078	-835	-10518	5264	-12343	-94	-8421	4896	-10554	-145	-6903	6286	-10685	-149	-130	-120	-66	-61	-58	-104	43	-151	17	35	-75	-18	-53	88	-27	1
1.153333	-158	1662	-1593	-16644	-23	-12434	-6758	-10421	-86	-11403	-8209	-9570	-77	-10143	-8131	-7981	-34	1579	1315	-16027	-1521	-10596	5104	-12408	-219	-8488	4870	-10743	-83	-6984	6177	-11004	-152	-129	-121	-67	-62	-59	-103	39	-149	20	37	-74	-21	-52	85	-27	0
1.154167	-172	1525	-1644	-16655	-67	-12446	-6761	-10238	-21	-11419	-8214	-9491	-135	-10212	-8109	-8018	-321	1481	1187	-15990	-1614	-10683	4930	-12475	-304	-8564	4842	-10943	6	-7061	6045	-11324	-154	-129	-124	-75	-67	-59	-107	39	-153	17	35	-79	-24	-57	82	-31	-5
1.155000	-162	1377	-1694	-16661	-73	-12460	-6752	-10040	-31	-11433	-8222	-9413	-99	-10292	-8084	-8047	-147	1388	1054	-15967	-746	-10769	4757	-12534	-217	-8630	4826	-11142	81	-7134	5911	-11640	-149	-128	-124	-72	-65	-60	-108	38	-150	19	34	-78	-24	-59	80	-38	0
1.155833	-107	1230	-1746	-16661	-42	-12473	-6731	-9835	-130	-11446	-8223	-9342	-249	-10382	-8051	-8060	-225	1312	924	-15953	-1166	-10863	4585	-12588	-243	-8712	4810	-11349	219	-7205	5781	-11946	-149	-126	-121	-76	-65	-60	-108	38	-153	19	35	-79	-22	-60	81	-33	3
1.156667	-95	1080	-1802	-16665	-12	-12486	-6696	-9625	-111	-11457	-8226	-9277	-328	-10483	-8010	-8068	-141	1243	799	-15960	-1169	-10962	4413	-12643	-277	-8792	4795	-11566	227	-7280	5647	-12246	-153	-129	-127	-70	-64	-62	-109	36	-154	15	30	-77	-26	-60	80	-34	-5
1.157500	-114	945	-1865	-16669	-13	-12497	-6654	-9400	-95	-11470	-8223	-9221	-283	-10592	-7964	-8062	-148	1183	684	-15972	-1048	-11059	4250	-12690	-285	-8869	4805	-11784	208	-7361	5523	-12530	-150	-126	-122	-66	-63	-59	-110	38	-151	18	34	-74	-24	-60	77	-34	-4
1.158333	-117	786	-1926	-16665	-32	-12498	-6594	-9195	-128	-11476	-8212	-9169	-219	-10705	-7909	-8052	-288	1134	581	-16001	-1479	-11165	4095	-12736	-300	-8950	4791	-12011	180	-7447	5403	-12796	-151	-125	-121	-66	-62	-58	-107	39	-158	17	25	-75	-21	-57	82	-31	-4
1.159167	-131	646	-1992	-16663	-141	-12500	-6525	-8980	-122	-11484	-8199	-9129	-228	-10813	-7852	-8034	-275	1091	492	-16021	-1353	-11263	3954	-12786	-229	-9029	4788	-12244	232	-7541	5287	-13044	-155	-128	-120	-68	-60	-55	-108	38	-150	18	33	-74	-17	-61	79	-33	1
1.160000	-153	518	-2061	-16662	13	-12496	-6452	-8772	-78	-11492	-8181	-9098	-194	-10923	-7792	-8006	266	1052	421	-16052	-559	-11363	3828	-12832	-221	-9115	4792	-12486	202	-7655	5184	-13274	-147	-126	-121	-67	-62	-61	-103	37	-150	16	35	-75	-25	-59	80	-35	2
1.160833	-99	397	-2129	-16661	15	-12488	-6365	-8564	71	-11501	-8155	-9082	-248	-11024	-7730	-7981	187	1015	373	-16079	-979	-11463	3720	-12884	-207	-9185	4792	-12743	111	-7779	5093	-13480	-147	-130	-112	-64	-60	-58	-107	36	-150	12	36	-74	-22	-58	80	-30	-3
1.161667	-142	286	-2198	-16658	-61	-12477	-6273	-8363	34	-11511	-8124	-9069	-315	-11121	-7671	-7946	36	984	354	-16102	-1016	-11557	3644	-12944	-102	-9262	4793	-13007	96	-7919	5012	-13671	-150	-128	-121	-68	-62	-61	-109	36	-149	13	32	-78	-19	-46	79	-32	0
1.162500	-191	191	-2266	-16656	-1	-12457	-6172	-8168	-131	-11521	-8079	-9067	-367	-11204	-7610	-7915	121	953	336	-16113	-924	-11648	3556	-13011	-87	-9336	4798	-13277	-30	-8074	4946	-13839	-152	-129	-121	-72	-60	-58	-107	35	-151	15	34	-79	-21	-60	80	-34	-5
1.163333	-151	112	-2326	-16655	-56	-12432	-6067	-7983	-78	-11536	-8033	-9070	-436	-11272	-7567	-7883	168	918	350	-16134	-872	-11729	3505	-13089	-95	-9413	4806	-13562	-84	-8247	4894	-13986	-148	-129	-119	-66	-61	-59	-124	37	-147	16	32	-76	-24	-60	78	-33	-1
1.164167	-120	55	-2384	-16654	-61	-12402	-5950	-7811	-60	-11546	-7969	-9077	-325	-11323	-7494	-7853	361	884	388	-16110	-736	-11809	3477	-13176	-128	-9484	4814	-13868	-59	-8434	4857	-14114	-146	-126	-120	-63	-65	-58	-107	37	-148	19	35	-74	-22	-56	80	-29	-1
1.165000	-147	8	-2429	-16649	-24	-12368	-5835	-7647	-51	-11559	-7904	-9093	-194	-11362	-7446	-7827	106	842	438	-16093	-891	-11890	3462	-13280	-171	-9557	4815	-14148	1	-8641	4823	-14231	-153	-129	-121	-66	-66	-59	-109	34	-155	16	34	-78	-26	-63	76	-31	-3
1.165833	-145	-22	-2471	-16644	-79	-12338	-5719	-7500	-57	-11578	-7828	-9113	-100	-11386	-7398	-7809	-17	796	508	-16063	-246	-11951	3472	-13393	-100	-9633	4824	-14450	-24	-8862	4807	-14327	-146	-127	-116	-67	-85	-59	-109	38	-149	16	36	-78	-16	-58	82	-32	3
1.166667	-116	-35	-2494	-16633	54	-12292	-5592	-7367	-105	-11593	-7750	-9125	-111	-11394	-7347	-7792	233	742	592	-15998	-384	-12011	3492	-13528	-108	-9710	4828	-14767	-121	-9100	4793	-14415	-149	-130	-119	-66	-62	-59	-107	39	-150	15	35	-74	-23	-57	81	-28	0
1.167500	-122	-32	-2512	-16619	-38	-12253	-5474	-7244	-126	-11614	-7669	-9138	-323	-11385	-7296	-7781	-170	676	688	-15979	-867	-12067	3530	-13674	-161	-9790	4834	-15089	-228	-9349	4777	-14492	-151	-127	-119	-65	-63	-60	-108	36	-154	19	35	-76	-24	-58	82	-31	2
1.168333	-143	-13	-2516	-16609	-98	-12213	-5353	-7140	-51	-11634	-7580	-9154	-397	-11371	-7250	-7794	-18	606	783	-15931	181	-12120	3581	-13839	-97	-9880	4838	-15418	-259	-9610	4786	-14563	-149	-127	-118	-65	-59	-60	-107	38	-149	20	36	-100	-18	-59	88	-31	-3
1.169167	-165	15	-2523	-16567	-14	-12169	-5238	-7048	-82	-11647	-7487	-9168	-357	-11349	-7205	-7780	-1	526	896	-15887	-222	-12175	3644	-14018	-96	-9977	4840	-15750	-212	-9893	4784	-14626	-147	-127	-120	-60	-63	-59	-104	38	-151	16	33	-76	-24	-55	82	-28	0
1.170000	-193	53	-2488	-16570	13	-12126	-5122	-6966	-136	-11675	-7398	-9178	-316	-11316	-7154	-7790	-45	435	997	-15844	-211	-12229	3719	-14209	-96	-10077	4845	-16086	-225	-10170	4780	-14680	-148	-126	-121	-64	-61	-59	-107	42	-149	18	36	-74	-5	-55	86	-27	1
1.170833	-206	105	-2458	-16545	-75	-12089	-5016	-6899	-55	-11690	-7313	-9184	-372	-11287	-7101	-7798	57	343	1107	-15808	-63	-12278	3802	-14418	-59	-10191	4847	-16426	-152	-10467	4776	-14726	-149	-124	-115	-63	-59	-59	-103	42	-155	19	36	-74	-21	-53	86	-30	0
1.171667	-222	160	-2415	-16518	-5	-12047	-4912	-6842	-42	-11707	-7222	-9187	-171	-11254	-7045	-7815	167	241	1218	-15782	-329	-12333	3896	-14636	-50	-10310	4855	-16773	-120	-10774	4770	-14768	-148	-122	-117	-65	-61	-56	-101	39	-151	22	38	-74	-17	-56	94	-51	2
1.172500	-184	227	-2351	-16487	-74	-12010	-4820	-6802	-67	-11729	-7139	-9191	19	-11228	-6986	-7833	-133	139	1310	-15771	-843	-12391	3994	-14873	-24	-10446	4859	-17121	-126	-11087	4763	-14799	-146	-125	-119	-63	-60	-56	-100	43	-147	18	40	-73	-18	-55	85	-27	2
1.173333	-182	296	-2300	-16459	-90	-11974	-4733	-6768	24	-11744	-7057	-9190	162	-11205	-6921	-7859	36	16	1394	-15777	-597	-12456	4100	-15120	-38	-10592	4867	-17465	-149	-11407	4749	-14827	-150	-125	-122	-66	-70	-62	-102	40	-151	19	43	-76	-23	-56	85	-30	-1
1.174167	-202	367	-2229	-16428	-74	-11950	-4660	-6748	5	-11764	-6983	-9191	268	-11197	-6854	-7888	76	-74	1473	-15793	-1067	-12519	4211	-15375	-79	-10742	4879	-17809	-169	-11722	4736	-14842	-151	-125	-122	-67	-64	-60	-109	39	-153	20	34	-76	-26	-57	79	-32	-1
1.175000	-154	445	-2148	-16394	-122	-11917	-4593	-6733	-66	-11780	-6912	-9180	215	-11191	-6783	-7917	82	-180	1544	-15829	-1060	-12587	4327	-15639	-64	-10913	4895	-18145	-224	-12055	4724	-14847	-154	-128	-122	-67	-65	-61	-111	37	-153	19	35	-75	-23	-57	84	-32	0
1.175833	-111	526	-2061	-16354	-103	-11881	-4534	-6724	-69	-11789	-6843	-9174	110	-11194	-6705	-7946	85	-266	1609	-15880	-853	-12650	4451	-15905	-60	-11069	4914	-18473	-227	-12380	4719	-14837	-152	-122	-119	-66	-62	-58	-105	41	-153	19	38	-73	-22	-53	85	-30	-5
1.176667	-121	608	-1971	-16322	-114	-11853	-4485	-6723	-53	-11798	-6782	-9164	-67	-11210	-6627	-7979	126	-355	1660	-15952	-964	-12718	4577	-16180	1	-11241	4938	-18792	-160	-12704	4723	-14817	-147	-125	-119	-65	-61	-59	-105	41	-151	19	36	-96	-23	-53	84	-29	2
1.177500	-108	685	-1876	-16283	-93	-11825	-4447	-6724	-147	-11805	-6723	-9156	-155	-11238	-6542	-8020	241	-442	1712	-16035	-688	-12780	4709	-16458	18	-11418	4981	-19101	-256	-13036	4727	-14786	-149	-128	-120	-66	-62	-58	-105	42	-151	21	37	-74	-21	-53	86	-29	-3
1.178333	-109	758	-1782	-16260	-67	-11799	-4417	-6735	-112	-11812	-6671	-9147	-38	-11276	-6469	-8055	57	-518	1750	-16135	-651	-12837	4840	-16742	-46	-11583	5007	-19393	-350	-13328	4747	-14744	-149	-121	-117	-65	-61	-58	-108	43	-152	19	50	-72	-23	-55	85	-28	1
1.179167	-101	832	-1689	-16236	-133	-11769	-4393	-6746	-127	-11814	-6622	-9141	-45	-11319	-6391	-8099	-80	-591	1789	-16249	-277	-12885	4970	-17025	-1	-11751	5051	-19668	-211	-13630	4780	-14705	-149	-126	-119	-63	-60	-57	-102	40	-147	23	40	-73	-21	-56	87	-26	3
1.180000	-35	903	-1593	-16218	-73	-11741	-4376	-6763	-187	-11810	-6577	-9136	184	-11373	-6317	-8147	231	-656	1824	-16394	-51	-12924	5104	-17310	-12	-11910	5103	-19926	-152	-13914	4828	-14637	-149	-124	-117	-65	-60	-56	-104	41	-149	21	38	-69	-22	-50	85	-28	-3
1.180833	-61	963	-1502	-16207	-44	-11734	-4366	-6785	-59	-11798	-6538	-9133	339	-11438	-6251	-8202	-80	-714	1852	-16516	-702	-12951	5229	-17593	-104	-12060	5157	-20163	-191	-14188	4895	-14576	-148	-143	-121	-69	-65	-57	-107	41	-151	16	36	-76	-23	-55	82	-29	-3
1.181667	-85	1015	-1417	-16199	-92	-11690	-4362	-6811	-77	-11795	-6502	-9134	317	-11505	-6193	-8264	47	-774	1884	-16660	491	-12963	5349	-17879	-146	-12200	5224	-20378	-252	-14440	4975	-14519	-154	-129	-124	-67	-67	-60	-109	35	-161	13	33	-63	-27	-59	75	-31	-4
1.182500	-78	1063	-1333	-16205	-128	-11662	-4347	-6837	-149	-11779	-6467	-9133	362	-11579	-6140	-8330	133	-827	1921	-16811	80	-12962	5468	-18160	-129	-12325	5290	-20560	-324	-14665	5081	-14455	-155	-130	-124	-68	-72	-62	-108	37	-155	18	36	-78	-25	-57	79	-33	-4
1.183333	-144	1106	-1248	-16206	-121	-11635	-4354	-6866	-168	-11763	-6428	-9130	315	-11639	-6093	-8402	-134	-877	1962	-16964	-44	-12944	5579	-18438	-65	-12431	5379	-20723	-341	-14865	5207	-14394	-149	-129	-126	-67	-60	-58	-105	37	-149	15	30	-77	-25	-59	78	-32	-5
1.184167	-206	1140	-1172	-16218	-215	-11603	-4353	-6898	-152	-11743	-6391	-9124	405	-11714	-6054	-8480	-189	-922	2014	-17118	113	-12917	5683	-18714	-77	-12523	5469	-20849	-219	-15035	5360	-14342	-148	-127	-118	-63	-62	-57	-109	40	-149	21	39	-76	-18	-57	84	-26	2
1.185000	-228	1170	-1100	-16239	-112	-11584	-4340	-6932	-153	-11726	-6357	-9121	406	-11789	-6022	-8565	-130	-978	2072	-17271	27	-12882	5780	-18980	-77	-12605	5562	-20955	-34	-15175	5511	-14295	-151	-126	-119	-63	-62	-57	-105	40	-149	22	38	-76	-28	-58	81	-31	-4
1.185833	-293	1191	-1040	-16264	-84	-11566	-4325	-7003	-133	-11710	-6326	-9116	36	-11855	-6002	-8652	-342	-1016	2134	-17429	-333	-12844	5863	-19247	-97	-12673	5660	-21034	-46	-15285	5686	-14261	-153	-125	-119	-64	-56	-53	-104	35	-155	19	36	-74	-19	-57	84	-28	0
1.186667	-352	1209	-982	-16294	-64	-11548	-4305	-7012	-94	-11695	-6294	-9110	-104	-11917	-5993	-8767	-224	-1063	2212	-17581	619	-12813	5938	-19503	-119	-12732	5758	-21085	-86	-15369	5869	-14240	-150	-128	-117	-61	-62	-60	-99	38	-152	20	36	-52	-25	-55	80	-30	-1
1.187500	-368	1218	-931	-16333	-44	-11535	-4282	-7056	-124	-11691	-6262	-9103	-73	-11979	-5994	-8847	-180	-1109	2296	-17729	467	-12783	6003	-19779	-208	-12792	5857	-21112	-158	-15426	6064	-14225	-149	-130	-119	-64	-64	-60	-105	37	-150	17	34	-75	-26	-58	82	-29	0
1.188333	-300	1222	-890	-16375	-112	-11535	-4250	-7103	-141	-11693	-6232	-9096	50	-12037	-6002	-8948	-139	-1157	2384	-17874	333	-12771	6067	-20012	-181	-12845	5960	-21121	-125	-15459	6261	-14220	-149	-130	-125	-66	-62	-72	-103	42	-152	19	34	-75	-23	-60	82	-30	-1
1.189167	-234	1224	-853	-16414	-117	-11535	-4210	-7155	-190	-11700	-6205	-9086	15	-12089	-6020	-9049	-9	-1195	2484	-18007	793	-12776	6112	-20256	-195	-12911	6063	-21107	-32	-15470	6454	-14222	-151	-156	-118	-65	-61	-60	-102	38	-152	20	34	-77	-24	-60	84	-30	-4
1.190000	-240	1218	-826	-16463	-136	-11544	-4161	-7208	-122	-11719	-6179	-9073	-114	-12138	-6054	-9153	20	-1240	2593	-18134	799	-12811	6148	-20493	-346	-12992	6142	-21074	-44	-15482	6642	-14228	-154	-132	-124	-66	-66	-64	-108	37	-152	13	30	-76	-56	-63	79	-32	-1
1.190833	-204	1210	-805	-16507	-100	-11564	-4106	-7265	-9	-11750	-6155	-9058	-122	-12183	-6079	-9247	30	-1281	2702	-18240	1064	-12875	6176	-20715	-341	-13087	6221	-21021	29	-15488	6822	-14225	-149	-129	-120	-64	-60	-59	-105	39	-152	20	35	-74	-24	-61	81	-31	0
1.191667	-208	1198	-789	-16544	-13	-11588	-4039	-7318	-24	-11780	-6127	-9034	-73	-12226	-6112	-9336	-5	-1314	2822	-18352	989	-12977	6189	-20926	-191	-13214	6289	-20953	16	-15498	6979	-14222	-150	-128	-121	-66	-64	-60	-108	41	-147	17	45	-75	-22	-59	81	-29	1
1.192500	-206	1180	-786	-16583	-27	-11622	-3972	-7372	0	-11824	-6109	-9013	-171	-12270	-6161	-9416	-138	-1349	2934	-18411	813	-13120	6194	-21128	-114	-13377	6339	-20884	-52	-15526	7116	-14208	-149	-126	-120	-64	-60	-60	-104	41	-148	20	34	-75	-21	-58	84	-31	-3
1.193333	-220	1154	-792	-16618	-45	-11668	-3901	-7432	52	-11875	-6103	-8991	-237	-12286	-6205	-9488	67	-1374	3046	-18468	1180	-13303	6187	-21315	-53	-13584	6367	-20782	-57	-15579	7226	-14168	-150	-129	-125	-65	-60	-61	-105	38	-153	16	34	-74	-19	-58	84	-31	0
1.194167	-220	1115	-817	-16647	-66	-11725	-3832	-7490	35	-11937	-6084	-8967	-401	-12358	-6261	-9555	-50	-1423	3156	-18506	381	-13536	6161	-21485	-135	-13838	6371	-20680	-190	-15668	7293	-14113	-151	-131	-124	-67	-65	-60	-109	38	-150	17	32	-77	-22	-60	79	-32	-4
1.195000	-204	1072	-849	-16672	-32	-11788	-3768	-7546	-27	-12000	-6079	-8946	-391	-12407	-6329	-9601	-93	-1450	3256	-18520	1560	-13808	6125	-21631	-130	-14140	6348	-20578	-508	-15798	7332	-14023	-149	-129	-122	-67	-67	-61	-107	37	-155	13	33	-75	-26	-59	81	-28	-3
1.195833	-91	1016	-893	-16691	-11	-11856	-3701	-7594	-44	-12056	-6076	-8922	-208	-12453	-6371	-9634	175	-1485	3352	-18509	1483	-14112	6075	-21757	-116	-14489	6302	-20466	-534	-15964	7327	-13898	-149	-129	-124	-86	-62	-59	-107	38	-153	16	37	-76	-22	-59	84	-30	-3
1.196667	-32	949	-955	-16708	-47	-11933	-3638	-7646	-55	-12120	-6080	-8898	-216	-12508	-6424	-9657	78	-1507	3442	-18469	573	-14451	6011	-21866	-201	-14890	6221	-20346	-197	-16182	7280	-13740	-148	-128	-120	-67	-62	-61	-107	24	-150	17	35	-74	-23	-60	84	-29	0
1.197500	-70	863	-1038	-16721	-96	-12013	-3584	-7693	-70	-12175	-6086	-8877	-277	-12563	-6484	-9669	-79	-1542	3520	-18421	424	-14819	5926	-21957	-307	-15330	6106	-20219	-117	-16448	7188	-13543	-151	-129	-122	-68	-63	-62	-104	37	-149	17	35	-76	-22	-60	81	-29	1
1.198333	-41	776	-1135	-16730	-68	-12100	-3536	-7735	-87	-12233	-6094	-8863	-263	-12622	-6534	-9670	91	-1568	3590	-18347	849	-15210	5832	-22011	-509	-15813	5968	-20096	-52	-16756	7053	-13309	-154	-129	-122	-72	-66	-63	-108	34	-154	4	41	-79	-27	-62	79	-30	-1
1.199167	-19	687	-1256	-16734	-134	-12185	-3497	-7778	-40	-12279	-6098	-8843	-361	-12676	-6579	-9660	-61	-1592	3652	-18253	361	-15610	5725	-22052	-469	-16321	5798	-19965	-113	-17100	6882	-13031	-142	-127	-119	-68	-66	-62	-107	39	-153	18	36	-77	-22	-61	81	-30	-3
1.200000	-47	533	-1392	-16738	-94	-12260	-3456	-7813	64	-12318	-6103	-8827	-461	-12736	-6620	-9605	11	-1614	3711	-18152	630	-16009	5608	-22070	-172	-16850	5593	-19819	-196	-17470	6660	-12717	-149	-127	-121	-66	-64	-60	-103	37	-156	15	36	-78	-26	-58	78	-33	0
1.200833	-51	389	-1549	-16742	-28	-12342	-3426	-7842	29	-12356	-6108	-8810	-410	-12788	-6653	-9620	111	-1634	3761	-18021	403	-16400	5477	-22069	-95	-17385	5377	-19676	-60	-17862	6402	-12370	-151	-129	-122	-70	-63	-60	-105	34	-154	16	33	-76	-24	-59	81	-30	0
1.201667	-57	235	-1734	-16745	-148	-12409	-3398	-7875	-59	-12380	-6110	-8797	-435	-12833	-6688	-9592	-126	-1654	3806	-17894	-306	-16775	5334	-22046	-115	-17918	5100	-19526	-125	-18265	6116	-11995	-154	-129	-121	-68	-63	-61	-105	36	-156	17	32	-62	-23	-58	80	-31	-6
1.202500	-77	59	-1935	-16748	-193	-12476	-3379	-7900	-94	-12401	-6103	-8784	-438	-12876	-6691	-9564	-92	-1671	3850	-17762	-189	-17129	5183	-22007	-92	-18434	4817	-19366	-197	-18665	5798	-11597	-150	-127	-122	-66	-64	-59	-109	35	-154	16	33	-76	-24	-57	79	-31	4
1.203333	-126	-130	-2153	-16754	-203	-12532	-3356	-7915	-137	-12417	-6094	-8768	-400	-12904	-6690	-9536	-55	-1685	3892	-17629	-180	-17454	5028	-21946	-183	-18915	4516	-19198	-86	-19035	5463	-11185	-153	-130	-113	-65	-65	-61	-92	38	-154	17	34	-76	-19	-57	82	-30	-3
1.204167	-162	-329	-2388	-16762	-163	-12580	-3336	-7928	-168	-12428	-6078	-8750	-389	-12924	-6677	-9506	32	-1699	3936	-17498	-39	-17743	4865	-21864	-230	-19356	4203	-19016	-52	-19377	5116	-10762	-148	-129	-119	-66	-61	-58	-102	38	-152	18	35	-75	-16	-56	86	-30	-1
1.205000	-201	-539	-2637	-16772	-108	-12625	-3313	-7933	-133	-12433	-6060	-8730	-446	-12934	-6654	-9481	121	-1710	3973	-17375	30	-17998	4697	-21765	-199	-19736	3875	-18823	96	-19686	4752	-10346	-146	-125	-120	-64	-63	-62	-103	40	-150	17	38	-70	-22	-52	85	-29	0
1.205833	-178	-761	-2899	-16784	-118	-12664	-3294	-7930	-34	-12442	-6040	-8716	-431	-12934	-6614	-9454	-27	-1724	4016	-17262	-96	-18215	4519	-21653	-134	-20062	3537	-18617	373	-19944	4387	-9946	-145	-126	-122	-63	-59	-58	-103	40	-150	15	38	-73	-24	-58	85	-29	-1
1.206667	-91	-996	-3162	-16806	-114	-12701	-3272	-7924	-98	-12450	-6013	-8692	-414	-12928	-6566	-9430	61	-1739	4051	-17158	887	-18394	4338	-21523	-6	-20320	3198	-18390	539	-20140	4030	-9558	-151	-130	-124	-66	-65	-60	-113	37	-154	15	33	-67	-23	-58	82	-32	-4
1.207500	-113	-1235	-3426	-16824	-115	-12736	-3255	-7914	-211	-12462	-5988	-8669	-617	-12909	-6501	-9406	-93	-1758	4088	-17060	452	-18532	4169	-21366	3	-20502	2864	-18131	403	-20272	3686	-9196	-151	-128	-121	-64	-64	-60	-105	39	-153	19	34	-75	-25	-65	82	-30	-3
1.208333	-17	-1476	-3686	-16844	-108	-12769	-3228	-7885	-199	-12473	-5956	-8637	-661	-12878	-6417	-9380	-133	-1780	4120	-16981	571	-18639	3965	-21196	-64	-20611	2533	-17876	-105	-20334	3362	-8877	-147	-128	-122	-65	-63	-62	-110	36	-152	16	34	-73	-24	-58	84	-29	-4
1.209167	309	-1729	-3940	-16868	-91	-12799	-3199	-7851	-230	-12495	-5925	-8606	-346	-12842	-6328	-9350	159	-1806	4152	-16912	594	-18709	3780	-21000	-170	-20650	2220	-17588	-713	-20323	3061	-8593	-149	-125	-122	-62	-63	-58	-103	37	-151	19	34	-72	-21	-55	82	-30	0
1.210000	383	-1972	-4179	-16888	-125	-12837	-3179	-7811	-155	-12518	-5896	-8572	-384	-12803	-6249	-9322	-77	-1838	4179	-16849	-57	-18756	3587	-20789	-288	-20605	1919	-17279	-1002	-20252	2783	-8353	-149	-126	-120	-64	-59	-61	-104	19	-151	16	36	-74	-43	-57	86	-29	0
1.210833	236	-2221	-4428	-16914	-47	-12881	-3155	-7760	-99	-12551	-5870	-8536	-407	-12763	-6118	-9287	-197	-1878	4201	-16806	-254	-18778	3398	-20556	-382	-20502	1637	-16948	-944	-20115	2537	-8168	-149	-128	-120	-64	-61	-58	-105	40	-153	21	35	-75	-21	-56	85	-27	1
1.211667	174	-2467	-4594	-16939	-31	-12931	-3133	-7705	-173	-12592	-5844	-8501	-273	-12718	-6005	-9247	-36	-1920	4214	-16770	158	-18775	3208	-20302	-325	-20338	1373	-16596	-784	-19916	2332	-8028	-149	-125	-124	-61	-58	-50	-127	40	-149	18	34	-46	-16	-57	85	-28	1
1.212500	115	-2727	-4769	-16959	-66	-12990	-3117	-7641	-93	-12641	-5818	-8460	-229	-12695	-5886	-9208	-117	-1969	4225	-16741	-222	-18760	3014	-20025	-300	-20123	1130	-16229	-580	-19673	2161	-7940	-148	-127	-120	-60	-61	-58	-101	42	-146	21	36	-70	-22	-56	87	-27	1
1.213333	39	-2946	-4904	-16990	-92	-13060	-3105	-7578	-133	-12697	-5792	-8421	-217	-12678	-5768	-9161	-144	-2022	4225	-16720	49	-18729	2826	-19731	-338	-19868	936	-15845	-447	-19388	2030	-7904	-147	-128	-120	-61	-56	-57	-102	41	-151	20	35	-74	-21	-57	86	-30	1
1.214167	-6	-3180	-5019	-17022	-6	-13142	-3102	-7511	-147	-12774	-5768	-8384	-134	-12676	-5661	-9117	-55	-2079	4215	-16711	498	-18687	2611	-19423	-300	-19587	768	-15455	-410	-19073	1932	-7915	-150	-128	-122	-68	-68	-58	-104	41	-150	18	34	-74	-21	-59	84	-30	0
1.215000	-27	-3403	-5095	-17056	-14	-13234	-3109	-7449	-60	-12857	-5747	-8353	-220	-12676	-5556	-9070	-271	-2140	4204	-16686	202	-18639	2454	-19100	-242	-19284	606	-15052	-382	-18740	1870	-7967	-149	-132	-125	-68	-64	-60	-107	36	-153	13	29	-75	-24	-64	80	-32	-3
1.215833	-127	-3621	-5136	-17086	-34	-13321	-3115	-7385	-92	-12948	-5723	-8311	-263	-12721	-5457	-9015	-41	-2199	4191	-16699	352	-18580	2276	-18759	-262	-18967	491	-14639	-349	-18392	1848	-8053	-150	-128	-122	-66	-65	-64	-110	39	-149	21	33	-72	-23	-60	80	-29	1
1.216667	-223	-3822	-5141	-17111	9	-13438	-3132	-7325	45	-13044	-5684	-8273	-176	-12772	-5368	-8960	-3	-2261	4159	-16696	357	-18506	2106	-18409	-274	-18649	404	-14224	-243	-18036	1851	-8172	-151	-128	-122	-67	-65	-60	-104	38	-155	17	34	-73	-25	-59	80	-32	-5
1.217500	-260	-4018	-5114	-17142	-43	-13551	-3160	-7267	64	-13151	-5650	-8240	-180	-12842	-5291	-8901	-308	-2324	4157	-16699	395	-18430	1939	-18050	-231	-18341	344	-13815	-102	-17688	1883	-8314	-151	-132	-120	-66	-64	-61	-107	37	-153	16	35	-72	-23	-58	80	-27	0
1.218333	-302	-4201	-5054	-17167	-103	-13672	-3196	-7211	-34	-13264	-5610	-8210	-180	-12930	-5227	-8843	-197	-2388	4143	-16704	184	-18351	1773	-17685	-437	-18046	314	-13412	-150	-17357	1933	-8475	-150	-130	-128	-58	-63	-60	-108	37	-137	19	35	-73	-19	-59	79	-31	-3
1.219167	-320	-4382	-4994	-17192	-113	-13801	-3239	-7161	60	-13383	-5570	-8180	-102	-13049	-5175	-8779	-67	-2458	4132	-16713	-250	-18264	1613	-17320	-610	-17773	311	-13020	-98	-17039	1994	-8641	-147	-129	-120	-66	-63	-60	-103	39	-153	16	35	-73	-19	-58	80	-29	0
1.220000	-329	-4555	-4848	-17216	-87	-13933	-3291	-7113	131	-13502	-5516	-8157	-84	-13176	-5132	-8713	20	-2533	4120	-16728	406	-18168	1456	-16955	-539	-17523	326	-12643	-100	-16739	2070	-8812	-149	-130	-122	-69	-63	-64	-107	39	-151	13	29	-74	-23	-58	81	-28	-3
1.220833	-365	-4703	-4709	-17232	-21	-14071	-3354	-7070	70	-13629	-5479	-8135	-196	-13326	-5113	-8639	-96	-2611	4124	-16745	-365	-18071	1301	-16598	-627	-17301	364	-12280	-241	-16463	2145	-8982	-151	-128	-124	-70	-66	-61	-107	35	-151	15	33	-79	-24	-59	77	-31	0
1.221667	-362	-4890	-4555	-17246	-57	-14207	-3424	-7026	29	-13754	-5435	-8119	-165	-13491	-5103	-8577	-398	-2699	4127	-16768	-756	-17971	1150	-16247	-689	-17104	421	-11938	-79	-16211	2217	-9143	-152	-131	-122	-72	-65	-58	-107	33	-155	15	35	-77	-24	-62	79	-34	-3
1.222500	-382	-5058	-4380	-17258	-98	-14347	-3500	-6989	0	-13880	-5389	-8106	-27	-13662	-5098	-8482	-198	-2789	4140	-16794	-207	-17860	1010	-15904	-559	-16934	489	-11616	-16	-15982	2279	-9288	-151	-130	-127	-72	-68	-64	-107	39	-155	10	29	-79	-28	-61	78	-34	-4
1.223333	-371	-5216	-4201	-17254	-108	-14488	-3582	-6931	-55	-14004	-5344	-8089	-147	-13843	-5108	-8394	-355	-2894	4159	-16824	-757	-17750	847	-15567	-453	-16791	571	-11321	-179	-15773	2327	-9431	-156	-131	-124	-75	-72	-67	-110	34	-154	12	29	-81	-28	-62	75	-38	-4
1.224167	-351	-5379	-4010	-17246	-40	-14624	-3665	-6903	-99	-14121	-5305	-8081	-257	-14013	-5121	-8292	-326	-3003	4188	-16851	-737	-17634	702	-15239	-435	-16663	662	-11041	-1184	-15577	2365	-9522	-149	-129	-120	-67	-61	-62	-105	38	-152	15	38	-75	-22	-60	77	-33	1
1.225000	-348	-5545	-3814	-17225	-40	-14756	-3750	-6850	-202	-14233	-5270	-8064	-266	-14186	-5134	-8183	-360	-3121	4223	-16882	-602	-17516	559	-14926	-374	-16559	753	-10790	-2426	-15395	2380	-9609	-150	-128	-120	-69	-61	-60	-107	37	-151	15	36	-77	-22	-49	80	-32	-1
1.225833	-370	-5719	-3622	-17201	-7	-14876	-3837	-6802	-289	-14345	-5248	-8052	-135	-14349	-5155	-8068	-492	-3251	4258	-16910	-937	-17399	417	-14622	-284	-16470	842	-10564	-1889	-15227	2371	-9674	-151	-136	-120	-65	-63	-61	-109	40	-153	17	35	-75	-23	-58	79	-33	-5
1.226667	-331	-5900	-3437	-17167	-69	-14994	-3923	-6749	-178	-14450	-5229	-8035	-203	-14504	-5168	-7940	-820	-3391	4296	-16941	-824	-17283	277	-14325	-270	-16391	928	-10356	-1253	-15068	2344	-9720	-150	-126	-117	-66	-61	-72	-105	43	-151	17	35	-76	-22	-59	84	-32	0
1.227500	-291	-6085	-3263	-17137	-43	-15101	-4006	-6694	-66	-14553	-5230	-8021	-358	-14645	-5200	-7811	-436	-3536	4333	-16961	-49	-17164	141	-14036	-171	-16319	1002	-10177	-1008	-14916	2290	-9745	-148	-128	-121	-68	-60	-58	-102	37	-149	16	33	-76	-15	-57	82	-31	2
1.228333	-307	-6276	-3098	-17099	-74	-15196	-4087	-6640	29	-14655	-5235	-8005	-277	-14766	-5222	-7673	-356	-3687	4356	-16990	-313	-17048	10	-13760	-64	-16251	1062	-10025	-585	-14762	2211	-9758	-148	-133	-125	-68	-62	-58	-107	36	-153	13	35	-76	-19	-58	81	-31	0
1.229167	-355	-6478	-2951	-17058	-62	-15279	-4165	-6577	44	-14743	-5259	-7983	147	-14863	-5238	-7527	-423	-3842	4377	-17001	-254	-16934	-109	-13484	32	-16178	1111	-9895	-348	-14607	2117	-9754	-148	-127	-124	-67	-59	-55	-105	41	-148	19	30	-77	-18	-57	85	-30	1
1.230000	-366	-6678	-2809	-17020	-110	-15351	-4241	-6521	-32	-14829	-5292	-7958	239	-14947	-5253	-7384	-322	-3996	4394	-17005	-150	-16820	-220	-13221	70	-16098	1147	-9795	-286	-14462	1998	-9748	-148	-126	-120	-66	-66	-69	-102	41	-151	40	34	-77	-25	-60	86	-30	0
1.230833	-337	-6887	-2690	-16997	-125	-15407	-4313	-6465	-16	-14912	-5332	-7935	28	-15008	-5268	-7235	-288	-4156	4392	-17005	-28	-16706	-323	-13005	115	-16007	1164	-9723	-476	-14313	1867	-9747	-147	-126	-120	-68	-62	-56	-105	38	-150	18	32	-79	-21	-56	85	-29	-5
1.231667	-190	-7097	-2578	-16951	-80	-15451	-4381	-6412	-38	-14995	-5385	-7909	9	-15050	-5277	-7091	-61	-4313	4376	-16994	150	-16595	-412	-12735	177	-15905	1158	-9681	-560	-14165	1713	-9759	-150	-129	-124	-66	-55	-58	-108	37	-151	11	34	-78	-24	-60	82	-30	-4
1.232500	-116	-7309	-2481	-16923	-36	-15483	-4453	-6366	-13	-15071	-5440	-7895	67	-15074	-5285	-6951	7	-4464	4353	-16975	-141	-16480	-482	-12511	155	-15757	1140	-9667	-284	-14013	1553	-9780	-148	-127	-120	-65	-63	-58	-109	41	-150	20	35	-75	-19	-53	85	-29	2
1.233333	-220	-7513	-2392	-16899	-43	-15500	-4522	-6323	-5	-15139	-5521	-7872	37	-15085	-5288	-6817	112	-4613	4317	-16943	379	-16361	-538	-12298	56	-15642	1098	-9690	-79	-13868	1384	-9826	-149	-127	-120	-69	-63	-59	-109	39	-148	20	35	-80	-22	-60	81	-30	1
1.234167	-239	-7714	-2316	-16889	-45	-15505	-4595	-6294	-92	-15208	-5563	-7864	18	-15077	-5294	-6697	219	-4762	4260	-16915	101	-16246	-594	-12119	30	-15482	1048	-9748	-138	-13724	1213	-9914	-149	-129	-126	-67	-63	-61	-109	35	-152	12	32	-77	-22	-60	80	-42	-4
1.235000	-207	-7912	-2244	-16888	-148	-15502	-4672	-6276	-121	-15276	-5626	-7862	-115	-15054	-5301	-6588	-288	-4904	4196	-16874	-574	-16119	-595	-11958	63	-15304	972	-9840	-165	-13588	1036	-10035	-149	-128	-122	-68	-63	-62	-109	37	-152	16	19	-76	-19	-60	80	-32	-1
1.235833	-228	-8094	-2171	-16884	-147	-15491	-4754	-6270	-139	-15335	-5689	-7872	-120	-15047	-5309	-6491	8	-5038	4123	-16832	398	-15993	-602	-11828	47	-15105	888	-9961	-47	-13455	868	-10196	-147	-126	-122	-67	-62	-62	-108	38	-152	17	36	-75	-22	-58	82	-27	0
1.236667	-202	-8267	-2103	-16902	-95	-15475	-4843	-6279	-93	-15389	-5745	-7902	-125	-15035	-5318	-6416	17	-5167	4039	-16788	40	-15860	-589	-11725	33	-14888	792	-10121	-59	-13327	709	-10409	-151	-127	-122	-62	-66	-59	-107	19	-151	18	34	-75	-21	-58	80	-29	0
1.237500	-232	-8423	-2033	-16925	-50	-15459	-4936	-6309	-23	-15439	-5800	-7947	-176	-15005	-5331	-6353	239	-5284	3946	-16749	-94	-15726	-564	-11658	-9	-14662	684	-10314	-300	-13210	557	-10669	-151	-130	-125	-67	-64	-58	-120	37	-153	10	33	-75	-23	-57	87	-29	0
1.238333	-289	-8570	-1963	-16954	-105	-15442	-5036	-6356	-112	-15485	-5852	-8015	-48	-14989	-5353	-6318	252	-5399	3852	-16708	-124	-15594	-528	-11621	-147	-14416	579	-10531	-375	-13090	425	-10985	-158	-127	-122	-67	-63	-58	-105	38	-148	17	36	-75	-19	-57	85	-31	0
1.239167	-280	-8700	-1889	-16987	-81	-15430	-5146	-6433	-211	-15534	-5897	-8106	-61	-14975	-5383	-6303	180	-5501	3765	-16677	-454	-15463	-484	-11644	-169	-14169	467	-10774	-245	-12997	310	-11359	-149	-127	-121	-65	-61	-60	-104	40	-151	15	35	-77	-22	-56	86	-19	0
1.240000	-266	-8820	-1817	-17025	-139	-15427	-5262	-6529	-200	-15550	-5936	-8225	-287	-14977	-5423	-6312	40	-5592	3656	-16659	-896	-15337	-439	-11662	-96	-13921	353	-11031	-271	-12900	214	-11779	-152	-130	-126	-72	-70	-62	-108	33	-151	11	32	-79	-23	-61	79	-32	-1
1.240833	-302	-8923	-1740	-17067	-48	-15437	-5384	-6658	-305	-15616	-5982	-8377	-227	-14984	-5470	-6345	262	-5679	3563	-16642	-171	-15221	-392	-11706	-5	-13691	245	-11300	-307	-12806	146	-12246	-149	-128	-124	-68	-65	-63	-105	38	-153	15	29	-78	-24	-60	80	-36	0
1.241667	-289	-9016	-1660	-17101	-35	-15454	-5501	-6807	-290	-15670	-6016	-8548	-225	-14997	-5527	-6400	312	-5747	3472	-16635	-468	-15116	-344	-11821	-60	-13435	146	-11573	-354	-12719	107	-12751	-152	-129	-120	-77	-66	-65	-104	37	-153	17	33	-76	-25	-59	81	-32	-1
1.242500	-276	-9093	-1578	-17133	-108	-15480	-5624	-6984	-124	-15680	-6055	-8750	-306	-15027	-5593	-6476	164	-5830	3382	-16644	-836	-15033	-302	-11946	-32	-13211	56	-11845	-540	-12642	99	-13283	-150	-130	-124	-72	-65	-64	-105	36	-153	8	32	-79	-24	-55	80	-32	0
1.243333	-199	-9158	-1496	-17162	-50	-15525	-5752	-7183	-155	-15708	-6095	-8971	-300	-15061	-5674	-6568	121	-5854	3300	-16664	-680	-14972	-264	-12081	131	-13013	-16	-12100	-564	-12570	123	-13824	-161	-129	-121	-68	-61	-64	-108	35	-152	16	35	-76	-23	-60	81	-30	0
1.244167	-161	-9212	-1423	-17176	-73	-15580	-5868	-7405	-282	-15732	-6141	-9212	-372	-15102	-5763	-6677	190	-5885	3220	-16670	-755	-14933	-222	-12230	254	-12845	-73	-12332	-430	-12506	185	-14360	-148	-125	-119	-69	-62	-60	-101	38	-151	33	37	-72	-23	-57	82	-28	0
1.245000	-142	-9257	-1354	-17183	-131	-15658	-5986	-7640	-259	-15759	-6240	-9466	-478	-15152	-5863	-6799	269	-5908	3146	-16734	-702	-14931	-188	-12389	254	-12718	-101	-12543	-443	-12460	287	-14859	-153	-127	-119	-67	-58	-60	-101	41	-151	20	35	-72	-19	-53	86	-27	1
1.245833	-163	-9294	-1296	-17177	-26	-15744	-6092	-7894	-214	-15788	-6263	-9722	-458	-15205	-5978	-6936	191	-5930	3069	-16787	-912	-14969	-154	-12547	288	-12644	-111	-12719	-504	-12434	418	-15352	-152	-126	-121	-66	-59	-59	-102	39	-148	20	37	-74	-21	-53	85	-25	0
1.246667	-132	-9318	-1246	-17150	-49	-15851	-6198	-8157	-232	-15819	-6342	-9986	-628	-15267	-6107	-7072	104	-5936	2991	-16854	-645	-15050	-117	-12700	325	-12620	-86	-12861	-361	-12430	592	-15760	-149	-126	-119	-66	-64	-58	-100	41	-149	18	37	-75	-18	-52	87	-29	0
1.247500	-152	-9339	-1210	-17120	-44	-15970	-6296	-8419	-149	-15854	-6453	-10247	-624	-15333	-6247	-7191	331	-5943	2910	-16934	-514	-15175	-72	-12843	265	-12659	-31	-12966	51	-12462	796	-16105	-151	-130	-121	-65	-63	-58	-102	40	-154	19	34	-73	-19	-52	87	-29	0
1.248333	-193	-9348	-1183	-17068	-95	-16105	-6386	-8686	10	-15893	-6537	-10485	-557	-15405	-6401	-7356	-26	-5943	2824	-17023	-1108	-15350	-16	-12979	270	-12760	54	-13032	405	-12518	1029	-16359	-153	-128	-121	-68	-65	-60	-109	40	-153	15	30	-77	-22	-60	81	-31	-3
1.249167	-218	-9346	-1178	-16999	-76	-16254	-6469	-8941	55	-15935	-6649	-10702	-603	-15479	-6563	-7488	121	-5943	2728	-17116	110	-15568	63	-13086	222	-12927	195	-13063	655	-12617	1300	-16512	-150	-128	-120	-70	-61	-66	-105	38	-150	19	34	-74	-22	-59	82	-30	4
1.250000	-219	-9327	-1177	-16906	-72	-16405	-6538	-9182	72	-15982	-6772	-10897	-559	-15552	-6738	-7613	139	-5939	2635	-17222	-190	-15839	166	-13183	99	-13164	374	-13062	951	-12757	1604	-16570	-151	-128	-122	-67	-62	-59	-104	36	-151	18	33	-76	-24	-56	82	-32	-1
1.250833	-163	-9304	-1195	-16821	-43	-16566	-6597	-9409	68	-16039	-6903	-11059	-476	-15635	-6924	-7730	-9	-5936	2530	-17333	-87	-16153	301	-13267	103	-13464	578	-13037	1129	-12942	1924	-16530	-146	-126	-118	-68	-64	-62	-104	41	-152	-3	36	-74	-24	-58	85	-32	0
1.251667	-131	-9271	-1226	-16716	13	-16732	-6648	-9609	50	-16104	-7041	-11188	-415	-15726	-7111	-7831	-3	-5933	2418	-17451	249	-16507	473	-13336	38	-13832	835	-13003	1043	-13174	2271	-16407	-149	-100	-120	-66	-61	-58	-104	43	-148	18	37	-74	-21	-57	85	-30	0
1.252500	-120	-9222	-1272	-16610	22	-16908	-6688	-9792	30	-16181	-7177	-11274	-248	-15825	-7286	-7921	-86	-5933	2296	-17566	270	-16903	689	-13399	-182	-14259	1132	-12965	878	-13440	2631	-16212	-149	-126	-118	-65	-61	-55	-105	42	-130	20	36	-69	-15	-55	84	-28	2
1.253333	-138	-9165	-1332	-16506	-74	-17080	-6715	-9951	12	-16267	-7312	-11326	-229	-15940	-7506	-8002	-325	-5933	2166	-17688	-60	-17335	953	-13468	-359	-14740	1470	-12945	896	-13758	3003	-15963	-147	-126	-121	-63	-61	-58	-103	41	-150	16	36	-74	-21	-55	82	-33	-3
1.254167	-135	-9102	-1410	-16400	-44	-17263	-6731	-10089	-5	-16368	-7439	-11340	-267	-16067	-7705	-8071	-22	-5940	2030	-17812	820	-17797	1259	-13547	-377	-15270	1845	-12952	1054	-14111	3385	-15689	-152	-125	-124	-65	-64	-55	-105	36	-156	16	34	-73	-22	-58	82	-32	-3
1.255000	-62	-9038	-1503	-16305	-57	-17437	-6730	-10204	-56	-16482	-7558	-11317	-249	-16216	-7906	-8134	148	-5939	1886	-17934	852	-18271	1622	-13643	-480	-15827	2251	-13002	995	-14500	3768	-15410	-150	-129	-131	-66	-62	-61	-107	39	-151	13	36	-73	-21	-62	81	-33	-4
1.255833	89	-8954	-1602	-16229	-47	-17610	-6717	-10301	-87	-16604	-7660	-11264	-170	-16384	-8096	-8186	-56	-5937	1731	-18050	751	-18752	2030	-13767	-653	-16405	2689	-13108	788	-14902	4156	-15148	-148	-128	-121	-67	-62	-61	-110	39	-154	12	30	-75	-23	-61	59	-34	0
1.256667	432	-8870	-1715	-16167	18	-17784	-6682	-10382	-88	-16745	-7746	-11184	-188	-16569	-8281	-8244	0	-5932	1590	-18163	1066	-19243	2488	-13924	-794	-16991	3163	-13286	699	-15318	4525	-14944	-151	-134	-127	-69	-66	-62	-110	35	-158	11	32	-77	-26	-61	78	-35	-7
1.257500	519	-8779	-1842	-16123	-34	-17951	-6638	-10459	-108	-16900	-7814	-11087	-198	-16800	-8452	-8293	11	-5914	1438	-18264	967	-19714	2996	-14127	-869	-17568	3655	-13547	502	-15728	4886	-14795	-150	-130	-128	-66	-93	-60	-109	22	-155	11	32	-76	-23	-60	79	-32	0
1.258333	377	-8668	-1981	-16093	-116	-18110	-6572	-10525	-66	-17065	-7850	-10969	8	-17005	-8607	-8346	99	-5886	1285	-18355	1134	-20169	3550	-14394	-888	-18114	4178	-13901	383	-16126	5226	-14741	-151	-131	-121	-69	-61	-58	-109	37	-152	15	35	-74	-19	-58	81	-36	-1
1.259167	277	-8567	-2127	-16086	-178	-18268	-6490	-10599	2	-17240	-7865	-10845	124	-17252	-8748	-8406	287	-5840	1134	-18434	1207	-20599	4137	-14698	-941	-18624	4706	-14357	414	-16494	5539	-14789	-150	-128	-120	-69	-60	-58	-108	39	-151	16	30	-77	-26	-58	82	-31	0
1.260000	197	-8448	-2290	-16097	-150	-18425	-6399	-10676	-6	-17426	-7859	-10719	-27	-17515	-8867	-8486	91	-5783	974	-18503	1169	-20985	4757	-15077	-903	-19077	5252	-14912	299	-16821	5819	-14947	-149	-130	-122	-70	-63	-61	-107	39	-153	15	34	-74	-16	-60	79	-33	0
1.260833	128	-8320	-2470	-16120	-25	-18578	-6292	-10772	-58	-17625	-7834	-10597	4	-17786	-8970	-8575	128	-5711	820	-18549	1388	-21328	5398	-15519	-831	-19460	5807	-15584	369	-17098	6061	-15229	-150	-129	-124	-67	-61	-64	-110	36	-177	15	30	-75	-27	-65	77	-34	-3
[truncated: 10,486 more rows]
[truncated: 15 more columns]
