# Supplementary material for: Novel Methods for Surface EMG Analysis and Exploration Based on Multi-Modal Gaussian Mixture Models
Source: PLoS One. 2016 Jun 30;11(6):e0157239. doi: 10.1371/journal.pone.0157239 (PMC4928879; doi:10.1371/journal.pone.0157239)
Supplement: S2 File — (ZIP) [file pone.0157239.s002.zip › Haf_horses_walk_data/Haf_h13_w1_kin.trc]

PathFileType	4	(X/Y/Z)	D:\Users\zsoldosr\Desktop\HaflingerProjektEMGBiopsy\RawData\M2\Susannew1r.trc
DataRate	CameraRate	NumFrames	NumMarkers	Units	OrigDataRate	OrigDataStartFrame	OrigNumFrames
120.00	120.00	1200	7	mm	120.00	1	1200
Frame#	Time	Head			Withers			Sacrum			HFL			HFR			HHL			HHR
		X1	Y1	Z1	X2	Y2	Z2	X3	Y3	Z3	X4	Y4	Z4	X5	Y5	Z5	X6	Y6	Z6	X7	Y7	Z7
1	0.000	937.83264	522.66791	1289.18213	-208.76357	403.40808	1320.21521	-1116.08105	385.82684	1297.82690	293.93649	544.75897	1.82997	-314.62030	244.15500	42.59330	-1206.98645	586.13287	-5.32554	-697.21771	281.41077	42.23765
2	0.008	938.25848	522.78308	1286.76648	-211.59506	403.91678	1320.36218	-1119.03088	386.35742	1295.56714	281.46353	545.74609	1.85549	-295.19958	242.35995	46.89306	-1219.64893	586.98474	-5.40288	-673.73169	274.98129	39.84789
3	0.017	938.66821	522.88629	1284.31885	-214.41750	404.35590	1320.49585	-1121.86230	386.92413	1293.32324	268.92984	546.77112	1.92808	-274.36713	240.45212	50.58159	-1232.34045	587.88330	-5.37463	-651.32556	268.35736	37.31037
4	0.025	939.05273	522.96802	1281.82349	-217.20927	404.68158	1320.60083	-1124.48877	387.51428	1291.08313	256.33084	547.78778	2.01792	-251.51155	238.44775	53.53815	-1245.08923	588.83881	-5.29239	-630.80945	261.48700	34.60080
5	0.033	939.40912	523.02631	1279.29114	-219.93578	404.87906	1320.66345	-1126.85400	388.06387	1288.80200	243.68379	548.77051	2.06689	-226.89569	236.50240	56.02379	-1257.88989	589.85602	-5.26794	-612.67157	254.53209	31.80490
6	0.042	939.73743	523.06915	1276.75867	-222.55373	404.94043	1320.67554	-1128.91516	388.49066	1286.42114	230.97473	549.78497	2.06754	-201.16898	234.85452	58.25496	-1270.71680	590.89661	-5.34015	-597.20306	247.82297	29.01361
7	0.050	940.04175	523.10620	1274.27454	-225.01631	404.85306	1320.63611	-1130.64905	388.73007	1283.89050	218.19928	550.87579	2.03324	-174.88408	233.75500	60.20135	-1283.55957	591.87518	-5.46968	-584.60406	241.75795	26.22175
8	0.058	940.33295	523.13611	1271.87854	-227.28128	404.62149	1320.55334	-1132.07202	388.75394	1281.18140	205.39987	552.00073	1.96462	-148.31897	233.36906	61.70316	-1296.42468	592.76196	-5.56469	-574.99438	236.74207	23.28487
9	0.067	940.62683	523.14148	1269.59424	-229.32016	404.28540	1320.44434	-1133.24060	388.56851	1278.29333	192.60822	553.11328	1.89545	-121.55550	233.73055	62.67377	-1309.33423	593.62793	-5.54132	-568.39825	233.16206	19.94421
10	0.075	940.93866	523.09460	1267.43652	-231.12221	403.89816	1320.32910	-1134.22656	388.19965	1275.25830	179.81140	554.21033	1.88561	-94.61996	234.77174	63.19073	-1322.28503	594.54291	-5.44401	-564.77191	231.30820	15.90497
11	0.083	941.27643	522.97052	1265.41919	-232.68588	403.49451	1320.22375	-1135.08484	387.66827	1272.12708	166.98730	555.28473	1.94653	-67.57588	236.33372	63.47147	-1335.20142	595.47815	-5.40949	-564.08826	231.19458	11.03113
12	0.092	941.63904	522.76074	1263.55151	-234.00620	403.08472	1320.13721	-1135.84521	386.97968	1268.94788	154.13695	556.30865	2.01667	-40.51480	238.20787	63.77564	-1348.01904	596.40143	-5.46102	-566.44745	232.40402	5.67696
13	0.100	942.02136	522.47351	1261.84070	-235.07124	402.67487	1320.07397	-1136.52722	386.14404	1265.77234	141.27928	557.28137	2.00627	-13.44452	240.25401	64.26279	-1360.78320	597.38007	-5.48869	-572.08679	234.19653	0.80681
14	0.108	942.42090	522.12390	1260.29688	-235.86497	402.28513	1320.03955	-1137.14063	385.19614	1262.68127	128.40900	558.23718	1.88060	13.75055	242.45798	64.92410	-1373.58069	598.49634	-5.42243	-581.06281	235.90897	-2.55630
15	0.117	942.83673	521.72638	1258.93311	-236.37283	401.94791	1320.04089	-1137.66663	384.19083	1259.79077	115.49927	559.20343	1.70546	41.18939	244.87544	65.64830	-1386.43811	599.71521	-5.30962	-592.74231	237.27264	-4.14289
16	0.125	943.26343	521.29083	1257.76294	-236.58936	401.69214	1320.08118	-1138.05725	383.19119	1257.23792	102.56505	560.18121	1.57999	68.89856	247.54279	66.32040	-1399.31934	600.87262	-5.24349	-605.83301	238.35298	-4.51479
17	0.133	943.68628	520.82312	1256.79883	-236.52405	401.52368	1320.15051	-1138.25183	382.25403	1255.16028	89.64899	561.16089	1.54110	96.84122	250.41121	66.87067	-1412.18884	601.81964	-5.23528	-619.14569	239.29550	-4.44172
18	0.142	944.08588	520.32306	1256.05347	-236.20361	401.41614	1320.22607	-1138.19531	381.42380	1253.67749	76.76117	562.13806	1.54956	124.98267	253.35771	67.27238	-1425.06494	602.52039	-5.17419	-632.16016	240.17178	-4.42235
19	0.150	944.44550	519.77765	1255.54236	-235.67157	401.32297	1320.27917	-1137.85339	380.74487	1252.87476	63.89999	563.10443	1.54806	153.33395	256.26978	67.51215	-1437.94751	603.02081	-4.91140	-644.87238	241.00020	-4.61584
20	0.158	944.74829	519.17334	1255.28284	-234.98354	401.20596	1320.28308	-1137.23059	380.27740	1252.77563	51.08438	564.02600	1.51907	181.94983	259.10678	67.56809	-1450.67834	603.44165	-4.32148	-657.43213	241.80432	-4.94992
21	0.167	944.97192	518.51654	1255.28918	-234.19353	401.06140	1320.21472	-1136.39355	380.09979	1253.32068	38.33545	564.88049	1.49827	210.88318	261.89630	67.41315	-1462.99414	603.91022	-3.25927	-669.96460	242.58473	-5.27242
22	0.175	945.09491	517.83063	1255.56812	-233.33723	400.92230	1320.05566	-1135.47949	380.30151	1254.38660	25.66974	565.74396	1.54929	240.18176	264.65506	67.03885	-1474.74963	604.42627	-1.51798	-682.52203	243.29036	-5.47945
23	0.183	945.10553	517.13495	1256.11938	-232.43059	400.83069	1319.78955	-1134.65613	380.97726	1255.84985	13.10736	566.71832	1.69116	269.91400	267.28305	66.49174	-1486.02026	604.86359	1.08297	-695.09399	243.87132	-5.56081
24	0.192	945.00018	516.42938	1256.93921	-231.48546	400.81177	1319.39844	-1134.04199	382.20184	1257.62378	0.64261	567.73407	1.84084	300.10883	269.60532	65.88406	-1496.98682	605.07050	4.58431	-707.65161	244.34810	-5.58114
25	0.200	944.77734	515.69421	1258.02075	-230.52496	400.87515	1318.86670	-1133.65808	383.96808	1259.63843	-11.77985	568.60870	1.89274	330.67511	271.52322	65.36642	-1507.71375	604.95776	8.87709	-720.18420	244.81175	-5.62266
26	0.208	944.43445	514.90802	1259.35254	-229.58813	401.02792	1318.19128	-1133.45203	386.15042	1261.82288	-24.21832	569.27997	1.83202	361.39490	273.05695	65.10050	-1518.06616	604.55804	13.79513	-732.69867	245.34525	-5.71178
27	0.217	943.96582	514.06396	1260.92053	-228.72502	401.27618	1317.38611	-1133.34875	388.55411	1264.12976	-36.69943	569.81726	1.70903	391.86603	274.26978	65.21824	-1527.84094	604.01013	19.24931	-745.19940	245.95366	-5.80461
28	0.225	943.36426	513.16571	1262.70801	-227.98436	401.61169	1316.47900	-1133.27283	390.98843	1266.54553	-49.24915	570.31793	1.57453	421.36517	275.17432	65.71935	-1536.85730	603.41113	25.21586	-757.69153	246.58734	-5.85205
29	0.233	942.62640	512.21716	1264.69495	-227.40131	402.00153	1315.50500	-1133.14270	393.27695	1269.05078	-61.88840	570.87152	1.46526	448.91650	275.68265	66.31425	-1544.91528	602.65887	31.63581	-770.18115	247.22218	-5.85823
30	0.242	941.75824	511.22299	1266.85828	-226.99542	402.39743	1314.49939	-1132.88708	395.23697	1271.58386	-74.59241	571.52130	1.38702	473.64307	275.63745	66.36919	-1551.63989	601.55695	38.45745	-782.66162	247.88356	-5.86593
31	0.250	940.77435	510.19235	1269.17664	-226.77182	402.75372	1313.49255	-1132.49341	396.72256	1274.06738	-87.29175	572.26282	1.32767	495.05170	274.92609	65.15811	-1556.22351	600.08044	45.68746	-795.13525	248.59831	-5.90490
32	0.258	939.68878	509.13611	1271.63025	-226.71672	403.03885	1312.50671	-1132.02747	397.70419	1276.46448	-99.90417	573.07629	1.28828	513.06274	273.57660	62.30139	-1557.40356	598.44788	53.26275	-807.64331	249.36794	-5.96260
33	0.267	938.50946	508.06192	1274.19153	-226.79700	403.23468	1311.55591	-1131.58582	398.27396	1278.79541	-112.39969	573.90387	1.26173	527.91418	271.69800	57.98508	-1554.01099	596.97723	60.82088	-820.23047	250.18143	-5.99362
34	0.275	937.24658	506.97339	1276.81958	-226.96799	403.32562	1310.64758	-1131.23413	398.57300	1281.11060	-124.85406	574.64624	1.21655	540.03839	269.39063	52.76639	-1545.84802	595.82898	67.61141	-832.89148	251.02797	-5.95896
35	0.283	935.91992	505.86865	1279.46960	-227.17870	403.29370	1309.78430	-1130.98499	398.72305	1283.45801	-137.39139	575.26715	1.13641	549.89166	266.77316	47.18634	-1534.03528	594.84381	72.85210	-845.57593	251.88660	-5.85940
36	0.292	934.56219	504.73920	1282.11194	-227.37273	403.12238	1308.96887	-1130.81384	398.79965	1285.86670	-150.08755	575.88776	1.06669	557.73657	263.94168	41.56102	-1520.31519	593.66443	76.36688	-858.22705	252.69467	-5.71709
37	0.300	933.22540	503.57599	1284.74084	-227.48953	402.79703	1308.20874	-1130.68738	398.83612	1288.34045	-162.92862	576.69647	1.09679	563.49658	260.79807	36.06668	-1505.97021	591.96515	78.73008	-870.82916	253.39600	-5.54337
38	0.308	931.97949	502.37927	1287.36438	-227.46907	402.30124	1307.51758	-1130.57617	398.84378	1290.86340	-175.83258	577.72577	1.24565	566.81500	257.04041	30.89170	-1491.28833	589.61127	80.56724	-883.44153	254.05107	-5.35815
39	0.317	930.88556	501.16522	1289.98254	-227.26149	401.61777	1306.91248	-1130.44800	398.83194	1293.40942	-188.73477	578.80310	1.41382	567.30481	252.47789	26.22315	-1475.72363	586.68182	81.78714	-896.15356	254.79268	-5.19638
40	0.325	929.94177	499.97119	1292.55835	-226.83768	400.73505	1306.40759	-1130.25928	398.80753	1295.95435	-201.63705	579.77234	1.50769	564.76160	247.43646	22.11431	-1458.41064	583.37842	81.69547	-909.00214	255.66385	-5.06750
41	0.333	929.04559	498.85172	1295.00122	-226.19312	399.65005	1306.00964	-1129.96057	398.75769	1298.47998	-214.55148	580.63660	1.51661	559.20129	242.86792	18.51057	-1438.69141	579.94330	79.78291	-921.95325	256.58899	-4.96109
42	0.342	928.06323	497.84277	1297.20264	-225.34718	398.36362	1305.72119	-1129.50818	398.64807	1300.96558	-227.45969	581.45685	1.46144	550.86218	239.87878	15.50708	-1416.38464	576.55536	76.20289	-934.94629	257.47760	-4.87396
43	0.350	926.95795	496.91977	1299.10730	-224.34155	396.87659	1305.55005	-1128.87634	398.45038	1303.37451	-240.34494	582.24817	1.37087	540.20593	238.87474	13.38944	-1391.71960	573.31000	71.62122	-947.94891	258.29965	-4.79415
44	0.358	925.81409	496.00815	1300.73059	-223.23460	395.19217	1305.51184	-1128.07385	398.17108	1305.64819	-253.21219	583.00262	1.28942	527.89276	239.29355	12.26270	-1365.07092	570.30225	66.85687	-960.97021	259.09375	-4.70007
45	0.367	924.75592	495.02972	1302.11182	-222.09607	393.32123	1305.62292	-1127.15393	397.85516	1307.71863	-266.06747	583.73895	1.26971	514.72052	240.33690	11.86325	-1336.69287	567.55530	62.58596	-974.01733	259.92725	-4.58593
46	0.375	923.87860	493.92606	1303.27124	-221.00821	391.29059	1305.89087	-1126.20386	397.56720	1309.53210	-278.86948	584.51270	1.39153	501.37402	241.58377	11.80380	-1306.63452	564.96124	59.15731	-987.06958	260.82675	-4.45994
47	0.383	923.22308	492.66022	1304.20789	-220.06442	389.14911	1306.31494	-1125.32007	397.36295	1311.07385	-291.45609	585.41840	1.78282	488.17090	242.83899	11.79855	-1274.88086	562.42047	56.61078	-1000.09839	261.76486	-4.32821
48	0.392	922.77350	491.21097	1304.91882	-219.35352	386.96005	1306.89087	-1124.58154	397.26523	1312.38123	-303.55319	586.58313	2.56909	475.12384	243.94339	11.70191	-1241.53162	559.87543	54.86169	-1013.08472	262.71179	-4.19751
49	0.400	922.47699	489.56998	1305.41394	-218.93611	384.79260	1307.61475	-1124.03455	397.25571	1313.52979	-314.95102	588.09406	3.80875	462.15332	244.86456	11.48148	-1206.82532	557.21515	53.86206	-1026.01953	263.64648	-4.08714
50	0.408	922.27899	487.76926	1305.72205	-218.83289	382.72034	1308.47986	-1123.70081	397.28119	1314.57874	-325.66324	589.91968	5.52658	449.21283	245.69144	11.16835	-1171.18591	554.43347	53.67751	-1038.90076	264.55322	-4.02539
51	0.417	922.14642	485.90076	1305.88013	-219.03465	380.81683	1309.46973	-1123.60889	397.25967	1315.50403	-335.83597	591.91644	7.77921	436.32324	246.48956	10.83519	-1135.43079	551.87799	54.43106	-1051.73145	265.45981	-4.02818
52	0.425	922.06964	484.07291	1305.91321	-219.52502	379.14478	1310.55725	-1123.82007	397.10251	1316.18701	-345.52664	593.88885	10.65357	423.54016	247.24297	10.57936	-1100.72327	549.93494	55.98615	-1064.53796	266.43256	-4.08176
53	0.433	922.05341	482.35629	1305.82556	-220.29375	377.74075	1311.70996	-1124.40918	396.78217	1316.50989	-354.53452	595.73425	14.25945	410.89771	247.91618	10.45753	-1068.02954	548.44568	57.70794	-1077.37012	267.48190	-4.14127
54	0.442	922.10638	480.76859	1305.60938	-221.33002	376.61151	1312.89539	-1125.40637	396.37549	1316.46289	-362.31003	597.56506	18.69851	398.36584	248.53497	10.41414	-1037.57275	546.86053	58.84239	-1090.22449	268.49927	-4.14359
55	0.450	922.23193	479.28641	1305.25415	-222.61060	375.75385	1314.08398	-1126.76904	396.00067	1316.12744	-368.06790	599.54126	23.95256	385.85699	249.18845	10.30888	-1008.79358	544.98511	59.13575	-1103.01111	269.35086	-4.04277
56	0.458	922.42432	477.87250	1304.75354	-224.10081	375.16672	1315.24963	-1128.42444	395.72406	1315.57825	-371.10916	601.60645	29.83212	373.29608	249.91705	10.07710	-980.77258	543.23450	58.87354	-1115.65674	270.02347	-3.85080
57	0.467	922.67316	476.50635	1304.10767	-225.76234	374.83936	1316.37512	-1130.32068	395.54059	1314.82263	-371.04483	603.57013	36.11739	360.69086	250.64682	9.82875	-952.73462	542.09338	58.38647	-1128.19629	270.62112	-3.63314
58	0.475	922.96857	475.19403	1303.32141	-227.55617	374.74768	1317.45288	-1132.44250	395.39404	1313.80005	-367.71823	605.42188	42.82133	348.11554	251.30898	9.70777	-924.33441	541.60840	57.72263	-1140.73010	271.25659	-3.45632
59	0.483	923.30481	473.95255	1302.40247	-229.44905	374.86374	1318.47986	-1134.79150	395.19553	1312.43103	-360.98172	607.44495	50.28450	335.60175	251.95918	9.70409	-895.63812	541.52246	56.78547	-1153.31555	271.98221	-3.34469
60	0.492	923.68115	472.79245	1301.36157	-231.42509	375.16122	1319.44812	-1137.33154	394.87964	1310.68262	-350.69186	610.01208	58.83014	323.09357	252.68724	9.69537	-866.91895	541.60120	55.56526	-1165.93274	272.78387	-3.27871
61	0.500	924.10211	471.71744	1300.20691	-233.48874	375.61789	1320.34167	-1139.96899	394.45837	1308.59229	-337.02841	613.25012	68.22085	310.56110	253.47893	9.63124	-838.52118	541.71600	54.14980	-1178.54382	273.62527	-3.21729
62	0.508	924.57770	470.72778	1298.94128	-235.65396	376.22009	1321.14404	-1142.62854	393.99762	1306.24976	-320.69528	616.88928	77.53037	298.05719	254.26086	9.57677	-810.84094	541.82477	52.61266	-1191.13879	274.48892	-3.13029
63	0.517	925.12036	469.81830	1297.56836	-237.92886	376.96112	1321.84485	-1145.31226	393.56561	1303.76526	-302.63388	620.43341	85.62936	285.60022	255.01692	9.59849	-784.28632	541.92114	50.89329	-1203.72839	275.34406	-3.02712
64	0.525	925.73822	468.98096	1296.09436	-240.30905	377.82791	1322.43726	-1148.04907	393.21140	1301.23572	-283.54739	623.43359	91.83437	273.10980	255.78975	9.68745	-759.19940	541.94495	48.77378	-1216.34326	276.12302	-2.93929
65	0.533	926.42902	468.20456	1294.52893	-242.77936	378.79095	1322.91968	-1150.80957	392.97574	1298.72498	-263.73483	625.62585	96.18323	260.50720	256.59500	9.78431	-735.79578	541.76331	46.02198	-1229.02576	276.79581	-2.87401
66	0.542	927.17883	467.46509	1292.88794	-245.31726	379.81036	1323.30103	-1153.48560	392.90112	1296.25061	-243.26865	626.90039	99.21118	247.79938	257.38797	9.84300	-714.19409	541.28119	42.59201	-1241.78882	277.42270	-2.81815
67	0.550	927.96185	466.72693	1291.19434	-247.89583	380.84888	1323.60266	-1155.96375	392.99829	1293.77466	-222.22794	627.23029	101.53455	235.03381	258.13461	9.86024	-694.55072	540.57233	38.71745	-1254.59814	278.09320	-2.77464
68	0.558	928.74536	465.96576	1289.47717	-250.48407	381.87585	1323.85059	-1158.22070	393.23633	1291.23828	-200.78156	626.65759	103.60159	222.23755	258.85788	9.85855	-677.08820	539.83978	34.73585	-1267.41724	278.85602	-2.75964
69	0.567	929.50275	465.18549	1287.77039	-253.04272	382.86755	1324.06921	-1160.30505	393.58374	1288.61633	-179.12930	625.27374	105.64169	209.43347	259.58206	9.86455	-661.97369	539.26624	30.76568	-1280.25085	279.70123	-2.78069
70	0.575	930.22278	464.41327	1286.10413	-255.52124	383.81128	1324.27942	-1162.23047	394.02289	1285.90979	-157.39606	623.15570	107.66769	196.65121	260.30762	9.88650	-649.33472	538.90857	26.59182	-1293.12451	280.58047	-2.83207
71	0.583	930.90820	463.68637	1284.49585	-257.86185	384.70407	1324.49414	-1163.93799	394.53976	1283.11340	-135.57434	620.32690	109.53970	183.87790	261.04935	9.90354	-639.39288	538.57483	21.78967	-1306.04248	281.45688	-2.89350
72	0.592	931.57141	463.03979	1282.95581	-260.00824	385.54803	1324.71411	-1165.36768	395.10712	1280.21338	-113.57578	616.80688	111.11831	171.06918	261.81644	9.90279	-632.43884	537.80542	15.96364	-1318.98755	282.31595	-2.93849
73	0.600	932.22772	462.49417	1281.49902	-261.91254	386.34912	1324.93066	-1166.51624	395.67087	1277.18445	-91.34088	612.70685	112.36514	158.23065	262.59955	9.90258	-628.72534	536.43805	9.23155	-1331.94019	283.15247	-2.95504
74	0.608	932.88623	462.04758	1280.14343	-263.53955	387.11676	1325.13489	-1167.42175	396.20291	1274.00854	-68.86877	608.23212	113.32104	145.39594	263.42227	9.91336	-628.42108	535.32520	2.70475	-1344.88623	283.97281	-2.94346
75	0.617	933.54474	461.68179	1278.89990	-264.87170	387.86517	1325.32422	-1168.13757	396.75662	1270.70874	-46.16000	603.57428	114.05351	132.53445	264.29852	9.92218	-631.40796	535.53967	-2.08302	-1357.80786	284.77789	-2.90735
76	0.625	934.19080	461.37918	1277.77405	-265.90854	388.61136	1325.50195	-1168.71033	397.41574	1267.34253	-23.19910	598.85443	114.61036	119.58044	265.17587	9.91981	-637.10663	536.64001	-4.68182	-1370.69397	285.56961	-2.86974
77	0.633	934.80817	461.12567	1276.77576	-266.66071	389.36896	1325.67139	-1169.16040	398.21692	1263.99194	0.02087	594.15051	114.97562	106.55118	266.02847	9.89214	-644.95825	537.20886	-5.95676	-1383.57349	286.37283	-2.87006
78	0.642	935.37854	460.90292	1275.92505	-267.14514	390.14633	1325.83167	-1169.48376	399.13962	1260.78137	23.50275	589.49261	115.05941	93.55780	266.89297	9.81354	-654.88788	537.20251	-6.62709	-1396.49390	287.21786	-2.92214
79	0.650	935.87842	460.69351	1275.24487	-267.38696	390.94781	1325.97827	-1169.66357	400.13013	1257.87012	47.24959	584.85852	114.75626	80.67838	267.76450	9.69402	-666.72858	537.87183	-6.71144	-1409.44263	288.10260	-2.98203
80	0.658	936.28027	460.49347	1274.75281	-267.42267	391.77640	1326.10461	-1169.68567	401.12888	1255.42090	71.25160	580.25311	114.04368	67.88226	268.59308	9.59423	-679.68317	539.43652	-6.41323	-1422.32861	288.96423	-2.96969
81	0.667	936.55890	460.31665	1274.46338	-267.29581	392.63464	1326.20007	-1169.55920	402.08847	1253.57446	95.47882	575.73828	112.98870	55.09833	269.36072	9.56544	-692.87347	540.89648	-6.26019	-1435.04004	289.72641	-2.83656
82	0.675	936.69525	460.18732	1274.39246	-267.04529	393.52087	1326.24548	-1169.32239	402.94867	1252.43323	119.88753	571.35718	111.62988	42.27600	270.06836	9.60513	-705.91425	541.83075	-6.43419	-1447.49194	290.38828	-2.58774
83	0.683	936.67230	460.12137	1274.55334	-266.69702	394.42804	1326.21155	-1169.01807	403.57895	1252.02600	144.44052	567.13348	109.90942	29.39755	270.71957	9.67897	-718.71741	542.41980	-6.89540	-1459.61987	291.02460	-2.21746
84	0.692	936.47235	460.11331	1274.95142	-266.26370	395.34363	1326.06226	-1168.66223	403.76639	1252.26086	169.13005	563.13141	107.74109	16.51691	271.36893	9.75209	-731.25305	542.61053	-7.69694	-1471.37451	291.70648	-1.65707
85	0.700	936.08319	460.14584	1275.58521	-265.75220	396.24960	1325.76160	-1168.24963	403.30386	1252.93542	193.99129	559.42065	105.08093	3.72461	272.13678	9.78498	-743.62451	542.91248	-8.51815	-1482.74158	292.44809	-0.80864
86	0.708	935.50513	460.20758	1276.45300	-265.17520	397.12756	1325.28247	-1167.79626	402.11511	1253.84424	219.09837	556.02899	101.92873	-8.94821	273.15738	9.72753	-755.98541	544.42181	-8.70780	-1493.72339	293.23041	0.38461
87	0.717	934.74908	460.29321	1277.55457	-264.55893	397.96283	1324.61353	-1167.36646	400.29898	1254.90247	244.52649	552.98743	98.32468	-21.53271	274.46906	9.56150	-768.33295	547.02740	-8.21248	-1504.28467	294.04407	1.91226
88	0.725	933.82568	460.39944	1278.89233	-263.94171	398.74487	1323.76050	-1167.04932	398.07779	1256.17358	270.28561	550.34552	94.33756	-34.09912	275.92349	9.33761	-780.59717	549.35931	-7.67453	-1514.35474	294.88480	3.73232
89	0.733	932.73676	460.53534	1280.47034	-263.36603	399.46872	1322.74255	-1166.89429	395.70529	1257.76111	296.27185	548.10596	90.02544	-46.72366	277.30856	9.11232	-792.86133	550.76685	-7.53334	-1523.89368	295.73236	5.81541
90	0.742	931.47845	460.71942	1282.28748	-262.86707	400.13968	1321.58521	-1166.86316	393.37204	1259.66455	322.23657	546.20862	85.43241	-59.39722	278.56702	8.89556	-805.27661	551.74341	-7.67836	-1532.91333	296.56122	8.13588
91	0.750	930.05066	460.95734	1284.32996	-262.46350	400.77954	1320.31555	-1166.86145	391.17480	1261.77014	347.75375	544.57880	80.60695	-72.03757	279.76630	8.70952	-817.81769	552.68982	-7.88038	-1541.44556	297.38113	10.62230
92	0.758	928.46368	461.23547	1286.57532	-262.15900	401.42212	1318.96289	-1166.80603	389.16785	1263.95447	372.25781	543.16797	75.57281	-84.62398	280.92621	8.60315	-830.36865	553.65356	-8.04210	-1549.45654	298.25586	13.15117
93	0.767	926.73444	461.53680	1288.99487	-261.95206	402.09158	1317.56055	-1166.64990	387.41174	1266.14270	395.17908	541.99469	70.31155	-97.22307	282.00244	8.57967	-842.92981	554.72742	-8.13873	-1556.63745	299.24774	15.58902
94	0.775	924.87665	461.85736	1291.55640	-261.84235	402.78561	1316.14661	-1166.36389	385.96646	1268.30908	416.05872	541.15930	64.79123	-109.87010	282.98520	8.57668	-855.52722	555.83258	-8.20906	-1562.28845	300.40262	17.80067
95	0.783	922.89911	462.20508	1294.22754	-261.82632	403.48547	1314.75732	-1165.92712	384.87222	1270.49109	434.57248	540.78925	58.95267	-122.53661	283.93103	8.53441	-868.15747	556.83179	-8.28101	-1565.64575	301.93234	19.66070
96	0.792	920.81097	462.58627	1296.97864	-261.88824	404.18353	1313.41943	-1165.34399	384.15707	1272.80115	450.53491	540.98334	52.68668	-135.20880	284.89716	8.46081	-880.86316	557.85992	-8.29243	-1566.36108	304.32632	21.17521
97	0.800	918.62512	462.99899	1299.78479	-261.99680	404.89877	1312.15283	-1164.65820	383.82874	1275.37683	463.92859	541.80450	45.93330	-147.89012	285.88971	8.40173	-893.65033	558.98248	-8.20096	-1564.43188	307.96948	22.58807
98	0.808	916.35895	463.43399	1302.62463	-262.10699	405.66638	1310.97729	-1163.93359	383.83951	1278.26868	474.90033	543.26294	38.81919	-160.58066	286.88495	8.36889	-906.47900	560.11328	-8.03575	-1559.68848	312.53131	24.27838
99	0.817	914.03558	463.87708	1305.47388	-262.16602	406.51859	1309.91235	-1163.22192	384.09143	1281.36987	483.67664	545.27411	31.63551	-173.29912	287.86914	8.33813	-919.35486	561.25732	-7.84461	-1551.64429	316.95032	26.50595
100	0.825	911.68140	464.31604	1308.30310	-262.12119	407.47647	1308.97681	-1162.54736	384.49557	1284.47864	490.41122	547.68970	24.70121	-186.07333	288.84247	8.29623	-932.28589	562.37671	-7.68723	-1539.95959	320.24588	29.12172
101	0.833	909.32141	464.74744	1311.08264	-261.92636	408.55267	1308.19006	-1161.90894	385.01468	1287.44690	495.01511	550.39008	18.29522	-198.94260	289.79117	8.25661	-945.26538	563.41345	-7.58104	-1524.83398	322.34717	31.43754
102	0.842	906.97852	465.17444	1313.78955	-261.54547	409.75430	1307.57446	-1161.28235	385.64560	1290.24561	497.05286	553.25061	12.69962	-211.94481	290.68939	8.24262	-958.30115	564.44177	-7.46136	-1506.78015	324.05136	32.57177
103	0.850	904.67572	465.60422	1316.40942	-260.95410	411.08151	1307.14990	-1160.62817	386.37280	1292.89258	495.82904	555.98816	8.27245	-225.05392	291.55743	8.26498	-971.38330	565.52148	-7.26713	-1486.08228	326.12042	32.13321
104	0.858	902.44165	466.04544	1318.92798	-260.13950	412.52972	1306.92773	-1159.91919	387.16330	1295.39294	490.76910	558.16992	5.34595	-238.18475	292.47647	8.30894	-984.47565	566.60400	-7.02463	-1462.65723	328.57364	30.54078
105	0.867	900.31390	466.50409	1321.32141	-259.09866	414.09744	1306.91064	-1159.16846	388.01254	1297.78015	481.95087	559.54089	3.89274	-251.26364	293.50793	8.35106	-997.54907	567.62714	-6.82955	-1436.42249	330.94940	28.65630
106	0.875	898.33783	466.98438	1323.55774	-257.84119	415.79144	1307.09839	-1158.41431	388.95615	1300.12964	470.30786	560.33478	3.41457	-264.28116	294.62836	8.37573	-1010.62061	568.56036	-6.75388	-1407.57275	332.87531	27.24588
107	0.883	896.56470	467.48923	1325.60547	-256.40036	417.61935	1307.48718	-1157.68286	390.01715	1302.49036	457.19360	561.05737	3.31916	-277.26849	295.74860	8.37500	-1023.73413	569.42151	-6.75786	-1376.54626	334.25290	26.73348
108	0.892	895.04871	468.01764	1327.43970	-254.83914	419.58035	1308.06738	-1156.98462	391.14828	1304.83325	443.67426	561.99225	3.29523	-290.20007	296.78268	8.36887	-1036.89136	570.32031	-6.71639	-1343.88525	335.18848	27.19116
109	0.900	893.83838	468.56412	1329.04578	-253.24382	421.66315	1308.82410	-1156.32800	392.23578	1307.06665	430.21570	563.09503	3.27845	-302.97501	297.68564	8.41344	-1050.05884	571.35883	-6.56172	-1310.07617	335.86847	28.44774
110	0.908	892.96002	469.11899	1330.41760	-251.71439	423.83698	1309.74109	-1155.73047	393.20822	1309.10754	416.89688	564.22119	3.23517	-315.49554	298.41971	8.56565	-1063.21606	572.48535	-6.35294	-1275.46289	336.47879	30.22306
111	0.917	892.40424	469.67230	1331.55225	-250.35617	426.04431	1310.79907	-1155.21899	394.12521	1310.92493	403.70886	565.27728	3.08953	-327.66846	298.91718	8.87101	-1076.34619	573.56384	-6.17702	-1240.29272	337.15503	32.23773
112	0.925	892.12927	470.21680	1332.44934	-249.26779	428.21310	1311.96924	-1154.82080	395.10754	1312.51013	390.63898	566.25214	2.80218	-339.37567	299.12433	9.37674	-1089.42529	574.53766	-6.05622	-1204.78918	337.92731	34.35154
113	0.933	892.07715	470.74805	1333.11560	-248.52863	430.27704	1313.21191	-1154.56641	396.23279	1313.85291	377.64520	567.21649	2.44585	-350.55383	299.09238	10.11228	-1102.45203	575.45044	-5.97734	-1169.21191	338.72324	36.64852
114	0.942	892.18896	471.26733	1333.56250	-248.19287	432.19128	1314.48425	-1154.49536	397.50897	1314.94446	364.67487	568.27161	2.16756	-361.25949	298.97409	11.07210	-1115.45923	576.34833	-5.94862	-1133.93250	339.42355	39.30750
115	0.950	892.41260	471.78387	1333.79980	-248.28705	433.93970	1315.75037	-1154.64526	398.88956	1315.77026	351.71643	569.45453	2.07013	-371.57608	298.89011	12.24854	-1128.52368	577.21313	-6.01116	-1099.44482	339.94949	42.32555
116	0.958	892.71063	472.30737	1333.83276	-248.80629	435.53003	1316.98865	-1155.04248	400.30817	1316.30298	338.80353	570.70410	2.14112	-381.45685	298.83121	13.67341	-1141.78003	577.99316	-6.21833	-1066.16895	340.31750	45.39906
117	0.967	893.06659	472.83893	1333.66382	-249.71674	436.98309	1318.18921	-1155.70007	401.70889	1316.50427	325.97150	571.91205	2.26077	-390.64804	298.71429	15.40216	-1155.27832	578.68079	-6.54897	-1034.17725	340.53964	48.12357
118	0.975	893.48145	473.36832	1333.29443	-250.96689	438.32425	1319.34534	-1156.61133	403.03995	1316.33093	313.22549	573.00708	2.29818	-398.71173	298.50238	17.44310	-1168.77942	579.34595	-6.77925	-1003.17700	340.49799	50.25453
119	0.983	893.96338	473.87827	1332.72522	-252.49902	439.57947	1320.44641	-1157.75208	404.24506	1315.74500	300.55469	574.07104	2.27917	-405.13730	298.24139	19.70116	-1181.92029	580.10126	-6.60614	-972.77002	340.01434	51.75572
120	0.992	894.51752	474.35617	1331.95190	-254.25369	440.77408	1321.47839	-1159.10596	405.29892	1314.74902	287.94403	575.29596	2.37225	-409.53989	297.99066	22.00695	-1194.61768	581.02991	-6.03132	-942.67194	338.98624	52.72606
121	1.000	895.14282	474.80090	1330.96301	-256.17133	441.92819	1322.42834	-1160.69385	406.24664	1313.42480	275.34341	576.70325	2.64010	-411.78024	297.70316	24.28917	-1207.06372	582.13574	-5.41173	-912.72412	337.36575	53.33848
122	1.008	895.83289	475.21512	1329.74695	-258.19736	443.04755	1323.29407	-1162.56848	407.18085	1311.90051	262.69763	578.07928	2.95152	-411.77051	297.15845	26.82692	-1219.41626	583.36920	-5.07188	-882.86554	335.07721	53.75577
123	1.017	896.57507	475.59311	1328.30139	-260.29089	444.12125	1324.09180	-1164.75659	408.17014	1310.25891	250.01523	579.26349	3.16525	-409.09210	296.11981	30.22525	-1231.75525	584.66516	-5.06230	-853.16833	332.06683	54.04420
124	1.025	897.35089	475.91431	1326.63269	-262.42773	445.13412	1324.85278	-1167.19519	409.21216	1308.49890	237.32220	580.29797	3.25567	-402.93460	294.59222	34.83358	-1244.19824	585.91827	-5.24733	-823.84778	328.40863	54.16678
125	1.033	898.14349	476.15298	1324.75378	-264.59125	446.07870	1325.60889	-1169.74463	410.26154	1306.58582	224.60434	581.28271	3.25539	-392.56076	292.85010	40.12722	-1256.83887	587.03827	-5.45729	-795.22620	324.27521	54.03332
126	1.042	898.94031	476.30524	1322.68445	-266.76038	446.95609	1326.37573	-1172.26819	411.29471	1304.51428	211.85364	582.23486	3.17760	-377.83044	291.24237	44.96736	-1269.64392	588.08728	-5.56929	-767.69403	319.80453	53.53798
127	1.050	899.72699	476.40253	1320.45007	-268.90970	447.76917	1327.14624	-1174.68530	412.32495	1302.31018	199.09158	583.11072	3.02250	-359.30139	289.95654	48.59434	-1282.50195	589.19000	-5.56644	-741.65948	315.03198	52.58081
128	1.058	900.48651	476.49399	1318.08118	-271.01859	448.51782	1327.89807	-1176.96313	413.36386	1299.99951	186.33769	583.92938	2.83900	-337.95578	288.91083	51.14976	-1295.34399	590.30408	-5.53598	-717.49652	309.94785	51.08193
129	1.067	901.20758	476.61462	1315.61194	-273.07428	449.20364	1328.60669	-1179.08728	414.39612	1297.59412	173.59021	584.79095	2.72369	-314.84418	287.89728	53.25244	-1308.17346	591.26898	-5.55723	-695.51758	304.59894	48.98945
130	1.075	901.88733	476.76703	1313.07703	-275.06775	449.82620	1329.25452	-1181.04993	415.38443	1295.08533	160.80951	585.70746	2.69617	-290.81558	286.81088	55.35573	-1320.99622	592.05890	-5.61615	-675.98041	299.10123	46.31137
131	1.083	902.52954	476.93091	1310.50867	-276.98944	450.36847	1329.82910	-1182.85181	416.28018	1292.44531	147.94510	586.58185	2.66167	-266.37073	285.75836	57.49635	-1333.79456	592.83569	-5.64668	-659.11816	293.56238	43.13919
132	1.092	903.14709	477.08368	1307.93652	-278.82532	450.80557	1330.31714	-1184.49731	417.04401	1289.64490	135.00943	587.43518	2.57863	-241.65543	285.01907	59.40667	-1346.57092	593.73578	-5.64305	-645.15454	288.06552	39.57951
133	1.100	903.76324	477.21347	1305.38647	-280.55481	451.13232	1330.70398	-1185.99072	417.67719	1286.67822	122.06331	588.38989	2.51066	-216.59241	284.85257	60.80367	-1359.38428	594.71930	-5.67715	-634.28564	282.74588	35.62000
134	1.108	904.40405	477.32077	1302.87830	-282.15320	451.36429	1330.98059	-1187.35229	418.23062	1283.57751	109.12395	589.42426	2.48208	-191.05681	285.27429	61.64409	-1372.30591	595.68854	-5.76893	-626.64819	277.84177	31.05820
135	1.117	905.08539	477.41290	1300.42407	-283.59424	451.51932	1331.14734	-1188.61731	418.75964	1280.39880	96.17181	590.44989	2.48175	-164.96306	286.07150	62.13089	-1385.33264	596.64032	-5.83625	-622.28888	273.66443	25.59227
136	1.125	905.80908	477.49072	1298.03296	-284.84982	451.61844	1331.21362	-1189.78955	419.24216	1277.16846	83.21825	591.51245	2.55517	-138.27693	287.02972	62.52443	-1398.41162	597.63062	-5.81568	-621.14380	270.52554	19.06346
137	1.133	906.56958	477.53537	1295.71814	-285.88818	451.69458	1331.19421	-1190.80811	419.55756	1273.85571	70.28366	592.66461	2.70355	-111.01381	288.05991	62.99182	-1411.51782	598.65149	-5.73906	-623.04272	268.64496	11.77929
138	1.142	907.36102	477.51523	1293.50244	-286.67383	451.78421	1331.10669	-1191.58752	419.57794	1270.43457	57.35416	593.83838	2.80033	-83.19742	289.19742	63.56324	-1424.62927	599.62634	-5.65917	-627.80756	268.03146	4.77006
139	1.150	908.17719	477.40561	1291.41602	-287.17462	451.91199	1330.96606	-1192.06189	419.25677	1266.95093	44.40393	594.96643	2.73880	-54.82367	290.59021	64.15154	-1437.70532	600.53143	-5.58746	-635.38379	268.42419	-0.52681
140	1.158	909.00842	477.19360	1289.49292	-287.37369	452.08209	1330.77563	-1192.18481	418.61905	1263.51831	31.42566	596.02222	2.54508	-25.91467	292.36374	64.65512	-1450.73010	601.41858	-5.54415	-645.64313	269.38361	-3.33398
141	1.167	909.83344	476.87708	1287.77026	-287.27686	452.27588	1330.52124	-1191.93262	417.71112	1260.27734	18.41946	596.94489	2.30859	3.41241	294.43106	65.08753	-1463.68799	602.34393	-5.56085	-657.91992	270.50610	-4.14328
142	1.175	910.61499	476.47430	1286.28870	-286.91095	452.45959	1330.17578	-1191.32422	416.59219	1257.36572	5.38004	597.70435	2.10573	32.99905	296.57602	65.55528	-1476.52344	603.37079	-5.59897	-671.09448	271.60638	-4.03544
143	1.183	911.30774	476.02121	1285.08801	-286.31558	452.60132	1329.70837	-1190.42163	415.35928	1254.90723	-7.67215	598.40222	1.97375	62.75851	298.70200	66.10730	-1489.18591	604.53931	-5.55197	-684.29797	272.66946	-3.81366
144	1.192	911.87305	475.55350	1284.20227	-285.53241	452.68283	1329.09326	-1189.31433	414.15341	1253.02136	-20.68161	599.17273	1.89062	92.69733	300.87057	66.67676	-1501.64734	605.78516	-5.30897	-697.26031	273.68668	-3.82543
145	1.200	912.28967	475.09830	1283.65686	-284.59671	452.69986	1328.31274	-1188.10815	413.13385	1251.81335	-33.60187	599.99872	1.77775	122.86349	303.17422	67.14487	-1513.86572	606.95569	-4.74864	-710.04077	274.61169	-4.09426
146	1.208	912.55261	474.67139	1283.46729	-283.53598	452.66119	1327.35559	-1186.90247	412.44540	1251.32776	-46.42215	600.76050	1.56716	153.29810	305.65125	67.40405	-1525.83472	607.90552	-3.66408	-722.73773	275.40518	-4.46669
147	1.217	912.66357	474.27164	1283.64221	-282.37549	452.59204	1326.21777	-1185.76904	412.22177	1251.53650	-59.16431	601.44965	1.30352	184.01312	308.23682	67.41437	-1537.62952	608.57404	-1.76763	-735.40497	276.08002	-4.77216
148	1.225	912.62366	473.87775	1284.18787	-281.14398	452.53070	1324.90747	-1184.75720	412.58902	1252.37744	-71.85779	602.19867	1.13285	215.01660	310.74255	67.25184	-1549.26355	608.97937	1.13037	-748.05029	276.70029	-4.92877
149	1.233	912.43036	473.45346	1285.10486	-279.87476	452.51428	1323.44348	-1183.89478	413.60449	1253.76611	-84.51212	603.09216	1.13685	246.34283	312.94818	67.06170	-1560.54053	609.19019	5.00572	-760.65979	277.30231	-4.95358
150	1.242	912.07874	472.96204	1286.38525	-278.60657	452.56317	1321.85278	-1183.19031	415.21924	1255.60205	-97.13510	604.03302	1.22448	278.00104	314.74173	66.97018	-1571.16675	609.30261	9.73460	-773.21997	277.83627	-4.91139
151	1.250	911.56342	472.37921	1288.01282	-277.38535	452.67450	1320.16882	-1182.64478	417.32501	1257.80261	-109.75516	604.85046	1.25126	309.85059	316.13394	67.06549	-1580.95801	609.31909	15.20344	-785.72485	278.25201	-4.86652
152	1.258	910.88208	471.69760	1289.96472	-276.26178	452.82645	1318.42419	-1182.23596	419.77628	1260.31897	-122.39529	605.49988	1.18801	341.47980	317.17462	67.38556	-1589.84436	609.08282	21.28823	-798.18231	278.62595	-4.85854
153	1.267	910.04077	470.93097	1292.21191	-275.28455	452.98932	1316.64539	-1181.87915	422.35519	1263.12866	-135.04718	606.08380	1.11176	372.17053	317.89627	67.85173	-1597.67993	608.43976	27.86551	-810.61713	279.10928	-4.88596
154	1.275	909.05731	470.11176	1294.71692	-274.49139	453.13596	1314.85938	-1181.43225	424.78851	1266.22595	-147.69031	606.71735	1.09517	401.00580	318.28604	68.17905	-1603.99939	607.39374	34.93213	-823.07642	279.75995	-4.91270
155	1.283	907.95721	469.27298	1297.43274	-273.90112	453.24493	1313.09924	-1180.76843	426.86453	1269.59131	-160.33102	607.42468	1.13007	427.09595	318.29477	67.85072	-1607.86389	606.05328	42.64383	-835.62079	280.50272	-4.90993
156	1.292	906.76642	468.43436	1300.31116	-273.50684	453.30164	1311.39978	-1179.84680	428.54474	1273.15857	-173.00735	608.13959	1.13746	449.84393	317.88486	66.32401	-1607.99866	604.55957	51.09425	-848.27344	281.24530	-4.88752
157	1.300	905.51105	467.59970	1303.31238	-273.27301	453.30658	1309.79248	-1178.71289	429.94885	1276.82397	-185.74768	608.80261	1.07262	469.14130	317.04953	63.38689	-1603.35132	603.09906	59.98081	-860.99756	281.98050	-4.86979
158	1.308	904.22266	466.75046	1306.40649	-273.13864	453.27502	1308.30127	-1177.44824	431.24661	1280.48218	-198.55402	609.44751	0.99499	485.30878	315.82681	59.25649	-1593.84814	601.77789	68.48786	-873.74823	282.75916	-4.84983
159	1.317	902.93726	465.84488	1309.56836	-273.02655	453.21686	1306.93958	-1176.12695	432.56982	1284.05225	-211.42383	610.16528	0.99341	498.77985	314.32404	54.32583	-1580.67041	600.43945	75.64222	-886.51764	283.59619	-4.78967
160	1.325	901.68732	464.84903	1312.77026	-272.85498	453.12103	1305.71240	-1174.79932	433.98346	1287.48340	-224.35117	611.00629	1.07279	509.84174	312.65039	48.93300	-1565.56140	598.77881	80.92416	-899.32361	284.45779	-4.67366
161	1.333	900.49115	463.78394	1315.96851	-272.54865	452.95917	1304.62354	-1173.49133	435.49341	1290.74768	-237.32553	611.92767	1.15023	518.60339	310.80139	43.33746	-1549.67163	596.58990	84.47620	-912.18408	285.32889	-4.54714
162	1.342	899.34619	462.73523	1319.09692	-272.04785	452.69592	1303.67749	-1172.21216	437.06683	1293.83130	-250.34164	612.83905	1.14289	525.03809	308.68378	37.77334	-1533.01648	593.80402	86.65423	-925.11285	286.22263	-4.47192
163	1.350	898.23596	461.79944	1322.08313	-271.31271	452.29666	1302.87634	-1170.96179	438.65131	1296.72632	-263.37021	613.71143	1.05102	528.99664	306.24850	32.48577	-1514.88098	590.48883	87.41227	-938.11890	287.13980	-4.45008
164	1.358	897.14966	461.01993	1324.87598	-270.31961	451.73013	1302.21814	-1169.73645	440.18866	1299.42664	-276.34738	614.58978	0.96274	530.20538	303.60312	27.66961	-1494.52905	586.85242	86.27019	-951.19092	288.07410	-4.42299
165	1.367	896.09656	460.37894	1327.45105	-269.05301	450.97260	1301.69727	-1168.53259	441.62195	1301.92493	-289.24484	615.48285	0.96045	528.29578	301.06506	23.35125	-1471.60107	583.12177	82.97730	-964.29565	289.01843	-4.33447
166	1.375	895.10669	459.82971	1329.79968	-267.50424	450.01746	1301.30615	-1167.34766	442.89804	1304.21240	-302.10587	616.35626	1.04367	523.02979	299.12137	19.49494	-1446.14014	579.46735	77.98782	-977.41046	289.95035	-4.18480
167	1.383	894.22699	459.32684	1331.91870	-265.67841	448.87906	1301.03870	-1166.18066	443.96664	1306.27869	-314.97989	617.24591	1.16215	514.64386	298.22525	16.28742	-1418.42102	575.91907	72.16888	-990.53998	290.85706	-4.03236
168	1.392	893.51495	458.84344	1333.80334	-263.60010	447.58704	1300.89417	-1165.03064	444.77756	1308.11218	-327.84702	618.24554	1.27933	503.84570	298.41833	14.06274	-1388.72986	572.30591	66.30261	-1003.69446	291.76376	-3.93330
169	1.400	893.02808	458.37387	1335.44482	-261.31732	446.18048	1300.87732	-1163.89587	445.27679	1309.69946	-340.61935	619.37512	1.41264	491.48407	299.22311	12.86858	-1357.18945	568.58813	60.91003	-1016.86816	292.70737	-3.88886
170	1.408	892.81122	457.92502	1336.83008	-258.90945	444.70166	1300.99194	-1162.77271	445.40231	1311.02588	-353.19193	620.56311	1.68617	478.33539	300.12280	12.38198	-1323.74731	565.12549	56.30971	-1030.03467	293.69141	-3.86237
171	1.417	892.88916	457.50684	1337.94434	-256.49582	443.19153	1301.23694	-1161.65430	445.08157	1312.07520	-365.45486	621.76288	2.32011	464.98633	300.95694	12.22920	-1288.33264	562.23688	52.71657	-1043.15955	294.67145	-3.81532
172	1.425	893.26349	457.12558	1338.77563	-254.23106	441.68842	1301.60803	-1160.53162	444.23370	1312.83044	-377.29276	622.99542	3.49491	451.73016	301.76904	12.15033	-1251.02844	559.91693	50.34180	-1056.22266	295.59274	-3.71727
173	1.433	893.91302	456.78223	1339.32190	-252.27713	440.22745	1302.10522	-1159.39600	442.78128	1313.27600	-388.64200	624.26892	5.25572	438.62347	302.59766	11.98779	-1212.19861	558.25195	49.46005	-1069.23962	296.45154	-3.56186
174	1.442	894.79706	456.47879	1339.58997	-250.75983	438.84650	1302.73413	-1158.24768	440.67783	1313.40308	-399.48849	625.57068	7.59513	425.62744	303.47357	11.70574	-1172.64124	557.34747	50.15077	-1082.26086	297.30652	-3.39930
175	1.450	895.86353	456.21802	1339.58606	-249.73772	437.59860	1303.49670	-1157.10828	437.95367	1313.21680	-409.68387	626.96118	10.59491	412.69482	304.40417	11.37450	-1133.61951	556.82324	51.87837	-1095.31067	298.22409	-3.31588
176	1.458	897.05927	455.99670	1339.30920	-249.20331	436.54962	1304.38013	-1156.03784	434.77570	1312.74536	-418.70187	628.58850	14.45340	399.80603	305.32611	11.09220	-1096.47559	556.16046	53.67463	-1108.33203	299.21460	-3.34172
177	1.467	898.33960	455.81146	1338.75293	-249.10498	435.75113	1305.35632	-1155.15027	431.49832	1312.04578	-425.63858	630.60699	19.38331	386.98535	306.15137	10.91447	-1061.92126	555.38373	54.84800	-1121.24707	300.21957	-3.40856
178	1.475	899.67578	455.66400	1337.91309	-249.37236	435.21954	1306.38550	-1154.61145	428.65588	1311.19812	-429.57199	633.08191	25.42710	374.27588	306.86505	10.81920	-1029.61328	554.88879	55.27072	-1134.04688	301.14905	-3.39960
179	1.483	901.05951	455.54764	1336.78760	-249.93835	434.94357	1307.42126	-1154.60120	426.82224	1310.27539	-429.95316	635.92926	32.36473	361.66760	307.53702	10.72413	-998.49030	554.91327	55.04867	-1146.77246	301.93506	-3.22343
180	1.492	902.49719	455.43976	1335.37024	-250.75018	434.90555	1308.41968	-1155.22778	426.30542	1309.28613	-426.60660	639.05328	40.03737	349.08972	308.23456	10.57023	-967.54370	555.66931	54.30197	-1159.46472	302.60516	-2.91097
181	1.500	903.99866	455.32138	1333.65222	-251.76868	435.09747	1309.35071	-1156.44238	426.84338	1308.12964	-419.34433	642.62036	48.72696	336.49890	308.97104	10.37476	-936.33276	557.55017	53.19400	-1172.15198	303.28229	-2.62989
182	1.508	905.57458	455.19482	1331.62659	-252.96378	435.51886	1310.20166	-1158.05920	427.69064	1306.63647	-407.81796	647.02350	58.70321	323.91241	309.72687	10.19238	-904.99561	560.66931	51.82430	-1184.84436	304.04626	-2.51666
183	1.517	907.23627	455.07104	1329.28748	-254.31378	436.16098	1310.97095	-1159.89917	428.18091	1304.70276	-392.03256	652.42676	69.27947	311.35504	310.45123	10.08410	-873.97119	564.65845	50.16887	-1197.53943	304.86038	-2.54348
184	1.525	908.98969	454.95300	1326.63525	-255.80554	437.00034	1311.65674	-1161.88501	428.15244	1302.37219	-372.82645	658.44855	78.76804	298.83820	311.08545	10.09483	-843.76294	569.12158	48.17054	-1210.23364	305.66052	-2.58134
185	1.533	910.82959	454.83548	1323.68518	-257.42773	438.00586	1312.25452	-1163.98792	427.80502	1299.77661	-351.51645	664.40503	85.60254	286.36847	311.64877	10.18929	-814.89990	573.84167	45.68961	-1222.92126	306.42346	-2.52739
186	1.542	912.74048	454.70941	1320.46997	-259.16046	439.14618	1312.76184	-1166.14978	427.37781	1297.04517	-329.11575	669.75122	89.40889	273.91241	312.24512	10.27035	-787.97217	578.68573	42.46052	-1235.59131	307.14819	-2.38111
187	1.550	914.70209	454.56952	1317.03833	-260.97302	440.38702	1313.18774	-1168.27026	427.02661	1294.27637	-305.99362	674.20801	91.01661	261.38696	312.95044	10.28588	-763.57092	583.63483	38.26404	-1248.24719	307.84052	-2.24129
188	1.558	916.69092	454.42078	1313.44873	-262.82895	441.68930	1313.55981	-1170.23438	426.83792	1291.53247	-282.14499	677.65076	91.69166	248.72919	313.72903	10.25335	-742.11401	588.67688	33.04818	-1260.92273	308.52020	-2.21151
189	1.567	918.67847	454.27850	1309.76245	-264.68536	443.02148	1313.91711	-1171.94958	426.86642	1288.82275	-257.58878	680.05408	92.44753	235.93195	314.49170	10.20550	-723.71899	593.53918	26.85312	-1273.65759	309.22104	-2.29727
190	1.575	920.63763	454.16760	1306.04236	-266.48911	444.36621	1314.29700	-1173.37366	427.15137	1286.10828	-232.50833	681.47339	93.77850	223.02014	315.21652	10.16423	-708.27625	597.67877	19.75439	-1286.45581	309.98102	-2.40530
191	1.583	922.55298	454.11450	1302.35144	-268.17969	445.70947	1314.72729	-1174.51819	427.70923	1283.33228	-207.17877	681.95392	95.69392	210.07684	315.95526	10.14441	-695.69843	600.66107	12.04929	-1299.29565	310.80896	-2.43634
192	1.592	924.42078	454.14114	1298.74548	-269.69577	447.03214	1315.22437	-1175.43616	428.53967	1280.44177	-181.82739	681.46979	97.92979	197.22531	316.74222	10.15907	-686.19324	602.63776	4.61031	-1312.16797	311.65213	-2.37550
193	1.600	926.24219	454.27118	1295.27258	-270.97845	448.31219	1315.79675	-1176.18567	429.61472	1277.39929	-156.50616	679.98169	100.20764	184.47714	317.56073	10.21223	-680.32062	604.18500	-1.27749	-1325.07202	312.45264	-2.29778
194	1.608	928.01984	454.52020	1291.97449	-271.97650	449.52502	1316.44543	-1176.76697	430.81329	1274.21326	-131.10388	677.50604	102.38420	171.70563	318.38141	10.27292	-678.79663	605.57416	-4.85567	-1337.99023	313.23608	-2.29271
195	1.617	929.75555	454.87552	1288.88696	-272.65393	450.64044	1317.15881	-1177.11377	431.93256	1270.96094	-105.50784	674.13574	104.45734	158.83893	319.18933	10.27359	-682.19226	606.66003	-6.45569	-1350.90161	314.07742	-2.38984
196	1.625	931.44348	455.30441	1286.04224	-272.99298	451.62839	1317.90918	-1177.16992	432.83676	1267.76917	-79.72516	670.04645	106.48470	145.93967	319.99704	10.17678	-690.38593	607.38287	-6.94959	-1363.81372	314.98932	-2.54020
197	1.633	933.06421	455.78052	1283.47974	-272.99304	452.47159	1318.66003	-1176.93945	433.54343	1264.77075	-53.85522	665.43994	108.44475	133.07462	320.83276	10.04399	-702.08594	607.93188	-6.99170	-1376.73438	315.89386	-2.65234
198	1.642	934.58752	456.29117	1281.24854	-272.67163	453.17151	1319.37781	-1176.45642	434.14362	1262.08911	-27.97592	660.42731	110.13607	120.24564	321.68427	9.98415	-715.34290	608.53784	-6.88218	-1389.62292	316.71472	-2.66050
199	1.650	935.98224	456.82971	1279.39526	-272.06570	453.74109	1320.03491	-1175.74573	434.68567	1259.84924	-2.07593	655.00586	111.27218	107.44260	322.50238	10.02337	-728.70490	609.37024	-6.77759	-1402.40833	317.45721	-2.57026
200	1.658	937.22339	457.39026	1277.95325	-271.23059	454.19385	1320.60669	-1174.82178	435.13202	1258.17700	23.90259	649.14893	111.69313	94.67474	323.27283	10.08023	-741.69641	610.58038	-6.76530	-1415.02490	318.15588	-2.42471
201	1.667	938.29706	457.96924	1276.94141	-270.22977	454.54160	1321.06555	-1173.71606	435.40613	1257.16663	49.98895	642.87146	111.44058	81.96188	324.03223	10.06696	-754.43274	612.31866	-6.78086	-1427.40063	318.81927	-2.21964
202	1.675	939.19983	458.56500	1276.36707	-269.11810	454.80307	1321.38159	-1172.50159	435.45380	1256.85315	76.18008	636.24231	110.64394	69.31979	324.82544	9.97839	-767.11328	614.63617	-6.63337	-1439.43555	319.48535	-1.85773
203	1.683	939.93018	459.17465	1276.23218	-267.93237	455.00354	1321.52930	-1171.27698	435.22302	1257.20154	102.50351	629.37872	109.37579	56.74792	325.65045	9.91067	-779.78064	617.23987	-6.25967	-1451.03577	320.24780	-1.19465
204	1.692	940.47668	459.79529	1276.54065	-266.69614	455.15375	1321.49902	-1170.12671	434.60593	1258.10645	129.03883	622.41101	107.61913	44.22873	326.47275	9.97687	-792.34521	619.54199	-5.86024	-1462.15552	321.17020	-0.13813
205	1.700	940.81885	460.42578	1277.30017	-265.42874	455.23605	1321.29749	-1169.08313	433.46127	1259.42822	155.85533	615.44153	105.34494	31.73654	327.33835	10.15467	-804.74603	621.22339	-5.66422	-1472.77063	322.19965	1.31266
206	1.708	940.93713	461.06580	1278.51392	-264.14835	455.22101	1320.94202	-1168.11682	431.69763	1261.02026	182.97485	608.57483	102.60382	19.25296	328.37067	10.28361	-817.03784	622.52600	-5.67569	-1482.83228	323.19574	3.12173
207	1.717	940.82031	461.72031	1280.17505	-262.87381	455.09302	1320.45361	-1167.16956	429.31833	1262.72412	210.41336	601.97748	99.53206	6.77881	329.62967	10.23667	-829.33057	623.85071	-5.72316	-1492.31348	324.06583	5.25649
208	1.725	940.46576	462.40018	1282.27112	-261.62946	454.86023	1319.85510	-1166.20923	426.44153	1264.42407	238.22424	595.83563	96.24820	-5.66315	331.05991	10.01641	-841.68451	625.29437	-5.68164	-1501.29932	324.88193	7.65493
209	1.733	939.87964	463.11447	1284.78601	-260.44122	454.55090	1319.16797	-1165.24988	423.30576	1266.13330	266.46536	590.27643	92.77731	-18.04059	332.53275	9.70880	-854.08167	626.70428	-5.56497	-1509.95898	325.84790	10.20940
210	1.742	939.07410	463.86969	1287.69165	-259.32605	454.20309	1318.41309	-1164.32007	420.19022	1267.95593	295.08206	585.36957	89.09960	-30.36914	333.91925	9.41150	-866.48279	627.98334	-5.43978	-1518.26294	327.11432	12.82187
211	1.750	938.06171	464.66901	1290.94312	-258.29343	453.85095	1317.61548	-1163.42664	417.30890	1269.96448	323.80487	581.10852	85.21786	-42.73727	335.15442	9.18509	-878.88562	629.13568	-5.37697	-1525.61719	328.64795	15.43290
212	1.758	936.85370	465.50473	1294.48694	-257.35577	453.51886	1316.80579	-1162.55542	414.79794	1272.16711	352.11728	577.37335	81.15205	-55.21423	336.23395	9.03327	-891.33386	630.13647	-5.44430	-1530.87415	330.37292	17.96235
213	1.767	935.46320	466.36273	1298.27710	-256.52673	453.22263	1316.01648	-1161.68433	412.73569	1274.53711	379.28159	574.01080	76.88609	-67.78404	337.18561	8.92901	-903.87653	630.96906	-5.61665	-1532.92432	332.45267	20.32208
214	1.775	933.90540	467.23608	1302.27759	-255.80936	452.97339	1315.27625	-1160.78967	411.13766	1277.01770	404.47238	570.94623	72.32954	-80.39566	338.06723	8.85497	-916.51892	631.72717	-5.75722	-1531.30420	335.30887	22.60187
215	1.783	932.19342	468.13013	1306.45044	-255.19098	452.78909	1314.60339	-1159.87512	409.99292	1279.54395	426.98718	568.15869	67.32285	-93.01648	338.96619	8.79789	-929.22241	632.51703	-5.76010	-1526.13062	339.23727	25.16947
216	1.792	930.33966	469.04849	1310.75122	-254.64658	452.70432	1314.00342	-1158.98828	409.30548	1282.07471	446.41638	565.60394	61.66653	-105.64500	339.92334	8.74123	-941.93756	633.38068	-5.60932	-1517.52197	343.97073	28.43097
217	1.800	928.36060	469.97601	1315.13745	-254.14453	452.76532	1313.47107	-1158.18518	409.06485	1284.58667	462.72546	563.24384	55.21140	-118.29807	340.87939	8.69260	-954.63794	634.36035	-5.33465	-1505.22180	348.64386	32.34040
218	1.808	926.27765	470.89035	1319.57336	-253.65506	453.01459	1312.99817	-1157.49182	409.20599	1287.05493	476.22040	561.11591	48.00637	-130.98117	341.78009	8.66941	-967.34875	635.41559	-5.04952	-1488.79004	352.38263	36.00035
219	1.817	924.11322	471.78162	1324.02673	-253.15479	453.47504	1312.58093	-1156.91077	409.62241	1289.44421	487.35568	559.32990	40.33546	-143.70352	342.66092	8.65971	-980.12042	636.37756	-4.90944	-1468.01074	355.10394	37.91363
220	1.825	921.89136	472.64856	1328.46582	-252.62073	454.14355	1312.22473	-1156.42883	410.19916	1291.71594	496.44901	558.04102	32.57152	-156.50009	343.57260	8.64603	-992.97296	637.17303	-4.93814	-1442.96509	357.51385	37.03009
221	1.833	919.64069	473.49200	1332.85779	-252.02184	454.99619	1311.94226	-1155.99451	410.81262	1293.83740	503.47485	557.42395	25.02229	-169.39093	344.51385	8.63803	-1005.90356	637.91754	-5.02066	-1413.84229	360.24069	33.63064
222	1.842	917.39673	474.31601	1337.16760	-251.31854	455.99854	1311.74951	-1155.51575	411.32535	1295.78210	508.05756	557.61072	17.92866	-182.36343	345.47559	8.64015	-1018.91187	638.71008	-5.06239	-1380.95068	363.29434	29.11455
223	1.850	915.20123	475.12726	1341.35852	-250.47031	457.11630	1311.66113	-1154.90857	411.65982	1297.54089	509.61859	558.57880	11.58851	-195.40039	346.47189	8.63394	-1031.98389	639.54205	-5.03515	-1344.86621	366.32483	25.06731
224	1.858	913.09735	475.93045	1345.39526	-249.44644	458.32431	1311.68323	-1154.14612	411.86469	1299.13428	507.59344	560.03955	6.48587	-208.47346	347.49780	8.62173	-1045.08044	640.43939	-4.90107	-1306.38721	369.05270	22.52125
225	1.867	911.12842	476.72586	1349.24719	-248.23407	459.60672	1311.81592	-1153.25781	412.04025	1300.59241	501.74719	561.47632	3.16901	-221.52576	348.51382	8.63947	-1058.15466	641.47620	-4.63306	-1266.33228	371.42517	21.73136
226	1.875	909.34003	477.51190	1352.88892	-246.83807	460.94574	1312.06238	-1152.28516	412.23535	1301.92249	492.49487	562.44720	1.74561	-234.49533	349.47784	8.70287	-1071.18713	642.62811	-4.31005	-1225.36890	373.57431	22.30909
227	1.883	907.77679	478.28226	1356.29919	-245.27843	462.31384	1312.43372	-1151.23218	412.44165	1303.10352	480.86664	562.94440	1.59532	-247.35471	350.37054	8.76684	-1084.22034	643.74536	-4.10081	-1183.96375	375.70822	23.56863
228	1.892	906.47754	479.01797	1359.45911	-243.59348	463.67987	1312.94556	-1150.06738	412.63806	1304.10278	468.03632	563.33191	1.83293	-260.11163	351.19226	8.76526	-1097.34302	644.67786	-4.14993	-1142.49634	377.92932	25.01586
229	1.900	905.46832	479.69846	1362.34985	-241.84517	465.02283	1313.60620	-1148.77502	412.82541	1304.89917	454.84418	563.90338	1.94978	-272.74615	351.92065	8.69777	-1110.60681	645.44434	-4.45118	-1101.44043	380.07190	26.70378
230	1.908	904.75543	480.32346	1364.94873	-240.11635	466.33942	1314.40698	-1147.39600	413.04279	1305.50549	441.67310	564.68005	1.91515	-285.13138	352.46155	8.66705	-1123.91174	646.23395	-4.76921	-1061.43164	381.75943	29.01997
231	1.917	904.32605	480.91254	1367.23328	-238.49762	467.63080	1315.32300	-1146.02869	413.35013	1305.96240	428.62109	565.56403	1.84165	-297.04526	352.67392	8.81874	-1136.99658	647.18915	-4.75739	-1023.15002	382.68103	32.03342
232	1.925	904.15369	481.49002	1369.18701	-237.07074	468.87775	1316.31665	-1144.79187	413.77179	1306.27808	415.69391	566.48584	1.72954	-308.31253	352.49542	9.23946	-1149.72327	648.28802	-4.31322	-987.00781	382.78238	35.22367
233	1.933	904.20496	482.07794	1370.80042	-235.89658	470.03470	1317.34106	-1143.78162	414.27463	1306.39526	402.87183	567.44794	1.52183	-318.90677	352.02539	9.91160	-1162.30298	649.42731	-3.72104	-952.84167	382.17517	37.92183
234	1.942	904.44739	482.69006	1372.07104	-235.01155	471.05020	1318.34802	-1143.06921	414.82645	1306.25085	390.11319	568.50171	1.24743	-328.85638	351.44797	10.76968	-1175.04260	650.53699	-3.29610	-919.96680	380.92804	39.80975
235	1.950	904.85712	483.32690	1373.00330	-234.43449	471.88550	1319.30078	-1142.71362	415.44299	1305.83118	377.37283	569.66492	1.00699	-338.07602	350.89890	11.80543	-1188.01208	651.60077	-3.10518	-887.60474	378.92957	40.96906
236	1.958	905.42078	483.97955	1373.60291	-234.17543	472.51883	1320.17737	-1142.73877	416.15298	1305.13855	364.64783	570.86176	0.86025	-346.30292	350.43732	13.08926	-1201.04321	652.57281	-3.09638	-855.31622	375.90192	41.66953
237	1.967	906.13287	484.63461	1373.87390	-234.23438	472.95190	1320.96436	-1143.11426	416.95419	1304.14429	351.98145	572.00043	0.79855	-353.15790	350.11188	14.65538	-1213.95166	653.39172	-3.22028	-823.12646	371.57431	42.14277
238	1.975	906.98920	485.27585	1373.81873	-234.59575	473.21008	1321.65161	-1143.78809	417.82483	1302.80603	339.41217	573.07263	0.78255	-358.27557	349.93524	16.41744	-1226.71375	654.11536	-3.38431	-791.39020	365.84286	42.42434
239	1.983	907.98029	485.88812	1373.44031	-235.22778	473.31903	1322.22876	-1144.72595	418.74149	1301.10242	326.94101	574.09808	0.76282	-361.45093	349.71985	18.32763	-1239.42090	654.91681	-3.46481	-760.61792	358.75253	42.37376
240	1.992	909.08783	486.46399	1372.74841	-236.08675	473.27905	1322.68689	-1145.90942	419.67575	1299.05017	314.52979	575.08173	0.72555	-362.60590	348.98303	20.74096	-1252.14758	655.94318	-3.40142	-731.31183	350.43011	41.83575
241	2.000	910.28778	487.01053	1371.75867	-237.12601	473.06821	1323.02332	-1147.31921	420.61179	1296.71729	302.12424	576.08447	0.72618	-361.34430	347.13773	24.52114	-1264.90063	657.16937	-3.26698	-703.84259	341.08984	40.74453
242	2.008	911.55927	487.54694	1370.48608	-238.30663	472.67050	1323.24426	-1148.92493	421.57120	1294.20850	289.68668	577.23792	0.85539	-356.55521	343.97806	30.34931	-1277.63574	658.36163	-3.23654	-678.45380	330.99683	39.11637
243	2.017	912.88910	488.08142	1368.94629	-239.60246	472.09082	1323.36389	-1150.65955	422.58167	1291.60303	277.20428	578.62860	1.14797	-346.91492	340.03571	37.70282	-1290.30701	659.25861	-3.44952	-655.34766	320.38907	37.01993
244	2.025	914.27289	488.59473	1367.16626	-240.99512	471.34790	1323.39917	-1152.40186	423.62170	1288.91418	264.69360	580.14502	1.49910	-331.94196	336.28717	44.90851	-1302.91479	659.75531	-3.93207	-634.75208	309.48883	34.56588
245	2.033	915.71796	489.05704	1365.18811	-242.46297	470.46704	1323.36316	-1154.01929	424.61792	1286.12024	252.18213	581.53174	1.74496	-312.34756	333.42709	50.50360	-1315.49536	660.05939	-4.52221	-616.92981	298.57471	31.88546
246	2.042	917.23688	489.45129	1363.05933	-243.97339	469.47443	1323.26245	-1155.43005	425.48395	1283.19739	239.65968	582.65503	1.83750	-289.47668	331.44073	54.32821	-1328.09521	660.73309	-4.82852	-602.13513	288.03360	29.04286
247	2.050	918.83649	489.77676	1360.82324	-245.48279	468.38950	1323.10034	-1156.61267	426.16299	1280.12158	227.08833	583.59424	1.84419	-264.65521	329.79401	57.23604	-1340.75293	662.09698	-4.62860	-590.56866	278.33990	25.89528
248	2.058	920.51630	490.04526	1358.51831	-246.94247	467.22238	1322.88232	-1157.56616	426.64310	1276.86511	214.46225	584.48053	1.81831	-238.86948	327.96060	60.08398	-1353.45630	663.75452	-4.19672	-582.39606	269.94415	22.04500
249	2.067	922.27484	490.27127	1356.18384	-248.30853	465.97595	1322.61841	-1158.27649	426.92416	1273.39636	201.80975	585.37915	1.76433	-212.67822	325.83276	63.11643	-1366.14624	665.19641	-3.88795	-577.81140	263.17075	17.04910
250	2.075	924.11005	490.45679	1353.86426	-249.54660	464.65283	1322.32288	-1158.71826	426.97906	1269.68420	189.14267	586.30432	1.69746	-186.24706	323.74771	66.03323	-1378.77991	666.35236	-3.75217	-577.03961	258.21786	10.90497
251	2.083	926.01410	490.59335	1351.61023	-250.62558	463.26498	1322.01196	-1158.87109	426.74924	1265.72314	176.44574	587.25189	1.66560	-159.49402	322.14691	68.40133	-1391.35840	667.33960	-3.71169	-580.22882	255.19675	4.50808
252	2.092	927.97040	490.67447	1349.47461	-251.50964	461.83231	1321.69727	-1158.72546	426.17102	1261.59131	163.71785	588.19373	1.68244	-132.31758	321.18695	70.01711	-1403.92834	668.23181	-3.73792	-587.26550	254.03946	-0.61840
253	2.100	929.95673	490.69440	1347.50769	-252.15765	460.37360	1321.38452	-1158.27393	425.20255	1257.48352	150.97772	589.10339	1.69602	-104.73274	320.67343	70.99741	-1416.56494	669.10675	-3.80733	-597.52966	254.32501	-3.49674
254	2.108	931.94470	490.63535	1345.75525	-252.52997	458.90729	1321.07654	-1157.50220	423.83704	1253.64014	138.23370	590.01257	1.68058	-76.81006	320.28491	71.62247	-1429.29944	670.04169	-3.85841	-609.81885	255.37546	-4.43985
255	2.117	933.89703	490.46921	1344.26001	-252.59845	457.46027	1320.77478	-1156.41614	422.14200	1250.24951	125.48520	590.94965	1.66936	-48.57510	319.78378	72.14153	-1442.05237	671.04156	-3.80213	-622.82629	256.60452	-4.43913
256	2.125	935.77142	490.18015	1343.06177	-252.35381	456.06503	1320.47546	-1155.07593	420.27499	1247.42432	112.72372	591.84601	1.66515	-19.99182	319.07727	72.69452	-1454.68274	672.05212	-3.53585	-635.79779	257.69983	-4.26896
257	2.133	937.52533	489.77136	1342.19531	-251.80659	454.73718	1320.16797	-1153.56689	418.40198	1245.21594	99.92204	592.60822	1.62513	9.00186	318.18701	73.30685	-1467.06616	673.04199	-2.95094	-648.58130	258.58649	-4.25961
258	2.142	939.11591	489.24930	1341.69153	-250.98117	453.46136	1319.83398	-1151.96069	416.64429	1243.67065	87.08008	593.23669	1.52855	38.43610	317.19547	73.89205	-1479.09973	674.00146	-1.92014	-661.24365	259.33853	-4.44789
259	2.150	940.50220	488.62173	1341.58350	-249.90768	452.20786	1319.44702	-1150.31006	415.11139	1242.86975	74.25392	593.80792	1.39354	68.28723	316.16919	74.30195	-1490.70386	674.91235	-0.26696	-673.83612	260.05698	-4.73783
260	2.158	941.65460	487.90210	1341.90503	-248.61969	450.95969	1318.97314	-1148.64160	413.90533	1242.85376	61.48790	594.35919	1.24072	98.52643	315.07938	74.44060	-1501.85315	675.78540	2.18312	-686.36212	260.78659	-5.00816
261	2.167	942.55878	487.10214	1342.67896	-247.15701	449.72440	1318.37915	-1146.96704	413.11066	1243.54968	48.79414	594.86267	1.08336	129.13535	313.81375	74.34280	-1512.58765	676.64075	5.47026	-698.81335	261.51974	-5.18195
262	2.175	943.20703	486.22961	1343.90942	-245.56479	448.53018	1317.64417	-1145.32263	412.80719	1244.81799	36.19241	595.32690	0.96198	160.05835	312.29263	74.11392	-1522.97217	677.39630	9.47205	-711.21661	262.21274	-5.25190
263	2.183	943.58917	485.29825	1345.58655	-243.88696	447.41339	1316.76721	-1143.77087	413.04492	1246.53564	23.67783	595.82813	0.93076	191.22589	310.55447	73.80335	-1532.99976	677.85052	14.03624	-723.63666	262.82492	-5.26865
264	2.192	943.69324	484.33713	1347.69739	-242.16360	446.40356	1315.76489	-1142.35364	413.80795	1248.63342	11.20599	596.44293	0.99434	222.65839	308.70755	73.37746	-1542.54883	677.81671	19.08559	-736.11829	263.37411	-5.30632
265	2.200	943.50775	483.38330	1350.22742	-240.43478	445.51663	1314.66321	-1141.07166	415.04657	1251.07764	-1.25626	597.20288	1.10338	254.46161	306.80246	72.80841	-1551.47241	677.27832	24.61345	-748.63916	263.91199	-5.39481
266	2.208	943.02490	482.46368	1353.15320	-238.74147	444.75784	1313.48718	-1139.90576	416.73111	1253.82166	-13.73285	598.04071	1.19857	286.67181	304.78696	72.15170	-1559.64709	676.39136	30.66892	-761.13831	264.47626	-5.48735
267	2.217	942.24567	481.58926	1356.43811	-237.12277	444.12415	1312.25757	-1138.83655	418.84241	1256.78357	-26.24792	598.82416	1.23988	319.14081	302.61777	71.52700	-1566.82153	675.29791	37.33364	-773.58386	265.09015	-5.52135
268	2.225	941.18158	480.76166	1360.03809	-235.61517	443.60291	1310.99622	-1137.83752	421.30765	1259.87268	-38.78802	599.53088	1.21535	351.54352	300.36115	71.07062	-1572.33789	674.00659	44.68715	-786.00903	265.75150	-5.49373
269	2.233	939.85162	479.97836	1363.90698	-234.25058	443.17459	1309.73157	-1136.86182	423.96228	1263.02271	-51.31775	600.24274	1.13419	383.39307	298.09802	70.91200	-1574.97388	672.48779	52.73874	-798.46979	266.43750	-5.45536
270	2.242	938.27850	479.23398	1367.99634	-233.05023	442.82053	1308.49646	-1135.84875	426.59131	1266.19751	-63.84000	600.96600	1.02271	414.01898	295.76862	71.05870	-1573.31055	670.66187	61.16423	-810.97235	267.15192	-5.44357
271	2.250	936.48956	478.52097	1372.25330	-232.01859	442.52652	1307.31702	-1134.74609	429.00500	1269.38074	-76.39264	601.62787	0.90759	442.64258	293.22180	71.22216	-1566.63477	668.26373	69.06421	-823.48834	267.92804	-5.44661
272	2.258	934.51428	477.82928	1376.62439	-231.14264	442.27686	1306.20557	-1133.52380	431.08170	1272.56299	-88.99948	602.20740	0.79506	468.58527	290.39435	70.85791	-1555.56262	665.07867	75.35029	-836.01147	268.78314	-5.43102
273	2.267	932.38025	477.14783	1381.06116	-230.39703	442.03958	1305.16272	-1132.17395	432.76785	1275.73572	-101.62866	602.81232	0.70945	491.45184	287.33261	69.47362	-1541.68127	661.21655	79.60708	-848.54944	269.70535	-5.38340
274	2.275	930.11456	476.47095	1385.52051	-229.74828	441.75742	1304.18652	-1130.70496	434.05878	1278.88782	-114.21844	603.62006	0.70615	511.18451	284.08951	66.90677	-1526.57422	656.82239	82.42715	-861.11127	270.67010	-5.31948
275	2.283	927.74792	475.79501	1389.96179	-229.15599	441.36249	1303.27869	-1129.13379	434.97659	1282.00537	-126.77759	604.66467	0.79797	527.95831	280.70969	63.33083	-1511.05188	651.76929	84.69421	-873.72528	271.64713	-5.24984
276	2.292	925.31311	475.10266	1394.34509	-228.57425	440.80283	1302.44922	-1127.48120	435.55380	1285.07214	-139.38980	605.75958	0.93082	541.98456	277.22589	59.06513	-1494.96899	645.82312	86.49033	-886.42542	272.60907	-5.16108
277	2.300	922.84253	474.36725	1398.63440	-227.95184	440.04984	1301.71790	-1125.76819	435.82391	1288.07043	-152.11435	606.72754	1.03814	553.43585	273.58557	54.37504	-1477.55066	638.94543	86.89611	-899.22198	273.53580	-5.04469
278	2.308	920.37225	473.57507	1402.79431	-227.23323	439.08838	1301.10779	-1124.01453	435.81714	1290.98206	-164.96307	607.58929	1.09069	562.47577	269.65662	49.37875	-1457.97375	631.42694	84.97629	-912.09973	274.40948	-4.91475
279	2.317	917.94598	472.72815	1406.78638	-226.36475	437.90799	1300.63586	-1122.23901	435.55988	1293.78857	-177.91592	608.47192	1.11786	569.18512	265.33881	44.12785	-1435.83862	623.76593	80.75777	-925.02734	275.23718	-4.79369
280	2.325	915.61023	471.83435	1410.56946	-225.30515	436.50415	1300.30835	-1120.45935	435.07544	1296.47180	-190.91519	609.41431	1.16969	573.45209	260.63382	38.75455	-1411.23303	616.36975	75.18124	-937.97437	276.06372	-4.69479
281	2.333	913.40637	470.90488	1414.10254	-224.03172	434.88901	1300.12329	-1118.69238	434.38528	1299.01367	-203.90735	610.33917	1.25491	575.00177	255.64272	33.43324	-1384.45251	609.36816	69.37574	-950.93390	276.93088	-4.60995
282	2.342	911.36633	469.95203	1417.35376	-222.53793	433.09756	1300.07483	-1116.95520	433.51016	1301.39624	-216.88260	611.20618	1.33881	573.49884	250.61485	28.19891	-1355.71851	602.64685	64.06915	-963.92279	277.84451	-4.51439
283	2.350	909.51227	468.98685	1420.30823	-220.82698	431.17853	1300.15247	-1115.26453	432.47055	1303.60181	-229.84036	612.07056	1.38334	568.64221	246.08447	23.05884	-1325.10742	595.98438	59.45647	-976.94409	278.77658	-4.38651
284	2.358	907.86090	468.01959	1422.96606	-218.91171	429.17801	1300.34021	-1113.63696	431.28708	1305.61267	-242.76450	612.98407	1.38440	560.39532	242.85466	18.43333	-1292.63184	589.24561	55.46729	-989.95789	279.65604	-4.21394
285	2.367	906.42957	467.05624	1425.33496	-216.82076	427.12900	1300.62268	-1112.08960	429.98035	1307.41113	-255.63919	613.95044	1.38573	549.35162	241.51361	15.09883	-1258.33289	582.47363	52.10609	-1002.91760	280.39670	-3.98922
286	2.375	905.24316	466.09286	1427.42175	-214.60040	425.05527	1300.98914	-1110.63892	428.57104	1308.97986	-268.41788	614.96704	1.47671	536.71375	241.83539	13.38644	-1222.30249	575.82709	49.56323	-1015.83447	281.01236	-3.73129
287	2.383	904.33636	465.11710	1429.22192	-212.31487	422.98151	1301.43420	-1109.30164	427.07953	1310.30078	-280.97379	616.04431	1.79503	523.63611	242.93814	12.82949	-1184.72400	569.58783	48.15820	-1028.77380	281.65179	-3.50556
288	2.392	903.74866	464.11835	1430.71716	-210.05263	420.93091	1301.95581	-1108.09375	425.52588	1311.35583	-293.14133	617.20868	2.50370	510.62219	244.05664	12.73326	-1146.09631	564.11761	48.14260	-1041.79419	282.45874	-3.38535
289	2.400	903.51410	463.10144	1431.88123	-207.92767	418.91504	1302.55396	-1107.03125	423.92990	1312.12585	-304.81113	618.48010	3.72496	497.62390	244.92906	12.67332	-1107.40845	559.49121	49.32415	-1054.91211	283.46799	-3.38822
290	2.408	903.65179	462.08627	1432.68701	-206.06511	416.94180	1303.23230	-1106.13000	422.31201	1312.59070	-315.96255	619.82733	5.50926	484.52051	245.62097	12.49475	-1069.89111	555.37659	50.97500	-1068.10132	284.62073	-3.45906
291	2.417	904.16083	461.09586	1433.10840	-204.57394	415.04434	1303.99792	-1105.40649	420.69421	1312.72876	-326.57101	621.22644	7.91508	471.34497	246.26961	12.18815	-1034.44751	551.53107	52.33615	-1081.30566	285.79535	-3.52215
292	2.425	905.01959	460.15137	1433.12598	-203.51828	413.29501	1304.85303	-1104.87952	419.10226	1312.51819	-336.41183	622.77435	11.10183	458.21326	246.94229	11.83032	-1001.17023	547.99445	53.05913	-1094.46216	286.88336	-3.55895
293	2.433	906.18805	459.26517	1432.73853	-202.90613	411.77426	1305.77991	-1104.57190	417.56787	1311.93896	-344.88474	624.61694	15.26302	445.22162	247.61185	11.53723	-969.33655	544.80115	53.11623	-1107.52478	287.88489	-3.61623
294	2.442	907.61414	458.43002	1431.96655	-202.70401	410.52948	1306.73694	-1104.51208	416.13000	1310.97754	-351.09488	626.76062	20.46108	432.37207	248.25060	11.37039	-937.93005	542.02411	52.60043	-1120.48340	288.86322	-3.71917
295	2.450	909.24561	457.62448	1430.83801	-202.86063	409.57849	1307.67078	-1104.73499	414.83310	1309.63306	-354.27969	629.06573	26.57683	419.58704	248.90118	11.28387	-906.24316	539.92322	51.67908	-1133.36987	289.82697	-3.80962
296	2.458	911.03979	456.82446	1429.37317	-203.32129	408.93701	1308.53308	-1105.27856	413.71844	1307.92480	-354.16898	631.43207	33.47098	406.82196	249.60185	11.18696	-874.12219	538.73969	50.54159	-1146.21655	290.69904	-3.78788
297	2.467	912.97009	456.00946	1427.58325	-204.03394	408.61530	1309.29004	-1106.17432	412.80743	1305.89514	-350.77640	633.98358	41.28776	394.09131	250.31250	11.03009	-841.83765	538.52386	49.30891	-1158.99915	291.35345	-3.58330
298	2.475	915.02765	455.16919	1425.47717	-204.95660	408.59299	1309.92310	-1107.43677	412.08908	1303.60132	-343.82755	637.06781	50.46514	381.39307	250.97322	10.82146	-809.83276	539.24182	48.00553	-1171.66992	291.72626	-3.21719
299	2.483	917.21924	454.30353	1423.06616	-206.06602	408.81934	1310.42493	-1109.04980	411.52802	1301.09302	-332.73575	640.95758	61.07095	368.69507	251.58392	10.59529	-778.55713	540.90784	46.60128	-1184.25293	291.94998	-2.83477
300	2.492	919.55707	453.41672	1420.36401	-207.35294	409.23615	1310.79431	-1110.94531	411.07739	1298.38342	-317.38986	645.51239	72.10397	355.99591	252.19980	10.39391	-748.38739	543.55219	45.01672	-1196.83191	292.28394	-2.60017
301	2.500	922.04639	452.51700	1417.38928	-208.80518	409.79175	1311.03149	-1112.99780	410.68076	1295.43701	-298.67618	650.18799	81.77718	343.35101	252.88489	10.25021	-719.60596	547.08234	43.06816	-1209.45752	292.86749	-2.52929
302	2.508	924.68005	451.61597	1414.16736	-210.39731	410.44299	1311.13635	-1115.05591	410.28937	1292.19763	-277.96176	654.37006	88.65952	330.80481	253.66183	10.16345	-692.44135	551.21246	40.49252	-1222.12939	293.62500	-2.50113
303	2.517	927.43939	450.72565	1410.73096	-212.09140	411.15732	1311.11292	-1116.97351	409.89130	1288.65222	-256.23544	657.66980	92.53209	318.32507	254.48123	10.11412	-667.10583	555.47260	37.05488	-1234.83911	294.40744	-2.42441
304	2.525	930.29486	449.85651	1407.12439	-213.84070	411.90894	1310.97742	-1118.63416	409.51208	1284.87476	-233.82755	659.94568	94.25255	305.84833	255.27676	10.08427	-643.78229	559.24280	32.58779	-1247.58130	295.14719	-2.31966
305	2.533	933.20770	449.01709	1403.40271	-215.59430	412.66458	1310.76233	-1119.98486	409.21582	1281.01563	-210.72452	661.18970	95.03870	293.34253	256.03320	10.05897	-622.63861	562.02582	27.04798	-1260.34937	295.87549	-2.26099
306	2.542	936.13684	448.21622	1399.62622	-217.29883	413.37817	1310.51318	-1121.04053	409.10916	1277.22937	-186.95392	661.44806	95.84637	280.78619	256.74423	10.04029	-603.91467	563.97321	20.70334	-1273.13354	296.63956	-2.28777
307	2.550	939.04688	447.45871	1395.85486	-218.89786	414.01059	1310.27917	-1121.83337	409.28680	1273.57544	-162.71329	660.74457	97.09100	268.14435	257.38821	10.03580	-587.98462	565.89063	14.14092	-1285.92773	297.43317	-2.36613
308	2.558	941.91107	446.73962	1392.14954	-220.33621	414.54752	1310.10449	-1122.36951	409.76205	1269.99036	-138.27411	659.04504	98.72758	255.40326	258.00101	10.03202	-575.28986	568.35382	7.95606	-1298.73877	298.20801	-2.42612
309	2.567	944.71191	446.05478	1388.56921	-221.56303	414.99158	1310.02161	-1122.64868	410.47302	1266.36902	-113.80960	656.30353	100.50382	242.58820	258.65665	10.01980	-566.18494	571.02661	2.58523	-1311.58154	298.93893	-2.43357
310	2.575	947.44330	445.41571	1385.16272	-222.52711	415.34875	1310.05066	-1122.69556	411.33542	1262.65198	-89.29865	652.51935	102.16506	229.72290	259.35410	10.01999	-560.79327	573.08398	-1.61974	-1324.45996	299.67154	-2.42033
311	2.583	950.10980	444.84552	1381.96021	-223.17339	415.62399	1310.20105	-1122.53723	412.27469	1258.83606	-64.61148	647.77838	103.58795	216.81390	260.04321	10.04294	-558.95184	574.13287	-4.49125	-1337.35889	300.48230	-2.44166
312	2.592	952.71875	444.36441	1378.97815	-223.45047	415.81940	1310.47351	-1122.17883	413.23242	1254.95605	-39.68796	642.26263	104.82265	203.87732	260.73950	10.04238	-560.46466	574.50916	-6.19559	-1350.24756	301.37695	-2.50832
313	2.600	955.26624	443.98376	1376.23267	-223.32745	415.93311	1310.85754	-1121.61731	414.16467	1251.09033	-14.60495	636.20294	106.00256	190.94705	261.49149	9.96372	-565.47375	574.76392	-7.09475	-1363.10742	302.27310	-2.57564
314	2.608	957.73090	443.70581	1373.74927	-222.80742	415.96271	1311.32874	-1120.84937	415.03900	1247.36548	10.51984	629.78900	107.18407	178.07175	262.29303	9.83017	-574.10815	575.17877	-7.52627	-1375.94458	303.09033	-2.59470
315	2.617	960.07910	443.52173	1371.55920	-221.92856	415.91367	1311.84839	-1119.86914	415.83395	1243.94678	35.65747	623.09698	108.23796	165.29483	263.11752	9.72017	-585.65033	575.76782	-7.73455	-1388.73718	303.80103	-2.54442
316	2.625	962.27466	443.41617	1369.69409	-220.75366	415.80243	1312.36816	-1118.68445	416.53241	1241.01550	60.90613	616.11591	108.89578	152.61789	263.95892	9.67518	-598.61694	576.44818	-7.91026	-1401.38696	304.42233	-2.41467
317	2.633	964.28540	443.37845	1368.18396	-219.35617	415.64743	1312.83496	-1117.32764	417.10931	1238.74036	86.40814	608.84326	108.92004	140.00629	264.81647	9.66127	-611.74664	577.14960	-8.21134	-1413.75903	305.00647	-2.18576
318	2.642	966.08221	443.40112	1367.05371	-217.80861	415.45837	1313.19666	-1115.83691	417.50812	1237.25525	112.21793	601.35150	108.26552	127.40900	265.70633	9.60405	-624.58234	577.89709	-8.66433	-1425.75415	305.60828	-1.81419
319	2.650	967.63470	443.46884	1366.32227	-216.17079	415.23706	1313.40784	-1114.22986	417.61990	1236.63684	138.27017	593.77673	107.08975	114.77921	266.63916	9.47449	-637.23102	578.97614	-9.04164	-1437.32227	306.25262	-1.21351
320	2.658	968.91656	443.56323	1366.00293	-214.48186	414.98318	1313.43604	-1112.51782	417.31433	1236.88757	164.49367	586.25800	105.56767	102.12750	267.57831	9.34314	-649.88483	580.98340	-8.92768	-1448.46021	306.94196	-0.27471
321	2.667	969.91296	443.67651	1366.10535	-212.76579	414.69791	1313.26746	-1110.76172	416.48819	1237.94763	190.93149	578.89600	103.72402	89.51462	268.48761	9.31317	-662.57831	584.10272	-8.17066	-1459.19482	307.68420	1.05856
322	2.675	970.61267	443.81085	1366.63306	-211.04288	414.38193	1312.90796	-1109.07922	415.06232	1239.69421	217.73628	571.75653	101.47899	76.98074	269.38892	9.41058	-675.16980	587.20087	-7.34437	-1469.52014	308.49664	2.74469
323	2.683	970.99768	443.96954	1367.57678	-209.33372	414.03152	1312.37756	-1107.55994	412.97208	1241.92017	245.05824	564.90906	98.79723	64.53244	270.37155	9.55700	-687.48334	588.69739	-7.28193	-1479.35327	309.36771	4.69863
324	2.692	971.05042	444.14795	1368.91138	-207.65829	413.64175	1311.70459	-1106.21008	410.23358	1244.41565	272.95496	558.44977	95.75533	52.15637	271.56070	9.61916	-699.54028	588.51624	-8.07917	-1488.59851	310.22086	6.87818
325	2.700	970.76630	444.33014	1370.60632	-206.03662	413.21536	1310.92175	-1105.00195	407.02103	1247.09985	301.40021	552.47260	92.48614	39.81659	272.98279	9.50307	-711.54944	588.02997	-9.09711	-1497.24573	310.96814	9.27645
326	2.708	970.15344	444.49997	1372.63464	-204.49223	412.76199	1310.06384	-1103.90344	403.60666	1249.99390	330.31735	547.04034	89.10130	27.48111	274.47937	9.24214	-723.66016	588.26691	-9.79860	-1505.39905	311.65533	11.83875
327	2.717	969.22827	444.65262	1374.96960	-203.05360	412.28964	1309.16553	-1102.84668	400.21011	1253.07556	359.55954	542.16815	85.67706	15.13358	275.85687	8.96431	-735.87964	589.23914	-10.07600	-1513.11194	312.49539	14.43668
328	2.725	968.01624	444.79007	1377.57471	-201.74905	411.80435	1308.26196	-1101.73474	396.93924	1256.24512	388.85837	537.80151	82.25199	2.75040	277.06754	8.76994	-748.18982	590.64087	-10.00230	-1520.01221	313.67075	16.91465
329	2.733	966.55060	444.91260	1380.40796	-200.59795	411.32169	1307.39038	-1100.50012	393.84491	1259.41443	417.77808	533.81769	78.80357	-9.67966	278.17587	8.67941	-760.63208	592.44257	-9.60996	-1525.17798	315.22800	19.10890
330	2.742	964.86566	445.02103	1383.42859	-199.60588	410.87491	1306.58435	-1099.14600	391.00153	1262.57446	445.68652	530.07782	75.23296	-22.14087	279.21524	8.66100	-773.25696	594.80322	-8.86330	-1527.64697	317.32098	20.86839
331	2.750	962.99139	445.11609	1386.59570	-198.76566	410.50601	1305.86609	-1097.74097	388.54919	1265.80200	471.80307	526.49890	71.35656	-34.63754	280.17929	8.66002	-786.01013	597.49310	-7.86777	-1526.89856	320.26956	22.22356
332	2.758	960.95392	445.19205	1389.86743	-198.05945	410.24756	1305.24463	-1096.36194	386.63544	1269.21045	495.39917	523.07678	66.92998	-47.18890	281.10577	8.62940	-798.76941	599.81110	-6.96435	-1522.63330	324.03625	23.54615
333	2.767	958.77802	445.24469	1393.20471	-197.45729	410.11313	1304.72034	-1095.02869	385.29706	1272.85461	516.06421	519.86755	61.75421	-59.76828	282.03629	8.56092	-811.49744	601.35846	-6.39687	-1514.55615	327.99292	25.32533
334	2.775	956.48920	445.28403	1396.57581	-196.91527	410.10196	1304.29102	-1093.73120	384.44418	1276.68359	533.83301	516.95795	55.80464	-72.33885	282.96558	8.47919	-824.23810	602.38873	-6.11116	-1502.73315	331.52985	27.67019
335	2.783	954.11426	445.32492	1399.95447	-196.37823	410.20752	1303.95581	-1092.50867	383.96539	1280.61060	549.06683	514.40533	49.23815	-84.94051	283.88928	8.41322	-837.00323	603.21417	-6.01222	-1487.66431	334.53131	30.06014
336	2.792	951.68207	445.37152	1403.31641	-195.78415	410.42450	1303.71973	-1091.43774	383.78812	1284.58447	562.15808	512.21875	42.29742	-97.65158	284.80426	8.38163	-849.76147	603.64441	-6.22275	-1469.69775	337.22205	31.59146
337	2.800	949.22235	445.41821	1406.63525	-195.06676	410.75577	1303.59631	-1090.54382	383.83716	1288.55371	573.24567	510.42590	35.28350	-110.47282	285.69635	8.39883	-862.48163	603.23895	-6.93307	-1448.70679	339.91019	31.54644
338	2.808	946.76648	445.45770	1409.88110	-194.16124	411.20993	1303.60986	-1089.77625	384.01245	1292.42798	582.10767	509.11697	28.54815	-123.32657	286.57990	8.46887	-875.17865	602.16345	-7.96198	-1424.39355	342.74646	29.86662
339	2.817	944.35034	445.48602	1413.01941	-193.01540	411.79523	1303.78894	-1089.06287	384.23193	1296.12341	588.29773	508.42191	22.35803	-136.17734	287.48587	8.55577	-887.95056	601.42194	-8.70638	-1396.72217	345.59897	27.18882
340	2.825	942.01190	445.50690	1416.01672	-191.60103	412.52524	1304.15161	-1088.35193	384.45090	1299.60413	591.40308	508.46375	16.77156	-149.07870	288.41095	8.60349	-900.91479	602.02478	-8.64286	-1366.05896	348.22168	24.49483
341	2.833	939.78607	445.52887	1418.84595	-189.91650	413.41992	1304.69714	-1087.60486	384.64032	1302.87024	591.17896	509.26706	11.74615	-162.08005	289.33240	8.59958	-914.10120	604.18250	-7.73215	-1332.97314	350.42761	22.62346
342	2.842	937.70471	445.55573	1421.48364	-187.98120	414.48761	1305.40466	-1086.77612	384.77811	1305.92383	587.53967	510.65155	7.42410	-175.14557	290.25186	8.58431	-927.42834	607.15912	-6.44261	-1298.01001	352.12137	21.92467
343	2.850	935.79901	445.58417	1423.90503	-185.82941	415.70865	1306.23828	-1085.81067	384.85263	1308.74438	580.68732	512.18927	4.21850	-188.17192	291.17352	8.60154	-940.76074	609.81860	-5.41185	-1261.62378	353.32602	22.27107
344	2.858	934.10004	445.61325	1426.08521	-183.50310	417.04166	1307.15662	-1084.66772	384.86108	1311.29114	571.27844	513.35394	2.42607	-201.06639	292.05124	8.65897	-954.00537	611.52350	-4.94181	-1224.16602	354.18149	23.31507
345	2.867	932.63690	445.64639	1428.00476	-181.04611	418.44604	1308.12622	-1083.33948	384.80045	1313.52527	560.13757	513.93933	1.81134	-213.80392	292.82361	8.72896	-967.16394	612.43695	-4.88827	-1185.92151	354.85059	24.73465
346	2.875	931.43335	445.68054	1429.65308	-178.50951	419.89563	1309.12561	-1081.84546	384.65955	1315.44019	547.84973	514.26080	1.75478	-226.37549	293.48898	8.78125	-980.29297	613.06104	-4.98255	-1147.19751	355.40091	26.38892
347	2.883	930.50659	445.69897	1431.02612	-175.96463	421.37424	1310.14136	-1080.23303	384.45251	1317.08521	534.85242	514.73169	1.76456	-238.68652	294.04694	8.83578	-993.42096	613.75055	-5.07270	-1108.38708	355.76318	28.37394
348	2.892	929.86584	445.68301	1432.11768	-173.51082	422.86661	1311.16077	-1078.57825	384.26828	1318.53894	521.59106	515.43701	1.72921	-250.56766	294.38705	8.99746	-1006.50903	614.60028	-5.10489	-1070.02148	355.79861	30.87727
349	2.900	929.51318	445.62796	1432.91516	-171.26761	424.34875	1312.17053	-1076.96631	384.22897	1319.82922	508.37952	516.27454	1.72841	-261.89777	294.36972	9.41032	-1019.50281	615.56769	-5.04147	-1032.74414	355.41833	33.88884
350	2.908	929.44141	445.54047	1433.40662	-169.35400	425.78146	1313.16638	-1075.48401	384.39172	1320.90308	495.33310	517.21729	1.76261	-272.66748	294.01956	10.15306	-1032.41382	616.57422	-4.87689	-997.06348	354.64984	37.08274
351	2.917	929.63300	445.42529	1433.58740	-167.86792	427.11862	1314.15430	-1074.22461	384.73804	1321.68945	482.46274	518.26160	1.72082	-282.92007	293.51053	11.19688	-1045.31519	617.54755	-4.68328	-963.06335	353.57562	39.99172
352	2.925	930.06561	445.28259	1433.46094	-166.87738	428.32300	1315.13757	-1073.27222	385.23053	1322.15234	469.72784	519.32489	1.52459	-292.64130	292.99033	12.46892	-1058.23889	618.49030	-4.54759	-930.38330	352.19449	42.26768
353	2.933	930.71777	445.11517	1433.03625	-166.42087	429.37488	1316.09717	-1072.68445	385.83572	1322.27722	457.04883	520.33698	1.23031	-301.62930	292.54285	13.93479	-1071.12598	619.46271	-4.49567	-898.45471	350.36978	43.81721
354	2.942	931.56915	444.93091	1432.32727	-166.50478	430.27383	1316.98962	-1072.49756	386.51999	1322.04297	444.36087	521.32629	0.98342	-309.44006	292.23514	15.61274	-1083.91724	620.46777	-4.51549	-866.77960	347.90790	44.76380
355	2.950	932.60175	444.73492	1431.34900	-167.09662	431.03180	1317.76416	-1072.73853	387.25500	1321.40930	431.67761	522.34686	0.88462	-315.54077	292.08936	17.50831	-1096.62146	621.49036	-4.54582	-835.10742	344.63831	45.31675
356	2.958	933.80060	444.52100	1430.11157	-168.12714	431.65701	1318.38269	-1073.42773	388.02341	1320.32666	419.05960	523.42657	0.91351	-319.56970	292.02869	19.57955	-1109.26489	622.56970	-4.46182	-803.45477	340.44843	45.63802
357	2.967	935.15137	444.27106	1428.61353	-169.50836	432.14288	1318.82996	-1074.56653	388.81671	1318.76428	406.52106	524.57098	0.96304	-321.44577	291.81058	21.90349	-1121.84192	623.70154	-4.20268	-772.02130	335.31595	45.75941
358	2.975	936.63763	443.96515	1426.84448	-171.15448	432.47620	1319.11426	-1076.12659	389.63647	1316.74109	394.02359	525.70532	0.92608	-321.10394	291.02130	24.95191	-1134.32849	624.81549	-3.86087	-741.11456	329.31439	45.58054
359	2.983	938.24286	443.59677	1424.79907	-172.99036	432.65182	1319.26404	-1078.05737	390.48889	1314.32861	381.54529	526.78735	0.81230	-317.97571	289.33167	29.42417	-1146.72620	625.88550	-3.59312	-711.10175	322.55643	44.94298
360	2.992	939.95166	443.17542	1422.49084	-174.95215	432.67285	1319.32190	-1080.28308	391.35721	1311.60645	369.10034	527.96124	0.74327	-310.94882	286.85464	35.41007	-1159.10901	626.93304	-3.51253	-682.34814	315.13516	43.72984
361	3.000	941.74817	442.71442	1419.95410	-176.98772	432.54346	1319.33435	-1082.69470	392.19785	1308.62329	356.70367	529.30713	0.75927	-299.15265	284.14505	41.85861	-1171.61353	627.89484	-3.67465	-655.15051	307.13968	41.92783
362	3.008	943.61371	442.22632	1417.23608	-179.05515	432.27176	1319.33826	-1085.17285	392.97815	1305.42261	344.34811	530.65295	0.78244	-282.66852	281.76749	47.30022	-1184.31970	628.57843	-4.06557	-629.68842	298.71130	39.63666
363	3.017	945.52838	441.72314	1414.39063	-181.12071	431.87598	1319.34924	-1087.61145	393.69125	1302.07690	332.01996	531.83734	0.79036	-262.40598	279.87097	51.05972	-1197.12073	628.84906	-4.56973	-606.05225	290.05176	37.04745
364	3.025	947.47339	441.21185	1411.47400	-183.15533	431.38354	1319.36206	-1089.91528	394.33456	1298.66772	319.71356	532.88837	0.84453	-239.54100	278.20157	53.54955	-1209.81909	628.92188	-5.00026	-584.37439	281.36655	34.39757
365	3.033	949.43353	440.69775	1408.54053	-185.12900	430.82001	1319.35925	-1092.00146	394.89658	1295.24963	307.40012	533.89178	0.97304	-215.10173	276.47266	55.55881	-1222.37866	629.38770	-5.16651	-564.95697	272.82916	31.89207
366	3.042	951.39734	440.19092	1405.63965	-187.01028	430.19547	1319.32080	-1093.81238	395.35782	1291.83569	295.01389	534.86548	1.12467	-189.81949	274.66385	57.52523	-1234.93909	630.62701	-5.02587	-548.26337	264.63867	29.59625
367	3.050	953.35669	439.69794	1402.80859	-188.77391	429.50455	1319.23340	-1095.31433	395.68460	1288.40015	282.51245	535.77533	1.22133	-164.11931	273.02463	59.39925	-1247.61243	632.31512	-4.77102	-534.74835	257.10168	27.34723
368	3.058	955.30786	439.21936	1400.07422	-190.40540	428.73883	1319.09668	-1096.49304	395.82126	1284.88379	269.92139	536.61322	1.23785	-138.16345	271.85410	60.92809	-1260.39136	633.89722	-4.59035	-524.65179	250.62720	24.76200
369	3.067	957.24902	438.76089	1397.46143	-191.89740	427.89911	1318.92603	-1097.36072	395.70334	1281.20764	257.29770	537.44397	1.22244	-111.95682	271.27356	61.95444	-1273.20850	635.20776	-4.47046	-517.94116	245.62746	21.36586
370	3.075	959.17297	438.32904	1394.99597	-193.24203	427.00314	1318.74597	-1097.95288	395.28296	1277.30481	244.65671	538.35266	1.23940	-85.47514	271.18735	62.52538	-1286.01196	636.35504	-4.35284	-514.46283	242.38902	16.79190
371	3.083	961.06659	437.91489	1392.69873	-194.42194	426.08615	1318.58069	-1098.30823	394.54620	1273.16748	231.95103	539.33893	1.30892	-58.71581	271.40964	62.83602	-1298.77100	637.41809	-4.27767	-514.17584	240.94667	11.05149
372	3.092	962.91595	437.49451	1390.58313	-195.40662	425.18671	1318.44531	-1098.46301	393.52396	1268.88000	219.13893	540.31573	1.38303	-31.66785	271.77771	63.11747	-1311.44727	638.44562	-4.30431	-517.26129	241.00998	4.88144
373	3.100	964.71075	437.04031	1388.66455	-196.16083	424.32654	1318.34485	-1098.46399	392.28818	1264.60876	206.22351	541.22559	1.37854	-4.30157	272.17572	63.53670	-1324.01953	639.52753	-4.43251	-523.92871	242.02820	-0.31306
374	3.108	966.44470	436.52948	1386.96436	-196.65326	423.50543	1318.27600	-1098.35400	390.90814	1260.54419	193.23132	542.10095	1.27423	23.40900	272.57013	64.13397	-1336.57239	640.69458	-4.60394	-533.92322	243.40173	-3.43116
375	3.117	968.11182	435.94797	1385.50989	-196.85742	422.71747	1318.22888	-1098.12964	389.41544	1256.85681	180.23856	543.00830	1.14749	51.49799	273.04282	64.84071	-1349.30286	641.79517	-4.71422	-546.20520	244.73135	-4.56962
376	3.125	969.69958	435.28885	1384.33191	-196.75764	421.96429	1318.19006	-1097.73938	387.84305	1253.70715	167.34857	543.97894	1.08220	80.01688	273.67682	65.57079	-1362.29309	642.66638	-4.69005	-559.38599	245.90791	-4.63485
377	3.133	971.18750	434.55276	1383.46289	-196.36214	421.24500	1318.14465	-1097.13208	386.27225	1251.25513	154.57309	545.00104	1.07995	108.98392	274.43057	66.28082	-1375.33655	643.37994	-4.55629	-572.53290	246.97778	-4.46326
378	3.142	972.54926	433.75238	1382.93030	-195.70348	420.54245	1318.07410	-1096.28772	384.81116	1249.63062	141.81470	546.00690	1.05936	138.36285	275.20148	66.95416	-1388.14355	644.12354	-4.34194	-585.39600	247.97841	-4.48758
379	3.150	973.75348	432.91418	1382.75244	-194.82324	419.82971	1317.95178	-1095.20691	383.55338	1248.90247	128.96823	546.86292	0.94014	168.10913	275.90555	67.59052	-1400.57349	644.98450	-3.92357	-598.05670	248.88942	-4.77491
380	3.158	974.76550	432.06958	1382.93884	-193.75838	419.08545	1317.74536	-1093.89661	382.56622	1249.05823	116.03157	547.51306	0.74753	198.18689	276.45444	68.20832	-1412.59912	645.94397	-2.98481	-610.62207	249.66811	-5.16570
381	3.167	975.55371	431.23621	1383.49316	-192.53870	418.30322	1317.42310	-1092.38025	381.89819	1250.00073	103.13673	548.07245	0.58607	228.57574	276.77686	68.79594	-1424.23083	646.88165	-1.17636	-623.14600	250.31708	-5.46748
382	3.175	976.09564	430.40405	1384.41443	-191.18993	417.49173	1316.95923	-1090.71436	381.61060	1251.57593	90.42197	548.68134	0.52676	259.30023	276.84085	69.29686	-1435.48560	647.59131	1.63509	-635.64734	250.89713	-5.59076
383	3.183	976.38281	429.54291	1385.69543	-189.73672	416.67120	1316.34045	-1088.98035	381.81570	1253.63159	77.88887	549.40350	0.57962	290.40131	276.58392	69.70622	-1446.31738	647.92572	5.32897	-648.13727	251.45660	-5.57221
384	3.192	976.41675	428.62543	1387.32190	-188.20650	415.87234	1315.57068	-1087.26306	382.63095	1256.05542	65.43069	550.22614	0.70239	321.88538	275.89566	70.13435	-1456.63989	647.89313	9.73857	-660.61737	251.99660	-5.52749
385	3.200	976.19897	427.64896	1389.27393	-186.63350	415.13699	1314.67053	-1085.64771	384.06097	1258.77368	52.96777	551.03857	0.79894	353.69727	274.70743	70.74351	-1466.44006	647.57416	14.78045	-673.06970	252.51379	-5.56073
386	3.208	975.72717	426.64075	1391.52979	-185.06181	414.50897	1313.67114	-1084.21008	385.97650	1261.75171	40.49835	551.70288	0.79000	385.63934	273.07101	71.65780	-1475.75549	646.99744	20.37580	-685.47144	253.02885	-5.67981
387	3.217	974.99945	425.63672	1394.06738	-183.54532	414.01617	1312.60669	-1082.98425	388.21774	1264.96716	28.03638	552.19604	0.69134	417.25079	271.14151	72.88603	-1484.54285	646.13177	26.39925	-697.83582	253.55885	-5.79868
388	3.225	974.01892	424.65369	1396.86157	-182.14055	413.65836	1311.50952	-1081.95654	390.65808	1268.34583	15.57367	552.64526	0.59480	447.77747	269.05164	74.24665	-1492.61401	644.97430	32.80964	-710.21564	254.09930	-5.82088
389	3.233	972.79871	423.68954	1399.87646	-180.89667	413.40945	1310.40576	-1081.10156	393.18359	1271.75098	3.08496	553.20087	0.57674	476.29199	266.80017	75.33848	-1499.58533	643.54407	39.74573	-722.64282	254.65108	-5.73713
390	3.242	971.36334	422.74170	1403.06372	-179.85031	413.23627	1309.31494	-1080.42163	395.69763	1275.05359	-9.45392	553.88745	0.62299	501.94562	264.29193	75.61496	-1504.75220	641.75299	47.34646	-735.09875	255.23924	-5.63875
391	3.250	969.74255	421.81256	1406.37146	-179.02153	413.12009	1308.25513	-1079.95471	398.16034	1278.19641	-22.02484	554.63379	0.66553	524.27142	261.45367	74.62038	-1507.03662	639.44885	55.45450	-747.55640	255.90945	-5.61380
392	3.258	967.96185	420.90173	1409.75269	-178.40491	413.05557	1307.24377	-1079.74670	400.58902	1281.19312	-34.57333	555.39966	0.67213	543.33997	258.29349	72.24994	-1505.31531	636.67200	63.48431	-760.02124	256.68799	-5.65682
393	3.267	966.04047	420.00430	1413.16724	-177.96324	413.02814	1306.29700	-1079.82288	403.01932	1284.08899	-47.07538	556.18652	0.64944	559.61127	254.91919	68.74149	-1499.13977	633.67896	70.54528	-772.52856	257.53668	-5.69028
394	3.275	963.99768	419.11566	1416.57983	-177.63263	412.99991	1305.42798	-1080.17749	405.47351	1286.92651	-59.57513	556.98895	0.60504	573.61432	251.52501	64.41546	-1489.22693	630.64185	75.86096	-785.11029	258.40424	-5.65644
395	3.283	961.85779	418.23145	1419.95728	-177.33685	412.91611	1304.64661	-1080.77820	407.95007	1289.73083	-72.15302	557.81335	0.55701	585.69690	248.27646	59.46754	-1477.09497	627.45990	79.33790	-797.76740	259.28635	-5.57136
396	3.292	959.65143	417.34894	1423.26392	-177.00311	412.71860	1303.95764	-1081.57581	410.42636	1292.50903	-84.85748	558.68793	0.53346	595.96381	245.16367	53.96390	-1464.12622	623.82800	81.71813	-810.47601	260.18829	-5.48448
397	3.300	957.41443	416.47446	1426.46326	-176.57239	412.35776	1303.36218	-1082.51257	412.86591	1295.25513	-97.65988	559.61328	0.53875	604.37183	242.01355	47.97039	-1450.88196	619.39624	83.87218	-823.22015	261.09738	-5.42509
398	3.308	955.18359	415.62177	1429.52283	-176.00304	411.79861	1302.86182	-1083.52869	415.22516	1297.95581	-110.48996	560.53162	0.55282	610.84930	238.65747	41.70642	-1437.02441	613.99609	85.82700	-836.00781	262.00754	-5.38315
399	3.317	952.99304	414.79712	1432.41406	-175.27106	411.01950	1302.46167	-1084.56506	417.45853	1300.59460	-123.32263	561.37347	0.56727	615.34235	235.04721	35.58018	-1421.67358	607.84680	86.72839	-848.85364	262.92416	-5.31705
400	3.325	950.87366	413.98920	1435.11145	-174.36520	410.01242	1302.16956	-1085.56482	419.52094	1303.15454	-136.19901	562.13263	0.59109	617.76190	231.23997	30.00973	-1403.95557	601.49060	85.77130	-861.75848	263.84540	-5.20168
401	3.333	948.85303	413.17520	1437.59680	-173.27805	408.78461	1301.99207	-1086.47327	421.36905	1305.61963	-149.14920	562.87799	0.62490	617.82513	227.38852	25.17455	-1383.44641	595.44720	82.92575	-874.71002	264.74899	-5.05842
402	3.342	946.95490	412.33575	1439.86218	-172.00394	407.35489	1301.92981	-1087.23669	422.96124	1307.97473	-162.12216	563.70746	0.67325	614.98212	223.84238	21.00769	-1360.25073	589.88379	78.86031	-887.69342	265.61548	-4.93680
403	3.350	945.19879	411.46426	1441.90820	-170.54840	405.74561	1301.97974	-1087.80151	424.25708	1310.20569	-175.03824	564.65753	0.75014	608.71130	221.21086	17.52436	-1334.76331	584.58807	74.44199	-900.69806	266.47290	-4.87756
404	3.358	943.60553	410.56650	1443.73608	-168.93686	403.97668	1302.13916	-1088.11108	425.21579	1312.29919	-187.88940	565.65723	0.83380	599.08905	220.03465	14.99777	-1307.35632	579.25946	70.31831	-913.72327	267.37009	-4.86216
405	3.367	942.20483	409.65866	1445.33972	-167.21346	402.07120	1302.40796	-1088.10327	425.79453	1314.24268	-200.70743	566.64191	0.88694	587.03790	220.19743	13.56437	-1278.20544	573.80896	66.80683	-926.77057	268.30780	-4.81244
406	3.375	941.03931	408.76126	1446.70605	-165.43547	400.06534	1302.78564	-1087.70715	425.94540	1316.02478	-213.46411	567.65326	0.94512	573.86127	220.96843	12.92355	-1247.33984	568.39667	63.97968	-939.82727	269.25461	-4.68317
407	3.383	940.15918	407.88660	1447.82007	-163.67041	398.00653	1303.26782	-1086.84143	425.61267	1317.63477	-226.05844	568.75989	1.13485	560.52588	221.74739	12.66584	-1214.76599	563.18408	61.73388	-952.87756	270.19333	-4.52206
408	3.392	939.60718	407.03333	1448.66687	-161.99742	395.93802	1303.84644	-1085.41895	424.73108	1319.06250	-238.35574	569.94763	1.59847	547.38977	222.42538	12.55592	-1180.53711	558.19226	59.94283	-965.91339	271.11929	-4.40067
409	3.400	939.40381	406.19293	1449.23425	-160.50723	393.88654	1304.51367	-1083.36084	423.22876	1320.29614	-250.23868	571.14386	2.41389	534.41956	223.13300	12.45115	-1144.86023	553.55640	58.71723	-978.92407	272.04712	-4.32865
410	3.408	939.54285	405.35638	1449.51733	-159.29205	391.87268	1305.26709	-1080.62646	421.03931	1321.31921	-261.67703	572.32983	3.61444	521.49103	223.95952	12.26307	-1108.18445	549.52411	58.35695	-991.90265	272.99744	-4.26629
411	3.417	939.99573	404.51971	1449.51575	-158.42651	389.93753	1306.10571	-1077.26135	418.12784	1322.10596	-272.72592	573.57806	5.28228	508.54309	224.84215	11.99406	-1071.19702	546.04944	58.95831	-1004.85718	273.94705	-4.18962
412	3.425	940.71924	403.68976	1449.22656	-157.95279	388.14804	1307.01807	-1073.45422	414.53354	1322.61548	-283.41513	574.96552	7.54325	495.60638	225.65833	11.70988	-1034.81958	542.91376	60.23685	-1017.78064	274.83231	-4.11198
413	3.433	941.66718	402.88147	1448.64734	-157.87822	386.57098	1307.98071	-1069.57739	410.42285	1322.78918	-293.57108	576.50500	10.48378	482.75238	226.41557	11.47999	-1000.01489	540.17932	61.70695	-1030.61755	275.58591	-4.03799
414	3.442	942.80212	402.10669	1447.77979	-158.17982	385.25223	1308.96912	-1066.15442	406.13126	1322.55627	-302.65964	578.19543	14.16534	470.00580	227.23781	11.31995	-967.28748	538.02783	62.90311	-1043.30176	276.15918	-3.92562
415	3.450	944.10126	401.37018	1446.62793	-158.81033	384.21515	1309.96277	-1063.70032	402.13962	1321.85547	-309.85526	580.08459	18.65595	457.32983	228.15192	11.18364	-936.37701	536.35742	63.50756	-1055.84619	276.59332	-3.73428
416	3.458	945.55444	400.67639	1445.19409	-159.70929	383.46014	1310.93860	-1062.50085	398.90579	1320.66309	-314.39542	582.21887	23.93152	444.67902	229.01572	11.02938	-906.53168	534.96014	63.41298	-1068.36377	277.06689	-3.50261
417	3.467	947.15802	400.03217	1443.47766	-160.82025	382.96558	1311.86755	-1062.52808	396.61557	1319.00562	-315.90945	584.56506	29.82438	432.02271	229.69894	10.87004	-877.02368	533.92987	62.68732	-1080.96594	277.73291	-3.32368
418	3.475	948.91052	399.43637	1441.47241	-162.10376	382.69858	1312.71765	-1063.52686	395.13870	1316.94312	-314.38187	587.09821	36.27389	419.35785	230.24506	10.72545	-847.43750	533.53479	61.43152	-1093.66040	278.55368	-3.24308
419	3.483	950.80798	398.87302	1439.16907	-163.53604	382.62628	1313.46204	-1065.16528	394.24292	1314.54053	-309.73874	590.01904	43.65770	406.72937	230.82063	10.57215	-817.66699	533.88281	59.71846	-1106.37280	279.41208	-3.23332
420	3.492	952.83783	398.31693	1436.56421	-165.10059	382.72171	1314.08606	-1067.19336	393.74731	1311.84119	-301.55984	593.72064	52.53911	394.20239	231.56171	10.37951	-787.81726	534.98651	57.66845	-1119.02954	280.26785	-3.25205
421	3.500	954.97870	397.74017	1433.66760	-166.78424	382.96002	1314.58667	-1069.48877	393.51740	1308.86816	-289.45486	598.36505	62.78341	381.79211	232.46237	10.15319	-758.13440	536.84595	55.40992	-1131.58984	281.13879	-3.27713
422	3.508	957.20471	397.12247	1430.50073	-168.57738	383.30560	1314.96558	-1071.96350	393.46735	1305.65527	-273.73117	603.56915	73.08955	369.44373	233.35727	9.93675	-728.97394	539.30963	52.91857	-1144.05652	282.02298	-3.29079
423	3.517	959.49103	396.46906	1427.09558	-170.47351	383.71182	1315.22302	-1074.51599	393.58014	1302.26501	-255.40689	608.59387	81.66944	357.09729	234.07507	9.78252	-700.76379	542.10181	50.01035	-1156.48584	282.88120	-3.26197
424	3.525	961.81885	395.80859	1423.49329	-172.46654	384.13843	1315.35791	-1077.07935	393.88373	1298.77258	-235.52927	612.78790	87.44857	344.72522	234.64081	9.70845	-673.92578	544.96405	46.47969	-1168.95581	283.67648	-3.17375
425	3.533	964.17322	395.16376	1419.74402	-174.54362	384.56171	1315.37329	-1079.63831	394.40735	1295.23401	-214.67590	615.88416	90.65407	332.30841	235.21831	9.70034	-648.83008	547.60852	42.13518	-1181.50415	284.42157	-3.05790
426	3.542	966.53760	394.52905	1415.90356	-176.67784	384.96512	1315.27979	-1082.14893	395.13141	1291.67920	-193.03055	617.96082	92.38758	319.84558	235.88559	9.73941	-625.83075	549.86041	36.87930	-1194.10620	285.17044	-2.96044
427	3.550	968.89032	393.88150	1412.02637	-178.82854	385.33112	1315.09753	-1084.43518	395.90805	1288.13110	-170.66574	619.17822	93.76613	307.36505	236.60228	9.79451	-605.23029	551.98444	30.92779	-1206.72314	285.94379	-2.88981
428	3.558	971.20789	393.21002	1408.15930	-180.94870	385.64871	1314.85413	-1086.22034	396.46719	1284.60376	-147.70844	619.59161	95.40202	294.87665	237.34921	9.82117	-587.13336	554.14374	24.57719	-1219.36121	286.71121	-2.83282
429	3.567	973.47693	392.52994	1404.33911	-182.98807	385.92084	1314.58240	-1087.32239	396.65979	1281.07886	-124.34497	619.15613	97.39659	282.34558	238.16490	9.80098	-571.54553	555.95221	17.89054	-1232.06592	287.46085	-2.78324
430	3.575	975.70123	391.87219	1400.59521	-184.88684	386.15988	1314.31677	-1087.79968	396.64481	1277.51721	-100.73880	617.79590	99.54015	269.72894	239.03595	9.76067	-558.75549	557.53961	11.19384	-1244.85840	288.21124	-2.73880
431	3.583	977.89252	391.26184	1396.95728	-186.57277	386.38147	1314.08655	-1087.87610	396.70230	1273.90869	-76.97116	615.45160	101.49861	257.00940	239.86224	9.74308	-549.32538	559.64539	5.28838	-1257.70752	288.97348	-2.70656
432	3.592	980.05969	390.71002	1393.45679	-187.96930	386.60422	1313.91028	-1087.77429	396.98935	1270.27856	-53.04700	612.14459	103.01456	244.20349	240.58551	9.76434	-543.55450	561.84875	0.63503	-1270.57227	289.75800	-2.69863
433	3.600	982.20935	390.22504	1390.12427	-189.00916	386.84540	1313.80029	-1087.61890	397.52429	1266.64343	-28.93359	608.01721	104.06052	231.34833	241.27260	9.79034	-541.26764	562.67249	-2.93935	-1283.43921	290.57254	-2.70786
434	3.608	984.34192	389.81528	1386.98853	-189.64769	387.10797	1313.76587	-1087.42273	398.24954	1263.01025	-4.61288	603.26007	104.80080	218.47052	242.01169	9.77075	-542.30975	561.86688	-5.52948	-1296.30054	291.40527	-2.71243
435	3.617	986.43958	389.48395	1384.07520	-189.87219	387.37524	1313.80957	-1087.12598	399.07962	1259.42749	19.89114	598.01556	105.43269	205.58795	242.79361	9.69693	-546.98138	560.93115	-6.89496	-1309.13464	292.23792	-2.70623
436	3.625	988.46356	389.23822	1381.40967	-189.70255	387.62982	1313.92224	-1086.65601	399.94943	1256.00867	44.54816	592.38885	106.06749	192.73523	243.57027	9.60152	-555.54761	561.40149	-6.97228	-1321.93555	293.05621	-2.70281
437	3.633	990.36804	389.09354	1379.02490	-189.18513	387.87598	1314.08167	-1085.96997	400.82928	1252.91504	69.37091	586.49652	106.67872	179.95212	244.36111	9.52228	-567.29199	563.42615	-6.22691	-1334.71729	293.85321	-2.70439
438	3.642	992.11273	389.05905	1376.96252	-188.38507	388.13089	1314.25476	-1085.06396	401.69113	1250.32422	94.43008	580.42651	107.09039	167.23996	245.20309	9.47881	-580.54004	565.64764	-5.55982	-1347.45337	294.62082	-2.68606
439	3.650	993.66699	389.12753	1375.26257	-187.37602	388.39346	1314.40076	-1083.97437	402.45432	1248.37305	119.81024	574.20258	107.06317	154.55673	246.05956	9.46531	-593.77905	566.61078	-5.70409	-1360.04004	295.34073	-2.60622
440	3.658	995.00793	389.27631	1373.95667	-186.22139	388.63748	1314.47424	-1082.78210	402.96085	1247.09656	145.52344	567.85455	106.46968	141.86707	246.86462	9.46775	-606.50348	566.51526	-6.51145	-1372.35132	296.01376	-2.40328
441	3.667	996.11926	389.47592	1373.06799	-184.95731	388.83539	1314.43237	-1081.57861	403.03265	1246.44617	171.50201	561.46265	105.37033	129.16684	247.60248	9.48452	-618.97058	566.62408	-7.29300	-1384.30029	296.66599	-1.98727
442	3.675	996.98926	389.70148	1372.61548	-183.59772	388.97641	1314.24158	-1080.40881	402.56662	1246.37354	197.68335	555.09894	103.91046	116.47098	248.32138	9.51654	-631.46204	567.35986	-7.76289	-1395.83057	297.31885	-1.26704
443	3.683	997.60809	389.93799	1372.61035	-182.15599	389.06604	1313.88159	-1079.25708	401.55896	1246.86450	224.04419	548.81586	102.18008	103.81815	249.11528	9.54909	-643.99896	568.58521	-7.95693	-1406.91235	298.00211	-0.20071
444	3.692	997.96680	390.18353	1373.05115	-180.65802	389.11823	1313.34753	-1078.08435	400.04657	1247.89185	250.58325	542.70593	100.15644	91.26108	250.05513	9.56102	-656.51996	570.56152	-7.76839	-1417.56299	298.77081	1.19064
445	3.700	998.05884	390.44986	1373.92249	-179.14104	389.14423	1312.65393	-1076.87012	398.03918	1249.36316	277.34665	536.88983	97.74031	78.81256	251.15268	9.53489	-668.94489	572.94745	-7.37452	-1427.80420	299.67416	2.87154
446	3.708	997.88135	390.75159	1375.20129	-177.64487	389.14539	1311.83081	-1075.63403	395.53073	1251.13599	304.45139	531.47998	94.85914	66.43073	252.42290	9.44809	-681.18329	574.58325	-7.33740	-1437.60156	300.71405	4.83467
447	3.717	997.43396	391.09189	1376.86377	-176.20186	389.11407	1310.91504	-1074.42456	392.59576	1253.09753	332.03445	526.61499	91.56580	54.07498	253.86241	9.29047	-693.31134	575.27942	-7.74147	-1446.90735	301.82736	7.07078
448	3.725	996.71991	391.46210	1378.88489	-174.83524	389.03912	1309.94385	-1073.28345	389.43030	1255.21252	360.16434	522.43451	88.02285	41.73404	255.35365	9.09355	-705.51740	575.93909	-8.11358	-1455.76404	302.94046	9.52411
449	3.733	995.74762	391.85046	1381.23352	-173.56534	388.91431	1308.95251	-1072.21497	386.26596	1257.48669	388.76978	518.95166	84.37918	29.40286	256.71686	8.91595	-717.83026	576.88660	-8.26454	-1464.25415	304.04779	12.10136
450	3.742	994.52936	392.24405	1383.87000	-172.41013	388.74628	1307.97266	-1071.19373	383.28674	1259.92004	417.60049	516.01178	80.68707	17.06445	257.86694	8.80590	-730.17584	577.90887	-8.31769	-1472.18164	305.16202	14.69940
451	3.750	993.07874	392.62946	1386.74695	-171.37817	388.55518	1307.03223	-1070.19434	380.60928	1262.48450	446.19656	513.39136	76.90745	4.67728	258.86249	8.76964	-742.55609	579.06946	-8.29466	-1478.83447	306.26517	17.19286
452	3.758	991.41125	393.00244	1389.81519	-170.46777	388.36646	1306.15320	-1069.17725	378.25967	1265.10461	473.86273	510.89362	72.92290	-7.79608	259.80847	8.76281	-754.97620	580.20734	-8.29230	-1483.23218	307.48547	19.40581
453	3.767	989.54822	393.37088	1393.02686	-169.67285	388.19470	1305.34705	-1068.08032	376.19394	1267.71021	499.74686	508.41309	68.55213	-20.33908	260.76218	8.73010	-767.42993	581.07361	-8.40399	-1484.61450	309.24426	21.20205
454	3.775	987.51605	393.74567	1396.33752	-168.98459	388.03442	1304.61218	-1066.87219	374.40027	1270.33960	523.09155	505.98776	63.61751	-32.91135	261.73621	8.64970	-779.96149	581.91071	-8.48839	-1482.64209	312.02454	22.69388
455	3.783	985.34265	394.13437	1399.70679	-168.38641	387.87686	1303.94116	-1065.58630	372.94006	1273.12244	543.51715	503.75211	58.02820	-45.50012	262.73944	8.53019	-792.58435	582.82867	-8.47453	-1477.23889	315.95340	24.28065
456	3.792	983.05841	394.54108	1403.09705	-167.84898	387.73267	1303.32727	-1064.29651	371.88116	1276.16394	561.12714	501.80286	51.80020	-58.11481	263.77368	8.39680	-805.28638	583.87067	-8.32104	-1468.37842	320.57819	26.37693
457	3.800	980.69684	394.96811	1406.47192	-167.33044	387.63358	1302.76855	-1063.08496	371.24881	1279.48364	576.34448	500.15848	45.04990	-70.76819	264.79883	8.29313	-818.08624	585.49170	-7.82745	-1456.04236	325.03406	29.04414
458	3.808	978.29169	395.41800	1409.79614	-166.78174	387.62360	1302.27014	-1062.01831	371.02527	1283.02917	589.53906	498.85553	38.00112	-83.46510	265.76242	8.25597	-830.96545	587.63086	-7.06721	-1440.26306	328.63525	31.73383
459	3.817	975.87695	395.88873	1413.03625	-166.15114	387.75208	1301.84302	-1061.12109	371.13858	1286.69141	600.71375	498.00302	30.93752	-96.19930	266.66476	8.27439	-843.87659	589.48297	-6.44610	-1421.01941	331.37329	33.40112
460	3.825	973.48694	396.36871	1416.15906	-165.38788	388.06226	1301.50073	-1060.35815	371.45807	1290.30225	609.51111	497.72498	24.13120	-108.97333	267.55139	8.30381	-856.78198	590.61237	-6.18140	-1398.14600	333.71704	33.18384
461	3.833	971.15076	396.84317	1419.12817	-164.44858	388.57852	1301.26062	-1059.64990	371.83826	1293.68005	615.45422	498.09155	17.82962	-121.81493	268.45953	8.31735	-869.59912	591.09766	-6.26295	-1371.55396	336.05853	31.09830
462	3.842	968.89691	397.30338	1421.90698	-163.30222	389.30136	1301.14221	-1058.91541	372.18185	1296.72278	618.13831	499.09760	12.28416	-134.74765	269.39279	8.32344	-882.28516	590.93848	-6.72641	-1341.50146	338.46725	28.00583
463	3.850	966.76428	397.74377	1424.46484	-161.92700	390.21274	1301.16101	-1058.11279	372.47736	1299.45850	617.27759	500.65326	7.80231	-147.75548	270.32346	8.35238	-894.99915	590.19324	-7.53659	-1308.55249	340.77560	25.01413
464	3.858	964.80182	398.15073	1426.77881	-160.30679	391.28815	1301.32031	-1057.24329	372.78253	1302.00330	612.78516	502.53430	4.70607	-160.77167	271.20224	8.42597	-907.96661	589.41754	-8.36859	-1273.34277	342.75226	22.93900
465	3.867	963.05548	398.49689	1428.83203	-158.43575	392.50507	1301.61023	-1056.30701	373.14191	1304.44641	605.00549	504.33615	3.06980	-173.68481	271.99750	8.51704	-921.20410	589.39844	-8.79345	-1236.42615	344.25397	22.08509
466	3.875	961.55688	398.75146	1430.61316	-156.32721	393.84116	1302.01453	-1055.26953	373.52115	1306.77087	594.73450	505.65182	2.51771	-186.40211	272.72726	8.56160	-934.55383	590.54346	-8.58937	-1198.27625	345.29382	22.31071
467	3.883	960.32605	398.90295	1432.11304	-154.01826	395.26569	1302.51709	-1054.08057	373.83157	1308.89600	582.85596	506.45825	2.43115	-198.89420	273.40457	8.54441	-947.89661	592.73022	-7.81594	-1159.32361	346.00607	23.24662
468	3.892	959.38531	398.96878	1433.31812	-151.57098	396.73926	1303.10449	-1052.70789	373.98331	1310.75793	570.09546	507.10730	2.36132	-211.13531	273.96918	8.55393	-961.18604	595.36523	-6.82221	-1119.97119	346.53113	24.53420
469	3.900	958.76392	398.98096	1434.21045	-149.07352	398.22577	1303.77026	-1051.16052	373.92743	1312.32971	557.01318	507.86224	2.21005	-223.05339	274.33112	8.72233	-974.39001	597.66309	-6.06723	-1080.62659	346.87775	26.02678
470	3.908	958.48499	398.96854	1434.77515	-146.63753	399.69901	1304.51697	-1049.49231	373.69464	1313.60889	543.94641	508.73737	2.07499	-234.56036	274.46915	9.13801	-987.48975	599.29041	-5.70409	-1041.75391	346.91394	27.81991
471	3.917	958.55328	398.95032	1435.00220	-144.38989	401.13339	1305.35205	-1047.78918	373.37735	1314.60132	530.98297	509.68768	2.00267	-245.58861	274.42709	9.84394	-1000.47662	600.48645	-5.54232	-1003.90302	346.52081	30.00049
472	3.925	958.95435	398.93723	1434.88330	-142.45891	402.49692	1306.28223	-1046.16296	373.05756	1315.31116	518.07178	510.69290	1.91815	-256.06192	274.23944	10.87120	-1013.35980	601.56488	-5.40222	-967.60742	345.69528	32.38358
473	3.933	959.65753	398.93808	1434.41113	-140.95528	403.75775	1307.30212	-1044.74023	372.77844	1315.74121	505.16083	511.74542	1.73952	-265.80173	273.94308	12.23565	-1026.19641	602.61475	-5.27563	-933.10400	344.46851	34.58273
474	3.942	960.62360	398.95441	1433.58472	-139.95647	404.89255	1308.37866	-1043.63367	372.57541	1315.89038	492.27710	512.81903	1.48112	-274.45834	273.62418	13.93148	-1039.05383	603.56561	-5.21979	-900.11218	342.78885	36.28239
475	3.950	961.81769	398.97211	1432.41443	-139.50104	405.88956	1309.44739	-1042.91553	372.48315	1315.74365	479.48151	513.84442	1.22833	-281.54608	273.36377	15.93410	-1051.92456	604.39819	-5.23263	-867.96637	340.54047	37.37382
476	3.958	963.21338	398.96786	1430.91455	-139.58789	406.74908	1310.42920	-1042.61743	372.50775	1315.27612	466.76727	514.79370	1.06077	-286.60947	273.13657	18.21088	-1064.74353	605.21320	-5.23592	-836.01031	337.61212	37.93416
477	3.967	964.78870	398.92316	1429.09302	-140.17703	407.47784	1311.25854	-1042.75122	372.62350	1314.46411	454.07367	515.73914	0.99930	-289.47125	272.76419	20.80620	-1077.48474	606.09882	-5.14545	-803.90833	333.89014	38.16023
478	3.975	966.52338	398.82788	1426.95020	-141.19553	408.07703	1311.90442	-1043.32507	372.79868	1313.27966	441.37537	516.75769	0.99338	-290.22177	271.93802	24.03659	-1090.17017	607.09229	-4.95146	-771.69873	329.24994	38.24541
479	3.983	968.39795	398.67734	1424.48511	-142.55293	408.53326	1312.37012	-1044.33215	373.00421	1311.68982	428.69962	517.85406	0.97357	-288.65283	270.35229	28.52436	-1102.80530	608.22339	-4.74639	-739.66754	323.61502	38.25106
480	3.992	970.39410	398.47687	1421.70239	-144.16028	408.82187	1312.68140	-1045.73132	373.20612	1309.67810	416.07135	518.99359	0.90653	-283.75018	267.96829	34.58378	-1115.35278	609.46332	-4.66885	-708.18793	317.02927	38.08777
481	4.000	972.49994	398.24823	1418.61768	-145.94125	408.92529	1312.87500	-1047.44922	373.37918	1307.26550	403.47269	520.14539	0.79992	-274.20575	265.17618	41.39422	-1127.78564	610.71686	-4.76627	-677.60718	309.65350	37.61768
482	4.008	974.71021	398.01425	1415.25696	-147.83537	408.85147	1312.99109	-1049.39880	373.52655	1304.51086	390.86829	521.27539	0.67802	-259.50430	262.52380	47.32074	-1140.17651	611.90948	-4.89682	-648.20728	301.68658	36.78415
483	4.017	977.01849	397.77704	1411.65381	-149.79756	408.62418	1313.06421	-1051.49524	373.67233	1301.49365	378.25302	522.34045	0.54789	-240.26617	260.20187	51.32037	-1152.64929	612.99725	-4.87728	-620.22803	293.31873	35.63861
484	4.025	979.41223	397.52521	1407.84863	-151.79376	408.25781	1313.11621	-1053.65967	373.84528	1298.29443	365.64740	523.35370	0.41159	-217.73285	257.94269	53.65796	-1165.24353	613.96503	-4.72798	-593.90564	284.72821	34.26350
485	4.033	981.87366	397.25302	1403.88696	-153.79248	407.75296	1313.15576	-1055.81934	374.06375	1294.98523	353.06262	524.39331	0.29801	-193.16032	255.46466	55.23322	-1177.94104	614.89496	-4.63230	-569.51172	276.07312	32.72113
486	4.042	984.37701	396.95990	1399.82043	-155.75940	407.11099	1313.18799	-1057.90552	374.31375	1291.61902	340.50067	525.51459	0.24676	-167.45978	252.84515	56.63418	-1190.75879	615.89160	-4.69777	-547.38580	267.52777	31.05800
487	4.050	986.88800	396.63745	1395.70581	-157.65877	406.34421	1313.22205	-1059.85059	374.55240	1288.21912	327.98618	526.74219	0.29879	-141.14806	250.42944	57.87570	-1203.68201	616.90979	-4.88419	-527.90717	259.34262	29.29105
488	4.058	989.37305	396.26093	1391.59973	-159.45657	405.47446	1313.26941	-1061.59229	374.73276	1284.77625	315.54767	528.10474	0.48504	-114.54105	248.53259	58.71317	-1216.59314	617.86664	-5.07815	-511.43024	251.82629	27.34168
489	4.067	991.80841	395.80188	1387.55640	-161.12132	404.52591	1313.34045	-1063.08411	374.81363	1281.25964	303.14905	529.55127	0.76765	-87.89287	247.24010	59.04806	-1229.37756	618.87402	-5.13258	-498.25256	245.26846	24.97139
490	4.075	994.17932	395.25266	1383.62842	-162.62425	403.51926	1313.44336	-1064.30200	374.76379	1277.63269	290.70081	530.91028	1.04686	-61.37123	246.37085	59.10030	-1242.01160	620.12024	-4.97535	-488.59955	239.89297	21.79629
491	4.083	996.47742	394.62851	1379.86450	-163.93684	402.47443	1313.58569	-1065.24670	374.56384	1273.86499	278.15680	532.03241	1.25368	-35.00443	245.60980	59.25345	-1254.54431	621.57300	-4.74385	-482.62018	235.85371	17.42155
492	4.092	998.70148	393.94977	1376.30457	-165.02582	401.41965	1313.77539	-1065.93518	374.19037	1269.94189	265.52740	532.92334	1.38904	-8.66272	244.72498	59.76031	-1267.09778	622.95837	-4.66064	-480.42981	233.22189	11.75814
493	4.100	1000.85699	393.22705	1372.97815	-165.85365	400.39148	1314.02148	-1066.38489	373.60367	1265.88440	252.81424	533.73297	1.48240	17.90570	243.69070	60.60476	-1279.79443	624.04095	-4.78226	-482.15765	231.94791	5.48997
494	4.108	1002.95001	392.45316	1369.90674	-166.38666	399.42239	1314.32959	-1066.60242	372.76364	1261.76672	240.00391	534.62158	1.53070	44.98462	242.67088	61.56246	-1292.62793	624.85632	-4.98321	-487.86057	231.82036	0.09174
495	4.117	1004.98267	391.60803	1367.11121	-166.60349	398.53122	1314.69495	-1066.58142	371.65149	1257.71594	227.10201	535.60382	1.49157	72.76501	241.91510	62.34364	-1305.48376	625.63397	-5.14717	-497.19751	232.47311	-3.20672
496	4.125	1006.95044	390.67242	1364.61963	-166.49831	397.72061	1315.09814	-1066.31030	370.27585	1253.89417	214.15370	536.58295	1.37252	101.22791	241.54826	62.78852	-1318.29834	626.52155	-5.24630	-509.12341	233.51160	-4.44533
497	4.133	1008.83734	389.63596	1362.46375	-166.07573	396.98068	1315.50964	-1065.77954	368.66956	1250.47693	201.23059	537.52869	1.26876	130.18866	241.40364	62.97609	-1331.16565	627.41516	-5.24710	-522.17383	234.66614	-4.55852
498	4.142	1010.61438	388.51306	1360.67749	-165.34531	396.29962	1315.89734	-1064.98181	366.88721	1247.63184	188.36438	538.45380	1.22181	159.49426	241.19067	63.07469	-1344.18372	628.10913	-5.11601	-535.24756	235.78854	-4.41127
499	4.150	1012.24677	387.35764	1359.29724	-164.32347	395.67303	1316.23450	-1063.92261	365.00519	1245.50183	175.52170	539.28076	1.14372	189.12558	240.79344	63.13188	-1357.17102	628.64514	-4.87431	-547.99915	236.77635	-4.44588
500	4.158	1013.70288	386.23370	1358.35461	-163.03931	395.09784	1316.49902	-1062.63000	363.11981	1244.19824	162.68422	539.95575	0.97959	219.15039	240.26222	63.08252	-1369.73096	629.32202	-4.45444	-560.53918	237.60130	-4.75147
501	4.167	1014.95886	385.16708	1357.86963	-161.53728	394.55701	1316.67004	-1061.14648	361.35178	1243.78564	149.88512	540.57074	0.80142	249.63953	239.62006	62.88113	-1381.63623	630.23456	-3.57701	-573.00989	238.33710	-5.19959
502	4.175	1015.99493	384.14658	1357.84973	-159.87289	394.02112	1316.72534	-1059.52319	359.85904	1244.25488	137.15860	541.23700	0.68941	280.58813	238.83104	62.54411	-1392.98608	631.11237	-1.85268	-585.45264	239.05998	-5.59546
503	4.183	1016.78833	383.16608	1358.28760	-158.10205	393.47363	1316.64502	-1057.83533	358.83578	1245.53210	124.53137	541.98376	0.65889	311.91235	237.89554	62.10943	-1404.01929	631.68768	1.05316	-597.87170	239.76514	-5.79792
504	4.192	1017.31134	382.24762	1359.15881	-156.27173	392.92853	1316.41541	-1056.18896	358.47107	1247.53357	112.02731	542.81592	0.70957	343.52142	236.82576	61.64632	-1414.86841	631.90216	5.24710	-610.28131	240.40778	-5.79564
505	4.200	1017.53528	381.42358	1360.43079	-154.41629	392.42096	1316.03479	-1054.67859	358.86893	1250.17334	99.63379	543.73181	0.83473	375.34833	235.53348	61.32731	-1425.40698	631.77667	10.47493	-622.69946	240.96579	-5.71513
506	4.208	1017.43732	380.71454	1362.07019	-152.56256	391.98560	1315.51196	-1053.34644	359.98703	1253.30713	87.28033	544.63977	0.97350	407.32422	233.87447	61.41212	-1435.35181	631.29102	16.28040	-635.14227	241.46039	-5.71849
507	4.217	1017.00525	380.14462	1364.03882	-150.74219	391.63748	1314.85986	-1052.18677	361.65820	1256.72510	74.87555	545.38281	1.03631	439.28699	231.79128	62.08361	-1444.53967	630.39563	22.37630	-647.61615	241.94858	-5.85491
508	4.225	1016.24072	379.75555	1366.29102	-148.99770	391.36771	1314.09399	-1051.14697	363.67908	1260.22986	62.38693	545.91864	0.99347	470.80743	229.32738	63.30103	-1452.93469	629.08386	28.79380	-660.10144	242.48289	-6.02819
509	4.233	1015.17169	379.54889	1368.79016	-147.37636	391.15817	1313.23645	-1050.13293	365.87534	1263.69958	49.85767	546.40045	0.90244	501.10437	226.53258	64.77712	-1460.31775	627.44159	35.74645	-672.56189	243.07858	-6.11197
510	4.242	1013.86047	379.42117	1371.53296	-145.92088	390.99286	1312.31433	-1049.06470	368.09500	1267.07788	37.32852	547.01215	0.84273	529.22021	223.40378	66.01311	-1466.01733	625.62927	43.44486	-684.98065	243.73201	-6.07259
511	4.250	1012.37952	379.21838	1374.53809	-144.65991	390.85904	1311.35083	-1047.92310	370.19421	1270.35815	24.79050	547.77106	0.83467	554.37195	219.89912	66.41318	-1468.88403	623.81622	51.90608	-697.38416	244.44397	-5.98962
512	4.258	1010.77374	378.85217	1377.79932	-143.59875	390.74731	1310.36914	-1046.73547	372.04272	1273.58521	12.22385	548.56860	0.84377	576.25336	215.98134	65.54810	-1467.61719	622.06470	60.72283	-709.82831	245.20624	-5.96189
513	4.267	1009.05762	378.32703	1381.26733	-142.71744	390.64795	1309.39502	-1045.52454	373.50830	1276.80627	-0.36923	549.33307	0.84997	595.05249	211.67661	63.38506	-1461.49719	620.15741	68.95358	-722.35052	245.99846	-5.98875
514	4.275	1007.23633	377.69202	1384.86804	-141.97702	390.53989	1308.45105	-1044.29346	374.47003	1280.02820	-12.97635	550.08118	0.85445	611.16705	207.12796	60.22158	-1451.04553	617.67645	75.46195	-734.94061	246.81906	-5.98583
515	4.283	1005.31677	377.00513	1388.52637	-141.32727	390.38440	1307.55408	-1043.06934	374.89899	1283.27026	-25.59952	550.85297	0.83810	624.91302	202.54803	56.39716	-1437.83130	614.42975	79.67330	-747.57739	247.68837	-5.91114
516	4.292	1003.30774	376.32156	1392.18018	-140.70967	390.13412	1306.71899	-1041.92273	374.89365	1286.60645	-38.27390	551.64008	0.78001	636.43030	198.08347	52.08316	-1423.46277	610.59875	82.10040	-760.27289	248.60100	-5.80693
517	4.300	1001.21973	375.68884	1395.78162	-140.06042	389.74805	1305.95886	-1040.91956	374.60071	1290.08435	-51.03882	552.41669	0.70211	645.71484	193.74832	47.32533	-1408.69153	606.40393	83.92220	-773.05237	249.51549	-5.73375
518	4.308	999.06927	375.14105	1399.28833	-139.31952	389.20050	1305.28418	-1040.06982	374.13000	1293.63574	-63.89108	553.21527	0.65785	652.69965	189.44481	42.26063	-1393.31226	601.83661	85.72515	-785.90198	250.41119	-5.70753
519	4.317	996.88330	374.69495	1402.65833	-138.44406	388.47958	1304.70349	-1039.31885	373.56485	1297.12170	-76.80133	554.08368	0.67998	657.29553	185.01871	37.23345	-1376.62744	596.76404	86.82827	-798.77319	251.31480	-5.69355
520	4.325	994.69836	374.35861	1405.85120	-137.41412	387.57602	1304.22339	-1038.57263	373.02249	1300.44556	-89.74313	555.00256	0.74833	659.34143	180.40205	32.59830	-1357.92126	591.27167	86.14087	-811.64734	252.25244	-5.64752
521	4.333	992.55322	374.13898	1408.83191	-136.22569	386.47614	1303.84937	-1037.74036	372.66193	1303.58728	-102.68082	555.92310	0.81383	658.58173	175.75145	28.38049	-1336.76172	585.75348	83.33688	-824.55341	253.19794	-5.55411
522	4.342	990.48279	374.03906	1411.57495	-134.87854	385.16693	1303.58618	-1036.78003	372.60663	1306.55273	-115.58368	556.81158	0.84526	654.76044	171.44855	24.27222	-1313.11145	580.52002	79.01994	-837.51770	254.09804	-5.43762
523	4.350	988.51849	374.05652	1414.06519	-133.37061	383.64310	1303.43689	-1035.72485	372.86703	1309.32483	-128.46182	557.64453	0.84788	647.82880	168.02399	20.15734	-1287.20764	575.53552	74.16587	-850.53210	254.94138	-5.34094
524	4.358	986.69354	374.18332	1416.28955	-131.70256	381.90903	1303.40308	-1034.65295	373.35651	1311.86414	-141.33533	558.45459	0.84820	638.16058	165.96036	16.53157	-1259.32727	570.64063	69.56337	-863.56262	255.76901	-5.27992
525	4.367	985.04724	374.40704	1418.23169	-129.88831	379.97934	1303.48657	-1033.61084	373.93915	1314.15784	-154.18030	559.31903	0.87271	626.49854	165.34329	14.05665	-1229.62817	565.78253	65.58664	-876.57080	256.62659	-5.22190
526	4.375	983.62286	374.71698	1419.87341	-127.96371	377.88013	1303.68848	-1032.55823	374.37662	1316.24585	-166.93430	560.26965	0.96157	613.70813	165.73328	12.81484	-1198.15442	560.96509	62.30023	-889.54535	257.51959	-5.11906
527	4.383	982.45911	375.11081	1421.19580	-125.99104	375.64548	1304.00195	-1031.36707	374.30905	1318.15625	-179.51508	561.28577	1.20510	600.56268	166.51051	12.35836	-1164.94421	556.14752	59.65963	-902.51093	258.40588	-4.95858
528	4.392	981.58112	375.59900	1422.17773	-124.05903	373.30957	1304.41077	-1029.93054	373.54025	1319.84045	-191.82230	562.35278	1.74788	587.48956	167.30618	12.24055	-1130.14478	551.35071	57.69558	-915.49164	259.24347	-4.77154
529	4.400	980.99548	376.19968	1422.79822	-122.27209	370.90875	1304.90161	-1028.28333	372.29987	1321.22375	-203.74713	563.49890	2.73033	574.51685	168.07956	12.18736	-1094.04688	546.89459	56.66570	-928.48523	260.04510	-4.59771
530	4.408	980.68982	376.92828	1423.04309	-120.72974	368.49203	1305.47632	-1026.55945	371.01251	1322.27454	-215.19510	564.77661	4.19889	561.56567	168.90372	12.03193	-1057.07983	543.23254	56.89995	-941.47235	260.86469	-4.45942
531	4.417	980.63751	377.79565	1422.91028	-119.50999	366.12625	1306.14966	-1024.90625	369.92264	1322.98572	-226.12613	566.19928	6.11353	548.63953	169.77757	11.73631	-1019.90222	540.35101	58.30875	-954.43213	261.73160	-4.36977
532	4.425	980.80469	378.81268	1422.40674	-118.66232	363.88867	1306.93286	-1023.46820	369.03586	1323.34192	-236.56058	567.70239	8.51794	535.77490	170.62634	11.39148	-983.47784	537.75311	60.22068	-967.34125	262.61816	-4.32953
533	4.433	981.15411	379.99167	1421.54053	-118.20818	361.84509	1307.81970	-1022.36658	368.27567	1323.33264	-246.43839	569.19574	11.62684	523.00055	171.38699	11.12435	-948.83521	535.17322	61.85636	-980.16357	263.46777	-4.30381
534	4.442	981.64856	381.34329	1420.31787	-118.14566	360.03400	1308.78162	-1021.68353	367.61182	1322.97095	-255.32181	570.68933	15.62885	510.32916	172.06186	10.98937	-916.51208	532.84473	62.82184	-992.85846	264.21902	-4.22622
535	4.450	982.25867	382.86923	1418.74463	-118.45142	358.47571	1309.77734	-1021.47693	367.06192	1322.27759	-262.31699	572.29114	20.48967	497.73163	172.72586	10.93298	-886.17548	531.09631	63.13706	-1005.42792	264.83417	-4.05232
536	4.458	982.97137	384.55579	1416.83215	-119.08068	357.18695	1310.76746	-1021.79224	366.64355	1321.25195	-266.48416	574.06628	26.00742	485.15094	173.45557	10.87266	-856.87500	530.03284	62.93845	-1017.95374	265.36255	-3.81792
537	4.467	983.78925	386.37308	1414.59583	-119.97739	356.17746	1311.71692	-1022.66833	366.37430	1319.87183	-267.30777	575.99121	31.99458	472.54523	174.23451	10.78263	-827.68677	529.58411	62.25520	-1030.52905	265.91904	-3.61184
538	4.475	984.72125	388.27930	1412.05371	-121.09387	355.43784	1312.59644	-1024.12561	366.28387	1318.12317	-264.70755	578.04034	38.51742	459.91357	174.98303	10.68032	-798.12781	529.72272	61.08884	-1043.15735	266.57910	-3.49551
539	4.483	985.77643	390.23376	1409.22595	-122.40515	354.93549	1313.38599	-1026.13049	366.38293	1316.01428	-258.63638	580.33118	46.05882	447.27875	175.66495	10.57317	-768.19415	530.53674	59.52875	-1055.78369	267.34915	-3.47734
540	4.492	986.96130	392.20200	1406.13660	-123.90594	354.62418	1314.07458	-1028.56531	366.63373	1313.55139	-248.81339	583.15167	55.18001	434.64899	176.31296	10.44981	-738.23773	532.08331	57.65176	-1068.39026	268.19968	-3.53212
541	4.500	988.27429	394.15112	1402.81494	-125.59540	354.45526	1314.65686	-1031.21790	366.98877	1310.74524	-235.06845	586.68781	65.71592	422.03723	177.00113	10.29518	-708.76331	534.29541	55.42426	-1080.99573	269.07712	-3.61931
542	4.508	989.70490	396.06113	1399.29456	-127.46544	354.38693	1315.13159	-1033.82153	367.44684	1307.65955	-217.88800	590.68732	76.36555	409.48309	177.79921	10.10484	-680.22345	537.05847	52.74380	-1093.59497	269.91309	-3.68697
543	4.517	991.23761	397.93481	1395.61633	-129.49832	354.39264	1315.49744	-1036.19812	368.03802	1304.39587	-198.33774	594.47766	85.31446	397.00916	178.67404	9.91385	-652.95160	540.33380	49.50673	-1106.16858	270.66745	-3.68388
544	4.525	992.85187	399.78381	1391.83301	-131.66708	354.45645	1315.75366	-1038.37549	368.77615	1301.03564	-177.41516	597.38983	91.38843	384.58618	179.48376	9.78284	-627.21765	544.16833	45.64685	-1118.73120	271.36035	-3.59956
545	4.533	994.52179	401.61346	1388.00684	-133.93416	354.55902	1315.90417	-1040.48132	369.67154	1297.64917	-155.60873	599.16107	94.67768	372.13965	180.14304	9.72410	-603.30414	548.53210	41.13336	-1131.31445	272.05258	-3.47658
546	4.542	996.22443	403.42465	1384.19897	-136.24825	354.67743	1315.96045	-1042.53723	370.77689	1294.32813	-132.99329	599.89990	96.19497	359.59674	180.71964	9.68332	-581.52820	553.20734	35.98757	-1143.93665	272.79892	-3.37075
547	4.550	997.94415	405.22296	1380.46216	-138.54355	354.79474	1315.93970	-1044.41687	372.15036	1291.13867	-109.55734	599.75769	97.06744	346.96820	181.33105	9.60680	-562.17542	557.87122	30.32398	-1156.61292	273.59271	-3.30932
548	4.558	999.67096	407.01880	1376.83948	-140.74393	354.90045	1315.86292	-1045.94214	373.72824	1288.05286	-85.41757	598.76788	97.98154	334.34283	182.01477	9.49164	-545.43854	562.22693	24.32615	-1169.34509	274.37967	-3.27327
549	4.567	1001.40033	408.81860	1373.36792	-142.77052	354.98669	1315.75244	-1046.97900	375.27335	1284.95996	-60.80112	596.91266	99.11176	321.78375	182.71323	9.37210	-531.47101	566.06604	18.21439	-1182.10767	275.14163	-3.22056
550	4.575	1003.13354	410.62186	1370.07922	-144.55388	355.05328	1315.63110	-1047.50635	376.55154	1281.72412	-35.91275	594.17828	100.32484	309.26093	183.35938	9.28887	-520.48755	569.22711	12.27030	-1194.87341	275.90747	-3.13909
551	4.583	1004.87659	412.43079	1366.99829	-146.04413	355.10846	1315.52258	-1047.63013	377.55045	1278.25305	-10.88965	590.56616	101.39367	296.68359	183.96858	9.27252	-512.77429	571.55347	6.91472	-1207.65491	276.69534	-3.05524
552	4.592	1006.63733	414.25739	1364.14697	-147.20807	355.15344	1315.45032	-1047.51147	378.45184	1274.56616	14.18320	586.09937	102.10982	283.98792	184.62289	9.32804	-508.59875	572.96661	2.67741	-1220.49438	277.48367	-2.98658
553	4.600	1008.41870	416.12210	1361.54504	-148.01874	355.16931	1315.43311	-1047.27649	379.44763	1270.78918	39.31525	580.83160	102.35355	271.19904	185.37012	9.42393	-508.12439	573.60638	-0.14549	-1233.39478	278.23883	-2.91464
554	4.608	1010.21069	418.04999	1359.20581	-148.45621	355.12479	1315.48108	-1046.98364	380.62207	1267.07703	64.59573	574.88519	102.15648	258.39917	186.17696	9.49775	-511.43036	573.84821	-1.74450	-1246.29443	278.96371	-2.82349
555	4.617	1011.99188	420.05975	1357.13599	-148.51984	354.99521	1315.59106	-1046.63696	381.94690	1263.56592	90.07703	568.47424	101.69263	245.62927	186.97421	9.48807	-518.47223	574.06323	-2.57012	-1259.13879	279.69144	-2.74279
556	4.625	1013.73029	422.14893	1355.34814	-148.23477	354.77655	1315.74548	-1046.20886	383.34381	1260.38342	115.73688	561.85052	101.17447	232.86230	187.72723	9.38829	-528.72589	574.36230	-3.03884	-1271.93738	280.43790	-2.70457
557	4.633	1015.38037	424.29260	1353.87207	-147.64658	354.48920	1315.91748	-1045.65002	384.73199	1257.65027	141.55219	555.21008	100.70096	220.08368	188.47626	9.26108	-540.96088	574.54260	-3.51021	-1284.70557	281.19516	-2.68295
558	4.642	1016.88983	426.45721	1352.74951	-146.80957	354.16516	1316.07751	-1044.88611	386.04001	1255.45947	167.55765	548.65369	100.15746	207.32123	189.28607	9.17377	-553.77600	574.22546	-4.30110	-1297.40015	281.96115	-2.63208
559	4.650	1018.21021	428.61975	1352.02185	-145.77357	353.82327	1316.19263	-1043.83643	387.23660	1253.88293	193.84325	542.21808	99.28110	194.60526	190.13741	9.13491	-566.39661	573.40448	-5.45183	-1309.92798	282.73795	-2.53207
560	4.658	1019.29822	430.78064	1351.72437	-144.57883	353.46329	1316.22388	-1042.48230	388.34607	1252.99548	220.50977	535.93341	97.84822	181.97083	190.92245	9.11749	-578.82056	573.00391	-6.48387	-1322.17358	283.51743	-2.33836
561	4.667	1020.11914	432.95612	1351.88391	-143.26155	353.08627	1316.12683	-1040.93176	389.36148	1252.84912	247.61063	529.85791	95.80891	169.43494	191.59561	9.11392	-591.28925	574.06458	-6.83136	-1334.03711	284.29681	-1.93400
562	4.675	1020.65808	435.15509	1352.51318	-141.86069	352.70612	1315.86096	-1039.37061	390.12283	1253.41663	275.12747	524.06836	93.27666	156.94226	192.29626	9.14074	-603.77417	576.12567	-6.66385	-1345.47583	285.08636	-1.18063
563	4.683	1020.91797	437.36356	1353.60950	-140.42001	352.33325	1315.40662	-1037.91162	390.31012	1254.58203	303.00140	518.64746	90.40759	144.43396	193.20895	9.20344	-616.06665	577.69458	-6.69298	-1356.47974	285.90884	-0.00823
564	4.692	1020.90125	439.54556	1355.15698	-138.98485	351.95972	1314.77136	-1036.55261	389.62720	1256.19727	331.20932	513.68201	87.29673	131.92664	194.34006	9.26791	-628.19513	578.40717	-7.11090	-1367.02991	286.80411	1.55845
565	4.700	1020.60272	441.65717	1357.13037	-137.59633	351.56766	1313.98364	-1035.28137	388.04837	1258.15771	359.83490	509.26587	83.99265	119.45419	195.58878	9.26961	-640.38617	579.05328	-7.54516	-1377.11475	287.80127	3.45502
566	4.708	1020.01636	443.66748	1359.49854	-136.28818	351.14600	1313.08398	-1034.11694	385.81537	1260.41431	389.02466	505.46411	80.53973	107.04010	196.92050	9.16544	-652.65552	579.79950	-7.91765	-1386.77625	288.89218	5.63688
567	4.717	1019.13910	445.57257	1362.22778	-135.08238	350.69980	1312.11975	-1033.05444	383.19839	1262.92383	418.80322	502.21454	76.97449	94.71951	198.31329	8.98776	-664.83685	580.23291	-8.42648	-1396.11328	290.07483	8.07177
568	4.725	1017.97290	447.38937	1365.27856	-133.98334	350.24701	1311.14111	-1032.05469	380.39255	1265.64697	448.91397	499.33096	73.37175	82.48322	199.67557	8.81960	-676.92920	580.51056	-8.98023	-1405.20020	291.39941	10.68384
569	4.733	1016.53247	449.13651	1368.59961	-132.98300	349.80377	1310.19116	-1031.08960	377.59732	1268.59229	478.80746	496.64667	69.86857	70.24615	200.92688	8.70838	-689.08862	581.09570	-9.32169	-1413.89014	292.86215	13.35891
570	4.742	1014.84692	450.82245	1372.13293	-132.07784	349.37869	1309.29578	-1030.15137	375.02292	1271.78284	507.71188	494.09128	66.51995	57.91733	202.07428	8.64841	-701.39960	582.07312	-9.39464	-1421.61902	294.25974	16.02566
571	4.750	1012.95142	452.44931	1375.82690	-131.27747	348.98163	1308.46228	-1029.21387	372.79980	1275.15698	534.75647	491.68909	63.16501	45.47003	203.16571	8.62295	-713.81543	583.24329	-9.33508	-1427.51025	295.39413	18.62585
572	4.758	1010.88068	454.02139	1379.64221	-130.59341	348.62564	1307.69141	-1028.23828	370.96017	1278.56677	559.19312	489.56677	59.48991	32.93692	204.20691	8.61305	-726.26270	584.35437	-9.31256	-1430.79248	296.52997	20.98878
573	4.767	1008.66846	455.53778	1383.54187	-130.02319	348.31998	1306.98743	-1027.23010	369.51016	1281.88477	580.62463	487.88712	55.18041	20.35278	205.16400	8.59858	-738.74323	585.23456	-9.39137	-1431.11023	298.41296	22.93501
574	4.775	1006.34338	456.98456	1387.48389	-129.54442	348.06961	1306.35815	-1026.24072	368.46948	1285.07434	599.07861	486.72958	50.05740	7.73795	206.04550	8.57381	-751.30286	585.95892	-9.47511	-1428.42383	301.63690	24.55779
575	4.783	1003.92059	458.35287	1391.42395	-129.11778	347.88174	1305.81079	-1025.30591	367.84204	1288.17493	614.90039	486.06757	44.19062	-4.88620	206.90695	8.55489	-763.95837	586.83649	-9.40198	-1422.66138	305.99915	26.23389
576	4.792	1001.40363	459.66504	1395.32715	-128.69484	347.77118	1305.35120	-1024.41431	367.58435	1291.25720	628.51111	485.81314	37.90191	-17.52795	207.78726	8.56217	-776.73242	588.25574	-9.01992	-1413.59082	310.53445	28.30131
577	4.800	998.80347	460.97421	1399.17468	-128.22531	347.76169	1304.98499	-1023.52399	367.60168	1294.37830	640.13562	485.85165	31.60035	-30.22327	208.71829	8.58135	-789.68280	590.44806	-8.23410	-1401.07813	314.22882	30.67794
578	4.808	996.14917	462.34009	1402.95947	-127.66113	347.88156	1304.71692	-1022.58752	367.75931	1297.54614	649.68085	486.08630	25.59863	-42.97141	209.73035	8.57293	-802.78009	593.11615	-7.19681	-1385.22327	316.74960	32.67698
579	4.817	993.47754	463.80234	1406.67078	-126.95677	348.15457	1304.55310	-1021.55975	367.91660	1300.69751	656.81677	486.47433	20.06976	-55.75107	210.79120	8.53189	-815.86365	595.54541	-6.28787	-1366.10779	318.53082	33.32415
580	4.825	990.82172	465.35141	1410.27844	-126.06773	348.59528	1304.50110	-1020.41101	367.98929	1303.71008	661.13708	487.02213	15.12926	-68.57436	211.82211	8.49376	-828.83972	597.32904	-5.74003	-1343.63208	320.20914	32.07412
581	4.833	988.20825	466.90854	1413.73743	-124.95555	349.21057	1304.56592	-1019.17816	367.99396	1306.46313	662.29919	487.76566	10.94149	-81.45851	212.79352	8.48169	-841.77515	598.54926	-5.54698	-1317.72412	322.04645	29.23721
582	4.842	985.65991	468.36084	1417.00830	-123.59785	349.99808	1304.74536	-1017.98474	368.01770	1308.90295	660.13867	488.74887	7.72938	-94.40515	213.74152	8.48344	-854.73901	599.13971	-5.75517	-1288.57703	323.86401	25.73398
583	4.850	983.20593	469.63953	1420.07202	-121.99101	350.94489	1305.02563	-1016.93866	368.14438	1311.05994	654.79541	489.94205	5.60390	-107.40266	214.69511	8.48366	-867.71497	598.78589	-6.46180	-1256.64404	325.34137	22.52444
584	4.858	980.88953	470.75699	1422.92236	-120.14750	352.03622	1305.38647	-1016.01819	368.41867	1313.01147	646.74463	491.15891	4.40691	-120.38962	215.63838	8.48991	-880.69666	597.84680	-7.40188	-1222.47217	326.27246	20.20754
585	4.867	978.76312	471.77582	1425.55322	-118.09586	353.26212	1305.81213	-1015.10541	368.84152	1314.83167	636.58423	492.18552	3.82065	-133.27368	216.54367	8.51465	-893.73645	597.59766	-7.91087	-1186.55237	326.63461	18.95534
586	4.875	976.87848	472.75867	1427.95630	-115.88026	354.61200	1306.29724	-1014.10022	369.36667	1316.55835	624.83557	493.02670	3.54989	-146.00043	217.39496	8.56150	-906.86560	598.95062	-7.55664	-1149.29626	326.52933	18.64986
587	4.883	975.27557	473.74207	1430.12634	-113.56189	356.06439	1306.84045	-1012.96863	369.91760	1318.18677	612.02808	493.85773	3.38062	-158.54147	218.17415	8.63411	-920.03680	601.48035	-6.59093	-1111.06396	326.07935	19.04467
588	4.892	973.97571	474.73740	1432.06384	-111.22400	357.58200	1307.44104	-1011.72595	370.41760	1319.67737	598.74744	494.77832	3.23023	-170.83061	218.84079	8.75794	-933.16553	604.02234	-5.64607	-1072.14624	325.36261	19.89758
589	4.900	972.98779	475.73730	1433.77051	-108.96936	359.11658	1308.10095	-1010.42566	370.80481	1320.95496	585.46619	495.78351	3.12062	-182.74245	219.31851	9.01498	-946.20233	605.81970	-5.14556	-1032.79565	324.39731	21.09430
590	4.908	972.31482	476.72467	1435.24487	-106.90620	360.62009	1308.82605	-1009.16113	371.05826	1321.93384	572.41492	496.83633	3.03417	-194.15486	219.52185	9.52113	-959.15698	606.91907	-5.07452	-993.39197	323.14352	22.70262
591	4.917	971.94757	477.68866	1436.48218	-105.13374	362.04956	1309.62244	-1008.04504	371.22559	1322.57813	559.59485	497.87778	2.88831	-205.02394	219.42709	10.34552	-972.06641	607.79419	-5.15659	-954.60974	321.55298	24.81659
592	4.925	971.85889	478.62903	1437.47534	-103.73332	363.37186	1310.48865	-1007.16473	371.37332	1322.90149	546.88281	498.86975	2.64145	-215.33882	219.11035	11.48577	-984.93707	608.81677	-5.14165	-917.32758	319.64621	27.28747
593	4.933	972.01068	479.54724	1438.21484	-102.76553	364.57504	1311.40186	-1006.56335	371.51288	1322.89954	534.17444	499.82977	2.34632	-225.01056	218.68553	12.92802	-997.73474	609.99225	-4.99469	-882.18689	317.48376	29.70312
594	4.942	972.36578	480.44824	1438.68945	-102.26807	365.67105	1312.31458	-1006.26959	371.62393	1322.54041	521.43951	500.80829	2.11658	-233.79861	218.21692	14.70939	-1010.45673	611.13654	-4.83827	-849.15204	315.03201	31.66516
595	4.950	972.89398	481.34717	1438.88745	-102.24956	366.68164	1313.16528	-1006.32068	371.71094	1321.80139	508.69037	501.84338	2.02676	-241.27626	217.73914	16.87302	-1023.15637	612.18256	-4.75837	-817.54883	312.09799	33.01130
596	4.958	973.57568	482.26160	1438.80115	-102.68797	367.62140	1313.89832	-1006.74670	371.79306	1320.67175	495.95898	502.93228	2.02742	-246.87827	217.31230	19.34210	-1035.86792	613.18292	-4.74693	-786.54114	308.40512	33.80374
597	4.967	974.40460	483.19287	1438.42993	-103.53976	368.48596	1314.47974	-1007.55737	371.87146	1319.14063	483.29297	504.02719	2.00362	-250.09756	216.93550	21.94286	-1048.57349	614.17596	-4.75321	-755.61523	303.70892	34.19267
598	4.975	975.38647	484.11108	1437.78235	-104.75426	369.24976	1314.89502	-1008.74231	371.90942	1317.19653	470.72247	505.07547	1.91266	-250.72302	216.40581	24.67757	-1061.24390	615.17334	-4.72643	-724.78314	297.86771	34.26600
599	4.983	976.52948	484.96704	1436.87109	-106.28487	369.87637	1315.14465	-1010.26788	371.83267	1314.84167	458.22095	506.10583	1.81561	-248.74194	215.40836	27.97186	-1073.85217	616.15570	-4.67123	-694.46570	290.85580	33.95683
600	4.992	977.82977	485.73074	1435.71094	-108.09113	370.33124	1315.24536	-1012.08472	371.60239	1312.11279	445.73218	507.18298	1.76375	-243.81325	213.79179	32.42533	-1086.38025	617.07361	-4.64964	-665.18359	282.72388	33.09223
601	5.000	979.26617	486.40308	1434.32104	-110.13158	370.58661	1315.22803	-1014.13885	371.28070	1309.08557	433.22546	508.29572	1.72105	-235.05347	211.68221	38.03493	-1098.86731	617.92041	-4.71025	-637.30023	273.53201	31.56747
602	5.008	980.81201	486.99115	1432.72522	-112.35756	370.62878	1315.12488	-1016.35822	370.96881	1305.85742	420.69833	509.41623	1.63042	-221.68704	209.37219	43.79633	-1111.41296	618.76495	-4.87373	-611.01025	263.32965	29.45784
603	5.017	982.44458	487.49789	1430.94604	-114.71458	370.46527	1314.95947	-1018.64368	370.72168	1302.52124	408.15842	510.53284	1.48029	-203.79494	207.14368	48.41872	-1124.09509	619.71216	-5.15330	-586.54059	252.22691	26.93954
604	5.025	984.14624	487.92792	1429.00684	-117.14351	370.12042	1314.74463	-1020.88928	370.53781	1299.14624	395.61365	511.59430	1.30923	-182.27144	205.11034	51.38666	-1136.85339	620.84741	-5.46322	-564.28687	240.45834	24.15248
605	5.033	985.90002	488.28421	1426.94092	-119.58063	369.62466	1314.48474	-1023.00348	370.36707	1295.76550	383.05441	512.61700	1.20044	-158.28220	203.21243	53.15178	-1149.46606	622.18201	-5.57699	-544.67609	228.36584	21.17087
606	5.042	987.68054	488.57123	1424.79297	-121.96352	369.00278	1314.18274	-1024.91467	370.12863	1292.37207	370.48026	513.77405	1.23519	-132.86336	201.40691	54.45478	-1161.83435	623.60834	-5.37245	-527.94550	216.40765	18.02073
607	5.050	989.45258	488.81946	1422.61060	-124.23564	368.26282	1313.84473	-1026.56995	369.76031	1288.93250	357.94427	515.19287	1.41457	-106.76450	199.82822	55.68118	-1174.22742	624.91193	-5.01022	-514.14001	205.20419	14.63194
608	5.058	991.18146	489.08978	1420.43604	-126.34291	367.39761	1313.48242	-1027.93274	369.24249	1285.40845	345.50037	516.73816	1.62973	-80.40872	198.72098	56.78191	-1186.95972	625.92010	-4.74189	-503.32440	195.47491	10.82371
609	5.067	992.83679	489.41592	1418.29785	-128.23355	366.40167	1313.11475	-1028.99658	368.55710	1281.76465	333.12909	518.15601	1.75127	-53.95010	198.23283	57.57244	-1199.97888	626.66577	-4.66620	-495.86786	187.87299	6.50245
610	5.075	994.39355	489.75684	1416.20923	-129.86624	365.28677	1312.76428	-1029.78979	367.65375	1277.98218	320.76230	519.35553	1.76202	-27.42163	198.31741	58.00367	-1212.99182	627.34271	-4.69254	-492.58627	182.81180	2.04736
611	5.083	995.83490	490.04184	1414.18091	-131.21677	364.08694	1312.44885	-1030.34900	366.48569	1274.08679	308.33932	520.39496	1.74045	-0.82956	198.85431	58.19021	-1225.81799	628.11530	-4.69771	-494.40659	180.30200	-1.62765
612	5.092	997.15942	490.23822	1412.23755	-132.27417	362.85333	1312.17786	-1030.70386	365.05011	1270.16553	295.83408	521.29773	1.72618	25.87677	199.76544	58.30002	-1238.47327	629.03998	-4.66298	-501.49420	179.86450	-3.79344
613	5.100	998.37830	490.36987	1410.41748	-133.03300	361.63986	1311.95813	-1030.88489	363.38907	1266.36682	283.26578	522.07269	1.69841	52.80145	200.94261	58.50041	-1251.04004	630.13751	-4.60953	-512.58649	180.68001	-4.57268
614	5.108	999.47339	490.50549	1408.74219	-133.49219	360.48560	1311.79578	-1030.91821	361.57776	1262.89355	270.66772	522.84351	1.67922	80.03900	202.20386	58.91987	-1263.57910	631.39648	-4.52144	-525.55420	181.95743	-4.62968
615	5.117	1000.38965	490.69174	1407.20386	-133.66010	359.40546	1311.68994	-1030.81458	359.70074	1259.96802	258.03604	523.73419	1.71452	107.66138	203.42813	59.55776	-1276.10938	632.70593	-4.38950	-538.74823	183.20642	-4.55584
616	5.125	1001.12732	490.86258	1405.81848	-133.55675	358.39291	1311.62964	-1030.56946	357.82449	1257.78027	245.35686	524.69452	1.76425	135.69833	204.65689	60.27495	-1288.63208	633.87964	-4.24798	-551.57709	184.24875	-4.66442
617	5.133	1001.78558	490.86160	1404.66187	-133.20570	357.43045	1311.59619	-1030.15466	356.00220	1256.45093	232.66710	525.61316	1.76644	164.10321	205.99564	60.92104	-1301.13489	634.75995	-4.07482	-564.08936	185.09552	-4.99746
618	5.142	1002.48169	490.55307	1403.82764	-132.62210	356.50168	1311.56799	-1029.51465	354.29742	1256.00781	220.00861	526.41736	1.72286	192.78607	207.42929	61.44922	-1313.48474	635.36823	-3.62194	-576.46906	185.81998	-5.41486
619	5.150	1003.28113	489.87543	1403.37695	-131.81204	355.60077	1311.52368	-1028.60034	352.79791	1256.37122	207.36957	527.03845	1.63257	221.69861	208.80243	61.88389	-1325.43774	635.88123	-2.48638	-588.82782	186.48434	-5.74811
620	5.158	1004.19135	488.83173	1403.33569	-130.78375	354.73422	1311.44653	-1027.42346	351.62350	1257.37927	194.74673	527.51581	1.49637	250.88416	209.97449	62.20225	-1336.87134	636.37750	-0.41859	-601.19128	187.12009	-5.91292
621	5.167	1005.15393	487.50293	1403.69421	-129.55960	353.91690	1311.32349	-1026.08728	350.91815	1258.86670	182.20041	528.01593	1.38140	280.41687	210.89589	62.31958	-1347.87280	636.80670	2.55704	-613.54919	187.74243	-5.94519
622	5.175	1006.03113	486.08041	1404.39063	-128.18091	353.17224	1311.14148	-1024.76929	350.80438	1260.73938	169.80066	528.64661	1.35271	310.34442	211.55548	62.18918	-1358.55273	637.12793	6.28477	-625.88702	188.36116	-5.94926
623	5.183	1006.65179	484.79404	1405.32520	-126.70216	352.53574	1310.88501	-1023.63654	351.32986	1262.96777	157.55042	529.42834	1.40493	340.72900	211.92384	61.85086	-1368.89807	637.26581	10.60512	-638.18933	188.96783	-5.99932
624	5.192	1006.89972	483.74643	1406.41992	-125.18216	352.04327	1310.54114	-1022.73926	352.43536	1265.52087	145.35962	530.34326	1.48980	371.62195	211.94731	61.39375	-1378.82422	637.09155	15.39140	-650.45050	189.54700	-6.08952
625	5.200	1006.74432	482.86816	1407.65015	-123.68474	351.70282	1310.11182	-1022.00189	353.94992	1268.31226	133.10916	531.22821	1.52420	402.94495	211.62486	60.90948	-1388.24829	636.57239	20.59509	-662.68884	190.09555	-6.15247
626	5.208	1006.20697	482.03595	1409.02026	-122.28049	351.48331	1309.61633	-1021.31238	355.64087	1271.18689	120.76738	531.86328	1.42802	434.47223	211.02374	60.49632	-1397.05701	635.84656	26.29669	-674.93396	190.62621	-6.12586
627	5.217	1005.32556	481.18066	1410.52698	-121.03697	351.34018	1309.08020	-1020.59753	357.31021	1273.96887	108.41400	532.30908	1.24678	465.89661	210.14743	60.29964	-1405.05957	635.02942	32.63148	-687.20703	191.17728	-6.02767
628	5.225	1004.12872	480.32129	1412.14856	-120.00372	351.24158	1308.52844	-1019.83990	358.85913	1276.55383	96.13107	532.87341	1.13878	496.80945	208.89558	60.46123	-1411.90405	633.99463	39.64221	-699.51593	191.80336	-5.94847
629	5.233	1002.62701	479.54596	1413.85266	-119.20427	351.16620	1307.98669	-1019.06116	360.26636	1278.96521	83.89578	533.69354	1.16478	526.61792	207.15976	60.95005	-1416.89185	632.63287	47.29945	-711.85406	192.53156	-5.95387
630	5.242	1000.83502	478.92389	1415.60876	-118.63516	351.08969	1307.48193	-1018.29620	361.51489	1281.31396	71.60641	534.59943	1.21219	554.57849	204.86511	61.43119	-1418.89282	631.09772	55.48511	-724.21637	193.33501	-6.01117
631	5.250	998.80450	478.42221	1417.40588	-118.26834	350.98276	1307.04077	-1017.57642	362.55902	1283.69934	59.20778	535.40137	1.18723	579.98645	201.99673	61.33646	-1416.69434	629.37457	63.67518	-736.61285	194.17183	-6.02684
632	5.258	996.64673	477.92413	1419.27014	-118.05727	350.82281	1306.68201	-1016.93329	363.36185	1286.15466	46.73997	536.13989	1.15608	602.35773	198.65298	60.16334	-1409.78467	627.09857	70.88956	-749.04504	195.03723	-5.95271
633	5.267	994.50299	477.31522	1421.24255	-117.94748	350.60211	1306.41040	-1016.40100	363.93350	1288.66699	34.24844	536.96069	1.21031	621.50446	194.99782	57.78085	-1398.91455	624.08276	76.26356	-761.49701	195.93819	-5.82895
634	5.275	992.46417	476.54974	1423.32837	-117.88646	350.32193	1306.21643	-1016.00525	364.32257	1291.21179	21.70981	537.85211	1.30025	637.52386	191.17465	54.42734	-1385.71521	620.50897	79.64732	-773.98151	196.84000	-5.72322
635	5.283	990.53583	475.64380	1425.48535	-117.82714	349.98093	1306.08569	-1015.74908	364.58932	1293.76880	9.08084	538.70435	1.32222	650.69104	187.30319	50.42696	-1371.62793	616.56665	81.66476	-786.55743	197.70557	-5.67299
636	5.292	988.67773	474.63428	1427.65173	-117.72556	349.56537	1306.00854	-1015.60242	364.78122	1296.32141	-3.63251	539.53851	1.27827	661.26331	183.47687	45.96915	-1357.14465	612.23724	83.11208	-799.25916	198.56798	-5.68004
637	5.300	986.84814	473.56702	1429.77051	-117.53882	349.04465	1305.97937	-1015.50195	364.89694	1298.84644	-16.40262	540.45660	1.24283	669.31207	179.71478	41.14138	-1341.86389	607.35034	84.12956	-812.04706	199.47617	-5.70695
638	5.308	985.02191	472.49536	1431.79810	-117.22795	348.37756	1305.99548	-1015.35315	364.84967	1301.30054	-29.22168	541.46082	1.26081	674.70532	175.91220	36.11165	-1325.00903	601.79077	84.07566	-824.86285	200.39815	-5.69173
639	5.317	983.19580	471.46463	1433.70630	-116.76462	347.53055	1306.05493	-1015.02399	364.45755	1303.61218	-42.08243	542.49054	1.34250	677.21533	171.87233	31.19474	-1305.88892	595.78894	82.30186	-837.69482	201.28122	-5.60749
640	5.325	981.38342	470.50656	1435.47656	-116.13641	346.49222	1306.15869	-1014.35236	363.47986	1305.68774	-54.97449	543.50806	1.47111	676.62866	167.49930	26.65470	-1284.15955	589.84467	78.83131	-850.55920	202.15439	-5.49361
641	5.333	979.60254	469.64545	1437.09033	-115.34590	345.26889	1306.31018	-1013.19489	361.70197	1307.43616	-67.89584	544.45850	1.58387	672.82233	163.04572	22.50811	-1259.92847	584.23419	74.28581	-863.46204	203.07190	-5.40850
642	5.342	977.86993	468.89285	1438.52710	-114.40347	343.86792	1306.51501	-1011.49567	359.04437	1308.80261	-80.83295	545.28351	1.61722	665.88977	159.19150	18.71189	-1233.60425	578.76630	69.43540	-876.39966	204.02179	-5.36666
643	5.350	976.21155	468.24072	1439.77173	-113.32122	342.28775	1306.78052	-1009.32550	355.63638	1309.79004	-93.75647	546.01062	1.57678	656.28381	156.73882	15.53486	-1205.52954	573.05658	64.85303	-889.36322	204.95561	-5.33023
644	5.358	974.66791	467.67429	1440.81958	-112.11591	340.52686	1307.11206	-1006.87524	351.81866	1310.45923	-106.64035	546.75586	1.51897	644.75159	155.98874	13.39743	-1175.76917	566.96545	60.84623	-902.33228	205.84637	-5.25185
645	5.367	973.28491	467.19318	1441.67114	-110.81895	338.60184	1307.51099	-1004.42322	348.09344	1310.91394	-119.45956	547.63092	1.48504	632.11853	156.48306	12.30108	-1144.25049	560.76941	57.59747	-915.28430	206.70380	-5.12531
646	5.375	972.10339	466.81241	1442.32483	-109.48232	336.55099	1307.97534	-1002.29376	345.05261	1311.28320	-132.17627	548.64374	1.50053	619.07794	157.49402	11.83718	-1111.00232	554.84650	55.25023	-928.22131	207.56430	-4.99523
647	5.383	971.15698	466.54120	1442.77271	-108.17880	334.42105	1308.49951	-1000.81207	343.28925	1311.69861	-144.73618	549.70679	1.62578	605.99109	158.56969	11.67327	-1076.22803	549.31403	53.89524	-941.16724	208.45340	-4.90580
648	5.392	970.46893	466.36591	1443.00244	-107.00107	332.25116	1309.07458	-1000.24768	343.28220	1312.26978	-157.05630	550.76471	1.97615	592.93640	159.56186	11.65363	-1040.28027	544.20563	53.63359	-954.12744	209.37051	-4.84820
649	5.400	970.04449	466.25812	1443.00146	-106.05069	330.06863	1309.69263	-1000.74420	345.24539	1313.05103	-169.02060	551.86249	2.69145	579.95612	160.43571	11.64254	-1003.71271	539.67053	54.51988	-967.07971	210.29672	-4.77307
650	5.408	969.87067	466.19675	1442.75928	-105.41376	327.90271	1310.35083	-1002.24158	348.96100	1314.00415	-180.52194	553.07227	3.86976	567.10504	161.19823	11.53656	-967.36401	535.72803	56.27548	-980.00256	211.18732	-4.65108
651	5.417	969.92383	466.17450	1442.26697	-105.14042	325.80280	1311.04871	-1004.42786	353.67200	1314.97217	-191.50235	554.40442	5.54387	554.36023	161.88841	11.32462	-932.22479	532.18286	58.24068	-992.87903	211.99527	-4.51506
652	5.425	970.17584	466.18546	1441.52002	-105.24292	323.84210	1311.78333	-1006.79370	358.19388	1315.69617	-201.90994	555.80573	7.76021	541.65503	162.55966	11.06866	-899.00806	528.78613	59.71291	-1005.68927	212.71481	-4.42799
653	5.433	970.59875	466.22455	1440.51990	-105.70828	322.10602	1312.54565	-1008.86365	361.40988	1315.91028	-211.57617	557.23669	10.66679	528.97906	163.26730	10.85227	-867.74316	525.39984	60.32256	-1018.42578	213.39751	-4.41245
654	5.442	971.16943	466.30170	1439.27124	-106.50943	320.66876	1313.32092	-1010.47864	362.91278	1315.47095	-220.07205	558.75708	14.48032	516.36108	164.03528	10.72073	-837.79645	522.20520	60.13293	-1031.10925	214.14473	-4.44473
655	5.450	971.87335	466.44043	1437.77588	-107.60670	319.57309	1314.08838	-1011.81995	363.11395	1314.39575	-226.64102	560.51581	19.31453	503.79156	164.82858	10.64490	-808.31012	519.59290	59.37196	-1043.78784	215.03986	-4.49896
656	5.458	972.70752	466.65277	1436.02942	-108.94772	318.82382	1314.81714	-1013.16772	362.71420	1312.79041	-230.42923	562.58594	25.03246	491.22540	165.57233	10.56996	-778.72162	517.96423	58.21718	-1056.49841	216.03397	-4.54359
657	5.467	973.67999	466.92285	1434.02539	-110.47620	318.38773	1315.47168	-1014.70313	362.22791	1310.75708	-230.97659	564.82867	31.35005	478.63300	166.20384	10.48424	-748.99487	517.73950	56.83750	-1069.22424	216.97940	-4.54169
658	5.475	974.80316	467.21918	1431.76038	-112.14664	318.20694	1316.02368	-1016.47986	361.89917	1308.35364	-228.40048	567.07373	38.23040	466.01727	166.73538	10.41145	-719.43506	519.05621	55.29322	-1081.91382	217.81175	-4.50337
659	5.483	976.08386	467.51501	1429.23804	-113.93180	318.22940	1316.45813	-1018.48175	361.78290	1305.62476	-222.90628	569.41858	46.19627	453.38849	167.26881	10.35682	-690.42743	521.57983	53.41783	-1094.53052	218.57196	-4.47202
660	5.492	977.51843	467.79227	1426.47327	-115.81910	318.42249	1316.77075	-1020.67419	361.83899	1302.63452	-214.22556	572.15540	55.92670	440.74963	167.91708	10.27114	-662.40027	524.90149	50.95541	-1107.06873	219.26959	-4.44134
661	5.500	979.09906	468.02701	1423.49487	-117.80470	318.75922	1316.96204	-1023.00134	362.02844	1299.42725	-201.88605	575.35785	67.23859	428.12836	168.70100	10.09475	-635.88361	528.71484	47.63488	-1119.54688	219.86633	-4.35585
662	5.508	980.82715	468.17407	1420.34998	-119.88837	319.20801	1317.03284	-1025.37170	362.35455	1295.99792	-186.03140	578.66223	78.60799	415.57465	169.53792	9.83783	-611.45923	532.70709	43.18637	-1132.01001	220.38156	-4.20818
663	5.517	982.71381	468.17578	1417.10315	-122.06552	319.74188	1316.98206	-1027.68481	362.83853	1292.37183	-167.61884	581.50665	87.99001	403.08636	170.33270	9.58115	-589.58148	536.72076	37.53972	-1144.52600	220.90775	-4.06926
664	5.525	984.76477	467.99359	1413.82275	-124.32224	320.34647	1316.81018	-1029.86279	363.50577	1288.67407	-147.77652	583.49799	94.17909	390.58954	171.05171	9.40843	-570.44928	540.77716	30.91422	-1157.13525	221.50980	-3.99588
665	5.533	986.95428	467.65738	1410.56213	-126.63525	321.01044	1316.52356	-1031.83496	364.38660	1285.04590	-127.17477	584.48608	97.36103	378.01459	171.71196	9.33109	-554.10162	544.83954	23.68999	-1169.82129	222.18042	-3.96877
666	5.542	989.20990	467.30801	1407.34277	-128.96779	321.71552	1316.13501	-1033.51074	365.49057	1281.51355	-105.96915	584.44073	98.59658	365.35425	172.35233	9.28064	-540.56763	548.68036	16.32998	-1182.56604	222.88376	-3.93355
667	5.550	991.44281	467.15805	1404.16589	-131.26566	322.44263	1315.66614	-1034.81140	366.78668	1278.00049	-84.12851	583.41168	99.03455	352.65558	173.00826	9.20246	-529.88428	551.62469	9.31216	-1195.39233	223.60559	-3.86057
668	5.558	993.60101	467.37186	1401.04150	-133.46310	323.17526	1315.14941	-1035.72693	368.22678	1274.45776	-61.69913	581.50598	99.42648	339.97406	173.68460	9.10688	-522.17310	552.64728	3.10328	-1208.31604	224.37004	-3.76176
669	5.567	995.67426	467.97925	1398.00146	-135.49036	323.89200	1314.62573	-1036.31812	369.77359	1270.92029	-38.81879	578.79755	99.99747	327.31476	174.38345	9.01107	-517.88715	551.53583	-1.71722	-1221.30151	225.19572	-3.66497
670	5.575	997.65594	468.87085	1395.08826	-137.27545	324.57089	1314.13379	-1036.66174	371.38620	1267.45483	-15.62213	575.29358	100.60219	314.63055	175.12198	8.90738	-517.90784	549.79169	-4.55063	-1234.29333	226.04295	-3.59269
671	5.583	999.52191	469.86780	1392.33838	-138.75018	325.20038	1313.70203	-1036.80664	373.00198	1264.12854	7.79767	571.00031	101.00492	301.88837	175.85907	8.80880	-522.99670	549.44238	-5.29838	-1247.24292	226.82629	-3.55482
672	5.592	1001.23462	470.83203	1389.77197	-139.86398	325.77878	1313.34497	-1036.77515	374.57089	1261.02563	31.38251	565.98755	101.06140	289.10431	176.49384	8.76548	-532.75854	550.93182	-4.69845	-1260.08850	227.47076	-3.51487
673	5.600	1002.74005	471.72501	1387.38989	-140.59709	326.30798	1313.06494	-1036.58948	376.10352	1258.25720	55.13150	560.38483	100.74136	276.30957	177.01889	8.80207	-545.41187	553.04822	-3.83771	-1272.77075	227.96855	-3.39370
674	5.608	1003.97461	472.58441	1385.18933	-140.96609	326.79370	1312.85315	-1036.28918	377.65628	1255.95715	79.11038	554.36475	100.10310	263.51776	177.56686	8.86726	-558.92902	554.68304	-3.37602	-1285.31226	228.41069	-3.16514
675	5.617	1004.91522	473.47519	1383.19910	-141.01993	327.25211	1312.68628	-1035.92542	379.24222	1254.25891	103.41077	548.14160	99.28194	250.74146	178.24312	8.88382	-572.16107	555.71466	-3.41090	-1297.80786	228.92419	-2.89724
676	5.625	1005.63171	474.45703	1381.51001	-140.82492	327.70874	1312.52759	-1035.53015	380.75574	1253.23657	128.11520	541.92798	98.43597	238.00946	179.04214	8.83886	-584.89417	556.51392	-3.80669	-1310.26709	229.54903	-2.64386
677	5.633	1006.25354	475.56711	1380.25317	-140.44418	328.18488	1312.33899	-1035.08618	381.99844	1252.84558	153.25995	535.89032	97.64290	225.33362	179.93562	8.78869	-597.33545	557.34222	-4.40252	-1322.53772	230.24205	-2.33865
678	5.642	1006.85413	476.78458	1379.51843	-139.92300	328.68713	1312.09363	-1034.54065	382.78183	1252.94958	178.81570	530.15314	96.84295	212.69861	180.90189	8.77811	-609.71552	558.21484	-5.04590	-1334.42529	230.97781	-1.81890
679	5.650	1007.39111	478.01154	1379.30859	-139.28612	329.20929	1311.77747	-1033.84558	383.01810	1253.42920	204.75647	524.77563	95.87128	200.10132	181.89912	8.79355	-622.12933	559.13171	-5.56446	-1345.82324	231.76846	-0.92529
680	5.658	1007.76331	479.13058	1379.57983	-138.54506	329.73450	1311.38110	-1032.98364	382.72464	1254.24219	231.12494	519.70221	94.55019	187.54489	182.90283	8.80050	-634.52655	560.26471	-5.80153	-1356.73462	232.62666	0.41000
681	5.667	1007.88611	480.06741	1380.29272	-137.71109	330.23718	1310.89758	-1031.99292	381.95724	1255.37524	257.98981	514.82806	92.80170	175.01657	183.93092	8.79212	-646.83765	561.72052	-5.78102	-1367.22900	233.55933	2.14616
682	5.675	1007.71387	480.80316	1381.42065	-136.80475	330.68796	1310.32898	-1030.98706	380.76440	1256.78528	285.36703	510.16129	90.69793	162.52545	185.00410	8.78733	-659.09369	563.28082	-5.71999	-1377.37622	234.58453	4.19927
683	5.683	1007.23450	481.39026	1382.94482	-135.85677	331.05966	1309.69373	-1030.11243	379.19815	1258.41138	313.21497	505.85266	88.38081	150.10107	186.11366	8.79630	-671.37341	564.67603	-5.76883	-1387.21582	235.74974	6.50087
684	5.692	1006.46106	481.94348	1384.85120	-134.90417	331.33636	1309.02136	-1029.46875	377.33868	1260.21387	341.49170	502.06769	85.93805	137.73944	187.24023	8.79922	-683.70831	565.91418	-5.86641	-1396.80298	237.13225	8.98672
685	5.700	1005.40955	482.53677	1387.11633	-133.98671	331.52567	1308.34375	-1029.08838	375.31223	1262.17371	370.17020	498.88718	83.38360	125.41968	188.38512	8.75671	-696.07782	567.14026	-5.88754	-1406.21313	238.78099	11.58953
686	5.708	1004.07764	483.12692	1389.69019	-133.14371	331.65552	1307.68835	-1028.94495	373.29111	1264.25635	399.20551	496.25452	80.71992	113.13904	189.56793	8.64154	-708.44183	568.38086	-5.82234	-1415.36011	240.59428	14.28713
687	5.717	1002.45996	483.62744	1392.51099	-132.41051	331.75400	1307.07495	-1028.93616	371.45270	1266.39832	428.49634	493.96674	77.97343	100.86734	190.78810	8.47765	-720.75317	569.40222	-5.82290	-1423.78345	242.28789	17.11670
688	5.725	1000.58026	484.01547	1395.53711	-131.81421	331.83725	1306.51550	-1028.90747	369.91730	1268.55688	457.78802	491.78433	75.20231	88.53448	191.99359	8.33023	-732.96887	569.69189	-6.15304	-1430.69189	243.64854	20.05333
689	5.733	998.49304	484.34103	1398.75391	-131.36903	331.91571	1306.01709	-1028.72351	368.69498	1270.77710	486.59415	489.57062	72.48351	76.09756	193.11340	8.24194	-745.11841	569.01184	-6.93210	-1435.24036	244.91864	22.84344
690	5.742	996.24689	484.65411	1402.14368	-131.07516	332.00244	1305.58325	-1028.33118	367.69162	1273.17859	514.27478	487.31766	69.83686	63.55991	194.10904	8.21961	-757.35266	568.12720	-7.78118	-1436.82288	246.87830	25.05385
691	5.750	993.85553	484.94635	1405.65967	-130.92265	332.10971	1305.21582	-1027.80627	366.85477	1275.85193	540.17249	485.07693	67.13374	50.93658	194.98308	8.26034	-769.80640	568.07910	-8.14912	-1435.19324	250.37106	26.43037
692	5.758	991.31573	485.17853	1409.24231	-130.89433	332.24094	1304.91602	-1027.31250	366.27557	1278.76135	563.70935	482.90363	64.11485	38.25119	195.78824	8.34283	-782.42163	568.70392	-8.11314	-1430.31030	255.54840	27.24286
693	5.767	988.63910	485.33395	1412.84546	-130.96507	332.39392	1304.68201	-1026.96436	366.04166	1281.76807	584.49512	480.84613	60.50433	25.53122	196.61884	8.41698	-795.05939	569.17053	-8.16339	-1422.09692	261.56259	28.19386
694	5.775	985.85632	485.42694	1416.43835	-131.10101	332.57401	1304.50659	-1026.75598	366.06769	1284.72266	602.41815	478.94153	56.10146	12.78040	197.54082	8.42466	-807.70270	569.47028	-8.36880	-1410.39905	267.08270	29.85710
695	5.783	983.00513	485.48730	1419.99048	-131.26266	332.80615	1304.37988	-1026.60632	366.12894	1287.50842	617.62598	477.22134	50.84925	-0.00208	198.55212	8.34746	-820.39886	570.06189	-8.50034	-1395.09326	271.21860	32.01377
696	5.792	980.12097	485.54022	1423.46570	-131.40822	333.13434	1304.29431	-1026.44019	366.03265	1290.04724	630.39478	475.75464	44.88974	-12.78867	199.61453	8.24022	-833.15118	570.93652	-8.54150	-1376.10608	274.05246	33.54090
697	5.800	977.23639	485.59036	1426.83081	-131.49350	333.60645	1304.24731	-1026.23547	365.71881	1292.30994	640.95465	474.69476	38.52941	-25.56268	200.68376	8.18490	-845.94806	571.84082	-8.59704	-1353.32227	276.28439	33.21360
698	5.808	974.38354	485.62616	1430.06372	-131.46970	334.25845	1304.24487	-1026.01721	365.20163	1294.31909	649.36267	474.21329	32.11165	-38.34433	201.72444	8.21454	-858.78796	572.67633	-8.68758	-1326.63574	278.44672	30.71040
699	5.817	971.59430	485.63849	1433.14929	-131.28387	335.10855	1304.30029	-1025.83765	364.55579	1296.14612	655.48120	474.36429	25.90263	-51.16422	202.72839	8.29101	-871.67554	573.45172	-8.78477	-1296.18872	280.56424	26.81749
700	5.825	968.89539	485.62930	1436.07410	-130.88632	336.15677	1304.43042	-1025.74585	363.94696	1297.87463	659.03223	475.08063	20.08040	-64.06873	203.70520	8.33834	-884.62189	574.28058	-8.84254	-1262.49036	282.43069	22.80561
701	5.833	966.30432	485.60016	1438.82178	-130.24390	337.38705	1304.64758	-1025.75537	363.53754	1299.54663	659.71460	476.24014	14.80850	-77.09573	204.65651	8.31775	-897.63354	575.40125	-8.78354	-1226.28394	283.95093	19.70377
702	5.842	963.83447	485.54858	1441.36890	-129.34915	338.77292	1304.95471	-1025.82971	363.37170	1301.13892	657.36719	477.67355	10.33103	-90.19627	205.60080	8.27066	-910.70679	577.09796	-8.48154	-1188.29871	285.13956	17.99004
703	5.850	961.50891	485.48416	1443.68689	-128.21384	340.28574	1305.34167	-1025.87317	363.35138	1302.55530	652.10175	479.17740	6.96713	-103.26344	206.57394	8.26248	-923.82202	579.51630	-7.82011	-1149.07104	286.00247	17.64724
704	5.858	959.36469	485.43234	1445.75269	-126.85612	341.90039	1305.78406	-1025.75085	363.29993	1303.66943	644.35608	480.53186	4.87993	-116.24036	207.55019	8.30345	-936.96399	582.26917	-6.91213	-1108.96863	286.59390	18.33333
705	5.867	957.43964	485.41837	1447.55176	-125.29711	343.59143	1306.25098	-1025.35742	363.08841	1304.42871	634.74414	481.57266	3.84734	-129.12056	208.43257	8.34547	-950.14355	584.62408	-6.07994	-1068.35388	287.06592	19.59750
706	5.875	955.76141	485.45178	1449.07605	-123.56618	345.32666	1306.72156	-1024.66663	362.71085	1304.89478	623.72821	482.36200	3.39490	-141.87903	209.15526	8.35459	-963.33618	586.36121	-5.51608	-1027.70642	287.53323	21.16318
707	5.883	954.34827	485.52032	1450.32349	-121.70715	347.07156	1307.19092	-1023.72894	362.24442	1305.17786	611.57507	483.16263	3.13727	-154.45804	209.74884	8.36105	-976.46863	587.78503	-5.21232	-987.64050	287.96384	23.09089
708	5.892	953.21448	485.60583	1451.29224	-119.78142	348.79959	1307.66296	-1022.65350	361.79141	1305.37817	598.65656	484.13480	2.92449	-166.76935	210.27431	8.43882	-989.52710	589.02325	-5.13291	-948.82947	288.27487	25.54655
709	5.900	952.37213	485.71426	1451.97363	-117.87175	350.49255	1308.14124	-1021.58350	361.45139	1305.56897	585.48285	485.20340	2.74917	-178.71115	210.72527	8.68300	-1002.56787	589.99768	-5.23511	-911.81488	288.45694	28.40426
710	5.908	951.83038	485.87939	1452.34851	-116.08591	352.13028	1308.63123	-1020.64252	361.27295	1305.75342	572.40039	486.24503	2.61373	-190.22379	211.05637	9.17939	-1015.65326	590.77820	-5.39900	-876.72797	288.52689	31.22336
711	5.917	951.59296	486.12964	1452.39465	-114.54356	353.68903	1309.14185	-1019.89319	361.22656	1305.84656	559.44995	487.24677	2.48576	-201.27765	211.23666	9.96575	-1028.83813	591.53467	-5.46637	-843.14612	288.41199	33.57436
712	5.925	951.66016	486.45386	1452.10291	-113.34767	355.15616	1309.68188	-1019.35162	361.25134	1305.74011	546.51440	488.26923	2.31916	-211.78079	211.20770	11.07303	-1042.09363	592.35461	-5.38997	-810.31525	287.91843	35.28656
713	5.933	952.03217	486.80423	1451.48096	-112.57177	356.53403	1310.24878	-1019.02478	361.31116	1305.36609	533.53174	489.35266	2.08918	-221.49976	210.92221	12.57332	-1055.27515	593.26093	-5.26157	-777.58716	286.75861	36.46676
714	5.942	952.70587	487.13135	1450.54077	-112.26522	357.81842	1310.81616	-1018.93335	361.40744	1304.70020	520.54987	490.47989	1.83669	-230.00818	210.45410	14.53303	-1068.27588	594.26013	-5.15525	-744.72546	284.64429	37.34547
715	5.950	953.67303	487.40918	1449.28979	-112.44936	358.98779	1311.32947	-1019.11981	361.56616	1303.74182	507.62311	491.62369	1.65670	-236.70067	209.94514	16.93729	-1081.12207	595.30573	-5.07169	-711.94287	281.41544	38.04700
716	5.958	954.92737	487.62448	1447.73462	-113.10775	360.02472	1311.71594	-1019.64490	361.80972	1302.49255	494.75308	492.79333	1.60263	-240.96887	209.44992	19.66454	-1093.88086	596.33295	-5.00913	-679.74561	277.04709	38.46562
717	5.967	956.47174	487.75577	1445.88733	-114.18964	360.93311	1311.91260	-1020.56488	362.12283	1300.94177	481.93500	493.98468	1.62353	-242.49709	208.84425	22.63394	-1106.57117	597.39941	-4.94903	-648.72827	271.57794	38.34268
718	5.975	958.31268	487.78275	1443.76587	-115.62404	361.72211	1311.89404	-1021.89392	362.45084	1299.07666	469.18622	495.15848	1.62227	-241.30562	207.85092	26.14197	-1119.19250	598.63531	-4.86454	-619.39990	265.08188	37.43461
719	5.983	960.43634	487.73428	1441.38013	-117.33524	362.38901	1311.67615	-1023.57703	362.73438	1296.90320	456.50772	496.28049	1.54358	-237.24170	206.20584	30.86957	-1131.80469	600.02710	-4.81109	-592.07996	257.64133	35.63894
720	5.992	962.78027	487.70831	1438.72485	-119.25613	362.92523	1311.29919	-1025.50293	362.93982	1294.44678	443.86340	497.33777	1.39341	-229.51608	203.83734	37.12019	-1144.51648	601.46204	-4.88821	-566.93921	249.30891	33.04951
721	6.000	965.24512	487.79761	1435.78967	-121.33499	363.32077	1310.81006	-1027.54395	363.07489	1291.74719	431.22253	498.37610	1.22042	-217.16893	200.94058	44.07969	-1157.33459	602.87512	-5.07962	-544.13965	240.11763	29.94131
722	6.008	967.74603	488.00647	1432.58020	-123.53250	363.55969	1310.25134	-1029.57910	363.17776	1288.85339	418.58691	499.47174	1.07645	-200.01286	197.89822	50.23861	-1170.09119	604.19287	-5.22207	-523.89972	230.19226	26.68188
723	6.017	970.23926	488.26520	1429.13013	-125.81361	363.62405	1309.65613	-1031.49341	363.28192	1285.80957	405.96683	500.61938	0.97274	-178.85208	195.00899	54.59089	-1182.67603	605.35321	-5.20699	-506.47461	219.88448	23.59566
724	6.025	972.70361	488.47989	1425.49438	-128.13928	363.50754	1309.04346	-1033.18530	363.40594	1282.64099	393.36844	501.74045	0.88420	-154.91891	192.33066	57.20602	-1195.22620	606.38269	-5.11407	-492.11932	209.79565	20.80563
725	6.033	975.12592	488.55508	1421.73523	-130.46152	363.22308	1308.42065	-1034.59302	363.54959	1279.34631	380.79224	502.80200	0.78610	-129.31485	189.88394	58.73798	-1207.89612	607.33069	-5.06184	-481.02567	200.69872	18.10154
726	6.042	977.50031	488.42285	1417.91711	-132.72411	362.79428	1307.79517	-1035.73315	363.65240	1275.90308	368.21423	503.84933	0.67031	-102.79964	187.85814	59.70226	-1220.66016	608.25751	-5.04861	-473.28067	193.37642	14.97489
727	6.050	979.82550	488.09503	1414.11365	-134.86728	362.24106	1307.18005	-1036.71021	363.59894	1272.30322	355.60190	504.92731	0.54505	-75.82257	186.52202	60.24287	-1233.46655	609.24255	-4.99024	-468.97726	188.37352	10.93504
728	6.058	982.09943	487.69025	1410.41150	-136.83356	361.57996	1306.59241	-1037.66565	363.30051	1268.59021	342.96332	506.03101	0.44241	-48.63168	186.03409	60.31024	-1246.32678	610.26471	-4.87093	-468.41888	185.78003	6.04193
729	6.067	984.31390	487.36145	1406.90100	-138.57401	360.83496	1306.05151	-1038.66846	362.71973	1264.83301	330.34262	507.13458	0.40093	-21.36896	186.35109	59.91821	-1259.20776	611.20490	-4.80599	-472.06079	185.18280	1.21037
730	6.075	986.45142	487.17639	1403.65808	-140.05237	360.04257	1305.57959	-1039.62183	361.83240	1261.08020	317.75763	508.23364	0.42782	5.86780	187.27444	59.25274	-1272.02344	612.03058	-4.91259	-479.94638	185.85120	-2.34477
731	6.083	988.49109	487.09094	1400.72925	-141.24596	359.24976	1305.19922	-1040.31909	360.66611	1257.39612	305.17264	509.32501	0.50105	33.04361	188.59607	58.56276	-1284.73755	612.83167	-5.17231	-491.12341	187.07486	-4.12854
732	6.092	990.41919	487.02094	1398.12964	-142.14433	358.50574	1304.92407	-1040.61450	359.35556	1253.93298	292.54532	510.36649	0.60474	60.24445	190.17395	58.01269	-1297.40552	613.67310	-5.44555	-503.93478	188.39542	-4.60027
733	6.100	992.23090	486.90945	1395.85461	-142.74490	357.84448	1304.75476	-1040.50720	358.05936	1250.92078	279.87415	511.34506	0.75218	87.64966	191.90952	57.63068	-1310.11487	614.52686	-5.59327	-517.03082	189.58612	-4.54298
734	6.108	993.92877	486.74023	1393.89368	-143.04590	357.27228	1304.68176	-1040.09900	356.82904	1248.57703	267.19196	512.35327	0.96839	115.43674	193.74469	57.32849	-1322.85596	615.35632	-5.58076	-529.89905	190.55225	-4.50668
735	6.117	995.51837	486.51587	1392.23779	-143.04369	356.77472	1304.68933	-1039.51965	355.59857	1247.02039	254.52902	513.46887	1.22302	143.71500	195.65656	56.99763	-1335.48999	616.20874	-5.42962	-542.56177	191.32053	-4.67376
736	6.125	996.99139	486.24310	1390.87732	-142.73808	356.33286	1304.75464	-1038.84985	354.31818	1246.24939	241.88414	514.58710	1.40575	172.51175	197.62961	56.60260	-1347.86719	617.16772	-5.05418	-555.14648	192.00290	-4.97570
737	6.133	998.31183	485.93073	1389.79688	-142.14009	355.93381	1304.85144	-1038.07214	353.11880	1246.18689	229.24628	515.50500	1.43000	201.77386	199.61572	56.17543	-1359.89758	618.19818	-4.21026	-567.70697	192.67477	-5.27532
738	6.142	999.42755	485.58191	1388.97546	-141.27435	355.57404	1304.95801	-1037.14697	352.31897	1246.73389	216.62634	516.10785	1.30653	231.41797	201.49664	55.75534	-1371.55103	619.10010	-2.63361	-580.21960	193.32773	-5.48217
739	6.150	1000.29651	485.18985	1388.40015	-140.17525	355.26086	1305.05774	-1036.16760	352.28088	1247.80615	204.04236	516.44019	1.10148	261.43164	203.13509	55.35027	-1382.89404	619.68066	-0.16505	-592.65631	193.92822	-5.59200
740	6.158	1000.91016	484.74469	1388.08691	-138.88533	355.01450	1305.13330	-1035.37671	353.30621	1249.36438	191.50095	516.70844	0.90543	291.86810	204.45929	54.95060	-1394.04150	619.93201	3.22748	-605.03442	194.46292	-5.66372
741	6.167	1001.31940	484.23163	1388.09485	-137.45996	354.86346	1305.16187	-1034.97888	355.55948	1251.39441	178.99815	517.12488	0.78353	322.75604	205.46280	54.55224	-1404.95398	619.97015	7.42592	-617.39771	194.93909	-5.75386
742	6.175	1001.62531	483.62747	1388.49915	-135.96918	354.82755	1305.11987	-1034.93970	358.88828	1253.84192	166.52547	517.73846	0.73205	354.10461	206.15039	54.17107	-1415.41040	619.83441	12.20082	-629.76910	195.38464	-5.87711
743	6.183	1001.88782	482.93207	1389.31201	-134.49072	354.90179	1304.99097	-1034.95825	362.65442	1256.59839	154.08722	518.53479	0.74995	385.91718	206.51392	53.88199	-1425.24866	619.43988	17.35351	-642.12750	195.83990	-6.00168
744	6.192	1002.05383	482.20078	1390.44873	-133.09921	355.05859	1304.77551	-1034.62915	365.90891	1259.53101	141.70380	519.52075	0.86226	418.08893	206.58824	53.83509	-1434.43884	618.69800	22.80024	-654.44470	196.32901	-6.07169
745	6.200	1002.02264	481.50693	1391.80078	-131.85727	355.26263	1304.49097	-1033.68494	367.93475	1262.50830	129.37427	520.60059	1.04294	450.31049	206.49620	54.21043	-1442.93542	617.57263	28.56492	-666.74951	196.86635	-6.06633
746	6.208	1001.74268	480.88303	1393.30835	-130.80821	355.48001	1304.16479	-1032.16675	368.68173	1265.43298	117.05286	521.58191	1.21737	482.04834	206.35893	55.13015	-1450.57520	616.05884	34.75487	-679.11511	197.47501	-6.02628
747	6.217	1001.23132	480.33698	1394.95325	-129.97098	355.68036	1303.82544	-1030.39978	368.71362	1268.25586	104.67694	522.37488	1.31744	512.54041	206.16484	56.52695	-1456.96533	614.23804	41.52886	-691.57477	198.16988	-6.00808
748	6.225	1000.54102	479.87271	1396.72388	-129.34261	355.84500	1303.49902	-1028.77588	368.77585	1270.95032	92.21332	523.03357	1.30635	540.88226	205.78726	58.00103	-1461.29797	612.31873	49.00290	-704.09375	198.94742	-6.02716
749	6.233	999.70868	479.43719	1398.60132	-128.90814	355.97208	1303.20618	-1027.53296	369.38815	1273.50317	79.67677	523.62000	1.19587	566.30475	205.13960	58.83694	-1462.38745	610.53180	57.05506	-716.62750	199.78929	-6.04658
750	6.242	998.72888	478.91183	1400.56787	-128.65015	356.06500	1302.95996	-1026.70911	370.74826	1275.94080	67.10710	524.19104	1.04593	588.45282	204.22607	58.38538	-1459.22351	608.90912	65.11765	-729.17139	200.67319	-6.02308
751	6.250	997.57806	478.19473	1402.60681	-128.55000	356.11795	1302.76563	-1026.22925	372.84387	1278.33118	54.52904	524.87292	0.94519	607.41046	203.07495	56.53082	-1451.73584	607.11389	72.18340	-741.75256	201.57935	-5.95045
752	6.258	996.24701	477.24179	1404.68762	-128.58110	356.11203	1302.62292	-1025.99011	375.56439	1280.74902	41.91841	525.73822	0.94323	623.52747	201.78296	53.65906	-1440.95874	604.71320	77.30444	-754.40430	202.47527	-5.84841
753	6.267	994.74860	476.04349	1406.76843	-128.70212	356.02072	1302.53003	-1025.90295	378.76315	1283.24463	29.22226	526.65802	0.97929	637.21875	200.55887	50.21857	-1428.33362	601.59656	80.32124	-767.14209	203.32721	-5.74198
754	6.275	993.11316	474.63293	1408.81274	-128.85677	355.81570	1302.49036	-1025.90601	382.29016	1285.83594	16.43588	527.48413	0.96175	648.80829	199.58501	46.44946	-1414.85303	597.87048	81.93819	-779.94452	204.13931	-5.65607
755	6.283	991.38495	473.12543	1410.79712	-128.97945	355.46793	1302.51526	-1025.96118	386.00647	1288.51538	3.61011	528.26135	0.89374	658.44275	198.86130	42.43538	-1400.70166	593.67450	82.92448	-792.77441	204.96149	-5.60103
756	6.292	989.61426	471.68729	1412.70483	-129.00510	354.94736	1302.61963	-1026.04651	389.78687	1291.25940	-9.24460	529.06775	0.83124	666.03174	198.18353	38.27143	-1385.36938	589.29327	83.38063	-805.61951	205.84784	-5.56726
757	6.300	987.84393	470.43121	1414.51660	-128.87976	354.22760	1302.81152	-1026.14832	393.51730	1294.03687	-22.18597	529.87396	0.80184	671.25928	197.25519	34.14728	-1368.03613	585.06720	82.86502	-818.50085	206.79321	-5.53965
758	6.308	986.10071	469.36957	1416.20837	-128.56711	353.29465	1303.08875	-1026.25562	397.09076	1296.81494	-35.21774	530.70984	0.82610	673.74609	195.86447	30.26911	-1348.09595	581.08075	80.98835	-831.44617	207.73558	-5.50089
759	6.317	984.40393	468.46436	1417.75415	-128.04877	352.15329	1303.44238	-1026.35767	400.40292	1299.56177	-48.23462	531.67535	0.90464	673.22113	193.99054	26.69953	-1325.45618	577.12891	77.74846	-844.45190	208.65216	-5.43430
760	6.325	982.77869	467.68582	1419.13318	-127.32248	350.82565	1303.86426	-1026.44141	403.34869	1302.24707	-61.16559	532.72638	0.98162	669.59589	191.82187	23.29082	-1300.40186	573.03308	73.56255	-857.48523	209.59351	-5.34489
761	6.333	981.25165	467.03033	1420.33374	-126.40154	349.34351	1304.35022	-1026.49194	405.81787	1304.84253	-74.08112	533.70123	1.01435	663.04401	189.77823	19.87588	-1273.29089	568.82080	69.11482	-870.52502	210.57445	-5.25612
762	6.342	979.84167	466.51617	1421.34888	-125.31308	347.73929	1304.89771	-1026.49121	407.69113	1307.32092	-87.07410	534.54333	1.02314	654.04517	188.42955	16.63097	-1244.37744	564.55273	65.00620	-883.56958	211.52139	-5.18040
763	6.350	978.56732	466.17151	1422.17065	-124.09325	346.04434	1305.50256	-1026.41736	408.83594	1309.65588	-100.10736	535.33441	1.02653	643.23303	188.13766	14.11011	-1213.79175	560.13788	61.49504	-896.61078	212.38257	-5.11197
764	6.358	977.45074	466.00156	1422.79053	-122.78461	344.29211	1306.16211	-1026.24487	409.10617	1311.82117	-113.09708	536.14697	1.00430	631.17328	188.73039	12.68913	-1181.58252	555.38007	58.55836	-909.64429	213.19733	-5.04136
765	6.367	976.50934	465.95288	1423.19336	-121.43884	342.51511	1306.87891	-1025.94568	408.34976	1313.79028	-126.04108	537.01642	0.95318	618.32031	189.70926	12.14741	-1147.76794	550.24121	56.16487	-922.68237	214.03381	-4.96690
766	6.375	975.76019	465.95038	1423.35913	-120.12131	340.73663	1307.65588	-1025.49500	406.43176	1315.53564	-138.91647	538.01947	0.93423	605.07855	190.72185	12.00910	-1112.42932	545.05536	54.50178	-935.72589	214.93735	-4.88866
767	6.383	975.23187	465.97604	1423.27698	-118.91249	338.96802	1308.48694	-1024.88098	403.27969	1317.02686	-151.59341	539.19147	1.05583	591.78180	191.67902	11.98647	-1075.87451	540.31207	53.86199	-948.75928	215.91357	-4.79761
768	6.392	974.94830	466.04791	1422.94775	-117.90349	337.21375	1309.35876	-1024.12207	398.95169	1318.22986	-163.93924	540.45905	1.43433	578.61652	192.60123	11.93549	-1038.79504	536.26953	54.33978	-961.77649	216.91489	-4.68910
769	6.400	974.90552	466.14496	1422.36438	-117.18211	335.48441	1310.25708	-1023.28723	393.71310	1319.10645	-175.89108	541.79596	2.16409	565.59875	193.51904	11.74273	-1002.24097	532.84119	55.66988	-974.77692	217.89116	-4.58004
770	6.408	975.07764	466.21912	1421.50977	-116.81413	333.80588	1311.16943	-1022.51044	388.07913	1319.61511	-187.43307	543.25500	3.30049	552.66656	194.42062	11.41527	-967.28375	529.64008	57.21625	-987.74744	218.82956	-4.49233
771	6.417	975.43329	466.23444	1420.37195	-116.83017	332.21960	1312.08459	-1021.98096	382.74155	1319.71802	-198.57700	544.79608	4.86877	539.79175	195.25842	11.09254	-934.50366	526.24420	58.25543	-1000.66260	219.69812	-4.42197
772	6.425	975.93884	466.15945	1418.95105	-117.22551	330.78162	1312.99292	-1021.88666	378.30881	1319.39270	-209.31592	546.31073	6.90113	526.97632	196.01973	10.89194	-903.70300	522.65808	58.47127	-1013.48267	220.41516	-4.32540
773	6.433	976.56152	465.95871	1417.24890	-117.97229	329.55630	1313.88831	-1022.33142	375.02866	1318.65198	-219.48959	547.84900	9.47431	514.21637	196.72554	10.81493	-874.10980	519.26074	57.99679	-1026.15674	220.90584	-4.13197
774	6.442	977.28552	465.60913	1415.26245	-119.03345	328.59625	1314.76721	-1023.29260	372.82684	1317.55090	-228.67215	549.63348	12.70819	501.51184	197.38528	10.78735	-844.89728	516.31549	57.02608	-1038.68481	221.22484	-3.82217
775	6.450	978.12225	465.13193	1412.99109	-120.36774	327.91724	1315.62207	-1024.65417	371.54739	1316.16101	-236.23514	551.81494	16.71393	488.86133	198.01901	10.71871	-815.58826	513.94226	55.68747	-1051.18042	221.63692	-3.51861
776	6.458	979.09607	464.60626	1410.44385	-121.93066	327.49362	1316.43518	-1026.28589	371.00146	1314.52429	-241.55460	554.33649	21.50856	476.23462	198.66507	10.56800	-786.09998	512.33130	54.13448	-1063.78613	222.38483	-3.38380
777	6.467	980.21539	464.11926	1407.63464	-123.68001	327.28452	1317.18237	-1028.11536	370.91400	1312.63110	-244.26273	557.00293	26.95177	463.58392	199.34320	10.39342	-756.55457	511.56650	52.48843	-1076.52747	223.39374	-3.42270
778	6.475	981.46545	463.70032	1404.57507	-125.57954	327.26404	1317.84241	-1030.13684	371.00858	1310.44983	-244.37393	559.62885	32.87109	450.89008	200.05714	10.28041	-727.13855	511.46500	50.77577	-1089.32861	224.43021	-3.51506
779	6.483	982.82843	463.34564	1401.28308	-127.59862	327.42581	1318.40112	-1032.36584	371.11752	1307.97607	-242.04568	562.22510	39.43787	438.16693	200.78644	10.22841	-698.12390	511.71985	48.93910	-1102.11121	225.38031	-3.56556
780	6.492	984.29602	463.08051	1397.79346	-129.71490	327.76624	1318.85352	-1034.81360	371.16980	1305.23315	-237.10928	565.06805	47.31196	425.43317	201.47919	10.15676	-669.92065	512.04913	46.81361	-1114.82861	226.21570	-3.53473
781	6.500	985.85834	462.94067	1394.14954	-131.91809	328.26749	1319.20129	-1037.48376	371.13269	1302.23779	-229.01596	568.47772	57.01479	412.70697	202.14032	10.00220	-643.01672	512.32703	44.17744	-1127.48328	226.92972	-3.43187
782	6.508	987.49591	462.92609	1390.38721	-134.20758	328.89304	1319.44592	-1040.32507	371.01483	1299.00623	-217.42926	572.44348	68.02431	400.00018	202.86389	9.78408	-617.86053	512.57904	40.86443	-1140.12695	227.57283	-3.31301
783	6.517	989.18140	463.00348	1386.53650	-136.58641	329.60168	1319.58423	-1043.18542	370.88477	1295.59558	-202.71805	576.49493	78.71430	387.30768	203.68915	9.57742	-594.80109	512.76593	36.78700	-1152.80835	228.22272	-3.22643
784	6.525	990.88599	463.13223	1382.63220	-139.05411	330.36243	1319.60938	-1045.87732	370.83234	1292.10706	-185.72525	579.99646	87.35056	374.62408	204.51239	9.43601	-574.10785	513.02948	32.07982	-1165.53711	228.93304	-3.16909
785	6.533	992.59009	463.28726	1378.71655	-141.59998	331.15350	1319.51831	-1048.28174	370.92343	1288.63220	-167.21909	582.53766	93.16366	361.95752	205.23355	9.34700	-556.04138	514.08673	27.22418	-1178.30383	229.71573	-3.11673
786	6.542	994.28644	463.46948	1374.83044	-144.19853	331.95941	1319.31592	-1050.35779	371.18414	1285.18506	-147.64859	584.05774	96.57307	349.30920	205.89438	9.27178	-540.86182	516.43304	22.56658	-1191.11462	230.53400	-3.06145
787	6.550	995.97534	463.69293	1371.00464	-146.80734	332.77933	1319.01465	-1052.11243	371.60721	1281.70105	-127.21768	584.72009	98.60628	336.65112	206.59171	9.20984	-528.77319	519.39270	17.83276	-1203.99146	231.33543	-3.00716
788	6.558	997.65955	463.96689	1367.26465	-149.36823	333.62604	1318.63391	-1053.59778	372.18939	1278.12390	-106.03107	584.70435	100.16525	323.94775	207.34740	9.17426	-519.97015	521.80182	12.60468	-1216.94897	232.10573	-2.96276
789	6.567	999.33893	464.29172	1363.64136	-151.81046	334.50937	1318.20374	-1054.87378	372.93835	1274.46399	-84.19281	584.06177	101.65481	311.17926	208.10725	9.14650	-514.68060	523.12433	7.11686	-1229.98108	232.86995	-2.93770
790	6.575	1001.00568	464.65707	1360.17615	-154.05344	335.42841	1317.75964	-1055.96057	373.83551	1270.76038	-61.82083	582.73199	103.04545	298.33173	208.82983	9.10352	-513.00287	523.49921	2.25955	-1243.05859	233.64758	-2.92395
791	6.583	1002.64954	465.04498	1356.91516	-156.01398	336.37799	1317.33374	-1056.84949	374.84570	1267.03516	-39.00543	580.63867	104.12853	285.41473	209.54774	9.04704	-514.76544	523.32379	-1.16741	-1256.13647	234.42680	-2.90458
792	6.592	1004.26093	465.44305	1353.89893	-157.62274	337.35181	1316.94946	-1057.52881	375.95001	1263.30798	-15.80417	577.74847	104.72245	272.48102	210.31015	8.98647	-519.72827	523.03796	-3.05006	-1269.16431	235.18910	-2.88571
793	6.600	1005.82495	465.85541	1351.15405	-158.83891	338.33789	1316.62085	-1057.98120	377.13092	1259.63525	7.71826	574.12805	104.77481	259.57037	211.10593	8.92356	-527.77881	522.95581	-3.84588	-1282.11267	235.94379	-2.89299
794	6.608	1007.32733	466.29904	1348.69678	-159.65482	339.31693	1316.35254	-1058.18433	378.35373	1256.11755	31.50201	569.96930	104.37811	246.65936	211.88364	8.87412	-538.55402	523.14594	-4.13493	-1295.01050	236.71562	-2.93319
795	6.617	1008.76648	466.78506	1346.54517	-160.09528	340.27179	1316.13660	-1058.12439	379.57343	1252.88416	55.56406	565.51526	103.69248	233.70856	212.59842	8.88154	-551.05371	523.54712	-4.34247	-1307.91260	237.50668	-2.96653
796	6.625	1010.14087	467.31467	1344.72339	-160.21164	341.20343	1315.95288	-1057.81055	380.73550	1250.08484	79.99448	560.96912	102.84585	220.72760	213.24286	8.96302	-564.09601	524.14294	-4.66398	-1320.81299	238.27908	-2.92614
797	6.633	1011.42413	467.89850	1343.25391	-160.06694	342.13611	1315.77539	-1057.28381	381.76715	1247.88318	104.86331	556.46991	101.89741	207.77356	213.88165	9.05474	-577.01361	524.95380	-5.10116	-1333.60437	238.98369	-2.77204
798	6.642	1012.56042	468.56079	1342.14844	-159.71536	343.10370	1315.57849	-1056.60889	382.57614	1246.43164	130.20233	552.09839	100.81718	194.90234	214.61142	9.06135	-589.69153	525.94427	-5.58188	-1346.12476	239.62395	-2.49238
799	6.650	1013.48743	469.31586	1341.40759	-159.18913	344.13089	1315.33887	-1055.85352	383.07001	1245.83362	156.06451	547.87384	99.47096	182.12524	215.45784	8.95587	-602.22321	527.01221	-6.05360	-1358.25293	240.27432	-2.03831
800	6.658	1014.16327	470.15955	1341.03015	-158.50500	345.21970	1315.03503	-1055.07080	383.18958	1246.10205	182.51509	543.80811	97.70878	169.41122	216.39142	8.80395	-614.70215	528.09521	-6.46986	-1369.95227	241.01970	-1.31064
801	6.667	1014.56146	471.09955	1341.01172	-157.68184	346.34509	1314.64661	-1054.29053	382.91125	1247.13599	209.56612	539.98285	95.48951	156.73843	217.40042	8.71085	-627.16614	529.25116	-6.78712	-1381.22241	241.88890	-0.23103
802	6.675	1014.64313	472.18433	1341.33191	-156.74901	347.46317	1314.15845	-1053.53076	382.19427	1248.74561	237.16301	536.47498	92.87864	144.11346	218.44255	8.75837	-639.62646	530.54773	-7.00752	-1392.05347	242.85214	1.21407
803	6.683	1014.35461	473.48676	1341.95337	-155.74176	348.52319	1313.56506	-1052.80591	380.94919	1250.71655	265.22449	533.23474	89.96236	131.51852	219.46719	8.93363	-652.09143	531.95551	-7.16641	-1402.44556	243.86392	3.00778
804	6.692	1013.67865	475.04636	1342.86133	-154.69577	349.47394	1312.87366	-1052.10510	379.10559	1252.86597	293.67059	530.17194	86.81961	118.90939	220.54230	9.09859	-664.53870	533.40045	-7.29408	-1412.42041	244.89664	5.12677
805	6.700	1012.68341	476.79993	1344.11499	-153.64655	350.27417	1312.10388	-1051.38745	376.70898	1255.06860	322.42776	527.33588	83.55013	106.29117	221.77692	9.09872	-676.93732	534.80890	-7.39733	-1422.00574	245.96777	7.50217
806	6.708	1011.47797	478.55966	1345.81238	-152.62759	350.91006	1311.28003	-1050.61462	373.93155	1257.26038	351.45355	524.88000	80.25787	93.71930	223.16164	8.91196	-689.30408	536.12750	-7.45363	-1431.24438	247.15045	10.01702
807	6.717	1010.12524	480.09634	1347.99316	-151.66684	351.39841	1310.42566	-1049.79260	371.01202	1259.43591	380.76654	522.84442	76.99007	81.23593	224.57498	8.66295	-701.67578	537.35077	-7.45481	-1440.16187	248.51132	12.58870
808	6.725	1008.63269	481.25446	1350.61963	-150.78801	351.76880	1309.56616	-1048.98962	368.20459	1261.64417	410.38019	521.08380	73.75027	68.82462	225.87073	8.50271	-714.06982	538.48413	-7.43947	-1448.59277	249.98039	15.21431
809	6.733	1007.00244	481.97583	1353.63220	-150.01343	352.04901	1308.73010	-1048.27441	365.74561	1263.96912	440.13257	519.42981	70.59098	56.38660	226.98605	8.47879	-726.50964	539.53326	-7.44027	-1456.01392	251.34673	17.89242
810	6.742	1005.25427	482.26453	1356.97437	-149.36069	352.26053	1307.94165	-1047.63123	363.80151	1266.50244	469.55762	517.82068	67.59648	43.81042	227.96942	8.52790	-739.02814	540.52960	-7.45687	-1461.66406	252.56949	20.49067
811	6.750	1003.40253	482.19894	1360.57117	-148.83592	352.41983	1307.21411	-1046.98340	362.40778	1269.30627	497.90417	516.26947	64.73251	31.09247	228.89194	8.56740	-751.64813	541.49237	-7.49330	-1464.88501	254.08939	22.72854
812	6.758	1001.41821	481.96503	1364.31055	-148.43297	352.54590	1306.55286	-1046.27258	361.46988	1272.36084	524.27600	514.83057	61.78186	18.31912	229.80420	8.55825	-764.38220	542.44305	-7.53657	-1465.34277	256.65051	24.39756
813	6.767	999.23621	481.79413	1368.06970	-148.13715	352.66470	1305.96045	-1045.48438	360.85428	1275.56787	547.86096	513.61151	58.42141	5.54895	230.72629	8.51048	-777.21362	543.43689	-7.51281	-1462.95190	260.73926	25.62931
814	6.775	996.81537	481.82944	1371.76660	-147.92567	352.80090	1305.43604	-1044.64136	360.47552	1278.82190	568.20685	512.73871	54.35928	-7.21423	231.64352	8.45851	-790.07849	544.44287	-7.37540	-1457.60718	266.11853	26.87094
815	6.783	994.17932	482.07742	1375.37415	-147.76599	352.97513	1304.97510	-1043.77795	360.29358	1282.05151	585.35522	512.29980	49.48315	-19.98776	232.55258	8.43140	-802.90942	545.26550	-7.21101	-1449.07886	271.83780	28.57069
816	6.792	991.39313	482.47311	1378.89392	-147.61737	353.21478	1304.57202	-1042.93115	360.26535	1285.20374	599.68420	512.35907	43.92157	-32.81006	233.49034	8.43497	-815.67230	545.68994	-7.15229	-1437.21973	276.83463	30.78168
817	6.800	988.52167	482.95398	1382.33130	-147.43590	353.55969	1304.22278	-1042.14880	360.33264	1288.23389	611.59656	512.99042	37.97296	-45.71381	234.50638	8.44063	-828.35608	545.74890	-7.22269	-1422.06067	280.67188	32.90020
818	6.808	985.61694	483.48694	1385.68225	-147.18106	354.05484	1303.92761	-1041.46521	360.45624	1291.11816	621.29175	514.21405	31.96123	-58.68539	235.60013	8.40366	-841.02783	545.87207	-7.32024	-1403.60681	283.67630	33.91886
819	6.817	982.72614	484.06796	1388.93384	-146.81853	354.74402	1303.69153	-1040.89319	360.64120	1293.87061	628.70056	515.93994	26.11875	-71.70554	236.69460	8.31851	-853.82849	546.46918	-7.35486	-1381.73621	286.39355	33.18350
820	6.825	979.89160	484.72174	1392.07263	-146.31592	355.66699	1303.52441	-1040.45093	360.90564	1296.52356	633.56653	518.03192	20.59438	-84.78256	237.70438	8.24104	-866.79327	547.37628	-7.36568	-1356.38794	289.05835	30.89495
821	6.833	977.14337	485.48926	1395.08435	-145.63940	356.85022	1303.43738	-1040.14783	361.23468	1299.07471	635.62238	520.38885	15.56559	-97.89833	238.61800	8.23098	-879.85938	548.25861	-7.41092	-1327.74829	291.60532	27.87459
822	6.842	974.49915	486.37817	1397.94482	-144.75838	358.29840	1303.43677	-1039.95618	361.58359	1301.48071	634.70343	522.91718	11.30602	-111.01070	239.49229	8.28873	-893.01068	549.13306	-7.45094	-1296.25562	293.93472	25.01089
823	6.850	971.96912	487.31277	1400.61426	-143.65445	359.99451	1303.51965	-1039.81689	361.90875	1303.70361	630.75494	525.41156	8.08557	-124.12074	240.38921	8.37527	-906.22003	550.01831	-7.44059	-1262.47974	295.98135	22.91441
824	6.858	969.56360	488.16992	1403.04810	-142.32590	361.90323	1303.67493	-1039.65271	362.18561	1305.73474	623.92639	527.54370	5.98197	-137.24153	241.35341	8.45683	-919.47083	550.91785	-7.34726	-1226.95825	297.66684	21.82760
825	6.867	967.30817	488.89319	1405.21423	-140.78282	363.97632	1303.88733	-1039.37756	362.41132	1307.57739	614.65332	529.07910	4.81411	-150.32266	242.39375	8.50173	-932.84998	552.12494	-7.10588	-1190.10095	298.95370	21.67597
826	6.875	965.25000	489.54608	1407.10254	-139.04327	366.16107	1304.14343	-1038.91016	362.59399	1309.22925	603.49097	530.09833	4.24635	-163.27200	243.43118	8.47606	-946.36499	553.73962	-6.74949	-1152.21936	299.93433	22.20210
827	6.883	963.43994	490.22009	1408.71887	-137.14005	368.40765	1304.43494	-1038.19348	362.74161	1310.69104	590.99872	530.94073	3.95982	-176.02339	244.32704	8.38254	-959.84155	555.37170	-6.43599	-1113.61841	300.78311	23.11500
828	6.892	961.90692	490.92053	1410.06665	-135.13068	370.67133	1304.76184	-1037.22852	362.86295	1311.97400	577.81067	531.90491	3.79158	-188.53340	244.97833	8.31904	-973.14307	556.67181	-6.25806	-1074.65747	301.58682	24.24934
829	6.900	960.65540	491.57849	1411.13770	-133.09860	372.91418	1305.13220	-1036.10596	362.97812	1313.08252	564.49170	533.03986	3.71152	-200.73087	245.37582	8.46098	-986.28979	557.64954	-6.18409	-1035.82764	302.26477	25.67517
830	6.908	959.68457	492.13867	1411.91919	-131.14539	375.10638	1305.56299	-1034.96729	363.13556	1314.00769	551.30219	534.22046	3.66696	-212.53625	245.62163	8.92994	-999.34662	558.48749	-6.13855	-997.80420	302.66895	27.56388
831	6.917	959.00397	492.61673	1412.40491	-129.37964	377.22498	1306.07935	-1033.91626	363.39346	1314.72485	538.26038	535.33801	3.54676	-223.91998	245.84312	9.71004	-1012.35486	559.34802	-6.04151	-961.28516	302.74234	29.86432
832	6.925	958.63110	493.10745	1412.59546	-127.90534	379.24930	1306.70654	-1032.99731	363.75531	1315.17859	525.31812	536.38702	3.29968	-234.86465	246.06099	10.72848	-1025.37781	560.30090	-5.85796	-926.62720	302.53979	32.20694
833	6.933	958.57452	493.72647	1412.49377	-126.81109	381.15533	1307.45154	-1032.25244	364.16147	1315.29871	512.42810	537.41608	2.99206	-245.27939	246.23175	11.97110	-1038.49109	561.28387	-5.65554	-893.60321	302.06046	34.17754
834	6.942	958.81506	494.49878	1412.10168	-126.16209	382.91800	1308.28516	-1031.75659	364.56113	1315.05493	499.56354	538.45581	2.74199	-254.96994	246.35797	13.50790	-1051.66602	562.14746	-5.56520	-861.53394	301.14066	35.58989
835	6.950	959.30688	495.31268	1411.41797	-125.99289	384.52524	1309.14697	-1031.59485	364.95227	1314.46924	486.72021	539.52106	2.63192	-263.58539	246.46657	15.44771	-1064.75464	562.86926	-5.63119	-829.69562	299.54092	36.51225
836	6.958	960.00793	496.02673	1410.43884	-126.30358	385.98895	1309.96350	-1031.83105	365.35013	1313.56824	473.89813	540.63403	2.65260	-270.55402	246.55830	17.82959	-1077.62988	563.68085	-5.72482	-797.71045	297.05582	37.12484
837	6.967	960.91058	496.62054	1409.15930	-127.06563	387.33804	1310.66626	-1032.49402	365.74588	1312.34973	461.10287	541.79138	2.70473	-275.23004	246.59511	20.53107	-1090.26831	564.80017	-5.71177	-765.70294	293.56049	37.52316
838	6.975	962.03357	497.19427	1407.57349	-128.23480	388.59674	1311.20520	-1033.57837	366.10913	1310.79761	448.36072	542.94397	2.68660	-277.20493	246.46968	23.42064	-1102.75208	566.13812	-5.64676	-734.16095	289.02646	37.61187
839	6.983	963.38843	497.84149	1405.67334	-129.76208	389.76782	1311.55432	-1035.05640	366.41595	1308.90454	435.70102	544.05933	2.58428	-276.33615	246.01129	26.70325	-1115.27307	567.48114	-5.67933	-703.62360	283.48077	37.18318
840	6.992	964.96210	498.57822	1403.45752	-131.59724	390.83502	1311.71008	-1036.88208	366.64920	1306.67480	423.11664	545.17029	2.44867	-272.30545	245.09114	30.91138	-1128.04871	568.80212	-5.88875	-674.44543	276.93851	36.08530
841	7.000	966.72168	499.34842	1400.93555	-133.68936	391.77530	1311.69019	-1038.98767	366.79510	1304.12476	410.56818	546.30859	2.30505	-264.30786	243.72148	36.24574	-1141.12463	570.16797	-6.24895	-646.78516	269.41156	34.31706
842	7.008	968.62164	500.03494	1398.11963	-135.98779	392.56982	1311.53174	-1041.28638	366.87094	1301.29175	398.02106	547.43591	2.13785	-251.51831	242.05182	42.00260	-1154.23303	571.47736	-6.58769	-620.75281	260.96786	32.00470
843	7.017	970.61395	500.52301	1395.02551	-138.44237	393.21582	1311.28381	-1043.66663	366.93176	1298.23694	385.45856	548.50519	1.96027	-233.86418	240.27188	46.99133	-1166.98328	572.53442	-6.67208	-596.55914	251.73169	29.33743
844	7.025	972.66901	500.80701	1391.69055	-141.00322	393.72757	1310.99219	-1045.99426	367.03122	1295.03174	372.88107	549.52271	1.81934	-212.16165	238.45718	50.50257	-1179.30957	573.34430	-6.46465	-574.57318	241.86975	26.49454
845	7.033	974.78009	500.99298	1388.17688	-143.61679	394.12631	1310.69043	-1048.14124	367.18326	1291.73303	360.29700	550.51538	1.72051	-187.59085	236.57863	52.65713	-1191.54468	574.10663	-6.14583	-555.25342	231.66083	23.56031
846	7.042	976.94098	501.19025	1384.55249	-146.21857	394.43579	1310.39941	-1050.02100	367.36111	1288.36816	347.70370	551.51160	1.63161	-161.16431	234.75433	53.96264	-1203.99817	574.94824	-5.88851	-538.99548	221.59074	20.46557
847	7.050	979.13080	501.44409	1380.87830	-148.73076	394.67270	1310.13257	-1051.60742	367.52576	1284.94922	335.10956	552.53906	1.54879	-133.58618	233.31616	54.80901	-1216.69897	575.85748	-5.75192	-526.04742	212.34286	16.98869
848	7.058	981.32123	501.75189	1377.21558	-151.06984	394.83060	1309.89612	-1052.92517	367.63898	1281.49329	322.55093	553.60382	1.50077	-105.37697	232.54668	55.33518	-1229.52466	576.80859	-5.70823	-516.60034	204.63977	12.85180
849	7.067	983.48566	502.09344	1373.63403	-153.16287	394.88971	1309.68958	-1054.00476	367.63953	1278.00159	310.04175	554.68182	1.51529	-76.97047	232.52632	55.54580	-1242.37146	577.77802	-5.69479	-511.00250	199.01688	7.97455
850	7.075	985.60315	502.44592	1370.20007	-154.96124	394.84436	1309.51074	-1054.85437	367.43958	1274.43982	297.54706	555.74139	1.59285	-48.67966	233.20123	55.47600	-1255.19238	578.70068	-5.69046	-509.87061	195.65675	2.86551
851	7.083	987.65991	502.78906	1366.96338	-156.44235	394.70978	1309.36511	-1055.48132	366.97412	1270.79163	285.00793	556.77283	1.70409	-20.61072	234.40559	55.29959	-1267.98157	579.54248	-5.72752	-513.75848	194.34174	-1.35830
852	7.092	989.64948	503.10535	1363.96252	-157.60025	394.51489	1309.26855	-1055.90894	366.23596	1267.12354	272.36523	557.76990	1.81678	7.33817	235.90065	55.26507	-1280.76831	580.37891	-5.82529	-522.39197	194.51556	-3.82633
853	7.100	991.56787	503.37970	1361.23474	-158.43282	394.30084	1309.24060	-1056.15833	365.26172	1263.58496	259.60284	558.71692	1.91078	35.36697	237.56982	55.49047	-1293.60083	581.32941	-5.92697	-534.29169	195.48651	-4.68974
854	7.108	993.40771	503.60138	1358.81555	-158.93819	394.11545	1309.29529	-1056.22437	364.11728	1260.36902	246.75844	559.61072	1.96879	63.66736	239.51065	55.89801	-1306.49304	582.41504	-5.92866	-547.50934	196.69017	-4.72934
855	7.117	995.15778	503.77087	1356.72852	-159.12143	393.99774	1309.43396	-1056.07019	362.88367	1257.66296	233.86569	560.46960	1.97395	92.37488	241.85150	56.36482	-1319.38391	583.51093	-5.82259	-560.73901	197.80609	-4.59402
856	7.125	996.80695	503.91168	1354.97437	-158.99692	393.96463	1309.64587	-1055.64685	361.62769	1255.60596	220.93906	561.33521	1.92024	121.55005	244.55994	56.84895	-1332.18420	584.47418	-5.72308	-573.61078	198.73122	-4.59266
857	7.133	998.34082	504.06909	1353.53064	-158.58252	394.00906	1309.91064	-1054.91736	360.40176	1254.27075	208.02161	562.24054	1.81985	151.19070	247.48436	57.36578	-1344.83423	585.29553	-5.68215	-586.25433	199.51064	-4.78901
858	7.142	999.72845	504.30219	1352.36536	-157.89590	394.11145	1310.20325	-1053.90088	359.28586	1253.66882	195.18158	563.16833	1.71067	181.25278	250.52397	57.89553	-1357.28796	586.06372	-5.55408	-598.85474	200.23666	-5.10755
859	7.150	1000.91925	504.68146	1351.45239	-156.95854	394.25616	1310.49670	-1052.71973	358.42160	1253.76233	182.45132	564.07123	1.64519	211.63831	253.67641	58.35991	-1369.50098	586.80975	-5.02291	-611.47729	200.95624	-5.42109
860	7.158	1001.85791	505.26929	1350.77979	-155.79965	394.44055	1310.76233	-1051.55481	357.99014	1254.47754	169.81055	564.90790	1.64834	242.23132	256.91562	58.68754	-1381.45654	587.44531	-3.72167	-624.09552	201.65445	-5.62080
861	7.167	1002.51575	506.05243	1350.36450	-154.45389	394.67325	1310.97083	-1050.52002	358.14017	1255.72400	157.22026	565.67145	1.70838	273.01367	260.09970	58.85377	-1393.17041	587.82312	-1.39497	-636.66547	202.30618	-5.68832
862	7.175	1002.92377	506.87054	1350.25732	-152.95895	394.96777	1311.09412	-1049.61926	358.92706	1257.41882	144.65350	566.38666	1.79835	304.10266	263.07419	58.87622	-1404.66125	587.84662	1.98826	-649.15869	202.90991	-5.70079
863	7.183	1003.15686	507.47516	1350.51709	-151.35844	395.33688	1311.10803	-1048.81030	360.30115	1259.48645	132.11258	567.03485	1.85719	335.64398	265.84259	58.80840	-1415.87280	587.55011	6.25376	-661.58655	203.48077	-5.74445
864	7.192	1003.27057	507.69946	1351.17029	-149.70729	395.78287	1310.99817	-1048.06506	362.12814	1261.82996	119.59995	567.56982	1.82101	367.69684	268.50357	58.73457	-1426.63745	587.02039	11.14950	-674.00037	204.04541	-5.83992
865	7.200	1003.27039	507.52808	1352.20728	-148.07425	396.28879	1310.76746	-1047.36963	364.23990	1264.32532	107.08646	568.07758	1.73273	400.19409	270.99716	58.80116	-1436.78259	586.29688	16.50588	-686.43927	204.62967	-5.94004
866	7.208	1003.14154	507.03491	1353.60474	-146.53279	396.82214	1310.43713	-1046.71045	366.49527	1266.85767	94.55896	568.74518	1.71169	432.90802	273.07779	59.24825	-1446.20630	585.41125	22.29809	-698.90613	205.24112	-5.98254
867	7.217	1002.88733	506.34467	1355.35046	-145.14783	397.35165	1310.04126	-1046.08801	368.78790	1269.34351	82.04274	569.59338	1.78526	465.38043	274.58926	60.31779	-1454.79321	584.36395	28.54983	-711.39362	205.87039	-5.94777
868	7.225	1002.53131	505.62381	1357.44788	-143.97028	397.85910	1309.61621	-1045.51685	371.00702	1271.70630	69.54317	570.43677	1.85769	496.88007	275.62292	62.01083	-1462.22876	583.07190	35.26854	-723.89960	206.50464	-5.87403
869	7.233	1002.07220	505.01752	1359.86890	-143.03476	398.33566	1309.19287	-1044.99890	373.04239	1273.88196	57.04573	571.20032	1.87167	526.45740	276.36188	63.85307	-1467.77515	581.49469	42.52127	-736.42267	207.16479	-5.82524
870	7.242	1001.45691	504.59219	1362.50610	-142.35547	398.77264	1308.79297	-1044.53101	374.83255	1275.89429	44.56880	572.04553	1.89549	553.13153	276.86102	64.98722	-1470.19556	579.78461	50.41928	-748.95880	207.90884	-5.83075
871	7.250	1000.65161	504.28143	1365.22144	-141.92212	399.16043	1308.43030	-1044.12134	376.35547	1277.86230	32.14102	573.04565	1.97834	576.22656	277.01901	64.67490	-1468.12427	578.28394	58.82689	-761.50879	208.74527	-5.85430
872	7.258	999.71490	503.85355	1367.93555	-141.69861	399.49316	1308.10962	-1043.77185	377.57828	1279.89954	19.74609	574.03790	2.05905	595.65454	276.73859	62.74165	-1460.87219	577.27844	67.03848	-774.08197	209.60806	-5.83889
873	7.267	998.72437	503.12891	1370.63220	-141.62959	399.76965	1307.83044	-1043.47119	378.46777	1282.04883	7.30804	574.90753	2.08918	611.85156	276.09149	59.52527	-1449.06421	576.66895	73.94038	-786.68768	210.45502	-5.77469
874	7.275	997.66736	502.21512	1373.30103	-141.65332	399.98456	1307.58997	-1043.21130	379.04199	1284.29651	-5.27823	575.70691	2.08164	625.43750	275.28677	55.51017	-1434.35925	576.03217	78.76460	-799.33417	211.31442	-5.70949
875	7.283	996.47375	501.34918	1375.92029	-141.71188	400.11804	1307.38623	-1042.99292	379.37393	1286.60229	-18.06296	576.47827	2.03319	636.87567	274.48666	51.03598	-1418.36133	574.98438	81.70518	-812.02917	212.21962	-5.69251
876	7.292	995.10468	500.64673	1378.47302	-141.75400	400.13486	1307.21875	-1042.81458	379.54984	1288.92175	-30.97821	577.20331	1.94393	646.29620	273.71756	46.20041	-1401.70239	573.35547	83.56843	-824.77625	213.14154	-5.71363
877	7.300	993.57190	500.09805	1380.95239	-141.73380	399.99448	1307.08960	-1042.66418	379.63931	1291.21692	-43.90012	577.93274	1.87796	653.55353	272.89603	40.99648	-1384.00330	571.15942	84.74213	-837.57227	214.02454	-5.71054
878	7.308	991.92334	499.66022	1383.35059	-141.61110	399.66708	1306.99988	-1042.51624	379.69214	1293.45520	-56.78290	578.76306	1.88995	658.39832	271.85046	35.59499	-1364.47754	568.58942	84.76392	-850.40936	214.87991	-5.64196
879	7.317	990.22766	499.29538	1385.64856	-141.35265	399.14398	1306.94861	-1042.34082	379.74585	1295.60315	-69.66980	579.66168	1.92728	660.57611	270.35883	30.42526	-1342.54175	565.97327	83.00644	-863.28357	215.77130	-5.52702
880	7.325	988.55017	498.97437	1387.81836	-140.93214	398.43369	1306.93677	-1042.11829	379.84332	1297.62427	-82.56958	580.52692	1.90045	659.87195	268.28342	25.89256	-1318.07178	563.53638	79.46951	-876.18774	216.71429	-5.40301
881	7.333	986.93286	498.68207	1389.83435	-140.33180	397.55124	1306.96814	-1041.84424	380.05252	1299.49011	-95.42770	581.39056	1.81873	656.17792	265.82037	22.06015	-1291.29346	561.22235	74.79151	-889.10474	217.66064	-5.28830
882	7.342	985.39673	498.41956	1391.67700	-139.54422	396.51129	1307.04749	-1041.52881	380.46393	1301.20300	-108.23151	582.35187	1.77958	649.59979	263.62125	18.75676	-1262.52905	558.83990	69.80589	-902.03058	218.56586	-5.19353
883	7.350	983.95917	498.19452	1393.32605	-138.57204	395.32608	1307.17969	-1041.19226	381.16135	1302.79993	-121.04199	583.40033	1.84739	640.52191	262.45407	16.00147	-1232.01978	556.26184	65.20325	-914.98407	219.43109	-5.13120
884	7.358	982.64728	498.01425	1394.75818	-137.42963	394.00739	1307.37305	-1040.86060	382.19107	1304.33240	-133.91232	584.44849	1.99351	629.50916	262.56662	14.04558	-1199.82556	553.50287	61.40601	-927.97534	220.28058	-5.09863
885	7.367	981.49524	497.88245	1395.95679	-136.14923	392.57376	1307.63818	-1040.55469	383.53333	1305.83472	-146.83377	585.40533	2.11528	617.17334	263.48584	12.95510	-1165.84668	550.74396	58.59387	-940.98291	221.12637	-5.06255
886	7.375	980.53125	497.80048	1396.91919	-134.78685	391.05386	1307.98340	-1040.25537	385.01251	1307.28430	-159.74612	586.18494	2.12425	604.12561	264.57260	12.48480	-1130.06628	548.14893	56.79575	-953.98157	221.98582	-4.99223
887	7.383	979.77350	497.77719	1397.64795	-133.42505	389.47983	1308.40930	-1039.86292	386.19644	1308.57629	-172.55984	586.86200	2.12666	590.83911	265.57733	12.34067	-1092.77625	545.63287	55.97367	-966.97974	222.90372	-4.90051
888	7.392	979.23529	497.82486	1398.14075	-132.16653	387.88000	1308.90869	-1039.25647	386.58954	1309.58057	-185.14804	587.73749	2.42532	577.53741	266.56155	12.31956	-1054.60107	543.06354	56.09684	-979.99744	223.90378	-4.81348
889	7.400	978.92389	497.93915	1398.38940	-131.11475	386.28485	1309.46997	-1038.42761	386.09256	1310.24841	-197.34076	589.01440	3.23495	564.32452	267.58331	12.28713	-1016.51062	540.66364	57.13009	-993.02014	224.93735	-4.72506
890	7.408	978.83484	498.10089	1398.38696	-130.35312	384.73547	1310.08313	-1037.48083	385.10440	1310.61572	-208.99863	590.60468	4.56259	551.29059	268.61755	12.16221	-979.70721	538.85382	58.79338	-1006.01294	225.92621	-4.61835
891	7.417	978.94781	498.29648	1398.13147	-129.93324	383.28436	1310.74402	-1036.53979	384.12247	1310.70728	-220.06229	592.36566	6.37985	538.43939	269.61441	11.92470	-945.12781	537.72742	60.41216	-1018.95032	226.82607	-4.50103
892	7.425	979.22821	498.52286	1397.62439	-129.87366	381.99780	1311.45032	-1035.75342	383.41849	1310.49817	-230.44333	594.28033	8.75834	525.67474	270.52618	11.63288	-912.91077	537.06427	61.32858	-1031.79565	227.59656	-4.38315
893	7.433	979.63708	498.77438	1396.86121	-130.16768	380.95309	1312.19324	-1035.31824	383.03311	1309.94067	-239.84610	596.40173	11.87199	512.90961	271.31372	11.38767	-882.35938	536.71716	61.36443	-1044.51074	228.17113	-4.24297
894	7.442	980.14807	499.03693	1395.82654	-130.79218	380.21442	1312.95154	-1035.41235	382.88617	1308.99268	-247.68326	598.78864	15.89300	500.12726	271.98010	11.24007	-852.43909	536.67102	60.67159	-1057.13367	228.57693	-4.06301
895	7.450	980.76105	499.29797	1394.50220	-131.71191	379.80222	1313.69604	-1036.14063	382.86115	1307.63196	-253.18729	601.47467	20.82802	487.34644	272.60178	11.14906	-822.41260	536.93842	59.37651	-1069.77881	229.02267	-3.87670
896	7.458	981.50037	499.55310	1392.88062	-132.88513	379.68903	1314.40161	-1037.50867	382.84018	1305.87061	-255.74997	604.42334	26.49131	474.58087	273.25931	11.04508	-792.12042	537.58746	57.54553	-1082.51758	229.70560	-3.73055
897	7.467	982.39575	499.80005	1390.96912	-134.26984	379.82922	1315.04663	-1039.38550	382.73291	1303.76709	-255.26035	607.55750	32.74854	461.83099	273.94083	10.91363	-761.78003	538.78485	55.33694	-1095.32019	230.60408	-3.64117
898	7.475	983.46112	500.03656	1388.78308	-135.82736	380.19110	1315.60938	-1041.54065	382.52673	1301.40674	-251.96097	610.93530	39.88311	449.08990	274.59735	10.79056	-731.69055	540.66882	52.98409	-1108.12744	231.56322	-3.61010
899	7.483	984.68927	500.26852	1386.33752	-137.52756	380.75504	1316.07153	-1043.79065	382.28949	1298.84668	-245.83853	614.85559	48.62860	436.34894	275.25815	10.68615	-702.17859	543.17145	50.58506	-1120.90967	232.47443	-3.63308
900	7.492	986.06726	500.51202	1383.64331	-139.35214	381.49533	1316.42688	-1046.08984	382.09497	1296.09106	-236.41458	619.64795	59.51133	423.60980	276.00522	10.55600	-673.67029	546.10291	48.01829	-1133.65234	233.31512	-3.68205
901	7.500	987.58643	500.77686	1380.71289	-141.29053	382.38715	1316.67749	-1048.46118	381.97906	1293.13782	-223.37527	625.30298	71.94765	410.90356	276.84930	10.36274	-646.69958	549.27777	45.02603	-1146.34473	234.08958	-3.69197
902	7.508	989.23236	501.05585	1377.57275	-143.33417	383.41498	1316.82373	-1050.88794	381.97220	1290.03162	-207.17685	631.30450	84.09186	398.26740	277.67712	10.13509	-621.80176	552.41626	41.30323	-1158.99670	234.80862	-3.60561
903	7.517	990.98022	501.33325	1374.26440	-145.47513	384.55865	1316.86267	-1053.28992	382.12079	1286.85815	-188.84561	636.86749	93.83607	385.69312	278.36261	9.94226	-599.30859	555.17938	36.65521	-1171.63928	235.51854	-3.44511
904	7.525	992.80267	501.59891	1370.83154	-147.70468	385.78531	1316.79211	-1055.57825	382.46545	1283.69165	-169.30936	641.41132	100.16119	373.11993	278.92807	9.82068	-579.28491	557.44952	31.17192	-1184.30737	236.27109	-3.28946
905	7.533	994.67371	501.85809	1367.31250	-150.01019	387.05997	1316.61694	-1057.71033	383.02094	1280.55676	-148.99979	644.77228	103.56772	360.49628	279.52322	9.74835	-561.76825	559.47925	25.19074	-1197.03198	237.06366	-3.19504
906	7.542	996.57050	502.12994	1363.74390	-152.36925	388.35959	1316.35461	-1059.66699	383.78653	1277.44861	-127.99072	647.03162	105.35134	347.83887	280.24213	9.68941	-546.99390	561.70044	19.08023	-1209.83496	237.84930	-3.16748
907	7.550	998.47650	502.43317	1360.16638	-154.74332	389.67691	1316.03516	-1061.39734	384.78119	1274.36987	-106.32043	648.31036	106.66962	335.19543	281.03253	9.62765	-535.36890	564.33606	13.13563	-1222.71387	238.59610	-3.16864
908	7.558	1000.37811	502.76978	1356.61902	-157.07469	391.00598	1315.69348	-1062.81946	386.04758	1271.32727	-84.09140	648.69940	108.11887	322.57019	281.79471	9.55996	-527.30994	567.14209	7.70022	-1235.64502	239.31966	-3.14402
909	7.567	1002.26160	503.12488	1353.12891	-159.28784	392.33203	1315.36243	-1063.87842	387.58932	1268.29126	-61.39868	648.23755	109.75701	309.92767	282.51923	9.49648	-523.02582	569.47644	3.21478	-1248.59924	240.05037	-3.07515
910	7.575	1004.11719	503.48914	1349.70972	-161.29584	393.63773	1315.06982	-1064.58630	389.32742	1265.18665	-38.30157	646.91272	111.32057	297.24811	283.27573	9.45679	-522.35986	570.79156	-0.00714	-1261.54248	240.79576	-3.00093
911	7.583	1005.94226	503.87793	1346.37122	-163.01321	394.90958	1314.83960	-1065.00806	391.14240	1261.94385	-14.86380	644.72784	112.49808	284.54095	284.07425	9.45306	-524.98206	571.15771	-1.97735	-1274.43677	241.55698	-2.97817
912	7.592	1007.73816	504.31479	1343.12769	-164.37289	396.13629	1314.69324	-1065.21924	392.93729	1258.58081	8.81842	641.75189	113.11874	271.80475	284.84149	9.48267	-530.80444	571.10638	-2.97732	-1287.26685	242.34679	-3.02359
913	7.600	1009.49652	504.80103	1340.00439	-165.34039	397.30798	1314.64673	-1065.28076	394.66687	1255.23572	32.65842	638.09180	113.19147	259.02466	285.55133	9.52220	-539.81299	571.10187	-3.39533	-1300.05518	243.16772	-3.08713
914	7.608	1011.18884	505.31796	1337.04199	-165.91859	398.42416	1314.70374	-1065.23438	396.32858	1252.09387	56.66071	633.90009	112.86459	246.21606	286.24292	9.54807	-551.36902	571.35626	-3.57420	-1312.83203	243.98499	-3.08986
915	7.617	1012.77094	505.84851	1334.29944	-166.14177	399.49738	1314.84766	-1065.09851	397.92368	1249.29968	80.91129	629.40540	112.33173	233.41437	286.93417	9.56984	-564.21552	571.89886	-3.73282	-1325.57959	244.74988	-2.99985
916	7.625	1014.19757	506.38004	1331.84924	-166.06158	400.53934	1315.04199	-1064.86328	399.42923	1246.96948	105.46802	624.85632	111.71345	220.64502	287.65567	9.59725	-577.26190	572.65796	-3.99473	-1338.20190	245.46442	-2.83344
917	7.633	1015.43030	506.90137	1329.76367	-165.73233	401.54813	1315.24011	-1064.48926	400.79510	1245.23193	130.33789	620.42621	110.99129	207.94281	288.46671	9.59542	-590.03827	573.59955	-4.38500	-1350.56006	246.18655	-2.57253
918	7.642	1016.44232	507.40176	1328.09692	-165.20207	402.51746	1315.39465	-1063.91797	401.95145	1244.20239	155.54985	616.15503	110.01846	195.33694	289.35193	9.53174	-602.52930	574.80414	-4.78696	-1362.54053	246.95831	-2.13482
919	7.650	1017.22473	507.86523	1326.87793	-164.50853	403.45090	1315.46387	-1063.09033	402.81628	1243.93750	181.14534	611.97211	108.60989	182.78882	290.24185	9.44278	-614.84521	576.27777	-5.06463	-1374.10010	247.77826	-1.41823
920	7.658	1017.78253	508.27301	1326.11743	-163.68045	404.35617	1315.41736	-1061.98962	403.27829	1244.40808	207.10995	607.80353	106.66029	170.21680	291.12436	9.41665	-627.06885	577.65387	-5.30665	-1385.25085	248.66098	-0.34213
921	7.667	1018.12109	508.61383	1325.81482	-162.74365	405.22974	1315.24341	-1060.69141	403.17056	1245.47766	233.37256	603.67194	104.20438	157.60382	292.03275	9.51632	-639.25208	578.27228	-5.82713	-1396.00488	249.65942	1.12032
922	7.675	1018.24194	508.88675	1325.96021	-161.72449	406.05035	1314.94702	-1059.34839	402.33182	1246.95227	259.86032	599.70044	101.38921	145.02298	293.02179	9.70778	-651.41565	577.96771	-6.74078	-1406.34558	250.78720	2.93340
923	7.683	1018.14465	509.09213	1326.53882	-160.64944	406.78256	1314.54468	-1058.09900	400.75128	1248.69641	286.55984	596.01984	98.35503	132.53772	294.16138	9.87341	-663.62402	577.74072	-7.60737	-1416.23999	251.99417	5.03698
924	7.692	1017.82672	509.22113	1327.53430	-159.54662	407.38998	1314.05762	-1056.99695	398.62827	1250.66284	313.53705	592.65796	95.10201	120.11987	295.43539	9.92282	-675.99927	578.78882	-7.87237	-1425.66113	253.24652	7.38081
925	7.700	1017.28107	509.25818	1328.92798	-158.44501	407.85333	1313.50891	-1056.03223	396.30646	1252.84985	340.88345	589.54840	91.52262	107.68802	296.75485	9.83933	-688.50043	580.76465	-7.67958	-1434.64453	254.55246	9.91611
926	7.708	1016.49957	509.19720	1330.69507	-157.37196	408.17856	1312.92419	-1055.19006	394.17563	1255.28540	368.64606	586.66467	87.58750	95.21298	298.09488	9.64050	-700.91382	582.20660	-7.68268	-1443.29199	255.93745	12.58270
927	7.717	1015.48297	509.05112	1332.80115	-156.35303	408.39136	1312.32910	-1054.46021	392.54974	1257.99695	396.76648	584.06738	83.41749	82.74414	299.44980	9.39109	-713.19354	582.74854	-8.03265	-1451.55859	257.42725	15.33001
928	7.725	1014.24414	508.84570	1335.20410	-155.41034	408.52628	1311.74353	-1053.80469	391.52866	1260.95825	425.01425	581.78870	79.17539	70.30524	300.74399	9.20116	-725.51892	583.25793	-8.34521	-1458.97546	259.00793	18.11339
929	7.733	1012.80286	508.60986	1337.85718	-154.55739	408.61865	1311.18201	-1053.16077	390.93161	1264.06360	452.98068	579.75079	74.97887	57.83801	301.90756	9.13654	-737.99878	584.05853	-8.49842	-1464.71509	260.74435	20.78077
930	7.742	1011.18530	508.36877	1340.71362	-153.79704	408.69995	1310.65942	-1052.47815	390.41241	1267.16968	480.13196	577.81348	70.88238	45.28015	302.93085	9.17493	-750.62195	585.02283	-8.51320	-1467.98950	263.04459	22.99732
931	7.750	1009.42188	508.13950	1343.72827	-153.12605	408.79749	1310.18933	-1051.74426	389.69861	1270.19324	505.86575	575.81445	66.82938	32.62549	303.84363	9.24886	-763.39758	586.53210	-8.14337	-1468.34241	266.58401	24.47326
932	7.758	1007.53503	507.92999	1346.85889	-152.54100	408.93546	1309.77954	-1050.97180	388.74902	1273.17700	529.58148	573.59637	62.62483	19.90436	304.71957	9.28394	-776.28992	588.60242	-7.37631	-1465.64429	271.79651	25.32284
933	7.767	1005.53229	507.73914	1350.06750	-152.03867	409.13251	1309.43018	-1050.17896	387.74692	1276.26013	550.72144	571.16638	58.03511	7.12885	305.64972	9.22718	-789.18420	590.43988	-6.65931	-1459.91553	278.46686	26.08730
934	7.775	1003.41388	507.55896	1353.32312	-151.60936	409.40259	1309.13623	-1049.39246	386.95102	1279.56104	568.81616	568.86139	52.94107	-5.72961	306.65823	9.09370	-802.02106	591.60986	-6.31151	-1451.16284	285.76685	27.35978
935	7.783	1001.18469	507.38153	1356.60095	-151.23152	409.76306	1308.89307	-1048.65503	386.51254	1283.05945	583.69031	567.13354	47.37357	-18.67685	307.67853	8.97485	-814.82813	592.42773	-6.25681	-1439.38062	292.72168	29.27969
936	7.792	998.85840	507.20508	1359.87866	-150.87524	410.23618	1308.70007	-1048.01794	386.43982	1286.61511	595.64832	566.06921	41.44603	-31.65924	308.63873	8.95952	-827.66125	593.31836	-6.26388	-1424.56592	298.84689	31.22962
937	7.800	996.45605	507.02954	1363.13147	-150.50815	410.84055	1308.56226	-1047.52197	386.69183	1290.10242	605.22449	565.36963	35.35181	-44.61652	309.53259	9.04499	-840.57385	594.42126	-6.17397	-1406.56812	304.32086	32.16093
938	7.808	994.00543	506.84909	1366.33069	-150.09537	411.58865	1308.48914	-1047.18140	387.23422	1293.48059	612.67188	564.80859	29.36091	-57.52786	310.40924	9.13567	-853.57324	595.60480	-5.99106	-1385.08105	309.51730	31.41114
939	7.817	991.54010	506.65881	1369.44922	-149.59891	412.49030	1308.49414	-1046.97070	388.01559	1296.72559	617.76361	564.41632	23.66875	-70.42650	311.33411	9.13100	-866.60400	596.61212	-5.87045	-1359.97290	314.58978	29.16833
940	7.825	989.09747	506.46216	1372.46533	-148.98257	413.55383	1308.59290	-1046.82202	388.93369	1299.75806	619.98810	564.34094	18.31203	-83.38651	312.33408	9.02739	-879.60071	597.05615	-6.08299	-1331.53125	319.47632	26.22836
941	7.833	986.71777	506.26489	1375.35925	-148.21872	414.78891	1308.80005	-1046.64954	389.83112	1302.47473	618.89648	564.73230	13.34878	-96.46182	313.36920	8.91362	-892.54126	596.60358	-6.81481	-1300.32312	324.03311	23.48341
942	7.842	984.44055	506.06668	1378.10828	-147.29025	416.20734	1309.12622	-1046.37891	390.52682	1304.81287	614.41608	565.60016	9.08568	-109.61543	314.38812	8.86403	-905.48004	595.69440	-7.77515	-1266.91541	328.12134	21.53979
943	7.850	982.29791	505.85724	1380.68970	-146.18649	417.81085	1309.57288	-1045.97339	390.92352	1306.78369	606.94434	566.70056	6.00360	-122.72150	315.39795	8.88470	-918.52533	595.59857	-8.24485	-1231.75903	331.69684	20.57988
944	7.858	980.31659	505.61682	1383.08313	-144.89941	419.58029	1310.13135	-1045.44788	391.10425	1308.47388	597.15234	567.67908	4.32096	-135.66946	316.41876	8.94706	-931.72583	597.15417	-7.78223	-1195.24133	334.86108	20.46628
945	7.867	978.52460	505.32318	1385.27307	-143.42908	421.48370	1310.78918	-1044.84033	391.26117	1309.99561	585.67377	568.41199	3.69976	-148.46228	317.39218	9.01264	-945.01526	599.83783	-6.70979	-1157.72778	337.76352	20.96223
946	7.875	976.95135	504.96362	1387.25269	-141.79547	423.49063	1311.53723	-1044.16919	391.53711	1311.40515	573.04041	569.09796	3.55219	-161.17169	318.22925	9.03529	-958.30066	602.42096	-5.73032	-1119.53369	340.46106	21.88592
947	7.883	975.62738	504.54517	1389.02344	-140.04593	425.57532	1312.36902	-1043.42725	391.95804	1312.68616	559.83875	569.93872	3.51722	-173.79277	318.90219	9.00993	-971.52673	604.18036	-5.24056	-1080.94556	342.92664	23.15835
948	7.892	974.57959	504.09061	1390.58679	-138.25629	427.71097	1313.27734	-1042.60754	392.47583	1313.80164	546.61243	570.93768	3.51838	-186.17863	319.41946	9.02932	-984.64178	605.20538	-5.17634	-1042.33557	345.11322	24.81547
949	7.900	973.81641	503.61737	1391.93616	-136.52589	429.86087	1314.25293	-1041.72949	393.04309	1314.72595	533.59180	572.03058	3.53775	-198.14955	319.78665	9.23174	-997.61694	605.95264	-5.26615	-1004.27100	346.97217	26.91621
950	7.908	973.32043	503.12604	1393.05566	-134.96579	431.97467	1315.28601	-1040.84973	393.66135	1315.43115	520.71936	573.17181	3.49149	-209.65155	320.01111	9.68842	-1010.51831	606.81506	-5.25703	-967.45508	348.51306	29.33261
951	7.917	973.05811	502.61633	1393.92957	-133.68275	433.99667	1316.36389	-1040.05518	394.37564	1315.87488	507.88461	574.30682	3.30434	-220.74588	320.09500	10.38353	-1023.44714	607.86823	-5.08640	-932.39606	349.81439	31.71747
952	7.925	972.99475	502.10144	1394.55249	-132.76292	435.88220	1317.46594	-1039.45032	395.22604	1316.01257	495.04407	575.38092	3.00968	-231.42795	320.02560	11.30114	-1036.41455	608.92688	-4.90618	-899.05731	350.89145	33.73352
953	7.933	973.10687	501.59906	1394.93188	-132.26114	437.60645	1318.56165	-1039.14429	396.21405	1315.81287	482.18506	576.37238	2.71913	-241.50835	319.78333	12.49934	-1049.35718	609.88171	-4.86960	-866.87115	351.59723	35.23122
954	7.942	973.38135	501.11865	1395.07910	-132.20172	439.15793	1319.61292	-1039.23450	397.31247	1315.26501	469.28394	577.30682	2.51763	-250.65556	319.40564	14.07007	-1062.23987	610.82043	-4.95837	-835.09393	351.66150	36.26077
955	7.950	973.81061	500.65591	1394.99512	-132.58420	440.53098	1320.58008	-1039.78564	398.48978	1314.37231	456.32965	578.23206	2.41470	-258.46887	319.06671	16.01891	-1075.07092	611.82343	-5.04355	-803.18738	350.79926	37.01292
956	7.958	974.39435	500.18875	1394.66699	-133.38557	441.72626	1321.42932	-1040.82019	399.72232	1313.14038	443.35089	579.19196	2.37773	-264.51025	318.96014	18.21636	-1087.86523	612.85614	-5.03172	-771.02869	348.80731	37.68263
957	7.967	975.14178	499.68710	1394.07544	-134.56236	442.74820	1322.13818	-1042.32751	400.99466	1311.56824	430.40173	580.22070	2.36417	-268.38782	318.99249	20.53263	-1100.65222	613.84052	-4.94716	-738.91504	345.59967	38.29507
958	7.975	976.06128	499.13763	1393.20410	-136.05637	443.60159	1322.69788	-1044.27234	402.29178	1309.65454	417.51593	581.32562	2.34033	-269.87088	318.67609	23.12456	-1113.44873	614.74341	-4.87292	-707.39252	341.18616	38.65188
959	7.983	977.14587	498.55048	1392.04333	-137.80402	444.29623	1323.11243	-1046.58667	403.58926	1307.41602	404.68738	582.47314	2.30031	-268.74060	317.45105	26.60344	-1126.21448	615.64929	-4.82458	-677.02783	335.59500	38.46899
960	7.992	978.37042	497.94110	1390.58887	-139.74652	444.84647	1323.39697	-1049.16113	404.85822	1304.89502	391.91742	583.60028	2.23273	-264.37436	315.14127	31.61395	-1138.90759	616.67633	-4.76174	-648.27100	328.78210	37.56491
961	8.000	979.69983	497.31995	1388.84424	-141.83371	445.26114	1323.57471	-1051.86340	406.08414	1302.14746	379.23233	584.66174	2.10151	-255.75143	312.08438	37.93972	-1151.55127	617.80414	-4.68342	-621.42993	320.65213	35.93382
962	8.008	981.09955	496.70020	1386.82825	-144.02350	445.54169	1323.66724	-1054.56702	407.27246	1299.23486	366.61786	585.67755	1.90709	-242.17480	308.86761	44.26285	-1164.21460	618.91565	-4.61253	-596.70502	311.18909	33.72066
963	8.017	982.54388	496.09515	1384.57935	-146.28445	445.69193	1323.68811	-1057.16089	408.42227	1296.22009	354.02386	586.70605	1.71077	-223.90231	305.93280	49.18406	-1176.98999	619.95435	-4.54211	-574.26917	300.55029	31.16853
964	8.025	984.01611	495.50159	1382.14893	-148.59528	445.72464	1323.64380	-1059.55078	409.49500	1293.15295	341.45026	587.76898	1.56960	-202.00490	303.32013	52.34834	-1189.95178	620.94458	-4.46885	-554.34015	289.07510	28.53647
965	8.033	985.50043	494.90173	1379.59167	-150.93427	445.65912	1323.53711	-1061.67212	410.42886	1290.05432	328.92685	588.84552	1.49699	-177.75027	300.78638	54.38246	-1203.03455	621.94629	-4.40557	-537.17780	277.28232	25.99892
966	8.042	986.98291	494.28720	1376.95825	-153.26634	445.51636	1323.37122	-1063.49695	411.18210	1286.91443	316.43127	589.91010	1.48398	-152.13660	298.17514	56.02090	-1216.05164	623.00110	-4.34968	-523.03534	265.86047	23.56118
967	8.050	988.45782	493.67044	1374.29163	-155.53821	445.31479	1323.15149	-1065.02136	411.73651	1283.70496	303.90491	590.95825	1.51747	-125.79393	295.60400	57.53507	-1228.90649	624.06934	-4.31596	-512.12897	255.59425	21.00475
968	8.058	989.92511	493.07172	1371.62891	-157.68576	445.06961	1322.88379	-1066.25830	412.06967	1280.39514	291.31287	592.01569	1.58861	-99.05727	293.34930	58.78171	-1241.65759	625.06519	-4.35439	-504.62811	247.20848	17.91554
969	8.067	991.38635	492.49966	1369.00366	-159.64848	444.79492	1322.57202	-1067.23792	412.14807	1276.96545	278.65439	593.09241	1.69949	-72.03894	291.66364	59.50325	-1254.40271	625.95959	-4.49186	-500.67206	241.17010	13.87672
970	8.075	992.84430	491.94696	1366.44934	-161.38208	444.50235	1322.22217	-1067.99768	411.95142	1273.42188	265.93842	594.15613	1.83916	-44.72430	290.70624	59.55645	-1267.21667	626.81360	-4.67973	-500.44263	237.56357	8.84215
971	8.083	994.30048	491.39874	1364.00098	-162.86423	444.19968	1321.84644	-1068.56335	411.49454	1269.81018	253.16408	595.17548	1.95290	-17.10675	290.49112	59.02863	-1280.11377	627.69659	-4.82568	-504.17035	236.10062	3.51787
972	8.092	995.75568	490.83762	1361.69373	-164.08849	443.89648	1321.46619	-1068.94202	410.81024	1266.21753	240.32590	596.15582	1.98378	10.74316	290.79709	58.25030	-1293.02356	628.61041	-4.87152	-511.83649	236.20767	-0.82012
973	8.100	997.21234	490.24677	1359.55872	-165.04904	443.60370	1321.10693	-1069.12512	409.91345	1262.76257	227.43344	597.12207	1.94086	38.73257	291.26291	57.61865	-1305.87305	629.56293	-4.79740	-522.73285	237.17081	-3.30806
974	8.108	998.67053	489.61490	1357.62256	-165.73260	443.32645	1320.78760	-1069.09546	408.80106	1259.58398	214.51733	598.07440	1.88771	66.82321	291.66626	57.34959	-1318.66406	630.60101	-4.62607	-535.50220	238.36789	-4.16142
975	8.117	1000.11963	488.93323	1355.91052	-166.12413	443.06076	1320.50867	-1068.83704	407.48822	1256.82202	201.61072	599.00592	1.88002	95.04639	292.03815	57.41810	-1331.42444	631.71552	-4.45534	-548.81165	239.46965	-4.18512
976	8.125	1001.53558	488.19330	1354.44653	-166.21564	442.79294	1320.24915	-1068.34155	406.03241	1254.60339	188.72519	599.93958	1.91712	123.47784	292.51358	57.67636	-1344.13452	632.84875	-4.39393	-561.94141	240.42102	-4.03912
977	8.133	1002.88513	487.39706	1353.24878	-166.01163	442.50555	1319.97778	-1067.61096	404.52798	1253.04187	175.86305	600.89856	1.95058	152.19052	293.15533	57.98158	-1356.73938	633.93512	-4.42924	-574.75793	241.28139	-4.05236
978	8.142	1004.12994	486.56189	1352.33423	-165.53134	442.18774	1319.66687	-1066.66565	403.09930	1252.23901	163.04520	601.86853	1.93763	181.20059	293.89801	58.25844	-1369.20374	634.88269	-4.33511	-587.37579	242.11768	-4.28864
979	8.150	1005.23151	485.70697	1351.72852	-164.80698	441.83871	1319.29553	-1065.53418	401.89191	1252.24097	150.29138	602.80450	1.87235	210.48602	294.62219	58.48428	-1381.45386	635.67621	-3.73571	-599.92169	242.95938	-4.62404
980	8.158	1006.15723	484.84229	1351.46301	-163.87967	441.46579	1318.84558	-1064.22766	401.04556	1252.98633	137.59454	603.67120	1.80121	240.05872	295.27884	58.63675	-1393.32336	636.45947	-2.29918	-612.45465	243.78194	-4.88708
981	8.167	1006.88409	483.97220	1351.56238	-162.79611	441.08136	1318.29712	-1062.76025	400.66006	1254.33398	124.95090	604.45337	1.78895	269.96869	295.89600	58.67074	-1404.71704	637.31696	0.09178	-624.97168	244.53571	-5.00272
982	8.175	1007.40070	483.09515	1352.03967	-161.60495	440.70044	1317.62964	-1061.21545	400.76709	1256.14844	112.37964	605.15509	1.83499	300.27386	296.49103	58.55325	-1415.70593	638.07782	3.32775	-637.44641	245.19286	-5.01909
983	8.183	1007.70471	482.20355	1352.89758	-160.35367	440.34485	1316.83215	-1059.73743	401.32465	1258.34265	99.89862	605.86224	1.89811	331.03760	297.02322	58.32792	-1426.34863	638.50677	7.26723	-649.86725	245.76791	-5.03456
984	8.192	1007.79633	481.29266	1354.12695	-159.08827	440.04562	1315.91211	-1058.43799	402.24878	1260.85901	87.50763	606.70044	1.97477	362.30231	297.42151	58.13451	-1436.55750	638.55066	11.86575	-662.24866	246.30038	-5.11647
985	8.200	1007.67383	480.36255	1355.71106	-157.85475	439.83197	1314.89551	-1057.34741	403.45718	1263.63586	75.16896	607.63641	2.06999	394.02179	297.66498	58.15815	-1446.20190	638.27484	17.07395	-674.61920	246.81616	-5.24741
986	8.208	1007.33740	479.41281	1357.62891	-156.69812	439.71494	1313.82007	-1056.43823	404.88663	1266.58899	62.82140	608.49530	2.16272	425.97015	297.79556	58.57907	-1455.21851	637.69843	22.79477	-687.00677	247.32703	-5.34300
987	8.217	1006.79260	478.44208	1359.85254	-155.65857	439.67548	1312.72937	-1055.65894	406.47354	1269.61682	50.43248	609.20282	2.22221	457.65607	297.82745	59.53465	-1463.51379	636.81683	28.99847	-699.43463	247.85240	-5.34424
988	8.225	1006.04871	477.45309	1362.34192	-154.77211	439.67123	1311.66406	-1054.95508	408.12006	1272.63293	37.98997	609.81866	2.21201	488.28491	297.71387	60.99902	-1470.77295	635.66632	35.75101	-711.92133	248.41339	-5.28028
989	8.233	1005.11865	476.45135	1365.04895	-154.07202	439.66406	1310.65662	-1054.28894	409.68686	1275.58130	25.48148	610.41888	2.12646	516.87085	297.40820	62.61093	-1476.33032	634.26147	43.14338	-724.46149	249.04692	-5.24054
990	8.242	1004.02130	475.43671	1367.93115	-153.57906	439.63879	1309.72827	-1053.65649	411.03522	1278.41833	12.92316	611.08240	2.02383	542.56653	296.89569	63.68327	-1479.14478	632.56873	51.20145	-737.01886	249.80460	-5.28847
991	8.250	1002.77667	474.40717	1370.95300	-153.28856	439.59680	1308.88953	-1053.08130	412.07089	1281.10449	0.34656	611.86713	1.96558	564.97626	296.15503	63.55030	-1478.03955	630.62671	59.67477	-749.57227	250.69351	-5.39089
992	8.258	1001.39752	473.37140	1374.07507	-153.17036	439.54178	1308.14124	-1052.58801	412.75037	1283.62646	-12.27051	612.74866	1.95089	584.15344	295.14270	62.00889	-1472.33264	628.56488	67.83591	-762.15552	251.66013	-5.45151
993	8.267	999.88849	472.34406	1377.25146	-153.17760	439.46536	1307.47839	-1052.18896	413.07617	1286.00012	-25.00162	613.64166	1.93579	600.36664	293.85977	59.37529	-1462.46387	626.38422	74.67879	-774.82166	252.64641	-5.41741
994	8.275	998.25153	471.33450	1380.44092	-153.25406	439.33609	1306.89758	-1051.88220	413.09799	1288.25342	-37.87366	614.46753	1.88275	613.91461	292.37939	56.11839	-1449.87891	623.85535	79.56561	-787.58313	253.63773	-5.32739
995	8.283	996.49298	470.34930	1383.61218	-153.34041	439.10504	1306.40051	-1051.65356	412.90414	1290.42249	-50.82123	615.22314	1.79714	625.08124	290.78314	52.52154	-1436.10034	620.67584	82.69924	-800.42023	254.63361	-5.25523
996	8.292	994.63025	469.39447	1386.73999	-153.38173	438.72556	1305.99121	-1051.48669	412.60022	1292.55310	-63.75107	616.01727	1.72503	634.09998	289.11871	48.63378	-1421.81995	616.63409	84.80967	-813.32574	255.58780	-5.22649
997	8.300	992.69128	468.47156	1389.80005	-153.33176	438.16547	1305.67114	-1051.37268	412.28000	1294.68286	-76.62817	616.93927	1.69437	641.03540	287.34119	44.44235	-1406.73511	611.74573	86.31386	-826.29865	256.45053	-5.20454
998	8.308	990.70978	467.57712	1392.76587	-153.15131	437.40277	1305.43811	-1051.30762	412.00021	1296.81787	-89.51492	617.90363	1.68617	645.71088	285.22974	40.08869	-1390.03772	606.31439	86.83492	-839.31342	257.25677	-5.14273
999	8.317	988.72162	466.70419	1395.61035	-152.80705	436.42010	1305.28711	-1051.28027	411.77673	1298.93298	-102.51477	618.77100	1.68392	647.83295	282.49512	35.85615	-1370.99683	600.73376	85.64558	-852.34290	258.09329	-5.03202
1000	8.325	986.76239	465.84613	1398.31030	-152.27417	435.21277	1305.21338	-1051.26526	411.60193	1300.99695	-115.65445	619.57214	1.71286	647.17218	279.05566	31.88153	-1349.27185	595.23566	82.50633	-865.39087	258.99426	-4.90374
1001	8.333	984.86597	465.00513	1400.84619	-151.53859	433.80139	1305.21362	-1051.22192	411.46072	1302.99207	-128.83838	620.47607	1.80883	643.61487	275.16278	27.95072	-1324.92603	589.87091	77.92963	-878.47113	259.92502	-4.80268
1002	8.342	983.06250	464.19339	1403.19690	-150.59552	432.23135	1305.28601	-1051.09583	411.33215	1304.90625	-141.95126	621.54181	1.95469	637.20734	271.34378	23.75146	-1298.24048	584.64288	72.79124	-891.58221	260.84866	-4.75427
1003	8.350	981.37720	463.42175	1405.34033	-149.44821	430.55490	1305.42761	-1050.82617	411.18655	1306.71252	-154.96732	622.63446	2.08133	628.31372	268.33490	19.46606	-1269.48376	579.59662	67.85938	-904.72070	261.75525	-4.73886
1004	8.358	979.83167	462.68933	1407.25964	-148.11147	428.80869	1305.63562	-1050.36584	410.99390	1308.36963	-167.91934	623.62329	2.14226	617.61438	266.78638	15.90120	-1238.80920	574.77142	63.56898	-917.89771	262.63928	-4.70331
1005	8.367	978.44629	461.98907	1408.94641	-146.61661	427.00842	1305.91040	-1049.70496	410.74115	1309.84546	-180.83908	624.51257	2.15834	605.73004	266.70526	13.72393	-1206.28259	570.17206	60.06145	-931.11853	263.49969	-4.61069
1006	8.375	977.24280	461.31750	1410.39038	-145.01265	425.16525	1306.25549	-1048.88062	410.44144	1311.13879	-193.75412	625.37231	2.23610	593.00964	267.44781	12.80370	-1171.96143	565.83612	57.34304	-944.35168	264.36145	-4.47457
1007	8.383	976.24738	460.67084	1411.57336	-143.36780	423.29712	1306.67175	-1047.96594	410.12561	1312.27795	-206.63113	626.27002	2.56151	579.78320	268.42740	12.53255	-1136.02637	561.75793	55.40746	-957.54187	265.25723	-4.34292
1008	8.392	975.48755	460.04745	1412.47791	-141.77431	421.41943	1307.15552	-1047.04578	409.82059	1313.30042	-219.27963	627.26758	3.30513	566.44244	269.45786	12.44233	-1098.87183	557.80054	54.32256	-970.66119	266.18369	-4.25109
1009	8.400	974.98175	459.46429	1413.09729	-140.34435	419.53461	1307.70374	-1046.19263	409.52563	1314.22510	-231.44229	628.40149	4.53960	553.21008	270.47025	12.35235	-1061.12964	553.93994	54.22396	-983.73438	267.10919	-4.18843
1010	8.408	974.73059	458.95419	1413.43652	-139.18890	417.65002	1308.31750	-1045.44922	409.19992	1315.03052	-242.99911	629.66089	6.25691	540.09784	271.38177	12.21910	-1023.74609	550.51385	55.10041	-996.80011	268.02277	-4.11919
1011	8.417	974.71765	458.53717	1413.50208	-138.39175	415.81027	1309.00220	-1044.82996	408.77289	1315.64941	-253.95401	631.04968	8.44367	527.06042	272.20477	12.02249	-987.88361	547.87030	56.50645	-1009.85083	268.93390	-4.03856
1012	8.425	974.91992	458.20685	1413.28992	-137.99295	414.09918	1309.75867	-1044.34094	408.18103	1315.98462	-264.22293	632.62494	11.17693	514.08527	272.99973	11.76482	-954.39441	545.84424	57.64997	-1022.81885	269.82431	-3.98035
1013	8.433	975.31689	457.94220	1412.78540	-137.98990	412.60880	1310.57361	-1044.00867	407.41653	1315.93921	-273.45517	634.42444	14.63679	501.18713	273.76587	11.50088	-923.28088	544.00977	57.95575	-1035.64172	270.62622	-3.94828
1014	8.442	975.89099	457.72119	1411.97278	-138.35168	411.40137	1311.41870	-1043.89978	406.55527	1315.44556	-280.96634	636.42474	18.99120	488.38239	274.47507	11.30916	-893.72803	542.30078	57.40812	-1048.33960	271.27109	-3.87210
1015	8.450	976.62451	457.52908	1410.84424	-139.03229	410.48944	1312.25830	-1044.10999	405.72598	1314.47595	-285.89951	638.55548	24.25200	475.65265	275.13000	11.22099	-864.65948	541.07007	56.30065	-1061.00098	271.79166	-3.69130
1016	8.458	977.50189	457.35806	1409.39661	-139.97870	409.85233	1313.05603	-1044.72571	405.01959	1313.03210	-287.64566	640.77551	30.24985	462.93176	275.74255	11.18173	-835.29749	540.69318	54.88055	-1073.70276	272.31989	-3.44703
1017	8.467	978.51782	457.19781	1407.62366	-141.14178	409.46912	1313.77759	-1045.79163	404.41217	1311.13782	-286.12827	643.24188	36.89500	450.17334	276.32819	11.10128	-805.37671	541.29156	53.26380	-1086.46436	272.94403	-3.22982
1018	8.475	979.67749	457.02795	1405.51782	-142.48904	409.32712	1314.39575	-1047.29968	403.79376	1308.84875	-281.50485	646.28424	44.51192	437.39960	276.94031	10.93628	-775.07263	542.82391	51.53321	-1099.25598	273.65817	-3.09850
1019	8.483	980.98932	456.82526	1403.07751	-144.00774	409.40994	1314.89807	-1049.18604	403.09189	1306.26135	-273.62064	650.15674	53.66825	424.64899	277.64685	10.70320	-744.82300	545.19873	49.77433	-1112.03040	274.43265	-3.07504
1020	8.492	982.46039	456.57751	1400.30786	-145.69797	409.69421	1315.28601	-1051.34863	402.34372	1303.47424	-262.06870	654.87183	64.41621	411.94855	278.46710	10.44374	-715.13721	548.20001	47.99047	-1124.76733	275.24362	-3.14100
1021	8.500	984.09332	456.28650	1397.21973	-147.56375	410.15118	1315.56421	-1053.70337	401.63141	1300.54004	-246.85721	660.09937	75.67933	399.33105	279.33783	10.20362	-686.49170	551.51007	46.03607	-1137.48315	276.07803	-3.22361
1022	8.508	985.88031	455.96564	1393.83118	-149.60431	410.74374	1315.73291	-1056.21973	400.99695	1297.47913	-228.76639	665.20563	85.58063	386.78821	280.14352	10.02235	-659.34949	554.80981	43.61473	-1150.19263	276.94092	-3.23229
1023	8.517	987.80127	455.63623	1390.17114	-151.80730	411.43243	1315.78931	-1058.86157	400.44403	1294.30981	-208.91876	669.55829	92.60456	374.24829	280.82968	9.91723	-634.16431	557.87653	40.40282	-1162.89209	277.81906	-3.13196
1024	8.525	989.82819	455.31589	1386.28271	-154.14468	412.18497	1315.73694	-1061.51636	399.97949	1291.04468	-188.11826	672.80823	96.54307	361.65302	281.46320	9.87209	-611.28046	560.74304	36.29693	-1175.57568	278.65417	-2.97160
1025	8.533	991.92670	455.01208	1382.22290	-156.57114	412.97665	1315.59180	-1064.01355	399.62619	1287.70117	-166.65167	674.90070	98.38615	349.00647	282.12808	9.85355	-590.85889	563.56586	31.46262	-1188.23633	279.39737	-2.82845
1026	8.542	994.06091	454.72845	1378.05249	-159.03094	413.79010	1315.38220	-1066.19568	399.42166	1284.31287	-144.55618	675.91028	99.46883	336.34668	282.82025	9.84327	-572.96130	566.28131	26.11354	-1200.88892	280.08398	-2.73855
1027	8.550	996.20563	454.46832	1373.82471	-161.46814	414.61203	1315.14160	-1067.97400	399.42334	1280.89795	-121.91254	675.90863	100.74346	323.70483	283.50650	9.83937	-557.72253	568.67389	20.39746	-1213.61084	280.79620	-2.68979
1028	8.558	998.34882	454.23346	1369.58740	-163.82663	415.42542	1314.90076	-1069.33728	399.67209	1277.43176	-98.91135	674.93774	102.55060	311.07751	284.21738	9.83450	-545.44080	570.60742	14.48220	-1226.48022	281.55579	-2.65231
1029	8.567	1000.48279	454.02533	1365.39087	-166.04291	416.21359	1314.68530	-1070.32544	400.12616	1273.86853	-75.76163	673.00946	104.75146	298.42554	284.99954	9.82426	-536.52490	571.99463	8.69764	-1239.47485	282.33243	-2.60958
1030	8.575	1002.59967	453.84186	1361.28882	-168.04233	416.96973	1314.51672	-1070.99731	400.66714	1270.19482	-52.58597	670.09692	106.97289	285.70575	285.82614	9.83093	-531.32886	572.79480	3.60886	-1252.49780	283.12292	-2.57637
1031	8.583	1004.68994	453.67841	1357.33130	-169.74605	417.69095	1314.41443	-1071.40894	401.18500	1266.44946	-29.37973	666.15649	108.81475	272.88733	286.63168	9.87692	-529.92743	573.11731	-0.19134	-1265.48779	283.94391	-2.58160
1032	8.592	1006.73938	453.54755	1353.55933	-171.08638	418.36459	1314.39343	-1071.60779	401.64740	1262.69604	-6.06662	661.19507	110.03809	259.95660	287.39511	9.93609	-532.11847	573.19409	-2.45487	-1278.45251	284.79062	-2.63192
1033	8.600	1008.72998	453.48059	1350.00806	-172.02039	418.96338	1314.46326	-1071.62842	402.10205	1259.00806	17.40564	655.34363	110.69444	246.95160	288.12067	9.95679	-537.75153	573.24048	-3.42570	-1291.41589	285.63916	-2.69943
1034	8.608	1010.64343	453.49481	1346.71484	-172.53552	419.45581	1314.62524	-1071.49561	402.64633	1255.48157	41.03265	648.84875	111.06428	233.95648	288.81766	9.92068	-546.68707	573.35657	-3.66289	-1304.37317	286.46497	-2.73859
1035	8.617	1012.46185	453.57422	1343.72351	-172.64850	419.82443	1314.86963	-1071.22742	403.39182	1252.25378	64.77753	641.97998	111.43314	221.02350	289.53528	9.84623	-558.20935	573.44110	-3.75648	-1317.29944	287.25360	-2.71605
1036	8.625	1014.16229	453.69009	1341.07886	-172.40048	420.07657	1315.17261	-1070.83105	404.41769	1249.50818	88.61165	634.92798	111.86098	208.13745	290.29794	9.77085	-570.99438	573.16522	-4.17554	-1330.16309	288.01031	-2.63976
1037	8.633	1015.71216	453.82870	1338.82141	-171.84912	420.23874	1315.49963	-1070.30469	405.73517	1247.43884	112.58696	627.72247	112.10305	195.26245	291.06323	9.73136	-583.91614	572.42419	-5.09506	-1342.90308	288.75385	-2.53230
1038	8.642	1017.07153	453.99457	1336.98450	-171.05766	420.34424	1315.80676	-1069.63818	407.24573	1246.16699	136.85902	620.26111	111.78625	182.37531	291.83771	9.71414	-596.62982	571.98242	-6.12214	-1355.41235	289.47928	-2.35678
1039	8.650	1018.20050	454.18805	1335.59399	-170.08545	420.42578	1316.04419	-1068.80029	408.65201	1245.67041	161.56483	612.48059	110.70726	169.47812	292.69794	9.65805	-609.31647	572.80035	-6.64657	-1367.56580	290.15488	-2.00982
1040	8.658	1019.06439	454.38809	1334.66907	-168.98273	420.50543	1316.15967	-1067.75244	409.44229	1245.80896	186.67874	604.45825	108.94794	156.63327	293.66324	9.54550	-622.06848	574.42279	-6.74673	-1379.26599	290.78217	-1.38055
1041	8.667	1019.63672	454.56293	1334.22705	-167.78922	420.57953	1316.11023	-1066.50024	409.14005	1246.44751	212.05875	596.34430	106.73828	143.92807	294.66748	9.44932	-634.72723	575.53186	-7.02531	-1390.47412	291.40198	-0.38666
1042	8.675	1019.90277	454.69470	1334.28333	-166.53555	420.62192	1315.87207	-1065.12268	407.64078	1247.53430	237.60974	588.28174	104.26943	131.35721	295.62463	9.47544	-647.20758	576.29816	-7.43542	-1401.18433	292.03845	1.00242
1043	8.683	1019.86157	454.78464	1334.84338	-165.24854	420.61035	1315.44360	-1063.75354	405.21078	1249.05981	263.34610	580.37964	101.59167	118.83096	296.51132	9.64595	-659.61774	578.00513	-7.38555	-1411.36157	292.69778	2.75427
1044	8.692	1019.52057	454.83350	1335.89954	-163.95692	420.54413	1314.84167	-1062.52722	402.20325	1250.99011	289.35785	572.70874	98.62721	106.31433	297.45215	9.82861	-671.99731	580.38513	-7.00784	-1420.93933	293.40103	4.81023
1045	8.700	1018.88708	454.82898	1337.43237	-162.69003	420.43835	1314.09595	-1061.51038	398.88290	1253.24231	315.75482	565.33044	95.29505	93.85394	298.61737	9.84558	-684.23590	581.87195	-7.04254	-1429.88416	294.16647	7.11641
1046	8.708	1017.96570	454.76242	1339.41174	-161.47060	420.31097	1313.24597	-1060.66467	395.42722	1255.68994	342.60339	558.33557	91.62708	81.48492	300.02130	9.64138	-696.33588	582.23755	-7.56704	-1438.23364	294.98398	9.61510
1047	8.717	1016.76337	454.64944	1341.79797	-160.31360	420.17163	1312.33972	-1059.88501	391.97617	1258.21057	369.92114	551.86676	87.75121	69.18069	301.51935	9.30794	-708.45782	582.62164	-8.00301	-1446.01563	295.84973	12.21777
1048	8.725	1015.29657	454.51627	1344.54431	-159.23155	420.01617	1311.42810	-1059.08716	388.67996	1260.73828	397.69742	546.08868	83.79977	56.88278	302.92566	8.99982	-720.67615	583.46802	-8.14151	-1453.00635	296.77686	14.78416
1049	8.733	1013.59216	454.36938	1347.59985	-158.23560	419.83606	1310.55737	-1058.25684	385.70462	1263.26855	425.80933	541.07141	79.86212	44.54883	304.11908	8.83038	-732.97095	584.44135	-8.17912	-1458.57373	297.78906	17.15188
1050	8.742	1011.68610	454.19354	1350.91846	-157.33304	419.63538	1309.76294	-1057.41650	383.17877	1265.82483	453.88177	536.71051	75.96748	32.15930	305.10532	8.81113	-745.35767	585.47266	-8.18197	-1461.94434	299.06165	19.21853
1051	8.750	1009.62195	453.97250	1354.46472	-156.52806	419.43420	1309.06677	-1056.57629	381.16248	1268.44263	481.25558	532.79132	72.03368	19.71140	305.97311	8.86948	-757.83435	586.45923	-8.20940	-1462.64014	301.00644	21.07845
1052	8.758	1007.44092	453.70068	1358.20984	-155.82077	419.25616	1308.47717	-1055.73816	379.68015	1271.17566	507.06720	529.14563	67.84863	7.20999	306.81525	8.90904	-770.37817	587.23773	-8.32604	-1460.52820	304.01501	23.10794
1053	8.767	1005.16791	453.39334	1362.11401	-155.20276	419.11560	1307.99219	-1054.90686	378.72913	1274.07959	530.40906	525.79346	63.16409	-5.35181	307.69116	8.87703	-782.99402	588.07074	-8.38306	-1455.49463	308.07135	25.75108
1054	8.775	1002.80292	453.10086	1366.11377	-154.65614	419.02023	1307.60596	-1054.07239	378.24744	1277.19336	550.63452	522.90649	57.80283	-17.97226	308.61508	8.79599	-795.65222	589.04181	-8.33245	-1447.18872	312.58203	29.08372
1055	8.783	1000.33191	452.88489	1370.13232	-154.15627	418.98712	1307.31519	-1053.21606	378.12021	1280.54236	567.65039	520.60339	51.70603	-30.62946	309.56470	8.72248	-808.32861	589.93970	-8.28471	-1435.17273	316.68466	32.55851
1056	8.792	997.75348	452.76611	1374.10571	-153.67271	419.04993	1307.11829	-1052.33728	378.23141	1284.12109	581.87341	518.85229	44.99235	-43.31799	310.50223	8.68742	-821.06116	590.77466	-8.25321	-1419.26086	319.92383	35.14138
1057	8.800	995.09052	452.71420	1377.99329	-153.16852	419.24527	1307.01697	-1051.46008	378.50003	1287.84900	593.83087	517.58539	37.97875	-56.06036	311.40848	8.68525	-833.82935	591.34680	-8.35366	-1399.52710	322.54791	35.80607
1058	8.808	992.38251	452.68280	1381.77173	-152.60063	419.59488	1307.01648	-1050.62061	378.86188	1291.55420	603.72217	516.82648	31.04630	-68.87758	312.31961	8.69117	-846.58765	591.45898	-8.66893	-1376.05530	325.08408	34.16005
1059	8.817	989.67603	452.64172	1385.42883	-151.92471	420.10291	1307.12317	-1049.84778	379.24518	1295.03345	611.26733	516.67291	24.43731	-81.76834	313.29547	8.67712	-859.43628	591.82532	-8.80397	-1348.92261	327.79010	30.72532
1060	8.825	987.01697	452.58704	1388.95667	-151.10439	420.77081	1307.33655	-1049.14380	379.59631	1298.15417	615.90948	517.19263	18.20063	-94.72417	314.33453	8.64231	-872.50916	593.36987	-8.29559	-1318.38379	330.52609	26.61290
1061	8.833	984.44440	452.53107	1392.34106	-150.11905	421.61215	1307.64673	-1048.49683	379.92093	1300.90637	617.13171	518.37079	12.39644	-107.72324	315.35861	8.62829	-885.75812	595.91071	-7.30062	-1284.91040	332.97470	22.92576
1062	8.842	981.98914	452.48077	1395.55798	-148.96313	422.64886	1308.03967	-1047.90405	380.27570	1303.36804	614.66681	520.08862	7.38706	-120.70432	316.29956	8.66810	-899.02112	598.40125	-6.40081	-1249.07593	334.90237	20.35027
1063	8.850	979.67804	452.43195	1398.57642	-147.63785	423.89142	1308.50708	-1047.35278	380.70279	1305.61353	608.65417	522.03485	3.78861	-133.60532	317.17029	8.74228	-912.21472	600.15436	-5.91472	-1211.45630	336.30856	19.05084
1064	8.858	977.53979	452.38248	1401.36426	-146.14610	425.32230	1309.04822	-1046.79468	381.17307	1307.65735	599.73761	523.70966	1.93006	-146.42061	318.02911	8.81147	-925.37012	601.30872	-5.71182	-1172.57373	337.39856	18.78247
1065	8.867	975.61133	452.32843	1403.89673	-144.49567	426.89423	1309.66174	-1046.16626	381.60095	1309.48730	588.80737	524.77405	1.44084	-159.18332	318.88626	8.85109	-938.54187	602.31073	-5.55894	-1132.87158	338.37354	19.12744
1066	8.875	973.93768	452.24954	1406.15759	-142.70879	428.54657	1310.34204	-1045.42371	381.90515	1311.10693	576.59583	525.38422	1.55866	-171.86874	319.66589	8.85042	-951.73279	603.37366	-5.39599	-1092.74646	339.27115	19.76033
1067	8.883	972.56042	452.11874	1408.12976	-140.83310	430.22852	1311.08203	-1044.54639	382.05978	1312.52771	563.65857	525.94434	1.72915	-184.32292	320.24414	8.84227	-964.89557	604.39990	-5.30663	-1052.63062	339.99625	20.64878
1068	8.892	971.50360	451.92285	1409.79395	-138.94548	431.90884	1311.87439	-1043.53613	382.10754	1313.75073	550.48877	526.64166	1.79569	-196.33411	320.49738	8.93136	-977.98792	605.26166	-5.33249	-1013.07849	340.41867	22.01689
1069	8.900	970.76514	451.66388	1411.13318	-137.14450	433.57098	1312.71289	-1042.43213	382.12860	1314.76733	537.42432	527.43408	1.78381	-207.78192	320.38022	9.23516	-990.99829	606.05170	-5.37423	-974.76904	340.46976	23.99875
1070	8.908	970.31989	451.34790	1412.13586	-135.53465	435.20047	1313.59473	-1041.32275	382.19638	1315.56250	524.57324	528.27942	1.69566	-218.68881	319.98209	9.81653	-1003.92456	606.96576	-5.30277	-938.31946	340.17313	26.34264
1071	8.917	970.13556	450.98224	1412.79456	-134.20999	436.76981	1314.51904	-1040.32654	382.35910	1316.11548	511.86450	529.17603	1.50846	-229.11105	319.43579	10.69352	-1016.78674	608.04834	-5.12001	-903.94763	339.56210	28.53522
1072	8.925	970.18909	450.57764	1413.10144	-133.24643	438.23398	1315.48022	-1039.55469	382.64240	1316.40198	499.15701	530.10815	1.25213	-238.98177	318.82660	11.86132	-1029.64404	609.19537	-4.93670	-871.29138	338.58618	30.16090
1073	8.933	970.46552	450.14636	1413.04883	-132.69769	439.54639	1316.45837	-1039.09021	383.05136	1316.39636	486.36761	531.06519	1.02660	-248.01753	318.23560	13.30219	-1042.52820	610.31403	-4.83206	-839.61597	337.09094	31.11673
1074	8.942	970.94879	449.69867	1412.63770	-132.59109	440.67786	1317.41528	-1038.99060	383.57431	1316.07324	473.52710	532.06763	0.93218	-255.73097	317.75421	14.98901	-1055.38562	611.36261	-4.81375	-808.21686	334.86923	31.58333
1075	8.950	971.61945	449.24280	1411.88196	-132.92493	441.61621	1318.30164	-1039.29395	384.18927	1315.40857	460.73535	533.10455	0.95917	-261.60748	317.40308	16.85809	-1068.13647	612.29810	-4.85701	-776.72009	331.74658	31.84730
1076	8.958	972.45990	448.78516	1410.80078	-133.66838	442.35663	1319.07422	-1040.01855	384.85953	1314.37463	448.07434	534.11401	0.98793	-265.37903	317.01575	18.85408	-1080.76819	613.09650	-4.91059	-745.16882	327.63559	32.10735
1077	8.967	973.45807	448.32996	1409.41077	-134.76794	442.89948	1319.70618	-1041.15454	385.52759	1312.94336	435.54633	535.07886	0.92265	-267.08548	316.14444	21.18100	-1093.33569	613.82629	-4.90846	-713.91382	322.53589	32.38107
1078	8.975	974.60358	447.87897	1407.72595	-136.15872	443.25189	1320.19055	-1042.66553	386.13211	1311.09692	423.08459	536.04694	0.76574	-266.66846	314.20001	24.54252	-1105.89539	614.63910	-4.81536	-683.41870	316.50519	32.54055
1079	8.983	975.88037	447.42920	1405.75854	-137.77289	443.42307	1320.53955	-1044.50342	386.63565	1308.83813	410.61984	537.05945	0.57777	-263.43082	310.89185	29.76097	-1118.49316	615.63245	-4.69660	-654.10968	309.64224	32.40980
1080	8.992	977.26801	446.97568	1403.52283	-139.54379	443.41913	1320.78186	-1046.60730	387.02985	1306.19714	398.13196	538.11853	0.41235	-256.16650	306.54019	36.75369	-1131.17871	616.71643	-4.75762	-626.31903	302.09421	31.85718
1081	9.000	978.75110	446.51999	1401.04065	-141.41302	443.25049	1320.95081	-1048.89478	387.32626	1303.23816	385.64618	539.19446	0.28417	-244.04517	301.91321	44.10522	-1143.86646	617.72559	-5.11227	-600.29614	294.03351	30.86526
1082	9.008	980.32501	446.07037	1398.34302	-143.33766	442.94101	1321.06482	-1051.26355	387.55255	1300.05457	373.19220	540.25232	0.18149	-227.24612	297.74988	50.08449	-1156.24707	618.66724	-5.50953	-576.23706	285.60919	29.54574
1083	9.017	981.99188	445.63348	1395.46802	-145.28964	442.52118	1321.12476	-1053.60376	387.74435	1296.74744	360.77975	541.28076	0.08694	-206.74854	294.26965	54.04044	-1168.20703	619.72125	-5.62151	-554.32330	276.96887	28.08125
1084	9.025	983.75104	445.20782	1392.45837	-147.24994	442.01825	1321.12561	-1055.81494	387.92572	1293.39575	348.39404	542.30219	0.00460	-183.78227	291.07437	56.64488	-1180.20508	620.99243	-5.42241	-534.77020	268.32590	26.65529
1085	9.033	985.59076	444.77582	1389.36060	-149.20264	441.45392	1321.06689	-1057.82520	388.08536	1290.04211	335.99469	543.33319	-0.03886	-159.43968	287.63080	58.96487	-1192.72375	622.28864	-5.06824	-517.84875	259.97006	25.37868
1086	9.042	987.48956	444.30707	1386.22351	-151.12781	440.84021	1320.95044	-1059.59485	388.17084	1286.69702	323.54150	544.34668	-0.03951	-134.47293	283.80695	61.52603	-1205.56030	623.24060	-4.77745	-503.83105	252.25906	24.18889
1087	9.050	989.42480	443.78204	1383.09790	-152.99586	440.17957	1320.78052	-1061.10522	388.12372	1283.34680	311.02325	545.31903	-0.01231	-109.24713	279.96814	64.12719	-1218.18591	623.74347	-4.76309	-492.86813	245.62386	22.80343
1088	9.058	991.37744	443.21057	1380.03455	-154.77045	439.47580	1320.56592	-1062.35425	387.91812	1279.96289	298.45969	546.27643	0.05232	-83.85773	276.67221	66.25806	-1230.61194	624.12427	-4.97756	-484.93414	240.50061	20.78449
1089	9.067	993.33435	442.62073	1377.08386	-156.41513	438.74390	1320.32239	-1063.36108	387.55054	1276.51196	285.89307	547.28223	0.18497	-58.31769	274.22974	67.61293	-1243.34216	624.82788	-5.14672	-479.94745	237.17639	17.69320
1090	9.075	995.28888	442.03262	1374.29407	-157.89783	438.01022	1320.06848	-1064.16003	387.01132	1272.96863	273.36926	548.42743	0.42131	-32.65009	272.52686	68.28389	-1256.50000	626.06818	-5.11241	-477.95358	235.66577	13.31445
1091	9.083	997.23901	441.44409	1371.70483	-159.19308	437.30304	1319.82166	-1064.77759	386.28210	1269.33545	260.89496	549.77924	0.77256	-6.86938	271.22141	68.60195	-1269.62817	627.75415	-4.92709	-479.18701	235.67953	7.95662
1092	9.092	999.18268	440.83752	1369.33887	-160.28448	436.63974	1319.59631	-1065.21362	385.34402	1265.65820	248.39471	551.26862	1.15772	19.04715	270.03433	68.88151	-1282.41748	629.58575	-4.69495	-483.95111	236.68390	2.63171
1093	9.100	1001.11328	440.19556	1367.20850	-161.16272	436.02338	1319.40271	-1065.45020	384.18094	1262.02393	235.74536	552.70563	1.43509	45.17731	268.92087	69.25414	-1295.08337	631.16492	-4.48811	-492.27130	238.08163	-1.40107
1094	9.108	1003.01727	439.51398	1365.32849	-161.81563	435.45499	1319.24316	-1065.47681	382.78995	1258.55640	222.90402	553.94928	1.53529	71.64029	268.00674	69.68543	-1307.96252	632.19470	-4.35625	-503.47437	239.44666	-3.56728
1095	9.117	1004.87372	438.80154	1363.71985	-162.22356	434.94003	1319.10889	-1065.29761	381.20255	1255.41211	209.97426	554.99445	1.49820	98.52487	267.40714	70.10422	-1321.06201	632.73529	-4.31804	-516.24414	240.64301	-4.26792
1096	9.125	1006.65454	438.06870	1362.40454	-162.36975	434.47433	1318.98108	-1064.91431	379.48608	1252.76355	197.09145	555.90723	1.40390	125.83987	267.16037	70.45817	-1334.09692	633.17059	-4.36353	-529.33752	241.73511	-4.28436
1097	9.133	1008.32825	437.32272	1361.40454	-162.25296	434.03357	1318.83789	-1064.30981	377.71362	1250.77271	184.29004	556.72064	1.29802	153.53961	267.20438	70.70520	-1346.82861	633.82806	-4.47233	-542.19836	242.78285	-4.20981
1098	9.142	1009.86133	436.56671	1360.74365	-161.88998	433.58340	1318.66064	-1063.46021	375.95062	1249.56409	171.51756	557.39081	1.16141	181.56268	267.39127	70.82320	-1359.26001	634.71423	-4.52832	-554.84332	243.75215	-4.31672
1099	9.150	1011.21741	435.79367	1360.44910	-161.30997	433.09384	1318.43188	-1062.36487	374.28046	1249.20215	158.71906	557.87732	0.96267	209.86176	267.63495	70.80279	-1371.54077	635.62305	-4.19866	-567.41443	244.59041	-4.61477
1100	9.158	1012.35938	434.98969	1360.54614	-160.54480	432.54880	1318.13049	-1061.05542	372.81534	1249.66772	145.89731	558.26447	0.73306	238.41626	267.95093	70.64055	-1383.69653	636.39117	-3.07448	-579.96021	245.30594	-4.96238
1101	9.167	1013.25854	434.14917	1361.05090	-159.62297	431.95285	1317.73193	-1059.58423	371.66473	1250.85449	133.10663	558.72351	0.56036	267.20154	268.32852	70.36597	-1395.56860	636.97095	-0.96701	-592.46216	245.95721	-5.21255
1102	9.175	1013.89758	433.28204	1361.96619	-158.57518	431.33066	1317.21228	-1058.03125	370.92188	1252.61987	120.40521	559.35553	0.51450	296.19696	268.70117	70.02034	-1407.06177	637.34955	2.07548	-604.91364	246.58920	-5.31995
1103	9.183	1014.26404	432.40219	1363.28516	-157.44196	430.71875	1316.55310	-1056.51514	370.68311	1254.84778	107.82823	560.16937	0.60660	325.45520	269.00369	69.60332	-1418.21460	637.51447	5.93267	-617.34674	247.19968	-5.34843
1104	9.192	1014.34442	431.51321	1364.99524	-156.26910	430.15350	1315.75061	-1055.14233	371.01709	1257.43494	95.36247	561.13971	0.80917	355.07129	269.17120	69.12489	-1429.03455	637.36816	10.44041	-629.79700	247.75711	-5.39548
1105	9.200	1014.12634	430.60852	1367.07959	-155.09750	429.65930	1314.81738	-1053.92676	371.90201	1260.25244	82.93660	562.15625	1.05397	385.05554	269.12793	68.70134	-1439.43445	636.72656	15.42360	-642.26624	248.24287	-5.50267
1106	9.208	1013.60376	429.67950	1369.51636	-153.96127	429.24789	1313.77686	-1052.80713	373.24475	1263.18860	70.47746	563.02014	1.22806	415.26611	268.85519	68.51104	-1449.29028	635.55212	20.82036	-654.73517	248.68896	-5.62776
1107	9.217	1012.77979	428.72345	1372.27478	-152.89276	428.92770	1312.65637	-1051.73621	374.93665	1266.19824	57.96761	563.60406	1.25049	445.34686	268.43936	68.66310	-1458.49036	634.02106	26.68195	-667.19165	249.16185	-5.69871
1108	9.225	1011.66809	427.75177	1375.31531	-151.92833	428.70053	1311.48718	-1050.70166	376.84012	1269.26917	45.42905	563.95013	1.13010	474.64215	267.93634	69.13383	-1466.91138	632.29388	33.08150	-679.62915	249.70116	-5.68865
1109	9.233	1010.29114	426.78552	1378.59167	-151.10770	428.54807	1310.30310	-1049.68762	378.76410	1272.36914	32.88095	564.24152	0.94566	502.28882	267.19550	69.72709	-1474.26929	630.33661	40.08678	-692.05194	250.30434	-5.64064
1110	9.242	1008.67828	425.84174	1382.05640	-150.46170	428.43277	1309.13550	-1048.67480	380.51093	1275.44434	20.31500	564.71863	0.80940	527.50726	265.94330	70.01060	-1479.91699	627.98883	47.71840	-704.49200	250.96429	-5.62246
1111	9.250	1006.86353	424.92633	1385.66443	-149.99730	428.31464	1308.01196	-1047.66980	381.93842	1278.44788	7.69556	565.46271	0.77621	549.82947	264.04147	69.40266	-1482.78906	625.18744	55.80051	-716.99060	251.68109	-5.64802
1112	9.258	1004.87744	424.03607	1389.37305	-149.69255	428.16541	1306.95410	-1046.71326	382.97705	1281.35583	-4.98840	566.30066	0.78758	569.11884	261.57745	67.47804	-1481.75342	622.10571	63.79792	-729.55585	252.44591	-5.65348
1113	9.267	1002.74365	423.16510	1393.14197	-149.50336	427.96332	1305.97632	-1045.85913	383.62589	1284.16394	-17.69321	567.06775	0.77807	585.48798	258.74774	64.21832	-1476.32104	618.98230	70.82622	-742.16125	253.25198	-5.57695
1114	9.275	1000.48517	422.30627	1396.93530	-149.37479	427.68250	1305.08667	-1045.14502	383.94022	1286.88342	-30.38260	567.80103	0.76223	599.20483	255.73575	59.96194	-1467.11572	615.74878	75.99005	-754.79669	254.11914	-5.44806
1115	9.283	998.12708	421.44836	1400.72083	-149.25018	427.30048	1304.28882	-1044.57446	384.00485	1289.54114	-43.05902	568.62244	0.77365	610.60938	252.69305	55.13108	-1455.56250	612.01770	79.04704	-767.48901	255.06927	-5.36226
1116	9.292	995.69189	420.58478	1404.46716	-149.07652	426.81088	1303.58630	-1044.12476	383.90552	1292.17578	-55.74292	569.54865	0.79287	620.02991	249.75850	49.98664	-1443.05249	607.51044	80.79578	-780.25574	256.07227	-5.37534
1117	9.300	993.19928	419.72021	1408.13757	-148.80585	426.21802	1302.98486	-1043.76282	383.70102	1294.82678	-68.48352	570.42682	0.76935	627.66821	246.99136	44.60101	-1430.27258	602.23596	82.39689	-793.07623	257.04999	-5.44728
1118	9.308	990.67126	418.86417	1411.69128	-148.39383	425.52118	1302.49316	-1043.44873	383.40726	1297.52283	-81.32736	571.13611	0.70144	633.51312	244.29825	39.01020	-1417.02979	596.29889	84.14956	-805.91321	257.93683	-5.47433
1119	9.317	988.13702	418.02634	1415.09436	-147.80084	424.70755	1302.11951	-1043.13025	383.01144	1300.27576	-94.26907	571.78882	0.65303	637.38275	241.51016	33.35281	-1402.52747	589.91180	85.21033	-818.72833	258.70786	-5.36443
1120	9.325	985.63293	417.21552	1418.32947	-146.99884	423.75516	1301.86792	-1042.73279	382.49902	1303.07837	-107.26224	572.56671	0.66567	639.01593	238.58302	27.88522	-1385.89722	583.57465	84.55726	-831.49951	259.36792	-5.11266
1121	9.333	983.20032	416.43634	1421.39246	-145.97931	422.64496	1301.73523	-1042.16382	381.86707	1305.89734	-120.22751	573.49115	0.70311	638.01312	235.78816	22.91115	-1366.66333	577.80640	81.96214	-844.26050	259.97107	-4.82518
1122	9.342	980.88354	415.68896	1424.27856	-144.75574	421.37799	1301.71802	-1041.35303	381.13046	1308.66528	-133.09885	574.46033	0.71820	633.72235	233.67322	18.77463	-1344.85645	572.67896	78.01920	-857.08289	260.61475	-4.62638
1123	9.350	978.72546	414.97144	1426.97437	-143.35870	419.97241	1301.82056	-1040.30212	380.32822	1311.28577	-145.90897	575.40588	0.72400	625.59698	232.65942	15.85670	-1320.79333	567.89288	73.58456	-869.99677	261.36670	-4.53265
1124	9.358	976.76294	414.27347	1429.46155	-141.82973	418.44067	1302.05542	-1039.09656	379.52533	1313.65625	-158.74869	576.36108	0.76071	614.06171	232.64642	14.27390	-1294.79016	563.15662	69.34849	-882.97937	262.23538	-4.46984
1125	9.367	975.03003	413.57172	1431.72681	-140.22137	416.78604	1302.43030	-1037.87695	378.80710	1315.69983	-171.64282	577.39288	0.85306	600.68317	233.15454	13.62776	-1267.02710	558.37866	65.70753	-896.00641	263.19196	-4.38576
1126	9.375	973.56262	412.84332	1433.76453	-138.60187	415.02347	1302.93701	-1036.79028	378.26483	1317.39746	-184.51639	578.52350	1.04238	587.02942	233.80035	13.35145	-1237.58716	553.71051	62.77561	-909.06091	264.18481	-4.28931
1127	9.383	972.39191	412.08340	1435.57373	-137.05267	413.18936	1303.55298	-1035.93933	377.96808	1318.80640	-197.23676	579.74091	1.40765	573.71490	234.47366	13.13146	-1206.53162	549.33575	60.43182	-922.11951	265.16293	-4.20275
1128	9.392	971.53680	411.29993	1437.15063	-135.65793	411.33395	1304.25635	-1035.34644	377.92001	1320.03625	-209.66690	580.99792	2.01652	560.66052	235.18410	12.87556	-1173.92554	545.14844	58.46164	-935.16248	266.08853	-4.11723
1129	9.400	971.00183	410.49258	1438.48596	-134.49445	409.51334	1305.03857	-1034.95117	377.99731	1321.16443	-221.74832	582.17615	2.89801	547.67194	235.93552	12.56279	-1139.86914	540.97424	56.83412	-948.19299	266.94312	-4.01287
1130	9.408	970.77686	409.64969	1439.56873	-133.62332	407.78894	1305.89941	-1034.64392	377.91061	1322.14417	-233.54294	583.18628	4.11185	534.65375	236.69496	12.22244	-1104.60266	537.13190	55.88785	-961.23267	267.75983	-3.90943
1131	9.417	970.83630	408.76950	1440.39124	-133.08513	406.22809	1306.83240	-1034.33228	377.32156	1322.82861	-245.08890	584.11389	5.77767	521.62054	237.42198	11.93599	-1068.64697	534.22162	56.07188	-974.29840	268.61914	-3.86666
1132	9.425	971.14026	407.87729	1440.94983	-132.90137	404.89163	1307.81885	-1034.01782	376.13614	1323.09729	-256.23837	585.14154	7.98747	508.62799	238.15880	11.77367	-1032.83130	532.23926	57.34939	-987.38788	269.57028	-3.91182
1133	9.433	971.64325	407.01544	1441.24304	-133.07669	403.81339	1308.83276	-1033.79541	374.61237	1322.93225	-266.69357	586.39984	10.78001	495.71594	239.00293	11.70988	-998.08582	530.52655	59.04008	-1000.46887	270.57162	-3.98602
1134	9.442	972.30737	406.22043	1441.27051	-133.59741	402.99387	1309.84607	-1033.76208	373.10211	1322.39478	-276.04733	587.95911	14.20999	482.91248	239.91891	11.64669	-965.06226	528.63141	60.36884	-1013.49146	271.54773	-4.01401
1135	9.450	973.10925	405.51065	1441.03625	-134.43036	402.41116	1310.83093	-1033.97302	371.80917	1321.56592	-283.74344	589.84656	18.38438	470.19696	240.73105	11.52431	-933.82495	526.64221	60.97434	-1026.43579	272.49426	-4.00609
1136	9.458	974.03644	404.88632	1440.54944	-135.52814	402.03577	1311.76294	-1034.47327	370.78540	1320.48572	-289.16885	592.03302	23.38133	457.47632	241.37714	11.36313	-903.88214	524.89539	60.91827	-1039.33008	273.46652	-4.03341
1137	9.467	975.07916	404.33481	1439.82324	-136.84019	401.84381	1312.62073	-1035.32434	370.00259	1319.12231	-291.89114	594.46216	29.10099	444.67218	241.98795	11.21754	-874.54016	523.70599	60.40184	-1052.20776	274.45679	-4.11869
1138	9.475	976.22540	403.83752	1438.87134	-138.32391	401.81720	1313.38623	-1036.60669	369.40469	1317.40295	-291.74789	597.11578	35.34859	431.78882	242.67657	11.12298	-845.26691	523.20569	59.53564	-1065.06860	275.36050	-4.19178
1139	9.483	977.46021	403.37448	1437.70349	-139.95016	401.93008	1314.04712	-1038.37280	368.95090	1315.28406	-288.59378	600.08191	42.19979	418.89740	243.41817	11.06045	-815.85419	523.38013	58.35024	-1077.88354	276.09344	-4.15150
1140	9.492	978.76752	402.92599	1436.32642	-141.70190	402.14319	1314.59998	-1040.55920	368.63293	1312.79114	-282.02451	603.59338	50.06531	406.07947	244.14362	10.96497	-786.37854	524.16315	56.85607	-1090.62769	276.68088	-3.96237
1141	9.500	980.13397	402.47501	1434.74927	-143.57031	402.41125	1315.04456	-1042.97266	368.41241	1310.00110	-271.60062	607.88715	59.07502	393.33942	244.85094	10.78513	-757.04297	525.47040	55.05801	-1103.31396	277.22549	-3.70279
1142	9.508	981.55029	402.01556	1432.98486	-145.54976	402.69012	1315.37610	-1045.39136	368.15729	1307.00793	-257.43484	612.88165	68.46143	380.61163	245.59557	10.53450	-728.07526	527.27728	52.99602	-1115.97742	277.81439	-3.49650
1143	9.517	983.00806	401.55823	1431.04785	-147.62930	402.94095	1315.58582	-1047.68970	367.77112	1303.89612	-240.35867	618.04999	76.82377	367.87903	246.38179	10.28995	-699.77478	529.54919	50.66694	-1128.64160	278.46994	-3.38956
1144	9.525	984.50067	401.11609	1428.95300	-149.78633	403.13547	1315.66711	-1049.86804	367.35181	1300.72375	-221.40262	622.71350	83.05854	355.20905	247.15222	10.12913	-672.57324	532.05981	47.88557	-1141.33582	279.19421	-3.33637
1145	9.533	986.02496	400.68719	1426.71643	-151.98691	403.26569	1315.62354	-1051.96423	367.07251	1297.52563	-201.25345	626.44012	87.01854	342.65753	247.90190	10.06778	-646.94470	534.39569	44.32148	-1154.09668	279.98773	-3.28214
1146	9.542	987.57813	400.26160	1424.35559	-154.18855	403.34473	1315.47021	-1053.96533	366.95175	1294.32739	-180.19012	629.16394	89.40110	330.17682	248.68585	10.06336	-623.22333	536.11072	39.66832	-1166.92871	280.81799	-3.21274
1147	9.550	989.15747	399.83939	1421.89063	-156.34157	403.38696	1315.23328	-1055.80762	366.84958	1291.14880	-158.32779	631.02527	91.15620	317.63727	249.51219	10.06084	-601.56042	536.94495	33.83270	-1179.80115	281.63492	-3.13887
1148	9.558	990.75806	399.43146	1419.34595	-158.39348	403.38956	1314.94568	-1057.44995	366.70911	1287.99963	-135.81934	632.12085	92.96454	304.93805	250.32494	10.02119	-582.09473	537.19019	27.13718	-1192.67627	282.40872	-3.05999
1149	9.567	992.36646	399.04828	1416.74646	-160.29521	403.34302	1314.64282	-1058.92639	366.71832	1284.86328	-112.86649	632.37756	95.06545	292.07446	251.10628	9.92599	-565.09113	537.79541	20.30930	-1205.54065	283.14331	-2.96481
1150	9.575	993.96259	398.69293	1414.11426	-162.00125	403.25754	1314.35791	-1060.29199	367.15994	1281.69604	-89.63348	631.65320	97.37811	279.11389	251.90456	9.80336	-550.82269	539.42572	13.97523	-1218.42957	283.87231	-2.86666
1151	9.583	995.53326	398.35895	1411.47339	-163.46579	403.16452	1314.11890	-1061.55420	368.17279	1278.44629	-66.20267	629.87683	99.68449	266.14429	252.72058	9.73556	-539.39355	541.33105	8.19751	-1231.40308	284.63684	-2.79514
1152	9.592	997.07886	398.03284	1408.85107	-164.64107	403.09518	1313.94812	-1062.67529	369.65152	1275.07019	-42.58759	627.07654	101.75556	253.21985	253.48206	9.77565	-530.89325	542.15253	2.93886	-1244.47925	285.45309	-2.74470
1153	9.600	998.60541	397.70578	1406.27515	-165.48175	403.06808	1313.85840	-1063.57397	371.29999	1271.55603	-18.76859	623.37024	103.46335	240.32025	254.17273	9.88311	-525.65259	541.90656	-1.21157	-1257.60852	286.30664	-2.68682
1154	9.608	1000.11713	397.39423	1403.77429	-165.95729	403.08780	1313.84900	-1064.12073	372.79056	1267.95313	5.26352	618.93054	104.84221	227.38275	254.86571	9.98062	-523.98303	541.77997	-3.59890	-1270.70825	287.18073	-2.62755
1155	9.617	1001.61426	397.14423	1401.38379	-166.06290	403.14877	1313.90576	-1064.16846	373.83884	1264.37036	29.47366	613.94580	106.03099	214.38727	255.61530	10.00724	-525.80438	541.98248	-4.62494	-1283.72021	288.06625	-2.60100
1156	9.625	1003.08838	396.99554	1399.14490	-165.81999	403.24408	1314.00366	-1063.63464	374.25781	1260.94336	53.81355	608.59717	107.14008	201.38220	256.41666	9.91801	-530.96143	541.68909	-5.31725	-1296.65625	288.93542	-2.61824
1157	9.633	1004.51508	396.94843	1397.10168	-165.27081	403.37018	1314.11133	-1062.60437	374.15262	1257.78931	78.30208	602.99097	108.13275	188.41296	257.25644	9.73458	-539.49078	541.12000	-5.96786	-1309.56567	289.74640	-2.65322
1158	9.642	1005.85309	396.97217	1395.30042	-164.47417	403.52286	1314.19080	-1061.30005	373.84384	1254.98291	103.02502	597.12976	108.82279	175.48282	258.11444	9.56903	-550.97498	541.43365	-6.19629	-1322.44556	290.48001	-2.66874
1159	9.650	1007.05225	397.02747	1393.78955	-163.50043	403.69476	1314.19958	-1059.90295	373.48068	1252.56299	128.04147	590.99841	109.00900	162.59247	258.94586	9.51019	-564.08112	542.50531	-6.14116	-1335.19580	291.12695	-2.63168
1160	9.658	1008.06030	397.07724	1392.61682	-162.42009	403.88123	1314.09241	-1058.48010	372.99033	1250.54004	153.33115	584.63239	108.60789	149.74695	259.72845	9.53681	-577.35229	543.11444	-6.46377	-1347.67932	291.66415	-2.50106
1161	9.667	1008.82800	397.08826	1391.82788	-161.28891	404.08542	1313.82776	-1057.07117	372.31070	1248.91504	178.83173	578.10626	107.68189	136.92871	260.47168	9.59068	-590.23596	543.31519	-7.17628	-1359.80310	292.08664	-2.22220
1162	9.675	1009.31152	397.02417	1391.46350	-160.14267	404.31564	1313.37561	-1055.73450	371.42007	1247.73230	204.50644	571.51965	106.38584	124.11716	261.20160	9.64762	-602.98779	544.32025	-7.61099	-1371.52515	292.44424	-1.73566
1163	9.683	1009.47559	396.84277	1391.55396	-159.00514	404.57962	1312.72156	-1054.51892	370.25812	1247.08850	230.37337	564.98737	104.84917	111.32397	262.01630	9.68310	-615.79944	546.09851	-7.64113	-1382.81677	292.83337	-0.98112
1164	9.692	1009.29718	396.50818	1392.11230	-157.89442	404.88187	1311.86536	-1053.44482	368.73001	1247.04858	256.47366	558.60254	103.05428	98.59045	263.03513	9.66448	-628.47015	547.41364	-7.79835	-1393.63940	293.33786	0.10158
1165	9.700	1008.76715	396.00421	1393.13574	-156.82173	405.22330	1310.82214	-1052.50769	366.74692	1247.57593	282.84482	552.42706	100.86945	85.96594	264.27100	9.58403	-640.87201	548.09692	-8.18166	-1403.92859	293.96445	1.56236
1166	9.708	1007.88739	395.33563	1394.61084	-155.79434	405.60156	1309.62451	-1051.68823	364.28040	1248.57031	309.52551	546.57263	98.23322	73.47528	265.64719	9.44008	-653.17322	549.00513	-8.40718	-1413.59814	294.64984	3.41618
1167	9.717	1006.66370	394.51688	1396.51550	-154.82504	406.01709	1308.31921	-1050.95630	361.39551	1249.93323	336.54459	541.24323	95.21722	61.07382	267.04755	9.23948	-665.48981	550.12219	-8.52606	-1422.57813	295.32629	5.61701
1168	9.725	1005.10547	393.55527	1398.81580	-153.93303	406.48364	1306.95398	-1050.26111	358.23114	1251.58289	363.91306	536.60590	91.89385	48.65414	268.35382	9.03466	-677.78210	550.77368	-8.91165	-1430.84180	295.97232	8.05504
1169	9.733	1003.23309	392.44775	1401.46533	-153.13486	407.02136	1305.56787	-1049.53601	354.96518	1253.45715	391.62866	532.67120	88.27584	36.13739	269.52191	8.88374	-690.08380	551.05859	-9.49488	-1438.35181	296.62454	10.55966
1170	9.742	1001.08008	391.19455	1404.41150	-152.43930	407.63354	1304.19409	-1048.72375	351.78702	1255.52209	419.61206	529.35834	84.38396	23.54388	270.58487	8.78553	-702.49084	551.58081	-9.89708	-1444.86377	297.34506	12.91486
1171	9.750	998.68567	389.80835	1407.60376	-151.84898	408.29910	1302.86682	-1047.79785	348.86981	1257.76917	447.57422	526.59534	80.25341	10.93582	271.60083	8.69849	-715.02332	552.54767	-9.95169	-1449.75781	298.19168	14.96259
1172	9.758	996.08850	388.30600	1410.99573	-151.35889	408.98483	1301.62048	-1046.76501	346.34894	1260.20215	474.96326	524.30786	75.87225	-1.68872	272.61633	8.59483	-727.64465	553.77106	-9.76945	-1452.25647	299.28281	16.79533
1173	9.767	993.32568	386.69373	1414.54175	-150.94972	409.65912	1300.48462	-1045.65393	344.31085	1262.81848	501.06592	522.39801	71.16538	-14.39258	273.63989	8.47982	-740.33032	554.97375	-9.57081	-1451.84180	300.84760	18.84835
1174	9.775	990.43182	384.96118	1418.19678	-150.58400	410.29947	1299.48340	-1044.49854	342.78137	1265.59546	525.18042	520.81659	66.04294	-27.18674	274.64664	8.38569	-753.06067	555.99084	-9.49128	-1448.24329	303.05255	21.64881
1175	9.783	987.43872	383.09134	1421.91858	-150.20972	410.89746	1298.63879	-1043.33020	341.72321	1268.49463	546.76831	519.62305	60.44576	-39.99570	275.61432	8.33628	-765.79156	556.83728	-9.50968	-1441.06885	305.70856	25.33517
1176	9.792	984.37604	381.06580	1425.66736	-149.76913	411.46176	1297.97021	-1042.18250	341.06076	1271.47473	565.55884	518.90698	54.33645	-52.76733	276.54706	8.31083	-778.50305	557.60791	-9.55521	-1429.78687	308.28595	29.37740
1177	9.800	981.27020	378.85437	1429.40259	-149.20679	412.01666	1297.49414	-1041.08154	340.72119	1274.49451	581.57617	518.68597	47.70578	-65.52264	277.45602	8.27193	-791.25714	558.40784	-9.58134	-1414.15723	310.38315	32.69540
1178	9.808	978.14282	376.42285	1433.08105	-148.47412	412.59787	1297.22571	-1040.02856	340.66110	1277.51257	595.01245	518.96558	40.65289	-78.30377	278.34027	8.21504	-804.12842	559.28113	-9.57963	-1394.42029	312.08023	34.12273
1179	9.817	975.00983	373.77939	1436.65186	-147.53165	413.24808	1297.17651	-1038.99817	340.85617	1280.49182	605.98901	519.87463	33.43328	-91.15564	279.21042	8.16459	-817.11182	560.14575	-9.58680	-1370.95642	313.73001	33.06481
1180	9.825	971.88208	371.00232	1440.05273	-146.35121	414.01431	1297.34668	-1037.96204	341.26755	1283.40918	614.41028	521.64734	26.36447	-104.09402	280.10382	8.14607	-830.16895	560.95789	-9.61294	-1343.99146	315.58099	29.92305
1181	9.833	968.77142	368.19171	1443.22437	-144.91721	414.94080	1297.71875	-1036.91016	341.82849	1286.25586	619.99066	524.44995	19.67060	-117.06598	281.05368	8.17772	-843.30017	561.91193	-9.55731	-1313.72095	317.65454	25.87803
1182	9.842	965.69800	365.39694	1446.13403	-143.22758	416.05435	1298.25806	-1035.84839	342.46817	1289.02441	622.33032	528.20789	13.50156	-130.00513	282.04208	8.25946	-856.52448	563.39941	-9.21061	-1280.50854	319.76291	22.22768
1183	9.850	962.69299	362.60623	1448.78223	-141.29483	417.35522	1298.92004	-1034.77551	343.13770	1291.69946	620.99744	532.50317	8.17324	-142.89543	282.99680	8.35760	-869.84711	565.65906	-8.41634	-1244.89441	321.60492	19.84218
1184	9.858	959.79016	359.78348	1451.18677	-139.14386	418.82263	1299.65979	-1033.66895	343.80783	1294.26404	615.81610	536.58618	4.24349	-155.74878	283.84967	8.42281	-883.23645	568.29358	-7.36812	-1207.52063	323.00598	18.97978
1185	9.867	957.01917	356.89523	1453.36267	-136.80954	420.42682	1300.43884	-1032.49036	344.45605	1296.70605	607.25916	539.65045	2.10141	-168.52739	284.58417	8.43509	-896.60724	570.52551	-6.51835	-1169.05957	324.06839	19.36523
1186	9.875	954.41138	353.91699	1455.31445	-134.33778	422.13837	1301.23083	-1031.19690	345.06567	1299.01953	596.33813	541.37036	1.48866	-181.09576	285.18896	8.44025	-909.87231	572.10504	-6.06066	-1130.17761	325.03247	20.45409
1187	9.883	952.00531	350.82913	1457.04370	-131.78842	423.93158	1302.02344	-1029.75818	345.63007	1301.20349	584.04553	542.15497	1.63578	-193.26556	285.59604	8.54248	-923.01385	573.38361	-5.84891	-1091.50574	326.00995	21.84619
1188	9.892	949.84143	347.61575	1458.55847	-129.24203	425.78494	1302.81738	-1028.18042	346.15482	1303.26099	571.09302	542.66467	1.86713	-204.88245	285.73798	8.84042	-936.06995	574.60107	-5.75911	-1053.55005	326.87503	23.57477
1189	9.900	947.95325	344.27029	1459.86926	-126.80821	427.68213	1303.62097	-1026.51514	346.66486	1305.19397	557.96497	543.23010	1.93349	-215.88702	285.63477	9.37860	-949.08398	575.68359	-5.77613	-1016.63202	327.42676	25.89601
1190	9.908	946.36304	340.79950	1460.98096	-124.61857	429.61148	1304.44446	-1024.84351	347.19977	1306.99512	544.91998	543.90375	1.86171	-226.30356	285.36639	10.17098	-962.09009	576.59924	-5.83043	-980.93262	327.59479	28.80311
1191	9.917	945.08130	337.23276	1461.88647	-122.79987	431.56058	1305.29504	-1023.25952	347.78357	1308.64124	531.99768	544.72723	1.71924	-236.13672	285.01566	11.22856	-975.10126	577.51318	-5.78395	-946.50903	327.42209	31.90942
1192	9.925	944.10681	333.63367	1462.56519	-121.44980	433.50848	1306.17261	-1021.85791	348.41296	1310.09424	519.13037	545.71643	1.54419	-245.24474	284.67514	12.55741	-988.08685	578.54761	-5.59281	-913.21051	326.91211	34.74514
1193	9.933	943.42780	330.07733	1462.99402	-120.62777	435.42438	1307.06653	-1020.72949	349.07861	1311.30994	506.27942	546.79120	1.35766	-253.26357	284.45685	14.15832	-1000.99670	579.59467	-5.39058	-880.65369	325.96652	37.03491
1194	9.942	943.02539	326.60532	1463.16321	-120.35418	437.27353	1307.95129	-1019.96161	349.77081	1312.24402	493.48422	547.84619	1.18401	-259.66336	284.47003	15.98699	-1013.82086	580.50580	-5.33616	-848.36719	324.42395	38.78414
1195	9.950	942.87903	323.21588	1463.07666	-120.61470	439.02371	1308.78711	-1019.62695	350.46841	1312.85388	480.79340	548.84564	1.05927	-263.97662	284.73779	17.92943	-1026.58374	581.35852	-5.40608	-816.01257	322.09586	40.20243
1196	9.958	942.96979	319.89023	1462.73901	-121.36819	440.65088	1309.53259	-1019.76526	351.14606	1313.10303	468.18829	549.82458	0.99371	-265.99423	285.00198	20.00510	-1039.29211	582.35999	-5.42868	-783.55688	318.78992	41.51018
1197	9.967	943.27515	316.61346	1462.15186	-122.55409	442.14691	1310.16296	-1020.37714	351.78995	1312.97070	455.61115	550.82147	0.93792	-265.57230	284.61826	22.75851	-1051.94067	583.54211	-5.30826	-751.28534	314.35410	42.76580
1198	9.975	943.76031	313.37488	1461.32947	-124.09552	443.52631	1310.67810	-1021.42346	352.39755	1312.46814	443.03735	551.82861	0.81451	-262.22815	282.91992	27.22623	-1064.51648	584.74158	-5.10065	-719.60663	308.74170	43.86037
1199	9.983	944.37512	310.16138	1460.31616	-125.89614	444.82327	1311.10144	-1022.81415	352.96967	1311.66064	430.47894	552.81653	0.58769	-255.50528	279.83255	34.04884	-1076.97900	585.84009	-4.88507	-688.73828	302.10049	44.68264
1200	9.992	945.05762	306.95898	1459.19373	-127.83554	446.07971	1311.47424	-1024.39893	353.51657	1310.67822	417.93979	553.78271	0.29142	-246.25710	275.93851	42.58717	-1089.33264	586.86096	-4.68022	-658.46533	294.84296	45.28661
