# Supplementary material for: Novel Methods for Surface EMG Analysis and Exploration Based on Multi-Modal Gaussian Mixture Models
Source: PLoS One. 2016 Jun 30;11(6):e0157239. doi: 10.1371/journal.pone.0157239 (PMC4928879; doi:10.1371/journal.pone.0157239)
Supplement: S2 File — (ZIP) [file pone.0157239.s002.zip › Haf_horses_walk_data/Haf_h13_w2_emg.anc]

File_Type:	Analog R/C ASCII	Generation#:	2
Board_Type:	NI USB-6225	Polarity:	Bipolar
Trial_Name:	Susannew	Trial#:	2	Duration(Sec.):	9.999166	#Channels:	64
BitDepth:	16	PreciseRate:	1200.000000
Name	LDL	acc1x	acc1y	acc1z	GM1L	acc2x	acc2y	acc2z	GM2L	acc3x	acc3y	acc3z	GM3L	acc4x	acc4y	acc4z	LDR	acc5x	acc5y	acc5z	GM1R	acc6x	acc6y	acc6z	GM2R	acc7x	acc7y	acc7z	GM3R	acc8x	acc8y	acc8z	BLDL	acc9x	acc9y	acc9z	BGM1L	acc10x	acc10y	acc10z	BGM2L	acc11x	acc11y	acc11z	BGM3L	acc12x	acc12y	acc12z	BLDR
Rate	1200	1200	1200	1200	1200	1200	1200	1200	1200	1200	1200	1200	1200	1200	1200	1200	1200	1200	1200	1200	1200	1200	1200	1200	1200	1200	1200	1200	1200	1200	1200	1200	1200	1200	1200	1200	1200	1200	1200	1200	1200	1200	1200	1200	1200	1200	1200	1200	1200
Range	5000	5000	5000	5000	5000	5000	5000	5000	5000	5000	5000	5000	5000	5000	5000	5000	5000	5000	5000	5000	5000	5000	5000	5000	5000	5000	5000	5000	5000	5000	5000	5000	5000	5000	5000	5000	5000	5000	5000	5000	5000	5000	5000	5000	5000	5000	5000	5000	5000
0.000000	-69	-2327	-5934	-19475	15	-14322	-5082	-10439	-14	-13736	-7983	-11953	-316	-13933	-8440	-10981	-551	-1569	2278	-19753	550	-16851	3195	-19951	-206	-16140	4796	-13981	-65	-15195	5824	-11554	-151	-131	-121	-68	-63	-60	-108	34	-154	16	32	-77	-25	-58	82	-32	-4
0.000833	-86	-2411	-6008	-19451	-79	-14410	-4937	-10473	47	-13881	-7877	-11924	-376	-14069	-8285	-10968	-899	-1551	2277	-19751	-136	-16745	3283	-19648	-198	-16112	4884	-13986	-65	-15225	5941	-11714	-138	-132	-119	-68	-63	-58	-104	38	-152	12	32	-79	-23	-57	81	-29	-5
0.001667	-182	-2502	-6093	-19418	-73	-14543	-4793	-10512	116	-14032	-7762	-11885	-332	-14208	-8116	-10953	-268	-1533	2251	-19749	431	-16636	3381	-19334	-216	-16080	4970	-14007	-219	-15255	6061	-11879	-151	-129	-119	-67	-60	-57	-104	42	-134	18	34	-75	-15	-53	82	-29	-4
0.002500	-267	-2593	-6170	-19372	-91	-14658	-4637	-10556	15	-14186	-7644	-11850	-283	-14343	-7939	-10921	-17	-1510	2246	-19749	127	-16530	3490	-19006	-313	-16046	5048	-14032	-107	-15288	6185	-12052	-151	-126	-118	-67	-63	-58	-108	40	-151	18	33	-76	-22	-57	82	-31	0
0.003333	-259	-2683	-6257	-19321	-193	-14777	-4511	-10614	-113	-14341	-7520	-11819	-210	-14477	-7755	-10876	-239	-1481	2234	-19753	-282	-16429	3612	-18662	-350	-16007	5110	-14058	-90	-15321	6309	-12221	-148	-126	-118	-67	-60	-59	-107	37	-148	22	36	-76	-18	-56	82	-32	1
0.004167	-199	-2775	-6335	-19260	-145	-14900	-4378	-10671	-125	-14499	-7389	-11778	-168	-14617	-7566	-10843	-222	-1460	2224	-19760	-282	-16328	3741	-18314	-343	-15970	5165	-14093	-230	-15354	6423	-12397	-150	-128	-121	-68	-63	-59	-108	40	-153	15	33	-78	-24	-52	79	-31	-3
0.005000	-179	-2868	-6411	-19194	-117	-15029	-4251	-10727	-168	-14651	-7253	-11754	-136	-14749	-7376	-10777	-296	-1434	2216	-19766	-603	-16232	3893	-17948	-325	-15924	5224	-14129	-198	-15374	6535	-12570	-150	-129	-120	-67	-53	-60	-110	41	-150	18	30	-76	-23	-56	81	-31	-3
0.005833	-156	-2954	-6483	-19116	-163	-15146	-4115	-10783	-230	-14796	-7109	-11722	-22	-14879	-7178	-10730	-231	-1409	2206	-19771	-707	-16134	4047	-17585	-258	-15874	5275	-14174	-105	-15395	6632	-12747	-151	-130	-121	-67	-63	-59	-105	39	-155	17	33	-76	-23	-58	80	-33	-4
0.006667	-120	-3037	-6536	-19033	-98	-15273	-3989	-10840	-168	-14936	-6956	-11699	94	-15007	-6977	-10661	-208	-1403	2196	-19775	-855	-16047	4207	-17222	-227	-15818	5324	-14227	-102	-15408	6727	-12924	-153	-130	-124	-69	-64	-61	-112	67	-161	18	27	-85	-24	-61	78	-33	-7
0.007500	-94	-3094	-6583	-18950	-94	-15389	-3867	-10895	-126	-15064	-6798	-11686	32	-15134	-6788	-10584	-323	-1372	2186	-19775	-819	-15953	4380	-16851	-208	-15749	5373	-14283	-79	-15412	6805	-13098	-149	-126	-118	-65	-65	-60	-107	39	-150	19	33	-76	-27	-59	80	-31	-3
0.008333	-93	-3179	-6610	-18866	-27	-15495	-3743	-10936	-121	-15181	-6635	-11696	97	-15247	-6594	-10494	108	-1357	2169	-19771	-788	-15868	4560	-16481	-133	-15690	5415	-14351	-121	-15406	6872	-13272	-120	-125	-120	-67	-62	-59	-109	38	-153	18	30	-78	-23	-57	82	-30	-3
0.009167	-120	-3237	-6627	-18783	-3	-15589	-3623	-10979	-87	-15285	-6471	-11668	230	-15359	-6408	-10397	-279	-1349	2153	-19765	-1601	-15776	4747	-16116	-156	-15619	5462	-14421	-112	-15396	6922	-13449	-152	-128	-118	-66	-62	-59	-107	40	-150	20	33	-75	-17	-58	82	-30	-4
0.010000	-139	-3294	-6628	-18710	-64	-15673	-3510	-11017	-132	-15391	-6309	-11669	16	-15468	-6228	-10292	-149	-1344	2128	-19753	-639	-15690	4937	-15761	-137	-15548	5505	-14504	-94	-15374	6957	-13623	-151	-125	-118	-65	-64	-59	-104	40	-154	18	29	-74	-22	-57	84	-29	-1
0.010833	-166	-3360	-6619	-18646	-59	-15743	-3401	-11048	-203	-15449	-6148	-11676	-277	-15565	-6057	-10180	-57	-1345	2104	-19741	-888	-15610	5133	-15410	-118	-15468	5546	-14595	-52	-15346	6982	-13804	-150	-130	-122	-64	-61	-56	-105	40	-153	17	34	-75	-22	-56	89	-28	-5
0.011667	-211	-3379	-6592	-18593	-24	-15794	-3298	-11075	-219	-15505	-5990	-11687	-271	-15658	-5864	-10058	-255	-1347	2085	-19725	-992	-15516	5326	-15075	-167	-15392	5586	-14696	-41	-15316	6997	-13986	-150	-127	-122	-70	-68	-56	-108	61	-153	16	32	-77	-22	-58	81	-30	-4
0.012500	-160	-3419	-6553	-18553	-93	-15828	-3203	-11101	-191	-15552	-5831	-11701	-105	-15736	-5730	-9936	-239	-1356	2061	-19702	-1043	-15429	5517	-14760	-198	-15311	5626	-14813	-53	-15274	6999	-14170	-150	-129	-125	-67	-64	-59	-109	40	-151	19	34	-77	-26	-55	81	-29	-4
0.013333	-161	-3431	-6503	-18530	23	-15845	-3116	-11117	-190	-15597	-5680	-11720	-57	-15801	-5573	-9801	-13	-1365	2047	-19680	-974	-15339	5713	-14432	-108	-15231	5667	-14927	-178	-15231	7000	-14351	-152	-127	-120	-84	-51	-57	-105	39	-153	20	32	-78	-24	-57	85	-29	-4
0.014167	-196	-3448	-6447	-18522	-44	-15839	-3024	-11131	-183	-15596	-5528	-11727	-77	-15850	-5421	-9664	-355	-1379	2043	-19657	-1358	-15242	5903	-14131	-116	-15147	5710	-15054	-270	-15179	6999	-14538	-152	-127	-119	-65	-63	-57	-103	40	-151	7	34	-70	-19	-53	79	-30	0
0.015000	-180	-3456	-6384	-18525	-118	-15813	-2944	-11145	-96	-15581	-5381	-11752	-86	-15884	-5276	-9524	-332	-1396	2033	-19629	-647	-15150	6085	-13848	-196	-15062	5753	-15195	-263	-15128	6992	-14724	-150	-122	-121	-64	-62	-57	-108	40	-151	18	33	-76	-24	-59	85	-29	0
0.015833	-181	-3467	-6317	-18549	9	-15775	-2875	-11155	-36	-15575	-5238	-11755	-184	-15901	-5132	-9377	96	-1417	2035	-19603	-632	-15053	6263	-13579	-162	-14978	5800	-15335	-168	-15068	6993	-14908	-147	-125	-118	-63	-63	-60	-105	42	-151	21	36	-73	-19	-56	85	-27	0
0.016667	-164	-3468	-6248	-18578	-30	-15718	-2808	-11157	-38	-15543	-5098	-11763	-257	-15889	-4988	-9226	-133	-1450	2049	-19576	-1132	-14959	6436	-13329	-102	-14895	5847	-15489	-77	-15012	6994	-15097	-148	-126	-119	-65	-63	-59	-105	39	-164	44	37	-76	-22	-60	84	-29	-3
0.017500	-161	-3470	-6188	-18625	-9	-15647	-2746	-11159	-40	-15503	-4958	-11767	-199	-15871	-4843	-9074	-320	-1469	2079	-19550	-997	-14858	6595	-13094	-95	-14811	5905	-15647	-235	-14946	7010	-15289	-151	-127	-117	-63	-63	-60	-104	39	-150	18	36	-74	-22	-55	86	-28	0
0.018333	-171	-3470	-6125	-18678	9	-15566	-2693	-11164	-18	-15449	-4820	-11769	-168	-15827	-4698	-8921	-222	-1495	2097	-19534	-939	-14757	6746	-12875	-67	-14722	5963	-15809	-252	-14880	7028	-15479	-132	-128	-122	-63	-61	-57	-104	39	-151	18	34	-75	-25	-57	84	-30	-4
0.019167	-156	-3471	-6068	-18740	-32	-15472	-2642	-11164	-1	-15388	-4674	-11756	-112	-15764	-4552	-8767	-28	-1526	2131	-19513	-693	-14657	6883	-12676	-99	-14632	6035	-15972	-167	-14814	7064	-15666	-151	-125	-116	-64	-62	-58	-104	35	-151	20	33	-74	-21	-56	85	-38	-3
0.020000	-132	-3471	-6016	-18801	-14	-15373	-2590	-11160	32	-15318	-4527	-11739	-79	-15680	-4404	-8621	5	-1559	2172	-19501	-710	-14555	7016	-12488	-101	-14542	6113	-16136	-196	-14751	7102	-15853	-156	-126	-118	-53	-66	-62	-105	42	-152	21	35	-73	-22	-57	85	-29	-3
0.020833	-85	-3474	-5970	-18872	-22	-15272	-2546	-11161	58	-15240	-4376	-11709	-160	-15579	-4250	-8464	-270	-1592	2216	-19488	-761	-14454	7140	-12299	-97	-14448	6202	-16301	-185	-14678	7163	-16034	-147	-122	-117	-62	-59	-57	-103	42	-151	21	34	-72	-21	-53	88	-31	0
0.021667	-86	-3472	-5927	-18936	23	-15163	-2498	-11153	80	-15157	-4221	-11679	-213	-15462	-4096	-8320	247	-1627	2264	-19480	-333	-14351	7259	-12157	-90	-14345	6302	-16460	-222	-14601	7233	-16207	-148	-124	-115	-85	-61	-57	-101	26	-151	22	37	-70	-15	-51	86	-28	-5
0.022500	-56	-3477	-5888	-18996	55	-15057	-2451	-11145	-4	-15072	-4062	-11620	-148	-15334	-3938	-8177	78	-1659	2309	-19479	-1310	-14255	7362	-12022	-137	-14248	6409	-16609	-231	-14531	7309	-16381	-147	-124	-117	-63	-59	-58	-104	42	-152	19	34	-63	-21	-53	86	-19	2
0.023333	-6	-3473	-5856	-19052	-16	-14955	-2407	-11134	-19	-14983	-3900	-11556	20	-15202	-3784	-8049	-235	-1698	2347	-19483	-755	-14159	7462	-11898	-131	-14141	6529	-16775	-105	-14452	7395	-16549	-155	-128	-121	-67	-63	-59	-105	38	-151	18	35	-78	-19	-56	81	-29	0
0.024167	6	-3473	-5821	-19102	-15	-14859	-2347	-11124	24	-14890	-3738	-11494	74	-15064	-3621	-7922	25	-1730	2386	-19492	-722	-14063	7560	-11786	-102	-14033	6661	-16925	-87	-14373	7497	-16699	-151	-129	-118	-69	-61	-59	-107	36	-149	17	32	-79	-19	-56	81	-32	0
0.025000	-78	-3467	-5787	-19140	-72	-14759	-2286	-11115	-8	-14792	-3566	-11412	35	-14925	-3461	-7809	-36	-1761	2416	-19501	-1102	-13972	7656	-11684	-127	-13925	6805	-17064	-245	-14292	7605	-16843	-152	-129	-120	-70	-61	-60	-102	39	-151	15	33	-75	-24	-57	84	-28	-3
0.025833	-146	-3454	-5746	-19159	-103	-14669	-2212	-11088	-47	-14701	-3399	-11319	43	-14782	-3303	-7700	3	-1789	2450	-19507	-1778	-13881	7754	-11598	-230	-13809	6958	-17193	-317	-14203	7717	-16977	-152	-127	-118	-63	-64	-60	-104	38	-153	18	36	-77	-25	-53	84	-25	0
0.026667	-92	-3436	-5701	-19166	-7	-14583	-2132	-11067	-27	-14604	-3228	-11216	143	-14655	-3145	-7608	-45	-1805	2469	-19524	-2592	-13798	7849	-11521	-190	-13687	7122	-17314	-204	-14117	7835	-17098	-149	-126	-104	-66	-65	-58	-103	39	-153	12	34	-75	-22	-57	82	-29	-1
0.027500	-49	-3410	-5654	-19155	-56	-14503	-2046	-11046	-3	-14512	-3058	-11104	96	-14524	-2989	-7524	-345	-1837	2482	-19538	-2795	-13718	7951	-11460	-170	-13566	7293	-17428	-131	-14023	7958	-17201	-149	-127	-119	-64	-60	-58	-102	41	-150	20	36	-75	-21	-55	88	-27	1
0.028333	-99	-3381	-5604	-19126	-161	-14430	-1944	-11019	10	-14418	-2895	-10984	-62	-14407	-2838	-7458	-154	-1856	2495	-19556	-1806	-13640	8058	-11408	-241	-13443	7480	-17526	-248	-13927	8084	-17305	-148	-125	-120	-68	-61	-60	-105	39	-150	18	35	-73	-19	-52	81	-27	1
0.029167	-96	-3336	-5546	-19073	-93	-14365	-1832	-10990	-83	-14331	-2740	-10863	8	-14306	-2699	-7412	278	-1874	2504	-19575	-1130	-13566	8166	-11368	-186	-13320	7665	-17613	-387	-13829	8205	-17371	-146	-121	-121	-64	-62	-57	-105	42	-148	-1	34	-68	-21	-58	81	-47	1
0.030000	-90	-3285	-5490	-18998	-121	-14307	-1720	-10966	-105	-14243	-2595	-10736	60	-14220	-2559	-7372	63	-1890	2508	-19594	-1107	-13504	8283	-11342	-177	-13199	7856	-17690	-319	-13732	8335	-17427	-147	-125	-121	-68	-59	-57	-105	40	-150	18	35	-77	-21	-53	85	-28	-3
0.030833	-98	-3226	-5430	-18906	-154	-14257	-1589	-10938	-74	-14167	-2457	-10613	42	-14151	-2435	-7356	190	-1908	2510	-19620	-762	-13444	8401	-11332	-268	-13069	8051	-17757	-276	-13630	8455	-17478	-151	-126	-119	-68	-63	-59	-107	41	-150	16	36	-51	-22	-58	79	-32	-1
0.031667	-127	-3166	-5371	-18790	-151	-14214	-1476	-10916	-115	-14097	-2338	-10486	80	-14098	-2315	-7360	132	-1930	2509	-19643	-504	-13392	8529	-11334	-289	-12976	8243	-17813	-385	-13531	8584	-17507	-153	-129	-124	-70	-62	-68	-107	37	-159	12	33	-77	-26	-60	80	-33	-6
0.032500	-151	-3092	-5313	-18659	-172	-14179	-1314	-10886	-96	-14027	-2230	-10375	76	-14060	-2209	-7377	45	-1945	2517	-19668	-156	-13342	8666	-11344	-185	-12865	8441	-17855	-348	-13426	8711	-17522	-154	-128	-126	-72	-65	-59	-104	38	-152	15	32	-77	-21	-59	79	-31	-6
0.033333	-198	-3013	-5253	-18495	-173	-14148	-1168	-10845	-176	-13965	-2131	-10257	19	-14031	-2111	-7410	285	-1964	2526	-19693	-23	-13301	8804	-11373	-177	-12763	8640	-17887	-273	-13321	8841	-17515	-153	-128	-156	-69	-64	-61	-108	36	-154	13	34	-75	-24	-57	80	-33	0
0.034167	-197	-2929	-5194	-18318	-163	-14120	-1022	-10804	-163	-13903	-2046	-10151	-66	-14019	-2025	-7462	35	-1981	2542	-19725	-3	-13258	8954	-11406	-215	-12666	8836	-17903	-371	-13216	8973	-17493	-151	-127	-122	-67	-63	-57	-102	49	-153	17	38	-78	-25	-57	81	-30	-3
0.035000	-173	-2859	-5147	-18119	-122	-14101	-880	-10752	-118	-13852	-1981	-10047	-134	-14018	-1947	-7524	273	-1996	2560	-19742	769	-13224	9105	-11454	-184	-12577	9029	-17912	-308	-13112	9109	-17454	-146	-109	-119	-65	-63	-55	-102	43	-151	18	35	-74	-22	-57	85	-27	2
0.035833	-394	-2770	-5098	-17911	-45	-14090	-742	-10697	-164	-13810	-1931	-9961	-87	-14030	-1889	-7612	193	-2024	2581	-19776	78	-13192	9258	-11517	-183	-12498	9215	-17910	-240	-13010	9242	-17407	-147	-127	-121	-66	-60	-57	-103	45	-149	19	36	-74	-19	-58	84	-29	-3
0.036667	-762	-2697	-5060	-17695	-84	-14087	-614	-10635	-96	-13777	-1902	-9907	-202	-14086	-1839	-7712	-273	-2047	2607	-19806	364	-13166	9412	-11589	-260	-12428	9398	-17898	-285	-12910	9381	-17342	-146	-122	-119	-60	-60	-56	-105	43	-143	17	32	-74	-18	-53	79	-29	1
0.037500	-772	-2634	-5037	-17474	-72	-14088	-494	-10563	-64	-13750	-1879	-9821	-214	-14079	-1799	-7827	0	-2078	2634	-19837	997	-13143	9565	-11669	-258	-12365	9580	-17873	-258	-12811	9519	-17258	-144	-125	-122	-66	-62	-57	-103	45	-147	11	37	-73	-18	-60	84	-29	2
0.038333	-615	-2576	-5021	-17266	-83	-14101	-389	-10485	-77	-13733	-1877	-9771	-246	-14110	-1769	-7948	-181	-2110	2655	-19869	851	-13122	9720	-11764	-126	-12302	9749	-17842	-166	-12716	9665	-17163	-146	-124	-119	-68	-60	-55	-103	45	-149	20	34	-77	-22	-59	80	-30	2
0.039167	-577	-2529	-5018	-17042	-79	-14117	-293	-10387	-38	-13723	-1881	-9733	-331	-14145	-1746	-8082	-88	-2151	2675	-19890	1221	-13103	9869	-11869	-53	-12270	9915	-17795	-171	-12621	9811	-17050	-148	-127	-121	-70	-63	-57	-103	42	-149	16	33	-73	-30	-59	80	-26	2
0.040000	-500	-2494	-5025	-16846	6	-14133	-210	-10314	-17	-13724	-1901	-9714	-245	-14183	-1731	-8222	-111	-2189	2692	-19943	1459	-13088	10011	-11981	-133	-12236	10069	-17736	-146	-12534	9957	-16920	-152	-132	-125	-68	-60	-60	-104	38	-154	12	29	-78	-28	-63	79	-33	-7
0.040833	-425	-2479	-5047	-16668	4	-14159	-136	-10184	-60	-13733	-1922	-9706	-164	-14217	-1721	-8362	-203	-2235	2702	-19979	900	-13073	10156	-12098	-235	-12198	10222	-17657	-84	-12443	10110	-16772	-148	-125	-122	-63	-62	-60	-108	41	-148	17	34	-74	-21	-62	80	-31	0
0.041667	-311	-2472	-5075	-16515	-83	-14185	-64	-10067	-43	-13745	-1941	-9712	-83	-14252	-1711	-8501	-277	-2274	2710	-20012	1113	-13055	10281	-12220	-176	-12172	10363	-17566	-113	-12356	10259	-16611	-146	-125	-120	-66	-62	-57	-104	41	-148	19	33	-79	-21	-63	79	-31	0
0.042500	-233	-2480	-5116	-16403	17	-14209	-15	-9950	6	-13767	-1967	-9730	-92	-14278	-1699	-8635	171	-2319	2698	-20038	1806	-13043	10404	-12349	-84	-12150	10499	-17457	-91	-12271	10413	-16414	-145	-124	-119	-66	-60	-60	-103	40	-148	18	49	-76	-15	-60	87	-29	2
0.043333	-218	-2503	-5181	-16324	-6	-14234	34	-9836	18	-13796	-1995	-9770	-243	-14302	-1688	-8762	67	-2371	2680	-20083	1316	-13027	10515	-12494	-43	-12129	10627	-17340	-112	-12193	10562	-16201	-145	-126	-125	-65	-59	-58	-103	43	-151	15	35	-75	-18	-61	82	-29	2
0.044167	-203	-2535	-5236	-16288	-82	-14266	73	-9728	35	-13837	-2021	-9822	-87	-14321	-1668	-8880	-66	-2421	2647	-20121	1337	-13018	10609	-12637	-55	-12113	10747	-17198	-158	-12117	10712	-15982	-152	-127	-120	-66	-63	-62	-114	36	-150	17	37	-78	-22	-60	80	-32	-3
0.045000	-356	-2585	-5316	-16294	-63	-14291	114	-9628	17	-13880	-2041	-9890	-103	-14338	-1650	-8987	7	-2470	2596	-20155	1435	-13009	10699	-12788	-96	-12093	10858	-17042	-196	-12050	10854	-15735	-147	-137	-124	-69	-63	-60	-103	38	-150	18	34	-79	-22	-60	80	-31	-3
0.045833	-706	-2623	-5402	-16337	-111	-14321	153	-9531	18	-13922	-2058	-9963	-239	-14346	-1620	-9080	16	-2512	2532	-20181	1374	-13001	10775	-12942	-119	-12074	10967	-16863	-183	-11969	10997	-15461	-150	-125	-120	-66	-64	-58	-107	40	-154	18	36	-77	-22	-57	84	-28	-1
0.046667	-722	-2664	-5504	-16420	-74	-14345	192	-9448	-5	-13957	-2074	-10054	-136	-14353	-1582	-9158	229	-2553	2463	-20210	1467	-12994	10843	-13097	-109	-12051	11069	-16669	-146	-11902	11129	-15169	-150	-126	-122	-65	-57	-58	-100	41	-151	18	33	-75	-21	-58	82	-32	-4
0.047500	-543	-2701	-5615	-16533	-21	-14372	229	-9383	-9	-14010	-2083	-10155	-113	-14344	-1532	-9225	39	-2589	2377	-20237	1169	-12995	10897	-13262	-156	-12024	11165	-16456	-172	-11836	11259	-14856	-150	-126	-119	-65	-62	-60	-104	37	-135	17	33	-74	-23	-56	77	-30	0
0.048333	-421	-2730	-5736	-16673	-41	-14415	270	-9328	21	-14049	-2091	-10271	-146	-14336	-1478	-9277	-43	-2614	2282	-20263	1563	-12997	10947	-13432	-120	-11995	11257	-16230	-164	-11774	11372	-14530	-151	-131	-122	-66	-63	-62	-112	37	-152	17	33	-76	-23	-60	80	-29	-3
0.049167	-325	-2742	-5864	-16832	-26	-14422	306	-9294	-68	-14084	-2094	-10394	-145	-14325	-1411	-9311	185	-2625	2221	-20282	1005	-13003	10997	-13602	-109	-11959	11343	-15987	-127	-11711	11487	-14175	-149	-127	-121	-65	-61	-59	-104	40	-152	16	33	-79	-10	-61	82	-30	0
0.050000	-280	-2740	-6004	-16980	-69	-14446	350	-9271	-120	-14104	-2096	-10528	-259	-14307	-1333	-9341	-345	-2628	2079	-20302	515	-13012	11042	-13777	-80	-11916	11424	-15736	-147	-11652	11586	-13809	-149	-131	-127	-69	-62	-60	-104	40	-148	15	33	-77	-19	-56	82	-30	-1
0.050833	-162	-2711	-6149	-17164	19	-14472	392	-9268	-172	-14122	-2099	-10663	-308	-14284	-1250	-9356	59	-2609	1975	-20319	1157	-13018	11082	-13955	-77	-11873	11505	-15474	-129	-11591	11679	-13426	-150	-127	-122	-67	-61	-60	-107	28	-152	18	33	-76	-22	-56	77	-31	2
0.051667	-87	-2662	-6302	-17322	-31	-14499	431	-9281	-264	-14127	-2101	-10811	-373	-14258	-1162	-9364	-46	-2585	1872	-20326	653	-13033	11120	-14136	-121	-11817	11579	-15202	-167	-11531	11759	-13029	-134	-129	-125	-62	-65	-59	-109	38	-152	18	32	-77	-24	-56	80	-31	-4
0.052500	-31	-2585	-6459	-17461	-46	-14525	469	-9310	-215	-14120	-2107	-10960	-280	-14226	-1071	-9368	-60	-2537	1773	-20333	610	-13045	11161	-14320	-153	-11761	11645	-14924	-222	-11470	11831	-12615	-150	-130	-126	-67	-64	-60	-108	37	-159	12	29	-78	-25	-51	81	-30	-3
0.053333	63	-2490	-6629	-17573	-92	-14536	503	-9349	-178	-14102	-2108	-11108	-173	-14194	-978	-9368	76	-2470	1679	-20334	709	-13054	11201	-14506	-195	-11700	11693	-14640	-76	-11386	11877	-12193	-149	-131	-125	-68	-65	-62	-108	38	-151	18	33	-77	-21	-55	79	-30	-3
0.054167	107	-2370	-6784	-17647	-31	-14573	529	-9396	-130	-14070	-2110	-11230	-298	-14159	-883	-9367	-41	-2383	1600	-20329	446	-13055	11243	-14691	-200	-11633	11765	-14353	-129	-11346	11943	-11757	-150	-126	-121	-65	-64	-59	-107	39	-150	18	33	-77	-22	-58	80	-27	0
0.055000	138	-2230	-6965	-17685	0	-14594	555	-9449	-83	-14028	-2108	-11397	-420	-14120	-792	-9367	-379	-2273	1531	-20322	277	-13050	11288	-14875	-164	-11559	11811	-14063	-182	-11271	11987	-11309	-148	-128	-119	-64	-61	-59	-107	44	-147	21	36	-70	-16	-51	82	-27	3
0.055833	175	-2076	-7102	-17683	-65	-14611	566	-9516	-126	-13977	-2108	-11539	-367	-14086	-715	-9376	-23	-2148	1468	-20312	1194	-13038	11324	-15066	-126	-11487	11840	-13780	-19	-11204	12018	-10849	-148	-128	-120	-65	-59	-58	-108	39	-150	19	36	-73	-5	-59	81	-30	0
0.056667	217	-1919	-7252	-17643	-34	-14624	562	-9578	-111	-13946	-2107	-11672	-427	-14037	-644	-9388	-101	-2011	1415	-20300	745	-13021	11360	-15250	-85	-11416	11853	-13497	9	-11128	12040	-10384	-153	-132	-121	-67	-66	-65	-112	37	-150	16	33	-78	-24	-58	80	-31	0
0.057500	214	-1751	-7387	-17568	8	-14629	557	-9643	-111	-13858	-2098	-11800	-353	-14010	-578	-9411	-152	-1852	1380	-20279	301	-12987	11400	-15431	-107	-11338	11859	-13209	-93	-11044	12057	-9907	-150	-127	-120	-66	-62	-63	-108	40	-151	17	35	-81	-19	-59	80	-32	0
0.058333	211	-1586	-7510	-17458	-17	-14618	541	-9705	-116	-13787	-2082	-11911	-304	-13962	-523	-9432	-104	-1687	1351	-20255	464	-12930	11434	-15625	-205	-11260	11842	-12933	-155	-10955	12065	-9420	-150	-127	-121	-67	-58	-62	-108	38	-155	16	35	-74	-22	-58	81	-31	-6
0.059167	216	-1426	-7603	-17326	-40	-14598	515	-9764	-133	-13715	-2060	-12016	-449	-13914	-486	-9467	-152	-1503	1331	-20228	530	-12863	11462	-15792	-148	-11173	11809	-12658	-107	-10858	12066	-8931	-150	-130	-120	-65	-60	-62	-105	40	-150	15	35	-75	-21	-58	80	-30	-1
0.060000	183	-1290	-7673	-17187	-116	-14561	468	-9822	-51	-13638	-2028	-12096	-545	-13859	-460	-9508	19	-1312	1318	-20197	559	-12783	11492	-15972	-184	-11089	11765	-12413	-156	-10755	12060	-8430	-150	-129	-122	-65	-62	-62	-109	39	-152	16	33	-78	-21	-58	80	-31	-3
0.060833	171	-1150	-7712	-17043	-60	-14510	429	-9873	-33	-13562	-1988	-12167	-523	-13795	-451	-9563	-14	-1115	1309	-20166	218	-12698	11517	-16147	-274	-10992	11701	-12123	-214	-10634	12047	-7928	-150	-130	-122	-65	-61	-59	-109	40	-148	16	37	-75	-17	-59	80	-29	0
0.061667	172	-1037	-7717	-16911	5	-14438	371	-9925	-7	-13486	-1942	-12220	-520	-13725	-456	-9623	-21	-911	1302	-20129	463	-12572	11534	-16319	-305	-10894	11620	-11863	-150	-10508	12024	-7422	-146	-126	-119	-65	-59	-60	-104	43	-152	16	33	-75	-18	-57	82	-29	2
0.062500	158	-951	-7688	-16806	-31	-14355	309	-9965	151	-13408	-1885	-12259	-543	-13643	-477	-9694	346	-713	1295	-20093	273	-12444	11551	-16489	-235	-10783	11529	-11612	-223	-10367	12003	-6921	-146	-127	-122	-65	-59	-58	-101	43	-147	20	34	-74	-19	-60	82	-28	4
0.063333	149	-879	-7622	-16732	-53	-14254	233	-10008	139	-13338	-1825	-12285	-491	-13551	-509	-9773	-225	-520	1281	-20056	-500	-12305	11564	-16658	-178	-10669	11404	-11368	-117	-10215	11980	-6423	-148	-126	-119	-64	-59	-55	-102	40	-151	19	36	-75	-22	-57	81	-34	0
0.064167	130	-844	-7521	-16702	-73	-14122	150	-10050	94	-13260	-1750	-12296	-329	-13450	-563	-9866	87	-332	1260	-20022	433	-12163	11572	-16833	-211	-10545	11305	-11131	-53	-10055	11928	-5939	-148	-130	-122	-67	-63	-62	-104	16	-151	15	35	-77	-22	-61	82	-31	-1
0.065000	121	-824	-7384	-16720	-111	-13990	62	-10089	170	-13188	-1701	-12301	-437	-13341	-623	-9962	118	-152	1238	-19983	-29	-12009	11581	-17000	-217	-10413	11182	-10908	-9	-9886	11883	-5464	-152	-130	-121	-73	-64	-64	-109	40	-152	16	32	-81	-27	-63	79	-33	-3
0.065833	110	-827	-7220	-16786	15	-13825	-26	-10127	133	-13115	-1640	-12290	-405	-13214	-692	-10060	38	16	1208	-19955	-95	-11844	11593	-17159	-149	-10271	11056	-10686	-44	-9695	11836	-5002	-153	-127	-125	-69	-63	-61	-105	41	-152	17	34	-76	-23	-60	80	-31	0
0.066667	86	-839	-7029	-16888	-18	-13652	-101	-10166	92	-13033	-1581	-12272	-368	-13074	-769	-10160	-8	173	1178	-19907	-43	-11678	11597	-17314	-107	-10120	10927	-10473	-188	-9504	11783	-4557	-151	-131	-121	-70	-63	-60	-99	40	-153	16	34	-78	-24	-59	79	-32	-8
0.067500	67	-865	-6826	-17037	-8	-13470	-210	-10204	70	-12954	-1527	-12246	-310	-12930	-859	-10259	-4	333	1143	-19869	-374	-11514	11606	-17464	-116	-9959	10805	-10266	-207	-9297	11731	-4149	-149	-125	-119	-68	-64	-60	-79	42	-133	17	40	-76	-22	-57	82	-32	-4
0.068333	43	-896	-6612	-17214	-52	-13281	-302	-10241	-43	-12868	-1489	-12227	-365	-12783	-953	-10359	-427	447	1108	-19835	-1598	-11343	11612	-17602	-172	-9795	10680	-10073	-257	-9092	11675	-3764	-147	-122	-120	-66	-61	-56	-102	43	-149	18	34	-76	-21	-57	82	-31	-3
0.069167	76	-920	-6409	-17418	-77	-13086	-395	-10283	-128	-12777	-1461	-12198	-457	-12626	-1049	-10464	-110	558	1074	-19798	-1442	-11176	11610	-17732	-129	-9624	10568	-9887	-221	-8881	11618	-3407	-148	-127	-119	-66	-62	-57	-105	25	-147	16	36	-75	-22	-57	86	-29	0
0.070000	77	-943	-6239	-17631	-84	-12888	-480	-10328	-148	-12686	-1452	-12181	-414	-12477	-1158	-10537	35	658	1043	-19765	-1411	-11012	11611	-17848	-184	-9451	10461	-9712	-126	-8690	11561	-3093	-147	-127	-121	-65	-62	-56	-107	38	-148	18	36	-75	-22	-55	81	-31	0
0.070833	5	-951	-6043	-17840	-197	-12699	-570	-10376	-272	-12585	-1461	-12168	-349	-12330	-1265	-10620	-258	744	1020	-19730	-1526	-10856	11607	-17947	-216	-9279	10360	-9545	-119	-8466	11507	-2806	-148	-125	-121	-66	-64	-60	-104	34	-152	19	34	-77	-25	-61	85	-30	0
0.071667	25	-945	-5895	-18033	-137	-12517	-649	-10421	-293	-12480	-1492	-12159	-309	-12186	-1377	-10689	-224	815	1003	-19700	-1314	-10693	11596	-18031	-153	-9104	10272	-9382	-42	-8263	11452	-2560	-144	-122	-119	-65	-65	-57	-104	42	-149	19	35	-74	-19	-56	81	-32	-4
0.072500	24	-918	-5783	-18206	-72	-12331	-730	-10470	-181	-12375	-1543	-12159	-301	-12052	-1469	-10768	-198	872	1001	-19651	-1075	-10538	11577	-18096	-151	-8937	10188	-9229	-67	-8066	11401	-2352	-152	-127	-122	-68	-64	-59	-108	39	-163	17	34	-102	-27	-58	81	-30	-7
0.073333	-45	-854	-5706	-18340	-82	-12160	-804	-10518	-218	-12261	-1620	-12167	-251	-11935	-1598	-10791	-186	918	1004	-19642	-768	-10383	11548	-18139	-173	-8773	10116	-9083	-4	-7880	11356	-2196	-156	-131	-125	-70	-64	-63	-105	36	-153	17	32	-78	-24	-59	79	-38	-7
0.074167	-47	-784	-5663	-18437	-114	-12004	-872	-10569	-212	-12143	-1715	-12187	-141	-11829	-1711	-10823	-180	956	1028	-19611	-802	-10228	11516	-18160	-176	-8608	10053	-8943	49	-7705	11319	-2056	-149	-126	-116	-75	-64	-59	-102	47	-152	19	34	-76	-24	-53	86	-30	0
0.075000	-51	-671	-5654	-18484	-132	-11849	-929	-10608	-63	-12022	-1822	-12199	-151	-11735	-1804	-10840	-429	985	1059	-19578	-541	-10073	11476	-18160	-119	-8450	9999	-8805	-36	-7543	11296	-1968	-150	-127	-122	-65	-60	-53	-103	42	-151	21	37	-73	-22	-55	84	-29	-4
0.075833	-67	-533	-5668	-18490	3	-11719	-986	-10653	9	-11903	-1958	-12217	-182	-11662	-1904	-10846	-59	1008	1104	-19547	-380	-9918	11421	-18137	-138	-8307	9947	-8680	-91	-7397	11256	-1912	-149	-126	-120	-64	-63	-57	-104	41	-153	21	34	-76	-21	-53	86	-24	1
0.076667	-127	-369	-5715	-18453	-33	-11603	-1031	-10690	6	-11786	-2107	-12237	-186	-11610	-1998	-10845	-440	1016	1153	-19522	-1305	-9763	11358	-18096	-215	-8166	9905	-8561	-43	-7266	11239	-1899	-149	-126	-112	-68	-65	-56	-102	41	-150	22	33	-76	-22	-53	86	-29	2
0.077500	-136	-180	-5777	-18381	-61	-11490	-1082	-10730	8	-11676	-2275	-12260	-227	-11569	-2088	-10834	-437	1023	1208	-19486	42	-9604	11284	-18036	-225	-8037	9860	-8448	-24	-7151	11214	-1921	-152	-127	-118	-62	-62	-56	-126	40	-154	40	34	-75	-25	-56	85	-29	-3
0.078333	-77	17	-5857	-18277	-82	-11396	-1126	-10771	11	-11569	-2447	-12274	-260	-11549	-2170	-10809	-283	1017	1262	-19460	1110	-9444	11199	-17958	-263	-7911	9821	-8337	-49	-7046	11198	-1979	-149	-126	-119	-63	-63	-55	-108	41	-150	23	35	-73	-19	-55	81	-30	-1
0.079167	-73	251	-5932	-18145	-135	-11309	-1167	-10805	-68	-11470	-2633	-12287	-283	-11546	-2251	-10778	-418	1015	1313	-19426	1961	-9274	11105	-17860	-326	-7793	9778	-8243	-153	-6957	11180	-2065	-150	-125	-118	-64	-62	-59	-104	47	-146	21	36	-75	-21	-57	84	-27	1
0.080000	-68	488	-6012	-18003	-107	-11246	-1211	-10839	-110	-11383	-2818	-12285	-306	-11552	-2322	-10741	-344	1006	1356	-19393	1551	-9105	11005	-17750	-393	-7677	9740	-8155	-165	-6880	11168	-2189	-147	-126	-116	-68	-64	-58	-104	42	-146	23	37	-75	-19	-56	84	-28	1
0.080833	-111	734	-6084	-17857	-26	-11167	-1246	-10873	-46	-11304	-3008	-12276	-195	-11571	-2398	-10697	-156	995	1387	-19366	1309	-8931	10901	-17626	-363	-7573	9695	-8078	-170	-6807	11150	-2346	-148	-125	-120	-65	-62	-56	-104	45	-147	34	36	-72	-21	-57	66	-31	1
0.081667	-183	981	-6145	-17716	-126	-11102	-1288	-10907	-91	-11237	-3195	-12258	-85	-11591	-2469	-10649	-468	987	1395	-19333	724	-8760	10786	-17493	-324	-7471	9650	-8016	-367	-6744	11128	-2533	-160	-125	-119	-65	-66	-60	-105	40	-156	18	36	-76	-26	-58	79	-29	-5
0.082500	-199	1219	-6193	-17593	-152	-11054	-1333	-10942	-107	-11182	-3373	-12232	-109	-11622	-2543	-10591	-308	985	1388	-19301	1008	-8589	10677	-17347	-272	-7369	9607	-7965	-294	-6677	11102	-2754	-148	-127	-117	-67	-61	-53	-102	44	-172	22	37	-79	-21	-56	82	-27	-4
0.083333	-198	1437	-6226	-17486	-78	-11000	-1381	-10976	-141	-11135	-3542	-12191	-88	-11652	-2617	-10527	80	987	1352	-19267	866	-8411	10560	-17198	-253	-7273	9559	-7931	-93	-6617	11067	-3002	-147	-126	-121	-66	-61	-57	-103	43	-151	16	35	-75	-22	-58	82	-26	-1
0.084167	-162	1673	-6251	-17407	-136	-10954	-1431	-11014	-158	-11103	-3703	-12143	-103	-11686	-2702	-10464	44	987	1289	-19236	294	-8241	10442	-17040	-231	-7175	9510	-7913	-134	-6555	11024	-3286	-152	-130	-124	-84	-63	-58	-88	41	-151	19	34	-76	-22	-56	82	-31	-3
0.085000	-170	1880	-6261	-17349	-100	-10914	-1490	-11057	-142	-11086	-3853	-12089	-160	-11718	-2796	-10392	119	1002	1198	-19203	209	-8075	10326	-16871	-171	-7080	9461	-7915	6	-6491	10967	-3600	-150	-127	-124	-66	-65	-58	-105	42	-150	19	34	-79	-24	-57	81	-27	2
0.085833	-211	2063	-6265	-17316	-65	-10875	-1558	-11104	-227	-11071	-3983	-12029	-202	-11745	-2903	-10317	209	1031	1085	-19173	-75	-7913	10218	-16698	-264	-6979	9420	-7926	34	-6424	10904	-3941	-147	-128	-120	-67	-62	-60	-103	42	-149	20	34	-76	-23	-60	87	-26	0
0.086667	-206	2228	-6268	-17300	-62	-10841	-1631	-11157	-172	-11072	-4108	-11975	-42	-11768	-3021	-10246	206	1063	942	-19144	-143	-7756	10110	-16521	-276	-6882	9375	-7964	-121	-6351	10809	-4320	-149	-138	-119	-66	-65	-60	-107	42	-151	18	35	-76	-23	-60	81	-26	0
0.087500	-153	2366	-6277	-17299	-19	-10808	-1715	-11211	-153	-11080	-4221	-11892	36	-11792	-3155	-10172	-14	1128	776	-19115	-596	-7611	10009	-16332	-225	-6783	9341	-8016	-150	-6279	10746	-4720	-146	-127	-119	-70	-62	-57	-104	61	-149	19	39	-76	-19	-57	82	-27	1
0.088333	-153	2463	-6295	-17303	-95	-10780	-1806	-11277	-198	-11097	-4328	-11817	-149	-11807	-3312	-10105	-323	1169	590	-19087	-894	-7465	9914	-16143	-234	-6684	9311	-8082	-170	-6206	10656	-5145	-148	-125	-119	-66	-60	-57	-101	42	-148	22	37	-73	-21	-53	82	-29	1
0.089167	-230	2568	-6328	-17303	-50	-10761	-1906	-11347	-168	-11121	-4431	-11753	-165	-11817	-3486	-10035	97	1241	384	-19061	-325	-7333	9820	-15929	-215	-6583	9286	-8168	-297	-6129	10560	-5603	-150	-127	-118	-66	-76	-59	-108	36	-142	19	38	-75	-22	-55	81	-28	0
0.090000	-243	2634	-6381	-17292	-67	-10745	-2017	-11424	-223	-11150	-4527	-11682	-146	-11831	-3687	-9986	-66	1322	162	-19040	-1185	-7213	9736	-15692	-233	-6486	9265	-8271	-373	-6064	10458	-6079	-155	-130	-119	-69	-65	-60	-105	36	-152	15	36	-80	-19	-57	79	-33	-5
0.090833	-183	2673	-6459	-17268	-217	-10741	-2135	-11504	-128	-11184	-4628	-11618	-287	-11843	-3900	-9936	-301	1421	-63	-19015	-590	-7098	9660	-15482	-198	-6386	9259	-8386	-326	-5998	10363	-6570	-152	-129	-121	-69	-64	-63	-108	41	-152	12	34	-76	-23	-56	84	-30	-5
0.091667	-228	2694	-6559	-17203	-375	-10740	-2249	-11584	1	-11218	-4729	-11553	-287	-11845	-4134	-9899	75	1528	-288	-18989	-451	-6993	9589	-15238	-143	-6290	9267	-8514	-164	-5938	10267	-7077	-155	-131	-121	-67	-65	-61	-107	40	-154	18	33	-77	-26	-57	84	-32	-4
0.092500	-243	2692	-6690	-17107	-503	-10747	-2373	-11671	3	-11255	-4836	-11495	-305	-11854	-4383	-9870	19	1661	-521	-18956	-744	-6895	9527	-14986	-138	-6190	9278	-8657	-167	-5879	10187	-7594	-154	-130	-122	-66	-65	-62	-107	37	-155	15	29	-93	-22	-56	78	-32	-5
0.093333	-208	2674	-6851	-16968	-370	-10762	-2498	-11755	40	-11291	-4951	-11444	-210	-11864	-4649	-9854	-80	1794	-734	-18923	-727	-6802	9471	-14718	-241	-6089	9311	-8802	-301	-5832	10117	-8108	-150	-128	-122	-69	-65	-61	-108	39	-151	15	33	-77	-22	-57	82	-35	-3
0.094167	-210	2641	-7034	-16787	-198	-10793	-2626	-11837	-22	-11324	-5069	-11400	-160	-11879	-4921	-9846	-28	1945	-940	-18874	-565	-6716	9425	-14440	-317	-5993	9358	-8968	-133	-5788	10066	-8620	-145	-126	-118	-69	-66	-60	-104	41	-149	20	32	-76	-23	-55	86	-28	2
0.095000	-178	2599	-7244	-16573	-252	-10827	-2743	-11911	-26	-11362	-5195	-11362	-230	-11897	-5199	-9852	-339	2107	-1135	-18811	-969	-6639	9386	-14154	-207	-5898	9420	-9132	-112	-5749	10031	-9128	-149	-126	-118	-65	-63	-58	-105	40	-147	19	36	-69	-21	-53	82	-27	0
0.095833	-165	2549	-7481	-16284	-366	-10874	-2859	-11984	-36	-11399	-5333	-11333	-196	-11925	-5486	-9864	-277	2276	-1315	-18732	-453	-6561	9353	-13865	-207	-5808	9490	-9311	-110	-5725	10011	-9621	-151	-127	-116	-65	-59	-58	-102	39	-150	18	39	-82	-25	-58	82	-29	-1
0.096667	-204	2489	-7748	-15980	-252	-10933	-2973	-12053	-111	-11433	-5477	-11312	-65	-11958	-5770	-9882	160	2454	-1479	-18639	-376	-6495	9328	-13577	-253	-5724	9576	-9507	-124	-5699	9980	-10100	-148	-134	-120	-66	-61	-60	-107	37	-151	17	36	-75	-21	-56	84	-30	0
0.097500	-220	2427	-8004	-15640	-141	-10996	-3076	-12098	-72	-11468	-5627	-11297	-55	-11989	-6054	-9909	-72	2630	-1626	-18522	-837	-6432	9318	-13287	-223	-5643	9670	-9687	-320	-5677	10046	-10553	-149	-125	-121	-67	-61	-56	-84	41	-151	19	35	-76	-22	-56	81	-31	-1
0.098333	-257	2357	-8281	-15284	-127	-11068	-3174	-12136	-50	-11503	-5782	-11288	-95	-12048	-6321	-9931	-138	2826	-1764	-18382	-539	-6381	9308	-13009	-249	-5569	9775	-9886	-329	-5656	10097	-10981	-150	-131	-122	-69	-61	-59	-107	32	-158	11	32	-75	-23	-59	79	-36	-12
0.099167	-289	2289	-8567	-14924	-107	-11148	-3257	-12159	-104	-11539	-5942	-11283	-88	-12105	-6575	-9954	-55	3020	-1869	-18217	-463	-6300	9318	-12736	-237	-5498	9894	-10092	-229	-5632	10170	-11372	-152	-127	-124	-62	-61	-60	-103	38	-150	23	32	-73	-22	-56	81	-31	-7
0.100000	-231	2220	-8852	-14558	-108	-11225	-3329	-12160	-133	-11572	-6094	-11274	1	-12161	-6813	-9965	-56	3213	-1970	-18025	-367	-6239	9331	-12483	-136	-5435	10013	-10301	-298	-5605	10261	-11731	-150	-130	-124	-67	-63	-57	-105	36	-151	12	32	-74	-19	-56	82	-30	-3
0.100833	-178	2146	-9120	-14208	-55	-11302	-3393	-12142	-107	-11604	-6245	-11265	49	-12225	-7035	-9964	192	3408	-2062	-17808	-336	-6176	9360	-12250	-134	-5373	10138	-10517	-397	-5573	10366	-12060	-148	-127	-121	-68	-59	-55	-107	72	-148	-4	36	-74	-21	-57	79	-30	0
0.101667	-191	2075	-9376	-13900	27	-11383	-3450	-12109	-98	-11639	-6400	-11255	9	-12299	-7234	-9959	-143	3599	-2145	-17573	-468	-6113	9397	-12036	-152	-5322	10247	-10748	-234	-5537	10482	-12347	-145	-126	-119	-64	-61	-56	-103	39	-150	19	35	-74	-22	-52	82	-28	0
0.102500	-195	1993	-9624	-13634	30	-11454	-3502	-12053	-144	-11674	-6545	-11231	-113	-12372	-7407	-9932	-66	3784	-2227	-17322	63	-6050	9444	-11864	-108	-5275	10376	-10981	-303	-5493	10607	-12601	-145	-127	-124	-68	-75	-55	-103	40	-144	21	30	-73	-19	-57	81	-28	4
0.103333	-148	1886	-9850	-13425	72	-11518	-3549	-11978	-111	-11714	-6692	-11208	-17	-12444	-7563	-9886	27	3956	-2307	-17051	-595	-5988	9500	-11724	-203	-5241	10485	-11225	-518	-5448	10736	-12820	-152	-126	-118	-66	-60	-55	-104	38	-150	20	36	-72	-23	-58	82	-31	7
0.104167	-113	1813	-10050	-13281	-6	-11591	-3598	-11888	-163	-11755	-6849	-11171	174	-12521	-7700	-9826	-236	4115	-2390	-16777	-524	-5930	9564	-11622	-316	-5210	10579	-11478	-802	-5393	10837	-13009	-149	-127	-119	-66	-64	-61	-109	37	-151	20	36	-73	-23	-58	81	-29	0
0.105000	-112	1706	-10229	-13211	64	-11627	-3645	-11776	-280	-11797	-6959	-11119	178	-12600	-7816	-9742	104	4265	-2478	-16497	-234	-5870	9640	-11551	-342	-5172	10662	-11736	-986	-5335	10981	-13153	-148	-125	-119	-67	-62	-57	-107	39	-147	19	35	-76	-21	-58	80	-32	0
0.105833	-147	1588	-10378	-13216	114	-11662	-3694	-11653	-327	-11841	-7086	-11052	107	-12667	-7910	-9638	30	4412	-2571	-16222	-374	-5812	9723	-11538	-273	-5179	10723	-12001	-835	-5272	11097	-13271	-148	-130	-119	-68	-60	-60	-96	37	-152	17	35	-76	-24	-60	80	-32	-3
0.106667	-187	1454	-10500	-13297	112	-11686	-3747	-11518	-351	-11885	-7208	-10969	128	-12728	-7992	-9517	142	4506	-2666	-15961	-136	-5754	9812	-11562	-313	-5163	10769	-12279	-684	-5213	11203	-13373	-152	-128	-122	-69	-66	-59	-109	34	-156	15	32	-77	-25	-61	77	-40	-6
0.107500	-181	1309	-10572	-13456	146	-11695	-3811	-11377	-275	-11927	-7321	-10868	213	-12783	-8035	-9370	258	4603	-2760	-15715	55	-5703	9906	-11630	-268	-5183	10802	-12561	-623	-5146	11306	-13413	-149	-128	-121	-67	-58	-95	-108	37	-151	13	33	-74	-18	-59	81	-32	0
0.108333	-116	1148	-10616	-13675	58	-11684	-3874	-11218	-253	-11959	-7422	-10749	173	-12824	-8116	-9208	266	4679	-2855	-15494	-375	-5655	10011	-11742	-126	-5197	10816	-12848	-418	-5080	11398	-13446	-149	-129	-122	-68	-62	-59	-109	40	-149	17	35	-75	-21	-58	84	-34	-1
0.109167	-93	974	-10621	-13953	-17	-11666	-3957	-11075	-223	-11998	-7517	-10621	-59	-12853	-8170	-9034	185	4738	-2949	-15304	-155	-5613	10113	-11898	-76	-5226	10809	-13140	-281	-5021	11477	-13449	-138	-132	-121	-67	-56	-65	-111	38	-152	16	33	-78	-22	-58	81	-32	0
0.110000	-183	784	-10591	-14283	95	-11636	-4044	-10911	-313	-12018	-7604	-10477	84	-12870	-8224	-8849	568	4772	-3038	-15154	394	-5578	10222	-12100	-55	-5277	10781	-13435	-183	-4969	11549	-13430	-148	-129	-121	-69	-66	-60	-108	37	-152	16	33	-74	-24	-60	80	-33	0
0.110833	-245	581	-10524	-14646	52	-11595	-4140	-10761	-352	-12041	-7685	-10327	188	-12870	-8278	-8659	519	4787	-3112	-15048	12	-5554	10333	-12348	-35	-5303	10764	-13738	27	-4914	11615	-13390	-150	-128	-125	-68	-65	-58	-88	40	-151	12	29	-82	-24	-60	80	-30	-4
0.111667	-215	371	-10424	-15030	0	-11546	-4252	-10616	-282	-12046	-7755	-10159	67	-12855	-8341	-8463	584	4783	-3174	-14983	254	-5534	10439	-12632	-31	-5341	10729	-14039	37	-4859	11676	-13330	-148	-130	-121	-67	-65	-66	-110	39	-151	16	33	-75	-25	-61	79	-32	-1
0.112500	-242	146	-10294	-15416	17	-11486	-4372	-10477	-362	-12047	-7819	-9990	34	-12828	-8412	-8272	589	4763	-3213	-14963	349	-5519	10550	-12956	-186	-5415	10683	-14348	-100	-4828	11734	-13256	-152	-132	-122	-69	-64	-92	-111	43	-153	10	32	-75	-26	-61	76	-32	-4
0.113333	-256	-92	-10129	-15802	44	-11428	-4507	-10344	-290	-12030	-7880	-9817	-72	-12778	-8487	-8085	483	4729	-3233	-14993	297	-5513	10652	-13320	-253	-5477	10642	-14653	-118	-4793	11792	-13165	-151	-131	-124	-70	-63	-61	-110	37	-152	13	29	-77	-21	-63	81	-33	-6
0.114167	-221	-297	-9944	-16168	39	-11360	-4645	-10218	-234	-12002	-7935	-9645	-366	-12721	-8575	-7903	512	4680	-3224	-15065	457	-5508	10767	-13715	-221	-5544	10605	-14961	-159	-4766	11828	-13064	-151	-126	-118	-66	-57	-59	-104	40	-152	19	38	-73	-21	-57	84	-32	-1
0.115000	-217	-516	-9729	-16503	57	-11294	-4793	-10102	-236	-11964	-7985	-9470	-580	-12643	-8678	-7738	313	4620	-3182	-15188	60	-5510	10873	-14151	-217	-5612	10569	-15278	-266	-4746	11906	-12952	-151	-130	-121	-67	-64	-63	-110	36	-151	12	33	-74	-19	-58	80	-27	0
0.115833	-253	-728	-9507	-16808	93	-11228	-4947	-9986	-233	-11916	-8031	-9306	-592	-12562	-8794	-7583	200	4549	-3110	-15345	533	-5512	10975	-14596	-120	-5674	10552	-15586	-254	-4729	11964	-12835	-150	-127	-120	-67	-61	-52	-104	38	-150	20	35	-74	-22	-56	84	-28	0
0.116667	-328	-920	-9267	-17066	36	-11161	-5131	-9877	-266	-11856	-8082	-9145	-432	-12462	-8915	-7438	133	4468	-3005	-15540	159	-5515	11075	-15074	-183	-5740	10532	-15916	-143	-4728	12023	-12712	-151	-127	-121	-67	-64	-58	-105	40	-152	15	36	-75	-21	-53	85	-29	-3
0.117500	-373	-1101	-9026	-17275	-31	-11096	-5265	-9765	-212	-11781	-8133	-8983	-282	-12351	-9049	-7318	-651	4380	-2868	-15766	-275	-5519	11171	-15573	-337	-5789	10537	-16221	-24	-4714	12082	-12587	-151	-150	-121	-68	-58	-59	-102	42	-152	18	35	-74	-23	-55	86	-27	-3
0.118333	-320	-1254	-8789	-17437	12	-11035	-5429	-9658	-25	-11704	-8189	-8845	-138	-12255	-9193	-7214	-429	4288	-2697	-16014	512	-5517	11269	-16096	-311	-5834	10550	-16540	145	-4710	12141	-12460	-148	-126	-120	-64	-66	-58	-102	42	-150	18	38	-75	-17	-55	86	-27	6
0.119167	-271	-1386	-8564	-17552	-92	-10978	-5597	-9545	24	-11616	-8252	-8707	-80	-12149	-9344	-7126	-403	4191	-2507	-16281	105	-5512	11363	-16634	-262	-5861	10585	-16855	241	-4707	12200	-12333	-150	-126	-116	-67	-65	-59	-103	38	-151	21	36	-74	-19	-53	81	-28	0
0.120000	-277	-1487	-8347	-17616	-69	-10923	-5769	-9433	-32	-11526	-8327	-8584	-36	-12047	-9501	-7061	-385	4088	-2286	-16559	37	-5503	11455	-17181	-219	-5873	10634	-17164	202	-4708	12256	-12200	-148	-126	-117	-68	-63	-56	-101	43	-151	21	37	-74	-23	-55	82	-27	-1
0.120833	-187	-1557	-8153	-17644	6	-10872	-5938	-9314	-36	-11461	-8412	-8464	97	-11942	-9657	-6984	-256	3983	-2054	-16840	311	-5487	11546	-17739	-131	-5863	10692	-17470	245	-4701	12310	-12063	-148	-124	-117	-63	-64	-57	-102	37	-151	23	39	-73	-19	-52	88	-28	1
0.121667	-179	-1588	-7982	-17627	71	-10818	-6105	-9190	-87	-11334	-8507	-8355	275	-11844	-9817	-6971	-298	3871	-1808	-17120	126	-5463	11639	-18308	-190	-5833	10770	-17785	363	-4693	12364	-11927	-149	-121	-115	-65	-60	-52	-99	45	-149	24	40	-72	-22	-52	88	-27	-1
0.122500	-167	-1601	-7834	-17581	-7	-10776	-6277	-9063	-78	-11246	-8622	-8257	456	-11739	-9977	-6947	-564	3758	-1558	-17399	-138	-5438	11729	-18884	-275	-5781	10852	-18063	259	-4683	12413	-11781	-147	-118	-118	-63	-62	-55	-101	42	-148	20	39	-73	-19	-53	88	-24	-1
0.123333	-79	-1577	-7722	-17511	-39	-10731	-6451	-8933	-40	-11143	-8753	-8164	558	-11665	-10140	-6931	-18	3634	-1314	-17710	535	-5408	11821	-19459	-279	-5708	10948	-18339	258	-4667	12457	-11634	-151	-127	-121	-66	-64	-58	-103	44	-152	17	35	-76	-23	-53	85	-32	-4
0.124167	-92	-1521	-7640	-17426	-60	-10696	-6625	-8803	-27	-11053	-8895	-8083	421	-11587	-10297	-6923	-107	3515	-1078	-17912	156	-5372	11913	-20038	-305	-5610	11053	-18595	241	-4640	12499	-11474	-151	-124	-119	-65	-62	-58	-107	42	-153	19	35	-76	-23	-58	85	-31	-6
0.125000	-102	-1428	-7583	-17320	-70	-10659	-6796	-8667	-168	-10956	-9048	-8004	456	-11520	-10449	-6915	-277	3391	-856	-18154	-217	-5339	12004	-20609	-300	-5492	11162	-18833	210	-4615	12542	-11300	-151	-128	-122	-68	-64	-61	-102	41	-151	18	35	-76	-21	-59	85	-28	1
0.125833	-126	-1304	-7542	-17212	-88	-10620	-6965	-8536	-412	-10872	-9211	-7931	666	-11450	-10587	-6904	-473	3265	-646	-18357	-186	-5302	12095	-21166	-283	-5352	11271	-19043	401	-4574	12579	-11111	-148	-124	-121	-67	-63	-61	-120	41	-150	17	35	-75	-25	-57	82	-28	0
0.126667	-144	-1155	-7534	-17098	-93	-10588	-7131	-8403	-447	-10784	-9384	-7863	607	-11393	-10728	-6886	-749	3137	-462	-18546	-310	-5269	12184	-21714	-310	-5185	11381	-19222	277	-4526	12623	-10909	-150	-127	-122	-68	-64	-61	-103	39	-152	19	36	-75	-22	-56	81	-33	3
0.127500	-104	-978	-7503	-16986	-104	-10552	-7295	-8272	-355	-10676	-9564	-7802	535	-11342	-10855	-6859	-580	3010	-294	-18704	-373	-5238	12273	-22245	-405	-5017	11492	-19366	143	-4467	12679	-10687	-151	-126	-100	-68	-62	-60	-103	42	-152	18	36	-72	-24	-58	82	-28	-3
0.128333	-110	-774	-7482	-16878	-49	-10522	-7456	-8143	-380	-10626	-9744	-7742	494	-11290	-10963	-6819	-744	2880	-150	-18839	-475	-5213	12365	-22758	-474	-4829	11600	-19471	295	-4399	12709	-10448	-150	-127	-122	-66	-63	-61	-109	39	-149	16	35	-72	-3	-57	85	-30	6
0.129167	-108	-550	-7454	-16777	-18	-10496	-7614	-8020	-432	-10556	-9925	-7688	417	-11247	-11062	-6773	-909	2757	-23	-18950	-343	-5194	12454	-23246	-567	-4638	11701	-19538	342	-4323	12755	-10196	-156	-127	-122	-68	-61	-60	-104	39	-152	17	33	-72	-22	-58	81	-33	-1
0.130000	-142	-303	-7400	-16686	22	-10470	-7766	-7903	-390	-10490	-10101	-7634	474	-11199	-11147	-6699	-593	2637	89	-19019	-633	-5182	12538	-23697	-540	-4435	11800	-19560	252	-4237	12806	-9920	-149	-125	-120	-66	-63	-61	-105	39	-150	17	36	-74	-22	-69	82	-32	0
0.130833	-118	-35	-7318	-16598	-45	-10445	-7905	-7783	-363	-10429	-10270	-7596	199	-11153	-11205	-6608	-1026	2519	190	-19080	-1257	-5178	12624	-24119	-411	-4238	11882	-19538	168	-4142	12862	-9638	-152	-130	-122	-65	-58	-90	-105	39	-153	16	35	-73	-21	-58	81	-32	-5
0.131667	-50	240	-7197	-16527	-14	-10429	-8038	-7673	-332	-10375	-10429	-7539	73	-11109	-11261	-6498	-556	2410	283	-19101	-501	-5176	12710	-24502	-373	-4046	11956	-19475	139	-4044	12917	-9345	-152	-129	-124	-69	-64	-63	-110	34	-155	12	29	-78	-27	-61	81	-34	-4
0.132500	-96	530	-7046	-16463	-12	-10413	-8169	-7559	-487	-10321	-10571	-7493	228	-11063	-11290	-6362	-447	2311	375	-19095	-725	-5196	12767	-24834	-339	-3848	12027	-19360	78	-3935	12982	-9041	-147	-130	-127	-69	-59	-62	-95	35	-150	13	28	-78	-23	-61	80	-33	0
0.133333	-144	832	-6846	-16406	-29	-10397	-8261	-7446	-472	-10280	-10696	-7441	227	-11005	-11298	-6207	-357	2221	474	-19054	-629	-5213	12831	-25111	-126	-3665	12083	-19203	105	-3823	13045	-8737	-156	-129	-124	-66	-66	-63	-110	34	-152	13	28	-99	-27	-58	71	-33	-1
0.134167	-169	1131	-6620	-16358	-81	-10384	-8349	-7331	-95	-10224	-10789	-7388	-87	-10949	-11288	-6028	-136	2144	586	-18989	-779	-5232	12886	-25349	35	-3483	12135	-19010	9	-3708	13110	-8428	-149	-128	-127	-66	-63	-58	-105	38	-151	18	35	-77	-21	-57	80	-32	1
0.135000	-214	1438	-6338	-16310	58	-10373	-8416	-7217	13	-10206	-10872	-7335	-263	-10891	-11258	-5837	32	2077	712	-18892	-1166	-5253	12918	-25525	-45	-3317	12170	-18756	-88	-3592	13166	-8124	-147	-125	-117	-64	-63	-60	-104	40	-151	16	35	-76	-22	-57	82	-25	0
0.135833	-191	1733	-6049	-16273	5	-10366	-8467	-7104	51	-10124	-10926	-7275	-438	-10831	-11213	-5632	-320	2016	853	-18767	-1465	-5278	12951	-25641	33	-3155	12192	-18476	-34	-3481	13214	-7831	-147	-124	-119	-65	-62	-61	-107	40	-145	19	54	-75	-18	-57	81	-30	1
0.136667	-128	2020	-5745	-16238	-57	-10358	-8493	-6989	42	-10166	-10964	-7210	-559	-10764	-11156	-5417	142	1965	1017	-18618	-641	-5295	12942	-25701	172	-3012	12195	-18161	41	-3377	13250	-7550	-148	-128	-124	-66	-60	-60	-107	39	-148	19	35	-77	-22	-58	90	-21	3
0.137500	-160	2291	-5440	-16208	6	-10349	-8507	-6864	32	-10153	-10979	-7135	-592	-10695	-11079	-5194	261	1916	1206	-18443	-1008	-5314	12945	-25692	223	-2874	12190	-17814	158	-3278	13273	-7317	-153	-128	-127	-67	-60	-60	-107	38	-149	18	35	-77	-23	-57	81	-30	0
0.138333	-217	2542	-5145	-16179	209	-10338	-8492	-6760	43	-10148	-10963	-7053	-689	-10626	-10998	-4976	-24	1880	1417	-18247	-1091	-5326	12917	-25624	321	-2746	12166	-17439	159	-3186	13274	-7054	-148	-124	-120	-64	-60	-56	-104	42	-148	16	37	-75	-19	-57	81	-32	-4
0.139167	-167	2769	-4874	-16152	516	-10330	-8462	-6639	-24	-10149	-10936	-6960	-561	-10554	-10898	-4753	214	1843	1644	-18026	-543	-5332	12860	-25496	170	-2629	12136	-17052	-130	-3109	13251	-6835	-158	-126	-125	-68	-62	-61	-107	38	-153	15	33	-79	-19	-58	80	-29	0
0.140000	-172	2970	-4630	-16128	466	-10318	-8407	-6520	-63	-10156	-10887	-6864	-384	-10483	-10796	-4566	218	1804	1899	-17793	-624	-5330	12786	-25298	-93	-2523	12079	-16648	-130	-3048	13203	-6650	-151	-130	-126	-70	-63	-63	-108	38	-154	13	33	-85	-25	-60	79	-34	-4
0.140833	-181	3141	-4431	-16101	295	-10304	-8334	-6405	-145	-10167	-10822	-6753	-518	-10410	-10684	-4339	305	1769	2164	-17524	-662	-5320	12687	-25039	-152	-2428	12014	-16232	20	-2994	13133	-6495	-159	-127	-121	-64	-88	-58	-104	40	-154	17	35	-77	-19	-58	80	-31	0
0.141667	-193	3278	-4272	-16066	277	-10282	-8246	-6284	-43	-10167	-10736	-6635	-750	-10333	-10563	-4155	275	1730	2441	-17248	-826	-5306	12565	-24721	-139	-2338	11939	-15812	-247	-2960	13025	-6377	-151	-127	-127	-67	-61	-58	-108	41	-149	17	36	-77	-19	-56	81	-29	0
0.142500	-227	3385	-4167	-16029	213	-10258	-8143	-6162	84	-10175	-10639	-6511	-642	-10262	-10437	-3985	-80	1692	2720	-16955	-593	-5286	12418	-24345	-64	-2266	11850	-15398	-528	-2947	12890	-6299	-154	-127	-124	-68	-63	-57	-104	41	-150	18	36	-79	-22	-60	80	-29	3
0.143333	-214	3453	-4112	-15991	192	-10232	-8028	-6051	33	-10171	-10545	-6387	-579	-10188	-10304	-3838	434	1642	3000	-16660	-296	-5264	12248	-23909	78	-2205	11752	-14992	-480	-2949	12724	-6259	-150	-125	-124	-67	-61	-57	-126	40	-152	32	40	-76	-22	-59	80	-28	1
0.144167	-228	3486	-4108	-15942	84	-10204	-7906	-5940	11	-10171	-10438	-6258	-705	-10121	-10168	-3720	-9	1586	3265	-16348	-1163	-5248	12068	-23424	146	-2164	11643	-14609	-487	-2973	12529	-6261	-150	-125	-120	-67	-62	-56	-104	37	-148	17	34	-78	-25	-59	78	-28	2
0.145000	-205	3485	-4146	-15891	16	-10172	-7779	-5834	23	-10158	-10329	-6130	-650	-10049	-10033	-3629	98	1519	3517	-16040	-408	-5236	11842	-22894	263	-2140	11525	-14231	-487	-3018	12302	-6305	-153	-126	-121	-67	-65	-61	-112	41	-149	17	41	-75	-24	-60	81	-27	-1
0.145833	-193	3467	-4211	-15828	13	-10135	-7643	-5729	34	-10132	-10212	-6006	-441	-9986	-9887	-3560	378	1452	3749	-15728	-598	-5226	11619	-22319	227	-2135	11402	-13890	-385	-3078	12052	-6391	-152	-125	-120	-67	-64	-57	-103	41	-147	17	35	-76	-19	-59	80	-31	0
0.146667	-181	3395	-4299	-15760	-74	-10097	-7519	-5629	11	-10097	-10101	-5885	-429	-9919	-9736	-3523	116	1372	3972	-15426	-334	-5231	11379	-21711	200	-2157	11267	-13577	-340	-3159	11786	-6519	-147	-128	-121	-66	-61	-58	-104	39	-149	18	36	-76	-19	-57	77	-31	-4
0.147500	74	3306	-4394	-15687	-98	-10053	-7386	-5540	53	-10053	-9984	-5773	-422	-9859	-9587	-3513	50	1287	4127	-15139	190	-5249	11130	-21070	244	-2202	11131	-13304	-325	-3244	11503	-6697	-152	-125	-120	-66	-64	-56	-104	39	-154	21	36	-73	-23	-57	80	-30	0
0.148333	328	3201	-4485	-15608	-36	-10013	-7264	-5454	137	-9990	-9871	-5675	-320	-9790	-9431	-3527	125	1198	4267	-14869	113	-5291	10873	-20401	63	-2277	10981	-13065	-424	-3388	11214	-6906	-153	-130	-121	-66	-66	-60	-103	36	-160	16	34	-74	-26	-60	82	-32	-4
0.149167	273	3074	-4563	-15527	-197	-9966	-7140	-5374	49	-9922	-9761	-5589	-282	-9732	-9275	-3571	-102	1108	4371	-14623	-507	-5350	10618	-19704	-125	-2404	10826	-12871	-457	-3528	10921	-7161	-150	-130	-119	-67	-65	-57	-105	39	-156	19	34	-75	-22	-57	81	-34	-4
0.150000	170	2936	-4602	-15443	-238	-9916	-7021	-5302	-29	-9841	-9653	-5513	-303	-9670	-9115	-3632	214	1019	4442	-14406	383	-5434	10359	-19005	-95	-2514	10664	-12724	-508	-3687	10628	-7455	-150	-127	-120	-65	-62	-53	-107	38	-153	22	32	-76	-21	-57	82	-32	-3
0.150833	120	2788	-4614	-15363	-197	-9864	-6913	-5234	-15	-9745	-9540	-5455	-366	-9609	-8952	-3721	503	928	4470	-14225	440	-5541	10105	-18296	-45	-2680	10491	-12625	-548	-3867	10337	-7782	-153	-130	-122	-69	-63	-58	-110	40	-153	18	34	-76	-23	-59	82	-30	-4
0.151667	75	2640	-4576	-15286	-296	-9814	-6813	-5180	25	-9663	-9435	-5414	-218	-9556	-8794	-3827	282	844	4470	-14086	-33	-5678	9857	-17585	-118	-2876	10306	-12573	-611	-4065	10057	-8143	-151	-127	-120	-69	-61	-52	-110	39	-152	16	30	-77	-24	-57	79	-31	-3
0.152500	9	2484	-4499	-15209	-276	-9762	-6713	-5128	70	-9538	-9324	-5385	-112	-9497	-8631	-3946	349	765	4434	-13994	175	-5840	9619	-16886	-241	-3104	10117	-12570	-655	-4283	9791	-8533	-155	-128	-121	-69	-67	-60	-108	41	-153	16	32	-77	-25	-58	79	-30	-4
0.153333	-53	2334	-4381	-15155	-315	-9708	-6624	-5089	39	-9423	-9215	-5373	-199	-9444	-8476	-4077	301	700	4366	-13946	67	-6030	9385	-16193	-154	-3364	9899	-12612	-700	-4517	9537	-8948	-155	-128	-122	-68	-63	-58	-108	36	-150	18	33	-77	-23	-60	80	-31	-3
0.154167	-91	2180	-4224	-15101	-315	-9655	-6536	-5052	-52	-9309	-9102	-5369	-50	-9387	-8320	-4220	73	643	4273	-13937	167	-6247	9159	-15514	-43	-3651	9682	-12694	-754	-4763	9300	-9381	-149	-128	-119	-66	-62	-61	-105	44	-150	21	34	-75	-25	-55	84	-29	0
0.155000	-107	2033	-4045	-15062	-238	-9598	-6450	-5024	-13	-9197	-8988	-5375	30	-9331	-8173	-4367	-34	602	4152	-13997	596	-6478	8944	-14867	-177	-3966	9442	-12826	-849	-5026	9070	-9840	-146	-125	-120	-69	-45	-55	-103	42	-147	22	36	-73	-19	-56	82	-32	4
0.155833	-96	1884	-3833	-15036	-205	-9545	-6369	-5011	32	-9096	-8876	-5402	-29	-9282	-8032	-4522	29	569	4005	-14100	1127	-6746	8723	-14248	-258	-4309	9196	-12992	-1072	-5311	8852	-10316	-152	-127	-120	-65	-60	-59	-105	38	-149	18	35	-75	-21	-56	82	-31	1
0.156667	-6	1728	-3680	-15029	-204	-9490	-6292	-5008	55	-9002	-8758	-5436	-253	-9238	-7899	-4677	481	552	3828	-14252	1749	-7028	8504	-13664	-114	-4675	8902	-13195	-1312	-5613	8636	-10808	-151	-131	-122	-66	-64	-59	-109	36	-149	17	26	-77	-22	-58	77	-34	-5
0.157500	379	1574	-3522	-15035	-170	-9467	-6213	-5016	125	-8918	-8637	-5472	-445	-9196	-7771	-4819	-98	552	3657	-14445	782	-7353	8283	-13105	-32	-5065	8602	-13429	-1489	-5922	8431	-11297	-149	-131	-120	-68	-62	-59	-105	40	-152	17	35	-78	-22	-56	82	-33	4
0.158333	517	1416	-3394	-15049	-107	-9394	-6129	-5024	185	-8841	-8512	-5522	-513	-9159	-7649	-4953	-280	566	3460	-14676	723	-7649	8051	-12583	72	-5470	8288	-13688	-1705	-6252	8222	-11790	-148	-133	-125	-68	-66	-32	-104	41	-154	17	30	-75	-22	-56	82	-32	0
0.159167	295	1258	-3323	-15082	-187	-9348	-6050	-5048	166	-8786	-8392	-5555	-484	-9130	-7536	-5079	153	589	3251	-14941	-30	-7987	7805	-12097	-22	-5882	7955	-13962	-1757	-6591	8005	-12281	-153	-129	-122	-67	-64	-60	-103	39	-155	16	33	-78	-24	-55	84	-33	-11
0.160000	170	1085	-3313	-15119	-181	-9310	-5966	-5075	92	-8742	-8262	-5586	-498	-9109	-7418	-5186	-85	623	3034	-15232	-521	-8335	7545	-11664	-88	-6331	7607	-14252	-1738	-6936	7781	-12767	-151	-130	-138	-67	-62	-63	-104	39	-151	16	37	-74	-23	-58	81	-30	-1
0.160833	102	910	-3368	-15161	-173	-9271	-5883	-5110	60	-8719	-8130	-5645	-572	-9098	-7336	-5277	-352	670	2813	-15534	-319	-8697	7264	-11265	57	-6782	7243	-14565	-1722	-7297	7538	-13245	-147	-128	-119	-65	-61	-58	-103	42	-148	17	38	-75	-23	-57	85	-30	1
0.161667	-66	717	-3497	-15205	-203	-9243	-5798	-5153	34	-8710	-8000	-5687	-462	-9092	-7245	-5348	-346	717	2590	-15844	-346	-9070	6957	-10912	140	-7245	6861	-14850	-1441	-7655	7278	-13709	-146	-125	-124	-65	-62	-63	-103	45	-147	18	29	-73	-19	-55	87	-26	3
0.162500	-134	518	-3707	-15248	-263	-9223	-5712	-5200	-5	-8721	-7872	-5727	-321	-9105	-7164	-5398	-619	766	2363	-16148	-1041	-9445	6622	-10602	144	-7734	6470	-15144	-1177	-8030	6989	-14155	-146	-124	-120	-64	-60	-59	-102	42	-149	18	36	-72	-23	-61	86	-26	0
0.163333	-108	310	-3966	-15276	-292	-9212	-5637	-5262	72	-8749	-7745	-5764	-375	-9141	-7088	-5425	-575	815	2141	-16443	-744	-9836	6252	-10330	137	-8207	6070	-15429	-847	-8387	6682	-14581	-148	-121	-117	-66	-66	-59	-104	39	-147	20	38	-74	-22	-56	86	-29	0
0.164167	-59	94	-4292	-15299	-220	-9206	-5557	-5301	67	-8795	-7621	-5802	-356	-9157	-7018	-5427	-62	844	1921	-16722	-484	-10232	5850	-10108	-28	-8700	5659	-15707	-603	-8756	6339	-14985	-149	-126	-121	-66	-60	-57	-107	41	-150	18	35	-75	-23	-69	81	-32	0
0.165000	-104	-137	-4672	-15309	-246	-9213	-5488	-5355	6	-8861	-7507	-5835	-184	-9198	-6954	-5409	-276	881	1707	-16974	-380	-10638	5412	-9925	-92	-9206	5239	-15968	-530	-9118	5969	-15363	-156	-132	-122	-67	-63	-60	-104	26	-152	12	33	-78	-21	-60	82	-32	-1
0.165833	-200	-370	-5088	-15294	-245	-9243	-5417	-5406	75	-8939	-7390	-5868	-42	-9259	-6894	-5364	-232	902	1518	-17190	298	-11039	4944	-9775	53	-9707	4818	-16203	-232	-9473	5567	-15712	-154	-130	-121	-64	-62	-60	-109	36	-152	18	33	-75	-21	-57	79	-33	-1
0.166667	-300	-604	-5510	-15258	-233	-9271	-5349	-5454	51	-9030	-7279	-5896	-3	-9323	-6831	-5293	-292	906	1351	-17364	387	-11448	4445	-9666	229	-10212	4387	-16417	383	-9826	5140	-16026	-150	-128	-121	-65	-64	-58	-104	38	-155	16	34	-74	-22	-58	84	-30	-3
0.167500	-420	-836	-5943	-15220	-222	-9316	-5296	-5496	32	-9136	-7176	-5921	-65	-9398	-6776	-5205	-62	896	1200	-17516	436	-11851	3918	-9588	243	-10711	3949	-16607	1192	-10173	4681	-16308	-151	-128	-120	-65	-60	-57	-108	39	-151	19	36	-74	-21	-57	75	-29	-1
0.168333	-448	-1063	-6349	-15121	-233	-9376	-5265	-5540	102	-9254	-7075	-5938	-23	-9487	-6723	-5096	392	871	1091	-17625	848	-12258	3356	-9543	126	-11214	3497	-16764	1724	-10513	4194	-16550	-147	-105	-120	-64	-63	-56	-107	43	-150	19	34	-77	-25	-53	86	-29	1
0.169167	-439	-1288	-6733	-15024	-259	-9448	-5213	-5579	266	-9384	-6987	-5972	-3	-9583	-6676	-4976	33	821	1016	-17701	1122	-12654	2765	-9531	-23	-11704	3040	-16893	1728	-10846	3686	-16763	-149	-128	-119	-66	-63	-58	-104	41	-150	16	38	-73	-23	-57	69	-30	0
0.170000	-468	-1506	-7077	-14907	-202	-9535	-5162	-5620	331	-9530	-6927	-5997	-201	-9686	-6630	-4845	290	752	990	-17746	1914	-13045	2156	-9540	-201	-12183	2573	-16995	1256	-11177	3152	-16935	-149	-125	-118	-63	-59	-59	-104	41	-152	16	35	-75	-22	-59	84	-31	0
0.170833	-524	-1712	-7365	-14779	-125	-9637	-5173	-5660	271	-9681	-6833	-6018	-210	-9794	-6595	-4699	389	669	1009	-17762	1435	-13427	1525	-9555	-309	-12643	2091	-17061	1042	-11507	2601	-17072	-146	-125	-119	-66	-66	-59	-105	40	-150	19	37	-77	-21	-57	82	-28	0
0.171667	-497	-1902	-7593	-14639	-179	-9752	-5169	-5697	274	-9847	-6769	-6047	-219	-9909	-6561	-4561	-113	568	1078	-17756	1917	-13790	884	-9618	-328	-13088	1589	-17099	1156	-11831	2026	-17172	-148	-128	-120	-64	-61	-60	-104	41	-149	18	36	-75	-22	-58	81	-31	-3
0.172500	-484	-2080	-7755	-14482	-202	-9883	-5179	-5736	219	-10024	-6717	-6068	-385	-10028	-6534	-4407	181	456	1197	-17735	2575	-14137	224	-9678	-474	-13522	1071	-17109	1088	-12156	1441	-17239	-152	-129	-121	-68	-63	-62	-109	36	-151	16	35	-77	-26	-60	84	-31	2
0.173333	-470	-2235	-7853	-14361	-238	-10024	-5202	-5781	96	-10209	-6673	-6089	-506	-10155	-6519	-4265	-165	328	1362	-17702	2209	-14468	-440	-9744	-620	-13899	536	-17086	1211	-12482	849	-17274	-120	-129	-122	-70	-69	-62	-102	37	-155	16	30	-79	-26	-59	79	-36	-8
0.174167	-414	-2372	-7885	-14236	-177	-10176	-5230	-5821	77	-10400	-6641	-6107	-427	-10270	-6501	-4125	-405	206	1577	-17668	2342	-14774	-1112	-9809	-733	-14248	-10	-17030	1445	-12799	257	-17270	-147	-127	-117	-65	-61	-59	-105	41	-151	22	36	-49	-22	-57	98	-30	2
0.175000	-457	-2484	-7852	-14114	-51	-10332	-5262	-5863	72	-10589	-6614	-6114	-378	-10393	-6495	-3995	-471	72	1819	-17614	2148	-15062	-1785	-9865	-828	-14561	-575	-16951	1424	-13120	-339	-17240	-148	-128	-134	-67	-63	-58	-102	42	-151	19	37	-73	-21	-56	82	-29	0
0.175833	-518	-2585	-7765	-14016	-26	-10500	-5314	-5890	112	-10788	-6607	-6119	-365	-10516	-6504	-3870	-489	-60	2090	-17568	1256	-15333	-2463	-9914	-849	-14838	-1155	-16842	1353	-13440	-942	-17184	-149	-128	-118	-65	-61	-59	-104	41	-153	16	35	-77	-18	-56	82	-31	1
0.176667	-521	-2658	-7631	-13948	-186	-10677	-5370	-5926	126	-10981	-6611	-6119	-521	-10646	-6520	-3761	-432	-184	2368	-17520	1171	-15581	-3138	-9953	-781	-15069	-1750	-16712	1084	-13758	-1539	-17106	-147	-128	-121	-67	-60	-51	-108	40	-156	17	37	-78	-18	-58	85	-29	-3
0.177500	-565	-2704	-7458	-13908	-115	-10861	-5437	-5958	64	-11184	-6628	-6103	-486	-10764	-6547	-3673	138	-301	2668	-17473	1421	-15816	-3808	-9977	-742	-15258	-2356	-16559	580	-14075	-2130	-17006	-149	-128	-120	-65	-58	-61	-108	42	-151	21	34	-75	-24	-55	84	-28	1
0.178333	-627	-2739	-7258	-13903	-86	-11049	-5522	-5987	-38	-11375	-6652	-6073	-379	-10890	-6591	-3590	-6	-408	2954	-17421	661	-16027	-4480	-9981	-597	-15401	-2964	-16386	200	-14382	-2708	-16892	-147	-126	-119	-66	-65	-60	-102	41	-148	19	37	-76	-18	-58	84	-27	2
0.179167	-637	-2752	-7037	-13930	-83	-11239	-5593	-5997	-246	-11559	-6700	-6039	-369	-11016	-6638	-3528	-88	-499	3233	-17366	631	-16223	-5145	-9974	-423	-15503	-3572	-16202	-320	-14686	-3271	-16766	-149	-128	-121	-66	-61	-59	-105	42	-149	19	36	-80	-24	-59	81	-1	0
0.180000	-603	-2748	-6795	-13995	-73	-11432	-5683	-6000	-258	-11736	-6757	-5964	-176	-11141	-6696	-3480	52	-579	3470	-17297	811	-16407	-5802	-9947	-328	-15562	-4178	-16007	-843	-14968	-3827	-16635	-151	-125	-101	-64	-63	-61	-108	41	-152	21	36	-74	-21	-58	84	-31	0
0.180833	-581	-2726	-6550	-14092	-91	-11623	-5777	-5995	-254	-11900	-6828	-5916	118	-11266	-6769	-3446	5	-644	3687	-17218	877	-16580	-6438	-9914	-185	-15592	-4771	-15808	-1137	-15249	-4372	-16496	-148	-127	-118	-62	-60	-60	-105	41	-152	18	36	-73	-18	-59	82	-39	-1
0.181667	-556	-2690	-6304	-14224	-78	-11813	-5874	-5968	-191	-12053	-6916	-5839	135	-11398	-6845	-3425	-45	-697	3866	-17123	1112	-16731	-7061	-9881	-56	-15582	-5356	-15614	-1309	-15513	-4902	-16360	-151	-125	-115	-63	-63	-60	-110	54	-152	17	35	-74	-25	-60	79	-30	-1
0.182500	-466	-2643	-6060	-14382	-115	-11998	-5983	-5938	-121	-12189	-7021	-5748	41	-11512	-6930	-3416	-300	-732	4008	-17005	1164	-16875	-7662	-9845	154	-15544	-5921	-15423	-1350	-15764	-5418	-16225	-149	-128	-118	-64	-62	-58	-103	43	-150	17	38	-74	-22	-57	77	-29	-3
0.183333	-383	-2590	-5811	-14565	-133	-12177	-6094	-5854	-198	-12304	-7134	-5647	-13	-11626	-7009	-3412	-168	-759	4117	-16859	2008	-17007	-8236	-9823	260	-15488	-6469	-15253	-1457	-15996	-5912	-16096	-143	-127	-118	-65	-61	-58	-103	43	-151	13	37	-75	-18	-56	85	-24	-3
0.184167	-355	-2530	-5575	-14769	-64	-12356	-6213	-5799	-234	-12405	-7265	-5537	-16	-11739	-7098	-3410	259	-788	4184	-16686	1740	-17132	-8781	-9826	234	-15418	-6988	-15104	-1575	-16209	-6412	-15977	-152	-128	-121	-64	-62	-59	-104	40	-134	19	43	-75	-23	-58	80	-29	-4
0.185000	-264	-2471	-5336	-14995	-114	-12526	-6339	-5691	-262	-12489	-7412	-5425	-113	-11844	-7186	-3440	-415	-806	4223	-16483	1549	-17252	-9291	-9858	301	-15343	-7484	-14989	-1428	-16412	-6889	-15864	-145	-128	-122	-65	-63	-53	-104	40	-150	17	34	-77	-24	-57	84	-32	-1
0.185833	-186	-2413	-5097	-15225	-62	-12688	-6471	-5592	-353	-12550	-7565	-5305	-84	-11937	-7273	-3461	-46	-830	4239	-16254	2664	-17359	-9756	-9932	196	-15265	-7942	-14904	-1274	-16595	-7358	-15765	-149	-127	-122	-65	-62	-59	-103	43	-148	13	35	-77	-18	-57	81	-15	-3
0.186667	-223	-2359	-4862	-15462	-126	-12841	-6609	-5456	-425	-12594	-7734	-5185	-81	-12023	-7354	-3480	-10	-859	4241	-15985	2610	-17457	-10172	-10047	80	-15201	-8370	-14858	-1067	-16766	-7808	-15670	-150	-125	-119	-64	-61	-59	-102	39	-152	17	36	-77	-22	-59	81	-32	0
0.187500	-215	-2312	-4626	-15702	-171	-12986	-6758	-5302	-419	-12620	-7910	-5068	-221	-12096	-7435	-3503	283	-903	4231	-15696	2813	-17557	-10540	-10221	37	-15146	-8766	-14856	-662	-16917	-8242	-15582	-150	-125	-120	-66	-65	-59	-105	42	-151	19	36	-74	-29	-57	81	-29	0
0.188333	-179	-2271	-4384	-15931	-73	-13119	-6913	-5131	-373	-12632	-8097	-4954	-127	-12152	-7510	-3520	561	-961	4215	-15376	2499	-17640	-10855	-10453	-75	-15119	-9126	-14907	-253	-17031	-8662	-15497	-149	-120	-120	-63	-59	-57	-102	40	-148	20	37	-72	-22	-58	80	-30	2
0.189167	-247	-2241	-4145	-16159	-30	-13248	-7079	-4937	-268	-12631	-8293	-4841	38	-12192	-7583	-3536	396	-1041	4208	-15038	1580	-17730	-11118	-10749	-265	-15118	-9452	-15003	39	-17185	-9060	-15421	-147	-122	-120	-64	-60	-60	-108	40	-149	18	34	-74	-18	-59	82	-41	0
0.190000	-277	-2227	-3905	-16377	-215	-13363	-7252	-4731	-275	-12624	-8492	-4713	-153	-12220	-7656	-3547	-44	-1147	4207	-14690	1049	-17814	-11310	-11117	-336	-15156	-9750	-15155	249	-17306	-9447	-15353	-151	-129	-124	-66	-64	-59	-109	35	-152	15	32	-77	-23	-62	75	-34	-6
0.190833	-254	-2222	-3661	-16584	-180	-13474	-7435	-4516	-254	-12605	-8699	-4648	-112	-12224	-7728	-3549	598	-1274	4221	-14304	855	-17895	-11438	-11540	-294	-15225	-10003	-15347	270	-17411	-9805	-15272	-151	-128	-121	-68	-62	-58	-109	38	-154	15	32	-74	-22	-61	77	-33	-1
0.191667	-253	-2222	-3421	-16768	-119	-13568	-7627	-4279	-211	-12580	-8904	-4560	-107	-12211	-7795	-3541	604	-1427	4253	-13970	-292	-17978	-11520	-12021	-279	-15337	-10226	-15598	-17	-17513	-10136	-15203	-154	-125	-121	-69	-68	-60	-104	39	-154	16	34	-76	-24	-59	80	-32	-1
0.192500	-229	-2236	-3191	-16942	-211	-13656	-7821	-4039	-365	-12548	-9115	-4489	-217	-12179	-7867	-3523	380	-1613	4301	-13629	-338	-18060	-11556	-12566	-245	-15488	-10415	-15893	-313	-17604	-10433	-15148	-149	-128	-122	-69	-67	-63	-109	37	-151	12	29	-77	-22	-62	82	-32	-3
0.193333	-231	-2262	-2973	-17095	-186	-13738	-8034	-3791	-344	-12519	-9327	-4421	-154	-12132	-7942	-3504	547	-1821	4362	-13307	-628	-18145	-11510	-13158	-130	-15673	-10567	-16238	-673	-17686	-10699	-15117	-150	-128	-125	-75	-65	-58	-110	37	-153	17	33	-76	-22	-59	76	-31	-1
0.194167	-254	-2287	-2766	-17235	-88	-13804	-8255	-3535	-280	-12492	-9534	-4380	-159	-12066	-8020	-3467	600	-2053	4437	-13022	-1310	-18227	-11429	-13789	-35	-15894	-10683	-16619	-1059	-17754	-10921	-15128	-151	-122	-119	-66	-62	-57	-107	40	-149	18	34	-77	-19	-56	82	-31	0
0.195000	-212	-2323	-2591	-17361	-57	-13868	-8485	-3282	-267	-12467	-9740	-4355	-204	-11989	-8103	-3435	650	-2301	4520	-12763	-1223	-18312	-11310	-14456	94	-16140	-10759	-17046	-1141	-17804	-11105	-15193	-147	-124	-120	-68	-63	-55	-107	43	-148	19	36	-74	-21	-56	80	-26	-1
0.195833	-205	-2357	-2426	-17475	-36	-13926	-8730	-3038	-172	-12447	-9952	-4354	-129	-11903	-8199	-3405	592	-2575	4601	-12567	-1416	-18400	-11166	-15147	263	-16409	-10808	-17514	-930	-17860	-11247	-15334	-149	-122	-119	-65	-64	-57	-108	41	-150	20	35	-75	-24	-58	81	-29	1
0.196667	-207	-2393	-2314	-17582	-99	-13980	-8984	-2804	-194	-12434	-10161	-4387	-40	-11807	-8302	-3384	527	-2856	4679	-12440	-1399	-18484	-11000	-15846	421	-16701	-10817	-18021	-620	-17888	-11334	-15565	-149	-121	-120	-66	-66	-57	-107	44	-146	18	33	-73	-19	-57	84	-30	1
0.197500	-138	-2429	-2234	-17675	-23	-14026	-9258	-2585	-228	-12434	-10369	-4424	-65	-11713	-8415	-3363	710	-3151	4751	-12364	-1623	-18561	-10822	-16555	541	-16996	-10788	-18548	-331	-17906	-11371	-15907	-148	-124	-120	-65	-63	-56	-107	40	-149	19	3	-76	-19	-57	79	-31	0
0.198333	-83	-2462	-2195	-17766	-16	-14073	-9543	-2382	-102	-12440	-10575	-4502	-148	-11614	-8535	-3362	-117	-3444	4789	-12379	-2208	-18637	-10640	-17253	564	-17290	-10724	-19100	-99	-17899	-11357	-16363	-149	-126	-121	-69	-66	-61	-112	38	-152	17	30	-79	-23	-60	79	-29	-1
0.199167	-80	-2490	-2203	-17837	-46	-14119	-9841	-2203	-7	-12460	-10783	-4617	28	-11520	-8661	-3381	190	-3727	4814	-12463	-1399	-18692	-10458	-17916	618	-17563	-10613	-19659	193	-17869	-11260	-16945	-148	-127	-124	-66	-60	-58	-108	40	-152	16	30	-57	-22	-60	80	-31	-1
0.200000	-118	-2509	-2252	-17900	-80	-14161	-10144	-2051	95	-12484	-10983	-4757	74	-11431	-8792	-3422	112	-4021	4813	-12611	-1707	-18734	-10288	-18533	627	-17810	-10460	-20208	370	-17813	-11104	-17654	-150	-125	-121	-67	-62	-58	-111	37	-155	17	32	-74	-24	-58	79	-29	0
0.200833	-159	-2518	-2341	-17947	-79	-14200	-10464	-1920	61	-12517	-11185	-4930	-108	-11348	-8931	-3501	-56	-4295	4783	-12823	-1711	-18751	-10126	-19080	639	-18017	-10263	-20731	378	-17734	-10868	-18484	-151	-126	-119	-65	-62	-58	-108	40	-149	19	13	-73	-25	-60	82	-27	-5
0.201667	-160	-2524	-2468	-17985	-52	-14244	-10794	-1826	38	-12560	-11383	-5139	-193	-11275	-9071	-3616	-142	-4549	4723	-13094	-1721	-18748	-9981	-19545	562	-18176	-10014	-21215	743	-17629	-10550	-19414	-147	-126	-124	-67	-61	-60	-108	42	-151	15	33	-73	-21	-58	82	-28	-4
0.202500	-199	-2527	-2629	-17994	45	-14294	-11134	-1763	104	-12614	-11575	-5374	132	-11217	-9214	-3774	-61	-4790	4635	-13408	-1463	-18714	-9851	-19914	416	-18272	-9708	-21641	1135	-17499	-10144	-20432	-148	-126	-119	-63	-56	-59	-105	42	-147	19	35	-80	-17	-56	95	-30	2
0.203333	-238	-2526	-2811	-17988	-62	-14351	-11481	-1741	36	-12676	-11765	-5639	481	-11174	-9353	-3977	-402	-5010	4521	-13751	-1374	-18639	-9741	-20161	246	-18300	-9358	-21982	1477	-17347	-9657	-21499	-147	-125	-119	-61	-59	-60	-104	44	-151	18	32	-73	-18	-57	86	-26	-1
0.204167	-187	-2524	-3016	-17951	-44	-14418	-11837	-1747	66	-12750	-11948	-5929	325	-11147	-9495	-4234	-22	-5196	4385	-14117	-914	-18530	-9642	-20273	-114	-18253	-8949	-22223	1731	-17178	-9068	-22588	-150	-125	-121	-67	-62	-60	-102	40	-137	17	33	-73	-24	-61	80	-29	-3
0.205000	-77	-2524	-3226	-17883	8	-14492	-12196	-1788	30	-12829	-12122	-6239	199	-11133	-9633	-4545	197	-5392	4231	-14484	-1180	-18383	-9554	-20253	-628	-18134	-8492	-22349	1568	-16990	-8399	-23671	-145	-130	-121	-63	-61	-62	-103	41	-150	16	35	-75	-22	-61	81	-28	0
0.205833	-49	-2528	-3437	-17785	-124	-14581	-12557	-1862	-9	-12911	-12294	-6557	112	-11135	-9763	-4914	11	-5559	4068	-14843	-1406	-18202	-9472	-20077	-1247	-17941	-8011	-22343	1327	-16790	-7640	-24671	-150	-125	-119	-66	-66	-62	-104	40	-152	17	34	-76	-24	-60	79	-31	6
0.206667	-84	-2539	-3641	-17649	-107	-14680	-12913	-1960	64	-13001	-12461	-6865	-170	-11151	-9883	-5337	-145	-5713	3898	-15179	-1538	-17965	-9396	-19756	-1919	-17685	-7496	-22199	1138	-16594	-6813	-25565	-153	-131	-121	-48	-64	-64	-108	39	-152	17	29	-80	-24	-62	77	-36	-5
0.207500	-57	-2570	-3831	-17489	-18	-14798	-13262	-2083	93	-13091	-12623	-7222	-170	-11173	-10007	-5813	-429	-5862	3736	-15483	-1662	-17704	-9315	-19287	-2211	-17372	-6965	-21901	391	-16395	-5936	-26279	-149	-128	-122	-66	-62	-60	-109	38	-139	17	30	-75	-22	-58	82	-30	-3
0.208333	-10	-2610	-3987	-17293	-15	-14920	-13593	-2219	-45	-13176	-12774	-7548	-21	-11205	-10114	-6340	-270	-6003	3585	-15756	-1520	-17396	-9230	-18682	-2133	-17018	-6462	-21469	-874	-16220	-5036	-26783	-152	-130	-121	-66	-63	-60	-107	39	-150	15	34	-76	-23	-60	78	-33	-5
0.209167	-25	-2676	-4114	-17076	3	-15063	-13915	-2372	-203	-13261	-12924	-7865	-91	-11244	-10212	-6918	-154	-6152	3444	-15993	-1981	-17069	-9141	-17965	-1956	-16648	-5952	-20897	-1660	-16067	-4128	-27025	-149	-127	-121	-64	-64	-61	-108	38	-134	16	32	-76	-23	-59	76	-28	-1
0.210000	-73	-2766	-4199	-16850	-31	-15218	-14209	-2528	-266	-13339	-13077	-8170	-245	-11293	-10304	-7543	-407	-6314	3322	-16196	-2199	-16718	-9043	-17146	-1872	-16278	-5512	-20209	-2271	-15950	-3253	-26951	-138	-127	-122	-63	-65	-61	-108	38	-154	17	33	-79	-23	-59	80	-33	-5
0.210833	-33	-2884	-4268	-16611	-14	-15391	-14477	-2688	-100	-13404	-13231	-8460	-259	-11338	-10385	-8209	140	-6492	3220	-16369	-2027	-16353	-8947	-16262	-1689	-15933	-5150	-19418	-2604	-15869	-2430	-26591	-150	-128	-125	-66	-60	-60	-107	37	-153	12	30	-79	-25	-59	81	-32	-1
0.211667	15	-3036	-4290	-16372	18	-15574	-14716	-2845	120	-13457	-13389	-8727	-529	-11388	-10459	-8912	-263	-6696	3145	-16514	-2783	-15987	-8849	-15336	-1390	-15622	-4876	-18549	-2002	-15828	-1692	-25908	-151	-129	-126	-52	-63	-57	-108	39	-151	17	30	-76	-21	-60	81	-30	0
0.212500	13	-3214	-4273	-16146	45	-15765	-14910	-2995	42	-13509	-13553	-8978	-663	-11438	-10529	-9636	-269	-6923	3092	-16643	-2253	-15619	-8758	-14386	-1107	-15363	-4718	-17630	-1354	-15816	-1107	-24868	-148	-128	-126	-66	-63	-62	-108	37	-150	15	26	-81	-25	-60	85	-36	0
0.213333	-49	-3423	-4225	-15930	11	-15965	-15065	-3139	-81	-13537	-13722	-9208	-339	-11492	-10589	-10382	-219	-7180	3059	-16764	-2644	-15261	-8681	-13468	-941	-15168	-4681	-16706	-999	-15818	-664	-23569	-149	-128	-127	-69	-63	-58	-107	38	-152	17	34	-76	-25	-58	84	-28	-5
0.214167	-84	-3657	-4146	-15744	20	-16163	-15169	-3277	-102	-13558	-13895	-9421	-216	-11549	-10644	-11137	-389	-7464	3041	-16883	-2581	-14923	-8629	-12585	-666	-15041	-4782	-15807	-570	-15823	-414	-22028	-151	-124	-125	-67	-65	-52	-108	41	-151	18	36	-75	-26	-57	86	-28	0
0.215000	-51	-3910	-4040	-15577	21	-16358	-15224	-3414	-134	-13566	-14070	-9615	-308	-11607	-10697	-11894	-524	-7786	3031	-17017	-2096	-14617	-8623	-11779	-293	-14980	-5018	-14967	-300	-15816	-375	-20315	-151	-126	-118	-66	-66	-62	-108	37	-152	18	33	-76	-26	-55	84	-28	-5
0.215833	56	-4189	-3917	-15442	62	-16557	-15224	-3552	-248	-13571	-14250	-9808	-498	-11684	-10748	-12647	-627	-8138	3022	-17158	-1707	-14342	-8663	-11069	-69	-14975	-5386	-14228	-59	-15742	-572	-18488	-146	-122	-124	-64	-63	-57	-107	39	-152	18	37	-74	-24	-55	79	-27	0
0.216667	87	-4471	-3782	-15327	10	-16729	-15166	-3693	-238	-13570	-14424	-9990	-451	-11768	-10790	-13390	-1152	-8513	3006	-17338	-1823	-14111	-8771	-10473	53	-15019	-5880	-13612	-860	-15585	-1009	-16636	-145	-124	-120	-36	-66	-59	-105	37	-149	20	37	-72	-22	-52	82	-26	1
0.217500	5	-4765	-3644	-15246	-9	-16890	-15046	-3849	-77	-13572	-14602	-10176	-452	-11877	-10833	-14129	-974	-8906	2973	-17534	-802	-13924	-8948	-10008	216	-15092	-6473	-13159	-2355	-15312	-1688	-14868	-145	-122	-121	-66	-60	-57	-104	42	-150	21	6	-72	-19	-53	87	-28	-3
0.218333	-1	-5052	-3507	-15189	63	-17028	-14864	-4030	-116	-13585	-14766	-10366	-411	-12008	-10874	-14789	-486	-9312	2915	-17756	-561	-13786	-9209	-9688	207	-15171	-7152	-12884	-1890	-14896	-2587	-13254	-149	-124	-126	-67	-63	-58	-107	38	-153	16	37	-73	-22	-55	85	-26	0
0.219167	-5	-5323	-3383	-15133	-36	-17141	-14628	-4234	-224	-13615	-14914	-10565	-228	-12168	-10911	-15423	-582	-9724	2826	-17998	-681	-13704	-9548	-9515	36	-15218	-7871	-12797	-1211	-14306	-3683	-11888	-154	-126	-119	-63	-61	-55	-101	41	-151	39	37	-70	11	-51	86	-27	-4
0.220000	-38	-5577	-3264	-15093	-53	-17220	-14333	-4473	-144	-13657	-15033	-10776	-222	-12364	-10944	-16016	-476	-10127	2697	-18260	-262	-13657	-9961	-9496	-90	-15222	-8608	-12900	-1209	-13522	-4947	-10814	-133	-124	-120	-63	-64	-55	-103	42	-151	19	37	-72	-21	-53	86	-25	0
0.220833	-33	-5804	-3164	-15047	57	-17276	-13984	-4745	86	-13728	-15121	-10992	-376	-12603	-10976	-16543	-564	-10517	2524	-18523	-96	-13663	-10444	-9633	-216	-15146	-9318	-13188	-906	-12526	-6338	-10104	-148	-125	-120	-64	-60	-57	-101	43	-150	20	42	-69	-21	-44	87	-25	-26
0.221667	-77	-5993	-3079	-14992	70	-17308	-13590	-5062	194	-13827	-15173	-11224	-419	-12885	-10996	-17006	-449	-10876	2315	-18791	155	-13706	-10964	-9925	-395	-14968	-9965	-13651	-721	-11307	-7789	-9785	-130	-121	-115	-61	-60	-55	-102	45	-148	22	38	-70	-17	-55	89	-24	1
0.222500	-80	-6143	-3015	-14920	-41	-17294	-13155	-5417	150	-13961	-15180	-11463	-263	-13220	-11010	-17382	-193	-11196	2058	-19032	326	-13786	-11511	-10361	-577	-14662	-10512	-14259	-574	-9882	-9243	-9875	-146	-122	-119	-64	-62	-56	-102	41	-149	22	37	-53	-19	-41	87	-25	2
0.223333	-67	-6247	-2973	-14818	-142	-17265	-12688	-5821	112	-14138	-15137	-11709	-425	-13604	-11018	-17676	-610	-11486	1757	-19271	389	-13897	-12061	-10945	-602	-14218	-10925	-14975	-285	-8272	-10634	-10361	-148	-126	-119	-65	-64	-57	-103	39	-151	18	35	-73	-24	-57	82	-26	0
0.224167	-92	-6308	-2938	-14693	-62	-17211	-12196	-6262	103	-14342	-15037	-11963	-677	-14035	-11012	-17876	-234	-11710	1418	-19462	587	-14027	-12581	-11661	-585	-13620	-11162	-15774	-55	-6491	-11903	-11192	-148	-125	-119	-63	-67	-62	-104	41	-153	19	34	-73	-24	-59	84	-25	0
0.225000	-100	-6312	-2917	-14526	-34	-17131	-11689	-6728	-51	-14578	-14879	-12181	-631	-14511	-10989	-17975	-420	-11875	1053	-19608	-115	-14171	-13040	-12499	-507	-12871	-11223	-16612	173	-4591	-12982	-12333	-151	-124	-124	-65	-63	-60	-107	39	-151	16	34	-76	-25	-60	82	-26	-3
0.225833	-104	-6268	-2903	-14326	-98	-17042	-11171	-7224	-172	-14848	-14662	-12393	-722	-15023	-10952	-17970	-592	-11970	666	-19699	413	-14300	-13411	-13442	-221	-11977	-11086	-17425	401	-2585	-13823	-13703	-149	-126	-119	-63	-62	-60	-108	39	-152	18	34	-73	-18	-60	85	-28	-1
0.226667	-118	-6176	-2898	-14095	-41	-16940	-10660	-7737	-126	-15141	-14382	-12586	-707	-15566	-10899	-17858	-141	-11992	266	-19727	412	-14463	-13672	-14496	-35	-10949	-10749	-18192	501	-561	-14382	-15201	-151	-125	-119	-65	-70	-61	-105	40	-146	18	36	-78	-22	-58	84	-29	-1
0.227500	-127	-6042	-2894	-13841	50	-16828	-10159	-8258	-136	-15453	-14045	-12750	-624	-16119	-10822	-17640	-198	-11931	-134	-19693	336	-14599	-13804	-15634	126	-9810	-10235	-18854	558	1432	-14619	-16724	-148	-126	-118	-62	-63	-59	-107	45	-151	16	36	-74	-12	-56	85	-27	-3
0.228333	-146	-5870	-2923	-13573	-4	-16714	-9675	-8777	-115	-15770	-13657	-12875	-692	-16671	-10728	-17311	-171	-11795	-524	-19590	158	-14720	-13787	-16851	248	-8596	-9554	-19375	715	3318	-14528	-18165	-150	-126	-119	-64	-62	-57	-107	43	-152	19	36	-74	-22	-59	82	-28	-5
0.229167	-181	-5662	-2890	-13298	20	-16597	-9222	-9287	-47	-16080	-13222	-12964	-606	-17205	-10616	-16888	-31	-11583	-896	-19421	27	-14829	-13621	-18130	361	-7344	-8747	-19718	711	5033	-14085	-19412	-147	-126	-119	-64	-62	-58	-103	42	-149	17	35	-76	-26	-56	87	-27	1
0.230000	-188	-5430	-2885	-13042	12	-16460	-8797	-9771	-108	-16376	-12750	-13005	-461	-17696	-10481	-16374	-470	-11281	-1235	-19192	-322	-14913	-13296	-19443	421	-6092	-7855	-19854	663	6523	-13319	-20379	-149	-124	-121	-63	-59	-58	-105	41	-147	18	35	-75	-22	-56	82	-29	-1
0.230833	-206	-5181	-2878	-12805	-96	-16373	-8420	-10225	-204	-16645	-12251	-13008	-455	-18132	-10325	-15764	-492	-10902	-1537	-18911	7	-14982	-12831	-20791	357	-4890	-6923	-19765	649	7735	-12240	-20964	-149	-126	-120	-65	-64	-56	-105	30	-154	17	32	-76	-23	-60	82	-27	-1
0.231667	-253	-4915	-2870	-12594	-25	-16255	-8084	-10641	-160	-16873	-11728	-12967	-698	-18496	-10151	-15088	-1	-10450	-1799	-18588	66	-15030	-12223	-22153	342	-3767	-5986	-19446	652	8628	-10892	-21101	-136	-130	-122	-73	-67	-60	-109	37	-152	17	33	-79	-25	-59	80	-31	-3
0.232500	-234	-4641	-2861	-12465	-86	-16152	-7792	-11018	-158	-17050	-11196	-12890	-766	-18765	-9952	-14351	-200	-9924	-1996	-18229	-409	-15060	-11494	-23514	248	-2769	-5086	-18900	829	9161	-9322	-20765	-153	-132	-127	-69	-65	-61	-107	38	-158	16	28	-90	-26	-59	84	-32	-1
0.233333	-223	-4367	-2854	-12383	-93	-16043	-7539	-11348	-179	-17164	-10657	-12770	-525	-18924	-9742	-13572	-170	-9339	-2154	-17848	-468	-15083	-10662	-24864	144	-1947	-4264	-18150	904	9304	-7601	-19933	-151	-127	-125	-70	-65	-63	-109	38	-154	17	34	-76	-26	-58	79	-32	-5
0.234167	-254	-4093	-2847	-12372	-45	-15922	-7336	-11627	-213	-17212	-10129	-12635	-466	-18961	-9517	-12770	-259	-8691	-2250	-17451	-548	-15096	-9742	-26174	194	-1331	-3559	-17233	864	9048	-5785	-18622	-153	-127	-124	-64	-62	-57	-90	38	-151	20	37	-75	-22	-56	85	-28	0
0.235000	-245	-3815	-2849	-12447	-97	-15798	-7174	-11858	-264	-17182	-9624	-12447	-408	-18874	-9278	-11961	-180	-7995	-2299	-17061	-655	-15119	-8771	-27427	213	-975	-2994	-16191	910	8388	-3951	-16883	-147	-128	-119	-64	-61	-58	-103	41	-149	18	37	-73	-19	-55	86	-25	1
0.235833	-202	-3559	-2863	-12609	-114	-15668	-7055	-12043	-193	-17078	-9153	-12267	-97	-18662	-9041	-11177	4	-7258	-2291	-16689	-911	-15143	-7761	-28603	86	-893	-2583	-15091	881	7324	-2175	-14777	-148	-127	-121	-66	-61	-60	-105	38	-149	21	36	-73	-22	-72	84	-30	-1
0.236667	-133	-3303	-2892	-12858	-109	-15528	-6970	-12183	-139	-16878	-8721	-12075	24	-18317	-8794	-10425	-302	-6494	-2260	-16345	-1153	-15214	-6738	-29682	41	-1110	-2323	-13977	805	5886	-506	-12407	-149	-126	-129	-52	-59	-58	-104	39	-153	20	35	-70	-19	-53	84	-28	1
0.237500	-73	-3055	-2939	-13185	-128	-15371	-6921	-12280	-143	-16628	-8328	-11891	6	-17850	-8543	-9741	-148	-5682	-2181	-16012	-731	-15305	-5711	-30653	120	-1640	-2205	-12919	824	4115	980	-9896	-151	-127	-121	-64	-59	-57	-126	41	-148	24	35	-74	-22	-55	84	-27	0
0.238333	-43	-2813	-3006	-13591	-76	-15203	-6901	-12346	-183	-16290	-7985	-11712	199	-17276	-8313	-9139	-43	-4923	-2076	-15777	-1176	-15441	-4689	-31514	151	-2477	-2203	-12003	825	2049	2233	-7359	-150	-126	-120	-66	-59	-56	-105	42	-150	21	32	-77	-24	-55	85	-42	0
0.239167	-101	-2576	-3092	-14066	-126	-15018	-6899	-12375	-162	-15889	-7708	-11562	277	-16611	-8088	-8631	-334	-4134	-1959	-15566	-813	-15626	-3676	-32199	213	-3605	-2280	-11254	840	-246	3228	-4938	-150	-131	-121	-67	-62	-60	-108	38	-152	21	26	-75	-21	-57	84	-31	-3
0.240000	-127	-2335	-3200	-14597	-105	-14824	-6914	-12385	-112	-15434	-7464	-11427	379	-15870	-7878	-8250	98	-3351	-1817	-15416	-339	-15871	-2675	-32524	177	-5005	-2381	-10762	761	-2705	3927	-2736	-137	-131	-125	-70	-61	-64	-107	37	-153	15	32	-78	-27	-60	81	-33	-5
0.240833	-121	-2090	-3323	-15168	-70	-14618	-6931	-12374	-219	-14939	-7278	-11317	394	-15079	-7679	-7983	-44	-2581	-1668	-15344	-406	-16170	-1674	-32638	20	-6632	-2453	-10544	573	-5263	4413	-860	-148	-129	-122	-67	-67	-60	-104	40	-141	0	35	-75	-22	-58	82	-28	0
0.241667	-158	-1831	-3457	-15760	-18	-14424	-6956	-12345	-326	-14413	-7145	-11240	303	-14251	-7501	-7847	15	-1836	-1516	-15276	-331	-16534	-663	-32707	67	-8456	-2432	-10652	449	-7867	4618	577	-149	-129	-120	-63	-60	-60	-104	36	-151	17	36	-76	-21	-60	80	-32	3
0.242500	-167	-1563	-3603	-16362	44	-14188	-6956	-12311	-268	-13875	-7049	-11196	420	-13430	-7354	-7850	54	-1118	-1368	-15295	-228	-16962	369	-32713	243	-10435	-2248	-11100	465	-10446	4610	1505	-149	-128	-119	-67	-63	-41	-105	38	-151	17	37	-57	-17	-58	82	-29	0
0.243333	-124	-1280	-3753	-16959	-95	-13978	-6947	-12273	-288	-13343	-6999	-11187	615	-12637	-7218	-7992	-196	-438	-1224	-15358	-728	-17454	1456	-32736	198	-12506	-1842	-11894	507	-12928	4427	1866	-150	-127	-121	-64	-61	-58	-105	36	-150	17	37	-76	-19	-58	80	-31	-3
0.244167	-108	-974	-3907	-17541	-121	-13783	-6918	-12237	-293	-12833	-6981	-11208	610	-11894	-7128	-8269	-356	209	-1089	-15473	-592	-18007	2602	-32730	184	-14597	-1161	-13022	625	-15268	4127	1646	-153	-130	-117	-66	-66	-60	-108	34	-154	17	34	-78	-26	-61	82	-29	-1
0.245000	-112	-652	-4049	-18091	27	-13605	-6857	-12208	-346	-12368	-6992	-11261	561	-11231	-7041	-8671	267	824	-953	-15631	-1	-18598	3830	-32742	349	-16644	-165	-14441	795	-17401	3772	856	-151	-129	-121	-68	-63	-60	-107	36	-154	15	33	-78	-22	-61	77	-33	-3
0.245833	-145	-304	-4190	-18594	1	-13447	-6768	-12184	-377	-11954	-7024	-11342	468	-10662	-6989	-9178	111	1389	-821	-15821	-304	-19210	5149	-32747	386	-18593	1172	-16098	917	-19306	3435	-475	-149	-131	-121	-67	-61	-59	-108	37	-127	11	33	-77	-22	-62	78	-28	-4
0.246667	-145	64	-4305	-19038	-66	-13324	-6644	-12181	-379	-11602	-7070	-11440	467	-10205	-6968	-9785	-4	1936	-685	-16041	-31	-19846	6574	-32738	384	-20381	2866	-17952	955	-20953	3188	-2251	-158	-154	-119	-67	-63	-60	-108	38	-149	15	36	-78	-26	-62	80	-31	-4
0.247500	-130	450	-4401	-19421	-104	-13235	-6486	-12163	-335	-11337	-7128	-11564	603	-9878	-6969	-10452	118	2437	-544	-16286	332	-20462	8106	-32752	382	-21977	4903	-19887	1724	-22318	3095	-4373	-152	-129	-118	-66	-62	-59	-107	19	-155	17	34	-75	-21	-60	79	-29	-3
0.248333	-141	848	-4471	-19744	-4	-13192	-6290	-12172	-230	-11155	-7197	-11696	527	-9686	-7003	-11207	-4	2908	-397	-16556	506	-21050	9756	-32575	369	-23318	7245	-21832	3685	-23404	3213	-6734	-151	-133	-124	-69	-65	-61	-107	33	-155	9	33	-78	-22	-65	78	-35	-6
0.249167	-173	1261	-4514	-19995	-15	-13195	-6069	-12195	-257	-11070	-7270	-11840	409	-9636	-7058	-11978	131	3352	-225	-16838	644	-21574	11516	-32235	366	-24366	9842	-23687	4058	-24209	3606	-9203	-151	-128	-120	-72	-64	-60	-109	37	-155	16	36	-77	-23	-64	79	-28	1
0.250000	-156	1684	-4520	-20182	-55	-13243	-5812	-12229	-297	-11075	-7344	-11986	361	-9721	-7140	-12760	-45	3778	-36	-17141	621	-22010	13356	-31761	293	-25100	12619	-25352	3368	-24758	4295	-11654	-149	-129	-121	-68	-60	-58	-107	37	-149	16	34	-76	-19	-60	80	-30	0
0.250833	-122	2099	-4504	-20303	-45	-13338	-5541	-12278	-280	-11183	-7430	-12136	266	-9939	-7249	-13563	-10	4196	176	-17454	1274	-22336	15258	-31185	269	-25520	15495	-26749	2927	-25076	5321	-13960	-150	-128	-120	-67	-62	-60	-107	34	-125	8	35	-76	-22	-72	78	-31	0
0.251667	-100	2506	-4455	-20359	-8	-13478	-5259	-12347	-229	-11383	-7521	-12285	322	-10290	-7382	-14288	176	4555	419	-17781	895	-22533	17195	-30544	191	-25614	18403	-27793	2330	-25190	6675	-15981	-147	-130	-120	-66	-64	-63	-109	34	-151	17	35	-75	-24	-62	80	-30	0
0.252500	-125	2904	-4385	-20369	-93	-13668	-4974	-12425	-125	-11675	-7622	-12430	234	-10747	-7539	-14988	-344	4943	685	-18122	501	-22580	19150	-29819	74	-25401	21254	-28436	1929	-25133	8354	-17628	-152	-128	-121	-69	-63	-69	-111	24	-152	15	24	-76	-23	-60	79	-32	0
0.253333	-116	3276	-4298	-20329	-17	-13890	-4697	-12527	-107	-12049	-7737	-12574	275	-11304	-7716	-15617	216	5265	994	-18472	1088	-22479	21091	-29001	-18	-24905	23955	-28613	1451	-24945	10323	-18814	-149	-126	-120	-66	-62	-58	-108	35	-153	13	32	-76	-21	-58	80	-29	5
0.254167	-103	3619	-4191	-20244	25	-14141	-4440	-12631	-144	-12485	-7865	-12713	265	-11929	-7914	-16172	-6	5603	1328	-18831	666	-22224	22981	-28090	-98	-24187	26424	-28300	1101	-24661	12537	-19494	-151	-118	-117	-66	-62	-82	-104	40	-149	19	37	-72	-23	-58	87	-26	0
0.255000	-138	3935	-4079	-20126	-7	-14418	-4213	-12761	-76	-12971	-8019	-12850	113	-12612	-8130	-16635	-74	5927	1692	-19208	607	-21830	24782	-27069	-182	-23292	28590	-27518	891	-24323	14940	-19642	-146	-122	-117	-65	-58	-55	-102	42	-147	19	36	-69	-19	-56	87	-25	4
0.255833	-108	4211	-3952	-19990	-15	-14707	-4025	-12909	-7	-13501	-8195	-12988	-39	-13329	-8368	-17017	49	6231	2082	-19594	877	-21322	26451	-25930	-245	-22287	30412	-26273	673	-23947	17484	-19259	-149	-122	-121	-68	-62	-56	-103	39	-148	22	37	-72	-19	-52	85	-26	1
0.256667	-82	4445	-3827	-19836	8	-15005	-3898	-13077	-40	-14054	-8405	-13131	-18	-14060	-8627	-17286	-129	6523	2487	-19986	596	-20720	27960	-24674	-348	-21236	31864	-24597	243	-23574	20070	-18382	-151	-128	-125	-67	-62	-59	-105	37	-152	16	34	-76	-24	-58	82	-29	0
0.257500	-99	4634	-3713	-19679	-80	-15292	-3825	-13255	-85	-14614	-8641	-13231	-45	-14794	-8897	-17454	-537	6803	2904	-20381	253	-20058	29302	-23275	-395	-20198	32767	-22588	-237	-23207	22636	-17063	-151	-126	-117	-67	-63	-59	-107	45	-153	20	37	-73	-22	-56	85	-28	-3
0.258333	-159	4780	-3604	-19511	-51	-15564	-3808	-13450	-76	-15165	-8905	-13423	-122	-15471	-9180	-17530	-36	7062	3341	-20777	804	-19357	30455	-21733	-414	-19238	32767	-20315	-490	-22873	25084	-15393	-151	-128	-120	-64	-64	-59	-105	38	-153	18	34	-76	-22	-53	80	-33	-5
0.259167	-214	4886	-3509	-19353	-81	-15818	-3863	-13666	-43	-15691	-9197	-13580	-205	-16099	-9471	-17516	184	7303	3777	-21170	439	-18660	31412	-20081	-477	-18412	32767	-17870	-615	-22569	27359	-13466	-149	-124	-118	-65	-66	-60	-108	38	-113	21	37	-74	-21	-57	84	-29	0
0.260000	-200	4955	-3429	-19205	-146	-16039	-3979	-13894	4	-16183	-9518	-13750	-159	-16696	-9772	-17420	184	7519	4214	-21557	377	-18000	32168	-18315	-466	-17758	32767	-15359	-852	-22301	29386	-11379	-150	-121	-118	-65	-63	-58	-104	38	-151	19	37	-75	-23	-52	86	-29	-3
0.260833	-208	4963	-3365	-19071	-132	-16223	-4157	-14135	28	-16625	-9854	-13933	-126	-17217	-10076	-17247	162	7711	4635	-21922	359	-17401	32740	-16463	-548	-17298	32767	-12885	-1109	-22055	31147	-9225	-150	-126	-118	-64	-64	-59	-104	42	-153	18	34	-73	-19	-51	86	-26	-1
0.261667	-180	4945	-3315	-18953	-134	-16369	-4382	-14380	-11	-17003	-10210	-14134	-298	-17637	-10379	-17017	74	7877	5065	-22266	225	-16877	32767	-14563	-583	-17032	32767	-10547	-1253	-21827	32583	-7138	-148	-128	-118	-63	-61	-58	-102	44	-149	20	39	-74	-19	-52	88	-26	-1
0.262500	-110	4892	-3279	-18857	-60	-16472	-4648	-14644	2	-17318	-10568	-14364	-377	-17979	-10677	-16741	141	8016	5472	-22577	362	-16444	32767	-12653	-636	-16953	32767	-8451	-1462	-21598	32767	-5209	-145	-122	-117	-62	-62	-57	-107	41	-148	21	18	-76	-17	-51	84	-26	2
0.263333	-127	4800	-3250	-18783	10	-16533	-4943	-14904	12	-17558	-10921	-14588	-338	-18232	-10955	-16429	4	8117	5866	-22850	157	-16101	32767	-10766	-690	-17041	32754	-6674	-1691	-21363	32767	-3506	-146	-124	-120	-63	-63	-57	-102	42	-148	22	38	-73	-16	-53	87	-28	8
0.264167	-154	4697	-3230	-18728	-81	-16556	-5251	-15184	6	-17732	-11263	-14847	-325	-18396	-11226	-16098	19	8187	6245	-23082	308	-15847	32767	-8975	-531	-17255	32196	-5285	-1815	-21110	32767	-2105	-147	-126	-121	-65	-63	-58	-107	39	-150	17	30	-76	-25	-57	84	-29	-1
0.265000	-205	4554	-3213	-18700	-66	-16536	-5554	-15442	-10	-17827	-11578	-15117	-268	-18477	-11479	-15761	416	8216	6609	-23260	94	-15671	32767	-7321	-513	-17552	31670	-4307	-1935	-20821	32767	-1037	-149	-129	-120	-67	-65	-65	-111	40	-154	16	32	-77	-25	-59	80	-35	-4
0.265833	-217	4402	-3194	-18688	-108	-16486	-5830	-15703	-10	-17853	-11853	-15406	-267	-18477	-11686	-15419	-233	8218	6965	-23378	-456	-15546	32767	-5855	-589	-17871	31210	-3773	-2038	-20491	32767	-328	-148	-127	-119	-64	-62	-61	-109	37	-151	20	34	-73	-21	-58	77	-23	0
0.266667	-176	4242	-3158	-18695	-36	-16404	-6062	-15952	22	-17809	-12072	-15702	-183	-18399	-11888	-15082	92	8180	7310	-23437	441	-15464	32767	-4619	-619	-18174	30859	-3683	-2058	-20120	32767	5	-103	-126	-124	-65	-62	-65	-109	38	-154	13	34	-74	-24	-59	80	-30	0
0.267500	-181	4060	-3119	-18717	-38	-16303	-6241	-16184	-63	-17705	-12236	-16007	-72	-18255	-12036	-14769	124	8106	7647	-23431	-6	-15402	32739	-3656	-579	-18409	30595	-4023	-2208	-19713	32767	-22	-149	-127	-121	-67	-65	-64	-112	39	-149	17	35	-75	-24	-57	80	-30	2
0.268333	-156	3881	-3065	-18766	-90	-16183	-6348	-16405	-45	-17558	-12326	-16322	-148	-18058	-12139	-14478	115	7999	7972	-23362	-72	-15342	32511	-3012	-471	-18555	30469	-4743	-2359	-19284	32767	-377	-148	-128	-121	-65	-63	-61	-110	38	-150	15	34	-73	-23	-59	80	-29	-10
0.269167	-159	3687	-2998	-18829	-79	-16058	-6369	-16598	54	-17369	-12332	-16627	-266	-17817	-12191	-14221	21	7858	8287	-23242	99	-15271	32306	-2703	-440	-18574	30475	-5788	-2464	-18847	32767	-1028	-152	-131	-120	-51	-76	-60	-107	27	-153	18	35	-74	-21	-58	81	-33	0
0.270000	-159	3495	-2908	-18916	72	-15931	-6300	-16775	90	-17156	-12251	-16936	-233	-17543	-12189	-13997	-108	7685	8606	-23064	60	-15179	32124	-2753	-394	-18463	30600	-7084	-2441	-18452	32767	-1922	-147	-128	-121	-67	-63	-63	-108	39	-155	17	32	-73	-23	-58	78	-32	-1
0.270833	-127	3302	-2809	-19021	-69	-15809	-6130	-16924	42	-16923	-12073	-17229	-177	-17241	-12124	-13806	-337	7451	8911	-22836	-228	-15060	31988	-3157	-321	-18222	30823	-8558	-2335	-18040	32323	-3016	-149	-130	-122	-67	-72	-61	-108	40	-154	16	27	-74	-23	-60	81	-32	-5
0.271667	-98	3110	-2700	-19138	-119	-15699	-5863	-17043	-6	-16690	-11796	-17513	-258	-16924	-12000	-13653	137	7245	9218	-22569	445	-14911	31890	-3911	-181	-17868	31120	-10138	-2265	-17712	31824	-4243	-148	-130	-122	-68	-62	-59	-105	37	-152	16	34	-74	-24	-62	79	-30	0
0.272500	-110	2923	-2561	-19281	-48	-15598	-5496	-17138	97	-16460	-11418	-17774	-340	-16603	-11808	-13534	291	6984	9514	-22270	190	-14743	31825	-4985	-130	-17413	31472	-11731	-2250	-17468	31400	-5554	-151	-131	-124	-67	-66	-69	-111	25	-154	3	28	-79	-27	-66	76	-33	-5
0.273333	-152	2736	-2434	-19438	-10	-15523	-5038	-17204	22	-16243	-10942	-18015	-322	-16281	-11553	-13460	47	6702	9801	-21942	38	-14561	31785	-6351	-113	-16896	31844	-13268	-2220	-17324	31077	-6898	-151	-133	-125	-72	-66	-65	-111	30	-155	11	30	-80	-24	-66	74	-42	-5
0.274167	-169	2550	-2277	-19614	-5	-15466	-4492	-17241	-70	-16052	-10379	-18219	-501	-15960	-11226	-13409	302	6401	10082	-21599	135	-14369	31766	-7940	-112	-16354	32192	-14669	-2106	-17289	30873	-8226	-134	-127	-124	-67	-64	-64	-108	38	-150	15	32	-74	-21	-60	80	-33	1
0.275000	-158	2372	-2123	-19801	-23	-15415	-3864	-17247	-21	-15885	-9714	-18391	-520	-15648	-10840	-13393	458	6081	10359	-21256	106	-14190	31749	-9707	-76	-15821	32498	-15892	-2001	-17379	30774	-9519	-149	-128	-121	-68	-59	-62	-105	37	-150	16	37	-78	-21	-59	80	-33	-3
0.275833	-144	2189	-1975	-20008	-83	-15397	-3185	-17234	-135	-15760	-8986	-18529	-432	-15354	-10400	-13406	556	5722	10613	-20914	345	-14038	31682	-11590	-61	-15332	32728	-16891	-1795	-17592	30783	-10744	-149	-128	-122	-69	-63	-61	-104	36	-154	15	20	-77	-19	-59	82	-31	0
0.276667	-159	2004	-1824	-20224	-114	-15396	-2458	-17177	-202	-15668	-8191	-18632	-457	-15075	-9900	-13452	437	5377	10858	-20588	258	-13924	31578	-13505	-186	-14911	32767	-17650	-1743	-17919	30886	-11877	-149	-129	-120	-66	-65	-60	-103	42	-153	17	35	-76	-22	-59	85	-30	-4
0.277500	-146	1815	-1707	-20447	-73	-15414	-1710	-17137	-141	-15618	-7339	-18695	-444	-14807	-9361	-13518	-46	5010	11085	-20286	346	-13854	31399	-15411	-279	-14579	32767	-18152	-1798	-18346	31057	-12910	-149	-127	-125	-69	-58	-58	-105	35	-152	15	33	-75	-19	-59	81	-32	1
0.278333	-141	1628	-1600	-20674	-52	-15448	-941	-17061	-88	-15604	-6452	-18725	-478	-14576	-8786	-13615	263	4620	11292	-20013	456	-13845	31116	-17228	-198	-14351	32740	-18406	-1968	-18848	31282	-13836	-150	-130	-125	-66	-64	-60	-104	40	-152	16	35	-77	-23	-56	84	-32	0
0.279167	-197	1432	-1507	-20901	-132	-15484	-172	-16970	-26	-15597	-5545	-18712	-583	-14359	-8187	-13729	-276	4231	11487	-19772	-590	-13889	30724	-18891	-155	-14233	32466	-18426	-2043	-19390	31533	-14662	-146	-145	-124	-67	-61	-60	-103	42	-148	16	32	-75	-24	-57	85	-28	1
0.280000	-182	1228	-1436	-21128	-61	-15547	571	-16866	-7	-15679	-4638	-18660	-398	-14165	-7573	-13864	-323	3828	11662	-19567	33	-13991	30203	-20345	-154	-14218	32052	-18237	-1749	-19942	31777	-15396	-149	-131	-119	-65	-60	-60	-104	42	-153	18	36	-76	-22	-43	86	-29	0
0.280833	-137	1015	-1381	-21339	-39	-15612	1273	-16753	-23	-15751	-3754	-18600	-305	-13998	-6957	-14025	-81	3412	11822	-19407	-252	-14142	29544	-21556	-162	-14289	31490	-17892	-1364	-20476	31994	-16054	-151	-127	-115	-87	-60	-60	-83	40	-151	18	36	-75	-24	-60	84	-27	-1
0.281667	-164	787	-1349	-21541	-75	-15678	1954	-16635	-31	-15842	-2874	-18457	-357	-13853	-6352	-14197	-115	2990	11962	-19293	-408	-14340	28745	-22494	-116	-14428	30783	-17421	-1115	-20946	32153	-16646	-151	-125	-122	-67	-66	-62	-105	41	-151	17	34	-75	-25	-57	85	-29	3
0.282500	-163	543	-1336	-21724	-107	-15746	2566	-16513	1	-15944	-2045	-18312	-402	-13735	-5768	-14382	-253	2566	12090	-19215	-334	-14558	27819	-23138	-164	-14604	29952	-16876	-906	-21305	32239	-17184	-148	-147	-124	-66	-63	-61	-103	41	-148	19	35	-77	-19	-55	82	-27	1
0.283333	-178	291	-1334	-21887	-32	-15804	3122	-16379	-26	-16041	-1264	-18139	-329	-13637	-5214	-14579	-108	2141	12209	-19183	-309	-14790	26766	-23490	-395	-14790	29008	-16308	-736	-21524	32228	-17676	-148	-125	-121	-62	-59	-57	-104	40	-148	10	39	-72	-17	-51	85	-29	0
0.284167	-165	17	-1344	-22026	-74	-15868	3603	-16249	-110	-16135	-556	-17943	-309	-13576	-4706	-14791	-396	1712	12310	-19191	-835	-15029	25608	-23549	-471	-14961	27973	-15769	-681	-21580	32086	-18145	-155	-122	-119	-64	-65	-57	-102	43	-150	21	37	-75	-24	-55	84	-29	-3
0.285000	-124	-277	-1365	-22143	-18	-15930	4038	-16125	-117	-16208	76	-17731	-357	-13536	-4245	-15007	-208	1286	12403	-19235	-235	-15242	24379	-23342	-375	-15080	26875	-15291	-601	-21447	31850	-18587	-154	-126	-121	-68	-63	-58	-107	40	-156	5	34	-75	-25	-49	87	-28	-3
0.285833	-112	-587	-1388	-22233	89	-15982	4397	-15992	-154	-16258	630	-17507	-243	-13538	-3842	-15229	-14	865	12499	-19321	-236	-15424	23110	-22888	-365	-15122	25737	-14908	-410	-21107	31467	-19016	-158	-128	-122	-64	-62	-40	-103	41	-152	17	35	-75	-23	-52	84	-29	-4
0.286667	-86	-917	-1407	-22298	5	-16035	4686	-15861	-146	-16299	1091	-17275	-118	-13568	-3502	-15445	-438	452	12585	-19431	-457	-15560	21827	-22236	-389	-15080	24572	-14650	-257	-20555	30954	-19427	-147	-125	-124	-66	-63	-55	-101	42	-152	16	35	-75	-22	-51	87	-18	3
0.287500	-131	-1264	-1418	-22308	37	-16087	4910	-15729	-160	-16294	1467	-17033	-62	-13630	-3231	-15665	-322	52	12670	-19573	-318	-15649	20564	-21431	-335	-14927	23424	-14534	-230	-19806	30304	-19824	-124	-125	-117	-65	-64	-56	-102	43	-151	21	36	-72	-19	-53	85	-25	-1
0.288333	-190	-1624	-1416	-22352	74	-16136	5073	-15599	-148	-16265	1754	-16796	-107	-13722	-3028	-15871	-294	-336	12750	-19731	-530	-15682	19332	-20512	-229	-14673	22305	-14575	-73	-18870	29526	-20196	-146	-125	-118	-63	-50	-58	-103	41	-150	19	37	-72	-21	-55	87	-26	1
0.289167	-180	-1991	-1402	-22349	-3	-16189	5177	-15467	-87	-16203	1927	-16556	-215	-13847	-2900	-16065	-229	-704	12825	-19917	-264	-15656	18175	-19539	-148	-14314	21236	-14768	118	-17771	28633	-20544	-147	-121	-121	-65	-64	-59	-103	42	-150	17	35	-74	-19	-55	85	-27	4
0.290000	-188	-2388	-1370	-22325	-35	-16249	5223	-15342	-82	-16123	2011	-16329	-173	-14007	-2841	-16240	110	-1054	12901	-20106	-176	-15582	17108	-18563	-172	-13866	20231	-15110	1	-16556	27623	-20861	-151	-128	-125	-66	-65	-63	-114	39	-153	18	32	-77	-27	-60	79	-29	-5
0.290833	-231	-2785	-1319	-22293	-134	-16316	5219	-15230	0	-16026	2007	-16108	-78	-14188	-2848	-16390	-353	-1383	12965	-20315	-435	-15465	16150	-17627	-176	-13342	19307	-15581	-119	-15229	26540	-21126	-149	-125	-124	-66	-63	-63	-109	39	-151	16	33	-77	-21	-58	82	-30	-3
0.291667	-227	-3185	-1242	-22243	-109	-16386	5166	-15096	-4	-15908	1912	-15878	-224	-14400	-2918	-16512	-251	-1685	13022	-20535	-98	-15312	15304	-16774	-220	-12773	18456	-16176	30	-13856	25336	-21338	-152	-128	-121	-67	-62	-62	-108	38	-151	15	34	-75	-22	-61	80	-34	0
0.292500	-196	-3587	-1155	-22188	-17	-16455	5067	-14980	-27	-15790	1731	-15691	-298	-14635	-3043	-16602	-384	-1962	13075	-20728	-822	-15148	14575	-16035	-276	-12170	17693	-16862	149	-12457	24102	-21484	-152	-128	-120	-72	-65	-62	-108	37	-154	16	30	-78	-24	-58	81	-31	-1
0.293333	-168	-3983	-1047	-22132	-58	-16556	4924	-14868	-78	-15674	1472	-15509	-130	-14887	-3220	-16653	-482	-2211	13109	-20933	-378	-14978	13954	-15438	-161	-11571	17007	-17613	166	-11123	22828	-21561	-153	-131	-122	-66	-64	-61	-108	36	-152	25	34	-75	-22	-58	79	-32	-1
0.294167	-178	-4370	-924	-22067	-46	-16661	4737	-14765	-98	-15570	1143	-15336	-83	-15150	-3433	-16665	-133	-2426	13139	-21126	-284	-14825	13434	-15008	-42	-11002	16405	-18406	236	-9852	21538	-21558	-146	-126	-122	-65	-60	-61	-107	40	-151	16	33	-73	-22	-58	84	-29	1
0.295000	-118	-4750	-789	-22008	-26	-16777	4508	-14668	19	-15495	743	-15185	-73	-15420	-3687	-16637	-344	-2616	13154	-21312	-285	-14702	13002	-14750	8	-10500	15864	-19210	311	-8697	20243	-21484	-148	-127	-121	-70	-61	-39	-103	42	-129	20	34	-64	-21	-56	84	-27	0
0.295833	-141	-5115	-635	-21957	-75	-16910	4239	-14589	-67	-15449	275	-15058	1	-15704	-3967	-16568	-474	-2777	13152	-21484	-150	-14627	12632	-14673	32	-10080	15368	-19995	366	-7690	18962	-21328	-147	-127	-116	-66	-58	-60	-107	40	-153	18	33	-77	-19	-55	84	-30	3
0.296667	-197	-5463	-517	-21915	-121	-17055	3929	-14528	-136	-15443	-242	-14946	-36	-15988	-4264	-16462	-282	-2912	13129	-21640	39	-14610	12305	-14768	77	-9762	14910	-20753	489	-6850	17690	-21096	-146	-127	-120	-67	-58	-61	-105	39	-148	23	35	-73	-19	-56	82	-30	0
0.297500	-146	-5787	-385	-21885	-187	-17214	3574	-14484	-59	-15483	-810	-14859	-103	-16265	-4569	-16311	-497	-3019	13120	-21771	-437	-14661	12003	-15025	-27	-9549	14473	-21450	507	-6208	16478	-20799	-152	-127	-122	-66	-61	-60	-107	37	-150	17	34	-76	-23	-56	81	-30	0
0.298333	-138	-6095	-265	-21859	-242	-17383	3188	-14463	-137	-15576	-1451	-14799	-39	-16538	-4895	-16132	-470	-3098	13082	-21888	25	-14792	11696	-15432	12	-9497	14038	-22070	433	-5776	15314	-20438	-149	-130	-117	-76	-66	-64	-110	24	-153	16	32	-77	-28	-60	79	-33	-4
0.299167	-151	-6376	-159	-21846	-189	-17567	2757	-14462	-207	-15724	-2055	-14755	124	-16794	-5183	-15918	41	-3152	13045	-21972	391	-14985	11370	-15961	8	-9554	13590	-22597	413	-5542	14214	-20020	-151	-126	-122	-69	-64	-62	-107	42	-151	19	35	-77	-22	-59	80	-31	0
0.300000	-129	-6627	-66	-21845	-232	-17752	2299	-14479	-148	-15913	-2714	-14735	81	-17032	-5468	-15675	-96	-3188	12998	-22038	23	-15264	11010	-16588	-82	-9744	13123	-23020	471	-5507	13181	-19550	-148	-127	-125	-68	-60	-63	-110	56	-152	19	28	-74	-22	-57	82	-31	3
0.300833	-178	-6852	-24	-21853	-177	-17948	1812	-14528	-131	-16155	-3384	-14734	52	-17252	-5741	-15410	-40	-3203	12953	-22081	155	-15598	10603	-17290	-129	-10033	12626	-23327	581	-5673	12215	-19037	-151	-128	-120	-65	-60	-59	-105	40	-151	20	34	-72	-21	-56	81	-31	-6
0.301667	-230	-7048	49	-21876	-127	-18145	1290	-14596	-122	-16440	-4069	-14757	38	-17444	-5988	-15122	-3	-3197	12910	-22100	220	-15996	10143	-18032	-115	-10478	12072	-23510	502	-6018	11321	-18490	-148	-127	-122	-65	-60	-58	-107	40	-149	19	40	-47	-19	-53	86	-26	0
0.302500	-218	-7215	75	-21912	-187	-18346	747	-14684	-130	-16764	-4751	-14802	66	-17613	-6211	-14826	12	-3177	12854	-22105	461	-16436	9632	-18791	-101	-10999	11475	-23574	481	-6525	10496	-17914	-150	-126	-118	-65	-60	-57	-105	43	-149	20	38	-69	-17	-53	81	-29	0
0.303333	-168	-7346	77	-21957	-241	-18545	184	-14795	-149	-17109	-5415	-14861	215	-17750	-6404	-14521	146	-3136	12801	-22093	596	-16912	9066	-19550	-221	-11603	10834	-23509	778	-7170	9759	-17304	-144	-122	-119	-61	-62	-57	-103	43	-148	18	37	-72	-21	-51	85	-27	0
0.304167	-181	-7449	58	-22022	-212	-18745	-389	-14923	-139	-17476	-6075	-14941	111	-17852	-6567	-14219	-96	-3090	12743	-22074	568	-17399	8460	-20276	-243	-12267	10144	-23325	911	-7930	9081	-16680	-151	-128	-122	-66	-60	-58	-103	41	-152	18	38	-69	-22	-55	80	-30	15
0.305000	-233	-7526	21	-22095	-172	-18943	-972	-15064	-98	-17852	-6701	-15031	-84	-17918	-6711	-13921	310	-3024	12683	-22048	1009	-17901	7820	-20954	-234	-12971	9423	-23020	913	-8783	8475	-16028	-150	-122	-122	-65	-62	-60	-103	41	-142	19	37	-70	-25	-55	82	-26	-1
0.305833	-170	-7569	-30	-22180	-129	-19129	-1547	-15214	-147	-18205	-7291	-15129	11	-17945	-6812	-13621	368	-2944	12617	-22019	220	-18378	7180	-21560	-212	-13697	8679	-22601	1134	-9705	7909	-15353	-151	-129	-122	-66	-64	-57	-105	42	-151	18	39	-73	-21	-55	82	-29	0
0.306667	-141	-7582	-91	-22279	-230	-19304	-2119	-15369	-230	-18548	-7844	-15234	-1	-17938	-6889	-13339	-293	-2861	12544	-21987	433	-18832	6545	-22092	-220	-14430	7918	-22083	1287	-10684	7438	-14666	-153	-127	-124	-67	-63	-61	-111	35	-153	19	43	-75	-26	-59	76	-33	-4
0.307500	-105	-7556	-160	-22417	-215	-19468	-2675	-15528	-267	-18857	-8348	-15333	-98	-17886	-6947	-13065	136	-2753	12465	-21969	805	-19240	5938	-22531	-275	-15158	7166	-21465	1023	-11679	7005	-13951	-152	-126	-120	-67	-64	-60	-104	40	-151	21	38	-75	-24	-55	82	-30	0
0.308333	-64	-7499	-231	-22492	-218	-19607	-3207	-15681	-214	-19123	-8783	-15428	-125	-17793	-6983	-12811	39	-2641	12371	-21956	389	-19598	5375	-22881	-284	-15859	6436	-20776	818	-12684	6619	-13214	-151	-125	-127	-65	-62	-60	-103	40	-150	18	36	-75	-23	-55	78	-31	1
0.309167	-94	-7407	-304	-22609	-242	-19732	-3721	-15834	-146	-19336	-9192	-15512	-176	-17658	-7002	-12568	-6	-2514	12266	-21958	386	-19907	4877	-23138	-259	-16529	5748	-20022	746	-13681	6280	-12512	-149	-128	-121	-65	-60	-62	-107	39	-156	18	37	-73	-24	-56	80	-29	4
0.310000	-134	-7282	-382	-22725	-91	-19838	-4204	-15972	-199	-19490	-9529	-15585	-133	-17490	-7015	-12350	27	-2384	12145	-21974	270	-20150	4457	-23305	-253	-17149	5120	-19231	523	-14655	5981	-11790	-151	-129	-121	-68	-58	-61	-109	38	-152	18	35	-69	-23	-56	79	-31	-1
0.310833	-177	-7122	-462	-22842	-10	-19908	-4657	-16105	-201	-19580	-9809	-15635	-109	-17274	-7019	-12146	-205	-2246	12012	-22007	-222	-20335	4131	-23388	-321	-17727	4565	-18408	466	-15604	5717	-11066	-154	-128	-121	-67	-64	-66	-108	39	-154	13	35	-74	-28	-56	80	-31	-3
0.311667	-187	-6929	-543	-22953	-153	-19958	-5073	-16228	-186	-19594	-10030	-15664	-256	-17024	-7036	-11964	-296	-2100	11852	-22060	51	-20461	3901	-23389	-234	-18250	4098	-17573	504	-16523	5492	-10367	-152	-128	-127	-70	-62	-67	-110	33	-148	17	32	-75	-23	-56	78	-31	-1
0.312500	-154	-6695	-629	-23057	-21	-19974	-5458	-16338	-193	-19540	-10193	-15660	-121	-16740	-7052	-11794	424	-1950	11702	-22124	532	-20531	3774	-23329	-196	-18725	3729	-16749	357	-17413	5300	-9697	-153	-132	-122	-69	-63	-62	-109	37	-152	15	30	-81	-23	-57	79	-33	-1
0.313333	-121	-6437	-711	-23154	-24	-19952	-5804	-16441	-166	-19409	-10292	-15628	0	-16424	-7084	-11648	149	-1799	11534	-22201	26	-20552	3750	-23211	-190	-19144	3474	-15950	377	-18220	5138	-9072	-151	-129	-124	-72	-65	-64	-108	40	-149	15	36	-75	-23	-59	77	-29	-3
0.314167	-119	-6139	-797	-23234	-66	-19898	-6120	-16530	-186	-19210	-10341	-15559	-155	-16083	-7119	-11512	-66	-1643	11362	-22287	-84	-20522	3832	-23047	-170	-19506	3329	-15201	349	-18988	5008	-8495	-150	-126	-121	-64	-60	-58	-107	40	-147	20	36	-75	-26	-60	79	-29	0
0.315000	-161	-5814	-896	-23303	-11	-19806	-6399	-16614	-150	-18949	-10349	-15454	-221	-15708	-7181	-11392	105	-1494	11181	-22382	-119	-20465	3995	-22854	-187	-19830	3289	-14511	105	-19701	4902	-7985	-151	-129	-120	-62	-65	-61	-110	38	-161	17	30	-76	-21	-58	79	-31	-3
0.315833	-165	-5434	-1006	-23354	-68	-19681	-6649	-16684	-102	-18634	-10290	-15324	-81	-15340	-7272	-11283	-122	-1347	11008	-22482	-191	-20369	4241	-22643	-224	-20104	3357	-13900	43	-20358	4821	-7542	-152	-127	-121	-69	-63	-62	-105	40	-151	16	35	-77	-22	-58	79	-30	0
0.316667	-151	-5082	-1119	-23385	-121	-19523	-6872	-16747	-98	-18270	-10195	-15157	-88	-14948	-7377	-11192	-102	-1206	10841	-22579	-219	-20252	4550	-22427	-281	-20337	3513	-13366	40	-20951	4767	-7181	-149	-128	-122	-66	-61	-59	-107	39	-150	12	19	-76	-18	-56	81	-29	-3
0.317500	-113	-4686	-1246	-23399	-99	-19333	-7070	-16805	-147	-17869	-10058	-14964	-284	-14555	-7510	-11102	-13	-1079	10687	-22669	-449	-20118	4906	-22208	-212	-20536	3752	-12931	-224	-21481	4727	-6910	-149	-127	-119	-67	-62	-60	-108	41	-150	18	35	-76	-21	-57	82	-32	-5
0.318333	-110	-4275	-1384	-23397	5	-19115	-7247	-16860	-187	-17440	-9893	-14750	-377	-14166	-7662	-11024	66	-964	10543	-22756	41	-19968	5306	-22003	-186	-20706	4056	-12597	-400	-21938	4737	-6716	-150	-127	-121	-41	-63	-61	-108	38	-154	16	35	-75	-21	-57	82	-26	1
0.319167	-133	-3853	-1529	-23376	18	-18869	-7401	-16901	-189	-16996	-9696	-14514	-258	-13783	-7836	-10953	215	-862	10420	-22830	-459	-19808	5721	-21811	-306	-20836	4402	-12366	-435	-22322	4694	-6618	-150	-128	-124	-67	-62	-58	-104	41	-150	19	32	-73	-21	-56	84	-27	0
0.320000	-145	-3424	-1684	-23341	-103	-18600	-7541	-16941	-182	-16551	-9474	-14265	-333	-13418	-8028	-10886	-352	-772	10322	-22885	-714	-19640	6135	-21643	-343	-20941	4774	-12232	-451	-22630	4691	-6604	-146	-125	-120	-65	-61	-57	-105	38	-148	17	34	-76	-25	-56	81	-24	0
0.320833	-185	-2998	-1841	-23295	-66	-18314	-7663	-16970	-256	-16107	-9239	-14008	-264	-13071	-8242	-10827	-21	-695	10243	-22925	62	-19465	6536	-21504	-256	-21019	5157	-12193	-533	-22860	4688	-6669	-148	-126	-119	-66	-61	-58	-105	43	-149	20	38	-73	-21	-58	86	-23	3
0.321667	-197	-2571	-1995	-23237	-26	-18020	-7774	-16992	-177	-15682	-8986	-13757	-306	-12754	-8460	-10774	-95	-636	10191	-22953	-400	-19285	6915	-21389	-99	-21072	5524	-12246	-671	-23006	4690	-6804	-148	-124	-109	-65	-59	-56	-101	44	-146	16	41	-75	-17	-55	88	-24	2
0.322500	-188	-2159	-2142	-23178	-48	-17714	-7869	-17012	-138	-15272	-8722	-13505	-219	-12466	-8682	-10712	-127	-591	10158	-22959	-214	-19102	7249	-21306	-78	-21098	5865	-12381	-771	-23071	4660	-7004	-147	-125	-118	-65	-61	-58	-101	43	-149	20	36	-74	-17	-51	87	-29	0
0.323333	-178	-1762	-2296	-23109	-323	-17409	-7955	-17023	-174	-14895	-8454	-13261	-91	-12215	-8902	-10667	-40	-563	10152	-22951	61	-18914	7532	-21249	-143	-21090	6164	-12591	-824	-23057	4660	-7253	-153	-124	-120	-64	-86	-58	-105	37	-150	20	37	-73	-24	-57	81	-28	2
0.324167	-177	-1387	-2429	-23048	-448	-17106	-8034	-17027	-122	-14553	-8183	-13059	-120	-11997	-9121	-10618	-28	-542	10162	-22927	-182	-18717	7753	-21215	-174	-21052	6408	-12855	-855	-22955	4629	-7538	-151	-127	-120	-64	-64	-60	-109	38	-151	18	36	-75	-17	-60	85	-26	0
0.325000	-155	-1029	-2549	-22985	-530	-16797	-8091	-17018	-81	-14241	-7934	-12867	-185	-11821	-9319	-10575	-449	-532	10184	-22887	-300	-18522	7917	-21199	-263	-20985	6585	-13167	-740	-22775	4580	-7847	-150	-129	-119	-65	-50	-57	-103	38	-154	22	34	-76	-21	-56	82	-30	0
0.325833	-200	-667	-2641	-22927	-361	-16499	-8136	-17008	-147	-13966	-7651	-12701	-70	-11674	-9500	-10537	-75	-523	10222	-22836	287	-18318	8012	-21197	-256	-20882	6696	-13500	-673	-22511	4517	-8168	-150	-124	-119	-64	-63	-57	-104	37	-154	21	34	-73	-19	-56	81	-27	-1
0.326667	-243	-388	-2718	-22875	-273	-16213	-8165	-16982	-168	-13732	-7398	-12566	-50	-11570	-9655	-10500	80	-527	10271	-22777	-173	-18110	8037	-21201	-242	-20743	6740	-13866	-758	-22186	4437	-8488	-151	-126	-118	-63	-65	-48	-102	40	-150	26	36	-77	-23	-55	86	-27	-4
0.327500	-197	-109	-2764	-22832	-327	-15937	-8180	-16955	-173	-13530	-7151	-12466	-5	-11502	-9782	-10466	37	-518	10316	-22713	-401	-17903	7995	-21211	-167	-20566	6716	-14238	-798	-21793	4342	-8797	-147	-124	-117	-64	-62	-56	-105	39	-152	18	36	-74	-23	-53	79	-25	1
0.328333	-164	137	-2795	-22799	-313	-15670	-8175	-16918	-239	-13364	-6917	-12403	30	-11465	-9873	-10443	5	-518	10356	-22648	-313	-17688	7892	-21215	-80	-20355	6629	-14596	-753	-21346	4242	-9088	-160	-126	-120	-64	-62	-57	-103	42	-150	20	38	-74	-17	-55	86	-27	0
0.329167	-135	357	-2796	-22781	-279	-15416	-8154	-16875	-194	-13228	-6700	-12374	-62	-11459	-9924	-10420	46	-509	10391	-22584	-496	-17481	7724	-21212	-174	-20103	6488	-14939	-589	-20853	4134	-9358	-148	-127	-118	-63	-63	-56	-102	42	-152	19	36	-74	-31	-55	85	-47	-1
0.330000	-161	550	-2779	-22775	-215	-15179	-8110	-16829	-46	-13123	-6498	-12349	10	-11482	-9940	-10403	84	-503	10411	-22526	-394	-17273	7505	-21196	-121	-19820	6310	-15256	-493	-20328	4033	-9602	-149	-122	-118	-66	-77	-57	-100	44	-153	20	37	-73	-22	-56	84	-28	0
0.330833	-155	714	-2742	-22777	-105	-14961	-8049	-16781	-42	-13046	-6316	-12419	115	-11528	-9915	-10391	-98	-484	10420	-22474	-538	-17075	7239	-21157	-78	-19507	6093	-15540	-491	-19776	3939	-9823	-149	-124	-120	-64	-65	-56	-104	39	-150	18	36	-77	-26	-58	85	-29	-3
0.331667	-150	849	-2680	-22791	-107	-14753	-7968	-16733	41	-12981	-6146	-12461	127	-11599	-9868	-10386	-47	-464	10404	-22436	-372	-16888	6935	-21099	-96	-19159	5861	-15788	-573	-19207	3865	-10019	-151	-128	-124	-72	-66	-62	-105	36	-151	17	32	-79	-23	-59	81	-32	-3
0.332500	-171	935	-2614	-22816	-99	-14568	-7868	-16684	128	-12965	-5992	-12578	173	-11688	-9745	-10386	248	-438	10369	-22399	-524	-16705	6610	-21008	-91	-18788	5627	-15981	-486	-18629	3826	-10190	-151	-126	-118	-67	-63	-57	-103	39	-154	19	35	-77	-25	-59	81	-31	-9
0.333333	-114	1048	-2536	-22846	-168	-14393	-7741	-16633	153	-12950	-5846	-12691	101	-11784	-9598	-10385	-376	-405	10316	-22382	-1101	-16531	6256	-20885	-156	-18372	5402	-16137	-296	-18050	3821	-10348	-159	-131	-120	-66	-63	-57	-107	36	-154	17	35	-73	-21	-60	82	-30	0
0.334167	-103	1119	-2455	-22879	-105	-14233	-7593	-16578	243	-12951	-5712	-12821	97	-11894	-9420	-10385	6	-368	10244	-22371	-218	-16369	5901	-20730	-94	-17947	5200	-16246	-409	-17485	3863	-10490	-147	-122	-119	-63	-62	-53	-101	41	-150	3	37	-73	-21	-55	85	-29	2
0.335000	-148	1167	-2378	-22920	-69	-14084	-7422	-16530	262	-12974	-5592	-12963	165	-12010	-9207	-10387	45	-316	10151	-22376	-530	-16215	5542	-20547	-108	-17506	5023	-16310	-452	-16932	3953	-10633	-150	-122	-119	-63	-64	-58	-104	41	-150	19	36	-70	-21	-55	84	-23	1
0.335833	-143	1197	-2313	-22970	-17	-13965	-7242	-16482	222	-13008	-5490	-13119	144	-12133	-8970	-10391	-174	-270	10037	-22395	-514	-16071	5192	-20337	-152	-17061	4884	-16340	-382	-16401	4092	-10782	-151	-128	-116	-63	-61	-56	-101	42	-152	20	40	-72	-18	-56	86	-28	-1
0.336667	-121	1214	-2256	-23018	29	-13865	-7045	-16444	340	-13052	-5398	-13277	30	-12263	-8715	-10391	-98	-213	9911	-22427	-441	-15937	4855	-20100	-179	-16608	4791	-16328	-250	-15896	4287	-10943	-147	-124	-115	-64	-47	-55	-119	43	-150	18	37	-62	-17	-56	85	-26	1
0.337500	-148	1213	-2226	-23073	107	-13782	-6828	-16407	315	-13107	-5313	-13439	92	-12398	-8439	-10386	-28	-163	9773	-22468	-477	-15807	4534	-19837	-218	-16147	4748	-16295	-184	-15422	4529	-11118	-148	-125	-117	-64	-63	-56	-99	41	-150	18	38	-70	-25	-58	82	-27	4
0.338333	-219	1215	-2211	-23129	34	-13725	-6601	-16377	223	-13175	-5246	-13600	-30	-12530	-8155	-10376	-449	-107	9624	-22520	-638	-15674	4250	-19555	-238	-15692	4751	-16235	-340	-14969	4820	-11316	-154	-122	-117	-65	-60	-56	-100	40	-149	19	39	-72	-19	-52	84	-27	1
0.339167	-202	1203	-2225	-23192	39	-13688	-6357	-16342	174	-13243	-5181	-13757	-92	-12665	-7865	-10360	50	-42	9468	-22582	4	-15529	3992	-19265	-154	-15241	4804	-16161	-393	-14549	5149	-11538	-150	-124	-120	-65	-65	-56	-102	40	-153	20	37	-73	-25	-56	87	-26	0
0.340000	-145	1183	-2265	-23258	52	-13679	-6112	-16314	216	-13308	-5154	-13909	-57	-12799	-7579	-10333	196	23	9311	-22642	-250	-15394	3768	-18963	-96	-14804	4900	-16080	-396	-14158	5503	-11784	-151	-126	-119	-72	-64	-62	-107	38	-148	17	34	-76	-27	-60	81	-28	-1
0.340833	-117	1165	-2332	-23327	57	-13690	-5854	-16283	302	-13398	-5095	-14052	-96	-12934	-7297	-10301	-86	94	9159	-22714	-276	-15227	3590	-18662	-168	-14370	5044	-15993	-389	-13784	5889	-12051	-150	-125	-119	-65	-63	-58	-104	40	-151	19	38	-74	-21	-55	87	-28	2
0.341667	-77	1147	-2420	-23394	138	-13719	-5590	-16245	220	-13468	-5065	-14188	-136	-13068	-7001	-10255	-46	173	9013	-22779	-47	-15070	3450	-18367	-144	-13951	5217	-15910	-343	-13432	6286	-12340	-146	-122	-119	-64	-69	-59	-105	41	-152	16	35	-74	-22	-57	78	-28	1
0.342500	-70	1127	-2523	-23465	90	-13776	-5326	-16205	36	-13566	-5044	-14306	-296	-13202	-6765	-10210	0	257	8871	-22850	-69	-14888	3353	-18082	-203	-13533	5421	-15835	-375	-13090	6687	-12637	-145	-122	-119	-63	-62	-59	-105	41	-149	19	37	-73	-22	-53	84	-25	1
0.343333	-105	1109	-2669	-23544	63	-13804	-5062	-16161	-11	-13655	-5037	-14413	-349	-13339	-6528	-10150	172	350	8737	-22914	52	-14683	3301	-17814	-299	-13130	5638	-15773	-440	-12760	7071	-12938	-147	-124	-113	-63	-62	-51	-102	40	-155	18	38	-72	-22	-53	81	-30	0
0.344167	-102	1096	-2826	-23625	129	-13937	-4805	-16095	110	-13753	-5039	-14513	-344	-13477	-6316	-10092	165	447	8584	-22981	-72	-14464	3289	-17574	-270	-12732	5869	-15729	-282	-12439	7441	-13239	-149	-124	-119	-65	-61	-61	-108	36	-151	17	37	-74	-21	-57	79	-28	1
0.345000	-101	1087	-3000	-23720	80	-14037	-4557	-16025	200	-13866	-5052	-14598	-373	-13622	-6133	-10034	-65	555	8491	-23040	110	-14225	3326	-17353	-279	-12342	6099	-15701	-191	-12122	7780	-13526	-151	-128	-121	-64	-68	-62	-105	37	-151	17	35	-75	-25	-56	81	-33	-3
0.345833	-104	1081	-3178	-23813	102	-14153	-4316	-15929	242	-13958	-5067	-14667	-386	-13767	-5976	-9969	328	678	8380	-23094	316	-13964	3415	-17164	-293	-11950	6325	-15700	-343	-11794	8090	-13786	-147	-125	-124	-67	-64	-58	-105	39	-153	15	33	-78	-19	-56	81	-29	0
0.346667	-116	1084	-3368	-23915	127	-14263	-4092	-15812	181	-14068	-5094	-14721	-378	-13917	-5849	-9911	-150	791	8272	-23141	-465	-13689	3532	-17007	-343	-11559	6541	-15689	-337	-11460	8362	-14013	-151	-127	-124	-67	-63	-80	-104	46	-149	4	36	-76	-21	-58	81	-33	1
0.347500	-84	1100	-3556	-24017	87	-14382	-3889	-15675	54	-14192	-5128	-14761	-273	-14072	-5760	-9858	-132	945	8175	-23180	338	-13400	3694	-16883	-313	-11166	6737	-15709	-198	-11120	8589	-14198	-150	-127	-122	-68	-62	-62	-108	39	-150	15	34	-78	-22	-61	81	-30	9
0.348333	-55	1113	-3745	-24121	72	-14495	-3705	-15507	-59	-14316	-5166	-14786	-233	-14239	-5707	-9818	51	1090	8077	-23221	60	-13101	3899	-16786	-260	-10765	6914	-15744	-240	-10774	8772	-14333	-152	-129	-130	-73	-66	-62	-107	36	-153	16	33	-80	-23	-62	79	-34	-1
0.349167	-111	1138	-3925	-24233	141	-14602	-3545	-15322	-145	-14455	-5217	-14795	-270	-14408	-5687	-9787	97	1248	7983	-23249	88	-12797	4144	-16718	-218	-10362	7068	-15777	-288	-10414	8916	-14409	-148	-129	-124	-67	-62	-63	-108	37	-153	13	33	-80	-10	-60	81	-39	-3
0.350000	-167	1170	-4099	-24334	217	-14689	-3388	-15104	-132	-14593	-5275	-14777	-314	-14586	-5697	-9767	-33	1410	7889	-23282	183	-12467	4428	-16676	-217	-9955	7204	-15815	-187	-10046	9015	-14428	-151	-132	-125	-70	-67	-66	-108	38	-155	13	34	-78	-24	-59	80	-31	0
0.350833	-176	1211	-4252	-24427	294	-14764	-3305	-14861	-84	-14731	-5340	-14749	-259	-14777	-5752	-9772	-101	1580	7792	-23313	269	-12141	4741	-16653	-156	-9549	7312	-15851	-90	-9675	9075	-14383	-150	-130	-124	-68	-63	-63	-111	38	-152	13	32	-80	-23	-73	80	-32	-3
0.351667	-143	1256	-4401	-24515	101	-14817	-3235	-14593	-63	-14867	-5421	-14693	-179	-14974	-5842	-9787	-302	1750	7690	-23346	-159	-11813	5081	-16648	-228	-9137	7408	-15884	-75	-9298	9107	-14279	-156	-134	-130	-68	-61	-63	-103	36	-152	12	33	-81	-24	-62	80	-32	-3
0.352500	-116	1310	-4533	-24586	63	-14848	-3196	-14306	-81	-15007	-5517	-14624	-112	-15177	-5967	-9825	-5	1923	7587	-23376	396	-11480	5451	-16650	-311	-8722	7485	-15903	-152	-8925	9112	-14119	-154	-130	-125	-72	-63	-61	-107	34	-151	11	30	-80	-24	-62	76	-32	9
0.353333	-141	1370	-4646	-24641	123	-14850	-3195	-13995	-134	-15133	-5631	-14531	-177	-15387	-6128	-9881	261	2100	7476	-23431	342	-11144	5847	-16665	-337	-8315	7556	-15909	-230	-8555	9096	-13901	-144	-155	-125	-68	-62	-60	-111	37	-153	16	33	-78	-22	-61	76	-28	0
0.354167	-184	1438	-4751	-24675	84	-14842	-3228	-13662	-112	-15250	-5764	-14417	-321	-15603	-6317	-9957	-32	2292	7362	-23479	46	-10807	6263	-16669	-360	-7913	7622	-15894	-274	-8191	9068	-13642	-147	-124	-121	-67	-61	-59	-109	40	-167	16	39	-77	-17	-52	77	-31	1
0.355000	-172	1525	-4844	-24685	154	-14801	-3296	-13303	-88	-15354	-5921	-14286	-356	-15819	-6552	-10046	-104	2440	7240	-23536	208	-10468	6698	-16676	-308	-7528	7689	-15863	-165	-7845	9038	-13341	-148	-126	-125	-66	-60	-59	-101	40	-152	16	33	-77	-18	-55	80	-29	2
0.355833	-160	1585	-4931	-24672	98	-14748	-3402	-12954	-129	-15438	-6103	-14140	-315	-16041	-6818	-10160	-159	2595	7116	-23610	185	-10134	7135	-16672	-276	-7157	7763	-15815	-154	-7510	9001	-13018	-149	-129	-124	-67	-60	-59	-103	41	-152	13	36	-76	-22	-58	81	-33	6
0.356667	-198	1654	-5019	-24639	63	-14672	-3552	-12590	-170	-15513	-6315	-13980	-273	-16268	-7122	-10287	-128	2738	6986	-23691	222	-9801	7576	-16653	-306	-6808	7841	-15737	-199	-7206	8973	-12682	-152	-130	-122	-68	-64	-39	-105	43	-154	12	30	-78	-22	-59	77	-30	-4
0.357500	-177	1750	-5105	-24580	85	-14581	-3737	-12219	-204	-15556	-6550	-13804	-297	-16470	-7449	-10425	-34	2865	6857	-23772	149	-9469	8014	-16618	-210	-6470	7946	-15640	-284	-6920	8957	-12338	-151	-125	-126	-69	-62	-59	-109	41	-152	16	35	-85	-23	-60	77	-27	4
0.358333	-107	1799	-5197	-24496	63	-14474	-3935	-11837	-205	-15578	-6815	-13615	-286	-16669	-7803	-10571	-304	2975	6730	-23856	231	-9140	8448	-16568	-180	-6166	8066	-15525	-254	-6684	8959	-11989	-147	-126	-120	-66	-65	-60	-109	41	-154	17	34	-78	-25	-59	79	-28	0
0.359167	-121	1864	-5305	-24394	10	-14358	-4216	-11458	-270	-15573	-7106	-13418	-302	-16846	-8185	-10723	50	3064	6606	-23946	677	-8811	8871	-16496	-165	-5886	8206	-15392	-153	-6436	8980	-11679	-151	-126	-122	-70	-65	-59	-105	41	-151	17	29	-70	-22	-57	80	-33	1
0.360000	-152	1929	-5425	-24266	-10	-14234	-4509	-11080	-272	-15547	-7454	-13215	-248	-17007	-8589	-10883	-228	3124	6483	-24025	-243	-8488	9272	-16412	-219	-5638	8365	-15243	-145	-6245	9045	-11382	-148	-125	-120	-67	-63	-57	-107	41	-147	17	34	-74	-21	-57	80	-27	-1
0.360833	-195	1978	-5565	-24128	17	-14111	-4835	-10709	-281	-15497	-7768	-13009	-237	-17138	-9015	-11042	-321	3158	6330	-24102	287	-8176	9652	-16315	-231	-5423	8548	-15082	-100	-6082	9095	-11118	-150	-122	-120	-66	-61	-60	-105	40	-148	17	35	-73	-21	-56	82	-29	1
0.361667	-231	2020	-5724	-23982	-3	-13983	-5194	-10332	-242	-15426	-8135	-12809	-321	-17242	-9453	-11200	209	3165	6257	-24168	504	-7871	10005	-16205	-160	-5243	8742	-14915	-109	-5955	9189	-10889	-146	-127	-119	-73	-60	-57	-100	43	-152	17	36	-70	-19	-56	81	-31	-3
0.362500	-165	2048	-5900	-23828	-53	-13866	-5579	-9991	-195	-15335	-8522	-12607	-314	-17314	-9901	-11358	70	3143	6159	-24212	345	-7584	10327	-16090	-190	-5087	8959	-14743	36	-5853	9313	-10702	-146	-121	-118	-63	-58	-56	-102	43	-150	20	38	-69	-15	-52	86	-27	9
0.363333	-136	2071	-6097	-23674	-10	-13751	-5990	-9643	-255	-15232	-8927	-12413	-134	-17354	-10356	-11509	28	3094	6069	-24250	278	-7315	10603	-15968	-268	-4970	9185	-14576	84	-5760	9463	-10562	-146	-110	-117	-60	-58	-56	-100	45	-147	20	39	-70	-19	-53	87	-29	0
0.364167	-156	2078	-6313	-23526	39	-13645	-6430	-9329	-263	-15103	-9348	-12237	-119	-17359	-10811	-11657	-16	3016	5981	-24268	395	-7067	10847	-15856	-274	-4892	9415	-14415	15	-5749	9635	-10466	-149	-125	-121	-63	-61	-60	-110	37	-152	16	36	-58	-21	-56	80	-31	-1
0.365000	-165	2085	-6545	-23386	-49	-13547	-6890	-9033	-248	-14968	-9778	-12077	-193	-17338	-11262	-11793	-403	2906	5910	-24272	-108	-6847	11051	-15743	-299	-4846	9647	-14263	19	-5744	9825	-10412	-154	-131	-154	-70	-67	-62	-107	38	-152	11	32	-76	-23	-58	80	-32	-4
0.365833	-212	2062	-6781	-23255	-126	-13457	-7367	-8761	-222	-14824	-10214	-11929	-188	-17278	-11700	-11922	-269	2779	5856	-24244	313	-6654	11220	-15643	-236	-4828	9879	-14116	-40	-5753	10044	-10389	-150	-128	-122	-67	-63	-60	-103	40	-151	17	34	-75	-21	-53	80	-32	-1
0.366667	-225	2041	-7015	-23136	-80	-13375	-7846	-8514	-230	-14657	-10649	-11796	-166	-17184	-12115	-12043	45	2634	5803	-24198	390	-6491	11344	-15551	-191	-4844	10103	-13985	-52	-5788	10277	-10402	-147	-127	-124	-73	-63	-58	-107	42	-151	18	35	-74	-21	-58	81	-31	0
0.367500	-198	2018	-7238	-23032	-64	-13296	-8334	-8301	-262	-14485	-11082	-11682	-210	-17067	-12510	-12150	-255	2476	5768	-24126	-59	-6369	11434	-15460	-169	-4889	10313	-13871	10	-5847	10525	-10437	-151	-126	-125	-67	-63	-59	-104	42	-149	3	32	-75	-24	-65	82	-29	0
0.368333	-255	1983	-7453	-22959	-84	-13228	-8824	-8127	-243	-14311	-11509	-11589	-150	-16926	-12873	-12245	-122	2300	5736	-24049	145	-6286	11488	-15426	-124	-4961	10515	-13769	-32	-5924	10783	-10491	-148	-126	-124	-66	-62	-61	-107	42	-149	18	37	-72	-17	-56	80	-30	1
0.369167	-257	1944	-7644	-22876	-116	-13158	-9311	-8000	-283	-14133	-11927	-11516	-98	-16764	-13201	-12334	-82	2118	5709	-23943	51	-6240	11512	-15399	-92	-5067	10696	-13687	104	-6018	11044	-10562	-148	-127	-120	-65	-60	-59	-103	41	-138	18	38	-76	-21	-60	81	-32	0
0.370000	-172	1894	-7811	-22820	-118	-13099	-9792	-7911	-341	-13960	-12337	-11458	-193	-16581	-13488	-12409	-128	1922	5700	-23819	120	-6237	11508	-15397	-90	-5197	10856	-13621	129	-6121	11311	-10634	-150	-130	-120	-65	-66	-60	-108	40	-152	16	37	-74	-18	-59	84	-30	0
0.370833	-120	1839	-7939	-22778	-134	-13036	-10235	-7869	-321	-13780	-12722	-11418	-234	-16387	-13738	-12475	79	1727	5710	-23682	108	-6273	11481	-15392	-12	-5347	10997	-13571	111	-6249	11564	-10704	-148	-127	-121	-66	-63	-60	-104	42	-151	18	32	-74	-24	-58	87	-32	-3
0.371667	-155	1780	-8035	-22746	-135	-12982	-10665	-7878	-243	-13613	-13096	-11396	-217	-16182	-13941	-12523	-146	1524	5683	-23532	-168	-6348	11438	-15459	34	-5522	11119	-13541	102	-6383	11823	-10765	-150	-141	-125	-42	-61	-60	-107	37	-151	13	34	-74	-22	-57	80	-32	-4
0.372500	-169	1715	-8092	-22718	-125	-12915	-11064	-7934	-163	-13450	-13444	-11386	-187	-15968	-14094	-12557	160	1327	5682	-23364	271	-6456	11387	-15522	-27	-5717	11229	-13518	96	-6537	12058	-10809	-151	-131	-122	-67	-63	-60	-107	40	-152	16	32	-75	-21	-70	79	-26	-4
0.373333	-103	1643	-8114	-22699	-114	-12847	-11429	-8041	-189	-13296	-13771	-11389	-198	-15755	-14199	-12579	185	1120	5684	-23185	-565	-6609	11327	-15610	-51	-5934	11322	-13511	151	-6704	12282	-10831	-151	-172	-127	-73	-66	-60	-107	37	-154	12	28	-80	-26	-60	82	-33	-3
0.374167	-126	1567	-8078	-22680	-168	-12788	-11750	-8195	-206	-13153	-14069	-11402	-271	-15531	-14252	-12582	-385	917	5665	-22990	-373	-6781	11274	-15706	-31	-6160	11406	-13513	118	-6878	12491	-10826	-149	-132	-122	-66	-72	-60	-103	41	-153	16	36	-73	-22	-56	84	-31	0
0.375000	-191	1486	-8005	-22653	-150	-12710	-12013	-8393	-225	-13021	-14333	-11415	-282	-15309	-14259	-12574	-158	715	5700	-22792	0	-6987	11226	-15819	-68	-6400	11483	-13522	103	-7065	12680	-10796	-165	-127	-121	-64	-64	-58	-102	43	-149	18	34	-75	-23	-53	84	-28	0
0.375833	-165	1390	-7903	-22622	-187	-12634	-12232	-8633	-149	-12908	-14568	-11438	-271	-15095	-14225	-12548	-346	512	5706	-22583	-283	-7216	11193	-15943	-73	-6649	11555	-13534	144	-7263	12835	-10736	-149	-130	-121	-69	-63	-58	-101	42	-151	20	33	-76	-19	-56	88	-28	-3
0.376667	-135	1293	-7767	-22585	-240	-12550	-12393	-8909	-182	-12821	-14772	-11465	-258	-14881	-14150	-12491	-343	312	5714	-22370	-435	-7462	11174	-16071	-127	-6912	11627	-13550	111	-7472	12971	-10649	-151	-126	-119	-66	-63	-90	-105	41	-147	18	34	-77	-22	-56	82	-27	1
0.377500	-127	1189	-7606	-22541	-172	-12465	-12496	-9221	-205	-12735	-14940	-11493	-188	-14679	-14038	-12452	-207	109	5718	-22158	-815	-7724	11178	-16203	-146	-7181	11704	-13563	94	-7686	13083	-10531	-150	-126	-120	-68	-62	-58	-103	43	-150	13	17	-77	-18	-56	86	-28	-1
0.378333	-117	1073	-7432	-22490	-103	-12379	-12534	-9566	-148	-12678	-15071	-11524	-105	-14483	-13896	-12385	-220	-92	5719	-21939	-1012	-7998	11207	-16331	-55	-7451	11787	-13571	-6	-7905	13169	-10384	-149	-127	-122	-65	-62	-61	-107	41	-151	18	36	-74	-26	-57	82	-29	-3
0.379167	-118	951	-7247	-22431	-242	-12278	-12512	-9926	-148	-12638	-15165	-11556	-235	-14302	-13731	-12311	-346	-284	5714	-21702	-659	-8280	11257	-16449	11	-7724	11873	-13569	-5	-8123	13239	-10217	-149	-122	-121	-69	-64	-59	-107	45	-149	19	32	-74	-24	-59	88	-28	0
0.380000	-107	825	-7058	-22382	-211	-12167	-12399	-10307	-195	-12618	-15220	-11590	-397	-14132	-13542	-12222	172	-476	5705	-21522	-346	-8566	11340	-16560	-36	-8001	11968	-13558	51	-8337	13284	-10026	-155	-125	-120	-66	-62	-57	-103	42	-149	17	36	-73	-23	-56	87	-28	-3
0.380833	-92	690	-6870	-22291	-176	-12061	-12274	-10701	-333	-12614	-15237	-11625	-395	-13980	-13338	-12129	162	-665	5691	-21325	-670	-8870	11451	-16658	-102	-8277	12074	-13532	-34	-8557	13315	-9822	-148	-126	-119	-66	-62	-56	-105	41	-152	19	33	-76	-18	-53	87	-28	-1
0.381667	-105	554	-6699	-22222	-122	-11946	-12068	-11099	-359	-12624	-15223	-11666	-314	-13843	-13128	-12030	59	-849	5664	-21145	-465	-9141	11580	-16736	-136	-8544	12182	-13500	-15	-8772	13325	-9601	-152	-128	-128	-68	-62	-58	-104	42	-153	18	30	-74	-25	-55	86	-30	-5
0.382500	-100	414	-6543	-22142	-44	-11830	-11809	-11507	-366	-12655	-15162	-11707	-297	-13722	-12911	-11927	-102	-1029	5634	-20971	-373	-9421	11736	-16791	-118	-8810	12301	-13441	-53	-8970	13329	-9376	-147	-121	-117	-63	-62	-55	-102	38	-150	17	35	-72	-21	-73	86	-28	1
0.383333	-136	276	-6406	-22061	-121	-11708	-11494	-11899	-260	-12690	-15057	-11752	-360	-13624	-12693	-11816	-6	-1182	5601	-20821	-346	-9698	11908	-16825	-100	-9068	12425	-13375	-110	-9162	13325	-9152	-151	-127	-120	-64	-62	-55	-99	41	-151	21	36	-73	-21	-53	86	-28	0
0.384167	-170	131	-6294	-21994	-170	-11587	-11138	-12292	-201	-12745	-14916	-11809	-276	-13550	-12484	-11717	316	-1330	5563	-20694	-270	-9972	12094	-16838	-73	-9319	12544	-13296	-36	-9346	13312	-8932	-145	-125	-124	-64	-62	-57	-105	39	-150	22	32	-76	-23	-57	86	-30	-4
0.385000	-168	-9	-6206	-21929	-81	-11470	-10746	-12678	-242	-12806	-14740	-11875	-167	-13498	-12277	-11613	-33	-1467	5513	-20589	-447	-10237	12284	-16828	-144	-9559	12664	-13205	-35	-9516	13296	-8725	-151	-120	-120	-67	-64	-59	-103	40	-153	19	35	-75	-22	-56	85	-29	-3
0.385833	-120	-148	-6140	-21885	-107	-11356	-10324	-13049	-239	-12870	-14523	-11948	-275	-13463	-12080	-11512	-33	-1580	5471	-20502	168	-10488	12475	-16787	-268	-9789	12779	-13103	-186	-9673	13283	-8529	-152	-126	-119	-65	-61	-57	-101	43	-152	21	38	-76	-23	-55	99	-30	0
0.386667	-108	-289	-6101	-21846	-44	-11246	-9878	-13403	-237	-12943	-14262	-12031	-332	-13450	-11892	-11414	198	-1677	5432	-20436	-113	-10728	12662	-16727	-240	-10000	12882	-12988	-134	-9813	13272	-8354	-152	-122	-113	-65	-63	-59	-104	40	-149	20	34	-74	-19	-53	84	-28	1
0.387500	-151	-427	-6079	-21818	-34	-11144	-9420	-13742	-147	-13009	-13970	-12130	-533	-13459	-11702	-11316	-348	-1755	5393	-20395	-389	-10958	12838	-16642	-156	-10203	12971	-12872	-169	-9947	13262	-8203	-149	-125	-117	-63	-63	-58	-103	41	-153	20	38	-70	-22	-56	111	-31	3
0.388333	-141	-560	-6075	-21805	-45	-11057	-8957	-14061	-25	-13079	-13637	-12238	-456	-13481	-11539	-11223	-87	-1810	5362	-20366	243	-11174	12996	-16533	-174	-10386	13048	-12763	-280	-10058	13258	-8076	-148	-125	-118	-65	-61	-57	-107	38	-151	20	35	-74	-17	-55	88	-28	0
0.389167	-143	-695	-6082	-21808	-44	-10976	-8490	-14365	144	-13145	-13275	-12363	-394	-13513	-11380	-11137	-267	-1850	5330	-20356	-223	-11374	13131	-16407	-197	-10558	13105	-12630	-310	-10166	13253	-7978	-152	-125	-119	-64	-63	-56	-98	42	-158	18	34	-72	-24	-56	84	-32	-4
0.390000	-164	-828	-6110	-21825	-96	-10911	-8038	-14631	174	-13209	-12890	-12503	-439	-13563	-11223	-11053	-154	-1881	5314	-20366	-230	-11561	13238	-16266	-191	-10713	13149	-12516	-369	-10279	13256	-7907	-156	-128	-121	-66	-65	-60	-110	37	-156	16	32	-75	-25	-58	81	-34	-4
0.390833	-178	-958	-6133	-21855	-82	-10861	-7599	-14910	82	-13261	-12474	-12652	-534	-13614	-11071	-10968	-151	-1889	5308	-20383	-74	-11726	13321	-16101	-199	-10847	13153	-12405	-277	-10341	13264	-7863	-151	-130	-122	-66	-62	-56	-109	38	-150	6	35	-74	-13	-55	81	-14	-5
0.391667	-163	-1082	-6156	-21898	34	-10818	-7180	-15150	91	-13306	-12035	-12811	-774	-13666	-10914	-10880	-130	-1884	5307	-20407	-188	-11876	13370	-15928	-199	-10968	13149	-12298	-197	-10413	13272	-7829	-148	-125	-122	-69	-63	-58	-107	39	-152	11	32	-79	-22	-57	80	-31	-3
0.392500	-160	-1205	-6181	-21949	-80	-10793	-6790	-15362	81	-13330	-11573	-12983	-774	-13710	-10754	-10793	-256	-1876	5312	-20433	-200	-12012	13396	-15741	-164	-11066	13134	-12202	-98	-10471	13289	-7849	-152	-129	-125	-69	-62	-60	-105	23	-155	16	36	-75	-22	-58	82	-29	-4
0.393333	-149	-1323	-6196	-22011	-21	-10789	-6424	-15557	67	-13352	-11097	-13164	-490	-13745	-10584	-10700	130	-1861	5331	-20459	422	-12116	13388	-15542	-144	-11145	13093	-12115	-165	-10514	13300	-7871	-150	-130	-122	-68	-63	-59	-105	39	-155	17	34	-77	-24	-57	85	-32	-4
0.394167	-137	-1437	-6200	-22078	67	-10781	-6091	-15725	163	-13347	-10604	-13353	-412	-13768	-10408	-10607	156	-1848	5350	-20487	10	-12206	13354	-15342	-181	-11206	13044	-12035	-251	-10560	13317	-7917	-150	-126	-121	-63	-64	-58	-107	26	-144	20	36	-75	-19	-53	81	-27	1
0.395000	-128	-1543	-6191	-22150	9	-10790	-5792	-15869	247	-13335	-10122	-13545	-456	-13771	-10222	-10504	94	-1835	5376	-20505	-6	-12276	13298	-15135	-166	-11255	12988	-11969	-134	-10591	13323	-7969	-150	-125	-117	-64	-60	-55	-103	43	-150	21	37	-72	-19	-57	84	-27	1
0.395833	-110	-1646	-6174	-22231	-51	-10813	-5530	-15989	192	-13302	-9638	-13741	-411	-13756	-10020	-10398	-159	-1830	5397	-20518	81	-12329	13215	-14929	-160	-11283	12912	-11911	-64	-10609	13325	-8036	-149	-125	-118	-66	-61	-59	-108	41	-148	20	39	-76	-16	-53	86	-28	0
0.396667	-104	-1745	-6142	-22311	-52	-10844	-5302	-16084	119	-13254	-9160	-13953	-223	-13724	-9810	-10289	-191	-1833	5414	-20521	126	-12365	13115	-14722	-191	-11300	12836	-11861	-109	-10623	13291	-8125	-148	-126	-118	-65	-64	-56	-102	43	-150	20	38	-72	-21	-56	85	-29	2
0.397500	-162	-1839	-6097	-22394	-49	-10883	-5112	-16159	163	-13193	-8685	-14136	-160	-13658	-9565	-10175	223	-1846	5428	-20518	833	-12385	12998	-14518	-128	-11306	12755	-11824	-164	-10627	13304	-8182	-149	-126	-119	-66	-60	-60	-102	40	-149	20	25	-75	-21	-56	82	-28	1
0.398333	-202	-1929	-6034	-22476	-28	-10926	-4953	-16212	159	-13119	-8226	-14334	-99	-13582	-9335	-10053	-177	-1869	5427	-20505	796	-12393	12877	-14316	-69	-11297	12678	-11792	-245	-10627	13272	-8262	-150	-132	-122	-72	-65	-60	-104	40	-154	12	33	-77	-23	-59	80	-29	-7
0.399167	-146	-2016	-5977	-22560	-42	-10979	-4824	-16245	116	-13036	-7784	-14528	19	-13478	-9098	-9931	-411	-1903	5423	-20481	908	-12387	12741	-14116	-49	-11278	12598	-11764	-202	-10611	13233	-8328	-151	-127	-120	-67	-57	-60	-107	39	-155	17	35	-75	-22	-57	84	-28	0
0.400000	-130	-2096	-5889	-22639	-76	-11029	-4719	-16252	47	-12931	-7362	-14707	108	-13354	-8796	-9802	103	-1937	5401	-20447	912	-12370	12607	-13920	-91	-11247	12523	-11744	-136	-10592	13170	-8396	-151	-130	-119	-67	-63	-60	-109	41	-152	20	35	-74	-23	-57	81	-28	-3
0.400833	-162	-2170	-5797	-22718	-144	-11086	-4643	-16247	64	-12824	-6963	-14881	8	-13214	-8505	-9663	-458	-1975	5370	-20406	139	-12345	12474	-13725	-153	-11217	12451	-11727	-210	-10575	13095	-8450	-148	-124	-118	-66	-66	-59	-105	43	-148	17	34	-75	-19	-53	85	-28	0
0.401667	-196	-2248	-5684	-22792	-9	-11143	-4589	-16225	-11	-12711	-6590	-15046	144	-13054	-8204	-9525	-98	-2019	5325	-20357	787	-12316	12341	-13541	-204	-11179	12384	-11722	-198	-10549	13003	-8499	-149	-129	-122	-67	-63	-58	-104	45	-151	18	35	-75	-22	-55	87	-25	-3
0.402500	-199	-2316	-5594	-22866	-45	-11203	-4558	-16193	-55	-12591	-6242	-15202	397	-12889	-7895	-9388	-251	-2056	5275	-20304	457	-12285	12211	-13362	-260	-11138	12320	-11707	-176	-10523	12888	-8543	-148	-124	-118	-64	-59	-57	-101	41	-150	18	46	-74	-17	-55	86	-27	3
0.403333	-179	-2374	-5483	-22929	-114	-11264	-4543	-16151	44	-12467	-5919	-15347	339	-12722	-7583	-9253	-262	-2090	5208	-20251	420	-12253	12081	-13190	-222	-11094	12259	-11704	-125	-10497	12758	-8575	-145	-127	-118	-66	-58	-58	-102	43	-147	20	38	-74	-16	-56	87	-26	3
0.404167	-176	-2453	-5370	-22995	-69	-11326	-4545	-16105	-60	-12351	-5629	-15480	305	-12538	-7274	-9120	-68	-2115	5135	-20198	451	-12225	11956	-13031	-272	-11055	12189	-11706	-94	-10474	12607	-8604	-149	-127	-125	-70	-60	-58	-104	42	-153	19	32	-78	-24	-59	85	-28	0
0.405000	-165	-2518	-5263	-23057	40	-11389	-4562	-16060	-164	-12235	-5369	-15602	421	-12388	-6969	-8992	-119	-2128	5053	-20145	226	-12201	11834	-12883	-229	-11021	12117	-11703	-129	-10450	12440	-8629	-150	-127	-119	-66	-65	-64	-108	42	-153	16	34	-76	-23	-57	82	-29	0
0.405833	-146	-2578	-5154	-23097	-117	-11443	-4591	-16014	-207	-12122	-5134	-15708	333	-12233	-6665	-8868	-586	-2126	4979	-20093	-214	-12178	11717	-12750	-150	-10981	12048	-11709	-84	-10435	12263	-8646	-148	-126	-118	-67	-65	-60	-105	41	-150	18	35	-79	-21	-59	68	-28	0
0.406667	-148	-2635	-5051	-23137	-174	-11489	-4617	-15973	-274	-12018	-4940	-15805	291	-12080	-6374	-8753	-1	-2106	4908	-20047	322	-12163	11602	-12635	-72	-10953	11965	-11717	-207	-10398	12069	-8663	-150	-134	-120	-92	-66	-64	-111	38	-150	16	33	-80	-25	-59	80	-31	-4
0.407500	-145	-2691	-4955	-23161	-146	-11543	-4665	-15942	-185	-11923	-4752	-15889	417	-11944	-6095	-8644	283	-2067	4840	-20000	61	-12148	11490	-12534	-47	-10926	11872	-11726	-282	-10402	11875	-8678	-149	-130	-120	-67	-62	-61	-108	40	-158	16	34	-77	-21	-59	80	-30	-3
0.408333	-137	-2731	-4859	-23166	-61	-11582	-4709	-15914	-149	-11833	-4596	-15952	362	-11824	-5828	-8543	-105	-2007	4788	-19959	29	-12142	11374	-12453	-104	-10904	11771	-11740	-193	-10397	11677	-8691	-148	-130	-122	-70	-64	-62	-104	38	-152	18	29	-77	-21	-58	81	-28	-1
0.409167	-165	-2771	-4781	-23159	4	-11619	-4755	-15897	-230	-11759	-4462	-15999	352	-11721	-5586	-8450	21	-1924	4745	-19923	92	-12144	11264	-12396	-162	-10884	11655	-11758	-212	-10396	11472	-8714	-150	-127	-120	-65	-63	-62	-105	41	-152	15	30	-77	-22	-61	79	-30	-4
0.410000	-136	-2803	-4708	-23137	-120	-11645	-4803	-15902	-152	-11691	-4349	-16039	429	-11633	-5361	-8369	39	-1820	4719	-19892	-253	-12148	11150	-12366	-132	-10876	11522	-11780	-230	-10390	11299	-8737	-147	-127	-121	-68	-62	-59	-107	37	-154	15	34	-78	-22	-58	81	-32	-3
0.410833	-143	-2831	-4642	-23096	-112	-11674	-4844	-15911	-49	-11643	-4254	-16060	400	-11541	-5158	-8296	17	-1707	4704	-19866	-13	-12155	11033	-12359	-97	-10869	11385	-11809	-235	-10411	11080	-8770	-151	-131	-122	-69	-63	-59	-107	35	-148	18	32	-76	-24	-59	79	-33	-3
0.411667	-167	-2817	-4590	-23039	-39	-11699	-4882	-15944	-59	-11609	-4175	-16064	188	-11512	-4977	-8236	-100	-1574	4710	-19849	-29	-12168	10910	-12381	-136	-10869	11252	-11841	-220	-10430	10888	-8806	-139	-130	-122	-68	-63	-63	-108	37	-151	17	29	-80	-25	-62	82	-32	0
0.412500	-180	-2849	-4545	-22967	-25	-11723	-4908	-15988	2	-11589	-4099	-16052	91	-11480	-4811	-8187	-142	-1435	4734	-19831	-47	-12181	10789	-12426	-176	-10869	11073	-11881	-166	-10452	10715	-8857	-150	-130	-124	-72	-63	-60	-93	36	-153	20	40	-78	-25	-59	80	-32	0
0.413333	-143	-2843	-4507	-22878	248	-11747	-4921	-16049	38	-11592	-4036	-16024	204	-11461	-4666	-8144	368	-1283	4765	-19821	151	-12195	10662	-12500	-137	-10876	10907	-11925	-215	-10480	10550	-8913	-149	-130	-124	-66	-63	-59	-105	36	-153	17	32	-78	-24	-58	104	-33	-6
0.414167	-171	-2829	-4477	-22768	456	-11778	-4923	-16121	-22	-11610	-3970	-15974	41	-11457	-4542	-8112	-208	-1128	4812	-19812	-768	-12208	10532	-12603	-129	-10881	10734	-11971	-128	-10513	10395	-8983	-148	-129	-117	-62	-63	-60	-102	41	-148	20	34	-75	-19	-61	84	-29	0
0.415000	-212	-2799	-4451	-22645	379	-11814	-4907	-16215	45	-11643	-3908	-15906	-180	-11468	-4434	-8089	-141	-972	4859	-19807	-14	-12221	10398	-12727	-46	-10893	10561	-12026	-48	-10552	10256	-9065	-149	-130	-122	-68	-65	-61	-108	38	-151	16	32	-77	-28	-62	80	-32	0
0.415833	-200	-2769	-4436	-22517	230	-11860	-4873	-16321	37	-11703	-3847	-15815	-446	-11490	-4345	-8074	29	-822	4932	-19803	-184	-12232	10267	-12880	-61	-10902	10393	-12082	8	-10592	10132	-9150	-148	-128	-119	-68	-74	-62	-108	38	-151	15	38	-78	-23	-60	84	-31	-1
0.416667	-190	-2727	-4419	-22371	185	-11911	-4816	-16430	0	-11772	-3778	-15702	-682	-11518	-4266	-8065	-118	-675	4998	-19802	-373	-12240	10135	-13049	-256	-10907	10232	-12141	39	-10615	10020	-9244	-148	-128	-119	-66	-60	-62	-105	39	-150	18	35	-73	-23	-59	80	-31	1
0.417500	-177	-2674	-4407	-22229	153	-11987	-4741	-16550	30	-11872	-3705	-15569	-652	-11554	-4192	-8062	-69	-537	5063	-19805	-457	-12246	10001	-13240	-263	-10926	10079	-12202	-26	-10680	9926	-9346	-146	-131	-124	-70	-63	-59	-108	50	-150	18	32	-74	-22	-60	81	-28	2
0.418333	-188	-2621	-4394	-22081	160	-12070	-4639	-16679	-81	-11978	-3634	-15414	-544	-11605	-4135	-8072	-84	-410	5125	-19810	-341	-12248	9864	-13446	-258	-10938	9934	-12263	-160	-10723	9841	-9449	-149	-129	-124	-65	-60	-57	-105	40	-149	16	33	-75	-24	-59	90	-29	-5
0.419167	-220	-2571	-4399	-21935	85	-12169	-4521	-16815	-227	-12107	-3550	-15237	-508	-11659	-4086	-8084	-496	-294	5188	-19815	-854	-12250	9749	-13660	-311	-10951	9808	-12323	-266	-10763	9771	-9547	-148	-118	-124	-65	-63	-63	-105	38	-158	15	36	-74	-24	-58	82	-31	-3
0.420000	-202	-2518	-4380	-21793	-27	-12291	-4373	-16943	-275	-12252	-3470	-15043	-380	-11718	-4043	-8099	-113	-193	5249	-19823	-408	-12240	9633	-13879	-320	-10966	9693	-12385	-371	-10798	9713	-9647	-149	-127	-122	-69	-61	-60	-108	40	-150	16	33	-76	-22	-58	84	-30	-1
0.420833	-189	-2470	-4371	-21656	-60	-12420	-4208	-17077	-225	-12406	-3383	-14830	-134	-11787	-4006	-8120	283	-103	5299	-19835	-365	-12242	9519	-14105	-332	-10980	9592	-12441	-285	-10830	9663	-9739	-176	-124	-122	-65	-61	-53	-109	40	-149	13	30	-74	-18	-56	85	-28	2
0.421667	-202	-2426	-4358	-21532	-25	-12570	-4019	-17201	-187	-12580	-3299	-14597	-117	-11858	-3976	-8145	145	-28	5347	-19846	-615	-12237	9417	-14330	-166	-10986	9508	-12499	-169	-10857	9619	-9825	-148	-127	-121	-69	-60	-59	-104	40	-150	20	37	-74	-21	-56	82	-39	-1
0.422500	-214	-2389	-4347	-21416	-121	-12730	-3815	-17325	-273	-12764	-3218	-14351	-34	-11940	-3949	-8177	225	36	5392	-19861	-476	-12225	9322	-14555	-131	-11011	9434	-12551	-235	-10877	9585	-9901	-146	-139	-121	-69	-59	-61	-101	42	-152	17	35	-74	-17	-57	85	-26	0
0.423333	-237	-2363	-4334	-21313	-144	-12907	-3593	-17439	-317	-12956	-3141	-14085	55	-12031	-3932	-8214	141	85	5428	-19861	-638	-12220	9214	-14768	-150	-11031	9373	-12601	-214	-10892	9552	-9966	-148	-131	-124	-67	-63	-60	-105	39	-143	13	29	-74	-19	-57	81	-30	5
0.424167	-253	-2344	-4317	-21202	-199	-13090	-3356	-17543	-132	-13158	-3067	-13821	-24	-12130	-3921	-8260	156	126	5465	-19904	-528	-12211	9154	-14976	-24	-11046	9323	-12654	-166	-10901	9524	-10023	-139	-128	-126	-65	-61	-62	-104	37	-152	16	32	-76	-24	-59	79	-29	-1
0.425000	-235	-2335	-4300	-21146	-265	-13275	-3104	-17629	269	-13359	-3006	-13541	-121	-12240	-3917	-8310	137	154	5517	-19923	-560	-12203	9082	-15167	-58	-11066	9287	-12687	-184	-10901	9496	-10063	-152	-130	-126	-69	-66	-64	-107	37	-155	15	32	-90	-17	-58	81	-39	-1
0.425833	-141	-2331	-4270	-21089	-205	-13458	-2840	-17699	579	-13561	-2953	-13260	-80	-12363	-3918	-8368	-117	181	5534	-19942	-613	-12187	9025	-15342	-109	-11083	9255	-12722	-260	-10897	9471	-10089	-150	-113	-125	-65	-61	-65	-105	39	-153	18	35	-76	-25	-59	81	-29	-3
0.426667	-80	-2333	-4234	-21025	-220	-13635	-2565	-17751	523	-13763	-2911	-12976	-30	-12496	-3927	-8433	200	198	5571	-19966	-292	-12174	8977	-15497	-108	-11100	9232	-12753	-391	-10889	9449	-10106	-149	-126	-121	-66	-63	-61	-108	39	-151	17	35	-74	-22	-57	77	-31	-6
0.427500	-88	-2347	-4201	-20981	-254	-13800	-2282	-17781	395	-13968	-2886	-12701	-58	-12643	-3945	-8514	-26	207	5609	-19989	-1221	-12158	8931	-15635	-108	-11119	9208	-12795	-353	-10879	9423	-10115	-149	-127	-124	-66	-61	-62	-103	41	-151	16	37	-76	-25	-58	84	-28	0
0.428333	-67	-2359	-4160	-20947	-276	-13957	-1992	-17787	438	-14162	-2873	-12419	-236	-12805	-3968	-8604	-77	207	5651	-20010	-452	-12143	8895	-15753	-151	-11136	9191	-12812	-241	-10863	9404	-10114	-149	-127	-120	-66	-61	-59	-105	35	-150	19	35	-74	-22	-57	84	-31	0
0.429167	-113	-2375	-4080	-20918	-340	-14097	-1696	-17772	422	-14347	-2875	-12169	-250	-12981	-4005	-8711	115	207	5694	-20029	-265	-12125	8864	-15851	-257	-11153	9182	-12840	-221	-10852	9375	-10107	-148	-128	-120	-64	-60	-59	-105	41	-151	19	37	-73	-19	-59	86	-29	-1
0.430000	-134	-2399	-4057	-20902	-370	-14219	-1402	-17735	340	-14533	-2897	-11922	-150	-13169	-4048	-8828	-288	198	5738	-20049	-558	-12112	8837	-15929	-207	-11172	9151	-12866	-200	-10847	9347	-10090	-149	-126	-119	-64	-62	-61	-105	40	-153	18	35	-68	-22	-55	85	-29	1
0.430833	-115	-2419	-4003	-20886	-342	-14321	-1107	-17667	292	-14709	-2932	-11690	-67	-13370	-4103	-8968	-310	185	5782	-20069	-441	-12089	8817	-15985	-84	-11187	9128	-12874	-125	-10841	9321	-10076	-154	-127	-121	-67	-63	-62	-105	38	-151	19	35	-75	-23	-56	82	-31	-6
0.431667	-138	-2439	-3941	-20873	-268	-14406	-818	-17578	162	-14880	-2986	-11480	2	-13579	-4166	-9122	-103	170	5827	-20088	-124	-12074	8796	-16032	-32	-11206	9094	-12933	-183	-10845	9284	-10053	-154	-128	-125	-68	-66	-61	-108	37	-155	11	47	-77	-27	-58	74	-31	-7
0.432500	-124	-2462	-3885	-20861	-314	-14474	-535	-17468	87	-15042	-3055	-11280	-22	-13796	-4238	-9302	-412	154	5869	-20103	-664	-12058	8779	-16054	-59	-11219	9069	-12967	-153	-10837	9254	-10032	-149	-128	-112	-66	-66	-61	-107	38	-151	17	36	-77	-24	-55	82	-32	-3
0.433333	-116	-2477	-3814	-20844	-367	-14514	-255	-17309	35	-15192	-3138	-11099	66	-14007	-4314	-9497	-599	136	5911	-20132	-412	-12036	8769	-16068	-147	-11236	9035	-13010	-98	-10863	9222	-9993	-150	-127	-121	-68	-64	-63	-104	27	-153	18	26	-79	-25	-56	81	-30	1
0.434167	-152	-2491	-3758	-20844	-203	-14544	16	-17130	-35	-15334	-3230	-10934	73	-14218	-4398	-9707	22	121	5944	-20132	-35	-12014	8757	-16063	-217	-11248	9001	-13038	-149	-10881	9189	-9955	-151	-124	-122	-68	-63	-56	-102	42	-152	19	37	-75	-22	-53	86	-28	2
0.435000	-136	-2504	-3690	-20805	-281	-14550	271	-16927	-124	-15445	-3339	-10792	1	-14424	-4488	-9943	-105	103	5971	-20140	-324	-11995	8754	-16049	-267	-11263	8967	-13101	-158	-10906	9158	-9916	-148	-122	-117	-64	-63	-56	-102	39	-148	21	43	-74	-21	-52	86	-30	1
0.435833	-136	-2523	-3634	-20786	-345	-14553	483	-16699	-230	-15595	-3462	-10666	19	-14621	-4587	-10201	-135	88	5986	-20155	-256	-11980	8749	-16034	-252	-11275	8929	-13153	-172	-10934	9122	-9874	-146	-122	-120	-65	-62	-59	-102	43	-149	22	35	-73	-19	-53	84	-27	4
0.436667	-154	-2538	-3581	-20759	-254	-14552	732	-16440	-198	-15709	-3601	-10555	-11	-14806	-4685	-10478	-17	72	5995	-20163	-384	-11963	8745	-16011	-129	-11293	8890	-13210	-214	-10976	9085	-9823	-147	-124	-115	-63	-61	-56	-104	41	-150	22	37	-73	-29	-56	81	-28	2
0.437500	-138	-2555	-3544	-20734	-232	-14546	930	-16157	-200	-15817	-3750	-10459	49	-14971	-4793	-10772	-91	57	5988	-20175	-322	-11951	8741	-15981	-161	-11307	8855	-13271	-170	-11010	9052	-9776	-147	-124	-120	-67	-61	-57	-103	40	-150	21	34	-70	-22	-55	84	-27	-1
0.438333	-159	-2570	-3515	-20705	-217	-14537	1111	-15839	-201	-15913	-3916	-10363	45	-15115	-4900	-11085	61	47	5974	-20184	-166	-11940	8743	-15952	-202	-11323	8817	-13327	-126	-11054	9017	-9705	-150	-124	-117	-64	-61	-48	-101	27	-149	21	36	-73	-21	-57	79	-30	3
0.439167	-182	-2585	-3500	-20674	-234	-14534	1266	-15502	-181	-15996	-4089	-10298	-134	-15235	-5011	-11415	-268	41	5946	-20193	-326	-11932	8752	-15920	-152	-11341	8783	-13380	-83	-11094	8982	-9637	-147	-125	-118	-65	-61	-60	-105	40	-151	21	35	-74	-23	-58	82	-27	0
0.440000	-136	-2605	-3495	-20646	-196	-14538	1402	-15131	-270	-16069	-4277	-10235	-139	-15336	-5128	-11759	-102	35	5908	-20202	178	-11931	8762	-15887	-124	-11361	8749	-13429	-181	-11138	8948	-9561	-153	-129	-119	-68	-66	-60	-104	33	-154	17	32	-75	-27	-59	79	-31	-6
0.440833	-101	-2624	-3503	-20620	-141	-14550	1508	-14734	-366	-16125	-4476	-10173	-141	-15404	-5241	-12109	79	42	5869	-20207	-563	-11925	8785	-15851	-286	-11376	8725	-13467	-225	-11174	8918	-9471	-155	-124	-119	-70	-61	-59	-104	40	-153	18	30	-74	-19	-56	81	-30	-1
0.441667	-174	-2639	-3524	-20591	-125	-14567	1599	-14304	-440	-16162	-4680	-10115	-275	-15445	-5381	-12473	-339	47	5820	-20208	-380	-11924	8811	-15812	-230	-11395	8702	-13488	-130	-11211	8888	-9382	-148	-127	-120	-67	-60	-59	-101	38	-150	20	34	-75	-59	-56	81	-31	0
0.442500	-186	-2678	-3555	-20566	-67	-14602	1657	-13845	-412	-16183	-4895	-10065	-214	-15461	-5467	-12836	-28	61	5772	-20206	144	-11928	8843	-15776	-73	-11411	8684	-13499	-137	-11242	8863	-9287	-149	-126	-120	-65	-63	-58	-105	38	-150	17	34	-75	-19	-55	80	-28	2
0.443333	-172	-2669	-3595	-20550	-142	-14649	1689	-13362	-401	-16180	-5110	-10022	-221	-15454	-5579	-13197	-156	74	5723	-20196	-248	-11932	8883	-15735	-177	-11424	8674	-13492	-249	-11275	8839	-9182	-146	-128	-124	-66	-64	-68	-102	41	-150	17	46	-72	-19	-58	81	-30	0
0.444167	-206	-2676	-3644	-20540	-130	-14716	1689	-12847	-440	-16153	-5335	-9982	-253	-15424	-5691	-13559	-129	89	5677	-20180	-133	-11952	8928	-15696	-203	-11443	8665	-13473	-208	-11303	8820	-9080	-150	-128	-122	-67	-65	-59	-105	38	-150	16	33	-79	-21	-59	79	-25	1
0.445000	-166	-2702	-3702	-20541	-69	-14794	1660	-12306	-461	-16103	-5557	-9954	-180	-15370	-5797	-13916	-38	106	5633	-20162	-24	-11959	8980	-15657	-176	-11459	8659	-13429	-117	-11327	8804	-8971	-152	-131	-126	-68	-69	-63	-107	38	-159	12	32	-76	-24	-62	80	-31	-4
0.445833	-110	-2712	-3755	-20550	-59	-14889	1611	-11739	-528	-16024	-5773	-9931	-70	-15294	-5899	-14260	-205	118	5602	-20130	-644	-11975	9040	-15611	-247	-11474	8661	-13370	-133	-11350	8803	-8862	-152	-127	-121	-66	-60	-62	-107	38	-152	18	30	-76	-26	-61	78	-30	-1
0.446667	-118	-2722	-3815	-20562	-102	-14995	1527	-11145	-443	-15910	-5975	-9915	-121	-15202	-5991	-14587	-332	129	5578	-20092	-468	-11999	9103	-15567	-247	-11487	8665	-13293	-88	-11375	8804	-8759	-146	-127	-121	-68	-63	-63	-108	39	-151	18	34	-79	-17	-60	77	-31	0
0.447500	-156	-2719	-3870	-20590	-47	-15105	1416	-10533	-333	-15770	-6171	-9918	-279	-15096	-6078	-14904	375	140	5562	-20043	276	-12024	9171	-15522	-212	-11503	8670	-13199	-113	-11404	8810	-8644	-149	-128	-125	-68	-59	-60	-109	37	-151	19	32	-76	-24	-62	79	-30	0
0.448333	-156	-2750	-3921	-20628	-52	-15243	1268	-9891	-412	-15598	-6350	-9938	-302	-14975	-6152	-15205	273	142	5553	-19989	-168	-12055	9237	-15473	-221	-11522	8675	-13093	-104	-11431	8829	-8561	-152	-131	-124	-70	-64	-65	-110	37	-156	17	32	-77	-26	-61	76	-35	-4
0.449167	-158	-2768	-3956	-20671	-47	-15381	1097	-9232	-466	-15397	-6506	-9961	-204	-14845	-6217	-15475	156	136	5557	-19924	-180	-12095	9309	-15419	-239	-11534	8686	-12978	-85	-11462	8858	-8472	-151	-127	-122	-68	-64	-62	-104	39	-150	19	33	-79	-23	-60	79	-33	3
0.450000	-199	-2777	-3997	-20724	-22	-15520	895	-8560	-503	-15168	-6633	-10009	-169	-14704	-6266	-15723	164	126	5578	-19852	-179	-12122	9375	-15367	-224	-11549	8699	-12846	-176	-11499	8894	-8395	-149	-126	-122	-68	-64	-62	-110	40	-150	18	34	-94	-24	-59	79	-29	-3
0.450833	-228	-2799	-4020	-20779	-63	-15661	667	-7881	-465	-14917	-6734	-10071	-189	-14567	-6305	-15944	60	106	5600	-19772	-253	-12158	9444	-15307	-214	-11565	8710	-12713	-159	-11541	8937	-8323	-152	-128	-122	-67	-65	-60	-107	40	-152	17	33	-75	-19	-59	81	-32	-5
0.451667	-215	-2812	-4039	-20839	-35	-15789	407	-7200	-345	-14648	-6811	-10163	-230	-14426	-6329	-16138	306	78	5623	-19691	-29	-12198	9498	-15248	-270	-11586	8722	-12579	-153	-11582	8984	-8272	-149	-126	-122	-67	-63	-61	-110	28	-152	16	35	-76	-24	-62	84	-28	-4
0.452500	-205	-2828	-4042	-20906	-28	-15907	123	-6522	-333	-14359	-6849	-10274	-287	-14294	-6338	-16302	209	37	5651	-19607	-267	-12235	9548	-15177	-251	-11603	8732	-12450	-239	-11630	9036	-8236	-153	-128	-122	-68	-63	-58	-107	42	-151	17	35	-77	-22	-58	84	-31	-1
0.453333	-217	-2837	-4039	-20956	-80	-16004	-180	-5858	-354	-14066	-6859	-10397	-279	-14163	-6335	-16432	198	-4	5679	-19518	208	-12272	9583	-15102	-144	-11619	8744	-12312	-206	-11677	9086	-8210	-151	-126	-126	-63	-61	-59	-103	41	-147	15	36	-76	-21	-56	84	-29	0
0.454167	-217	-2851	-4031	-21001	61	-16077	-508	-5209	-280	-13769	-6822	-10559	-321	-14044	-6313	-16531	406	-57	5705	-19428	-185	-12303	9600	-15022	-152	-11633	8775	-12182	-218	-11725	9135	-8203	-150	-124	-119	-65	-61	-56	-103	44	-150	21	40	-73	-21	-53	85	-26	2
0.455000	-180	-2857	-4009	-21041	41	-16114	-849	-4587	-225	-13472	-6759	-10734	-328	-13915	-6281	-16600	-50	-107	5728	-19342	-684	-12330	9616	-14933	-231	-11650	8775	-12061	-266	-11768	9174	-8212	-146	-122	-116	-72	-58	-55	-107	44	-148	17	40	-72	-19	-53	85	-25	1
0.455833	-169	-2861	-3977	-21065	-25	-16117	-1209	-4002	-266	-13183	-6659	-10925	-197	-13847	-6234	-16638	614	-167	5740	-19266	3	-12358	9605	-14838	-259	-11666	8792	-11951	-266	-11815	9209	-8229	-145	-124	-117	-65	-62	-56	-102	43	-152	19	40	-69	-18	-53	87	-25	0
0.456667	-154	-2861	-3961	-21076	-57	-16082	-1573	-3466	-235	-12917	-6538	-11142	-92	-13779	-6180	-16654	570	-223	5746	-19195	-274	-12380	9569	-14740	-423	-11684	8797	-11851	-354	-11855	9228	-8275	-149	-126	-120	-69	-64	-57	-102	43	-151	11	35	-75	-25	-58	84	-27	-1
0.457500	-134	-2859	-3942	-21080	-35	-15998	-1945	-2980	-221	-12668	-6389	-11368	-171	-13725	-6112	-16645	503	-288	5742	-19129	-306	-12396	9529	-14632	-430	-11700	8806	-11760	-293	-11886	9238	-8323	-152	-126	-119	-65	-64	-59	-104	44	-151	18	40	-72	-21	-55	86	-27	-1
0.458333	-198	-2851	-3908	-21060	19	-15858	-2305	-2545	-225	-12443	-6210	-11609	-218	-13693	-6034	-16613	525	-340	5737	-19070	-124	-12406	9468	-14524	-309	-11716	8810	-11684	-263	-11911	9228	-8387	-146	-126	-121	-65	-62	-57	-104	52	-150	19	39	-72	-21	-57	82	-29	0
0.459167	-221	-2834	-3875	-21026	118	-15666	-2662	-2175	-212	-12247	-6017	-11856	-135	-13677	-5944	-16562	258	-389	5721	-19021	-206	-12414	9389	-14407	-325	-11727	8812	-11619	-350	-11929	9210	-8448	-150	-125	-116	-63	-62	-56	-104	43	-150	17	37	-72	-19	-55	86	-26	2
0.460000	-146	-2817	-3845	-20978	-14	-15414	-3000	-1873	-186	-12083	-5794	-12110	-211	-13685	-5851	-16495	-91	-429	5697	-18984	-374	-12420	9297	-14290	-331	-11744	8807	-11566	-289	-11942	9178	-8519	-154	-125	-117	-72	-61	-58	-103	45	-152	19	38	-72	-23	-52	86	-29	-6
0.460833	-153	-2792	-3804	-20920	-34	-15094	-3315	-1647	-168	-11954	-5601	-12374	-231	-13709	-5748	-16415	411	-461	5677	-18957	240	-12425	9195	-14176	-327	-11761	8797	-11524	-277	-11942	9131	-8587	-146	-127	-118	-63	-62	-59	-105	44	-155	19	35	-72	-18	-51	86	-29	0
0.461667	-198	-2774	-3763	-20856	-11	-14766	-3599	-1495	-210	-11860	-5358	-12639	-277	-13755	-5642	-16360	323	-483	5654	-18937	-246	-12426	9080	-14064	-331	-11771	8777	-11496	-291	-11946	9068	-8652	-150	-126	-116	-59	-60	-56	-96	46	-137	20	39	-47	-16	-55	86	-27	-1
0.462500	-207	-2749	-3748	-20783	-31	-14371	-3856	-1417	-154	-11803	-5177	-12908	-167	-13814	-5530	-16246	50	-494	5637	-18926	-1188	-12434	8959	-13959	-303	-11791	8748	-11485	-198	-11943	8995	-8714	-144	-126	-115	-61	-60	-56	-101	43	-150	20	35	-74	-19	-51	89	-27	1
0.463333	-191	-2728	-3668	-20713	3	-13939	-4073	-1418	-141	-11775	-4971	-13180	-125	-13918	-5417	-16159	-126	-507	5621	-18923	-2215	-12447	8831	-13858	-270	-11806	8709	-11479	-150	-11940	8914	-8763	-146	-120	-120	-67	-59	-56	-102	47	-147	22	36	-72	-21	-53	86	-25	3
0.464167	-183	-2704	-3611	-20642	-46	-13480	-4252	-1494	-190	-11787	-4783	-13449	-253	-13987	-5309	-16080	-585	-504	5615	-18925	-2286	-12469	8697	-13773	-269	-11831	8656	-11488	-171	-11941	8822	-8808	-147	-126	-118	-65	-62	-61	-107	42	-150	17	30	-77	-24	-56	82	-31	-3
0.465000	-178	-2691	-3553	-20579	-62	-12999	-4385	-1649	-163	-11803	-4604	-13723	-287	-14096	-5200	-16014	-533	-508	5618	-18937	-1771	-12500	8566	-13701	-274	-11859	8595	-11506	-268	-11943	8727	-8844	-153	-132	-126	-70	-67	-62	-102	39	-188	12	33	-78	-26	-59	80	-32	-3
0.465833	-125	-2676	-3462	-20523	-26	-12514	-4475	-1862	-119	-11889	-4447	-13993	-271	-14192	-5092	-15952	-591	-501	5640	-18943	-1718	-12533	8440	-13639	-332	-11884	8523	-11531	-269	-11951	8635	-8862	-147	-129	-122	-67	-64	-61	-105	41	-148	13	32	-76	-22	-60	80	-29	0
0.466667	-131	-2662	-3400	-20471	-57	-12032	-4511	-2136	-136	-11970	-4302	-14256	-334	-14304	-4981	-15902	-919	-505	5672	-18969	-820	-12578	8317	-13595	-303	-11922	8439	-11561	-201	-11951	8544	-8874	-150	-133	-122	-69	-64	-63	-109	34	-153	15	35	-78	-16	-58	80	-31	-3
0.467500	-151	-2657	-3308	-20439	-5	-11569	-4503	-2472	-166	-12075	-4174	-14525	-228	-14415	-4885	-15869	-544	-501	5723	-18954	-578	-12635	8199	-13560	-139	-11958	8348	-11599	-210	-11970	8456	-8874	-150	-130	-121	-66	-58	-61	-107	40	-152	16	32	-76	-19	-63	78	-35	-1
0.468333	-171	-2648	-3215	-20398	-56	-11141	-4456	-2843	-154	-12189	-4065	-14790	-292	-14524	-4792	-15846	-1197	-512	5788	-18958	-1338	-12706	8084	-13549	-186	-11996	8250	-11640	-268	-11995	8379	-8867	-147	-128	-121	-70	-69	-62	-109	38	-149	17	34	-77	-25	-57	82	-29	0
0.469167	-218	-2644	-3112	-20379	-45	-10749	-4361	-3287	-113	-12319	-3973	-15058	-342	-14623	-4706	-15846	-968	-532	5863	-18957	-217	-12779	7979	-13548	-188	-12050	8142	-11686	-243	-12028	8304	-8850	-148	-126	-124	-67	-65	-58	-108	40	-149	16	33	-76	-23	-59	74	-32	1
0.470000	-164	-2644	-3009	-20366	-63	-10416	-4235	-3753	-66	-12454	-3903	-15325	-207	-14718	-4604	-15854	-620	-567	5946	-18950	-75	-12868	7882	-13565	-82	-12100	8028	-11730	-105	-12071	8241	-8830	-151	-130	-119	-68	-57	-58	-108	39	-155	37	32	-77	-18	-59	82	-32	2
0.470833	-151	-2647	-2889	-20363	-85	-10141	-4077	-4247	-107	-12587	-3840	-15597	-265	-14802	-4568	-15884	-597	-615	6038	-18936	146	-12962	7793	-13590	-81	-12160	7910	-11779	-176	-12123	8179	-8802	-151	-129	-122	-69	-61	-60	-107	39	-149	16	33	-76	-19	-62	81	-32	-1
0.471667	-215	-2652	-2785	-20356	-83	-9935	-3896	-4764	-178	-12721	-3794	-15870	-387	-14872	-4517	-15919	-610	-675	6137	-18916	286	-13063	7711	-13628	-145	-12224	7791	-11825	-131	-12182	8130	-8774	-149	-129	-121	-68	-73	-61	-104	40	-152	0	33	-77	-23	-57	80	-31	-3
0.472500	-225	-2659	-2671	-20357	16	-9801	-3693	-5289	-129	-12846	-3753	-16143	-238	-14922	-4478	-15971	-521	-750	6230	-18887	264	-13170	7642	-13669	-171	-12293	7672	-11878	-98	-12246	8090	-8742	-152	-130	-127	-72	-66	-59	-108	38	-151	13	28	-80	-24	-61	79	-30	-3
0.473333	-179	-2666	-2554	-20338	-103	-9743	-3485	-5843	-28	-12967	-3728	-16415	-318	-14959	-4459	-16038	-942	-842	6320	-18855	15	-13280	7572	-13733	-126	-12373	7548	-11919	-256	-12320	8050	-8707	-152	-131	-124	-70	-67	-65	-111	22	-155	11	27	-84	-28	-65	77	-34	-6
0.474167	-154	-2675	-2437	-20318	-132	-9757	-3269	-6388	-19	-13071	-3700	-16691	-418	-14973	-4445	-16105	-363	-939	6401	-18809	959	-13384	7523	-13789	-40	-12450	7436	-11958	-183	-12387	8026	-8667	-149	-129	-121	-69	-65	-60	-107	37	-153	15	49	-79	-21	-47	84	-32	-3
0.475000	-58	-2676	-2309	-20280	-4	-9835	-3054	-6934	-13	-13158	-3675	-16961	-349	-14981	-4447	-16181	17	-1043	6475	-18757	611	-13492	7478	-13846	-81	-12533	7325	-11997	-111	-12456	7995	-8628	-145	-126	-121	-70	-49	-53	-104	38	-149	18	28	-79	-23	-59	82	-30	0
0.475833	3	-2684	-2187	-20225	-61	-9982	-2840	-7472	-66	-13237	-3655	-17228	-391	-14922	-4467	-16265	-90	-1158	6529	-18703	343	-13596	7438	-13898	-72	-12623	7218	-12029	-102	-12529	7966	-8590	-148	-127	-119	-68	-64	-60	-104	37	-150	12	36	-78	-21	-59	82	-30	0
0.476667	-70	-2698	-2060	-20151	-79	-10185	-2645	-8013	-48	-13295	-3635	-17491	-459	-14864	-4485	-16352	47	-1272	6566	-18648	689	-13688	7405	-13961	-61	-12713	7113	-12060	-88	-12597	7933	-8552	-150	-124	-118	-66	-62	-57	-104	56	-150	18	34	-78	-22	-61	78	-30	1
0.477500	-131	-2709	-1934	-20058	2	-10436	-2468	-8538	-49	-13343	-3620	-17741	-378	-14781	-4531	-16443	-33	-1385	6587	-18579	717	-13780	7378	-14014	-134	-12813	7015	-12080	-49	-12658	7904	-8513	-147	-127	-116	-66	-62	-61	-104	39	-148	18	34	-76	-17	-73	80	-31	-5
0.478333	-85	-2732	-1806	-19946	-52	-10727	-2307	-9065	5	-13371	-3601	-17984	-275	-14676	-4575	-16535	164	-1496	6584	-18514	1038	-13863	7347	-14063	-87	-12908	6923	-12100	10	-12720	7859	-8476	-149	-125	-126	-65	-63	-58	-104	41	-149	20	36	-74	-23	-61	82	-31	-1
0.479167	-17	-2751	-1678	-19808	-67	-11049	-2172	-9574	29	-13388	-3591	-18211	-246	-14544	-4625	-16621	465	-1613	6569	-18450	1020	-13940	7323	-14100	-65	-13013	6837	-12115	12	-12776	7815	-8439	-146	-126	-120	-67	-62	-57	-102	40	-153	17	33	-75	-23	-55	82	-30	0
0.480000	-27	-2782	-1547	-19658	-69	-11380	-2054	-10071	94	-13379	-3578	-18413	-239	-14383	-4676	-16708	275	-1694	6536	-18379	1103	-14012	7298	-14132	-118	-13115	6755	-12117	5	-12826	7763	-8409	-149	-125	-120	-64	-61	-53	-104	41	-145	18	36	-75	-24	-56	79	-28	-1
0.480833	-33	-2817	-1409	-19486	-39	-11722	-1965	-10571	212	-13384	-3572	-18599	-191	-14220	-4727	-16789	515	-1773	6488	-18314	1295	-14075	7272	-14158	-98	-13224	6673	-12117	66	-12871	7701	-8378	-148	-127	-118	-67	-61	-58	-103	42	-151	17	34	-76	-22	-55	84	-34	0
0.481667	-36	-2860	-1273	-19307	-36	-12060	-1893	-11051	237	-13366	-3581	-18760	-198	-14027	-4801	-16869	67	-1841	6430	-18251	297	-14135	7242	-14176	-130	-13333	6599	-12108	28	-12916	7629	-8355	-152	-132	-122	-64	-62	-55	-103	42	-154	17	35	-77	-22	-56	82	-31	-5
0.482500	-69	-2912	-1141	-19116	-93	-12384	-1841	-11529	155	-13346	-3576	-18887	-266	-13815	-4822	-16937	45	-1891	6372	-18191	1014	-14192	7209	-14189	-40	-13443	6536	-12093	-64	-12962	7552	-8340	-148	-124	-118	-65	-65	-57	-100	43	-151	17	36	-75	-22	-51	85	-24	0
0.483333	-82	-2971	-1003	-18919	-39	-12687	-1804	-11996	64	-13310	-3583	-18989	-321	-13595	-4856	-16993	242	-1928	6313	-18127	704	-14236	7173	-14192	-57	-13548	6471	-12072	-11	-13001	7465	-8334	-146	-124	-119	-64	-65	-60	-102	43	-148	18	38	-75	-19	-53	86	-26	2
0.484167	-99	-3032	-868	-18723	-27	-12967	-1783	-12453	82	-13277	-3606	-19063	-297	-13358	-4886	-17047	174	-1957	6253	-18064	657	-14286	7123	-14194	-141	-13664	6410	-12053	76	-13046	7371	-8344	-150	-127	-119	-67	-62	-57	-105	42	-154	10	42	-73	-22	-57	84	-29	1
0.485000	-104	-3107	-732	-18532	-84	-13221	-1768	-12900	126	-13238	-3636	-19102	-317	-13119	-4908	-17094	157	-1970	6200	-18004	779	-14335	7077	-14191	-145	-13765	6350	-12028	-55	-13094	7268	-8364	-161	-116	-120	-67	-69	-60	-108	40	-152	19	35	-74	-23	-59	85	-30	-1
0.485833	-105	-3178	-598	-18343	6	-13434	-1757	-13337	79	-13197	-3670	-19114	-469	-12874	-4920	-17127	204	-1974	6165	-17931	755	-14380	7025	-14184	-59	-13863	6294	-12004	-124	-13149	7167	-8395	-148	-126	-119	-66	-65	-59	-103	41	-152	19	34	-73	-26	-56	84	-27	1
0.486667	-122	-3255	-471	-18170	-48	-13613	-1747	-13760	28	-13149	-3717	-19096	-676	-12619	-4922	-17150	-139	-1972	6142	-17856	222	-14428	6967	-14174	-121	-13955	6242	-11980	-119	-13203	7060	-8446	-150	-124	-119	-68	-62	-77	-108	36	-149	19	80	-72	-19	-53	84	-31	1
0.487500	-116	-3328	-344	-18008	-56	-13754	-1733	-14166	54	-13100	-3771	-19057	-681	-12391	-4918	-17169	47	-1964	6142	-17775	778	-14475	6896	-14166	-205	-14049	6191	-11961	-241	-13269	6948	-8510	-149	-127	-116	-66	-61	-57	-108	40	-152	18	34	-74	-19	-56	78	-30	0
0.488333	-144	-3401	-230	-17860	-51	-13863	-1720	-14560	-22	-13039	-3832	-18992	-516	-12158	-4905	-17176	284	-1957	6162	-17680	700	-14528	6848	-14152	-249	-14105	6141	-11948	-125	-13340	6839	-8588	-147	-133	-118	-65	-62	-59	-104	41	-150	21	35	-72	-22	-55	86	-28	0
0.489167	-185	-3467	-117	-17727	-134	-13937	-1691	-14928	-193	-12982	-3897	-18908	-466	-11935	-4889	-17169	61	-1948	6209	-17568	354	-14577	6794	-14140	-270	-14163	6097	-11949	-77	-13421	6727	-8681	-150	-127	-116	-67	-59	-59	-105	40	-147	20	34	-67	-19	-55	85	-17	-1
0.490000	-150	-3522	-14	-17614	-104	-13981	-1657	-15287	-300	-12944	-3965	-18812	-478	-11729	-4872	-17164	24	-1950	6270	-17445	516	-14629	6738	-14139	-250	-14216	6053	-11959	-164	-13509	6619	-8792	-153	-128	-119	-68	-66	-58	-108	36	-158	15	28	-75	-24	-58	81	-30	-8
0.490833	-143	-3572	78	-17520	-90	-13999	-1610	-15609	-238	-12853	-4039	-18705	-258	-11535	-4852	-17142	52	-1948	6359	-17297	426	-14674	6693	-14131	-227	-14243	6016	-11982	-191	-13597	6514	-8912	-154	-130	-120	-67	-62	-59	-107	38	-154	13	30	-76	-22	-57	81	-32	-1
0.491667	-155	-3596	177	-17436	-145	-13990	-1552	-15903	-190	-12777	-4099	-18575	-316	-11356	-4828	-17112	87	-1948	6476	-17132	472	-14717	6656	-14129	-231	-14258	5979	-12022	-236	-13690	6411	-9043	-149	-126	-121	-47	-50	-61	-108	37	-164	10	30	-77	-21	-57	82	-28	-4
0.492500	-120	-3606	268	-17372	-42	-13964	-1482	-16160	-184	-12699	-4149	-18456	-423	-11199	-4798	-17078	137	-1956	6612	-16946	312	-14750	6631	-14111	-306	-14251	5954	-12073	-195	-13779	6312	-9189	-149	-129	-122	-69	-64	-61	-110	39	-150	17	30	-75	-23	-62	79	-28	-1
0.493333	-142	-3588	357	-17324	-4	-13924	-1408	-16405	-176	-12609	-4194	-18325	-235	-11059	-4771	-17035	-155	-1961	6764	-16736	283	-14776	6610	-14137	-269	-14237	5931	-12142	-176	-13863	6219	-9333	-174	-126	-119	-65	-61	-62	-107	38	-154	17	30	-76	-27	-58	80	-28	0
0.494167	-146	-3548	448	-17290	-66	-13870	-1321	-16576	-274	-12525	-4215	-18191	-198	-10937	-4743	-16991	25	-1969	6935	-16513	854	-14784	6609	-14145	-204	-14200	5918	-12224	-120	-13935	6134	-9485	-149	-126	-119	-67	-64	-59	-105	40	-151	13	34	-73	-19	-56	88	-29	1
0.495000	-161	-3476	536	-17266	-30	-13800	-1228	-16725	-316	-12441	-4219	-18056	-153	-10831	-4709	-16930	-227	-1974	7119	-16271	-214	-14774	6618	-14157	-365	-14147	5910	-12316	-141	-13995	6052	-9641	-146	-126	-120	-64	-60	-58	-103	38	-151	18	34	-74	-22	-58	82	-29	2
0.495833	-155	-3382	625	-17257	-88	-13736	-1135	-16837	-288	-12347	-4201	-17921	-110	-10741	-4675	-16876	-230	-1972	7310	-16029	417	-14749	6638	-14178	-310	-14095	5909	-12417	-150	-14034	5974	-9798	-145	-126	-115	-63	-62	-63	-109	40	-149	19	35	-72	-19	-60	80	-27	4
0.496667	-145	-3263	721	-17261	-92	-13664	-1040	-16907	-208	-12259	-4163	-17787	8	-10671	-4644	-16814	110	-1964	7504	-15789	557	-14703	6672	-14199	-270	-14006	5910	-12533	-32	-14058	5902	-9957	-147	-127	-115	-65	-88	-60	-107	40	-147	25	35	-76	-21	-59	79	-30	1
0.497500	-210	-3117	820	-17275	-88	-13597	-947	-16941	-225	-12177	-4100	-17652	231	-10605	-4589	-16751	-201	-1946	7690	-15571	241	-14633	6713	-14224	-296	-13915	5924	-12656	-199	-14050	5840	-10112	-149	-127	-118	-66	-59	-61	-107	39	-152	16	30	-76	-19	-60	93	-31	0
0.498333	-284	-2947	914	-17304	-88	-13528	-853	-16936	-228	-12101	-4019	-17519	-69	-10556	-4537	-16690	-294	-1913	7864	-15380	347	-14537	6761	-14253	-193	-13811	5936	-12766	-203	-14018	5781	-10270	-149	-135	-121	-68	-67	-63	-108	37	-155	10	32	-79	-26	-60	76	-33	-9
0.499167	-304	-2764	1010	-17344	-23	-13456	-762	-16899	-155	-12031	-3911	-17383	-428	-10510	-4471	-16620	-166	-1864	8028	-15234	446	-14416	6818	-14291	-185	-13698	5965	-12893	-122	-13951	5736	-10416	-150	-128	-119	-67	-63	-62	-105	38	-153	13	33	-94	-25	-60	79	-42	-1
0.500000	-306	-2551	1119	-17390	-69	-13388	-664	-16825	-120	-11962	-3779	-17242	-259	-10464	-4393	-16555	-225	-1791	8172	-15145	-138	-14271	6878	-14319	-254	-13563	5995	-13009	-132	-13851	5692	-10564	-150	-111	-122	-68	-62	-61	-104	38	-149	16	32	-76	-19	-58	80	-31	-1
0.500833	-298	-2326	1222	-17456	-170	-13322	-565	-16723	-80	-11899	-3630	-17104	-271	-10425	-4305	-16481	-272	-1700	8307	-15130	301	-14099	6935	-14352	-221	-13424	6020	-13120	-94	-13717	5658	-10703	-148	-129	-119	-65	-60	-60	-103	41	-151	11	35	-76	-21	-56	81	-30	2
0.501667	-241	-2097	1321	-17527	-116	-13257	-466	-16612	-104	-11846	-3465	-16962	-529	-10382	-4203	-16411	7	-1586	8384	-15198	551	-13908	6992	-14385	-195	-13268	6071	-13219	-133	-13550	5636	-10840	-148	-127	-120	-64	-63	-59	-113	40	-150	17	36	-73	-19	-56	82	-32	0
0.502500	-135	-1860	1417	-17607	-134	-13197	-366	-16456	-146	-11800	-3288	-16815	-405	-10340	-4092	-16341	-169	-1451	8446	-15359	34	-13699	7042	-14423	-149	-13098	6113	-13309	-137	-13352	5621	-10976	-147	-125	-118	-63	-60	-56	-103	40	-148	20	39	-70	-22	-56	81	-28	-1
0.503333	-136	-1628	1503	-17706	-129	-13135	-257	-16299	-147	-11761	-3106	-16669	-141	-10291	-3968	-16273	-349	-1300	8475	-15619	177	-13474	7083	-14458	-88	-12912	6159	-13386	-178	-13123	5609	-11107	-143	-127	-116	-66	-63	-61	-103	43	-147	18	38	-75	-19	-56	84	-27	2
0.504167	-144	-1400	1579	-17807	-120	-13078	-151	-16133	-115	-11725	-2924	-16521	-50	-10240	-3837	-16211	-311	-1120	8475	-15971	161	-13236	7112	-14496	-76	-12720	6204	-13450	-136	-12873	5601	-11228	-147	-126	-119	-64	-61	-59	-143	39	-150	18	35	-83	-22	-58	80	-29	-3
0.505000	-128	-1183	1636	-17923	-145	-13023	-33	-15965	-173	-11696	-2744	-16371	182	-10177	-3698	-16146	-109	-943	8444	-16412	91	-12988	7132	-14535	-9	-12513	6250	-13501	-78	-12597	5604	-11352	-150	-127	-126	-67	-65	-60	-110	36	-151	18	35	-76	-27	-56	80	-28	0
0.505833	-137	-977	1686	-18038	-107	-12954	93	-15787	-159	-11652	-2564	-16221	260	-10104	-3554	-16079	174	-745	8397	-16929	130	-12733	7149	-14568	-77	-12290	6299	-13534	-127	-12305	5615	-11463	-148	-128	-119	-68	-60	-60	-104	39	-149	17	33	-74	-19	-55	82	-29	0
0.506667	-141	-788	1709	-18160	-15	-12894	226	-15619	-65	-11613	-2422	-16079	219	-10020	-3403	-16016	66	-542	8328	-17507	-59	-12479	7147	-14611	-172	-12065	6344	-13555	-93	-11997	5623	-11569	-154	-132	-124	-30	-65	-62	-110	32	-163	15	33	-79	-25	-59	77	-30	-5
0.507500	-111	-618	1720	-18283	-6	-12828	368	-15445	-49	-11561	-2237	-15932	305	-9925	-3264	-15955	49	-325	8254	-18119	516	-12219	7144	-14640	-79	-11810	6393	-13561	-29	-11678	5640	-11662	-152	-130	-121	-65	-63	-60	-108	38	-151	16	45	-74	-24	-59	79	-35	-3
0.508333	-132	-466	1713	-18389	55	-12769	518	-15276	-27	-11495	-2089	-15787	333	-9814	-3122	-15886	-221	-108	8173	-18747	-313	-11961	7135	-14673	-72	-11563	6443	-13554	-62	-11337	5659	-11737	-149	-128	-119	-68	-62	-59	-105	39	-155	17	32	-75	-22	-57	81	-30	-1
0.509167	-173	-337	1681	-18511	-5	-12676	676	-15110	0	-11418	-1957	-15652	280	-9690	-2990	-15820	-447	105	8100	-19371	-211	-11708	7119	-14708	-116	-11308	6495	-13539	-166	-11040	5676	-11809	-151	-129	-121	-66	-62	-58	-105	40	-152	19	33	-75	-21	-56	85	-21	0
0.510000	-187	-233	1638	-18615	-69	-12597	836	-14972	59	-11332	-1841	-15526	434	-9555	-2872	-15752	79	317	8035	-19958	132	-11463	7107	-14744	-126	-11044	6544	-13515	-229	-10731	5692	-11844	-147	-128	-118	-66	-62	-86	-108	36	-151	18	34	-75	-21	-58	80	-29	-1
0.510833	-242	-146	1583	-18708	-51	-12514	997	-14805	81	-11219	-1740	-15404	558	-9411	-2769	-15682	34	517	7992	-20485	-340	-11229	7092	-14776	-53	-10776	6598	-13482	-161	-10431	5708	-11893	-148	-128	-121	-66	-66	-58	-107	37	-154	19	35	-78	-7	-59	79	-53	-3
0.511667	-248	-80	1519	-18787	-43	-12424	1153	-14653	126	-11094	-1659	-15292	555	-9253	-2679	-15600	76	710	7952	-20919	-210	-11004	7087	-14811	-56	-10516	6649	-13449	-159	-10141	5727	-11900	-150	-129	-99	-68	-103	-61	-105	38	-151	17	33	-75	-23	-60	79	-29	3
0.512500	-230	-32	1447	-18856	-44	-12330	1305	-14518	172	-10953	-1590	-15171	570	-9082	-2608	-15517	-62	887	7951	-21257	-59	-10798	7088	-14850	-97	-10256	6709	-13409	-186	-9873	5744	-11890	-152	-130	-120	-69	-66	-64	-110	36	-152	17	30	-77	-19	-58	80	-33	-4
0.513333	-205	-5	1377	-18906	-86	-12232	1455	-14381	154	-10794	-1540	-15066	650	-8906	-2556	-15423	-302	1052	7958	-21472	-382	-10600	7101	-14889	-107	-10007	6768	-13371	-75	-9626	5762	-11849	-139	-109	-124	-73	-65	-61	-105	36	-153	17	33	-76	-25	-60	77	-31	-4
0.514167	-153	4	1314	-18944	-150	-12126	1578	-14247	113	-10622	-1505	-14951	570	-8722	-2521	-15313	-464	1198	7987	-21556	-281	-10416	7129	-14936	-105	-9767	6833	-13327	-88	-9396	5792	-11784	-149	-129	-119	-65	-66	-60	-99	6	-155	18	36	-74	-65	-58	79	-28	-4
0.515000	-148	0	1265	-18967	-29	-12015	1696	-14081	101	-10435	-1485	-14838	540	-8535	-2507	-15192	-200	1331	8036	-21505	181	-10241	7172	-14988	-103	-9548	6906	-13294	-194	-9199	5817	-11695	-155	-130	-122	-73	-62	-60	-105	36	-152	17	34	-76	-17	-60	80	-36	-3
0.515833	-150	-15	1229	-18980	8	-11906	1794	-13989	28	-10242	-1483	-14721	532	-8346	-2510	-15057	-289	1448	8105	-21322	-338	-10087	7230	-15046	-112	-9339	6983	-13264	-266	-9009	5858	-11573	-150	-129	-120	-66	-63	-62	-108	37	-152	17	32	-75	-19	-58	80	-30	0
0.516667	-105	-42	1221	-18980	29	-11786	1879	-13859	-22	-10037	-1492	-14595	477	-8152	-2531	-14903	-263	1555	8181	-21009	-445	-9938	7312	-15108	-61	-9153	7063	-13240	-343	-8851	5910	-11429	-151	-124	-120	-64	-62	-59	-107	37	-153	17	35	-73	-21	-56	81	-29	-6
0.517500	-59	-76	1228	-18977	37	-11667	1938	-13735	6	-9833	-1522	-14454	568	-7962	-2566	-14720	-170	1654	8257	-20586	-325	-9799	7408	-15177	2	-8984	7153	-13224	-250	-8716	5975	-11259	-148	-128	-122	-67	-61	-60	-105	38	-152	15	34	-57	-22	-56	80	-33	0
0.518333	-57	-127	1262	-18962	1	-11545	1971	-13604	-56	-9624	-1565	-14304	542	-7781	-2614	-14528	-99	1745	8332	-20065	-259	-9674	7529	-15254	-18	-8839	7251	-13214	-184	-8602	6053	-11066	-148	-130	-127	-68	-63	-61	-107	38	-149	13	34	-77	-22	-57	84	-31	-6
0.519167	-48	-158	1327	-18946	-9	-11417	1985	-13483	-64	-9426	-1626	-14137	433	-7603	-2673	-14313	-62	1834	8408	-19470	-145	-9553	7676	-15343	-88	-8713	7357	-13211	-223	-8506	6152	-10864	-147	-127	-119	-66	-62	-62	-107	36	-151	18	33	-78	-28	-67	78	-30	-3
0.520000	-92	-196	1416	-18925	4	-11283	1982	-13363	-11	-9221	-1698	-13955	405	-7435	-2744	-14079	-137	1922	8474	-18824	-406	-9439	7827	-15433	-119	-8612	7474	-13219	-299	-8407	6270	-10641	-146	-128	-121	-67	-66	-59	-105	39	-151	19	35	-76	-24	-55	82	-31	-1
0.520833	-137	-232	1528	-18904	-4	-11155	1941	-13243	-212	-9032	-1788	-13758	250	-7277	-2819	-13825	86	2020	8530	-18151	215	-9326	8003	-15533	-65	-8527	7595	-13236	-286	-8366	6408	-10409	-148	-128	-121	-66	-64	-60	-107	37	-149	15	36	-77	-25	-56	84	-27	2
0.521667	-110	-258	1663	-18881	71	-11019	1887	-13126	-288	-8876	-1893	-13538	207	-7132	-2902	-13555	77	2126	8571	-17485	-254	-9218	8200	-15642	-110	-8464	7733	-13258	-309	-8314	6570	-10170	-150	-129	-117	-65	-60	-60	-108	43	-151	19	37	-75	-19	-57	81	-30	0
0.522500	-92	-279	1817	-18854	-34	-10885	1812	-13018	-262	-8677	-2011	-13302	99	-7002	-2987	-13270	-600	2249	8596	-16842	-735	-9107	8408	-15754	-224	-8415	7878	-13291	-345	-8276	6754	-9929	-148	-127	-120	-65	-61	-62	-105	39	-147	20	36	-75	-23	-57	78	-30	0
0.523333	-96	-292	1978	-18835	-44	-10740	1715	-12916	-342	-8520	-2147	-13053	51	-6885	-3080	-12975	-177	2385	8615	-16257	72	-9002	8631	-15880	-304	-8382	8034	-13330	-288	-8244	6981	-9696	-147	-126	-124	-70	-64	-63	-109	39	-150	19	28	-77	-22	-58	78	-31	0
0.524167	-127	-291	2138	-18811	-40	-10613	1600	-12827	-273	-8376	-2298	-12795	116	-6782	-3175	-12671	23	2540	8600	-15730	-322	-8887	8871	-16008	-360	-8363	8202	-13369	-325	-8220	7184	-9470	-149	-130	-121	-68	-60	-62	-110	39	-154	10	25	-78	-21	-58	78	-34	1
0.525000	-184	-271	2300	-18779	-88	-10469	1474	-12742	-45	-8240	-2453	-12525	96	-6693	-3272	-12360	206	2719	8616	-15284	-319	-8773	9117	-16140	-348	-8348	8380	-13411	-271	-8190	7432	-9251	-150	-130	-122	-72	-65	-63	-110	37	-151	16	33	-78	-21	-61	77	-32	-1
0.525833	-158	-235	2466	-18742	-131	-10321	1331	-12666	132	-8116	-2617	-12244	-35	-6618	-3375	-12040	70	2927	8618	-14923	-146	-8653	9380	-16268	-274	-8340	8575	-13453	-159	-8178	7704	-9042	-151	-130	-122	-70	-66	-61	-104	39	-154	16	33	-78	-22	-65	79	-32	-1
0.526667	-81	-179	2613	-18698	-28	-10169	1181	-12606	263	-8002	-2788	-11963	13	-6550	-3473	-11726	-119	3154	8620	-14662	-422	-8533	9645	-16400	-221	-8334	8777	-13491	-198	-8156	7994	-8844	-159	-101	-119	-70	-63	-64	-107	41	-155	17	32	-77	-24	-59	79	-31	-4
0.527500	-88	-102	2740	-18642	-146	-10006	1020	-12553	432	-7895	-2966	-11676	-60	-6499	-3584	-11409	-339	3405	8631	-14489	-595	-8400	9920	-16527	-223	-8329	8997	-13517	-171	-8140	8296	-8667	-151	-129	-122	-68	-64	-64	-107	37	-149	18	33	-77	-23	-57	78	-31	0
0.528333	-66	-5	2837	-18573	-144	-9839	849	-12517	297	-7798	-3146	-11393	-212	-6456	-3694	-11096	86	3679	8657	-14408	112	-8291	10201	-16658	-181	-8325	9225	-13538	-180	-8113	8603	-8501	-150	-127	-120	-67	-64	-62	-107	38	-150	16	32	-79	-22	-59	79	-31	0
0.529167	-29	108	2921	-18488	-93	-9657	675	-12492	140	-7703	-3318	-11122	-12	-6417	-3808	-10798	167	3968	8697	-14405	-386	-8170	10485	-16780	-187	-8312	9469	-13545	-201	-8089	8946	-8349	-149	-129	-124	-69	-65	-59	-105	41	-146	7	33	-78	-24	-61	80	-31	-1
0.530000	-60	248	2977	-18388	-196	-9494	493	-12480	247	-7612	-3491	-10860	-35	-6394	-3932	-10502	-4	4275	8755	-14474	-617	-8054	10770	-16895	-206	-8302	9719	-13545	-126	-8061	9283	-8215	-149	-127	-116	-68	-63	-59	-105	40	-149	17	35	-77	-24	-60	82	-29	0
0.530833	-120	399	2997	-18274	-248	-9276	305	-12488	167	-7527	-3660	-10607	-273	-6372	-4065	-10225	-47	4584	8835	-14599	-638	-7946	11043	-17005	-205	-8286	9982	-13524	-43	-8038	9628	-8097	-151	-128	-121	-70	-63	-61	-111	38	-151	17	33	-85	-22	-61	78	-13	0
0.531667	-152	577	2995	-18146	-162	-9068	113	-12505	145	-7442	-3828	-10374	-272	-6359	-4207	-9953	-13	4901	8941	-14766	-746	-7850	11335	-17104	-233	-8268	10249	-13491	-96	-8010	10000	-7992	-153	-117	-127	-69	-66	-63	-110	35	-156	16	26	-81	-25	-66	77	-32	-5
0.532500	-166	770	2964	-18007	-216	-8858	-82	-12535	266	-7359	-3976	-10156	-195	-6344	-4358	-9693	259	5217	9066	-14954	-531	-7760	11617	-17188	-251	-8243	10535	-13431	-227	-7974	10338	-7893	-153	-129	-126	-68	-64	-64	-109	37	-150	11	50	-79	-21	-62	78	-32	-4
0.533333	-134	990	2918	-17854	-202	-8624	-282	-12577	213	-7268	-4121	-9959	-338	-6333	-4516	-9447	218	5520	9215	-15150	-767	-7682	11897	-17259	-317	-8217	10827	-13361	-7	-7945	10689	-7807	-150	-129	-119	-72	-65	-64	-109	37	-153	16	32	-81	-26	-65	78	-33	-4
0.534167	-195	1216	2851	-17699	-150	-8393	-486	-12629	172	-7179	-4260	-9782	-517	-6319	-4682	-9212	-144	5810	9382	-15350	-316	-7614	12173	-17309	-315	-8188	11129	-13270	57	-7903	11052	-7721	-148	-126	-121	-72	-61	-60	-110	15	-170	16	35	-75	-22	-61	82	-30	-1
0.535000	-232	1468	2777	-17544	-108	-8146	-693	-12687	184	-7086	-4393	-9627	-376	-6308	-4859	-8985	59	6082	9561	-15534	-319	-7560	12447	-17342	-241	-8154	11446	-13163	-60	-7867	11411	-7643	-149	-124	-118	-64	-58	-60	-102	41	-149	18	35	-73	-19	-59	82	-31	0
0.535833	-223	1727	2689	-17395	-227	-7900	-911	-12764	130	-6993	-4524	-9503	-409	-6298	-5048	-8767	-268	6323	9747	-15704	-1116	-7550	12709	-17361	-299	-8121	11748	-13047	-24	-7834	11770	-7571	-146	-124	-117	-68	-61	-59	-105	39	-150	17	35	-78	-17	-58	81	-28	0
0.536667	-224	2000	2605	-17264	-208	-7646	-1133	-12843	74	-6904	-4630	-9404	-440	-6292	-5249	-8561	-56	6532	9936	-15846	-219	-7506	12967	-17357	-313	-8090	12056	-12913	-18	-7798	12123	-7503	-147	-125	-135	-67	-60	-44	-105	41	-147	16	35	-76	-18	-58	80	-28	0
0.537500	-178	2281	2525	-17146	-186	-7395	-1370	-12930	72	-6810	-4793	-9330	-478	-6285	-5455	-8355	-132	6707	10123	-15962	-639	-7505	13216	-17335	-225	-8057	12374	-12774	-91	-7762	12474	-7437	-148	-127	-119	-66	-58	-57	-109	35	-151	13	47	-78	-19	-58	80	-29	1
0.538333	-208	2573	2457	-17057	-145	-7136	-1617	-13022	63	-6717	-4930	-9280	-473	-6285	-5671	-8156	-40	6839	10310	-16050	-583	-7504	13458	-17286	-137	-8017	12696	-12626	-168	-7731	12825	-7376	-148	-125	-125	-69	-66	-58	-105	36	-152	16	33	-76	-21	-60	73	-29	0
0.539167	-227	2866	2405	-16996	-168	-6897	-1875	-13123	-29	-6618	-5075	-9251	-407	-6283	-5871	-7958	50	6935	10485	-16116	-523	-7515	13695	-17217	-258	-7982	13010	-12475	-97	-7700	13165	-7319	-150	-124	-121	-67	-61	-67	-109	34	-150	15	34	-78	-22	-57	79	-29	-3
0.540000	-269	3127	2375	-16971	-67	-6655	-2153	-13228	11	-6546	-5228	-9261	-390	-6296	-6128	-7763	0	6991	10644	-16164	-788	-7538	13920	-17134	-371	-7942	13322	-12319	-8	-7674	13498	-7279	-155	-127	-125	-72	-64	-60	-110	36	-149	13	30	-79	-21	-61	78	-30	-1
0.540833	-314	3455	2368	-16986	-100	-6424	-2442	-13341	86	-6468	-5387	-9291	-317	-6307	-6363	-7561	-438	7010	10788	-16194	-1018	-7557	14139	-17030	-294	-7901	13629	-12165	-57	-7649	13833	-7222	-149	-126	-120	-65	-62	-61	-108	36	-148	18	34	-76	-25	-60	81	-31	1
0.541667	-332	3750	2393	-17035	-104	-6197	-2743	-13447	21	-6386	-5556	-9334	-294	-6326	-6604	-7351	-110	6993	10914	-16217	-133	-7580	14351	-16905	-231	-7848	13949	-12004	-40	-7629	14162	-7179	-148	-125	-121	-68	-63	-60	-108	38	-149	19	35	-75	-22	-58	84	-29	0
0.542500	-325	4039	2448	-17121	-52	-5981	-3066	-13561	-86	-6316	-5741	-9408	-464	-6363	-6850	-7137	87	6937	11022	-16243	-370	-7601	14553	-16767	-277	-7791	14231	-11859	-50	-7607	14483	-7149	-146	-126	-124	-67	-62	-69	-104	40	-149	4	34	-50	-19	-58	80	-30	0
0.543333	-309	4311	2525	-17268	-56	-5779	-3408	-13680	-206	-6257	-5937	-9496	-602	-6394	-7097	-6914	81	6851	11109	-16270	-661	-7617	14744	-16619	-308	-7716	14519	-11713	-61	-7588	14799	-7125	-146	-122	-121	-67	-61	-58	-107	40	-147	18	36	-75	-22	-57	82	-22	-7
0.544167	-240	4577	2631	-17416	-11	-5584	-3773	-13800	-198	-6204	-6146	-9608	-528	-6443	-7350	-6688	282	6739	11176	-16306	-477	-7625	14928	-16453	-302	-7649	14791	-11572	-131	-7574	15104	-7118	-149	-135	-118	-68	-61	-40	-107	37	-150	16	35	-75	-21	-58	77	-33	-1
0.545000	-181	4820	2763	-17617	39	-5407	-4151	-13925	-185	-6158	-6368	-9742	-463	-6506	-7604	-6454	167	6599	11228	-16362	-534	-7630	15099	-16278	-212	-7567	15035	-11442	-300	-7562	15402	-7109	-150	-126	-121	-69	-61	-58	-108	37	-158	15	34	-75	-23	-58	96	-29	-3
0.545833	-197	5054	2911	-17843	35	-5240	-4538	-14048	-223	-6113	-6602	-9886	-388	-6580	-7858	-6209	211	6444	11262	-16430	-488	-7619	15261	-16096	-190	-7474	15292	-11316	-308	-7552	15691	-7115	-153	-127	-121	-68	-63	-66	-104	37	-151	20	34	-75	-19	-57	80	-30	0
0.546667	-174	5268	3069	-18082	7	-5085	-4939	-14200	-155	-6079	-6843	-10056	-400	-6658	-8112	-5959	397	6279	11288	-16514	-614	-7604	15403	-15909	-214	-7369	15506	-11200	-335	-7572	15972	-7131	-148	-128	-121	-67	-62	-61	-104	38	-152	15	34	-76	-25	-56	80	-30	-1
0.547500	-138	5461	3254	-18348	30	-4941	-5347	-14301	-185	-6035	-7094	-10239	-473	-6749	-8365	-5705	97	6102	11297	-16609	-455	-7576	15531	-15719	-173	-7264	15705	-11090	-301	-7538	16243	-7159	-148	-127	-110	-70	-64	-58	-103	54	-150	17	36	-76	-25	-56	82	-28	0
0.548333	-113	5631	3435	-18613	87	-4809	-5763	-14429	-314	-6008	-7353	-10448	-329	-6850	-8615	-5454	283	5923	11294	-16721	-252	-7543	15641	-15529	-187	-7157	15870	-10993	-282	-7530	16502	-7194	-147	-129	-125	-70	-62	-61	-108	39	-155	15	32	-79	-31	-61	82	-30	-3
0.549167	-97	5777	3608	-18880	27	-4685	-6179	-14560	-296	-5960	-7616	-10663	-431	-6952	-8863	-5203	-159	5746	11301	-16828	-1421	-7499	15733	-15327	-217	-7042	16020	-10898	-384	-7525	16746	-7233	-153	-119	-124	-67	-63	-60	-107	40	-152	19	35	-75	-24	-58	84	-32	2
0.550000	-95	5911	3782	-19129	-47	-4570	-6586	-14683	-205	-5925	-7879	-10896	-510	-7056	-9104	-4959	-111	5579	11301	-16940	-319	-7454	15801	-15131	-137	-6930	16133	-10817	-286	-7511	16982	-7280	-151	-127	-121	-67	-64	-63	-107	39	-152	17	33	-75	-23	-53	80	-30	1
0.550833	-125	6017	3937	-19367	-158	-4466	-6988	-14782	-262	-5874	-8141	-11178	-393	-7167	-9337	-4719	107	5408	11294	-17048	-216	-7412	15850	-14938	-224	-6827	16220	-10740	-247	-7499	17197	-7334	-149	-127	-127	-63	-67	-61	-107	46	-150	18	33	-78	-24	-57	84	-29	-3
0.551667	-113	6103	4077	-19577	-128	-4364	-7381	-14917	-346	-5815	-8406	-11398	-351	-7268	-9566	-4492	-63	5249	11289	-17139	-401	-7361	15878	-14750	-236	-6729	16272	-10672	-163	-7485	17393	-7390	-150	-131	-119	-68	-64	-59	-108	38	-156	17	34	-75	-24	-59	80	-32	-4
0.552500	-78	6174	4191	-19754	-49	-4272	-7761	-15020	-402	-5746	-8643	-11657	-374	-7363	-9778	-4283	74	5094	11286	-17219	-361	-7315	15883	-14553	-225	-6642	16298	-10611	-122	-7463	17573	-7448	-152	-130	-122	-46	-62	-62	-110	36	-152	16	34	-77	-22	-59	78	-33	0
0.553333	-73	6224	4282	-19898	-18	-4183	-8129	-15115	-465	-5664	-8931	-11927	-362	-7450	-9980	-4087	303	4952	11289	-17279	-151	-7278	15868	-14358	-306	-6572	16294	-10560	-74	-7445	17726	-7506	-148	-128	-124	-68	-65	-59	-107	37	-151	17	33	-78	-21	-58	78	-31	-7
0.554167	-56	6259	4346	-20004	-117	-4095	-8493	-15191	-445	-5573	-9187	-12188	-243	-7514	-10159	-3906	-136	4821	11289	-17314	-547	-7239	15833	-14169	-317	-6516	16265	-10517	-95	-7414	17859	-7561	-151	-126	-125	-65	-63	-61	-108	39	-152	16	37	-73	-21	-59	84	-28	2
0.555000	-67	6281	4384	-20069	-41	-4011	-8822	-15242	-358	-5470	-9435	-12448	-432	-7563	-10324	-3747	64	4697	11294	-17320	160	-7207	15800	-13976	-213	-6475	16212	-10483	-30	-7385	17966	-7621	-149	-127	-120	-66	-62	-58	-104	39	-147	21	35	-69	-19	-55	84	-28	0
0.555833	-110	6286	4394	-20096	87	-3929	-9147	-15275	-333	-5358	-9681	-12702	-566	-7594	-10468	-3607	405	4579	11300	-17313	287	-7187	15723	-13790	-153	-6458	16130	-10459	-5	-7351	18040	-7675	-149	-125	-121	-65	-63	-57	-117	44	-150	15	33	-77	-18	-55	87	-29	-1
0.556667	-108	6274	4369	-20086	-36	-3852	-9457	-15284	-266	-5238	-9922	-12940	-538	-7597	-10597	-3495	30	4463	11302	-17282	-145	-7180	15643	-13610	-130	-6464	16028	-10450	-107	-7318	18078	-7734	-150	-131	-126	-70	-65	-62	-108	38	-153	15	32	-77	-24	-61	68	-31	-4
0.557500	-107	6257	4328	-20039	-134	-3776	-9730	-15273	-174	-5111	-10169	-13164	-643	-7569	-10700	-3400	-14	4360	11310	-17227	26	-7174	15557	-13425	-142	-6481	15915	-10451	-64	-7276	18103	-7782	-151	-129	-124	-66	-67	-59	-105	38	-151	16	34	-76	-26	-57	80	-29	1
0.558333	-131	6228	4264	-19956	-77	-3684	-10037	-15226	-186	-4969	-10384	-13363	-608	-7513	-10779	-3320	20	4265	11314	-17164	271	-7180	15457	-13243	-167	-6517	15785	-10459	-198	-7236	18069	-7832	-147	-130	-124	-67	-65	-63	-103	39	-151	16	34	-79	-23	-60	82	-29	-4
0.559167	-155	6198	4189	-19846	-41	-3593	-10306	-15154	-142	-4822	-10604	-13542	-494	-7423	-10835	-3264	-53	4158	11318	-17079	455	-7192	15356	-13066	-138	-6563	15642	-10467	-314	-7182	18011	-7877	-152	-131	-120	-66	-64	-59	-109	39	-152	16	33	-76	-24	-62	82	-29	-3
0.560000	-166	6148	4094	-19707	-14	-3490	-10564	-15057	-190	-4664	-10813	-13690	-500	-7298	-10875	-3224	-100	4060	11318	-16995	489	-7211	15246	-12893	-117	-6619	15502	-10516	-352	-7132	17922	-7913	-149	-129	-120	-65	-64	-62	-108	40	-148	17	24	-75	-21	-60	88	-62	-1
0.560833	-121	6092	3994	-19554	-40	-3379	-10797	-14934	-195	-4500	-11019	-13817	-346	-7140	-10892	-3197	-310	3961	11312	-16910	658	-7233	15132	-12722	-100	-6683	15348	-10564	-304	-7072	17796	-7946	-148	-129	-120	-72	-62	-58	-107	40	-150	18	33	-74	-18	-56	80	-30	0
0.561667	-69	6029	3886	-19388	-46	-3252	-11023	-14793	-22	-4324	-11217	-13910	-126	-6936	-10887	-3162	-91	3867	11300	-16836	1197	-7261	15013	-12563	-108	-6746	15186	-10623	-236	-7005	17641	-7971	-148	-127	-122	-65	-60	-57	-102	39	-149	17	35	-75	-18	-55	85	-26	0
0.562500	-86	5958	3776	-19213	-41	-3105	-11226	-14631	5	-4144	-11403	-13976	-224	-6704	-10874	-3187	-328	3771	11283	-16767	24	-7292	14890	-12401	-137	-6809	15027	-10693	-239	-6934	17454	-7995	-150	-127	-118	-63	-59	-55	-104	41	-148	20	35	-73	-21	-56	82	-27	0
0.563333	-59	5880	3670	-19042	-75	-2946	-11414	-14457	-134	-3951	-11583	-14017	-294	-6436	-10846	-3201	-470	3681	11254	-16711	606	-7322	14751	-12258	-58	-6867	14861	-10774	-363	-6850	17236	-8008	-150	-128	-120	-63	-60	-58	-111	41	-152	19	37	-90	-23	-60	82	-27	1
0.564167	-80	5792	3534	-18876	-148	-2770	-11575	-14272	-114	-3750	-11751	-14030	-228	-6140	-10811	-3229	-120	3586	11214	-16680	948	-7359	14612	-12122	-72	-6917	14691	-10868	-246	-6773	16995	-8023	-149	-131	-122	-67	-63	-60	-109	37	-151	18	34	-80	-22	-59	81	-29	0
0.565000	-120	5697	3466	-18719	-162	-2578	-11709	-14085	81	-3545	-11905	-14020	-208	-5813	-10771	-3266	-103	3497	11165	-16663	830	-7389	14460	-12003	-59	-6957	14514	-10969	-151	-6684	16734	-8031	-153	-133	-125	-69	-66	-63	-110	36	-153	12	29	-82	-24	-61	79	-30	-4
0.565833	-104	5592	3372	-18575	-132	-2371	-11803	-13891	49	-3324	-12031	-13976	-268	-5453	-10723	-3312	-204	3411	11108	-16656	893	-7413	14307	-11895	-30	-6973	14347	-11065	-276	-6588	16453	-8031	-150	-113	-121	-69	-65	-43	-107	37	-152	18	33	-79	-22	-59	81	-31	-3
0.566667	-127	5494	3299	-18436	-82	-2153	-11867	-13701	-49	-3097	-12133	-13909	-177	-5068	-10670	-3370	-320	3332	11048	-16667	908	-7435	14144	-11784	-91	-6975	14167	-11171	-314	-6488	16158	-8033	-150	-130	-120	-69	-62	-61	-112	38	-153	19	33	-76	-25	-65	80	-28	0
0.567500	-129	5385	3228	-18323	-129	-1930	-11890	-13518	-38	-2858	-12213	-13809	-43	-4662	-10619	-3440	-533	3260	10971	-16687	384	-7447	13974	-11735	-99	-6957	13989	-11273	-219	-6382	15855	-8026	-154	-122	-118	-68	-64	-59	-108	39	-151	18	32	-75	-21	-58	80	-27	0
0.568333	-115	5279	3165	-18219	-170	-1706	-11869	-13338	-160	-2618	-12245	-13687	11	-4239	-10570	-3525	-353	3188	10890	-16710	821	-7452	13794	-11681	-100	-6922	13800	-11366	-174	-6278	15544	-8024	-148	-128	-119	-68	-61	-59	-104	30	-149	21	39	-75	-22	-58	79	-29	1
0.569167	-81	5163	3105	-18165	-67	-1489	-11805	-13170	-144	-2371	-12246	-13538	34	-3801	-10518	-3627	-107	3130	10798	-16739	924	-7451	13605	-11654	-146	-6870	13611	-11450	-203	-6172	15236	-8023	-149	-121	-120	-64	-62	-59	-112	37	-149	20	34	-76	-21	-57	80	-27	-1
0.570000	-56	5059	3052	-18073	-122	-1279	-11689	-13014	37	-2125	-12207	-13365	-109	-3357	-10473	-3748	-372	3079	10694	-16764	213	-7444	13413	-11645	-251	-6799	13416	-11526	-217	-6070	14923	-8025	-149	-127	-116	-66	-63	-57	-105	39	-149	9	37	-72	-19	-73	79	-28	0
0.570833	-61	4955	3000	-18025	-188	-1095	-11524	-12866	-11	-1874	-12127	-13169	-118	-2906	-10426	-3896	-133	3031	10585	-16783	231	-7425	13218	-11660	-248	-6721	13210	-11585	-210	-5961	14616	-8024	-148	-127	-118	-36	-62	-58	-107	41	-148	22	35	-78	-22	-56	84	-28	2
0.571667	-73	4858	2951	-17988	-104	-936	-11315	-12723	-104	-1643	-12000	-12942	-65	-2461	-10382	-4062	-124	2991	10473	-16791	316	-7400	13020	-11695	-214	-6631	13004	-11630	-172	-5865	14315	-8030	-150	-126	-120	-65	-63	-60	-103	41	-149	21	52	-75	-23	-56	82	-11	0
0.572500	-108	4772	2892	-17952	-67	-815	-11062	-12589	-134	-1413	-11828	-12698	-165	-2016	-10338	-4256	-168	2961	10343	-16787	251	-7372	12821	-11753	-229	-6535	12790	-11659	-199	-5768	14024	-8024	-133	-128	-137	-65	-63	-62	-110	38	-152	19	33	-75	-23	-57	82	-30	-1
0.573333	-113	4689	2824	-17944	-113	-721	-10759	-12461	-219	-1198	-11614	-12433	-200	-1590	-10295	-4485	-66	2929	10206	-16772	109	-7339	12619	-11828	-232	-6438	12567	-11672	-132	-5682	13740	-8040	-154	-130	-125	-69	-65	-61	-109	36	-155	16	29	-77	-9	-59	81	-32	-6
0.574167	-131	4624	2748	-17933	-164	-673	-10412	-12328	-253	-996	-11360	-12142	-154	-1180	-10244	-4740	-355	2912	10068	-16731	-152	-7299	12425	-11920	-219	-6340	12350	-11659	-128	-5598	13474	-8036	-148	-129	-119	-65	-63	-59	-105	41	-154	17	33	-76	-22	-53	86	-27	-1
0.575000	-159	4575	2663	-17909	-119	-670	-10021	-12186	-195	-804	-11062	-11832	-154	-788	-10186	-5027	-114	2882	9928	-16673	280	-7257	12236	-12020	-113	-6244	12129	-11629	-138	-5526	13216	-8032	-152	-125	-120	-65	-62	-56	-104	41	-151	21	37	-64	-21	-55	86	-31	2
0.575833	-151	4521	2562	-17896	-44	-719	-9601	-12046	-270	-645	-10741	-11514	-66	-427	-10127	-5352	-200	2887	9782	-16611	-572	-7222	12048	-12137	-145	-6161	11902	-11587	-75	-5465	12965	-8022	-148	-127	-121	-66	-64	-59	-102	40	-151	16	36	-75	-21	-55	85	-28	0
0.576667	-164	4519	2441	-17872	-65	-816	-9153	-11889	-271	-497	-10391	-11178	-119	-98	-10059	-5711	-609	2879	9631	-16536	-580	-7189	11868	-12259	-191	-6089	11679	-11529	-167	-5414	12727	-8005	-149	-128	-122	-68	-62	-55	-104	42	-149	17	34	-73	-24	-58	86	-27	1
0.577500	-124	4515	2309	-17849	47	-962	-8681	-11719	-166	-380	-10028	-10839	-137	194	-9984	-6102	-221	2875	9477	-16450	-262	-7161	11691	-12391	-195	-6037	11456	-11455	-285	-5370	12495	-7980	-151	-125	-117	-64	-63	-58	-105	40	-152	16	37	-76	-24	-55	86	-30	-3
0.578333	-112	4521	2156	-17818	101	-1137	-8193	-11533	-204	-288	-9652	-10493	-167	443	-9897	-6523	-166	2867	9321	-16366	-681	-7140	11518	-12522	-230	-5995	11238	-11369	-241	-5334	12273	-7938	-148	-128	-121	-36	-58	-62	-119	43	-152	17	38	-74	-18	-58	85	-31	0
0.579167	-194	4545	1984	-17773	51	-1360	-7691	-11323	-161	-224	-9283	-10154	-231	647	-9799	-6968	-26	2860	9166	-16280	-597	-7127	11352	-12661	-198	-5977	11025	-11292	-158	-5314	12060	-7890	-146	-126	-121	-64	-63	-58	-104	41	-149	15	35	-76	-21	-56	84	-32	1
0.580000	-238	4574	1797	-17721	66	-1617	-7182	-11091	-129	-185	-8919	-9824	-299	813	-9689	-7435	-65	2851	9014	-16201	-332	-7123	11188	-12775	-134	-5970	10821	-11177	-219	-5294	11849	-7829	-147	-125	-120	-65	-62	-60	-108	40	-147	13	35	-76	-19	-57	89	-33	0
0.580833	-169	4610	1601	-17663	112	-1896	-6672	-10846	-199	-178	-8575	-9508	-378	921	-9565	-7924	-99	2833	8860	-16125	-534	-7125	11032	-12892	-224	-5983	10629	-11074	-378	-5282	11645	-7751	-149	-126	-121	-63	-61	-59	-107	39	-149	16	37	-74	-24	-59	82	-33	0
0.581667	-171	4655	1391	-17590	33	-2204	-6175	-10565	-249	-195	-8252	-9208	-392	985	-9422	-8426	-79	2815	8711	-16061	-264	-7143	10873	-12999	-240	-6012	10438	-10973	-409	-5281	11430	-7670	-149	-127	-120	-69	-63	-60	-110	37	-152	16	34	-67	-36	-58	80	-34	-4
0.582500	-243	4692	1176	-17513	67	-2515	-5685	-10267	-189	-236	-7959	-8937	-67	997	-9267	-8935	119	2788	8569	-16009	374	-7164	10721	-13093	-126	-6054	10263	-10867	-315	-5286	11226	-7573	-149	-129	-120	-66	-60	-57	-104	43	-150	17	34	-73	-23	-58	82	-31	0
0.583333	-253	4735	954	-17424	44	-2831	-5207	-9946	-161	-299	-7694	-8692	184	968	-9093	-9437	-30	2756	8427	-15970	-124	-7195	10563	-13175	-111	-6109	10096	-10764	-154	-5300	11021	-7467	-151	-127	-120	-68	-62	-59	-107	33	-152	12	33	-77	-11	-58	80	-31	0
0.584167	-240	4758	728	-17334	-7	-3146	-4752	-9606	-142	-388	-7471	-8486	216	886	-8909	-9942	-66	2705	8288	-15946	17	-7236	10404	-13248	-107	-6192	9936	-10667	-311	-5319	10815	-7361	-151	-129	-125	-66	-62	-58	-109	39	-152	15	33	-76	-24	-60	79	-31	1
0.585000	-235	4784	505	-17241	6	-3457	-4323	-9254	-131	-499	-7278	-8314	107	760	-8716	-10435	-130	2664	8154	-15933	318	-7285	10243	-13305	-43	-6236	9788	-10569	-449	-5346	10608	-7242	-150	-129	-122	-69	-65	-62	-105	38	-171	13	30	-79	-24	-61	79	-32	-1
0.585833	-200	4793	287	-17145	32	-3745	-3921	-8885	-207	-627	-7132	-8185	170	595	-8500	-10920	-242	2588	8024	-15930	314	-7330	10083	-13347	-36	-6301	9653	-10479	-287	-5374	10415	-7120	-150	-118	-124	-72	-63	-60	-108	38	-152	15	32	-78	-19	-60	80	-31	-3
0.586667	-189	4795	76	-17045	15	-4015	-3549	-8514	-274	-776	-7015	-8099	483	391	-8279	-11391	194	2522	7897	-15928	290	-7383	9916	-13362	-101	-6371	9522	-10392	-152	-5408	10201	-6996	-149	-129	-124	-66	-60	-60	-107	38	-150	12	33	-76	-24	-64	81	-31	-3
0.587500	-193	4780	-129	-16946	23	-4262	-3215	-8147	-299	-941	-6930	-8052	529	149	-8051	-11842	192	2443	7770	-15937	-17	-7437	9754	-13399	-154	-6437	9399	-10307	-171	-5453	10008	-6876	-149	-104	-121	-65	-65	-62	-108	38	-150	17	33	-76	-19	-59	78	-28	-1
0.588333	-179	4755	-322	-16855	-23	-4478	-2912	-7757	-179	-1125	-6872	-8052	409	-122	-7819	-12279	-1	2359	7642	-15938	594	-7487	9584	-13412	-114	-6498	9284	-10227	-124	-5503	9812	-6748	-147	-125	-120	-52	-62	-65	-108	39	-147	18	33	-75	-23	-64	79	-31	-3
0.589167	-204	4718	-507	-16769	64	-4675	-2652	-7384	-48	-1322	-6838	-8093	458	-419	-7585	-12700	212	2274	7510	-15937	189	-7542	9415	-13406	-102	-6556	9173	-10151	-98	-5553	9632	-6625	-148	-126	-122	-67	-66	-60	-110	39	-152	18	33	-78	-21	-59	79	-31	-1
0.590000	-194	4661	-692	-16693	77	-4838	-2427	-7028	-56	-1534	-6830	-8181	560	-740	-7360	-13109	-110	2156	7367	-15929	-154	-7591	9244	-13416	-148	-6611	9061	-10085	-134	-5618	9450	-6509	-153	-129	-122	-72	-65	-63	-109	37	-154	13	29	-78	-22	-62	78	-35	-7
0.590833	-202	4587	-859	-16625	10	-4978	-2246	-6687	22	-1766	-6827	-8308	452	-1080	-7132	-13507	183	2087	7225	-15910	678	-7637	9080	-13410	-149	-6652	8954	-10018	-142	-5679	9305	-6391	-149	-129	-120	-68	-62	-60	-109	35	-153	18	33	-75	-23	-59	77	-29	1
0.591667	-202	4528	-1018	-16562	16	-5085	-2099	-6365	95	-1997	-6829	-8471	414	-1431	-6915	-13892	13	1999	7061	-15896	176	-7679	8918	-13399	-154	-6689	8843	-9956	-145	-5750	9137	-6277	-151	-131	-122	-67	-65	-59	-105	35	-152	17	35	-77	-24	-58	77	-30	-5
0.592500	-167	4456	-1169	-16518	151	-5162	-1994	-6073	60	-2248	-6832	-8670	584	-1793	-6708	-14267	79	1913	6916	-15836	107	-7717	8760	-13390	-213	-6723	8733	-9901	-170	-5817	8996	-6170	-150	-124	-124	-72	-65	-60	-108	36	-154	15	26	-78	-26	-61	77	-31	-7
0.593333	-178	4367	-1313	-16493	192	-5237	-1927	-5802	129	-2504	-6834	-8902	726	-2145	-6516	-14636	127	1831	6749	-15778	168	-7749	8610	-13381	-197	-6749	8624	-9847	-262	-5892	8870	-6071	-151	-132	-122	-68	-44	-61	-107	42	-153	18	34	-77	-23	-59	80	-29	-4
0.594167	-182	4282	-1441	-16490	135	-5289	-1893	-5570	-5	-2770	-6817	-9158	936	-2516	-6343	-14995	-126	1755	6574	-15711	-97	-7786	8466	-13374	-176	-6764	8517	-9802	-219	-5966	8758	-5977	-147	-128	-118	-67	-60	-57	-104	39	-149	18	33	-76	-18	-56	75	-27	0
0.595000	-188	4196	-1560	-16481	-63	-5331	-1891	-5374	-493	-3032	-6784	-9434	918	-2871	-6185	-15348	-356	1690	6398	-15637	-292	-7802	8331	-13367	-214	-6795	8409	-9761	-183	-6036	8661	-5894	-148	-125	-121	-65	-63	-57	-102	41	-148	21	33	-96	-19	-53	84	-25	3
0.595833	-184	4107	-1675	-16487	-93	-5364	-1922	-5220	-518	-3303	-6739	-9738	934	-3213	-6052	-15704	-18	1631	6212	-15553	402	-7828	8206	-13373	-166	-6824	8294	-9730	-199	-6108	8561	-5826	-149	-134	-119	-65	-65	-57	-104	42	-150	19	35	-74	-23	-55	82	-26	-3
0.596667	-188	4011	-1773	-16559	-61	-5401	-1981	-5110	-271	-3577	-6670	-10058	1033	-3545	-5936	-16057	-185	1582	6028	-15468	-105	-7849	8086	-13377	-129	-6848	8185	-9702	-38	-6172	8502	-5768	-150	-125	-118	-66	-64	-56	-105	39	-149	30	37	-72	-18	-60	84	-28	1
0.597500	-188	3968	-1859	-16621	-28	-5439	-2064	-5046	-263	-3850	-6579	-10398	964	-3858	-5845	-16412	-171	1541	5845	-15394	-198	-7875	7977	-13392	-180	-6880	8074	-9688	76	-6236	8465	-5726	-151	-126	-120	-65	-61	-56	-103	42	-151	22	36	-73	-21	-56	84	-32	-1
0.598333	-174	3834	-1940	-16711	-38	-5485	-2167	-5024	-101	-4127	-6468	-10747	952	-4152	-5769	-16757	10	1505	5665	-15324	73	-7899	7871	-13408	-240	-6918	7961	-9680	-49	-6295	8376	-5702	-151	-129	-120	-67	-67	-59	-107	34	-153	17	33	-74	-23	-58	81	-31	-3
0.599167	-220	3743	-2006	-16817	-154	-5541	-2284	-5048	120	-4402	-6331	-11113	903	-4419	-5720	-17103	-109	1479	5497	-15260	68	-7922	7784	-13428	-264	-6968	7857	-9680	-109	-6369	8326	-5690	-151	-128	-119	-65	-62	-56	-107	40	-155	21	34	-70	-21	-53	81	-30	0
0.600000	-173	3663	-2057	-16940	-156	-5604	-2404	-5115	155	-4664	-6178	-11482	734	-4659	-5683	-17443	37	1458	5337	-15213	161	-7950	7704	-13455	-272	-7004	7755	-9689	-73	-6391	8283	-5692	-146	-127	-118	-67	-62	-60	-107	41	-151	17	32	-76	-21	-58	85	-27	0
0.600833	-171	3558	-2093	-17069	-65	-5690	-2524	-5225	135	-4931	-6008	-11860	587	-4879	-5662	-17778	-144	1435	5193	-15181	82	-7978	7636	-13476	-249	-7055	7659	-9707	33	-6429	8243	-5707	-151	-128	-122	-64	-62	-57	-104	42	-151	20	34	-69	-19	-55	86	-28	0
0.601667	-207	3518	-2119	-17234	-135	-5782	-2649	-5381	187	-5192	-5834	-12248	259	-5073	-5660	-18109	-367	1412	5057	-15168	532	-8013	7574	-13503	-227	-7115	7568	-9731	44	-6470	8203	-5737	-145	-124	-117	-63	-59	-56	-110	42	-152	21	18	-73	-25	-50	88	-29	2
0.602500	-198	3449	-2130	-17401	-156	-5897	-2764	-5578	224	-5453	-5644	-12648	72	-5242	-5667	-18432	-1	1385	4965	-15177	511	-8049	7522	-13533	-210	-7177	7496	-9762	-9	-6505	8158	-5783	-146	-125	-118	-64	-59	-56	-104	43	-147	22	37	-69	-18	-55	85	-25	3
0.603333	-166	3393	-2136	-17578	-158	-6037	-2871	-5812	168	-5711	-5456	-13057	35	-5395	-5689	-18751	-438	1355	4879	-15202	-32	-8093	7479	-13561	-180	-7250	7411	-9804	-76	-6542	8118	-5835	-146	-121	-118	-56	-59	-55	-105	43	-148	20	35	-70	-18	-55	87	-25	4
0.604167	-114	3339	-2130	-17764	-91	-6192	-2962	-6085	208	-5971	-5267	-13466	-108	-5528	-5720	-19065	-303	1310	4814	-15248	1127	-8148	7440	-13589	-187	-7328	7357	-9846	-66	-6577	8069	-5901	-149	-125	-120	-66	-62	-61	-108	39	-150	19	35	-74	-21	-55	87	-29	1
0.605000	-129	3289	-2122	-17950	-148	-6367	-3032	-6389	141	-6227	-5085	-13884	-55	-5670	-5761	-19372	-365	1261	4769	-15310	791	-8196	7411	-13618	-153	-7408	7287	-9892	10	-6615	8017	-5967	-149	-126	-120	-75	-61	-61	-107	40	-155	26	34	-75	-22	-58	81	-30	0
0.605833	-103	3255	-2106	-18130	-116	-6566	-3079	-6719	227	-6476	-4922	-14303	-25	-5756	-5804	-19673	-392	1199	4743	-15388	760	-8256	7389	-13638	-102	-7490	7242	-9939	-57	-6655	7970	-6038	-149	-125	-120	-66	-63	-60	-108	38	-151	19	30	-74	-24	-57	84	-28	0
0.606667	-212	3215	-2089	-18307	-79	-6768	-3107	-7083	369	-6731	-4776	-14737	-285	-5865	-5856	-19970	-184	1129	4728	-15478	736	-8331	7376	-13658	-205	-7579	7199	-9989	-91	-6700	7913	-6110	-152	-132	-124	-68	-65	-61	-109	38	-158	13	29	-78	-23	-50	79	-31	-8
0.607500	-191	3182	-2071	-18471	-22	-7000	-3112	-7462	441	-6985	-4640	-15170	-380	-5968	-5905	-20250	-147	1040	4734	-15570	292	-8385	7364	-13679	-225	-7669	7175	-10028	-9	-6744	7867	-6174	-148	-127	-120	-68	-63	-59	-108	38	-153	16	33	-75	-22	-57	82	-29	-7
0.608333	-124	3156	-2045	-18618	-34	-7238	-3087	-7858	460	-7215	-4523	-15610	-516	-6070	-5953	-20526	-499	947	4746	-15667	-592	-8452	7360	-13691	-180	-7747	7160	-10073	-260	-6792	7807	-6234	-149	-129	-124	-69	-61	-60	-107	38	-148	18	30	-75	-19	-57	82	-31	0
0.609167	-176	3134	-2030	-18750	29	-7496	-3042	-8275	413	-7477	-4432	-16045	-704	-6197	-6002	-20788	-167	845	4765	-15765	223	-8522	7363	-13703	-180	-7838	7152	-10107	-664	-6839	7756	-6282	-146	-127	-122	-66	-61	-60	-107	40	-148	19	30	-77	-19	-56	84	-29	2
0.610000	-197	3096	-2017	-18859	-55	-7768	-2975	-8703	363	-7724	-4361	-16483	-771	-6334	-6054	-21039	-199	735	4780	-15858	268	-8594	7367	-13713	-150	-7914	7156	-10139	-625	-6889	7709	-6327	-152	-127	-121	-69	-63	-59	-104	20	-153	19	35	-76	-21	-57	82	-31	0
0.610833	-128	3060	-2002	-18946	-94	-8054	-2890	-9139	331	-7962	-4313	-16921	-808	-6487	-6105	-21280	-511	623	4799	-15944	179	-8669	7378	-13723	-216	-8015	7167	-10163	-672	-6939	7663	-6387	-149	-126	-122	-68	-60	-58	-104	39	-151	19	35	-77	-22	-58	81	-30	-4
0.611667	-117	3014	-2017	-19018	-34	-8359	-2787	-9575	257	-8196	-4286	-17356	-897	-6671	-6152	-21505	-378	505	4807	-16027	277	-8744	7391	-13729	-288	-8082	7187	-10184	-751	-6988	7618	-6383	-151	-127	-121	-73	-63	-60	-104	41	-128	18	33	-78	-21	-59	81	-30	0
0.612500	-174	2956	-2028	-19053	-81	-8669	-2671	-10017	140	-8432	-4278	-17782	-1115	-6882	-6191	-21708	-202	386	4808	-16088	85	-8819	7405	-13733	-260	-8162	7210	-10201	-611	-7037	7580	-6389	-150	-126	-122	-69	-67	-59	-108	40	-154	19	32	-76	-26	-60	78	-33	-1
0.613333	-186	2884	-2054	-19071	-141	-9002	-2543	-10455	114	-8663	-4286	-18197	-1182	-7120	-6228	-21901	-241	267	4797	-16140	257	-8900	7419	-13733	-277	-8237	7243	-10196	-542	-7080	7549	-6389	-152	-128	-116	-68	-65	-42	-107	39	-152	19	33	-78	-21	-59	80	-32	0
0.614167	-169	2798	-2086	-19060	-256	-9339	-2400	-10896	-22	-8887	-4305	-18602	-1113	-7391	-6256	-22052	-241	155	4779	-16179	149	-8977	7445	-13726	-291	-8306	7280	-10193	-425	-7121	7519	-6376	-146	-128	-120	-69	-61	-58	-103	40	-151	18	35	-99	-24	-58	76	-31	-3
0.615000	-164	2692	-2128	-19029	-191	-9689	-2249	-11322	-318	-9112	-4335	-18988	-1192	-7746	-6269	-22187	-121	43	4749	-16202	266	-9057	7465	-13721	-280	-8372	7319	-10179	-341	-7152	7496	-6351	-150	-126	-119	-69	-85	-59	-107	35	-153	17	34	-74	-21	-58	79	-33	0
0.615833	-149	2566	-2180	-18980	-81	-10049	-2095	-11748	-414	-9336	-4381	-19358	-1240	-8037	-6278	-22301	291	-69	4714	-16209	230	-9139	7492	-13706	-282	-8433	7360	-10162	-434	-7182	7471	-6316	-151	-127	-120	-68	-59	-61	-103	40	-150	18	35	-73	-22	-61	82	-30	-4
0.616667	-155	2424	-2248	-18914	-230	-10413	-1933	-12155	-462	-9556	-4426	-19711	-1234	-8409	-6268	-22371	38	-176	4671	-16207	-1130	-9228	7518	-13685	-333	-8490	7401	-10142	-377	-7209	7453	-6273	-149	-127	-121	-72	-62	-61	-104	40	-153	17	34	-75	-24	-58	82	-28	0
0.617500	-190	2262	-2322	-18834	-205	-10780	-1770	-12552	-556	-9779	-4472	-20044	-1224	-8812	-6245	-22416	108	-274	4619	-16193	-321	-9315	7552	-13657	-236	-8537	7443	-10105	-200	-7224	7438	-6225	-152	-128	-126	-68	-61	-60	-104	40	-150	13	35	-74	-23	-60	82	-43	-18
0.618333	-172	2080	-2398	-18748	-210	-11154	-1609	-12940	-475	-10007	-4518	-20352	-1209	-9240	-6208	-22424	228	-369	4567	-16165	-459	-9408	7586	-13621	-167	-8585	7485	-10084	-173	-7250	7415	-6161	-149	-127	-121	-68	-28	-57	-104	41	-151	16	35	-76	-21	-59	82	-30	-1
0.619167	-178	1886	-2484	-18657	-221	-11532	-1446	-13315	-439	-10236	-4554	-20639	-1246	-9708	-6153	-22398	313	-460	4514	-16140	-612	-9503	7620	-13577	-156	-8613	7533	-10048	-286	-7270	7410	-6120	-149	-126	-121	-68	-68	-61	-104	42	-150	20	35	-76	-22	-57	82	-19	0
0.620000	-193	1681	-2568	-18563	-154	-11905	-1283	-13677	-480	-10468	-4594	-20907	-1391	-10195	-6081	-22333	328	-544	4462	-16090	-533	-9597	7657	-13524	-150	-8661	7572	-10015	-208	-7291	7401	-6069	-149	-126	-120	-66	-65	-64	-102	41	-134	16	36	-76	-25	-60	84	-29	-1
0.620833	-214	1466	-2659	-18472	-78	-12270	-1124	-14029	-387	-10717	-4608	-21147	-1235	-10704	-5994	-22238	92	-625	4413	-16043	-465	-9696	7695	-13447	-143	-8691	7618	-9973	-12	-7315	7396	-6018	-148	-124	-120	-64	-63	-63	-101	42	-149	17	36	-72	-23	-55	84	-28	0
0.621667	-211	1247	-2747	-18383	-215	-12625	-969	-14370	-423	-10972	-4616	-21373	-1185	-11241	-5888	-22107	-237	-703	4367	-15990	-1171	-9793	7734	-13390	-166	-8723	7663	-9937	-62	-7337	7395	-5975	-149	-122	-119	-61	-61	-59	-102	42	-151	15	39	-70	-19	-55	82	-30	-1
0.622500	-225	1033	-2802	-18303	-313	-12971	-822	-14704	-644	-11243	-4607	-21581	-1333	-11798	-5766	-21949	67	-769	4326	-15940	-463	-9890	7763	-13315	-200	-8753	7704	-9896	-50	-7367	7401	-5939	-146	-122	-119	-63	-64	-59	-107	40	-150	21	37	-74	-21	-56	78	-26	-4
0.623333	-219	816	-2917	-18238	-265	-13304	-676	-15040	-637	-11535	-4586	-21776	-1162	-12376	-5636	-21764	413	-838	4282	-15893	-327	-9985	7790	-13234	-153	-8792	7744	-9861	-42	-7416	7411	-5919	-159	-125	-121	-65	-55	-67	-104	40	-150	18	38	-75	-23	-60	81	-32	0
0.624167	-201	613	-3001	-18185	-229	-13628	-547	-15371	-507	-11840	-4546	-21953	-1002	-12968	-5487	-21552	253	-899	4223	-15845	-866	-10080	7821	-13149	-87	-8831	7787	-9826	-155	-7464	7433	-5907	-149	-127	-120	-64	-64	-63	-109	38	-152	18	36	-75	-22	-74	78	-30	0
0.625000	-179	418	-3073	-18137	-182	-13924	-417	-15695	-465	-12142	-4487	-22122	-909	-13573	-5323	-21311	299	-955	4203	-15803	-769	-10168	7835	-13060	-120	-8876	7820	-9792	-188	-7523	7467	-5912	-152	-142	-124	-63	-63	-59	-108	38	-150	17	37	-79	-23	-58	81	-30	-5
0.625833	-154	242	-3135	-18106	-156	-14196	-292	-16019	-471	-12504	-4403	-22276	-639	-14192	-5150	-21045	183	-1002	4167	-15758	-844	-10249	7848	-12970	-148	-8931	7858	-9757	-237	-7595	7511	-5926	-152	-131	-121	-68	-62	-60	-107	40	-153	15	34	-82	-23	-57	82	-28	-3
0.626667	-181	84	-3190	-18083	-164	-14450	-174	-16340	-412	-12859	-4300	-22423	-460	-14828	-4957	-20755	173	-1046	4128	-15718	-694	-10331	7857	-12877	-130	-8995	7893	-9722	-178	-7679	7567	-5957	-151	-131	-125	-66	-64	-58	-105	39	-155	20	38	-70	-19	-58	84	-32	-5
0.627500	-176	-55	-3229	-18072	-131	-14689	-63	-16665	-248	-13245	-4175	-22559	-480	-15479	-4751	-20449	355	-1084	4087	-15683	-721	-10400	7856	-12793	-190	-9067	7923	-9690	-24	-7782	7628	-6000	-151	-124	-122	-64	-64	-61	-105	42	-151	17	34	-77	-24	-58	84	-32	1
0.628333	-165	-172	-3264	-18067	-92	-14907	64	-16983	-238	-13646	-4031	-22692	-446	-16138	-4528	-20113	92	-1119	4040	-15653	-824	-10466	7849	-12706	-174	-9152	7945	-9658	8	-7896	7706	-6061	-153	-127	-122	-58	-62	-57	-104	43	-150	15	37	-76	-23	-57	84	-28	-3
0.629167	-128	-272	-3283	-18071	-23	-15109	163	-17306	-375	-14065	-3860	-22811	-292	-16813	-4289	-19758	302	-1151	3989	-15612	-374	-10533	7839	-12632	-95	-9250	7961	-9627	16	-8027	7788	-6132	-147	-127	-124	-64	-63	-58	-107	40	-153	19	35	-75	-17	-60	85	-26	0
0.630000	-118	-352	-3294	-18080	40	-15299	276	-17618	-321	-14501	-3674	-22919	-289	-17493	-4037	-19380	61	-1178	3928	-15597	-1417	-10597	7821	-12560	-104	-9362	7968	-9597	56	-8169	7876	-6219	-149	-127	-122	-68	-66	-60	-108	41	-152	19	35	-79	-24	-57	84	-28	0
0.630833	-104	-410	-3295	-18092	59	-15473	394	-17924	-180	-14951	-3469	-23022	-290	-18180	-3759	-18976	12	-1206	3863	-15575	-718	-10655	7820	-12496	-66	-9491	7963	-9557	16	-8328	7968	-6317	-150	-127	-120	-66	-64	-59	-107	39	-155	19	34	-78	-25	-58	81	-32	-3
0.631667	-74	-458	-3287	-18109	58	-15644	514	-18216	44	-15448	-3246	-23154	45	-18874	-3459	-18547	228	-1234	3791	-15562	-246	-10719	7774	-12442	-24	-9633	7945	-9543	-6	-8499	8055	-6424	-150	-128	-125	-86	-67	-65	-117	36	-153	15	32	-79	-24	-59	79	-33	-5
0.632500	-62	-496	-3276	-18118	19	-15807	644	-18488	198	-15888	-3001	-23172	250	-19565	-3133	-18082	-10	-1253	3719	-15547	-483	-10779	7755	-12394	-24	-9782	7923	-9517	63	-8679	8153	-6538	-149	-127	-126	-68	-64	-60	-107	38	-152	16	30	-80	-23	-58	78	-44	-5
0.633333	-93	-524	-3253	-18131	-94	-15961	786	-18731	145	-16363	-2757	-23211	367	-20255	-2777	-17586	109	-1275	3637	-15535	-662	-10845	7732	-12356	6	-9947	7887	-9486	314	-8869	8242	-6654	-153	-112	-120	-68	-64	-61	-108	36	-154	18	34	-77	-24	-56	80	-29	-5
0.634167	-90	-546	-3225	-18145	-162	-16118	945	-18940	91	-16839	-2456	-23220	411	-20901	-2392	-17058	178	-1305	3555	-15523	-394	-10912	7715	-12316	61	-10116	7843	-9459	416	-9066	8326	-6775	-152	-126	-119	-66	-62	-58	-105	41	-151	20	34	-76	-21	-57	85	-46	-3
0.635000	-56	-569	-3197	-18154	-241	-16278	1119	-19111	70	-17313	-2158	-23189	151	-21536	-1977	-16490	-224	-1303	3471	-15536	-715	-10987	7698	-12290	-14	-10296	7793	-9433	258	-9271	8400	-6896	-147	-122	-118	-65	-61	-59	-116	43	-154	19	35	-73	-18	-56	84	-27	3
0.635833	-65	-601	-3170	-18168	-324	-16444	1302	-19235	101	-17778	-1847	-23126	-45	-22137	-1538	-15885	-222	-1318	3384	-15551	-254	-11072	7690	-12265	-78	-10482	7748	-9413	247	-9483	8468	-7025	-148	-124	-121	-69	-60	-55	-104	42	-147	21	34	-74	-19	-52	84	-27	1
0.636667	-76	-642	-3146	-18184	-230	-16614	1499	-19311	125	-18232	-1523	-23017	-26	-22680	-1061	-15236	218	-1325	3298	-15578	59	-11161	7688	-12245	-10	-10673	7669	-9393	322	-9703	8530	-7148	-147	-124	-118	-64	-63	-55	-85	41	-147	18	33	-75	-15	-52	85	-26	1
0.637500	-111	-693	-3132	-18206	-184	-16791	1712	-19328	194	-18673	-1175	-22852	185	-23221	-564	-14552	-28	-1328	3213	-15616	-360	-11263	7692	-12224	61	-10865	7611	-9373	320	-9926	8576	-7274	-148	-125	-119	-66	-63	-56	-100	44	-151	20	35	-74	-18	-61	85	-26	-3
0.638333	-128	-756	-3116	-18234	-170	-16977	1965	-19288	183	-19090	-818	-22634	381	-23682	-40	-13836	-131	-1324	3135	-15667	-240	-11372	7706	-12215	158	-11066	7550	-9358	210	-10149	8617	-7396	-149	-124	-118	-64	-61	-57	-103	42	-152	21	36	-73	-23	-55	82	-27	-1
0.639167	-164	-834	-3115	-18273	-217	-17167	2185	-19192	120	-19483	-439	-22347	296	-24074	502	-13084	-201	-1317	3058	-15739	-315	-11492	7732	-12202	11	-11260	7498	-9346	151	-10373	8646	-7516	-148	-122	-120	-66	-63	-57	-100	44	-150	22	34	-73	-30	-55	82	-31	-1
0.640000	-215	-929	-3127	-18314	-182	-17365	2439	-19029	91	-19845	-73	-21999	190	-24399	1050	-12307	-134	-1303	2986	-15829	-240	-11622	7759	-12191	-60	-11457	7450	-9339	135	-10602	8663	-7638	-152	-128	-120	-69	-63	-58	-107	38	-150	18	34	-78	-24	-58	79	-30	-3
0.640833	-187	-1034	-3152	-18374	-129	-17559	2702	-18804	7	-20167	357	-21566	85	-24638	1614	-11501	37	-1282	2926	-15931	-169	-11758	7821	-12172	-34	-11644	7417	-9327	94	-10821	8683	-7752	-152	-126	-116	-64	-64	-56	-105	37	-150	19	37	-74	-21	-55	72	-28	-1
0.641667	-126	-1151	-3186	-18436	-197	-17743	2981	-18518	-43	-20441	776	-21060	-32	-24794	2176	-10679	-365	-1253	2870	-16052	-338	-11900	7861	-12159	-101	-11828	7397	-9322	75	-11045	8692	-7865	-149	-125	-118	-61	-64	-32	-103	42	-149	21	37	-75	-19	-53	85	-30	0
0.642500	-80	-1261	-3237	-18516	-181	-17926	3265	-18172	-5	-20677	1213	-20469	-53	-24860	2734	-9848	-245	-1222	2825	-16191	280	-12043	7927	-12146	-149	-12012	7394	-9320	76	-11259	8704	-7978	-151	-127	-117	-63	-61	-58	-103	40	-154	20	35	-75	-19	-56	84	-27	2
0.643333	-113	-1402	-3304	-18602	-84	-18095	3556	-17780	29	-20862	1662	-19799	-91	-24838	3272	-9023	-190	-1192	2789	-16350	-753	-12191	8002	-12126	-132	-12181	7409	-9319	84	-11470	8692	-8089	-151	-126	-141	-63	-62	-56	-116	43	-149	22	37	-73	-23	-55	82	-28	0
0.644167	-131	-1531	-3388	-18704	-101	-18254	3848	-17339	41	-20993	2120	-19057	-315	-24731	3784	-8204	-580	-1160	2758	-16530	-626	-12347	8088	-12112	-118	-12347	7439	-9326	37	-11678	8721	-8194	-149	-127	-119	-67	-61	-58	-102	40	-150	20	33	-77	-25	-55	84	-30	-1
0.645000	-138	-1665	-3488	-18817	-36	-18391	4151	-16862	87	-21074	2584	-18235	-563	-24538	4265	-7412	-269	-1123	2734	-16715	-32	-12505	8184	-12093	-159	-12500	7491	-9330	-3	-11875	8714	-8302	-149	-128	-129	-66	-70	-60	-107	41	-153	22	34	-75	-22	-58	81	-29	-5
0.645833	-168	-1787	-3594	-18937	-77	-18509	4447	-16357	-42	-21098	3049	-17352	-817	-24264	4709	-6633	-504	-1081	2726	-16915	-683	-12654	8293	-12074	-170	-12648	7559	-9345	-43	-12061	8747	-8401	-147	-128	-121	-65	-61	-57	-103	40	-152	17	30	-75	-21	-58	85	-29	0
0.646667	-122	-1902	-3711	-19058	-65	-18600	4752	-15835	-254	-21072	3517	-16401	-887	-23911	5109	-5898	-369	-1055	2708	-17126	-552	-12802	8405	-12056	-177	-12785	7650	-9347	22	-12237	8770	-8504	-151	-130	-122	-66	-66	-57	-103	42	-146	19	35	-74	-21	-56	84	-29	-1
0.647500	-167	-2008	-3828	-19179	3	-18671	5057	-15304	-289	-20995	3984	-15388	-853	-23491	5458	-5201	-288	-1022	2731	-17333	-309	-12934	8530	-12045	-197	-12904	7756	-9360	118	-12401	8799	-8606	-149	-129	-119	-65	-63	-59	-104	40	-149	17	34	-78	-31	-58	80	-28	0
0.648333	-161	-2095	-3950	-19302	-28	-18717	5363	-14741	-338	-20870	4443	-14337	-952	-23018	5751	-4560	-601	-998	2742	-17547	-884	-13072	8658	-12023	-198	-13033	7879	-9370	-45	-12544	8835	-8705	-153	-131	-122	-70	-66	-63	-108	39	-151	13	32	-77	-25	-60	81	-27	-6
0.649167	-147	-2178	-4068	-19418	-151	-18743	5675	-14240	-264	-20707	4883	-13252	-1185	-22499	5990	-3969	-611	-987	2766	-17752	-912	-13186	8800	-12004	-134	-13137	8022	-9384	-169	-12668	8880	-8797	-151	-129	-120	-66	-65	-58	-104	39	-153	17	34	-77	-18	-59	86	-31	-4
0.650000	-171	-2243	-4172	-19520	-95	-18740	5992	-13726	-186	-20500	5310	-12151	-1126	-21937	6177	-3436	-204	-981	2793	-17952	-513	-13289	8944	-11987	-147	-13239	8176	-9399	-90	-12770	8938	-8895	-147	-127	-119	-68	-62	-61	-109	36	-152	15	35	-75	-18	-58	84	-30	0
0.650833	-141	-2292	-4267	-19610	-129	-18716	6311	-13244	-235	-20268	5703	-11058	-1217	-21350	6305	-2968	-529	-985	2830	-18140	-1014	-13373	9095	-11971	-181	-13324	8338	-9419	-129	-12855	8999	-8986	-150	-127	-124	-66	-62	-61	-108	40	-151	16	35	-75	-26	-57	81	-28	-3
0.651667	-148	-2334	-4345	-19686	-194	-18675	6615	-12791	-252	-20012	6067	-9978	-1281	-20746	6380	-2561	-518	-995	2872	-18310	-985	-13442	9249	-11960	-238	-13406	8517	-9438	-265	-12911	9077	-9077	-151	-129	-125	-62	-65	-61	-108	37	-151	13	36	-76	-23	-59	85	-32	-1
0.652500	-178	-2363	-4405	-19745	-103	-18613	6944	-12367	-234	-19735	6393	-8936	-1185	-20133	6409	-2223	-360	-1021	2919	-18469	-973	-13490	9412	-11938	-327	-13473	8702	-9465	-298	-12944	9156	-9160	-152	-131	-124	-70	-65	-60	-107	39	-154	15	32	-80	-23	-58	85	-32	-6
0.653333	-118	-2383	-4445	-19785	-103	-18531	7262	-11984	-270	-19441	6679	-7935	-1358	-19522	6399	-1947	-392	-1058	2973	-18604	-926	-13524	9576	-11922	-356	-13533	8893	-9487	-188	-12952	9247	-9238	-151	-122	-102	-68	-66	-60	-105	40	-153	13	30	-75	-24	-59	84	-31	-3
0.654167	-142	-2391	-4462	-19803	-152	-18423	7569	-11638	-296	-19133	6923	-7003	-1307	-18925	6353	-1737	-274	-1116	3034	-18713	-740	-13533	9749	-11898	-385	-13576	9094	-9517	-228	-12938	9342	-9308	-150	-127	-121	-69	-58	-56	-103	42	-147	23	33	-72	-21	-56	87	-30	0
0.655000	-176	-2381	-4450	-19802	-84	-18290	7877	-11320	-210	-18816	7115	-6150	-1337	-18339	6273	-1586	-505	-1158	3099	-18818	-929	-13532	9923	-11876	-410	-13610	9294	-9547	-276	-12898	9443	-9368	-153	-126	-116	-62	-58	-59	-104	42	-151	18	35	-74	-23	-52	86	-31	0
0.655833	-142	-2389	-4421	-19786	-114	-18139	8155	-11068	-216	-18492	7259	-5390	-1763	-17773	6173	-1503	-462	-1228	3161	-18900	-294	-13516	10104	-11855	-370	-13627	9496	-9583	-402	-12841	9544	-9422	-150	-128	-118	-64	-62	-56	-107	41	-148	18	36	-75	-22	-57	94	-28	-1
0.656667	-155	-2378	-4370	-19752	-50	-17963	8414	-10841	-287	-18161	7344	-4730	-2196	-17220	6051	-1475	-165	-1304	3228	-18964	-719	-13495	10274	-11831	-345	-13636	9695	-9630	-612	-12774	9649	-9468	-150	-130	-136	-68	-66	-60	-110	44	-152	15	33	-80	-26	-60	81	-32	-3
0.657500	-173	-2376	-4304	-19709	-9	-17753	8658	-10646	-203	-17818	7388	-4174	-2360	-16708	5943	-1505	-647	-1393	3301	-19019	-992	-13457	10458	-11803	-325	-13624	9903	-9675	-505	-12682	9762	-9499	-149	-129	-118	-68	-64	-62	-105	41	-152	13	33	-77	-22	-57	85	-32	-4
0.658333	-176	-2349	-4217	-19647	88	-17511	8877	-10463	-147	-17462	7387	-3727	-2180	-16207	5832	-1585	-160	-1492	3375	-19054	11	-13409	10644	-11779	-259	-13602	10109	-9730	-483	-12597	9874	-9522	-152	-131	-120	-64	-64	-60	-107	38	-150	16	35	-75	-19	-58	78	-34	0
0.659167	-176	-2332	-4124	-19582	73	-17235	9061	-10330	-392	-17092	7341	-3398	-1936	-15728	5729	-1727	-144	-1593	3453	-19085	-245	-13384	10833	-11754	-229	-13565	10311	-9787	-499	-12477	9988	-9531	-149	-128	-121	-66	-64	-61	-107	40	-152	15	28	-75	-21	-59	85	-30	-1
0.660000	-146	-2313	-4022	-19508	26	-16919	9213	-10208	-757	-16710	7256	-3212	-1295	-15274	5639	-1926	-211	-1700	3520	-19106	-56	-13315	11029	-11733	-353	-13515	10516	-9857	-461	-12366	10104	-9537	-151	-131	-122	-68	-64	-60	-127	42	-153	18	34	-80	-22	-58	82	-31	0
0.660833	-147	-2287	-3915	-19436	32	-16561	9339	-10076	-738	-16304	7143	-3076	-473	-14829	5572	-2182	-254	-1812	3593	-19129	80	-13263	11226	-11713	-442	-13456	10719	-9926	-374	-12255	10224	-9531	-150	-128	-121	-65	-63	-60	-105	42	-154	18	37	-74	-21	-57	82	-31	-3
0.661667	-169	-2266	-3816	-19360	88	-16165	9430	-9955	-511	-15881	7006	-3069	285	-14398	5522	-2498	-280	-1928	3666	-19143	-345	-13218	11430	-11695	-366	-13386	10922	-10006	-390	-12146	10346	-9524	-150	-114	-119	-65	-61	-58	-103	43	-147	19	36	-75	-22	-53	81	-29	0
0.662500	-204	-2241	-3724	-19290	11	-15731	9481	-9835	-500	-15429	6857	-3164	955	-13977	5499	-2872	-414	-2039	3739	-19161	-584	-13177	11636	-11695	-333	-13309	11126	-10102	-402	-12041	10474	-9517	-146	-126	-118	-65	-60	-60	-103	42	-150	19	33	-78	-15	-55	82	-28	2
0.663333	-183	-2223	-3643	-19230	-10	-15258	9505	-9702	-606	-14959	6703	-3342	1689	-13562	5501	-3310	66	-2151	3802	-19182	345	-13142	11852	-11691	-317	-13226	11328	-10197	-393	-11959	10602	-9515	-144	-120	-118	-69	-61	-57	-104	44	-149	18	35	-73	-18	-57	81	-27	0
0.664167	-183	-2209	-3577	-19173	-59	-14756	9496	-9557	-476	-14455	6549	-3595	2170	-13149	5520	-3845	163	-2266	3857	-19204	271	-13113	12072	-11707	-246	-13146	11529	-10310	-525	-11855	10736	-9517	-150	-128	-118	-65	-63	-60	-107	41	-153	18	32	-75	-25	-57	82	-30	0
0.665000	-190	-2193	-3530	-19127	-114	-14227	9465	-9394	-437	-13921	6406	-3907	2330	-12750	5562	-4381	18	-2380	3928	-19231	296	-13094	12293	-11736	-323	-13065	11733	-10430	-570	-11778	10873	-9535	-150	-132	-88	-67	-65	-64	-110	38	-150	17	27	-80	-26	-61	78	-32	-5
0.665833	-172	-2186	-3493	-19083	-102	-13692	9413	-9205	-299	-13403	6276	-4262	2239	-12347	5622	-5009	90	-2485	3990	-19249	577	-13071	12526	-11776	-356	-12983	11943	-10556	-506	-11707	11025	-9560	-150	-128	-120	-67	-64	-64	-104	39	-149	17	33	-79	-25	-62	78	-31	-1
0.666667	-196	-2179	-3471	-19049	-162	-13154	9346	-8984	-63	-12861	6179	-4652	2076	-11940	5704	-5716	128	-2589	4047	-19271	749	-13059	12772	-11826	-267	-12909	12155	-10689	-497	-11639	11181	-9607	-152	-128	-113	-66	-65	-62	-108	63	-153	20	36	-75	-21	-57	80	-29	-4
0.667500	-194	-2182	-3470	-19024	-216	-12637	9275	-8732	52	-12324	6102	-5063	1733	-11545	5796	-6436	349	-2694	4094	-19279	1015	-13039	13022	-11867	-253	-12844	12372	-10834	-390	-11580	11345	-9670	-151	-124	-117	-66	-62	-59	-104	37	-149	20	36	-75	-21	-59	88	-33	-1
0.668333	-165	-2192	-3461	-19005	-158	-12161	9203	-8451	132	-11806	6054	-5487	1101	-11158	5897	-7227	352	-2794	4133	-19287	655	-13037	13279	-11969	-242	-12788	12594	-10984	-395	-11531	11522	-9753	-149	-126	-117	-65	-64	-58	-105	38	-152	21	34	-75	-23	-56	84	-30	0
0.669167	-149	-2210	-3501	-18995	-110	-11735	9110	-8135	-99	-11321	6037	-5908	890	-10790	6001	-8054	363	-2891	4157	-19278	844	-13031	13547	-12061	-217	-12742	12819	-11144	-438	-11482	11701	-9862	-151	-126	-118	-65	-61	-59	-102	39	-149	17	59	-77	-21	-55	84	-30	-1
0.670000	-134	-2236	-3531	-18992	-7	-11386	9021	-7792	-355	-10886	6047	-6323	906	-10449	6104	-8911	746	-3004	4187	-19250	747	-13030	13821	-12171	-193	-12717	13045	-11307	-538	-11440	11887	-9989	-152	-127	-118	-67	-59	-58	-103	38	-151	17	34	-75	-22	-56	84	-29	-3
0.670833	-165	-2275	-3567	-18989	26	-11128	8937	-7420	-396	-10513	6079	-6719	738	-10136	6202	-9798	252	-3112	4198	-19187	-149	-13026	14102	-12288	-199	-12693	13278	-11474	-518	-11395	12079	-10141	-149	-128	-118	-68	-63	-58	-105	39	-153	17	35	-61	-19	-56	79	-30	0
0.671667	-182	-2317	-3604	-18990	192	-10976	8849	-7024	-305	-10214	6126	-7108	598	-9860	6289	-10694	549	-3226	4203	-19136	791	-13028	14382	-12417	-201	-12686	13509	-11644	-408	-11358	12276	-10305	-148	-127	-101	-68	-60	-61	-103	38	-152	17	34	-77	-22	-58	82	-30	0
0.672500	-160	-2372	-3640	-18995	253	-10936	8763	-6606	-185	-9997	6187	-7454	474	-9627	6362	-11586	574	-3347	4197	-19048	404	-13027	14667	-12556	-200	-12688	13746	-11816	-386	-11315	12478	-10495	-146	-126	-120	-75	-62	-60	-105	36	-151	19	33	-92	-23	-56	82	-30	1
0.673333	-173	-2435	-3664	-18998	251	-11036	8664	-6181	-199	-9879	6238	-7789	378	-9452	6408	-12465	401	-3472	4179	-18941	441	-13031	14949	-12698	-240	-12705	13971	-11994	-310	-11277	12675	-10697	-152	-130	-125	-72	-64	-63	-110	35	-154	13	34	-81	-29	-61	79	-31	-5
0.674167	-195	-2509	-3683	-19012	293	-11208	8558	-5731	-177	-9865	6282	-8090	258	-9335	6433	-13312	413	-3599	4157	-18805	472	-13028	15234	-12842	-246	-12718	14208	-12157	-301	-11233	12894	-10902	-150	-126	-119	-68	-61	-58	-102	54	-152	18	36	-84	-22	-55	84	-30	-4
0.675000	-155	-2585	-3676	-19008	445	-11517	8442	-5279	-136	-9944	6304	-8370	138	-9279	6430	-14123	481	-3733	4132	-18649	249	-13025	15507	-12991	-174	-12737	14429	-12319	-335	-11182	13095	-11118	-146	-122	-118	-66	-61	-58	-107	40	-151	19	37	-77	-22	-57	84	-32	-3
0.675833	-124	-2670	-3660	-19012	446	-11936	8294	-4841	44	-10139	6282	-8634	-185	-9298	6384	-14907	51	-3836	4098	-18485	-236	-13027	15764	-13138	-151	-12757	14644	-12486	-256	-11142	13307	-11339	-149	-125	-118	-67	-62	-61	-107	39	-149	18	36	-73	-16	-58	84	-27	1
0.676667	-176	-2766	-3626	-19013	425	-12445	8119	-4414	142	-10441	6211	-8910	-460	-9391	6295	-15635	284	-4011	4063	-18304	435	-13030	16006	-13287	-135	-12772	14848	-12646	-171	-11102	13510	-11559	-151	-151	-119	-64	-48	-57	-101	43	-150	20	39	-75	-21	-56	84	-28	0
0.677500	-218	-2866	-3570	-19015	470	-13031	7905	-4010	165	-10832	6084	-9116	-293	-9551	6183	-16304	364	-4158	4026	-18118	32	-13036	16222	-13434	-141	-12781	15039	-12799	-174	-11059	13708	-11772	-146	-126	-119	-65	-60	-61	-96	40	-152	12	36	-75	-19	-57	84	-25	-1
0.678333	-194	-2971	-3494	-19020	424	-13679	7647	-3630	362	-11315	5890	-9347	8	-9787	5997	-16912	259	-4280	3999	-17933	-569	-13037	16417	-13581	-242	-12787	15209	-12947	-9	-11021	13903	-11980	-150	-125	-117	-66	-64	-58	-104	43	-150	20	36	-77	-21	-52	84	-27	-15
0.679167	-156	-3087	-3404	-19024	327	-14366	7337	-3291	468	-11874	5619	-9578	-227	-10085	5774	-17455	401	-4404	3971	-17751	-630	-13059	16575	-13720	-298	-12772	15353	-13088	51	-10988	14087	-12173	-147	-114	-117	-64	-62	-58	-104	36	-150	16	35	-75	-21	-57	84	-27	0
0.680000	-190	-3207	-3296	-19031	163	-15075	6979	-3000	433	-12492	5276	-9816	-597	-10436	5529	-17933	274	-4519	3957	-17579	-796	-13071	16702	-13854	-264	-12749	15473	-13231	-17	-10963	14257	-12350	-148	-127	-119	-65	-59	-57	-104	42	-148	18	34	-74	-19	-51	82	-26	0
0.680833	-222	-3330	-3166	-19044	20	-15785	6568	-2763	456	-13155	4857	-10068	-578	-10832	5238	-18338	344	-4613	3951	-17424	-641	-13091	16792	-13984	-271	-12716	15564	-13346	0	-10933	14420	-12512	-146	-122	-119	-66	-63	-56	-93	43	-150	18	32	-74	-4	-52	81	-25	0
0.681667	-197	-3462	-3028	-19063	-28	-16476	6101	-2583	453	-13847	4364	-10334	-617	-11270	4910	-18683	431	-4692	3959	-17285	-722	-13117	16840	-14114	-290	-12670	15622	-13465	-33	-10897	14557	-12655	-151	-128	-120	-67	-62	-57	-104	40	-154	16	34	-79	-21	-55	81	-30	-1
0.682500	-187	-3599	-2875	-19094	-75	-17138	5583	-2474	486	-14565	3799	-10634	-817	-11714	4563	-18961	154	-4744	3986	-17166	-564	-13143	16850	-14242	-317	-12618	15662	-13578	-27	-10912	14681	-12774	-147	-125	-116	-64	-59	-56	-107	39	-150	17	46	-76	-22	-52	81	-27	2
0.683333	-171	-3737	-2670	-19129	-214	-17754	5019	-2433	480	-15269	3186	-10949	-713	-12175	4196	-19168	303	-4770	4029	-17076	-466	-13175	16812	-14361	-337	-12555	15663	-13671	-78	-10915	14781	-12872	-150	-126	-118	-63	-66	-56	-104	41	-150	19	36	-75	-21	-56	81	-29	1
0.684167	-176	-3880	-2544	-19180	-327	-18323	4418	-2470	431	-15963	2523	-11303	-296	-12616	3815	-19316	5	-4766	4087	-17006	-1979	-13214	16733	-14482	-376	-12488	15627	-13783	-132	-10927	14854	-12943	-149	-125	-126	-63	-63	-60	-95	40	-150	15	33	-77	-22	-58	80	-28	1
0.685000	-148	-4029	-2376	-19248	-394	-18831	3771	-2594	412	-16621	1815	-11682	239	-13026	3428	-19401	216	-4735	4161	-16962	-1373	-13254	16618	-14607	-363	-12428	15573	-13870	-122	-10949	14894	-12993	-152	-129	-120	-65	-64	-64	-107	39	-153	16	34	-77	-22	-57	80	-31	-4
0.685833	-98	-4182	-2200	-19320	-483	-19270	3108	-2799	407	-17229	1093	-12090	671	-13388	3032	-19424	104	-4673	4258	-16942	-1632	-13292	16451	-14723	-339	-12364	15456	-13956	-120	-10979	14901	-13014	-151	-129	-120	-64	-64	-60	-107	39	-154	18	33	-72	-23	-59	80	-29	-4
0.686667	-149	-4336	-2038	-19404	-452	-19636	2429	-3095	484	-17770	360	-12533	1035	-13683	2630	-19387	-65	-4572	4374	-16943	-2036	-13338	16250	-14842	-291	-12305	15314	-14031	-254	-11018	14874	-13004	-150	-125	-118	-64	-65	-65	-105	37	-152	19	32	-74	-25	-56	80	-29	-5
0.687500	-163	-4489	-1882	-19496	-493	-19933	1751	-3478	433	-18232	-377	-12997	1261	-13897	2224	-19291	149	-4444	4506	-16964	-2257	-13381	16012	-14959	-327	-12258	15137	-14105	-254	-11069	14806	-12969	-134	-122	-117	-62	-65	-61	-103	38	-150	20	33	-76	-23	-56	81	-31	0
0.688333	-99	-4643	-1736	-19597	-443	-20156	1066	-3960	370	-18597	-1099	-13492	1386	-14012	1812	-19130	55	-4285	4653	-17008	-2433	-13427	15738	-15076	-437	-12227	14921	-14171	-127	-11130	14703	-12902	-149	-125	-120	-65	-59	-61	-104	39	-153	16	34	-73	-18	-58	81	-28	0
0.689167	-28	-4803	-1612	-19701	-478	-20313	392	-4536	540	-18859	-1802	-13993	1662	-14028	1372	-18916	-528	-4104	4816	-17055	-3442	-13474	15426	-15191	-479	-12211	14665	-14233	-287	-11203	14549	-12810	-130	-122	-117	-60	-60	-63	-103	41	-151	19	35	-72	-23	-58	81	-29	-3
0.690000	-60	-4959	-1499	-19810	-473	-20393	-267	-5208	641	-19012	-2481	-14513	1786	-13938	904	-18639	-237	-3898	4985	-17124	-3569	-13532	15087	-15310	-483	-12224	14376	-14293	-370	-11288	14354	-12690	-150	-128	-119	-69	-63	-60	-107	37	-152	17	32	-78	-25	-61	81	-31	-1
0.690833	-84	-5112	-1409	-19916	-412	-20414	-899	-5976	648	-19043	-3127	-15033	1773	-13736	392	-18301	-11	-3668	5174	-17195	-3627	-13577	14720	-15427	-482	-12248	14058	-14349	-214	-11386	14113	-12538	-148	-128	-121	-74	-62	-60	-108	59	-149	23	32	-72	-22	-56	81	-28	-1
0.691667	-128	-5262	-1336	-20014	-319	-20364	-1510	-6829	704	-18952	-3748	-15558	1773	-13416	-171	-17904	-196	-3415	5373	-17274	-3579	-13633	14329	-15540	-494	-12308	13696	-14403	-178	-11495	13833	-12358	-150	-127	-122	-68	-65	-60	-104	39	-152	19	32	-77	-24	-48	81	-28	0
0.692500	-119	-5405	-1286	-20100	-217	-20258	-2105	-7784	573	-18743	-4350	-16079	1728	-12996	-806	-17456	-190	-3153	5576	-17353	-2996	-13690	13920	-15656	-391	-12379	13305	-14446	-248	-11623	13508	-12158	-159	-128	-124	-59	-65	-58	-105	37	-155	20	34	-75	-24	-57	79	-31	-4
0.693333	-59	-5537	-1249	-20177	-343	-20095	-2685	-8827	457	-18422	-4927	-16594	1561	-12499	-1528	-16951	-162	-2880	5783	-17430	-2619	-13751	13488	-15766	-380	-12487	12886	-14493	-219	-11763	13147	-11928	-151	-128	-120	-64	-66	-59	-107	40	-153	20	33	-74	-25	-60	81	-23	-4
0.694167	-70	-5661	-1233	-20240	-348	-19874	-3261	-9962	421	-17989	-5498	-17093	1415	-11925	-2342	-16400	-4	-2592	5993	-17505	-2075	-13817	13048	-15878	-425	-12616	12447	-14524	-67	-11919	12753	-11673	-146	-121	-121	-64	-61	-60	-104	41	-153	20	37	-69	-21	-53	84	-27	-3
0.695000	-84	-5768	-1228	-20285	-197	-19605	-3839	-11186	270	-17471	-6070	-17581	1296	-11312	-3276	-15822	79	-2301	6208	-17576	-1481	-13891	12598	-15987	-369	-12768	11989	-14551	24	-12099	12331	-11403	-145	-124	-118	-67	-62	-60	-102	44	-152	24	36	-73	-15	-55	85	-26	1
0.695833	-80	-5862	-1233	-20318	-109	-19297	-4435	-12489	128	-16883	-6660	-18044	1107	-10671	-4340	-15177	-356	-2011	6418	-17647	-647	-13974	12142	-16098	-293	-12950	11510	-14567	145	-12293	11887	-11116	-147	-119	-128	-63	-62	-57	-104	39	-150	18	39	-72	-19	-53	84	-28	-3
0.696667	-133	-5939	-1241	-20334	-94	-18937	-5052	-13861	85	-16233	-7279	-18528	777	-10034	-5542	-14521	-118	-1718	6624	-17712	983	-14066	11689	-16207	-246	-13138	11025	-14572	158	-12514	11425	-10817	-147	-125	-117	-65	-61	-58	-104	43	-151	20	37	-73	-21	-56	82	-29	-16
0.697500	-129	-5994	-1248	-20341	-137	-18556	-5708	-15284	174	-15546	-7941	-18978	426	-9426	-6876	-13845	-199	-1431	6821	-17771	785	-14178	11237	-16316	-235	-13384	10532	-14564	17	-12755	10926	-10505	-149	-126	-119	-45	-63	-58	-105	40	-151	19	36	-75	-26	-55	85	-29	0
0.698333	-132	-6026	-1250	-20335	-118	-18142	-6407	-16800	184	-14839	-8653	-19414	216	-8866	-8343	-13163	-292	-1150	7004	-17830	1871	-14292	10792	-16424	-38	-13637	10039	-14543	29	-13019	10477	-10197	-153	-131	-121	-67	-66	-62	-103	38	-153	15	33	-77	-25	-56	81	-34	-6
0.699167	-143	-6039	-1244	-20319	-36	-17683	-7160	-18344	88	-14133	-9411	-19820	-166	-8377	-9925	-12482	93	-871	7188	-17876	3125	-14420	10362	-16533	257	-13900	9559	-14501	106	-13309	10012	-9880	-150	-126	-118	-65	-62	-61	-107	40	-153	17	34	-73	-23	-56	82	-30	1
0.700000	-126	-6023	-1217	-20294	12	-17248	-7961	-19899	54	-13439	-10223	-20194	-442	-7964	-11605	-11810	-154	-603	7367	-17921	3902	-14563	9948	-16644	414	-14175	9099	-14443	112	-13591	9561	-9571	-151	-128	-122	-67	-61	-57	-102	43	-153	35	35	-76	-19	-56	82	-28	0
0.700833	-107	-5978	-1171	-20268	0	-16785	-8811	-21459	67	-12779	-11086	-20519	-499	-7647	-13374	-11161	-274	-344	7525	-17951	4407	-14718	9560	-16750	413	-14460	8655	-14369	79	-13894	9118	-9273	-147	-127	-137	-68	-64	-57	-105	40	-151	18	35	-76	-22	-56	85	-27	0
0.701667	-124	-5907	-1106	-20240	61	-16326	-9708	-23008	-43	-12158	-11998	-20792	-471	-7435	-15207	-10550	-204	-98	7675	-17976	4497	-14885	9190	-16858	450	-14752	8236	-14272	-36	-14208	8714	-8986	-148	-126	-120	-65	-64	-56	-102	42	-149	21	37	-74	-22	-58	85	-18	1
0.702500	-160	-5808	-1023	-20214	42	-15875	-10639	-24519	-439	-11591	-12962	-20996	-490	-7315	-17065	-9989	-542	130	7819	-17992	4170	-15062	8845	-16969	369	-15048	7843	-14163	-23	-14526	8330	-8722	-146	-128	-124	-63	-60	-56	-97	40	-150	17	35	-76	-22	-56	84	-27	1
0.703333	-160	-5684	-914	-20190	66	-15442	-11601	-25981	-732	-11075	-13951	-21122	-689	-7291	-18919	-9485	-445	342	7945	-18007	5528	-15253	8519	-17078	428	-15343	7486	-14033	-76	-14836	7982	-8479	-144	-122	-117	-65	-60	-60	-102	42	-147	20	37	-70	-21	-53	86	-25	0
0.704167	-162	-5540	-791	-20169	196	-15018	-12577	-27349	-886	-10627	-14962	-21158	-759	-7354	-20733	-9052	-8	530	8072	-17992	6113	-15454	8231	-17192	610	-15634	7158	-13894	-189	-15141	7672	-8265	-147	-125	-117	-65	-59	-57	-101	41	-148	18	38	-78	-19	-55	84	-28	0
0.705000	-190	-5372	-647	-20163	121	-14653	-13550	-28600	-887	-10237	-15978	-21098	-850	-7491	-22470	-8702	-220	699	8194	-17977	5355	-15657	7966	-17305	588	-15913	6872	-13740	-73	-15426	7402	-8078	-150	-128	-122	-68	-65	-60	-107	36	-150	16	32	-78	-19	-59	84	-30	0
0.705833	-189	-5183	-488	-20156	81	-14314	-14490	-29711	-842	-9920	-16986	-20944	-938	-7695	-24119	-8441	-206	846	8294	-17948	5360	-15858	7733	-17413	533	-16179	6623	-13572	-81	-15694	7169	-7921	-149	-108	-118	-92	-64	-55	-108	38	-150	17	36	-76	-21	-57	80	-33	0
0.706667	-139	-4981	-316	-20158	109	-14020	-15390	-30660	-815	-9640	-17980	-20698	-861	-7949	-25636	-8284	-53	962	8396	-17912	5074	-16066	7526	-17527	555	-16425	6406	-13401	-128	-15937	6984	-7795	-154	-130	-120	-67	-65	-60	-107	35	-156	15	34	-77	-23	-75	81	-34	-6
0.707500	-173	-4763	-142	-20166	121	-13779	-16229	-31428	-750	-9427	-18953	-20374	-623	-8250	-26988	-8243	109	1055	8493	-17861	4886	-16262	7354	-17631	570	-16654	6231	-13220	-80	-16150	6841	-7698	-158	-130	-121	-64	-60	-59	-107	38	-151	16	34	-75	-21	-56	80	-31	-3
0.708333	-181	-4533	45	-20175	59	-13588	-17001	-32000	-738	-9262	-19885	-19985	-541	-8573	-28159	-8319	113	1125	8576	-17803	4753	-16454	7199	-17735	500	-16853	6087	-13045	-81	-16324	6740	-7630	-150	-126	-121	-67	-63	-59	-107	39	-150	16	35	-75	-21	-59	84	-29	0
0.709167	-152	-4300	225	-20187	103	-13461	-17690	-32351	-788	-9152	-20784	-19561	-970	-8927	-29148	-8524	-326	1164	8668	-17739	4202	-16629	7072	-17834	407	-17024	5971	-12865	-152	-16471	6686	-7584	-150	-122	-124	-67	-62	-57	-103	38	-150	18	34	-74	-23	-56	84	-31	0
0.710000	-180	-4057	400	-20204	123	-13392	-18287	-32506	-785	-9103	-21650	-19133	-1199	-9307	-29944	-8870	-44	1177	8747	-17677	4286	-16797	6965	-17931	367	-17164	5903	-12693	-120	-16579	6659	-7563	-147	-126	-120	-67	-63	-57	-105	40	-150	17	29	-76	-22	-57	84	-30	2
0.710833	-206	-3823	567	-20217	36	-13389	-18790	-32411	-725	-9096	-22458	-18728	-911	-9707	-30559	-9362	60	1161	8816	-17611	3047	-16941	6877	-18020	280	-17274	5854	-12527	-4	-16655	6673	-7540	-148	-127	-120	-69	-67	-56	-103	39	-149	17	36	-78	-23	-56	85	-30	0
0.711667	-184	-3590	728	-20228	-63	-13440	-19203	-32101	-595	-9152	-23274	-18382	-772	-10142	-30997	-9991	-358	1145	8880	-17554	2822	-17066	6809	-18110	153	-17352	5825	-12375	52	-16701	6722	-7573	-151	-128	-120	-67	-64	-58	-103	38	-152	12	47	-76	-24	-59	81	-31	-6
0.712500	-211	-3369	871	-20238	49	-13553	-19540	-31577	-460	-9264	-24025	-18118	-924	-10613	-31275	-10759	185	1056	8932	-17496	3112	-17170	6755	-18196	43	-17399	5824	-12232	22	-16717	6796	-7602	-155	-126	-139	-69	-66	-58	-107	37	-152	16	35	-75	-25	-57	80	-31	-4
0.713333	-199	-3157	1000	-20241	40	-13716	-19814	-30846	-413	-9439	-24797	-17981	-942	-11126	-31417	-11654	174	973	8975	-17446	2226	-17249	6709	-18275	-14	-17416	5839	-12104	-47	-16708	6895	-7640	-148	-127	-124	-68	-61	-59	-105	38	-151	24	36	-79	-21	-61	92	-32	0
0.714167	-200	-2960	1111	-20241	-33	-13935	-20052	-29920	-349	-9685	-25528	-17996	-764	-11693	-31443	-12658	185	868	9010	-17409	1851	-17303	6681	-18350	-73	-17401	5858	-11995	-85	-16674	7020	-7686	-146	-126	-118	-67	-62	-56	-105	39	-149	20	39	-78	-19	-56	84	-29	0
0.715000	-216	-2777	1213	-20235	27	-14185	-20265	-28834	-217	-10002	-26239	-18187	-789	-12319	-31401	-13763	77	745	9028	-17384	1769	-17334	6655	-18422	-159	-17365	5909	-11906	-120	-16628	7152	-7741	-153	-129	-126	-66	-64	-58	-107	28	-151	13	33	-85	-23	-59	81	-33	-5
0.715833	-193	-2617	1292	-20228	2	-14482	-20497	-27619	-147	-10404	-26975	-18562	-721	-13039	-31279	-14961	-135	604	9031	-17364	894	-17338	6634	-18495	-289	-17301	5964	-11833	-117	-16568	7297	-7801	-148	-127	-151	-67	-63	-59	-105	38	-153	17	37	-76	-24	-57	84	-30	0
0.716667	-210	-2467	1360	-20214	-116	-14794	-20764	-26303	-238	-10881	-27633	-19142	-634	-13842	-31133	-16223	-183	452	9024	-17354	551	-17318	6618	-18562	-331	-17219	6020	-11782	-76	-16500	7442	-7872	-150	-129	-124	-67	-62	-57	-103	42	-150	15	34	-74	-24	-57	82	-29	-4
0.717500	-212	-2348	1413	-20200	-63	-15134	-21098	-24934	-183	-11451	-28314	-19917	-504	-14731	-30982	-17515	180	291	8997	-17355	724	-17287	6595	-18630	-316	-17126	6082	-11753	-12	-16431	7582	-7958	-151	-129	-121	-60	-62	-59	-104	39	-154	12	32	-76	-21	-57	81	-30	-3
0.718333	-182	-2245	1454	-20185	-105	-15487	-21523	-23543	-31	-12101	-28972	-20868	-481	-15704	-30855	-18817	-33	120	8955	-17361	-19	-17235	6570	-18702	-302	-17016	6147	-11744	20	-16364	7722	-8036	-149	-131	-124	-66	-55	-59	-108	35	-150	13	34	-77	-23	-59	82	-30	-3
0.719167	-161	-2160	1485	-20173	-179	-15851	-22051	-22189	12	-12828	-29610	-21971	-586	-16755	-30764	-20105	-205	-47	8900	-17378	-121	-17169	6536	-18773	-363	-16902	6205	-11753	-52	-16299	7837	-8129	-149	-130	-119	-65	-61	-60	-107	40	-153	12	30	-77	-22	-59	80	-28	-3
0.720000	-198	-2096	1504	-20164	-202	-16215	-22696	-20908	54	-13618	-30219	-23187	-670	-17864	-30721	-21345	-220	-211	8827	-17401	-458	-17090	6496	-18842	-406	-16782	6259	-11784	-170	-16240	7945	-8234	-149	-131	-121	-69	-63	-59	-105	41	-149	12	34	-68	-22	-56	86	-28	-3
0.720833	-221	-2042	1520	-20158	-104	-16580	-23450	-19743	106	-14458	-30790	-24481	-471	-19022	-30744	-22535	-73	-391	8740	-17425	-966	-17003	6433	-18916	-355	-16655	6300	-11834	-135	-16191	8022	-8359	-176	-127	-118	-74	-62	-58	-103	42	-148	17	35	-75	-25	-59	84	-26	0
0.721667	-196	-2012	1525	-20156	-42	-16944	-24316	-18728	84	-15354	-31324	-25809	-272	-20191	-30832	-23635	135	-552	8636	-17461	-1228	-16910	6348	-18991	-325	-16532	6328	-11895	-97	-16151	8076	-8498	-149	-128	-121	-64	-60	-59	-107	41	-147	15	35	-69	-17	-57	84	-21	-3
0.722500	-162	-1996	1519	-20167	-50	-17302	-25274	-17891	66	-16275	-31808	-27112	-166	-21354	-30984	-24623	-116	-708	8520	-17498	-1912	-16817	6237	-19071	-327	-16412	6338	-11981	-34	-16117	8094	-8653	-148	-129	-118	-65	-62	-56	-103	41	-147	18	37	-73	-19	-58	80	-27	1
0.723333	-164	-1993	1513	-20186	-26	-17662	-26319	-17248	303	-17203	-32249	-28340	-127	-22464	-31179	-25494	-180	-851	8382	-17544	-1799	-16725	6082	-19153	-275	-16297	6324	-12080	-18	-16105	8072	-8834	-153	-130	-120	-67	-64	-63	-105	38	-152	15	34	-84	-26	-49	80	-31	-3
0.724167	-176	-2004	1493	-20216	51	-18020	-27406	-16823	321	-18118	-32522	-29438	-139	-23498	-31443	-26228	120	-975	8239	-17595	-2514	-16634	5899	-19233	-240	-16188	6286	-12190	-105	-16097	8014	-9026	-150	-127	-121	-70	-65	-61	-105	41	-152	15	33	-78	-19	-59	80	-30	-3
0.725000	-142	-2021	1468	-20254	5	-18372	-28497	-16618	229	-18994	-32617	-30368	-152	-24411	-31733	-26816	-306	-1086	8080	-17657	-3140	-16550	5669	-19317	-265	-16077	6214	-12318	-186	-16096	7926	-9240	-153	-133	-122	-69	-64	-63	-110	44	-156	12	30	-78	-22	-64	80	-31	0
0.725833	-137	-2047	1423	-20300	1	-18716	-29563	-16625	235	-19813	-32674	-31092	-63	-25182	-32032	-27255	-21	-1177	7917	-17728	-2542	-16471	5402	-19391	-256	-15968	6114	-12448	-224	-16101	7776	-9471	-154	-132	-122	-68	-62	-61	-111	35	-153	15	33	-76	-23	-59	76	-29	-4
0.726667	-148	-2078	1398	-20356	-40	-19056	-30572	-16839	154	-20555	-32681	-31590	-127	-25793	-32334	-27531	-207	-1244	7749	-17806	-3163	-16407	5075	-19462	-199	-15873	5972	-12587	-138	-16115	7622	-9710	-153	-129	-120	-67	-67	-60	-108	39	-155	12	32	-79	-24	-58	80	-30	-3
0.727500	-125	-2116	1351	-20427	-18	-19380	-31496	-17234	207	-21202	-32701	-31849	-279	-26219	-32539	-27658	-212	-1293	7569	-17894	-3060	-16348	4705	-19527	-167	-15783	5795	-12732	-120	-16134	7413	-9965	-150	-126	-121	-68	-61	-61	-108	38	-152	18	32	-78	-23	-60	81	-30	0
0.728333	-100	-2154	1303	-20488	-14	-19687	-32182	-17798	284	-21740	-32702	-31855	-382	-26448	-32606	-27624	-165	-1323	7399	-17996	-2573	-16303	4275	-19582	-185	-15704	5574	-12876	-125	-16162	7166	-10230	-149	-126	-120	-65	-68	-59	-107	40	-150	16	54	-77	-23	-60	80	-29	1
0.729167	-113	-2209	1255	-20563	-8	-19977	-32475	-18488	233	-22150	-32700	-31618	-275	-26486	-32644	-27441	-271	-1335	7219	-18109	-2842	-16275	3797	-19626	-238	-15649	5315	-13018	12	-16190	6884	-10501	-147	-127	-120	-67	-64	-64	-107	39	-151	16	35	-77	-17	-58	78	-32	4
0.730000	-147	-2246	1190	-20640	-145	-20227	-32611	-19273	82	-22435	-32708	-31162	-281	-26337	-32633	-27119	-511	-1333	7046	-18222	-3158	-16263	3271	-19657	-269	-15587	5011	-13155	-35	-16228	6577	-10777	-148	-125	-120	-65	-63	-62	-107	44	-148	17	35	-76	-18	-63	78	-29	0
0.730833	-141	-2294	1102	-20719	-142	-20443	-32655	-20113	-108	-22583	-32703	-30493	-447	-26013	-32661	-26649	-58	-1317	6872	-18350	-2562	-16272	2698	-19672	-306	-15559	4667	-13289	-40	-16270	6239	-11034	-153	-126	-120	-67	-62	-63	-110	40	-152	18	35	-78	-23	-61	80	-32	0
0.731667	-152	-2344	1060	-20804	-118	-20609	-32693	-20985	-111	-22609	-32712	-29648	-447	-25534	-32664	-26051	-105	-1296	6705	-18481	-3155	-16294	2087	-19672	-365	-15556	4277	-13417	-9	-16318	5873	-11331	-151	-128	-129	-72	-65	-63	-111	40	-154	10	28	-80	-27	-63	77	-38	-5
0.732500	-191	-2391	995	-20884	-111	-20725	-32720	-21843	-127	-22506	-32695	-28647	-517	-24927	-32665	-25335	-205	-1263	6548	-18614	-3059	-16334	1446	-19645	-301	-15568	3858	-13532	-32	-16357	5499	-11593	-152	-129	-118	-69	-63	-62	-109	37	-153	15	34	-79	-22	-61	79	-30	0
0.733333	-211	-2434	923	-20955	-94	-20762	-32704	-22657	-197	-22284	-32706	-27538	-645	-24232	-32672	-24506	-181	-1226	6405	-18745	-2684	-16394	776	-19600	-289	-15613	3408	-13635	-80	-16423	5109	-11846	-150	-130	-124	-69	-62	-62	-110	38	-155	18	28	-77	-22	-60	81	-31	-6
0.734167	-199	-2470	856	-21027	-81	-20734	-32717	-23396	-185	-21965	-32686	-26365	-512	-23479	-32656	-23571	-260	-1181	6267	-18869	-2572	-16469	95	-19539	-299	-15684	2934	-13726	-119	-16477	4721	-12078	-150	-126	-120	-66	-63	-58	-103	43	-153	15	35	-73	-21	-58	85	-27	-3
0.735000	-154	-2502	785	-21090	-132	-20638	-32664	-24030	-159	-21562	-32594	-25167	-391	-22710	-32597	-22571	37	-1143	6142	-18989	-2243	-16564	-585	-19450	-242	-15785	2457	-13817	-109	-16546	4330	-12293	-152	-127	-119	-67	-67	-58	-105	42	-149	20	37	-73	-22	-53	85	-29	1
0.735833	-133	-2523	705	-21146	-169	-20472	-32260	-24548	-158	-21102	-32364	-23988	-446	-21962	-32267	-21438	0	-1097	6031	-19098	-2191	-16677	-1258	-19348	-285	-15915	1964	-13899	-108	-16618	3945	-12489	-151	-128	-102	-65	-61	-58	-102	42	-150	17	33	-74	-26	-56	84	-28	0
0.736667	-191	-2538	618	-21193	-233	-20237	-31661	-24926	-255	-20603	-32028	-22845	-483	-21260	-31785	-20259	-284	-1057	5929	-19196	-1451	-16805	-1907	-19235	-255	-16073	1482	-13976	-105	-16691	3581	-12660	-148	-126	-118	-69	-60	-56	-104	43	-147	19	36	-73	-17	-51	84	-27	4
0.737500	-198	-2535	525	-21232	-204	-19936	-30892	-25166	-210	-20089	-31613	-21779	-371	-20639	-31165	-19024	105	-1015	5839	-19281	-1341	-16945	-2516	-19110	-240	-16258	1000	-14053	-144	-16779	3236	-12803	-158	-126	-117	-63	-61	-57	-104	45	-148	18	35	-74	-21	-57	84	-26	0
0.738333	-178	-2519	419	-21256	-182	-19583	-29957	-25254	-103	-19573	-31113	-20799	-301	-20124	-30429	-17752	-367	-979	5757	-19348	-2318	-17099	-3084	-18974	-287	-16467	562	-14128	-171	-16849	2922	-12917	-147	-125	-119	-63	-62	-67	-103	49	-149	18	36	-74	-17	-57	82	-29	0
0.739167	-202	-2484	297	-21265	-81	-19185	-28965	-25206	-68	-19089	-30526	-19930	-202	-19722	-29588	-16466	-194	-941	5690	-19395	-865	-17254	-3595	-18838	-341	-16694	158	-14201	-114	-16932	2641	-13002	-148	-124	-118	-65	-62	-58	-101	44	-150	20	35	-73	-25	-56	84	-28	-3
0.740000	-183	-2426	167	-21261	-115	-18755	-27920	-25019	-79	-18646	-29848	-19174	-195	-19446	-28652	-15187	-456	-908	5624	-19427	-911	-17420	-4036	-18700	-390	-16934	-202	-14297	-109	-17009	2406	-13063	-152	-125	-122	-66	-66	-59	-85	41	-154	22	32	-74	0	-58	82	-29	-1
0.740833	-185	-2349	-15	-21244	-169	-18310	-26840	-24713	-6	-18256	-29071	-18525	-204	-19289	-27629	-13918	-705	-868	5567	-19444	-1004	-17573	-4388	-18564	-325	-17176	-501	-14394	-151	-17078	2218	-13093	-125	-127	-118	-64	-63	-56	-103	42	-152	19	38	-70	-21	-55	85	-29	-1
0.741667	-205	-2247	-147	-21197	-100	-17856	-25757	-24308	70	-17928	-28191	-17969	-202	-19243	-26532	-12702	-590	-826	5518	-19416	-768	-17724	-4658	-18443	-339	-17418	-729	-14509	-289	-17138	2084	-13095	-149	-125	-117	-64	-61	-53	-103	40	-153	21	35	-72	-21	-56	85	-27	0
0.742500	-156	-2118	-335	-21133	-31	-17417	-24672	-23820	19	-17667	-27215	-17504	-193	-19300	-25401	-11574	-543	-788	5469	-19427	-737	-17865	-4832	-18332	-407	-17653	-885	-14639	-274	-17190	1997	-13071	-150	-126	-115	-63	-57	-57	-101	44	-149	24	39	-70	-19	-49	87	-27	0
0.743333	-107	-1973	-538	-21054	-156	-17007	-23615	-23267	-35	-17479	-26149	-17098	-335	-19431	-24248	-10536	-778	-749	5420	-19402	-1521	-17992	-4907	-18241	-386	-17883	-961	-14785	-171	-17227	1973	-13032	-147	-124	-115	-63	-56	-55	-104	43	-151	22	24	-72	-17	-49	90	-25	0
0.744167	-148	-1791	-761	-20946	-96	-16639	-22586	-22677	-82	-17362	-25011	-16775	-404	-19621	-23113	-9637	-305	-707	5373	-19369	-861	-18101	-4881	-18175	-457	-18080	-948	-14954	-241	-17249	2005	-12971	-152	-126	-119	-66	-62	-56	-99	42	-150	22	38	-73	-22	-44	89	-25	-3
0.745000	-156	-1624	-996	-20818	-77	-16327	-21602	-22077	-108	-17310	-23827	-16495	-396	-19838	-22011	-8892	-195	-665	5323	-19326	-1147	-18187	-4755	-18136	-535	-18256	-857	-15140	-317	-17253	2091	-12897	-151	-122	-116	-64	-63	-58	-105	42	-159	21	34	-74	-23	-57	86	-27	-3
0.745833	-110	-1422	-1246	-20669	-142	-16073	-20674	-21477	-181	-17306	-22606	-16222	-441	-20057	-20964	-8303	-292	-627	5263	-19280	-1227	-18246	-4525	-18123	-417	-18402	-673	-15344	-408	-17236	2246	-12810	-151	-127	-121	-67	-62	-59	-102	44	-150	20	38	-73	-19	-56	89	-27	0
0.746667	-94	-1210	-1504	-20500	-101	-15887	-19783	-20906	-240	-17350	-21377	-15976	-348	-20250	-19991	-7903	-253	-585	5209	-19227	-348	-18260	-4208	-18135	-346	-18511	-410	-15569	-383	-17200	2450	-12715	-149	-122	-120	-65	-61	-56	-101	42	-152	21	36	-75	-23	-56	89	-29	-1
0.747500	-81	-992	-1767	-20317	-83	-15775	-18955	-20367	-234	-17431	-20148	-15737	-271	-20403	-19117	-7690	-267	-550	5140	-19179	107	-18280	-3804	-18180	-291	-18587	-76	-15807	-395	-17147	2706	-12615	-142	-122	-119	-67	-64	-59	-103	42	-150	21	36	-73	-24	-52	88	-27	-1
0.748333	-120	-779	-2033	-20116	-95	-15731	-18177	-19875	-335	-17532	-18960	-15525	-260	-20494	-18350	-7656	-160	-517	5064	-19126	316	-18253	-3321	-18254	-222	-18630	335	-16061	-454	-17073	3007	-12519	-131	-126	-121	-67	-63	-57	-107	38	-154	17	34	-78	-25	-56	82	-30	-4
0.749167	-171	-568	-2299	-19914	-46	-15764	-17442	-19440	-408	-17647	-17826	-15279	-306	-20512	-17690	-7823	-91	-491	4978	-19075	222	-18201	-2770	-18356	-242	-18632	803	-16303	-314	-16975	3357	-12419	-150	-124	-120	-66	-64	-61	-105	40	-152	16	36	-75	-24	-53	87	-25	-9
0.750000	-162	-370	-2563	-19701	-113	-15849	-16745	-19063	-292	-17762	-16771	-15061	-356	-20452	-17141	-8155	-143	-472	4880	-19028	600	-18118	-2158	-18482	-251	-18605	1314	-16590	-155	-16868	3741	-12324	-153	-122	-119	-65	-63	-57	-102	39	-150	18	36	-72	-21	-55	85	-32	-3
0.750833	-159	-183	-2819	-19497	-19	-15998	-16087	-18748	-147	-17866	-15815	-14861	-188	-20310	-16699	-8644	232	-458	4771	-18989	977	-18020	-1508	-18641	-180	-18551	1863	-16862	-198	-16752	4161	-12233	-150	-121	-119	-67	-61	-61	-102	39	-152	15	35	-75	-21	-55	86	-31	-1
0.751667	-135	-27	-3073	-19302	26	-16193	-15457	-18490	-67	-17961	-14964	-14691	25	-20087	-16354	-9265	-456	-457	4643	-18938	-466	-17902	-823	-18816	-186	-18467	2433	-17137	-368	-16626	4609	-12152	-150	-126	-122	-69	-66	-59	-103	40	-144	18	32	-98	-23	-57	84	-29	-5
0.752500	-118	102	-3317	-19132	56	-16427	-14854	-18288	87	-18038	-14224	-14560	-72	-19815	-16082	-9988	-385	-455	4502	-18924	411	-17770	-120	-19012	-232	-18371	3015	-17418	-482	-16494	5040	-12082	-150	-129	-122	-68	-65	-59	-105	38	-152	10	32	-78	-23	-59	82	-31	-4
0.753333	-99	196	-3554	-18976	155	-16694	-14256	-18125	146	-18096	-13599	-14474	-271	-19489	-15875	-10788	-21	-465	4345	-18894	688	-17625	594	-19224	-270	-18240	3604	-17663	-385	-16361	5563	-12020	-152	-129	-126	-68	-56	-58	-107	42	-150	15	37	-77	-22	-56	81	-31	0
0.754167	-91	264	-3781	-18853	178	-16980	-13663	-18005	3	-18135	-13085	-14444	-251	-19125	-15707	-11629	-28	-473	4175	-18873	712	-17473	1295	-19442	-252	-18105	4181	-17908	-293	-16228	6054	-11967	-149	-122	-119	-66	-60	-59	-105	43	-149	18	33	-76	-22	-60	86	-26	1
0.755000	-133	298	-4006	-18762	136	-17273	-13073	-17904	-74	-18155	-12670	-14478	-465	-18749	-15556	-12477	-22	-489	3988	-18858	699	-17321	2009	-19667	-301	-17953	4740	-18132	-360	-16099	6556	-11935	-150	-125	-118	-67	-62	-59	-102	41	-149	15	38	-76	-22	-55	85	-28	-1
0.755833	-131	288	-4219	-18713	230	-17567	-12482	-17826	-58	-18164	-12344	-14592	-882	-18384	-15392	-13311	-1	-506	3789	-18852	953	-17169	2689	-19902	-335	-17796	5269	-18335	-437	-15975	7060	-11917	-151	-125	-121	-64	-65	-56	-102	42	-153	18	32	-74	-22	-55	82	-27	-1
0.756667	-135	247	-4464	-18708	179	-17866	-11885	-17758	-70	-18169	-12092	-14774	-1097	-18045	-15205	-14100	-353	-511	3573	-18851	384	-17029	3333	-20137	-370	-17640	5758	-18525	-309	-15859	7550	-11917	-153	-128	-121	-68	-66	-64	-110	38	-153	15	27	-77	-26	-59	78	-32	-6
0.757500	-126	156	-4707	-18742	129	-18146	-11277	-17683	-118	-18172	-11885	-15028	-1049	-17754	-14972	-14813	-188	-535	3351	-18857	1108	-16891	3962	-20364	-365	-17472	6222	-18681	-350	-15778	8041	-11933	-150	-128	-119	-69	-63	-59	-104	37	-150	18	34	-76	-22	-58	82	-29	-10
0.758333	-111	72	-4955	-18821	124	-18416	-10651	-17600	-159	-18179	-11694	-15344	-856	-17516	-14667	-15439	147	-542	3120	-18869	1320	-16762	4553	-20593	-338	-17300	6646	-18812	-411	-15639	8520	-11968	-160	-126	-120	-68	-62	-60	-108	37	-150	16	29	-77	-24	-57	84	-29	-1
0.759167	-145	-56	-5222	-18943	4	-18664	-10009	-17504	-155	-18202	-11519	-15721	-869	-17350	-14293	-15961	154	-540	2877	-18889	770	-16641	5119	-20805	-286	-17123	7029	-18907	-251	-15536	8987	-12026	-152	-127	-121	-72	-62	-59	-105	39	-149	17	35	-80	-18	-57	82	-32	0
0.760000	-149	-203	-5507	-19098	-8	-18903	-9353	-17388	-182	-18245	-11316	-16133	-668	-17264	-13832	-16371	233	-525	2635	-18919	714	-16532	5648	-21012	-240	-16941	7380	-18968	-150	-15438	9442	-12100	-149	-127	-118	-66	-62	-65	-104	35	-153	15	34	-77	-17	-57	82	-29	2
0.760833	-78	-374	-5815	-19295	61	-19127	-8682	-17252	-256	-18302	-11079	-16592	-534	-17261	-13288	-16670	106	-500	2385	-18953	54	-16432	6147	-21188	-242	-16751	7695	-18997	-207	-15338	9882	-12192	-152	-126	-120	-67	-63	-57	-103	40	-154	19	37	-76	-22	-53	86	-29	0
0.761667	-111	-547	-6145	-19519	38	-19336	-7999	-17101	-402	-18399	-10791	-17060	-572	-17342	-12660	-16858	107	-459	2138	-18997	-987	-16342	6613	-21375	-245	-16553	7984	-18994	-345	-15243	10304	-12310	-150	-125	-118	-65	-61	-60	-102	35	-148	16	34	-92	-23	-53	86	-27	2
0.762500	-128	-729	-6480	-19772	-86	-19545	-7316	-16936	-463	-18525	-10437	-17537	-463	-17507	-11960	-16945	148	-410	1893	-19056	-1516	-16257	7052	-21533	-185	-16346	8256	-18951	-236	-15136	10713	-12449	-149	-125	-119	-69	-60	-56	-103	44	-147	20	38	-75	-18	-52	84	-27	0
0.763333	-112	-909	-6870	-20042	-107	-19742	-6623	-16758	-448	-18692	-10014	-18022	-386	-17745	-11196	-16948	-12	-354	1646	-19121	-1006	-16180	7468	-21675	-103	-16132	8504	-18888	-234	-15027	11104	-12607	-148	-126	-117	-64	-60	-66	-104	45	-149	21	36	-76	-21	-55	86	-27	2
0.764167	-164	-1094	-7258	-20329	-55	-19948	-5933	-16579	-521	-18893	-9516	-18427	-342	-18046	-10387	-16884	244	-284	1408	-19199	540	-16099	7862	-21805	-28	-15906	8747	-18787	-319	-14911	11477	-12790	-149	-128	-119	-68	-63	-61	-105	38	-150	19	36	-77	-25	-58	81	-14	1
0.765000	-156	-1270	-7668	-20623	-142	-20160	-5277	-16407	-495	-19118	-8954	-18822	-156	-18402	-9552	-16765	-79	-212	1172	-19290	-440	-16041	8233	-21915	-16	-15675	8978	-18663	-245	-14789	11828	-12983	-155	-131	-125	-69	-69	-62	-110	36	-155	23	32	-79	-27	-62	76	-31	-6
0.765833	-132	-1439	-8084	-20921	-172	-20380	-4583	-16243	-372	-19400	-8326	-19162	-41	-18787	-8687	-16608	-107	-131	949	-19390	305	-15970	8595	-22002	-73	-15442	9219	-18507	-174	-14647	12173	-13187	-138	-131	-122	-69	-62	-62	-107	38	-150	13	35	-77	-21	-59	84	-29	-5
0.766667	-178	-1586	-8501	-21206	-84	-20596	-3929	-16090	-251	-19690	-7647	-19442	111	-19200	-7821	-16433	325	-47	735	-19493	1513	-15897	8951	-22075	-128	-15177	9469	-18330	-95	-14495	12507	-13407	-151	-129	-122	-70	-64	-59	-104	36	-153	16	36	-49	-21	-60	79	-30	0
0.767500	-202	-1722	-8899	-21487	-154	-20841	-3302	-15968	-164	-20005	-6929	-19663	280	-19620	-6981	-16265	230	32	528	-19606	1588	-15825	9293	-22128	-91	-14920	9733	-18134	-78	-14329	12829	-13628	-151	-127	-124	-69	-64	-56	-108	38	-155	13	35	-77	-21	-59	81	-29	11
0.768333	-167	-1839	-9305	-21754	-242	-21075	-2688	-15899	-265	-20334	-6194	-19821	302	-20030	-6174	-16116	287	107	332	-19727	1673	-15747	9636	-22169	22	-14663	10015	-17926	-67	-14155	13141	-13846	-154	-127	-107	-67	-59	-59	-103	36	-151	16	36	-77	-21	-58	81	-30	-4
0.769167	-132	-1935	-9681	-22007	-208	-21326	-2134	-15809	-249	-20672	-5454	-19924	488	-20422	-5414	-15993	275	180	146	-19859	1936	-15667	9993	-22193	-13	-14407	10316	-17707	21	-13973	13440	-14073	-151	-127	-122	-67	-65	-57	-108	37	-150	17	33	-78	-21	-60	89	-27	0
0.770000	-142	-2008	-10037	-22245	-196	-21579	-1601	-15785	-79	-21025	-4728	-19971	517	-20787	-4715	-15935	-129	237	-32	-19994	925	-15582	10319	-22203	-160	-14150	10639	-17481	37	-13780	13736	-14290	-147	-127	-124	-67	-56	-53	-107	39	-149	20	34	-74	-18	-58	80	-29	3
0.770833	-132	-2053	-10361	-22459	-259	-21834	-1111	-15802	-28	-21330	-4036	-19979	429	-21110	-4080	-15866	-236	287	-199	-20134	1081	-15498	10667	-22192	-155	-13912	10983	-17261	15	-13585	14023	-14498	-147	-127	-122	-66	-61	-58	-107	40	-147	16	33	-78	-23	-58	82	-31	-3
0.771667	-144	-2086	-10649	-22657	-267	-22084	-665	-15856	15	-21632	-3388	-19972	587	-21391	-3511	-15869	27	321	-358	-20277	1515	-15412	11014	-22179	-102	-13684	11353	-17041	194	-13383	14317	-14690	-151	-128	-122	-72	-62	-59	-108	36	-149	20	30	-77	-21	-59	80	-30	-1
0.772500	-181	-2085	-10854	-22831	-249	-22325	-260	-15950	-17	-21912	-2796	-19893	626	-21616	-3014	-15916	-188	345	-508	-20421	726	-15323	11369	-22148	-56	-13476	11747	-16832	342	-13175	14605	-14863	-151	-130	-122	-66	-63	-58	-104	40	-151	17	28	-75	-22	-62	79	-30	-12
0.773333	-193	-2059	-11099	-22989	-217	-22544	101	-16080	-125	-22156	-2267	-19818	433	-21801	-2601	-16002	-41	349	-649	-20570	606	-15243	11728	-22108	-10	-13291	12158	-16635	354	-12994	14889	-15018	-151	-126	-145	-74	-67	-67	-111	34	-150	13	27	-79	-22	-63	74	-33	-4
0.774167	-156	-2008	-11253	-23121	-231	-22738	425	-16238	-82	-22352	-1806	-19738	482	-21908	-2234	-16115	115	348	-775	-20707	547	-15153	12102	-22055	49	-13124	12595	-16456	316	-12799	15184	-15143	-149	-126	-124	-66	-61	-57	-105	36	-149	20	33	-73	-23	-59	77	-32	0
0.775000	-139	-1931	-11357	-23233	-222	-22897	715	-16413	-97	-22498	-1413	-19651	481	-21967	-1930	-16248	4	335	-894	-20851	528	-15070	12481	-21989	24	-12990	13046	-16297	288	-12615	15483	-15241	-151	-125	-121	-67	-63	-59	-107	41	-152	18	36	-76	-22	-58	81	-32	-4
0.775833	-152	-1822	-11417	-23311	-127	-23019	967	-16612	-181	-22584	-1087	-19577	365	-21974	-1687	-16406	35	316	-1005	-20990	502	-14998	12868	-21916	0	-12891	13511	-16168	359	-12448	15783	-15315	-152	-127	-121	-69	-63	-61	-105	40	-151	19	34	-73	-23	-60	81	-31	-1
0.776667	-156	-1692	-11430	-23401	-53	-23102	1189	-16822	-108	-22615	-825	-19513	308	-21912	-1487	-16559	-95	291	-1093	-21127	131	-14930	13261	-21839	27	-12825	13987	-16066	351	-12290	16099	-15353	-150	-127	-125	-66	-61	-57	-105	40	-151	20	32	-72	-29	-59	82	-31	-1
0.777500	-185	-1539	-11409	-23456	-109	-23136	1386	-17035	28	-22580	-612	-19461	290	-21830	-1325	-16716	130	263	-1192	-21260	724	-14872	13667	-21752	43	-12790	14477	-15997	249	-12149	16420	-15367	-148	-128	-124	-68	-62	-60	-103	41	-147	19	35	-76	-22	-58	82	-29	0
0.778333	-180	-1360	-11328	-23500	-188	-23123	1566	-17251	27	-22482	-441	-19404	471	-21690	-1194	-16862	176	240	-1266	-21390	-156	-14823	14057	-21658	-32	-12793	14971	-15961	231	-12037	16751	-15347	-149	-142	-126	-65	-61	-58	-105	42	-149	16	32	-77	-23	-59	82	-29	-1
0.779167	-167	-1164	-11220	-23529	-196	-23058	1731	-17457	47	-22321	-303	-19404	504	-21505	-1086	-16992	-113	217	-1337	-21515	-149	-14784	14462	-21568	-43	-12828	15473	-15955	207	-11924	17090	-15303	-150	-127	-125	-67	-60	-59	-104	36	-149	20	36	-73	-21	-57	82	-29	0
0.780000	-182	-937	-11071	-23539	-107	-22942	1892	-17652	80	-22094	-190	-19397	458	-21279	-997	-17107	381	205	-1378	-21638	401	-14760	14862	-21449	-113	-12895	15974	-15987	163	-11840	17436	-15226	-150	-127	-133	-68	-62	-58	-101	40	-149	26	35	-76	-23	-57	84	-29	1
0.780833	-198	-698	-10895	-23542	-58	-22779	2051	-17827	101	-21809	-85	-19383	353	-21017	-920	-17205	306	197	-1410	-21757	121	-14744	15259	-21337	-176	-12991	16452	-16050	86	-11772	17785	-15122	-146	-126	-121	-67	-64	-63	-102	43	-149	18	35	-74	-23	-56	84	-26	3
0.781667	-174	-436	-10696	-23525	-105	-22567	2209	-17976	143	-21473	11	-19385	334	-20718	-853	-17286	254	197	-1427	-21869	416	-14743	15650	-21230	-207	-13115	16972	-16155	-27	-11729	18139	-15002	-149	-131	-120	-67	-59	-61	-108	40	-159	17	34	-75	-25	-62	80	-32	-4
0.782500	-199	-165	-10476	-23507	-131	-22315	2370	-18098	170	-21084	113	-19381	308	-20379	-785	-17354	294	213	-1421	-21977	584	-14753	16035	-21116	-306	-13253	17472	-16290	-65	-11692	18496	-14848	-149	-126	-120	-65	-61	-60	-105	39	-150	18	37	-72	-21	-56	88	-29	1
0.783333	-221	128	-10239	-23472	-78	-22015	2551	-18185	141	-20642	218	-19368	204	-20007	-722	-17408	27	239	-1397	-22076	66	-14779	16414	-21005	-335	-13412	17966	-16462	-128	-11676	18850	-14684	-147	-129	-120	-60	-59	-67	-104	43	-150	19	37	-73	-17	-57	82	-33	0
0.784167	-171	434	-9988	-23440	-117	-21681	2739	-18243	119	-20168	342	-19357	102	-19597	-659	-17462	-18	283	-1356	-22176	347	-14825	16778	-20904	-315	-13585	18451	-16663	-114	-11676	19199	-14497	-151	-125	-124	-65	-64	-60	-110	38	-153	20	35	-66	-22	-59	80	-31	-8
0.785000	-160	750	-9732	-23414	-103	-21316	2940	-18266	93	-19664	465	-19351	-11	-19156	-601	-17515	625	305	-1292	-22266	1243	-14878	17131	-20803	-279	-13763	18923	-16897	-68	-11688	19535	-14297	-160	-128	-125	-75	-62	-44	-108	38	-152	15	37	-76	-23	-62	79	-32	-4
0.785833	-193	1075	-9472	-23371	-117	-20921	3159	-18243	-14	-19133	601	-19299	53	-18676	-541	-17571	316	354	-1203	-22346	779	-14947	17472	-20713	-298	-13941	19389	-17183	-109	-11711	19865	-14081	-149	-126	-125	-69	-63	-59	-109	40	-152	13	29	-77	-23	-60	81	-29	-1
0.786667	-181	1412	-9212	-23336	-139	-20504	3385	-18181	-3	-18579	736	-19252	96	-18161	-484	-17665	225	404	-1095	-22432	695	-15031	17798	-20634	-247	-14118	19845	-17435	-57	-11741	20177	-13862	-152	-128	-124	-69	-63	-59	-108	40	-153	16	-7	-76	-23	-57	81	-33	-4
0.787500	-165	1754	-8953	-23314	-115	-20062	3623	-18084	94	-18010	872	-19199	44	-17611	-426	-17728	230	456	-964	-22486	873	-15134	18117	-20573	-162	-14297	20284	-17737	270	-11782	20473	-13631	-150	-126	-125	-67	-62	-59	-107	40	-150	18	34	-79	-23	-56	84	-29	0
0.788333	-167	2096	-8703	-23291	-99	-19608	3867	-17946	56	-17427	1004	-19131	-9	-17030	-375	-17834	218	508	-815	-22542	852	-15250	18420	-20530	-193	-14461	20726	-18046	596	-11812	20748	-13407	-148	-129	-119	-68	-65	-61	-108	39	-152	17	35	-77	-23	-59	82	-29	-1
0.789167	-162	2436	-8454	-23279	-83	-19119	4115	-17771	3	-16839	1115	-19066	110	-16425	-325	-17961	447	558	-644	-22587	622	-15385	18721	-20511	-300	-14620	21144	-18367	586	-11880	20992	-13180	-148	-128	-120	-63	-63	-59	-107	40	-150	15	34	-72	-26	-58	79	-28	-5
0.790000	-151	2769	-8214	-23279	-75	-18617	4357	-17547	22	-16245	1201	-18993	227	-15799	-284	-18111	167	605	-458	-22623	178	-15544	19004	-20526	-361	-14772	21548	-18694	315	-11936	21204	-12966	-151	-133	-122	-69	-65	-65	-111	37	-151	13	32	-78	-25	-63	80	-30	-5
0.790833	-161	3093	-7986	-23291	-107	-18099	4596	-17321	80	-15649	1261	-18926	29	-15149	-248	-18281	118	642	-257	-22648	952	-15708	19301	-20562	-323	-14908	21939	-19019	81	-11998	21400	-12762	-150	-130	-124	-68	-66	-61	-108	39	-152	12	34	-74	-23	-60	79	-31	-3
0.791667	-181	3412	-7762	-23311	10	-17556	4824	-17049	53	-15049	1295	-18857	-92	-14480	-214	-18465	317	680	-42	-22661	351	-15899	19590	-20639	-335	-15044	22313	-19334	-31	-12061	21568	-12570	-151	-131	-124	-69	-83	-59	-110	36	-154	12	29	-77	-26	-61	78	-31	-3
0.792500	-111	3709	-7549	-23343	1	-16992	5037	-16748	11	-14442	1291	-18796	-142	-13807	-194	-18664	-281	709	183	-22663	-565	-16101	19888	-20747	-310	-15172	22675	-19636	-38	-12130	21704	-12401	-152	-129	-121	-68	-65	-62	-108	37	-152	15	32	-77	-26	-67	79	-30	-19
0.793333	-129	3983	-7344	-23388	-38	-16410	5224	-16421	23	-13837	1255	-18747	-116	-13136	-173	-18863	184	734	414	-22655	252	-16319	20205	-20895	-240	-15294	23019	-19921	-147	-12192	21819	-12252	-152	-129	-116	-73	-62	-59	-110	38	-152	11	32	-76	-23	-60	81	-31	2
0.794167	-155	4230	-7145	-23445	-30	-15798	5389	-16075	-33	-13242	1187	-18702	-38	-12478	-165	-19061	200	753	654	-22629	-343	-16553	20540	-21079	-216	-15416	23351	-20178	-407	-12258	21909	-12131	-150	-134	-121	-66	-61	-58	-105	40	-152	16	35	-74	-39	-59	84	-29	-4
0.795000	-172	4453	-6950	-23507	28	-15156	5527	-15725	-65	-12644	1089	-18664	6	-11840	-163	-19245	58	771	907	-22603	-617	-16790	20897	-21313	-228	-15537	23664	-20408	-460	-12321	21976	-12046	-142	-126	-117	-65	-63	-57	-110	39	-149	18	30	-73	-22	-57	82	-27	-1
0.795833	-207	4640	-6772	-23573	2	-14502	5621	-15370	-97	-12063	971	-18639	-132	-11233	-174	-19409	21	781	1160	-22562	-544	-17042	21285	-21574	-273	-15665	23963	-20606	-455	-12385	22028	-11993	-152	-127	-119	-67	-65	-57	-104	41	-148	19	37	-76	-23	-56	84	-28	-1
0.796667	-185	4795	-6594	-23650	-39	-13821	5684	-15018	-108	-11490	834	-18619	-53	-10667	-198	-19538	-10	795	1427	-22492	-1060	-17292	21707	-21907	-205	-15803	24244	-20772	-490	-12447	22066	-11975	-149	-127	-118	-64	-63	-57	-104	37	-149	20	39	-74	-22	-56	79	-26	0
0.797500	-180	4913	-6424	-23728	-117	-13123	5706	-14682	-122	-10933	687	-18597	-159	-10151	-237	-19641	-488	802	1694	-22460	-1540	-17549	22167	-22270	-156	-15949	24513	-20895	-534	-12496	22092	-11995	-148	-128	-121	-67	-66	-59	-104	39	-150	20	33	-74	-21	-60	80	-30	0
0.798333	-159	4987	-6261	-23783	-74	-12416	5687	-14368	-97	-10394	537	-18576	-257	-9693	-286	-19694	58	813	1973	-22395	-725	-17799	22668	-22677	-329	-16114	24766	-20989	-646	-12547	22116	-12056	-151	-115	-120	-70	-63	-63	-105	36	-153	13	28	-77	-27	-61	76	-32	0
0.799167	-156	5025	-6108	-23882	-100	-11690	5623	-14050	-58	-9878	395	-18545	-138	-9292	-357	-19692	106	825	2272	-22328	-1155	-18043	23219	-23121	-401	-16286	25010	-21037	-614	-12579	22147	-12150	-150	-125	-119	-66	-63	-58	-107	39	-149	22	34	-74	-21	-61	84	-28	0
0.800000	-142	5031	-5948	-23951	-70	-10954	5532	-13773	-204	-9396	269	-18501	-232	-8951	-432	-19626	-81	838	2572	-22248	-1429	-18273	23816	-23601	-325	-16475	25233	-21047	-664	-12612	22186	-12284	-150	-128	-122	-67	-64	-56	-105	37	-150	20	36	-76	-22	-58	82	-29	0
0.800833	-94	5000	-5794	-24019	-5	-10227	5402	-13531	-130	-8929	160	-18444	-300	-8674	-532	-19505	49	838	2888	-22173	-1406	-18490	24447	-24111	-285	-16670	25443	-21024	-687	-12636	22243	-12443	-148	-126	-117	-66	-62	-59	-107	39	-150	22	36	-78	-18	-55	84	-15	2
0.801667	-94	4933	-5641	-24082	-9	-9512	5241	-13325	-114	-8506	71	-18368	-266	-8464	-652	-19319	-81	889	3221	-22089	-1758	-18688	25115	-24639	-199	-16878	25630	-20969	-697	-12658	22320	-12630	-149	-117	-114	-67	-57	-56	-103	40	-150	25	34	-74	-19	-56	85	-28	-5
0.802500	-118	4835	-5490	-24140	-34	-8820	5052	-13175	-231	-8122	3	-18268	-378	-8309	-792	-19064	11	919	3565	-22005	-1699	-18866	25808	-25189	-183	-17093	25803	-20884	-808	-12676	22434	-12836	-148	-124	-116	-63	-59	-56	-105	39	-152	22	41	-72	-17	-51	81	-27	-1
0.803333	-167	4713	-5335	-24185	16	-8164	4838	-13076	-118	-7771	-41	-18151	-435	-8210	-949	-18752	-46	957	3919	-21923	-1712	-19026	26524	-25734	-292	-17308	25947	-20778	-914	-12701	22584	-13055	-143	-125	-117	-65	-61	-56	-103	41	-150	22	37	-76	-22	-55	88	-27	1
0.804167	-206	4562	-5179	-24238	-19	-7545	4605	-13012	-172	-7467	-67	-18013	-359	-8158	-1124	-18383	-116	1001	4288	-21849	-1258	-19160	27246	-26286	-224	-17524	26063	-20652	-964	-12730	22772	-13280	-148	-127	-121	-66	-63	-58	-105	40	-153	19	32	-79	-22	-56	85	-26	-1
0.805000	-152	4382	-5021	-24280	28	-6981	4363	-13009	-207	-7206	-81	-17849	-314	-8144	-1318	-17964	237	1042	4662	-21780	-1427	-19270	27962	-26824	-109	-17731	26158	-20516	-776	-12769	23004	-13505	-154	-129	-120	-67	-62	-58	-107	41	-152	21	34	-76	-24	-58	85	-33	-1
0.805833	-117	4193	-4852	-24322	-4	-6475	4112	-13061	-208	-6980	-84	-17667	-267	-8157	-1537	-17493	-501	1097	5041	-21711	-2359	-19351	28660	-27337	-181	-17919	26215	-20371	-610	-12830	23294	-13716	-148	-127	-118	-65	-62	-61	-104	41	-150	20	34	-76	-30	-57	85	-30	-1
0.806667	-146	3985	-4676	-24363	-29	-6043	3861	-13159	-291	-6796	-97	-17464	-238	-8192	-1754	-16987	-299	1149	5440	-21665	-1132	-19414	29323	-27823	-221	-18090	26241	-20225	-705	-12914	23635	-13907	-150	-129	-122	-73	-68	-63	-107	37	-151	13	33	-81	-26	-59	80	-35	0
0.807500	-153	3767	-4490	-24399	-78	-5681	3617	-13304	-438	-6647	-86	-17249	-257	-8229	-1986	-16445	-215	1208	5832	-21615	-1476	-19437	29945	-28261	-30	-18227	26234	-20080	-672	-13018	24028	-14072	-148	-127	-121	-65	-63	-34	-107	39	-148	13	33	-77	-23	-61	82	-30	-3
0.808333	-141	3541	-4299	-24414	-57	-5395	3384	-13488	-379	-6532	-100	-17013	-309	-8266	-2225	-15876	-279	1266	6219	-21581	-1489	-19433	30515	-28660	5	-18335	26195	-19941	-679	-13150	24471	-14201	-152	-130	-119	-66	-65	-64	-111	38	-156	18	35	-78	-21	-65	85	-39	0
0.809167	-164	3313	-4091	-24484	11	-5188	3157	-13725	-188	-6443	-151	-16774	-266	-8299	-2474	-15301	-348	1329	6600	-21556	-1224	-19393	31019	-28998	-100	-18399	26120	-19820	-514	-13315	24954	-14287	-150	-128	-120	-65	-61	-60	-110	40	-149	20	36	-78	-19	-59	84	-33	0
0.810000	-144	3084	-3875	-24533	45	-5061	2949	-13982	-167	-6389	-185	-16531	-220	-8317	-2726	-14716	-252	1387	6974	-21547	-1360	-19321	31452	-29275	-107	-18413	26012	-19716	-507	-13520	25481	-14324	-148	-124	-118	-65	-63	-64	-108	39	-150	18	36	-75	-19	-58	85	-31	-14
0.810833	-174	2849	-3655	-24591	-130	-5011	2759	-14272	-202	-6363	-267	-16293	-441	-8320	-2997	-14129	-594	1438	7331	-21544	-1844	-19207	31808	-29493	-137	-18383	25875	-19633	-754	-13758	26039	-14310	-153	-126	-120	-65	-59	-60	-102	38	-149	26	34	-74	-21	-55	85	-32	-3
0.811667	-167	2610	-3427	-24659	-135	-5036	2582	-14587	-251	-6359	-376	-16058	-435	-8306	-3232	-13550	-205	1491	7668	-21567	-689	-19057	32073	-29651	-83	-18299	25697	-19572	-770	-14031	26620	-14237	-153	-127	-120	-65	-62	-60	-107	37	-156	17	35	-76	-22	-57	85	-31	0
0.812500	-187	2386	-3195	-24733	-87	-5125	2419	-14914	-169	-6367	-516	-15829	-253	-8272	-3484	-12987	-74	1536	7988	-21588	-703	-18865	32252	-29732	-117	-18153	25511	-19539	-599	-14339	27202	-14105	-150	-128	-119	-66	-62	-63	-108	38	-156	18	34	-85	-22	-59	85	-30	-5
0.813333	-173	2163	-2963	-24829	-117	-5275	2271	-15248	-133	-6399	-686	-15613	-270	-8221	-3719	-12445	-308	1573	8285	-21628	-985	-18628	32342	-29752	-80	-17963	25301	-19529	-488	-14669	27777	-13918	-149	-127	-121	-67	-60	-61	-107	36	-150	17	34	-76	-22	-55	87	-31	-1
0.814167	-165	1948	-2730	-24915	-99	-5470	2138	-15580	-90	-6438	-879	-15413	-309	-8143	-3946	-11926	-272	1600	8558	-21677	-747	-18346	32326	-29696	-57	-17703	25081	-19543	-557	-15016	28327	-13676	-151	-128	-124	-68	-60	-42	-104	41	-150	20	32	-73	-19	-52	86	-28	1
0.815000	-131	1731	-2494	-25018	-35	-5707	2013	-15906	-46	-6491	-1095	-15216	-346	-8072	-4165	-11434	-275	1621	8808	-21738	-775	-18017	32213	-29578	-99	-17404	24844	-19578	-556	-15374	28836	-13380	-151	-127	-122	-66	-62	-58	-107	36	-154	18	32	-78	-25	-52	92	-30	-3
0.815833	-150	1516	-2272	-25135	-96	-5970	1886	-16219	-108	-6546	-1345	-15037	-290	-7981	-4373	-10973	-199	1625	9038	-21808	-558	-17651	32002	-29398	-104	-17050	24613	-19623	-531	-15733	29294	-13042	-150	-128	-119	-67	-62	-59	-121	40	-154	19	15	-70	-22	-56	85	-30	-1
0.816667	-187	1309	-2041	-25251	-185	-6247	1777	-16509	-45	-6604	-1574	-14864	-239	-7884	-4559	-10551	-319	1626	9252	-21876	-637	-17241	31684	-29155	-115	-16659	24384	-19687	-625	-16078	29674	-12675	-151	-116	-120	-65	-61	-58	-107	40	-151	19	32	-75	-24	-59	84	-29	-1
0.817500	-155	1098	-1834	-25378	-234	-6529	1634	-16776	62	-6663	-1827	-14693	-191	-7784	-4733	-10155	-480	1654	9445	-21952	-480	-16791	31262	-28853	-40	-16229	24163	-19758	-521	-16394	29973	-12252	-152	-124	-122	-83	-62	-59	-108	38	-151	20	34	-75	-23	-55	85	-29	1
0.818333	-126	891	-1632	-25506	-212	-6804	1492	-17017	77	-6724	-2081	-14552	-187	-7686	-4875	-9799	54	1583	9616	-22036	-115	-16306	30735	-28486	9	-15772	23952	-19832	-434	-16679	30170	-11820	-151	-126	-124	-65	-62	-58	-108	38	-152	17	34	-75	-26	-55	82	-28	-8
0.819167	-125	676	-1445	-25637	-135	-7069	1335	-17225	20	-6781	-2313	-14398	-275	-7589	-5002	-9479	-368	1544	9779	-22113	-1261	-15787	30108	-28081	-32	-15299	23764	-19897	-549	-16911	30264	-11379	-150	-126	-121	-67	-64	-48	-109	38	-156	20	33	-73	-23	-53	85	-27	0
0.820000	-166	465	-1265	-25768	-88	-7302	1170	-17394	12	-6828	-2558	-14253	-142	-7496	-5104	-9195	-111	1493	9931	-22195	-418	-15246	29383	-27618	-8	-14816	23596	-19959	-531	-17086	30240	-10926	-149	-126	-117	-65	-62	-60	-103	42	-152	20	34	-74	-23	-55	86	-28	-30
0.820833	-182	251	-1102	-25890	-122	-7515	985	-17528	53	-6865	-2779	-14111	-172	-7411	-5185	-8940	120	1430	10075	-22272	-432	-14686	28573	-27121	30	-14329	23443	-20009	-523	-17194	30101	-10479	-148	-121	-119	-67	-56	-56	-107	40	-152	0	32	-70	-22	-53	85	-26	2
0.821667	-203	27	-955	-26003	-154	-7685	781	-17618	29	-6895	-2986	-13966	-252	-7327	-5240	-8726	-195	1355	10209	-22348	-480	-14120	27682	-26584	13	-13846	23310	-20039	-538	-17225	29842	-10053	-149	-129	-119	-66	-59	-56	-100	41	-149	19	36	-74	-21	-53	87	-26	-1
0.822500	-194	-189	-821	-26112	-132	-7817	560	-17679	-55	-6923	-3175	-13821	-229	-7251	-5276	-8540	-184	1276	10344	-22416	-357	-13554	26728	-26016	-29	-13369	23200	-20051	-424	-17185	29468	-9656	-146	-122	-118	-63	-60	-55	-121	43	-148	22	33	-74	-19	-53	84	-24	3
0.823333	-210	-411	-698	-26207	-51	-7911	318	-17698	-29	-6932	-3346	-13674	-168	-7182	-5299	-8390	-30	1188	10463	-22485	-276	-12995	25707	-25417	-84	-12915	23104	-20040	-520	-17061	28979	-9298	-150	-127	-120	-68	-63	-62	-104	41	-150	18	35	-76	-24	-52	84	-27	-1
0.824167	-215	-642	-592	-26285	-170	-7965	62	-17694	25	-6906	-3503	-13529	-125	-7122	-5304	-8269	-412	1095	10581	-22543	-790	-12448	24662	-24821	-156	-12486	23028	-20008	-457	-16867	28404	-8980	-154	-134	-121	-68	-46	-60	-105	40	-155	19	34	-76	-27	-60	84	-29	-4
0.825000	-189	-866	-495	-26345	-144	-7976	-199	-17654	-19	-6931	-3641	-13378	-167	-7058	-5302	-8179	-62	999	10695	-22595	91	-11926	23597	-24202	-160	-12057	22962	-19949	-228	-16591	27732	-8713	-153	-128	-122	-69	-66	-63	-107	37	-153	13	32	-76	-30	-58	82	-34	-14
0.825833	-145	-1086	-405	-26381	-33	-7951	-469	-17585	23	-6915	-3771	-13227	-320	-6991	-5289	-8113	334	901	10802	-22636	22	-11421	22533	-23579	-107	-11699	22899	-19866	-159	-16254	26994	-8496	-151	-127	-122	-70	-63	-60	-120	38	-152	15	34	-76	-23	-62	78	-29	1
0.826667	-128	-1301	-325	-26399	-58	-7889	-745	-17493	141	-6893	-3888	-13080	-322	-6927	-5279	-8073	-81	803	10896	-22672	-534	-10954	21487	-22954	-116	-11344	22840	-19754	-253	-15850	26203	-8334	-151	-129	-121	-68	-62	-60	-107	37	-151	18	34	-75	-21	-57	81	-32	-1
0.827500	-166	-1508	-254	-26393	-73	-7796	-1012	-17382	151	-6857	-4009	-12935	-162	-6857	-5260	-8055	-173	708	10986	-22696	-93	-10518	20483	-22344	-204	-11020	22770	-19628	-250	-15409	25381	-8224	-146	-174	-122	-69	-63	-60	-109	54	-151	19	35	-79	-22	-60	81	-30	0
0.828333	-185	-1711	-188	-26370	-46	-7681	-1280	-17247	45	-6819	-4116	-12794	-141	-6785	-5250	-8061	-113	619	11069	-22720	-95	-10122	19528	-21741	-211	-10724	22693	-19480	-168	-14931	24552	-8175	-149	-127	-120	-66	-67	-63	-108	38	-152	15	34	-76	-28	-58	89	-29	-1
0.829167	-198	-1899	-132	-26327	-3	-7541	-1533	-17098	18	-6745	-4227	-12664	-125	-6702	-5250	-8087	-33	533	11128	-22734	61	-9756	18642	-21154	-188	-10453	22597	-19317	-78	-14431	23732	-8180	-149	-128	-119	-51	-62	-60	-104	40	-150	18	38	-77	-24	-58	85	-32	-1
0.830000	-180	-2072	-80	-26267	-90	-7389	-1775	-16937	128	-6722	-4344	-12544	-119	-6620	-5254	-8130	-29	449	11179	-22754	-188	-9430	17843	-20597	-305	-10212	22470	-19142	-57	-13925	22948	-8238	-148	-128	-119	-65	-62	-59	-103	41	-150	13	37	-73	-22	-57	81	-29	-3
0.830833	-145	-2230	-28	-26191	-108	-7228	-2002	-16760	85	-6669	-4467	-12437	-108	-6519	-5278	-8197	-404	377	11216	-22763	-778	-9144	17140	-20068	-309	-9984	22321	-18952	-85	-13426	22195	-8342	-150	-128	-120	-50	-64	-60	-105	29	-150	16	35	-78	-23	-60	81	-32	-6
0.831667	-139	-2364	17	-26106	-35	-7066	-2206	-16573	15	-6607	-4596	-12347	-125	-6436	-5316	-8275	-19	305	11237	-22761	-213	-8895	16538	-19575	-215	-9782	22134	-18764	-17	-12945	21507	-8487	-152	-131	-127	-70	-64	-63	-112	34	-158	10	29	-80	-27	-62	79	-30	6
0.832500	-134	-2488	56	-26020	-26	-6907	-2390	-16371	7	-6538	-4733	-12271	-217	-6336	-5366	-8366	-256	247	11246	-22792	-1126	-8672	16052	-19107	-309	-9591	21912	-18555	55	-12492	20897	-8660	-153	-132	-133	-70	-64	-62	-109	39	-153	13	33	-79	-25	-60	81	-33	-5
0.833333	-156	-2584	102	-25917	-27	-6748	-2550	-16152	-129	-6456	-4869	-12206	-331	-6229	-5432	-8465	-535	198	11243	-22809	-478	-8479	15671	-18676	-341	-9411	21651	-18347	-10	-12078	20362	-8862	-150	-127	-122	-67	-65	-61	-110	38	-150	12	32	-77	-24	-60	81	-32	0
0.834167	-169	-2661	139	-25816	-9	-6587	-2692	-15926	-145	-6371	-5007	-12161	-207	-6127	-5512	-8578	-196	154	11229	-22834	96	-8309	15399	-18280	-276	-9241	21359	-18132	-101	-11689	19910	-9080	-146	-127	-124	-72	-65	-61	-107	40	-150	17	35	-79	-22	-57	81	-30	1
0.835000	-125	-2714	179	-25721	-35	-6458	-2813	-15683	-35	-6278	-5156	-12140	-133	-6020	-5603	-8697	-97	119	11202	-22859	22	-8138	15229	-17917	-270	-9083	21027	-17913	-94	-11397	19540	-9304	-151	-126	-119	-66	-60	-57	-105	39	-153	18	33	-77	-22	-57	82	-30	0
0.835833	-107	-2749	211	-25628	-95	-6339	-2917	-15419	-64	-6180	-5301	-12130	-152	-5918	-5713	-8831	-105	80	11163	-22905	6	-8022	15151	-17595	-299	-8930	20662	-17695	35	-11140	19246	-9533	-147	-126	-119	-68	-62	-58	-101	39	-138	17	34	-75	-23	-57	82	-29	0
0.836667	-145	-2766	232	-25544	2	-6235	-3005	-15164	-127	-6084	-5450	-12142	-32	-5821	-5831	-8972	-73	44	11117	-22954	153	-7902	15152	-17301	-263	-8784	20263	-17485	125	-10937	19029	-9773	-146	-126	-120	-65	-60	-56	-103	40	-149	17	34	-75	-21	-56	81	-27	1
0.837500	-133	-2778	262	-25470	54	-6149	-3088	-14887	-268	-5981	-5597	-12164	-31	-5732	-5957	-9152	-322	11	11059	-23019	-131	-7794	15220	-17042	-214	-8641	19839	-17240	148	-10786	18874	-9976	-144	-122	-118	-67	-85	-59	-109	38	-148	18	35	-76	-22	-59	82	-28	1
0.838333	-93	-2768	282	-25408	-79	-6084	-3161	-14596	-343	-5877	-5749	-12209	-52	-5656	-6090	-9273	-395	-26	10997	-23103	779	-7682	15346	-16813	-279	-8503	19395	-17010	329	-10685	18769	-10174	-148	-125	-120	-66	-61	-57	-105	39	-150	23	33	-98	-23	-59	80	-36	-3
0.839167	-173	-2757	296	-25358	-82	-6038	-3255	-14296	-280	-5778	-5896	-12263	-146	-5591	-6227	-9432	102	-65	10922	-23191	1193	-7584	15505	-16605	-310	-8372	18943	-16770	89	-10626	18712	-10348	-144	-125	-118	-58	-63	-58	-104	39	-152	20	38	-75	-19	-55	87	-28	1
0.840000	-160	-2738	300	-25312	-19	-6003	-3304	-13994	-353	-5684	-6040	-12330	-203	-5541	-6369	-9601	-158	-113	10843	-23280	592	-7485	15682	-16427	-256	-8261	18476	-16531	36	-10613	18677	-10505	-153	-127	-121	-70	-62	-60	-107	37	-147	16	32	-81	-23	-58	79	-33	-3
0.840833	-110	-2718	300	-25282	-40	-5993	-3381	-13688	-349	-5598	-6180	-12408	-202	-5493	-6508	-9763	-110	-164	10759	-23420	733	-7380	15871	-16267	-242	-8125	18019	-16282	188	-10624	18665	-10629	-150	-130	-118	-84	-59	-56	-104	39	-152	17	35	-74	-19	-53	82	-28	-3
0.841667	-128	-2693	299	-25259	-43	-5986	-3459	-13374	-193	-5518	-6316	-12495	-285	-5486	-6648	-9932	5	-216	10669	-23554	785	-7275	16045	-16118	-291	-8000	17560	-16030	63	-10658	18648	-10735	-152	-125	-119	-66	-62	-58	-101	41	-150	20	35	-75	-19	-57	87	-27	12
0.842500	-147	-2669	294	-25239	8	-5997	-3554	-13068	-137	-5441	-6449	-12588	-306	-5485	-6782	-10104	-99	-276	10577	-23690	850	-7165	16199	-15996	-349	-7902	17115	-15771	24	-10704	18627	-10806	-149	-126	-117	-60	-75	-69	-102	39	-153	21	34	-74	-18	-56	86	-28	0
0.843333	-149	-2648	283	-25223	-19	-6012	-3653	-12766	-238	-5403	-6581	-12689	-169	-5499	-6918	-10279	128	-344	10480	-23839	1014	-7052	16317	-15879	-343	-7795	16683	-15508	110	-10758	18579	-10858	-148	-125	-118	-65	-59	-60	-102	42	-149	8	36	-73	-22	-57	87	-40	1
0.844167	-138	-2627	269	-25211	-3	-6043	-3769	-12476	-240	-5371	-6718	-12801	-119	-5537	-7052	-10450	-48	-418	10381	-24004	879	-6935	16391	-15777	-289	-7705	16265	-15254	78	-10807	18504	-10894	-150	-129	-120	-64	-61	-59	-103	41	-151	18	30	-76	-21	-56	82	-29	0
0.845000	-90	-2618	247	-25200	-23	-6069	-3909	-12202	-206	-5356	-6848	-12914	-42	-5586	-7181	-10616	137	-495	10281	-24169	1465	-6820	16419	-15687	-252	-7621	15872	-14983	28	-10851	18392	-10907	-149	-128	-120	-68	-62	-59	-102	38	-150	18	34	-86	-21	-57	82	-22	0
0.845833	-87	-2602	233	-25183	-9	-6104	-4055	-11941	-270	-5356	-6980	-13035	139	-5649	-7309	-10782	33	-574	10181	-24335	499	-6690	16395	-15610	-266	-7548	15500	-14723	-10	-10877	18234	-10906	-148	-124	-118	-64	-61	-60	-105	41	-154	19	36	-75	-24	-61	86	-27	2
0.846667	-72	-2590	219	-25163	-10	-6126	-4213	-11707	-222	-5369	-7110	-13152	67	-5730	-7432	-10937	-463	-650	10082	-24504	503	-6562	16320	-15541	-296	-7472	15150	-14464	-164	-10882	18037	-10892	-146	-128	-121	-69	-60	-60	-103	41	-149	20	33	-73	-18	-59	82	-28	-11
0.847500	-109	-2575	210	-25136	-47	-6146	-4387	-11496	-407	-5401	-7247	-13271	104	-5813	-7554	-11086	47	-727	9983	-24668	1199	-6432	16194	-15484	-309	-7428	14811	-14213	-143	-10869	17796	-10877	-147	-132	-121	-66	-61	-58	-103	41	-151	16	33	-74	-23	-57	82	-28	-1
0.848333	-165	-2566	205	-25102	-57	-6162	-4574	-11314	-687	-5455	-7376	-13384	222	-5908	-7675	-11255	-105	-802	9890	-24830	745	-6309	16015	-15445	-377	-7382	14496	-13972	-165	-10827	17510	-10843	-153	-127	-122	-68	-66	-61	-109	39	-163	16	32	-74	-22	-60	80	-30	-6
0.849167	-163	-2550	193	-25063	-7	-6170	-4773	-11156	-678	-5510	-7510	-13497	148	-6007	-7794	-11349	-70	-863	9799	-24982	647	-6170	15798	-15414	-359	-7343	14199	-13740	-340	-10773	17190	-10807	-138	-125	-118	-63	-61	-62	-107	42	-148	20	35	-74	-24	-58	81	-30	0
0.850000	-149	-2527	213	-25010	2	-6164	-4973	-11022	-649	-5573	-7642	-13604	69	-6105	-7906	-11459	72	-926	9710	-25131	523	-6041	15542	-15401	-308	-7312	13912	-13526	-250	-10670	16836	-10768	-147	-126	-121	-68	-60	-62	-108	38	-148	20	34	-75	-45	-57	82	-29	0
0.850833	-144	-2504	230	-24950	1	-6149	-5178	-10946	-611	-5640	-7779	-13713	102	-6205	-8024	-11558	-52	-980	9634	-25268	-182	-5917	15256	-15407	-385	-7291	13637	-13329	-327	-10555	16448	-10743	-151	-124	-121	-65	-62	-61	-96	39	-151	19	34	-75	-23	-61	81	-30	0
0.851667	-151	-2476	252	-24883	-148	-6127	-5390	-10844	-659	-5709	-7914	-13797	-48	-6294	-8140	-11636	-188	-1026	9564	-25394	-80	-5804	14950	-15427	-406	-7277	13365	-13150	-421	-10413	16043	-10679	-150	-127	-120	-69	-63	-62	-108	36	-153	16	33	-78	-25	-67	82	-31	-1
0.852500	-160	-2445	285	-24815	-95	-6090	-5602	-10788	-690	-5776	-8049	-13877	-165	-6382	-8251	-11701	224	-1061	9498	-25511	614	-5696	14632	-15462	-338	-7265	13098	-12990	-339	-10256	15623	-10627	-135	-129	-126	-88	-66	-59	-107	39	-152	18	30	-78	-22	-59	80	-29	-4
0.853333	-138	-2403	326	-24740	-17	-6049	-5815	-10760	-541	-5837	-8186	-13942	-103	-6455	-8362	-11743	42	-1081	9441	-25614	61	-5598	14305	-15515	-317	-7261	12832	-12852	-357	-10079	15199	-10567	-148	-130	-120	-68	-64	-62	-107	38	-155	15	18	-79	-21	-58	82	-33	-6
0.854167	-127	-2361	374	-24658	-39	-5997	-6027	-10748	-449	-5891	-8311	-13996	-111	-6523	-8470	-11773	-6	-1098	9391	-25703	231	-5509	13980	-15582	-227	-7253	12571	-12737	-253	-9886	14778	-10499	-148	-131	-126	-68	-62	-58	-104	39	-149	18	32	-74	-19	-57	85	-28	1
0.855000	-111	-2307	430	-24582	6	-5941	-6224	-10757	-275	-5934	-8435	-14031	-227	-6578	-8575	-11784	-23	-1087	9355	-25780	557	-5436	13675	-15660	-133	-7244	12311	-12639	-227	-9698	14364	-10420	-147	-124	-119	-65	-60	-60	-101	42	-154	20	34	-76	-22	-59	85	-33	2
0.855833	-142	-2258	490	-24504	15	-5880	-6415	-10777	-141	-5966	-8557	-14052	-320	-6627	-8684	-11786	-147	-1086	9317	-25849	603	-5370	13346	-15754	-103	-7239	12052	-12564	-359	-9498	13957	-10334	-146	-125	-132	-68	-59	-55	-107	39	-149	18	36	-76	-22	-55	81	-30	2
0.856667	-183	-2204	547	-24431	34	-5827	-6601	-10812	-131	-5994	-8673	-14067	-333	-6669	-8786	-11777	-197	-1068	9291	-25907	730	-5322	13045	-15856	-107	-7241	11783	-12512	-286	-9305	13565	-10238	-151	-131	-122	-68	-65	-61	-108	38	-152	15	34	-79	-26	-60	80	-31	-5
0.857500	-196	-2157	612	-24365	60	-5778	-6777	-10855	-77	-6013	-8774	-14059	-376	-6699	-8884	-11762	-492	-1039	9270	-25951	620	-5277	12758	-15957	-121	-7221	11523	-12471	-173	-9106	13200	-10125	-150	-129	-119	-67	-61	-49	-109	38	-152	15	34	-77	-23	-59	82	-29	-1
0.858333	-202	-2100	677	-24297	12	-5732	-6927	-10897	25	-6023	-8863	-14037	-522	-6727	-8977	-11741	-606	-995	9257	-25985	1267	-5238	12487	-16059	-128	-7205	11269	-12453	-279	-8917	12858	-10006	-149	-129	-121	-68	-60	-57	-105	35	-147	15	37	-78	-24	-59	77	-31	-3
0.859167	-182	-2058	740	-24232	9	-5700	-7068	-10960	67	-6029	-8940	-14004	-529	-6750	-9066	-11719	-276	-954	9248	-26012	644	-5210	12226	-16156	-56	-7176	11018	-12435	-276	-8740	12540	-9871	-151	-127	-121	-66	-65	-59	-108	39	-152	19	34	-77	-23	-56	84	-26	-1
0.860000	-162	-1998	790	-24187	-79	-5673	-7190	-11009	0	-6036	-9005	-13961	-471	-6773	-9151	-11696	-717	-875	9241	-26029	163	-5179	11987	-16245	-24	-7146	10776	-12454	-102	-8572	12247	-9732	-150	-126	-118	-67	-63	-58	-104	40	-153	20	36	-75	0	-55	84	-30	-1
0.860833	-186	-1951	838	-24143	-56	-5643	-7300	-11066	36	-6044	-9056	-13912	-556	-6799	-9227	-11677	-357	-838	9239	-26037	1233	-5153	11753	-16325	-38	-7104	10544	-12473	3	-8419	11980	-9580	-150	-125	-118	-67	-63	-57	-105	40	-153	20	37	-78	-19	-53	84	-26	0
0.861667	-178	-1910	879	-24109	-29	-5687	-7383	-11122	74	-6056	-9094	-13857	-651	-6834	-9299	-11666	-477	-772	9238	-26040	704	-5122	11535	-16389	-76	-7056	10322	-12505	81	-8280	11734	-9418	-149	-127	-118	-66	-62	-55	-102	43	-153	21	36	-73	-11	-53	86	-28	23
0.862500	-135	-1877	902	-24072	-94	-5710	-7448	-11186	-52	-6082	-9120	-13792	-499	-6872	-9367	-11657	-397	-701	9245	-26033	831	-5090	11317	-16441	-114	-6998	10116	-12549	151	-8159	11512	-9263	-148	-119	-119	-34	-60	-55	-104	41	-150	22	38	-72	-19	-53	86	-23	2
0.863333	-145	-1840	918	-24037	-149	-5773	-7498	-11245	67	-6113	-9133	-13732	-489	-6928	-9430	-11656	-253	-635	9250	-26016	1179	-5025	11110	-16473	-23	-6934	9928	-12605	173	-8055	11309	-9092	-149	-125	-120	-64	-60	-51	-102	43	-150	22	41	-72	-19	-47	86	-24	0
0.864167	-173	-1810	917	-24007	-76	-5851	-7526	-11313	174	-6165	-9140	-13681	-769	-6997	-9490	-11664	-271	-566	9250	-25997	1081	-5013	10897	-16496	-25	-6872	9751	-12667	224	-7974	11122	-8928	-151	-126	-118	-66	-62	-56	-105	42	-151	18	30	-78	-18	-55	82	-27	0
0.865000	-156	-1801	903	-23973	-162	-5952	-7541	-11388	138	-6227	-9137	-13634	-842	-7079	-9545	-11678	-629	-494	9247	-25986	1183	-4971	10688	-16498	-87	-6808	9594	-12747	315	-7905	10950	-8772	-153	-132	-125	-70	-64	-59	-109	40	-174	28	33	-78	-26	-58	80	-30	-5
0.865833	-145	-1787	877	-23927	-129	-6071	-7528	-11461	182	-6346	-9133	-13582	-682	-7174	-9594	-11691	-129	-444	9255	-25924	1947	-4915	10483	-16483	-46	-6736	9465	-12827	265	-7850	10795	-8606	-162	-129	-121	-66	-50	-56	-105	41	-155	20	35	-74	-25	-56	82	-28	0
0.866667	-146	-1771	842	-23867	-93	-6200	-7498	-11537	145	-6399	-9117	-13541	-651	-7283	-9638	-11706	-77	-393	9257	-25868	1173	-4879	10275	-16464	-67	-6669	9346	-12918	205	-7810	10650	-8455	-150	-126	-120	-65	-67	-60	-105	40	-152	21	36	-76	-22	-52	87	-26	0
0.867500	-151	-1762	793	-23789	-170	-6350	-7473	-11617	98	-6512	-9102	-13508	-474	-7411	-9675	-11722	-109	-346	9264	-25803	749	-4797	10071	-16422	-35	-6605	9249	-13017	347	-7782	10514	-8306	-148	-130	-95	-62	-62	-56	-102	42	-151	19	37	-72	-23	-55	84	-26	-4
0.868333	-183	-1754	735	-23698	-165	-6514	-7391	-11702	135	-6638	-9090	-13484	-81	-7544	-9703	-11734	-74	-309	9269	-25725	734	-4736	9864	-16379	24	-6553	9166	-13121	363	-7759	10386	-8165	-150	-126	-120	-67	-60	-56	-107	40	-150	22	36	-73	-22	-52	86	-26	0
0.869167	-221	-1746	670	-23574	-73	-6691	-7314	-11789	132	-6778	-9076	-13464	-63	-7691	-9737	-11741	-116	-286	9272	-25634	455	-4669	9660	-16332	-5	-6505	9098	-13233	271	-7745	10264	-8030	-149	-122	-115	-63	-62	-55	-100	42	-153	20	38	-73	-22	-55	85	-28	1
0.870000	-219	-1740	597	-23436	-154	-6881	-7224	-11875	80	-6933	-9069	-13453	-172	-7838	-9762	-11750	-70	-273	9271	-25534	544	-4612	9457	-16285	0	-6471	9038	-13344	335	-7740	10153	-7901	-150	-127	-117	-62	-62	-56	-103	40	-151	20	20	-73	-19	-57	86	-28	0
0.870833	-201	-1733	524	-23266	-176	-7075	-7122	-11964	86	-7096	-9054	-13449	-158	-7995	-9782	-11745	-329	-272	9282	-25424	213	-4560	9256	-16239	-9	-6451	8991	-13462	212	-7738	10048	-7781	-170	-124	-117	-59	-64	-57	-102	40	-151	19	37	-75	-22	-56	85	-29	-4
0.871667	-180	-1724	453	-23069	-114	-7282	-7017	-12048	124	-7272	-9059	-13452	-305	-8150	-9797	-11737	-325	-280	9286	-25304	354	-4514	9065	-16200	-25	-6447	8946	-13576	148	-7731	9954	-7662	-152	-128	-117	-63	-63	-56	-104	41	-153	19	36	-75	-22	-62	84	-29	-6
0.872500	-158	-1712	387	-22845	-81	-7488	-6905	-12113	102	-7452	-9056	-13452	-510	-8300	-9811	-11719	281	-296	9291	-25172	266	-4479	8887	-16162	-60	-6447	8910	-13687	195	-7727	9868	-7552	-162	-126	-119	-65	-63	-57	-104	42	-151	20	36	-72	-24	-53	86	-29	-1
0.873333	-183	-1692	331	-22593	-127	-7703	-6790	-12191	79	-7639	-9054	-13460	-860	-8445	-9819	-11694	-212	-319	9299	-25040	-608	-4456	8711	-16137	-101	-6471	8869	-13792	87	-7718	9790	-7439	-152	-129	-125	-68	-65	-62	-107	36	-156	11	28	-78	-24	-57	82	-32	-4
0.874167	-190	-1678	278	-22330	-143	-7916	-6670	-12250	39	-7826	-9042	-13462	-956	-8576	-9812	-11666	173	-346	9308	-24893	-1	-4442	8561	-16117	-50	-6494	8842	-13887	1	-7690	9731	-7333	-150	-128	-122	-67	-61	-57	-108	39	-150	17	34	-74	-22	-53	86	-27	-1
0.875000	-166	-1645	252	-22004	-126	-8121	-6554	-12287	67	-8009	-9029	-13459	-637	-8692	-9809	-11624	260	-371	9318	-24742	-818	-4443	8423	-16107	-43	-6531	8809	-13958	-4	-7669	9684	-7222	-148	-121	-120	-65	-62	-57	-104	37	-150	19	34	-75	-26	-55	84	-28	1
0.875833	-154	-1617	213	-21682	-67	-8334	-6439	-12312	115	-8190	-9010	-13457	-229	-8797	-9785	-11584	114	-402	9329	-24591	-748	-4465	8303	-16104	-178	-6574	8773	-14014	-67	-7635	9651	-7119	-150	-127	-134	-65	-68	-58	-104	38	-155	20	37	-74	-23	-55	81	-29	-1
0.876667	-130	-1583	231	-21340	-48	-8535	-6334	-12328	277	-8364	-8986	-13450	-222	-8887	-9765	-11547	139	-426	9339	-24436	-339	-4503	8197	-16114	-224	-6621	8740	-14052	-49	-7579	9635	-7011	-146	-126	-117	-65	-60	-60	-102	40	-148	19	34	-74	-26	-56	69	-29	2
0.877500	-155	-1549	240	-20995	-43	-8733	-6233	-12324	364	-8532	-8952	-13438	-334	-8960	-9736	-11503	199	-445	9345	-24288	-316	-4559	8123	-16130	-125	-6667	8701	-14063	22	-7502	9638	-6913	-150	-128	-121	-66	-62	-63	-107	40	-148	17	35	-75	-19	-56	84	-30	3
0.878333	-148	-1520	263	-20642	-168	-8926	-6145	-12307	280	-8691	-8910	-13417	-284	-9023	-9712	-11458	-225	-458	9347	-24138	-867	-4630	8067	-16155	-172	-6707	8667	-14051	-14	-7442	9655	-6814	-147	-124	-118	-68	-62	-56	-103	41	-132	19	32	-78	-22	-57	78	-30	0
0.879167	-118	-1491	300	-20294	-143	-9111	-6066	-12279	204	-8835	-8861	-13396	-221	-9068	-9659	-11421	182	-462	9340	-23995	-128	-4726	8034	-16182	-143	-6738	8632	-14009	-61	-7353	9696	-6719	-148	-122	-118	-66	-62	-58	-105	39	-150	19	38	-74	-24	-55	84	-30	-1
0.880000	-128	-1467	340	-19944	-30	-9282	-5992	-12237	157	-8966	-8803	-13366	-305	-9103	-9635	-11386	365	-456	9305	-23848	-362	-4837	8027	-16217	-172	-6763	8599	-13939	-92	-7258	9748	-6633	-147	-125	-120	-65	-62	-57	-101	43	-150	33	37	-73	-19	-61	84	-31	-4
0.880833	-141	-1450	388	-19610	-29	-9444	-5934	-12212	44	-9088	-8740	-13329	-389	-9130	-9555	-11351	29	-442	9304	-23708	-567	-4969	8039	-16254	-236	-6781	8569	-13844	-214	-7155	9816	-6550	-147	-126	-121	-66	-63	-59	-102	42	-151	16	35	-73	-19	-55	85	-27	0
0.881667	-182	-1439	439	-19296	-57	-9598	-5883	-12138	-4	-9191	-8668	-13291	-320	-9159	-9495	-11324	20	-419	9272	-23575	-308	-5130	8077	-16293	-204	-6790	8541	-13719	-201	-7059	9886	-6483	-153	-126	-124	-67	-63	-61	-105	41	-153	25	33	-75	-25	-40	81	-29	-3
0.882500	-178	-1439	484	-19016	-45	-9732	-5845	-12087	106	-9284	-8593	-13250	-222	-9178	-9425	-11297	-56	-377	9225	-23443	-301	-5289	8132	-16334	-272	-6796	8513	-13566	-112	-6962	9972	-6420	-164	-122	-119	-67	-62	-56	-103	43	-147	18	34	-73	-18	-53	84	-25	1
0.883333	-164	-1445	526	-18736	-79	-9850	-5806	-12024	156	-9361	-8504	-13203	-111	-9203	-9342	-11274	68	-335	9175	-23316	-83	-5479	8214	-16373	-216	-6803	8489	-13389	-155	-6881	10054	-6373	-149	-126	-122	-68	-67	-59	-104	43	-142	21	35	-72	-21	-55	86	-27	-3
0.884167	-166	-1463	562	-18501	-136	-9960	-5776	-11976	114	-9430	-8419	-13157	-131	-9229	-9255	-11252	227	-284	9104	-23194	-400	-5693	8303	-16411	-155	-6824	8457	-13199	-241	-6824	10133	-6340	-151	-124	-121	-69	-63	-60	-103	40	-153	17	33	-78	-27	-57	82	-29	0
0.885000	-170	-1490	574	-18304	-129	-10052	-5744	-11932	28	-9485	-8327	-13114	-313	-9259	-9146	-11234	6	-217	9026	-23079	-448	-5924	8412	-16445	-217	-6860	8427	-12992	-201	-6803	10201	-6325	-148	-126	-127	-70	-66	-51	-104	38	-149	13	29	-72	-26	-55	82	-29	-3
0.885833	-183	-1519	573	-18135	-92	-10127	-5710	-11892	-81	-9539	-8230	-13067	-255	-9300	-9053	-11217	401	-171	8935	-22957	-182	-6174	8535	-16480	-260	-6922	8395	-12766	-191	-6816	10255	-6345	-153	-127	-116	-70	-65	-59	-103	39	-151	17	34	-76	-23	-56	81	-31	-3
0.886667	-208	-1559	559	-18005	-65	-10185	-5670	-11858	-98	-9580	-8127	-13022	-124	-9352	-8937	-11199	-115	-112	8840	-22828	-1120	-6445	8667	-16498	-245	-7015	8355	-12535	-215	-6876	10284	-6348	-149	-125	-121	-70	-65	-61	-109	41	-150	19	35	-76	-19	-57	60	-24	1
0.887500	-236	-1597	527	-17911	-91	-10234	-5620	-11838	-122	-9618	-8021	-12981	-235	-9417	-8811	-11176	-29	-56	8734	-22724	-277	-6738	8801	-16541	-180	-7154	8291	-12302	-238	-6993	10306	-6387	-145	-126	-120	-68	-62	-57	-99	40	-150	21	37	-75	-22	-57	82	-30	3
0.888333	-225	-1634	473	-17858	-64	-10271	-5562	-11827	-158	-9663	-7911	-12941	-462	-9485	-8671	-11155	-29	-6	8620	-22612	-652	-7053	8933	-16569	-114	-7341	8250	-12066	-317	-7165	10275	-6451	-148	-125	-124	-66	-72	-58	-103	33	-153	18	33	-73	-21	-55	87	-27	0
0.889167	-162	-1672	402	-17841	-92	-10297	-5487	-11822	-114	-9710	-7798	-12902	-400	-9570	-8525	-11127	-232	34	8503	-22493	-911	-7399	9067	-16591	-164	-7589	8183	-11834	-343	-7378	10222	-6542	-151	-125	-119	-62	-63	-56	-101	41	-151	23	37	-72	-22	-53	87	-29	-4
0.890000	-117	-1700	314	-17858	-156	-10316	-5404	-11827	2	-9759	-7678	-12872	80	-9668	-8366	-11097	-145	58	8377	-22380	-922	-7778	9186	-16620	-248	-7892	8096	-11616	-288	-7703	10134	-6660	-154	-128	-121	-66	-65	-58	-107	38	-154	15	33	-77	-25	-57	80	-29	-3
0.890833	-146	-1720	194	-17917	-70	-10335	-5304	-11839	113	-9818	-7556	-12843	512	-9775	-8204	-11057	-93	88	8250	-22263	-1100	-8191	9297	-16638	-200	-8258	8003	-11406	-227	-8070	10017	-6794	-149	-149	-121	-65	-65	-60	-104	40	-152	21	33	-75	-26	-56	85	-30	-3
0.891667	-147	-1729	105	-17999	-105	-10347	-5190	-11851	25	-9881	-7431	-12813	585	-9890	-8028	-11007	-524	95	8124	-22141	-1867	-8639	9392	-16660	-205	-8687	7895	-11208	-181	-8497	9867	-6980	-152	-127	-120	-66	-63	-60	-105	38	-156	17	29	-76	-22	-51	85	-30	-4
0.892500	-107	-1716	-11	-18117	-46	-10363	-5059	-11880	0	-9951	-7293	-12785	475	-10011	-7845	-10953	-342	90	7996	-22027	-1348	-9125	9466	-16674	-184	-9177	7777	-11022	-233	-8980	9689	-7184	-154	-127	-122	-65	-64	-59	-107	36	-150	21	32	-74	-21	-57	82	-29	-3
0.893333	-124	-1682	-121	-18261	74	-10384	-4933	-11880	7	-10033	-7157	-12760	327	-10131	-7664	-10890	29	75	7871	-21914	-1807	-9655	9515	-16686	-139	-9720	7654	-10859	-294	-9509	9489	-7418	-150	-125	-120	-65	-63	-60	-109	39	-151	25	38	-75	-25	-61	82	-28	-1
0.894167	-164	-1630	-227	-18432	-41	-10412	-4793	-11889	-113	-10116	-7015	-12733	10	-10275	-7477	-10815	-197	45	7749	-21796	-2423	-10230	9540	-16672	-159	-10309	7529	-10708	-274	-10074	9269	-7681	-148	-128	-118	-64	-65	-62	-110	41	-151	22	35	-75	-23	-55	82	-23	2
0.895000	-128	-1558	-337	-18619	-64	-10448	-4644	-11897	-293	-10209	-6872	-12707	50	-10407	-7290	-10732	8	4	7625	-21676	-1892	-10840	9537	-16688	-144	-10934	7399	-10582	-318	-10666	9040	-7979	-147	-128	-119	-62	-62	-65	-104	41	-150	22	34	-73	-24	-56	84	-28	0
0.895833	-127	-1462	-431	-18832	-26	-10496	-4494	-11897	-281	-10306	-6726	-12683	239	-10538	-7105	-10649	0	-44	7504	-21569	-1789	-11494	9501	-16677	-153	-11584	7275	-10471	-288	-11279	8803	-8309	-147	-126	-121	-63	-62	-60	-107	40	-149	20	30	-73	-21	-53	85	-28	2
0.896667	-126	-1343	-514	-19052	-48	-10553	-4348	-11898	-168	-10408	-6581	-12657	364	-10676	-6927	-10558	-138	-103	7385	-21464	-1818	-12178	9443	-16636	-225	-12246	7164	-10380	-246	-11893	8566	-8669	-148	-125	-119	-65	-62	-56	-107	40	-147	21	33	-80	-22	-55	71	-29	-1
0.897500	-137	-1211	-585	-19294	-95	-10623	-4207	-11891	-186	-10513	-6434	-12629	435	-10810	-6753	-10472	67	-169	7263	-21348	-1795	-12894	9347	-16611	-177	-12911	7064	-10304	-358	-12496	8342	-9053	-152	-126	-118	-63	-63	-57	-107	38	-152	17	34	-74	-21	-56	82	-30	0
0.898333	-186	-1064	-642	-19520	-88	-10697	-4075	-11875	-179	-10610	-6288	-12604	348	-10936	-6591	-10391	-9	-237	7139	-21244	-1704	-13632	9228	-16549	-134	-13571	6982	-10250	-294	-13083	8124	-9463	-154	-128	-122	-67	-67	-60	-111	38	-154	15	32	-77	-25	-60	79	-32	-4
0.899167	-160	-902	-687	-19760	4	-10784	-3951	-11863	-126	-10721	-6145	-12574	325	-11068	-6439	-10308	271	-301	7019	-21139	-1114	-14382	9088	-16449	-120	-14198	6931	-10207	-159	-13632	7942	-9881	-150	-126	-119	-67	-64	-58	-105	40	-153	17	34	-76	-23	-56	84	-28	1
0.900000	-110	-724	-714	-19993	-15	-10864	-3829	-11831	-160	-10812	-5999	-12540	414	-11179	-6297	-10235	-32	-367	6874	-21039	-2008	-15132	8929	-16344	-170	-14784	6910	-10180	-199	-14136	7781	-10319	-151	-131	-121	-66	-63	-59	-105	40	-159	18	36	-70	-23	-53	85	-27	-1
0.900833	-82	-541	-730	-20220	-66	-10949	-3717	-11806	-179	-10906	-5861	-12506	437	-11295	-6164	-10170	-110	-429	6779	-20940	-1229	-15872	8755	-16201	-220	-15326	6925	-10161	-134	-14588	7656	-10745	-145	-126	-116	-64	-59	-58	-108	40	-149	20	35	-75	-17	-55	84	-28	0
0.901667	-108	-353	-737	-20435	-39	-11033	-3621	-11773	-186	-10980	-5723	-12471	380	-11403	-6047	-10120	264	-480	6655	-20848	-750	-16594	8567	-16022	-177	-15808	6970	-10156	-125	-14985	7565	-11201	-149	-128	-118	-67	-64	-60	-105	41	-147	0	37	-77	-18	-53	82	-28	1
0.902500	-102	-160	-721	-20631	26	-11113	-3538	-11746	-213	-11047	-5592	-12437	310	-11498	-5938	-10085	-68	-529	6537	-20755	-806	-17275	8372	-15811	-127	-16229	7055	-10162	-64	-15316	7511	-11621	-148	-126	-119	-65	-61	-57	-101	46	-149	20	35	-73	-24	-51	88	-26	1
0.903333	-104	30	-715	-20809	30	-11182	-3446	-11717	-218	-11101	-5464	-12393	294	-11582	-5838	-10064	76	-590	6414	-20664	-698	-17916	8172	-15562	-185	-16580	7184	-10168	-35	-15577	7498	-12031	-148	-124	-117	-63	-65	-57	-100	43	-151	18	38	-72	-22	-51	85	-28	3
0.904167	-136	216	-690	-20964	68	-11246	-3367	-11689	-217	-11147	-5345	-12358	400	-11654	-5757	-10057	252	-614	6288	-20578	-564	-18496	7974	-15293	-229	-16860	7342	-10183	-182	-15772	7526	-12410	-148	-126	-119	-64	-60	-58	-102	37	-148	19	38	-75	-21	-56	82	-29	2
0.905000	-147	403	-653	-21099	9	-11300	-3287	-11669	-202	-11184	-5233	-12313	235	-11714	-5681	-10070	-250	-649	6166	-20500	-946	-19024	7777	-14966	-197	-17068	7537	-10196	-248	-15894	7589	-12745	-150	-126	-121	-67	-63	-61	-105	40	-152	19	38	-77	-21	-55	84	-31	1
0.905833	-110	584	-603	-21206	-79	-11335	-3202	-11652	-201	-11195	-5124	-12271	-10	-11761	-5608	-10087	-221	-682	6041	-20414	-308	-19465	7597	-14618	-223	-17199	7763	-10208	-178	-15938	7692	-13030	-148	-126	-117	-65	-63	-58	-102	42	-154	18	38	-75	-24	-53	86	-29	-4
0.906667	-108	768	-544	-21280	-90	-11364	-3112	-11640	-238	-11201	-5023	-12226	89	-11791	-5537	-10115	412	-715	5919	-20335	73	-19827	7425	-14240	-253	-17263	8018	-10220	-88	-15935	7831	-13263	-152	-128	-121	-67	-66	-62	-109	36	-156	19	34	-76	-25	-57	82	-35	-1
0.907500	-185	952	-470	-21325	-63	-11378	-3018	-11631	-207	-11197	-4925	-12176	95	-11799	-5467	-10153	220	-742	5805	-20258	-235	-20097	7272	-13838	-258	-17269	8296	-10224	-100	-15859	7998	-13429	-152	-127	-120	-65	-62	-62	-103	42	-152	18	35	-73	-22	-58	85	-30	0
0.908333	-201	1137	-383	-21337	-36	-11375	-2899	-11630	-126	-11177	-4830	-12147	-12	-11792	-5388	-10189	260	-772	5692	-20182	121	-20281	7137	-13411	-243	-17188	8594	-10219	-191	-15739	8187	-13529	-164	-127	-119	-68	-63	-63	-108	40	-150	19	37	-74	-22	-55	81	-28	0
0.909167	-169	1327	-275	-21321	-59	-11364	-2769	-11625	-148	-11151	-4736	-12079	-203	-11772	-5310	-10226	219	-803	5587	-20101	345	-20376	7019	-12967	-213	-17060	8897	-10208	-293	-15563	8403	-13558	-146	-127	-117	-67	-61	-59	-107	42	-150	21	37	-74	-21	-56	82	-27	0
0.910000	-174	1524	-160	-21272	-30	-11347	-2626	-11630	-204	-11118	-4648	-12033	-390	-11734	-5205	-10273	89	-837	5490	-20032	680	-20383	6931	-12519	-293	-16888	9207	-10191	-280	-15360	8627	-13517	-150	-127	-118	-67	-61	-58	-86	38	-151	-5	35	-75	-23	-52	85	-28	0
0.910833	-152	1737	-30	-21199	-24	-11321	-2466	-11635	-56	-11079	-4556	-11983	-352	-11682	-5120	-10296	242	-877	5399	-19961	864	-20303	6862	-12062	-263	-16671	9512	-10169	-234	-15124	8857	-13405	-151	-127	-121	-67	-66	-59	-103	41	-150	19	35	-75	-25	-56	86	-28	-1
0.911667	-165	1965	112	-21095	-93	-11292	-2296	-11639	-13	-11037	-4462	-11937	-420	-11599	-5007	-10323	-34	-917	5322	-19887	706	-20144	6822	-11615	-152	-16422	9805	-10138	-271	-14868	9097	-13229	-151	-125	-124	-65	-65	-59	-100	40	-149	16	38	-76	-27	-59	84	-30	-1
0.912500	-177	2205	273	-20968	-142	-11283	-2112	-11644	-84	-10990	-4362	-11894	-373	-11543	-4885	-10342	273	-956	5253	-19816	1287	-19909	6808	-11176	-96	-16138	10091	-10101	-210	-14595	9335	-12997	-150	-127	-121	-66	-66	-60	-109	41	-154	16	34	-75	-23	-57	80	-32	-3
0.913333	-130	2473	429	-20812	-118	-11227	-1921	-11651	-75	-10947	-4253	-11854	-173	-11462	-4747	-10356	177	-996	5200	-19741	349	-19607	6815	-10748	-116	-15834	10352	-10064	-148	-14327	9558	-12708	-149	-128	-120	-63	-63	-60	-105	40	-154	18	36	-77	-28	-59	81	-32	-4
0.914167	-141	2765	594	-20637	-148	-11202	-1719	-11649	-7	-10894	-4137	-11813	-256	-11372	-4594	-10357	-532	-1035	5156	-19667	378	-19248	6856	-10346	-254	-15509	10587	-10023	-96	-14056	9774	-12379	-151	-127	-121	-66	-61	-61	-107	39	-152	19	32	-73	-18	-56	84	-28	3
0.915000	-171	3085	764	-20437	-108	-11169	-1513	-11643	13	-10848	-4003	-11780	-279	-11282	-4426	-10350	-59	-1074	5125	-19591	900	-18837	6924	-9971	-274	-15183	10788	-9982	-144	-13800	9970	-12016	-150	-130	-126	-66	-61	-59	-108	42	-153	15	33	-75	-21	-58	80	-32	-6
0.915833	-164	3426	926	-20219	-119	-11149	-1310	-11637	-66	-10805	-3863	-11754	-305	-11192	-4251	-10341	-147	-1110	5111	-19520	381	-18390	7013	-9628	-199	-14843	10960	-9942	-186	-13552	10150	-11621	-149	-128	-120	-66	-65	-57	-105	37	-150	15	36	-75	-19	-53	82	-33	0
0.916667	-172	3781	1084	-19982	-170	-11126	-1103	-11617	-65	-10759	-3707	-11730	-231	-11104	-4061	-10330	-224	-1141	5108	-19446	415	-17895	7131	-9320	-197	-14513	11098	-9909	-153	-13329	10303	-11216	-147	-128	-118	-66	-64	-58	-107	40	-160	15	33	-65	-25	-59	82	-31	-5
0.917500	-182	4162	1226	-19722	-113	-11117	-906	-11597	-44	-10723	-3538	-11717	-84	-11020	-3852	-10313	-213	-1166	5113	-19381	716	-17413	7269	-9055	-142	-14182	11197	-9886	-219	-13117	10432	-10797	-148	-129	-121	-66	-60	-58	-104	37	-152	15	28	-75	-22	-58	85	-30	-6
0.918333	-139	4555	1348	-19471	-35	-11107	-711	-11563	-121	-10686	-3358	-11704	99	-10931	-3639	-10304	-426	-1187	5122	-19316	335	-16907	7427	-8827	-103	-13860	11258	-9867	-133	-12948	10547	-10390	-149	-133	-120	-65	-62	-58	-104	40	-148	18	33	-74	-22	-55	81	-31	1
0.919167	-130	4956	1453	-19200	-121	-11104	-527	-11527	-161	-10654	-3168	-11710	46	-10873	-3417	-10294	-521	-1198	5144	-19254	458	-16395	7606	-8643	-171	-13537	11285	-9864	30	-12794	10609	-9986	-149	-126	-121	-66	-64	-57	-103	40	-149	17	30	-75	-23	-53	82	-31	-1
0.920000	-153	5365	1533	-18923	-69	-11096	-346	-11483	-101	-10619	-2970	-11717	-12	-10808	-3184	-10293	-41	-1204	5163	-19203	1035	-15887	7801	-8508	-241	-13256	11272	-9868	-57	-12666	10654	-9600	-147	-128	-119	-66	-51	-57	-105	59	-148	16	33	-75	-22	-56	84	-28	0
0.920833	-161	5768	1588	-18636	-55	-11096	-173	-11433	-113	-10594	-2762	-11731	77	-10751	-2950	-10300	-6	-1209	5191	-19152	348	-15388	8011	-8401	-158	-12981	11226	-9886	-105	-12561	10672	-9230	-149	-127	-117	-64	-58	-56	-104	38	-150	20	35	-75	-24	-57	85	-32	0
0.921667	-133	6162	1619	-18349	-67	-11093	-6	-11377	-262	-10566	-2549	-11750	19	-10696	-2704	-10309	37	-1201	5210	-19113	8	-14910	8227	-8363	-67	-12725	11147	-9917	-4	-12471	10662	-8884	-148	-122	-119	-66	-63	-66	-103	46	-149	19	35	-76	-17	-53	84	-29	-1
0.922500	-132	6543	1624	-18056	-56	-11092	151	-11321	-310	-10544	-2331	-11774	-29	-10651	-2464	-10347	109	-1193	5231	-19078	57	-14452	8448	-8358	-147	-12488	11038	-9957	-122	-12402	10626	-8564	-147	-122	-117	-63	-59	-56	-104	42	-148	22	37	-73	-17	-53	81	-28	-5
0.923333	-144	6896	1606	-17780	-73	-11086	306	-11261	-191	-10515	-2113	-11806	-156	-10605	-2214	-10387	231	-1184	5246	-19055	151	-14024	8669	-8394	-161	-12279	10900	-10014	-219	-12349	10567	-8274	-149	-127	-121	-67	-65	-61	-120	52	-152	18	34	-76	-23	-58	81	-32	-1
0.924167	-174	7216	1568	-17504	-59	-11078	463	-11200	-97	-10508	-1895	-11845	-306	-10569	-1969	-10435	484	-1171	5256	-19015	234	-13618	8890	-8470	-80	-12093	10739	-10086	-38	-12306	10492	-8010	-150	-128	-120	-68	-62	-57	-103	41	-153	15	30	-76	-31	-60	81	-32	2
0.925000	-181	7507	1515	-17238	-80	-11066	604	-11142	-55	-10491	-1678	-11882	-289	-10532	-1719	-10486	299	-1158	5258	-19021	7	-13245	9100	-8575	-108	-11937	10560	-10160	-15	-12272	10401	-7766	-155	-126	-119	-72	-63	-60	-105	36	-158	13	32	-77	-26	-57	81	-34	-3
0.925833	-134	7756	1486	-16976	-119	-11047	779	-11084	-56	-10481	-1458	-11925	-186	-10488	-1476	-10544	359	-1136	5259	-19007	731	-12902	9304	-8712	-113	-11792	10367	-10246	-191	-12240	10291	-7550	-150	-129	-121	-67	-63	-60	-105	38	-152	17	35	-74	-25	-58	81	-32	-4
0.926667	-125	7966	1401	-16733	-24	-11023	941	-11025	-31	-10471	-1242	-11966	-188	-10447	-1234	-10598	562	-1111	5254	-18995	303	-12595	9493	-8882	-131	-11679	10160	-10341	-158	-12209	10185	-7355	-150	-128	-119	-68	-64	-58	-104	39	-149	13	35	-76	-22	-57	84	-30	0
0.927500	-149	8131	1345	-16513	-76	-10994	1109	-10977	-5	-10463	-1027	-12009	-241	-10400	-996	-10651	-272	-1084	5239	-18981	-169	-12314	9665	-9076	-202	-11588	9948	-10442	-132	-12175	10069	-7183	-149	-128	-121	-69	-65	-58	-104	42	-151	17	35	-77	-23	-58	85	-29	0
0.928333	-155	8248	1300	-16308	-47	-10959	1282	-10934	-81	-10453	-824	-12052	-23	-10351	-767	-10699	76	-1056	5225	-18966	736	-12066	9812	-9292	-220	-11513	9732	-10546	-100	-12140	9953	-7029	-151	-121	-118	-63	-64	-58	-104	38	-150	19	36	-77	-23	-57	82	-32	1
0.929167	-136	8327	1266	-16128	-59	-10919	1465	-10898	-107	-10458	-604	-12088	38	-10295	-545	-10737	73	-1018	5210	-18954	80	-11838	9956	-9523	-182	-11459	9517	-10654	-190	-12101	9836	-6895	-147	-122	-120	-66	-61	-61	-102	41	-150	17	38	-77	-19	-57	89	-26	0
0.930000	-164	8366	1251	-15963	-113	-10877	1647	-10873	-127	-10455	-396	-12127	-129	-10240	-328	-10766	95	-978	5190	-18920	-142	-11641	10047	-9769	-205	-11420	9306	-10766	-255	-12058	9729	-6779	-147	-125	-111	-66	-62	-66	-103	41	-153	19	37	-75	-25	-58	81	-29	0
0.930833	-170	8360	1252	-15834	-73	-10832	1844	-10851	-102	-10458	-191	-12166	-218	-10177	-129	-10787	187	-932	5171	-18893	-154	-11464	10128	-10022	-292	-11397	9103	-10877	-292	-12004	9624	-6683	-147	-122	-122	-68	-63	-60	-108	39	-152	18	36	-76	-24	-60	82	-23	0
0.931667	-167	8337	1275	-15723	-19	-10780	2040	-10863	-149	-10458	3	-12201	-147	-10112	63	-10797	-46	-886	5151	-18853	-431	-11300	10188	-10290	-315	-11397	8905	-10993	-373	-11948	9529	-6608	-152	-128	-125	-70	-67	-61	-110	34	-151	16	33	-80	-26	-65	77	-35	-3
0.932500	-138	8283	1312	-15644	-198	-10732	2239	-10835	-118	-10455	195	-12225	-255	-10043	250	-10795	-414	-824	5149	-18812	-589	-11150	10230	-10549	-242	-11400	8728	-11107	-301	-11882	9450	-6545	-149	-126	-117	-69	-66	-63	-108	37	-151	18	34	-81	-25	-56	82	-32	-1
0.933333	-119	8214	1372	-15579	-248	-10676	2451	-10834	-66	-10443	384	-12236	-266	-9967	426	-10782	179	-752	5150	-18762	151	-11005	10258	-10811	-166	-11415	8562	-11214	-286	-11814	9391	-6504	-160	-125	-122	-67	-66	-63	-108	39	-154	17	32	-80	-23	-57	78	-35	-5
0.934167	-162	8133	1444	-15540	-376	-10617	2659	-10840	-111	-10427	568	-12267	-210	-9891	592	-10758	125	-668	5158	-18701	-30	-10866	10270	-11067	-202	-11435	8413	-11327	-247	-11737	9324	-6475	-149	-122	-118	-65	-61	-58	-104	41	-153	16	37	-86	-24	-56	86	-28	-3
0.935000	-178	8041	1523	-15524	-460	-10557	2867	-10848	-76	-10408	739	-12278	-279	-9817	747	-10722	-102	-584	5182	-18657	53	-10738	10276	-11312	-221	-11462	8285	-11437	-259	-11662	9281	-6475	-148	-124	-118	-67	-62	-56	-104	42	-147	21	38	-77	-21	-55	87	-28	0
0.935833	-144	7958	1605	-15524	-458	-10501	3071	-10861	-78	-10377	896	-12285	-276	-9745	889	-10684	128	-486	5215	-18604	227	-10606	10270	-11550	-177	-11494	8171	-11545	-279	-11590	9241	-6476	-149	-122	-117	-67	-60	-57	-104	44	-152	21	35	-75	-19	-59	85	-24	4
0.936667	-151	7873	1677	-15541	-434	-10445	3265	-10877	-153	-10338	1043	-12288	-239	-9674	1023	-10643	217	-383	5263	-18550	4	-10478	10266	-11770	-5	-11527	8077	-11654	-83	-11521	9217	-6510	-145	-125	-121	-69	-62	-72	-105	43	-149	23	36	-75	-22	-56	85	-28	2
0.937500	-181	7802	1737	-15564	-369	-10385	3450	-10893	-104	-10295	1176	-12289	-199	-9609	1140	-10594	297	-268	5324	-18502	-115	-10352	10264	-11978	77	-11561	7993	-11759	-49	-11458	9203	-6560	-151	-125	-117	-65	-62	-56	-103	41	-156	20	37	-74	-24	-56	85	-27	0
0.938333	-200	7727	1776	-15600	-325	-10330	3624	-10908	-15	-10241	1300	-12285	-52	-9554	1250	-10546	93	-164	5397	-18458	-217	-10228	10259	-12170	-62	-11590	7932	-11861	-96	-11394	9191	-6624	-149	-125	-117	-69	-63	-57	-105	43	-151	22	35	-75	-22	-53	84	-41	0
0.939167	-194	7693	1787	-15637	-262	-10270	3781	-10921	-93	-10178	1405	-12279	6	-9497	1349	-10495	12	-51	5485	-18417	252	-10104	10267	-12344	-120	-11626	7879	-11960	-59	-11343	9189	-6700	-144	-124	-118	-65	-50	-56	-102	44	-147	21	52	-73	-21	-56	86	-27	3
0.940000	-156	7659	1765	-15678	-182	-10212	3921	-10936	-164	-10116	1494	-12263	103	-9469	1434	-10445	421	56	5584	-18384	200	-9989	10282	-12500	-164	-11656	7836	-12053	-127	-11304	9186	-6797	-152	-128	-119	-70	-63	-62	-103	40	-156	17	34	-76	-23	-55	79	-34	-5
0.940833	-130	7642	1705	-15699	-186	-10153	4045	-10947	-206	-10049	1569	-12250	132	-9442	1508	-10390	-246	168	5694	-18341	-528	-9878	10313	-12638	-218	-11677	7815	-12140	-239	-11269	9187	-6898	-147	-125	-117	-65	-62	-56	-107	40	-151	20	38	-72	-23	-56	80	-28	0
0.941667	-150	7639	1610	-15716	-111	-10091	4147	-10950	-281	-9972	1634	-12225	47	-9418	1578	-10333	-83	277	5815	-18322	336	-9779	10354	-12757	-235	-11700	7797	-12224	-269	-11247	9192	-7007	-147	-126	-118	-65	-64	-57	-103	38	-150	22	37	-73	-25	-53	84	-25	0
0.942500	-171	7650	1453	-15721	-77	-10030	4231	-10951	-233	-9899	1680	-12200	20	-9411	1622	-10275	-35	383	5960	-18301	-57	-9692	10409	-12856	-264	-11716	7790	-12302	-162	-11229	9199	-7124	-147	-124	-115	-66	-62	-56	-108	40	-149	21	46	-75	-17	-53	90	-29	1
0.943333	-189	7684	1257	-15717	-22	-9973	4294	-10953	-296	-9827	1714	-12174	-46	-9410	1682	-10213	-145	476	6065	-18285	84	-9624	10472	-12946	-173	-11731	7788	-12380	-145	-11226	9207	-7242	-139	-124	-119	-64	-58	-56	-101	39	-149	19	36	-70	-17	-52	86	-27	3
0.944167	-172	7671	1001	-15692	-72	-9915	4339	-10951	-332	-9765	1732	-12155	-124	-9427	1712	-10156	-146	563	6183	-18268	180	-9574	10542	-13021	-186	-11746	7795	-12452	-254	-11230	9213	-7364	-152	-129	-126	-64	-61	-67	-101	40	-156	19	37	-74	-19	-52	84	-31	-1
0.945000	-159	7676	693	-15654	-10	-9864	4363	-10950	-288	-9711	1741	-12118	-206	-9445	1732	-10093	-67	652	6292	-18251	75	-9551	10614	-13065	-242	-11754	7806	-12525	-198	-11241	9218	-7487	-151	-127	-121	-66	-63	-57	-102	36	-152	16	35	-74	-23	-55	82	-27	-3
0.945833	-186	7678	338	-15587	-13	-9812	4369	-10943	-247	-9659	1742	-12084	-336	-9471	1744	-10029	-272	748	6388	-18235	-309	-9551	10695	-13138	-217	-11761	7831	-12600	-137	-11252	9226	-7610	-148	-129	-121	-65	-63	-58	-100	40	-134	17	37	-75	-21	-55	84	-27	0
0.946667	-178	7663	-64	-15509	12	-9757	4363	-10938	-208	-9623	1724	-12051	-220	-9512	1746	-9963	193	829	6465	-18214	594	-9573	10773	-13185	-217	-11771	7860	-12674	-199	-11262	9235	-7733	-149	-130	-119	-66	-58	-59	-101	39	-150	19	33	-76	-22	-53	84	-27	1
0.947500	-185	7625	-511	-15410	82	-9722	4344	-10930	-220	-9598	1714	-12015	-287	-9554	1733	-9940	281	919	6516	-18192	588	-9623	10843	-13226	-204	-11772	7899	-12754	-76	-11274	9241	-7855	-152	-126	-121	-67	-66	-76	-103	39	-151	51	36	-74	-22	-55	84	-30	0
0.948333	-189	7571	-995	-15337	37	-9678	4312	-10923	-329	-9581	1691	-11984	-386	-9601	1709	-9842	68	1020	6540	-18165	420	-9702	10905	-13266	-181	-11779	7946	-12847	-10	-11287	9254	-7982	-153	-128	-122	-66	-63	-60	-109	37	-151	17	33	-77	-27	-60	82	-24	-1
0.949167	-156	7488	-1517	-15171	40	-9644	4266	-10930	-407	-9575	1664	-11950	-266	-9625	1674	-9785	112	1134	6530	-18130	442	-9795	10961	-13306	-197	-11779	8009	-12942	-146	-11289	9267	-8108	-147	-120	-119	-67	-64	-36	-103	40	-152	24	37	-77	-27	-57	85	-28	0
0.950000	-144	7380	-2065	-15032	79	-9607	4221	-10910	-412	-9578	1631	-11915	-358	-9701	1625	-9735	106	1261	6479	-18092	263	-9907	10998	-13349	-154	-11780	8067	-13056	-104	-11280	9279	-8242	-149	-127	-120	-66	-63	-61	-104	39	-151	19	36	-74	-22	-59	80	-30	0
0.950833	-168	7226	-2637	-14889	121	-9578	4163	-10907	-393	-9590	1593	-11883	-454	-9739	1563	-9687	284	1408	6403	-18053	499	-10037	11019	-13395	-143	-11779	8151	-13184	-17	-11281	9294	-8379	-149	-127	-121	-67	-64	-60	-109	41	-152	21	34	-105	-23	-55	84	-30	-4
0.951667	-214	7045	-3222	-14751	167	-9548	4097	-10904	-288	-9608	1546	-11853	-414	-9792	1490	-9658	332	1577	6247	-18002	338	-10173	11027	-13446	-205	-11771	8237	-13329	44	-11268	9308	-8531	-153	-128	-122	-67	-65	-61	-105	37	-153	19	35	-77	-26	-60	80	-36	-4
0.952500	-223	6828	-3812	-14605	127	-9521	4029	-10902	-259	-9627	1498	-11824	-319	-9832	1402	-9630	80	1775	6066	-17955	310	-10315	11015	-13503	-286	-11759	8331	-13496	-18	-11248	9330	-8688	-149	-127	-122	-68	-65	-61	-103	38	-155	15	32	-75	-25	-57	82	-32	-1
0.953333	-188	6578	-4397	-14479	145	-9488	3951	-10902	-224	-9649	1446	-11799	-228	-9867	1307	-9615	268	1994	5842	-17906	697	-10453	10988	-13568	-241	-11740	8434	-13677	-30	-11224	9348	-8858	-153	-131	-125	-70	-67	-61	-107	39	-158	18	34	-78	-22	-58	81	-22	-6
0.954167	-187	6298	-4970	-14354	113	-9456	3863	-10899	-141	-9668	1386	-11777	-251	-9891	1212	-9610	-245	2244	5576	-17852	-218	-10582	10940	-13641	-221	-11707	8536	-13880	113	-11192	9373	-9036	-155	-126	-121	-66	-62	-60	-112	39	-150	18	34	-75	-21	-58	81	-28	2
0.955000	-184	5993	-5525	-14249	51	-9417	3772	-10900	-115	-9675	1326	-11752	-242	-9911	1085	-9611	-270	2522	5269	-17801	636	-10694	10881	-13715	-234	-11671	8642	-14102	111	-11159	9396	-9227	-149	-125	-121	-68	-62	-58	-105	43	-151	21	35	-74	-21	-53	81	-28	2
0.955833	-141	5662	-6057	-14165	68	-9371	3666	-10902	-132	-9679	1249	-11743	-426	-9921	954	-9632	-171	2824	4927	-17756	453	-10792	10806	-13802	-311	-11615	8748	-14336	45	-11127	9419	-9431	-149	-125	-120	-66	-61	-52	-101	40	-149	19	35	-75	-21	-50	85	-31	1
0.956667	-136	5307	-6553	-14111	103	-9316	3549	-10901	-152	-9670	1179	-11729	-643	-9921	818	-9663	-184	3147	4554	-17719	244	-10865	10719	-13900	-318	-11552	8846	-14587	-50	-11090	9434	-9651	-149	-109	-124	-72	-64	-63	-110	37	-151	13	33	-77	-22	-59	77	-32	-1
0.957500	-162	4939	-7004	-14080	121	-9256	3421	-10910	-227	-9646	1090	-11725	-634	-9893	677	-9702	-132	3494	4160	-17684	423	-10911	10628	-13996	-336	-11475	8942	-14851	-155	-11056	9454	-9870	-151	-126	-117	-68	-67	-61	-110	39	-152	19	47	-77	-27	-60	79	-30	0
0.958333	-178	4566	-7407	-14076	179	-9178	3287	-10903	-178	-9603	1000	-11714	-645	-9880	538	-9752	-91	3843	3755	-17657	485	-10925	10521	-14102	-370	-11379	9029	-15118	-276	-11014	9474	-10094	-151	-126	-119	-70	-63	-63	-108	37	-153	17	34	-69	-21	-57	80	-30	0
0.959167	-134	4195	-7758	-14099	16	-9082	3140	-10900	-86	-9547	899	-11712	-629	-9835	394	-9811	-482	4205	3340	-17633	-133	-10903	10421	-14216	-346	-11271	9105	-15387	-310	-10968	9491	-10323	-147	-128	-119	-67	-64	-66	-109	38	-150	17	36	-75	-21	-57	80	-31	0
0.960000	-147	3824	-8082	-14150	44	-8978	2983	-10897	-90	-9466	788	-11712	-545	-9775	251	-9878	-361	4570	2923	-17621	362	-10857	10312	-14333	-290	-11150	9169	-15652	-282	-10923	9511	-10542	-150	-126	-117	-68	-61	-60	-108	37	-148	17	36	-74	-24	-55	82	-28	0
0.960833	-126	3466	-8294	-14232	147	-8851	2827	-10889	-84	-9369	670	-11714	-518	-9698	109	-9953	-109	4926	2519	-17614	264	-10775	10212	-14450	-230	-11019	9219	-15908	-153	-10862	9524	-10759	-149	-124	-118	-67	-61	-56	-105	41	-148	19	34	-47	-21	-55	84	-30	0
0.961667	-112	3156	-8470	-14335	86	-8713	2661	-10876	26	-9254	541	-11718	-475	-9598	-15	-10033	-432	5270	2129	-17611	-173	-10667	10108	-14578	-264	-10878	9249	-16142	-48	-10795	9540	-10961	-149	-122	-115	-66	-60	-57	-102	39	-154	18	36	-72	-22	-55	85	-29	0
0.962500	-148	2809	-8593	-14465	85	-8560	2498	-10859	56	-9122	408	-11712	-438	-9482	-138	-10118	-408	5593	1761	-17617	5	-10532	10011	-14696	-325	-10723	9267	-16376	-67	-10717	9551	-11148	-148	-125	-117	-63	-52	-58	-101	46	-149	19	37	-70	-18	-52	85	-29	0
0.963333	-161	2520	-8660	-14615	106	-8392	2331	-10842	13	-8971	275	-11727	-335	-9344	-248	-10201	-363	5891	1428	-17627	-105	-10368	9915	-14823	-275	-10579	9269	-16581	-15	-10625	9561	-11314	-147	-122	-119	-65	-60	-58	-101	43	-151	18	33	-73	-22	-52	85	-28	1
0.964167	-159	2258	-8681	-14786	93	-8214	2166	-10821	25	-8807	133	-11738	-204	-9193	-348	-10286	-353	6156	1115	-17638	-352	-10197	9826	-14953	-276	-10390	9257	-16760	-29	-10520	9565	-11460	-152	-127	-119	-76	-63	-63	-104	40	-150	17	32	-76	-19	-57	82	-30	1
0.965000	-149	2034	-8653	-14974	94	-8026	2005	-10807	30	-8627	-9	-11750	-256	-9020	-438	-10376	-322	6389	839	-17654	-608	-10013	9737	-15081	-359	-10214	9231	-16912	-81	-10396	9560	-11578	-153	-130	-120	-72	-65	-63	-107	37	-158	12	29	-79	-28	-60	79	-31	-5
0.965833	-142	1839	-8588	-15171	127	-7828	1860	-10782	103	-8436	-146	-11755	-255	-8826	-511	-10451	-527	6583	607	-17666	-540	-9808	9666	-15209	-392	-10022	9204	-17029	-173	-10244	9557	-11664	-154	-126	-120	-67	-67	-59	-102	36	-154	17	44	-75	-21	-56	82	-31	0
0.966667	-142	1695	-8483	-15369	127	-7620	1714	-10759	129	-8225	-275	-11756	-156	-8608	-567	-10527	-24	6741	414	-17676	-420	-9601	9597	-15335	-430	-9824	9163	-17118	-214	-10074	9558	-11717	-149	-126	-120	-67	-63	-64	-105	40	-151	17	32	-75	-26	-60	82	-31	-3
0.967500	-119	1584	-8358	-15569	106	-7408	1605	-10730	135	-8008	-403	-11757	-162	-8368	-611	-10590	-444	6859	252	-17681	-2157	-9396	9534	-15464	-419	-9618	9120	-17172	-144	-9879	9527	-11743	-148	-125	-113	-68	-64	-60	-107	40	-180	17	36	-76	-24	-53	84	-29	0
0.968333	-122	1508	-8220	-15774	-13	-7190	1499	-10703	155	-7781	-521	-11761	-112	-8129	-645	-10653	-912	6937	126	-17685	-1610	-9186	9482	-15579	-324	-9400	9075	-17190	-246	-9661	9505	-11740	-146	-125	-120	-65	-60	-58	-103	43	-153	16	35	-88	-22	-53	84	-14	-5
0.969167	-129	1472	-8072	-15970	-61	-6975	1418	-10675	124	-7551	-616	-11758	-108	-7867	-665	-10701	-430	6976	33	-17671	-567	-8984	9433	-15718	-338	-9178	9032	-17181	-214	-9420	9479	-11708	-150	-130	-118	-62	-60	-58	-102	37	-152	18	36	-73	-19	-53	86	-30	1
0.970000	-120	1467	-7921	-16159	2	-6756	1329	-10648	126	-7312	-729	-11755	-290	-7601	-682	-10752	-379	6977	-32	-17658	864	-8789	9393	-15845	-411	-8945	8983	-17141	-68	-9156	9444	-11655	-152	-126	-121	-64	-60	-58	-107	43	-149	19	34	-73	-21	-57	85	-28	0
0.970833	-137	1496	-7785	-16335	24	-6542	1260	-10621	98	-7076	-825	-11754	-268	-7327	-697	-10789	-484	6942	-72	-17636	1468	-8604	9356	-15967	-329	-8707	8956	-17072	-121	-8875	9411	-11579	-148	-125	-120	-65	-59	-61	-103	43	-128	19	33	-75	-24	-53	86	-27	0
0.971667	-159	1555	-7658	-16490	34	-6334	1206	-10592	69	-6842	-894	-11748	-84	-7052	-706	-10824	-643	6876	-94	-17612	914	-8426	9330	-16085	-224	-8456	8929	-16976	-148	-8567	9375	-11487	-147	-127	-121	-68	-62	-58	-104	42	-150	19	33	-74	-21	-57	84	-27	0
0.972500	-131	1642	-7557	-16626	-31	-6127	1156	-10558	-6	-6606	-963	-11741	36	-6782	-721	-10855	-894	6782	-95	-17573	6	-8259	9307	-16213	-190	-8200	8910	-16860	-160	-8243	9344	-11383	-148	-127	-119	-67	-61	-51	-105	41	-148	20	33	-76	-19	-58	81	-29	0
0.973333	-167	1752	-7481	-16734	-60	-5927	1110	-10522	-49	-6374	-1025	-11734	43	-6516	-745	-10884	-654	6663	-88	-17532	68	-8100	9288	-16335	-36	-7937	8902	-16715	-225	-7911	9313	-11275	-153	-131	-125	-72	-69	-67	-110	37	-158	15	33	-88	-28	-59	79	-32	-7
0.974167	-222	1886	-7431	-16815	16	-5731	1071	-10487	2	-6150	-1077	-11721	25	-6256	-776	-10910	-316	6527	-64	-17476	-136	-7947	9286	-16444	-24	-7663	8908	-16557	-224	-7556	9313	-11156	-148	-131	-115	-68	-66	-57	-104	40	-151	18	36	-76	-24	-59	80	-29	0
0.975000	-177	2043	-7404	-16858	-64	-5537	1033	-10426	-53	-5923	-1123	-11702	66	-6008	-818	-10938	-560	6376	-36	-17412	-1017	-7797	9282	-16556	33	-7385	8924	-16380	-180	-7190	9295	-11046	-145	-124	-120	-66	-64	-58	-108	38	-148	18	39	-73	-21	-50	85	-27	6
0.975833	-154	2216	-7402	-16870	-108	-5344	991	-10367	-135	-5711	-1170	-11694	78	-5774	-883	-10970	-531	6206	-5	-17336	-923	-7652	9294	-16665	153	-7102	8948	-16190	-112	-6815	9302	-10946	-151	-125	-119	-66	-66	-53	-102	29	-149	2	38	-72	-22	-56	85	-30	0
0.976667	-170	2402	-7429	-16862	-108	-5161	939	-10305	-221	-5506	-1221	-11665	85	-5565	-964	-11010	-473	6031	23	-17249	-921	-7506	9303	-16774	155	-6813	8982	-15989	-223	-6416	9329	-10852	-149	-126	-120	-67	-63	-56	-109	41	-151	20	38	-73	-22	-55	86	-28	1
0.977500	-121	2603	-7479	-16790	-75	-4981	885	-10228	-141	-5310	-1281	-11650	166	-5354	-1067	-11053	-555	5845	50	-17152	-994	-7360	9325	-16875	166	-6520	9027	-15781	-327	-6050	9376	-10781	-149	-144	-120	-66	-57	-53	-102	39	-149	21	37	-73	-23	-56	86	-28	-4
0.978333	-105	2806	-7545	-16699	-117	-4803	819	-10145	67	-5128	-1347	-11623	125	-5197	-1195	-11105	-529	5668	76	-17035	-834	-7206	9356	-16976	132	-6221	9077	-15564	-352	-5662	9447	-10729	-149	-127	-118	-65	-62	-55	-104	41	-153	17	36	-72	-33	-57	86	-24	-1
0.979167	-129	3016	-7629	-16575	-137	-4628	747	-10056	2	-4954	-1423	-11599	26	-5043	-1345	-11166	-634	5484	93	-16896	-855	-7046	9377	-17070	88	-5917	9142	-15346	-522	-5281	9541	-10701	-146	-127	-120	-75	-62	-77	-105	42	-148	21	36	-73	-17	-56	87	-28	0
0.980000	-129	3233	-7713	-16419	-116	-4450	664	-9954	1	-4792	-1514	-11576	54	-4909	-1520	-11234	-357	5307	107	-16741	-420	-6874	9411	-17164	93	-5611	9205	-15131	-487	-4903	9645	-10695	-148	-126	-116	-65	-64	-57	-104	41	-149	22	37	-74	-24	-57	87	-28	23
0.980833	-196	3448	-7804	-16239	-176	-4279	578	-9856	89	-4635	-1626	-11555	74	-4793	-1704	-11310	-245	5134	110	-16564	-1188	-6693	9449	-17246	144	-5300	9282	-14920	-497	-4524	9773	-10710	-149	-127	-97	-75	-64	-55	-104	41	-149	21	36	-70	-22	-56	85	-29	1
0.981667	-177	3667	-7889	-16036	-180	-4107	485	-9749	132	-4497	-1738	-11538	57	-4692	-1933	-11390	-636	4971	110	-16359	-1047	-6501	9486	-17330	187	-4990	9358	-14702	-621	-4161	9920	-10759	-150	-129	-120	-66	-61	-56	-104	36	-151	18	33	-75	-24	-58	89	-33	0
0.982500	-114	3869	-7970	-15821	-114	-3941	385	-9643	141	-4361	-1876	-11521	-44	-4605	-2172	-11477	-367	4824	101	-16130	-513	-6294	9528	-17407	75	-4671	9448	-14506	-699	-3797	10077	-10823	-145	-124	-119	-64	-61	-58	-98	43	-152	20	37	-73	-21	-58	84	-28	2
0.983333	-142	4070	-8034	-15587	-191	-3771	287	-9532	213	-4234	-2023	-11506	-156	-4531	-2413	-11562	-334	4691	82	-15870	-867	-6068	9574	-17478	81	-4353	9536	-14314	-801	-3450	10248	-10913	-147	-126	-115	-66	-60	-57	-107	42	-148	21	35	-73	-32	-59	82	-29	0
0.984167	-142	4256	-8091	-15356	-198	-3606	184	-9429	282	-4112	-2194	-11497	-22	-4460	-2667	-11654	-128	4573	52	-15591	-951	-5828	9614	-17551	70	-4035	9630	-14135	-771	-3130	10421	-11023	-150	-128	-122	-72	-65	-58	-109	38	-151	16	33	-75	-22	-56	82	-32	-4
0.985000	-102	4427	-8141	-15119	-193	-3445	81	-9331	183	-4015	-2372	-11494	5	-4405	-2933	-11745	-58	4468	12	-15282	-647	-5571	9646	-17619	-64	-3716	9729	-13967	-750	-2799	10593	-11151	-153	-129	-120	-68	-63	-59	-107	37	-151	13	30	-77	-23	-53	78	-34	-3
0.985833	-118	4581	-8171	-14886	-155	-3288	-21	-9243	163	-3916	-2558	-11497	-1	-4327	-3188	-11828	-110	4394	-30	-14950	-905	-5297	9699	-17686	-1	-3399	9836	-13812	-753	-2491	10766	-11282	-149	-130	-122	-69	-62	-59	-110	42	-150	13	30	-75	-23	-57	82	-29	-1
0.986667	-158	4713	-8195	-14664	-229	-3133	-119	-9154	239	-3824	-2746	-11506	17	-4290	-3449	-11910	-300	4336	-87	-14599	-783	-5009	9740	-17744	-97	-3067	9943	-13673	-786	-2209	10927	-11428	-152	-130	-122	-66	-64	-57	-107	38	-149	18	32	-75	-18	-55	79	-31	0
0.987500	-201	4828	-8209	-14457	-275	-2990	-220	-9076	244	-3742	-2946	-11521	-26	-4233	-3698	-11986	61	4302	-153	-14232	-233	-4710	9779	-17804	-225	-2765	10058	-13551	-720	-1926	11070	-11575	-149	-129	-118	-64	-64	-58	-108	33	-152	16	29	-78	-19	-55	78	-34	-1
0.988333	-183	4921	-8225	-14266	-237	-2850	-323	-9012	219	-3658	-3138	-11545	-48	-4178	-3935	-12054	249	4292	-269	-13859	-786	-4397	9813	-17857	-225	-2449	10182	-13442	-602	-1669	11197	-11717	-149	-129	-121	-66	-64	-61	-105	40	-149	19	32	-103	-24	-56	80	-30	0
0.989167	-185	4993	-8240	-14094	-170	-2720	-430	-8956	143	-3587	-3331	-11581	25	-4120	-4157	-12116	399	4308	-323	-13478	-772	-4074	9847	-17919	-231	-2142	10306	-13350	-567	-1429	11309	-11854	-153	-126	-117	-62	-62	-59	-107	38	-149	19	32	-75	-24	-56	81	-32	0
0.990000	-165	5038	-8262	-13952	-167	-2596	-541	-8915	158	-3524	-3522	-11612	-46	-4064	-4366	-12170	421	4339	-432	-13105	-639	-3747	9873	-17976	-235	-1841	10429	-13271	-624	-1213	11389	-11980	-153	-131	-130	-68	-67	-64	-112	34	-155	13	28	-81	-25	-60	76	-29	-4
0.990833	-129	5063	-8289	-13831	-180	-2485	-659	-8911	168	-3466	-3726	-11652	-115	-4009	-4562	-12219	439	4397	-549	-12739	-511	-3412	9909	-18031	-191	-1545	10563	-13201	-559	-1008	11449	-12082	-151	-129	-122	-73	-64	-61	-109	38	-155	15	32	-80	-21	-60	78	-34	-1
0.991667	-144	5071	-8320	-13734	-164	-2376	-782	-8861	63	-3407	-3879	-11691	-101	-3950	-4737	-12262	435	4478	-681	-12400	-190	-3081	9932	-18086	-194	-1257	10691	-13118	-454	-824	11484	-12164	-153	-132	-126	-68	-62	-63	-112	37	-152	15	30	-77	-25	-63	79	-33	-3
0.992500	-115	5065	-8367	-13666	-119	-2279	-916	-8848	-139	-3376	-4052	-11724	-103	-3896	-4906	-12297	257	4579	-830	-12066	-363	-2746	9955	-18137	-282	-973	10823	-13073	-374	-654	11496	-12221	-150	-126	-126	-68	-68	-65	-114	37	-153	15	29	-78	-24	-59	75	-35	-5
0.993333	-105	5042	-8423	-13620	-105	-2188	-1066	-8847	-196	-3303	-4213	-11762	-34	-3842	-5052	-12327	486	4695	-990	-11771	103	-2418	9974	-18191	-240	-697	10950	-13012	-80	-506	11491	-12238	-152	-128	-126	-67	-65	-64	-113	37	-152	13	29	-79	-25	-60	75	-34	0
0.994167	-104	5015	-8492	-13602	-128	-2116	-1227	-8851	-19	-3253	-4366	-11793	-33	-3797	-5191	-12355	613	4832	-1176	-11513	-372	-2092	9994	-18238	-232	-422	11074	-12943	-119	-367	11435	-12220	-151	-130	-124	-68	-60	-58	-107	39	-152	16	33	-78	-19	-58	77	-33	-3
0.995000	-95	4982	-8561	-13610	-145	-2028	-1403	-8861	129	-3199	-4516	-11816	-61	-3754	-5320	-12380	113	4981	-1339	-11292	-679	-1773	10022	-18286	-321	-159	11187	-12864	-186	-243	11428	-12156	-149	-129	-124	-67	-60	-57	-107	41	-153	15	40	-76	-21	-61	81	-32	4
0.995833	-149	4942	-8646	-13635	-61	-1960	-1593	-8875	106	-3147	-4658	-11833	37	-3707	-5451	-12411	437	5141	-1584	-11122	10	-1470	10023	-18329	-373	103	11291	-12776	-135	-134	11372	-12054	-150	-114	-121	-68	-60	-59	-105	33	-149	19	34	-75	-19	-58	77	-31	2
0.996667	-197	4910	-8731	-13680	-130	-1900	-1799	-8898	53	-3094	-4810	-11846	63	-3698	-5582	-12437	313	5318	-1807	-11001	-329	-1172	10032	-18372	-345	356	11377	-12669	-227	-39	11307	-11905	-150	-126	-120	-65	-60	-61	-110	39	-151	17	34	-76	-21	-60	81	-30	2
0.997500	-142	4883	-8819	-13746	-142	-1847	-2023	-8916	53	-3027	-4956	-11849	-22	-3685	-5716	-12469	395	5499	-2048	-10935	-45	-896	10041	-18410	-329	608	11449	-12538	-249	53	11240	-11707	-152	-128	-124	-64	-66	-62	-107	41	-150	17	34	-78	-22	-58	78	-31	0
0.998333	-130	4866	-8902	-13822	-126	-1799	-2260	-8939	22	-2974	-5108	-11845	-118	-3685	-5857	-12502	348	5688	-2290	-10919	225	-624	10049	-18445	-303	851	11501	-12388	-124	137	11168	-11458	-152	-127	-127	-74	-65	-62	-110	39	-150	12	29	-80	-25	-63	77	-34	-1
0.999167	-159	4856	-8988	-13910	-105	-1750	-2508	-8960	-35	-2914	-5262	-11826	-87	-3686	-6006	-12536	322	5882	-2541	-10952	-146	-357	10056	-18473	-221	1088	11538	-12202	-61	227	11105	-11152	-151	-128	-120	-69	-61	-62	-110	39	-149	17	35	-79	-19	-58	82	-32	0
1.000000	-197	4869	-9057	-13999	-191	-1713	-2756	-8969	-92	-2845	-5422	-11798	-158	-3694	-6164	-12571	182	6089	-2796	-11047	-195	-96	10066	-18497	-230	1318	11549	-11992	-116	306	11044	-10801	-149	-127	-126	-70	-61	-60	-107	38	-150	15	30	-77	-22	-60	78	-30	2
1.000833	-198	4893	-9123	-14094	-152	-1677	-3013	-8975	-120	-2781	-5588	-11770	-144	-3703	-6338	-12607	609	6296	-3041	-11184	790	155	10077	-18506	-239	1541	11538	-11748	27	402	10995	-10396	-143	-124	-112	-65	-60	-58	-107	38	-150	15	37	-74	-24	-57	81	-28	0
1.001667	-182	4932	-9173	-14191	-88	-1642	-3264	-8978	-171	-2712	-5758	-11738	-35	-3722	-6519	-12648	603	6510	-3281	-11373	442	405	10093	-18511	-131	1751	11503	-11472	228	503	10955	-9945	-148	-125	-119	-65	-61	-56	-108	43	-149	19	37	-73	-18	-58	79	-26	-1
1.002500	-170	4985	-9213	-14286	-13	-1612	-3521	-8975	-196	-2642	-5952	-11702	-129	-3738	-6709	-12678	414	6723	-3512	-11607	292	654	10108	-18501	-120	1953	11444	-11167	233	619	10926	-9443	-147	-126	-152	-65	-59	-57	-116	42	-154	17	36	-73	-19	-57	80	-28	2
1.003333	-179	5050	-9246	-14378	5	-1583	-3769	-8957	-235	-2576	-6123	-11673	-230	-3758	-6915	-12712	620	6934	-3731	-11890	325	904	10128	-18477	-113	2141	11362	-10834	457	749	10918	-8903	-146	-126	-122	-64	-59	-57	-104	41	-152	17	35	-72	-15	-57	84	-26	3
1.004167	-186	5127	-9265	-14489	-88	-1561	-4009	-8937	-263	-2513	-6309	-11650	-93	-3773	-7125	-12743	639	7154	-3926	-12215	163	1157	10153	-18441	-72	2318	11256	-10468	451	895	10914	-8327	-149	-126	-124	-67	-60	-58	-107	39	-151	18	29	-75	-22	-56	82	-29	-4
1.005000	-207	5206	-9281	-14559	-131	-1533	-4239	-8911	-204	-2453	-6494	-11632	-72	-3778	-7343	-12764	670	7366	-4118	-12579	213	1414	10185	-18388	-158	2482	11132	-10080	269	1063	10935	-7721	-149	-127	-124	-68	-66	-59	-107	41	-151	16	33	-74	-24	-62	82	-27	-3
1.005833	-161	5294	-9283	-14655	-78	-1511	-4453	-8872	-257	-2405	-6684	-11617	-169	-3798	-7557	-12778	629	7581	-4255	-12960	42	1676	10230	-18314	-224	2625	10989	-9668	142	1261	10970	-7081	-151	-156	-124	-45	-61	-57	-80	42	-152	18	32	-73	-23	-57	84	-28	2
1.006667	-159	5376	-9283	-14724	-32	-1485	-4654	-8834	-369	-2344	-6865	-11617	-119	-3803	-7773	-12789	473	7790	-4383	-13380	359	1938	10275	-18222	-221	2759	10823	-9232	-160	1483	11018	-6430	-153	-129	-126	-72	-66	-62	-108	39	-153	15	29	-75	-22	-61	80	-30	-1
1.007500	-207	5452	-9281	-14805	26	-1455	-4837	-8776	-324	-2300	-7037	-11622	-31	-3803	-7976	-12781	562	7992	-4474	-13813	350	2211	10338	-18101	-205	2880	10660	-8779	-322	1729	11086	-5758	-149	-126	-117	-66	-60	-58	-105	39	-150	18	33	-73	-27	-59	80	-29	2
1.008333	-133	5525	-9272	-14885	-11	-1422	-4998	-8743	-142	-2254	-7207	-11638	-186	-3786	-8171	-12761	-87	8177	-4544	-14266	-404	2487	10409	-17953	-222	2989	10475	-8316	-211	2008	11171	-5085	-150	-125	-125	-64	-63	-57	-108	39	-151	21	36	-70	-23	-56	84	-27	0
1.009167	-95	5584	-9265	-14964	2	-1377	-5149	-8696	-65	-2216	-7360	-11661	-185	-3776	-8342	-12735	140	8376	-4586	-14735	355	2767	10497	-17775	-211	3087	10289	-7837	-320	2313	11265	-4413	-151	-130	-119	-63	-62	-55	-105	40	-152	19	37	-70	-19	-56	85	-31	-3
1.010000	-129	5627	-9256	-15057	-68	-1334	-5276	-8655	-129	-2182	-7500	-11698	-183	-3758	-8499	-12692	-10	8552	-4602	-15209	175	3046	10594	-17574	-231	3171	10104	-7379	-357	2640	11366	-3748	-151	-122	-119	-65	-64	-57	-105	42	-154	20	50	-72	-22	-53	87	-28	0
1.010833	-135	5659	-9248	-15154	-49	-1281	-5380	-8613	-179	-2152	-7628	-11768	-237	-3738	-8639	-12639	-139	8711	-4595	-15685	264	3326	10711	-17333	-171	3253	9920	-6921	-256	2990	11475	-3084	-151	-102	-118	-64	-66	-59	-102	42	-148	21	37	-73	-25	-55	85	-29	0
1.011667	-127	5674	-9238	-15258	1	-1230	-5500	-8583	-250	-2131	-7744	-11795	-158	-3718	-8751	-12574	-225	8859	-4561	-16160	397	3603	10840	-17061	-23	3328	9741	-6476	-228	3368	11593	-2466	-148	-125	-122	-63	-60	-57	-103	40	-150	18	35	-72	-21	-56	82	-27	3
1.012500	-164	5672	-9227	-15376	91	-1162	-5594	-8557	-232	-2109	-7842	-11851	-99	-3700	-8841	-12499	-320	8990	-4517	-16624	366	3873	10984	-16751	4	3409	9581	-6053	-201	3761	11703	-1861	-153	-128	-125	-66	-43	-59	-103	37	-152	21	36	-74	-25	-55	84	-28	-6
1.013333	-174	5662	-9205	-15501	-33	-1102	-5682	-8540	-95	-2091	-7932	-11918	-176	-3685	-8904	-12412	-775	9105	-4455	-17073	-76	4139	11147	-16406	-22	3490	9437	-5661	-110	4170	11809	-1288	-149	-126	-121	-66	-62	-58	-107	41	-151	17	26	-76	-25	-57	87	-27	-4
1.014167	-138	5626	-9181	-15637	-9	-1063	-5767	-8531	-19	-2070	-8005	-11981	-320	-3672	-8944	-12318	-706	9204	-4378	-17506	373	4403	11326	-16023	-26	3585	9318	-5299	-6	4589	11909	-731	-151	-126	-120	-66	-62	-56	-102	43	-150	19	36	-70	-16	-53	87	-28	0
1.015000	-152	5615	-9142	-15783	30	-962	-5846	-8530	-98	-2049	-8070	-12048	-339	-3664	-8964	-12213	-484	9290	-4288	-17917	244	4660	11523	-15610	-63	3689	9227	-4986	-51	5012	11992	-242	-149	-125	-119	-65	-62	-59	-105	40	-152	19	33	-74	-24	-58	82	-28	0
1.015833	-163	5584	-9092	-15938	-53	-905	-5932	-8540	-210	-2033	-8124	-12113	-272	-3661	-8966	-12101	-453	9362	-4195	-18301	174	4910	11730	-15158	-152	3816	9171	-4714	74	5441	12066	229	-151	-125	-120	-64	-64	-60	-104	40	-149	19	38	-72	-18	-53	84	-29	0
1.016667	-160	5532	-9029	-16093	-63	-819	-6005	-8549	-213	-2007	-8174	-12172	-329	-3661	-8947	-11980	-679	9419	-4092	-18649	267	5150	11952	-14684	-136	3961	9141	-4501	91	5865	12120	647	-149	-127	-119	-65	-61	-56	-107	39	-151	18	34	-74	-24	-56	81	-38	1
1.017500	-223	5524	-8939	-16247	-39	-751	-6090	-8569	-217	-2006	-8216	-12227	-337	-3662	-8912	-11854	-1055	9457	-3982	-18967	202	5396	12179	-14182	-44	4134	9159	-4346	-38	6282	12155	1020	-148	-124	-121	-68	-62	-58	-105	37	-153	21	37	-76	-22	-53	85	-29	0
1.018333	-243	5500	-8841	-16401	5	-690	-6172	-8592	-293	-1964	-8259	-12277	-314	-3668	-8872	-11723	-885	9483	-3864	-19219	314	5638	12409	-13657	-107	4339	9214	-4248	89	6683	12173	1349	-150	-125	-120	-65	-74	-60	-102	41	-145	20	36	-73	-22	-55	81	-31	-1
1.019167	-184	5481	-8727	-16547	-11	-635	-6277	-8619	-233	-1940	-8294	-12315	-275	-3669	-8824	-11590	-609	9495	-3736	-19473	39	5876	12640	-13120	-111	4576	9310	-4217	267	7062	12172	1627	-148	-126	-119	-66	-61	-61	-103	40	-152	18	37	-74	-24	-57	86	-27	1
1.020000	-141	5471	-8593	-16682	15	-583	-6345	-8635	-128	-1920	-8328	-12347	-206	-3672	-8772	-11450	-665	9489	-3607	-19665	70	6117	12868	-12572	-27	4847	9444	-4249	305	7417	12159	1845	-150	-131	-119	-64	-61	-58	-104	39	-151	16	36	-74	-10	-53	82	-30	0
1.020833	-174	5468	-8446	-16800	69	-540	-6429	-8648	-94	-1900	-8359	-12364	-211	-3668	-8724	-11308	-339	9476	-3454	-19805	140	6358	13082	-12028	32	5157	9620	-4346	133	7742	12125	2011	-162	-128	-120	-64	-63	-59	-103	39	-151	18	36	-74	-23	-55	82	-29	1
1.021667	-200	5476	-8293	-16895	-8	-510	-6509	-8655	-107	-1870	-8387	-12368	-276	-3657	-8679	-11162	-893	9441	-3296	-19900	-939	6600	13281	-11484	-43	5504	9834	-4503	146	8036	12087	2117	-145	-127	-120	-66	-58	-58	-101	41	-150	20	34	-75	-19	-55	85	-27	0
1.022500	-173	5490	-8128	-16971	5	-484	-6577	-8665	-139	-1850	-8417	-12354	-229	-3631	-8646	-11016	-862	9399	-3118	-19941	-205	6842	13456	-10962	-78	5884	10077	-4718	281	8295	12038	2155	-133	-130	-119	-61	-56	-58	-102	40	-146	19	35	-76	-17	-53	84	-27	3
1.023333	-162	5507	-7955	-17017	0	-473	-6658	-8635	-23	-1831	-8440	-12333	-208	-3615	-8624	-10868	-464	9362	-2930	-19940	-522	7084	13600	-10459	-127	6297	10351	-4986	146	8513	11991	2119	-150	-127	-120	-69	-65	-61	-105	38	-149	16	21	-79	-23	-57	81	-33	-1
1.024167	-142	5527	-7783	-17042	-8	-459	-6721	-8612	-43	-1817	-8465	-12297	-199	-3554	-8609	-10723	-350	9267	-2721	-19884	-769	7333	13718	-9979	-198	6736	10649	-5297	52	8691	11943	2016	-151	-128	-119	-66	-66	-61	-105	41	-154	13	32	-79	-26	-58	81	-32	-3
1.025000	-131	5545	-7612	-17032	-9	-478	-6766	-8572	-149	-1806	-8476	-12245	-122	-3488	-8612	-10580	-331	9184	-2484	-19779	-613	7578	13795	-9543	-265	7197	10963	-5643	35	8838	11913	1831	-151	-128	-124	-68	-64	-65	-109	39	-154	13	32	-80	-23	-65	80	-32	-1
1.025833	-141	5572	-7441	-16997	69	-488	-6800	-8518	-134	-1803	-8485	-12183	-102	-3411	-8627	-10430	-201	9093	-2251	-19620	-578	7824	13838	-9140	-387	7671	11287	-6018	0	8946	11903	1561	-178	-127	-125	-53	-63	-61	-108	39	-149	13	32	-77	-21	-59	80	-31	0
1.026667	-161	5597	-7275	-16934	0	-516	-6825	-8455	-18	-1793	-8488	-12113	-240	-3319	-8656	-10283	-427	8987	-1988	-19414	-1269	8047	13838	-8784	-418	8154	11611	-6404	-26	9028	11917	1205	-149	-128	-119	-65	-66	-63	-107	39	-152	17	34	-80	-21	-57	81	-29	0
1.027500	-164	5609	-7118	-16852	-97	-543	-6821	-8386	-38	-1798	-8490	-12038	-216	-3214	-8699	-10144	-122	8876	-1717	-19163	-495	8284	13800	-8479	-431	8636	11930	-6807	-30	9086	11951	756	-156	-128	-122	-64	-60	-60	-107	41	-151	12	33	-76	-23	-57	82	-29	-3
1.028333	-145	5621	-6966	-16749	-46	-579	-6817	-8303	-139	-1804	-8485	-11950	-51	-3094	-8748	-10005	232	8756	-1439	-18860	-182	8496	13718	-8226	-452	9104	12239	-7204	-4	9119	12030	222	-146	-130	-119	-66	-53	-61	-107	40	-153	15	38	-76	-18	-57	84	-31	-4
1.029167	-131	5620	-6827	-16626	-34	-620	-6792	-8212	-112	-1815	-8472	-11863	-164	-2970	-8810	-9874	149	8628	-1149	-18513	-616	8690	13589	-8019	-480	9551	12527	-7578	-49	9139	12134	-401	-147	-129	-121	-65	-62	-57	-104	42	-150	18	33	-74	-22	-56	85	-27	0
1.030000	-169	5621	-6697	-16496	-104	-665	-6757	-8127	-165	-1830	-8462	-11793	-270	-2841	-8885	-9748	388	8519	-868	-18129	-461	8856	13445	-7877	-522	9971	12788	-7953	-121	9141	12267	-1110	-149	-122	-119	-64	-61	-57	-82	43	-151	16	28	-72	-22	-57	79	-28	0
1.030833	-191	5624	-6584	-16354	-164	-708	-6713	-8036	-249	-1847	-8449	-11686	-253	-2702	-8966	-9632	308	8359	-596	-17700	-632	8997	13265	-7782	-476	10350	13006	-8289	-311	9150	12438	-1907	-149	-127	-125	-66	-65	-58	-108	38	-149	16	30	-77	-21	-58	79	-30	0
1.031667	-186	5588	-6477	-16212	-104	-754	-6659	-7941	-242	-1867	-8443	-11596	-240	-2550	-9054	-9530	177	8215	-336	-17240	-497	9101	13059	-7735	-361	10684	13216	-8593	-427	9158	12640	-2778	-153	-127	-124	-70	-67	-61	-109	38	-163	13	29	-82	-25	-63	76	-31	-3
1.032500	-203	5558	-6389	-16074	-68	-803	-6602	-7853	-274	-1882	-8435	-11507	-269	-2433	-9143	-9423	334	8070	-100	-16743	-246	9171	12837	-7728	-313	10975	13386	-8853	-532	9176	12869	-3702	-147	-128	-125	-68	-67	-61	-109	39	-153	16	32	-78	-26	-61	78	-33	-3
1.033333	-183	5519	-6309	-15922	-112	-838	-6541	-7762	-344	-1892	-8434	-11417	-329	-2302	-9232	-9336	116	7922	109	-16211	-110	9201	12597	-7762	-262	11205	13515	-9068	-686	9207	13113	-4685	-153	-126	-121	-69	-64	-62	-109	38	-155	15	29	-77	-27	-63	80	-34	-4
1.034167	-121	5475	-6236	-15772	-43	-871	-6486	-7673	-357	-1898	-8435	-11325	-424	-2176	-9323	-9257	123	7769	286	-15656	172	9189	12359	-7829	-184	11389	13618	-9228	-643	9258	13380	-5703	-148	-124	-121	-66	-64	-60	-104	39	-149	16	35	-75	-22	-57	80	-24	1
1.035000	-134	5427	-6194	-15626	-73	-903	-6435	-7588	-448	-1888	-8445	-11229	-511	-2061	-9415	-9187	-274	7616	430	-15069	-801	9132	12124	-7921	-205	11509	13687	-9343	-522	9329	13647	-6743	-145	-125	-117	-60	-61	-53	-103	42	-146	19	33	-76	-21	-58	80	-30	1
1.035833	-185	5373	-6162	-15485	-95	-911	-6396	-7501	-512	-1883	-8471	-11140	-448	-1958	-9504	-9130	-362	7452	532	-14466	3	9029	11891	-8036	-207	11575	13727	-9405	-294	9420	13915	-7799	-150	-126	-121	-65	-61	-58	-108	38	-151	20	34	-73	-21	-58	78	-29	0
1.036667	-160	5304	-6145	-15348	9	-913	-6369	-7419	-410	-1860	-8507	-11041	-297	-1866	-9598	-9091	6	7290	592	-13848	121	8883	11679	-8162	-146	11585	13734	-9422	-19	9528	14166	-8830	-150	-125	-119	-66	-63	-58	-111	41	-125	22	35	-78	-24	-59	80	-28	1
1.037500	-145	5235	-6146	-15219	-53	-912	-6360	-7341	-283	-1830	-8556	-10945	-204	-1781	-9688	-9047	46	7123	615	-13224	76	8692	11470	-8300	-143	11547	13714	-9396	211	9654	14401	-9826	-147	-127	-120	-66	-62	-58	-105	41	-151	17	36	-74	-21	-57	82	-24	0
1.038333	-161	5165	-6159	-15093	-112	-895	-6365	-7260	-207	-1789	-8569	-10837	-109	-1713	-9778	-9016	-75	6958	598	-12596	473	8463	11304	-8431	-233	11464	13684	-9328	524	9796	14600	-10773	-135	-127	-121	-66	-49	-55	-107	41	-150	18	35	-73	-18	-58	80	-29	0
1.039167	-155	5092	-6188	-14975	-81	-874	-6391	-7181	-88	-1743	-8696	-10728	-138	-1653	-9867	-8990	-109	6793	538	-11966	790	8197	11155	-8562	-191	11339	13633	-9226	671	9933	14765	-11643	-146	-126	-120	-69	-60	-57	-102	43	-147	18	33	-76	-18	-55	78	-29	2
1.040000	-135	5019	-6228	-14869	-183	-835	-6435	-7105	-133	-1686	-8782	-10629	-197	-1607	-9957	-8967	-506	6623	470	-11338	755	7899	11024	-8685	-96	11184	13564	-9098	606	10075	14877	-12428	-151	-130	-126	-68	-60	-62	-109	39	-151	17	30	-76	-22	-61	80	-30	-5
1.040833	-125	4958	-6278	-14766	-255	-809	-6498	-7031	-179	-1626	-8884	-10499	-201	-1565	-10045	-8940	-462	6470	381	-10725	1778	7584	10927	-8782	-46	11007	13487	-8946	463	10212	14946	-13113	-149	-128	-121	-69	-62	-58	-104	40	-151	18	32	-77	-22	-57	84	-27	0
1.041667	-165	4885	-6333	-14671	-131	-763	-6570	-6952	-41	-1552	-8983	-10392	-194	-1530	-10133	-8910	-74	6321	280	-10133	1725	7250	10850	-8865	54	10811	13396	-8776	482	10339	14956	-13688	-149	-127	-125	-63	-66	-57	-104	57	-150	18	34	-73	-21	-55	84	-27	2
1.042500	-120	4830	-6387	-14587	-121	-713	-6657	-6882	-109	-1487	-9100	-10250	-202	-1499	-10220	-8869	-461	6182	177	-9557	532	6906	10795	-8930	135	10602	13294	-8596	437	10442	14906	-14142	-149	-126	-119	-66	-62	-56	-104	43	-152	18	35	-77	-24	-59	77	-26	-3
1.043333	-81	4777	-6440	-14518	-143	-666	-6769	-6815	-133	-1419	-9237	-10125	-143	-1479	-10312	-8829	-334	6053	78	-9025	468	6550	10751	-8977	150	10385	13180	-8418	382	10517	14798	-14478	-146	-126	-119	-95	-61	-59	-104	43	-151	20	36	-74	-17	-53	85	-27	2
1.044167	-138	4732	-6485	-14455	-101	-619	-6868	-6761	-67	-1354	-9341	-9995	-212	-1459	-10405	-8777	-256	5936	0	-8522	-76	6199	10719	-9000	208	10164	13050	-8245	275	10551	14622	-14686	-149	-128	-121	-65	-61	-59	-105	41	-153	16	34	-76	-52	-59	80	-34	0
1.045000	-168	4667	-6524	-14407	-61	-575	-6985	-6716	-103	-1297	-9466	-9871	-346	-1443	-10498	-8714	-177	5842	-55	-8072	-354	5851	10689	-9004	225	9945	12904	-8081	172	10547	14396	-14777	-151	-129	-124	-72	-64	-64	-109	38	-151	16	36	-75	-24	-57	81	-29	-1
1.045833	-166	4665	-6539	-14365	-131	-531	-7097	-6688	-118	-1245	-9590	-9750	-402	-1427	-10594	-8643	33	5766	-76	-7675	321	5523	10661	-8991	72	9734	12743	-7932	230	10493	14108	-14747	-148	-130	-122	-64	-62	-57	-107	43	-152	18	37	-75	-22	-56	75	-30	-6
1.046667	-188	4645	-6528	-14335	-143	-494	-7207	-6674	-46	-1184	-9715	-9626	-422	-1407	-10690	-8559	-239	5710	-58	-7337	-36	5208	10620	-8961	-49	9527	12561	-7803	146	10390	13771	-14609	-149	-128	-121	-67	-61	-62	-98	38	-151	17	50	-76	-24	-58	82	-28	-1
1.047500	-145	4632	-6497	-14314	-86	-462	-7310	-6684	-27	-1163	-9839	-9516	-221	-1395	-10786	-8467	207	5677	3	-7073	-286	4913	10560	-8922	-66	9326	12355	-7716	51	10231	13388	-14373	-150	-127	-122	-63	-63	-59	-107	41	-149	17	34	-113	-23	-59	84	-28	-3
1.048333	-107	4627	-6425	-14304	-70	-443	-7403	-6735	-63	-1138	-9959	-9409	-138	-1381	-10883	-8362	251	5664	108	-6880	-1457	4640	10492	-8874	-180	9129	12124	-7625	96	10014	12969	-14056	-148	-128	-122	-66	-62	-60	-107	36	-153	15	32	-77	-22	-58	80	-35	0
1.049167	-129	4625	-6327	-14295	-178	-418	-7489	-6780	-35	-1117	-10080	-9313	-319	-1368	-10983	-8260	-222	5672	269	-6769	-1793	4390	10393	-8822	-394	8942	11870	-7576	-38	9751	12519	-13668	-151	-128	-122	-66	-63	-59	-103	40	-150	17	32	-82	-22	-57	82	-30	-7
1.050000	-169	4628	-6178	-14291	-266	-404	-7557	-6866	-99	-1109	-10189	-9226	-285	-1353	-11082	-8142	233	5700	464	-6743	-2003	4158	10263	-8776	-525	8756	11584	-7557	-142	9432	12048	-13227	-149	-115	-120	-68	-64	-59	-107	40	-152	18	32	-81	-23	-58	80	-29	-1
1.050833	-135	4631	-6016	-14293	-413	-397	-7612	-6981	-112	-1102	-10296	-9152	-221	-1342	-11180	-8025	-14	5737	701	-6810	-2753	3948	10100	-8736	-592	8571	11276	-7574	-155	9066	11557	-12752	-148	-128	-124	-68	-62	-59	-108	38	-151	16	34	-77	-3	-60	80	-30	-1
1.051667	-111	4632	-5808	-14295	-408	-403	-7653	-7129	-32	-1113	-10399	-9084	-159	-1344	-11279	-7907	66	5792	983	-6969	-2553	3754	9907	-8704	-662	8388	10942	-7623	-256	8657	11060	-12251	-152	-129	-122	-66	-65	-60	-104	39	-153	19	32	-77	-23	-60	82	-33	0
1.052500	-130	4624	-5572	-14301	-205	-414	-7683	-7303	67	-1127	-10498	-9026	-181	-1339	-11382	-7789	212	5858	1294	-7223	-2952	3568	9677	-8691	-724	8200	10587	-7700	-272	8213	10559	-11745	-152	-127	-120	-68	-68	-64	-109	39	-152	17	27	-78	-25	-60	80	-32	4
1.053333	-149	4611	-5311	-14303	135	-423	-7703	-7506	57	-1155	-10591	-8981	-150	-1349	-11483	-7668	-84	5921	1623	-7571	-3680	3397	9413	-8693	-929	8002	10209	-7811	-270	7742	10070	-11246	-141	-130	-119	-43	-64	-61	-109	38	-150	17	33	-78	-25	-61	79	-34	-1
1.054167	-172	4584	-5029	-14308	278	-469	-7707	-7734	6	-1186	-10671	-8939	-168	-1361	-11574	-7548	-79	5995	1976	-8014	-2977	3224	9124	-8717	-1063	7802	9822	-7950	-418	7253	9597	-10762	-149	-127	-118	-67	-63	-59	-132	37	-149	16	35	-74	-18	-57	73	-29	3
1.055000	-151	4547	-4728	-14310	271	-512	-7701	-7980	3	-1226	-10748	-8910	-113	-1385	-11670	-7427	659	6063	2337	-8550	-2159	3048	8810	-8761	-1022	7585	9425	-8116	-469	6749	9154	-10311	-163	-122	-118	-64	-59	-56	-105	42	-151	17	35	-74	-17	-59	79	-31	0
1.055833	-98	4491	-4424	-14317	205	-575	-7699	-8254	-48	-1279	-10816	-8884	-104	-1421	-11770	-7306	251	6124	2697	-9168	-1925	2837	8468	-8839	-956	7359	9019	-8313	-329	6240	8702	-9894	-146	-126	-118	-66	-62	-60	-104	40	-151	19	35	-78	-19	-60	84	-29	2
1.056667	-145	4409	-4117	-14324	158	-652	-7687	-8538	-28	-1345	-10880	-8882	-276	-1475	-11868	-7187	103	6173	3043	-9861	-422	2654	8108	-8941	-830	7118	8611	-8538	-393	5729	8288	-9526	-154	-129	-122	-76	-63	-60	-110	35	-156	-5	28	-79	-24	-59	78	-36	-6
1.057500	-169	4308	-3823	-14341	189	-746	-7682	-8831	-42	-1422	-10937	-8866	-186	-1531	-11962	-7059	257	6217	3377	-10620	656	2431	7745	-9083	-620	6881	8206	-8781	-505	5238	7907	-9188	-148	-128	-120	-70	-62	-59	-107	40	-149	17	29	-73	-17	-56	75	-49	-4
1.058333	-141	4190	-3527	-14354	141	-859	-7675	-9133	-51	-1504	-10978	-8859	-95	-1611	-12053	-6931	135	6241	3690	-11415	1330	2178	7369	-9218	-532	6583	7807	-9044	-402	4755	7550	-8947	-149	-131	-121	-70	-63	-58	-107	40	-151	19	30	-78	-23	-58	80	-31	-1
1.059167	-156	4052	-3251	-14374	-38	-994	-7674	-9427	78	-1611	-11018	-8859	-110	-1689	-12140	-6797	192	6253	3980	-12258	1978	1894	6986	-9396	-360	6285	7417	-9329	-344	4299	7215	-8661	-149	-128	-120	-68	-61	-60	-107	38	-153	15	34	-77	-22	-57	81	-31	-3
1.060000	-180	3894	-2996	-14400	-8	-1161	-7686	-9725	75	-1730	-11050	-8860	-95	-1801	-12241	-6655	13	6247	4242	-13124	1910	1575	6606	-9591	-230	5966	7039	-9626	-353	3870	6905	-8464	-149	-128	-119	-72	-65	-58	-108	40	-150	18	33	-75	-22	-57	79	-29	0
1.060833	-164	3720	-2754	-14435	52	-1340	-7708	-10016	-24	-1859	-11079	-8866	-233	-1922	-12339	-6500	132	6231	4495	-13989	2539	1223	6231	-9800	-117	5625	6668	-9934	-487	3463	6608	-8298	-147	-128	-117	-67	-63	-59	-107	40	-148	17	34	-78	-7	-56	82	-28	1
1.061667	-117	3533	-2535	-14474	-6	-1552	-7727	-10299	-100	-2005	-11091	-8865	-143	-2057	-12432	-6336	374	6202	4677	-14842	2282	833	5866	-10035	29	5262	6304	-10256	-454	3089	6330	-8178	-146	-126	-118	-67	-63	-58	-107	43	-148	20	34	-74	-18	-56	85	-28	3
1.062500	-126	3332	-2339	-14526	-78	-1787	-7789	-10570	-158	-2174	-11126	-8870	-82	-2209	-12529	-6160	22	6155	4846	-15647	2256	409	5509	-10276	84	4869	5946	-10584	-409	2738	6057	-8068	-145	-126	-118	-67	-59	-56	-105	40	-149	19	36	-73	-17	-55	70	-21	0
1.063333	-159	3125	-2159	-14583	-14	-2054	-7851	-10831	-85	-2357	-11138	-8869	-139	-2369	-12623	-5975	584	6098	4994	-16433	3414	-53	5153	-10530	112	4449	5591	-10911	-413	2418	5796	-7990	-138	-124	-117	-64	-61	-58	-103	42	-150	21	36	-74	-24	-55	87	-28	1
1.064167	-162	2916	-1998	-14647	-48	-2350	-7926	-11074	-16	-2564	-11178	-8872	-131	-2554	-12723	-5777	123	6045	5106	-17148	3124	-549	4810	-10789	156	4000	5234	-11242	-355	2120	5532	-7936	-151	-126	-119	-68	-63	-56	-105	41	-172	17	34	-76	-23	-62	82	-30	-1
1.065000	-171	2704	-1852	-14712	0	-2667	-8020	-11303	-60	-2792	-11214	-8868	-108	-2746	-12828	-5568	58	5947	5203	-17798	3155	-1081	4472	-11057	316	3516	4870	-11568	-387	1829	5266	-7902	-134	-131	-124	-69	-65	-60	-111	37	-156	13	33	-79	-24	-59	82	-33	-5
1.065833	-211	2496	-1712	-14799	6	-3010	-8121	-11511	-55	-3036	-11253	-8858	-233	-2952	-12934	-5343	243	5868	5285	-18354	3298	-1631	4146	-11344	323	3012	4508	-11876	-477	1566	4994	-7872	-152	-128	-119	-65	-62	-58	-109	42	-151	18	35	-75	-22	-58	84	-25	-1
1.066667	-182	2306	-1571	-14871	-78	-3367	-8230	-11692	-26	-3295	-11298	-8837	-292	-3171	-13038	-5100	106	5772	5352	-18820	2884	-2205	3823	-11579	365	2472	4134	-12178	-545	1295	4714	-7846	-152	-124	-118	-60	-63	-55	-108	38	-153	16	33	-76	-23	-57	84	-28	-5
1.067500	-147	2122	-1437	-14954	-236	-3748	-8352	-11854	-133	-3576	-11352	-8808	-342	-3401	-13146	-4847	-376	5671	5427	-19191	2723	-2796	3499	-11838	411	1900	3743	-12465	-568	1024	4425	-7846	-150	-125	-121	-64	-62	-55	-104	64	-151	19	55	-73	-23	-57	84	-26	0
1.068333	-160	1959	-1300	-15052	-94	-4141	-8489	-11997	-109	-3879	-11420	-8772	-331	-3646	-13267	-4586	58	5564	5476	-19462	3319	-3403	3173	-12093	373	1291	3334	-12728	-586	740	4124	-7850	-150	-121	-117	-65	-64	-56	-103	43	-150	16	37	-74	-19	-56	84	-27	-16
1.069167	-176	1807	-1162	-15116	-5	-4554	-8633	-12112	-51	-4195	-11497	-8704	-322	-3900	-13384	-4317	164	5449	5534	-19639	2773	-4023	2845	-12341	367	654	2918	-12970	-578	424	3810	-7864	-146	-121	-114	-66	-63	-53	-102	44	-156	19	39	-75	-21	-52	87	-25	0
1.070000	-178	1673	-1020	-15199	-86	-4977	-8780	-12211	-230	-4533	-11591	-8664	-262	-4166	-13508	-4045	17	5322	5593	-19725	2365	-4643	2509	-12586	314	-18	2481	-13194	-591	76	3482	-7893	-149	-121	-117	-65	-60	-55	-103	41	-151	20	37	-73	-24	-58	84	-27	1
1.070833	-211	1552	-876	-15282	-60	-5404	-8934	-12288	-274	-4883	-11699	-8588	-159	-4436	-13633	-3777	-14	5186	5664	-19749	2262	-5259	2175	-12825	310	-721	2032	-13391	-561	-318	3151	-7937	-153	-124	-121	-64	-63	-59	-104	41	-151	21	61	-73	-19	-53	87	-29	0
1.071667	-227	1449	-730	-15360	-12	-5836	-9089	-12343	-183	-5246	-11820	-8505	-240	-4717	-13762	-3485	127	5038	5736	-19639	2238	-5870	1834	-13054	188	-1457	1563	-13573	-530	-778	2813	-8008	-146	-125	-119	-64	-60	-56	-103	41	-151	16	39	-74	-23	-58	81	-29	0
1.072500	-196	1354	-586	-15434	-86	-6267	-9255	-12380	-201	-5619	-11957	-8406	-371	-5001	-13895	-3204	425	4874	5814	-19488	2085	-6470	1490	-13277	150	-2228	1091	-13734	-540	-1303	2473	-8103	-154	-126	-121	-65	-66	-58	-107	39	-156	9	36	-75	-23	-57	82	-31	-1
1.073333	-211	1279	-449	-15506	-108	-6691	-9418	-12405	-276	-6004	-12108	-8300	-260	-5284	-14015	-2933	170	4708	5897	-19272	1583	-7053	1144	-13494	187	-3042	612	-13878	-514	-1905	2137	-8236	-154	-128	-125	-68	-67	-58	-112	34	-156	16	32	-78	-28	-60	75	-35	-6
1.074167	-187	1191	-327	-15574	-186	-7132	-9585	-12413	-291	-6374	-12273	-8181	-122	-5563	-14134	-2656	-34	4532	5987	-19001	1675	-7614	802	-13694	188	-3856	142	-14008	-590	-2601	1813	-8388	-148	-124	-121	-73	-62	-59	-153	36	-155	18	35	-75	-23	-56	81	-30	1
1.075000	-162	1120	-215	-15628	-170	-7552	-9744	-12397	-200	-6768	-12447	-8048	-23	-5835	-14242	-2389	312	4336	6082	-18690	1416	-8153	474	-13884	206	-4708	-321	-14132	-615	-3379	1499	-8590	-149	-126	-122	-65	-62	-58	-104	41	-146	18	34	-76	-21	-52	85	-27	-6
1.075833	-200	1039	-127	-15692	-154	-7967	-9908	-12381	-230	-7151	-12638	-7914	-167	-6102	-14343	-2129	-363	4135	6165	-18346	604	-8670	153	-14070	107	-5594	-772	-14250	-616	-4250	1198	-8828	-149	-126	-120	-65	-64	-57	-104	37	-144	13	34	-75	-21	-56	81	-31	0
1.076667	-184	953	-65	-15744	-108	-8375	-10070	-12355	-288	-7521	-12838	-7773	-231	-6353	-14431	-1886	-19	3915	6245	-17980	1346	-9162	-151	-14240	62	-6487	-1196	-14376	-580	-5205	916	-9107	-148	-126	-122	-63	-62	-58	-107	39	-151	20	35	-73	-21	-58	81	-30	0
1.077500	-134	865	-33	-15801	-182	-8778	-10237	-12313	-166	-7882	-13050	-7625	-257	-6590	-14502	-1652	-40	3699	6315	-17600	1000	-9632	-430	-14403	98	-7408	-1592	-14510	-725	-6223	661	-9428	-149	-127	-118	-65	-61	-60	-102	39	-156	18	36	-78	-23	-56	84	-28	3
1.078333	-139	765	-45	-15858	-173	-9170	-10401	-12271	-206	-8227	-13267	-7479	-132	-6803	-14555	-1435	-294	3478	6366	-17221	1169	-10085	-688	-14559	87	-8340	-1940	-14655	-1289	-7296	432	-9787	-148	-130	-120	-66	-62	-61	-105	40	-150	19	34	-76	-22	-55	85	-45	1
1.079167	-138	655	-91	-15910	-110	-9558	-10569	-12233	-259	-8555	-13487	-7336	30	-6998	-14583	-1236	-253	3261	6401	-16842	1056	-10524	-911	-14708	71	-9273	-2247	-14824	-1569	-8394	228	-10180	-148	-128	-119	-58	-63	-60	-109	39	-148	18	33	-75	-21	-59	78	-29	0
1.080000	-155	533	-176	-15964	-103	-9934	-10739	-12167	-233	-8858	-13709	-7187	80	-7161	-14588	-1050	-133	3051	6407	-16475	32	-10960	-1099	-14850	55	-10212	-2495	-15010	-1476	-9492	54	-10602	-147	-127	-121	-66	-65	-61	-108	38	-148	18	37	-77	-22	-57	80	-27	2
1.080833	-164	400	-302	-16019	-221	-10307	-10911	-12108	-218	-9137	-13931	-7048	-94	-7298	-14552	-887	-332	2854	6388	-16121	-869	-11382	-1251	-14989	-35	-11118	-2682	-15224	-1619	-10562	-95	-11045	-147	-127	-119	-64	-59	-60	-109	38	-153	35	33	-76	-22	-57	76	-31	-1
1.081667	-132	233	-463	-16075	-221	-10668	-11082	-12041	-280	-9387	-14145	-6911	-108	-7399	-14516	-745	28	2679	6333	-15791	-227	-11816	-1373	-15123	-38	-12024	-2807	-15470	-1485	-11580	-219	-11505	-152	-129	-121	-66	-64	-62	-112	35	-151	15	33	-78	-23	-57	78	-32	-5
1.082500	-146	119	-664	-16132	-242	-11021	-11270	-11969	-230	-9611	-14353	-6792	-151	-7472	-14435	-623	-9	2527	6219	-15488	-355	-12260	-1451	-15256	22	-12900	-2861	-15744	-1250	-12522	-309	-11974	-150	-128	-118	-66	-63	-60	-103	38	-149	10	35	-80	-31	-57	78	-31	-1
1.083333	-173	-28	-891	-16188	-273	-11364	-11450	-11888	-74	-9806	-14543	-6658	-203	-7506	-14323	-515	-136	2404	6140	-15208	-468	-12727	-1508	-15392	61	-13751	-2845	-16045	-1172	-13352	-382	-12441	-149	-129	-118	-65	-64	-59	-108	38	-150	13	35	-77	-21	-55	80	-29	-1
1.084167	-133	-168	-1141	-16249	-256	-11704	-11640	-11796	-36	-9970	-14720	-6553	-99	-7514	-14171	-437	-121	2311	5988	-14965	-428	-13231	-1541	-15524	59	-14572	-2767	-16370	-936	-14055	-438	-12904	-155	-131	-121	-67	-63	-59	-108	33	-153	16	33	-79	-24	-58	79	-31	-4
1.085000	-118	-301	-1413	-16311	-236	-12033	-11833	-11693	-138	-10106	-14878	-6435	42	-7492	-14028	-376	-225	2252	5810	-14755	-943	-13775	-1566	-15661	-46	-15354	-2627	-16723	-642	-14624	-478	-13348	-151	-136	-121	-68	-64	-60	-107	35	-152	11	30	-78	-22	-61	77	-32	-3
1.085833	-180	-423	-1693	-16371	-232	-12345	-12031	-11580	-186	-10208	-15002	-6339	154	-7438	-13842	-338	-182	2233	5609	-14587	-1147	-14366	-1592	-15775	-166	-16073	-2423	-17085	-196	-15046	-511	-13775	-150	-136	-122	-69	-63	-58	-107	41	-152	8	33	-78	-24	-57	79	-32	-4
1.086667	-171	-529	-1969	-16428	-197	-12639	-12205	-11452	-114	-10281	-15105	-6246	155	-7373	-13638	-320	-221	2248	5386	-14459	-1083	-15008	-1633	-15891	-126	-16750	-2172	-17460	491	-15325	-544	-14179	-148	-130	-121	-68	-61	-62	-105	37	-151	13	34	-78	-26	-59	80	-29	-4
1.087500	-139	-614	-2240	-16481	-134	-12917	-12435	-11310	-34	-10326	-15174	-6159	66	-7282	-13416	-325	-303	2294	5151	-14370	-742	-15709	-1701	-15997	-90	-17382	-1882	-17834	1105	-15464	-567	-14549	-149	-131	-120	-68	-57	-59	-105	39	-148	4	35	-75	-21	-58	79	-29	-1
1.088333	-127	-678	-2504	-16533	-56	-13167	-12638	-11155	-33	-10344	-15215	-6079	110	-7177	-13184	-350	101	2372	4904	-14324	-363	-16467	-1817	-16092	-154	-17961	-1559	-18202	1425	-15487	-604	-14886	-149	-128	-118	-66	-61	-57	-108	37	-151	17	35	-74	-22	-60	104	-28	0
1.089167	-156	-712	-2723	-16581	-160	-13395	-12845	-10986	-61	-10339	-15220	-6003	195	-7057	-12948	-393	-273	2469	4652	-14323	-1015	-17292	-1984	-16165	-284	-18496	-1222	-18556	1732	-15413	-650	-15188	-150	-128	-121	-65	-66	-59	-103	41	-150	16	35	-75	-18	-57	81	-28	0
1.090000	-136	-722	-2930	-16625	-219	-13599	-13043	-10812	-41	-10315	-15191	-5939	206	-6956	-12713	-463	-101	2584	4400	-14366	-478	-18165	-2213	-16223	-338	-18990	-892	-18888	2013	-15273	-715	-15458	-153	-132	-122	-67	-62	-62	-109	36	-151	12	33	-78	-26	-60	78	-35	-7
1.090833	-114	-711	-3105	-16667	-211	-13769	-13234	-10627	37	-10273	-15124	-5877	222	-6849	-12480	-550	290	2719	4168	-14445	-676	-19076	-2505	-16263	-411	-19438	-569	-19180	1978	-15092	-793	-15688	-149	-131	-120	-65	-64	-65	-107	36	-152	13	30	-75	-23	-59	80	-30	0
1.091667	-145	-669	-3236	-16691	-177	-13899	-13409	-10426	-7	-10212	-15023	-5817	308	-6750	-12250	-653	233	2846	3947	-14561	-413	-20014	-2857	-16273	-442	-19848	-275	-19434	1688	-14902	-896	-15881	-153	-134	-121	-69	-65	-62	-108	37	-152	13	28	-76	-23	-59	79	-32	-10
1.092500	-176	-608	-3335	-16724	-166	-14001	-13570	-10223	-10	-10141	-14886	-5759	267	-6663	-12033	-779	54	2974	3758	-14710	-402	-20961	-3277	-16270	-563	-20261	-18	-19634	1303	-14747	-1026	-16032	-151	-128	-122	-69	-66	-64	-109	33	-155	4	28	-76	-26	-60	77	-31	-3
1.093333	-215	-526	-3397	-16743	-111	-14069	-13711	-10011	90	-10062	-14714	-5711	262	-6605	-11838	-919	50	3090	3589	-14888	-697	-21913	-3748	-16246	-614	-20642	187	-19781	849	-14649	-1180	-16146	-152	-131	-124	-70	-65	-63	-110	35	-151	15	28	-76	-24	-61	78	-29	-1
1.094167	-169	-419	-3421	-16758	-97	-14098	-13821	-9794	-12	-9978	-14508	-5659	294	-6561	-11652	-1075	-393	3193	3461	-15087	-1351	-22821	-4260	-16201	-654	-21018	327	-19863	596	-14637	-1358	-16218	-150	-119	-119	-65	-63	-61	-113	38	-153	15	32	-77	-23	-59	81	-28	0
1.095000	-142	-304	-3408	-16770	-130	-14096	-13903	-9570	-115	-9886	-14267	-5616	267	-6551	-11486	-1246	-255	3273	3367	-15301	-572	-23680	-4794	-16147	-633	-21396	401	-19879	345	-14741	-1560	-16250	-151	-125	-118	-66	-63	-59	-108	39	-149	18	35	-75	-17	-61	84	-28	1
1.095833	-135	-181	-3368	-16775	-114	-14069	-13952	-9353	-88	-9806	-13998	-5580	206	-6572	-11343	-1437	-19	3324	3313	-15532	-449	-24480	-5331	-16091	-579	-21780	396	-19837	136	-14977	-1792	-16243	-145	-127	-121	-64	-62	-61	-109	39	-149	19	30	-75	-21	-59	81	-28	0
1.096667	-128	-31	-3304	-16787	-63	-14014	-13959	-9144	11	-9730	-13725	-5550	135	-6612	-11219	-1642	-331	3335	3297	-15760	-807	-25180	-5855	-16035	-480	-22175	312	-19721	232	-15345	-2042	-16201	-146	-128	-122	-67	-65	-61	-107	38	-152	19	33	-73	-21	-55	81	-30	-3
1.097500	-118	73	-3213	-16787	-36	-13935	-13928	-8930	27	-9661	-13418	-5500	-13	-6686	-11120	-1853	-288	3317	3316	-15984	-551	-25763	-6343	-15989	-340	-22576	149	-19554	415	-15857	-2311	-16114	-149	-126	-121	-84	-60	-60	-108	39	-151	18	34	-75	-22	-57	77	-31	0
1.098333	-119	193	-3110	-16792	-49	-13842	-13859	-8725	-161	-9603	-13094	-5501	-152	-6788	-11022	-2078	-213	3258	3369	-16201	-497	-26229	-6782	-15962	-318	-22972	-81	-19333	472	-16494	-2588	-15990	-151	-128	-119	-69	-64	-61	-111	33	-152	16	34	-79	-25	-58	92	-33	-5
1.099167	-122	300	-2995	-16801	-24	-13736	-13737	-8524	-256	-9557	-12760	-5487	-111	-6921	-10948	-2312	-96	3165	3452	-16396	-363	-26554	-7132	-15955	-264	-23376	-380	-19062	447	-17247	-2874	-15834	-151	-127	-117	-67	-29	-60	-108	39	-151	18	34	-73	-24	-61	79	-32	-3
1.100000	-65	403	-2864	-16804	-24	-13614	-13567	-8326	-233	-9522	-12416	-5476	-262	-7066	-10867	-2545	10	3032	3560	-16577	-575	-26733	-7394	-15980	-87	-23756	-733	-18761	419	-18096	-3152	-15606	-150	-128	-121	-66	-61	-59	-107	36	-156	15	30	-73	-23	-57	80	-29	4
1.100833	-103	485	-2725	-16813	-56	-13487	-13348	-8136	-273	-9504	-12079	-5473	-360	-7225	-10804	-2784	-570	2861	3686	-16727	-774	-26760	-7550	-16039	-59	-24100	-1137	-18430	362	-19024	-3432	-15355	-152	-126	-118	-63	-62	-57	-105	36	-149	19	46	-74	-21	-53	79	-28	0
1.101667	-105	553	-2593	-16817	-79	-13359	-13094	-7952	-354	-9496	-11720	-5477	-230	-7406	-10734	-3022	-266	2663	3822	-16846	-279	-26642	-7592	-16143	-69	-24405	-1575	-18092	258	-19996	-3693	-15059	-147	-125	-118	-61	-61	-58	-102	40	-150	18	35	-70	-21	-53	84	-27	0
1.102500	-87	598	-2424	-16831	-74	-13238	-12793	-7774	-317	-9501	-11391	-5489	-270	-7596	-10654	-3257	-139	2438	3957	-16937	-1244	-26387	-7522	-16288	-87	-24648	-2031	-17744	40	-20991	-3939	-14726	-148	-125	-120	-67	-63	-57	-107	40	-145	18	35	-70	-18	-55	84	-30	1
1.103333	-111	630	-2271	-16843	-98	-13114	-12453	-7603	-206	-9521	-11039	-5508	-197	-7784	-10580	-3487	-301	2182	4100	-16993	-1005	-26002	-7349	-16482	-110	-24819	-2457	-17408	-234	-21966	-4158	-14356	-149	-124	-119	-61	-63	-55	-102	41	-149	20	37	-73	-22	-53	85	-28	3
1.104167	-131	640	-2102	-16862	-82	-13002	-12082	-7440	-221	-9551	-10712	-5540	-119	-7976	-10493	-3718	37	1906	4230	-17020	-969	-25506	-7052	-16719	-93	-24902	-2953	-17094	-506	-22892	-4349	-13959	-149	-125	-115	-67	-60	-60	-104	41	-147	18	36	-73	-21	-57	81	-29	1
1.105000	-78	636	-1931	-16885	-51	-12899	-11684	-7270	-177	-9594	-10405	-5573	-128	-8166	-10393	-3937	-139	1608	4355	-17018	-1173	-24916	-6671	-16997	-125	-24895	-3392	-16814	-574	-23741	-4501	-13531	-151	-127	-117	-66	-60	-60	-105	43	-151	18	33	-77	-23	-57	88	-29	0
1.105833	-64	616	-1755	-16912	-74	-12805	-11259	-7107	-81	-9642	-10111	-5612	-64	-8342	-10279	-4145	-132	1300	4457	-16991	-1163	-24253	-6215	-17305	-242	-24791	-3803	-16564	-766	-24481	-4619	-13072	-150	-129	-119	-67	-49	-64	-105	44	-152	17	38	-74	-19	-52	86	-28	-5
1.106667	-117	585	-1565	-16939	-33	-12718	-10823	-6941	-197	-9700	-9840	-5662	-145	-8512	-10155	-4353	-50	976	4551	-16937	-1127	-23539	-5708	-17647	-277	-24584	-4178	-16359	-987	-25097	-4699	-12598	-152	-129	-120	-69	-68	-60	-108	39	-155	15	32	-79	-28	-60	76	-32	-6
1.107500	-148	549	-1368	-16971	-53	-12649	-10380	-6774	-129	-9759	-9582	-5718	-173	-8662	-10017	-4548	-499	649	4628	-16869	-1586	-22796	-5172	-17996	-303	-24275	-4505	-16195	-1029	-25552	-4730	-12107	-146	-114	-117	-66	-67	-61	-107	35	-153	18	34	-75	-21	-55	84	-28	-1
1.108333	-118	510	-1160	-17000	-130	-12578	-9932	-6596	0	-9821	-9348	-5782	-83	-8799	-9873	-4735	-475	277	4695	-16783	-1270	-22050	-4624	-18359	-340	-23882	-4784	-16082	-1109	-25850	-4726	-11616	-152	-127	-116	-64	-58	-59	-102	39	-150	18	34	-83	-32	-56	78	-32	2
1.109167	-126	471	-943	-17041	-68	-12519	-9488	-6414	-52	-9886	-9136	-5852	37	-8918	-9722	-4918	53	-15	4751	-16696	-1232	-21299	-4088	-18728	-360	-23410	-5010	-16014	-1177	-25981	-4682	-11123	-152	-126	-118	-65	-62	-64	-107	39	-150	18	37	-78	-22	-59	84	-28	1
1.110000	-134	429	-716	-17087	64	-12470	-9058	-6230	-49	-9950	-8945	-5936	98	-9029	-9568	-5099	-108	-355	4797	-16604	-1743	-20583	-3591	-19087	-367	-22873	-5184	-15994	-1164	-25937	-4603	-10641	-148	-127	-116	-66	-65	-62	-104	42	-150	18	36	-78	-19	-77	80	-31	-3
1.110833	-151	391	-483	-17136	55	-12431	-8641	-6037	-22	-10016	-8775	-6029	47	-9119	-9410	-5259	-204	-695	4840	-16518	-1743	-19911	-3142	-19429	-468	-22294	-5310	-16016	-1076	-25723	-4489	-10179	-150	-128	-118	-68	-63	-63	-105	42	-154	19	35	-79	-22	-56	84	-30	0
1.111667	-137	357	-245	-17210	-7	-12397	-8243	-5834	-56	-10083	-8630	-6125	-58	-9202	-9258	-5456	-344	-1031	4884	-16439	-1960	-19295	-2763	-19745	-503	-21681	-5361	-16071	-980	-25348	-4350	-9750	-152	-128	-118	-66	-61	-61	-105	42	-151	18	33	-76	-21	-56	81	-32	-1
1.112500	-137	329	-3	-17254	-31	-12368	-7878	-5626	-1	-10150	-8499	-6224	-48	-9275	-9107	-5630	-184	-1364	4933	-16372	-2016	-18736	-2468	-20036	-443	-21050	-5408	-16166	-780	-24819	-4185	-9366	-150	-129	-125	-67	-65	-60	-107	39	-153	11	29	-80	-23	-57	81	-33	-4
1.113333	-158	301	237	-17323	8	-12344	-7534	-5408	-4	-10217	-8389	-6352	-61	-9340	-8963	-5813	159	-1693	4990	-16321	-2125	-18246	-2252	-20293	-452	-20416	-5389	-16275	-559	-24158	-4007	-9041	-154	-131	-120	-68	-65	-60	-108	37	-153	16	-4	-79	-22	-59	78	-34	-3
1.114167	-180	282	480	-17395	12	-12328	-7204	-5193	38	-10283	-8295	-6478	-252	-9404	-8824	-5992	-382	-2010	5064	-16282	-2277	-17818	-2122	-20520	-488	-19801	-5332	-16423	-386	-23378	-3816	-8780	-156	-130	-121	-66	-63	-58	-107	40	-151	17	33	-79	-19	-57	80	-32	-1
1.115000	-149	260	712	-17473	-10	-12314	-6936	-4972	73	-10350	-8217	-6611	-306	-9469	-8690	-6180	-277	-2325	5149	-16264	-1741	-17448	-2077	-20713	-391	-19211	-5236	-16580	-186	-22517	-3623	-8606	-153	-130	-122	-70	-65	-60	-108	39	-156	17	32	-78	-22	-59	79	-34	-4
1.115833	-120	236	937	-17555	20	-12311	-6686	-4760	110	-10439	-8159	-6757	-238	-9539	-8567	-6368	-177	-2630	5259	-16260	-2322	-17139	-2105	-20867	-319	-18650	-5110	-16750	135	-21572	-3426	-8522	-149	-128	-120	-67	-45	-61	-116	39	-152	15	30	-79	-19	-60	80	-31	0
1.116667	-141	211	1174	-17634	-118	-12308	-6464	-4542	106	-10489	-8103	-6906	-342	-9614	-8449	-6558	-609	-2927	5385	-16274	-1907	-16883	-2197	-20990	-317	-18130	-4953	-16936	458	-20566	-3231	-8561	-149	-129	-121	-72	-63	-57	-108	37	-150	16	32	-78	-22	-58	79	-31	0
1.117500	-197	187	1354	-17715	-160	-12314	-6268	-4345	81	-10565	-8078	-7068	-378	-9694	-8315	-6756	-79	-3207	5524	-16300	-1350	-16666	-2338	-21088	-309	-17643	-4771	-17118	615	-19532	-3045	-8713	-139	-126	-101	-67	-61	-60	-109	45	-148	17	32	-79	-23	-59	79	-31	-3
1.118333	-177	146	1535	-17793	-97	-12325	-6103	-4161	183	-10639	-8048	-7238	-305	-9790	-8231	-6962	-213	-3476	5665	-16343	-1661	-16480	-2520	-21162	-252	-17187	-4553	-17308	543	-18487	-2866	-9014	-147	-128	-119	-69	-64	-61	-107	38	-151	19	34	-80	-22	-59	80	-32	0
1.119167	-147	99	1713	-17864	-68	-12348	-5963	-4004	230	-10719	-8034	-7416	-159	-9894	-8129	-7172	-126	-3730	5839	-16393	-1472	-16311	-2720	-21216	-154	-16758	-4312	-17509	334	-17436	-2698	-9471	-149	-127	-120	-97	-59	-60	-105	37	-147	16	29	-77	-23	-60	79	-32	4
1.120000	-185	38	1838	-17930	-87	-12379	-5845	-3875	110	-10800	-8034	-7603	-250	-10003	-8031	-7386	7	-3969	6002	-16457	-1200	-16155	-2929	-21250	-135	-16339	-4040	-17707	56	-16395	-2530	-10097	-153	-129	-122	-69	-64	-59	-105	40	-154	18	36	-74	-23	-57	77	-32	-4
1.120833	-200	-35	1958	-17978	-73	-12417	-5752	-3776	27	-10880	-8042	-7781	-298	-10126	-7932	-7616	-117	-4184	6170	-16507	-1430	-15998	-3128	-21266	-167	-15920	-3738	-17916	-247	-15372	-2373	-10915	-150	-101	-121	-66	-64	-59	-105	20	-149	20	35	-76	-24	-59	81	-31	-1
1.121667	-199	-117	2054	-18016	-101	-12466	-5678	-3715	287	-10970	-8057	-8014	-212	-10253	-7834	-7852	-353	-4381	6324	-16567	-1148	-15840	-3310	-21270	-186	-15494	-3408	-18128	-319	-14374	-2215	-11914	-146	-126	-121	-65	-61	-59	-109	40	-146	19	33	-74	-17	-58	82	-30	2
1.122500	-187	-217	2123	-18033	8	-12526	-5627	-3702	608	-11061	-8088	-8234	-188	-10387	-7741	-8104	56	-4561	6466	-16625	-513	-15660	-3460	-21267	-235	-15047	-3027	-18349	-453	-13421	-2060	-13094	-147	-128	-127	-65	-62	-59	-105	41	-147	18	37	-76	-18	-58	82	-31	1
1.123333	-144	-324	2171	-18036	-93	-12597	-5594	-3731	685	-11149	-8122	-8469	-242	-10522	-7645	-8363	34	-4719	6587	-16677	-692	-15467	-3575	-21258	-272	-14576	-2617	-18579	-780	-12512	-1901	-14439	-150	-128	-122	-68	-62	-62	-112	37	-151	18	34	-78	-24	-59	80	-32	-3
1.124167	-156	-445	2191	-18039	-108	-12677	-5585	-3825	573	-11240	-8163	-8715	-168	-10656	-7556	-8638	180	-4852	6683	-16721	-503	-15260	-3643	-21227	-206	-14072	-2169	-18822	-732	-11659	-1713	-15926	-153	-128	-122	-70	-63	-61	-110	36	-151	18	32	-77	-25	-58	77	-38	-5
1.125000	-195	-567	2191	-17976	-35	-12766	-5587	-3934	454	-11323	-8212	-8968	-86	-10778	-7465	-8914	145	-4961	6755	-16757	-410	-15040	-3661	-21189	-179	-13553	-1695	-19077	-338	-10869	-1564	-17522	-151	-134	-124	-69	-64	-62	-110	35	-155	0	32	-79	-22	-59	80	-34	-4
1.125833	-190	-693	2168	-17913	-74	-12859	-5606	-4104	319	-11406	-8265	-9227	-366	-10893	-7379	-9216	114	-5048	6795	-16789	-345	-14805	-3627	-21140	-227	-13002	-1179	-19340	88	-10151	-1373	-19198	-151	-132	-122	-68	-69	-68	-109	38	-154	17	30	-76	-24	-58	80	-33	-5
1.126667	-187	-819	2124	-17826	-62	-12958	-5642	-4318	234	-11490	-8321	-9492	-386	-11001	-7297	-9519	480	-5113	6813	-16808	-155	-14566	-3539	-21079	-172	-12452	-638	-19614	492	-9520	-1170	-20890	-153	-130	-121	-67	-60	-62	-109	35	-152	16	32	-78	-22	-57	80	-32	-1
1.127500	-176	-942	2060	-17723	16	-13059	-5692	-4570	184	-11564	-8378	-9765	-329	-11091	-7223	-9825	223	-5156	6796	-16825	-45	-14325	-3401	-21006	-221	-11907	-70	-19910	1060	-8984	-953	-22554	-150	-129	-122	-67	-65	-59	-104	39	-152	19	35	-74	-23	-56	82	-31	0
1.128333	-153	-1061	1980	-17599	-4	-13157	-5760	-4859	135	-11640	-8438	-10034	-374	-11164	-7159	-10136	355	-5174	6776	-16838	563	-14085	-3210	-20918	-331	-11392	506	-20207	1696	-8555	-721	-24119	-147	-126	-119	-65	-62	-60	-107	41	-148	16	33	-67	-21	-56	84	-29	0
1.129167	-127	-1173	1878	-17481	53	-13254	-5843	-5174	103	-11708	-8497	-10303	-267	-11220	-7104	-10448	598	-5179	6707	-16846	135	-13882	-2968	-20821	-351	-10931	1096	-20512	2075	-8247	-476	-25544	-152	-127	-132	-68	-62	-57	-105	37	-150	19	36	-75	-18	-57	84	-31	-1
1.130000	-19	-1272	1764	-17317	-80	-13356	-5932	-5518	102	-11780	-8554	-10569	-257	-11264	-7065	-10755	-199	-5148	6637	-16833	2	-13700	-2679	-20709	-285	-10548	1676	-20813	1784	-8066	-212	-26753	-149	-126	-119	-66	-61	-57	-104	40	-152	20	34	-77	-21	-57	84	-32	1
1.130833	-3	-1366	1634	-17167	-115	-13447	-6033	-5869	72	-11850	-8605	-10823	-230	-11290	-7037	-11058	276	-5123	6557	-16874	795	-13553	-2340	-20589	-189	-10264	2244	-21104	1269	-8018	57	-27722	-149	-128	-117	-99	-65	-60	-104	41	-153	18	33	-75	-23	-58	84	-29	-4
1.131667	-78	-1443	1493	-17009	-45	-13533	-6138	-6249	-14	-11927	-8653	-11070	-232	-11306	-7024	-11348	-6	-5073	6481	-16926	539	-13451	-1962	-20460	-228	-10103	2798	-21377	614	-8108	336	-28398	-153	-128	-121	-67	-66	-61	-108	36	-155	16	28	-79	-29	-64	84	-34	-5
1.132500	-78	-1516	1348	-16862	-101	-13616	-6246	-6614	-98	-12002	-8685	-11302	-202	-11315	-7027	-11621	30	-5002	6407	-16921	628	-13394	-1522	-20316	-256	-10077	3325	-21611	-201	-8325	627	-28753	-142	-128	-124	-67	-65	-59	-108	37	-154	18	30	-77	-23	-62	79	-34	-1
1.133333	-85	-1569	1200	-16713	-62	-13689	-6346	-7000	-172	-12081	-8699	-11510	-267	-11317	-7043	-11869	251	-4920	6346	-16958	636	-13397	-1037	-20166	-325	-10209	3819	-21809	-843	-8674	926	-28772	-149	-129	-122	-69	-66	-58	-103	35	-154	18	29	-81	-25	-61	79	-33	-6
1.134167	-116	-1615	1054	-16597	85	-13762	-6434	-7375	-168	-12170	-8694	-11702	-322	-11316	-7067	-12098	183	-4820	6310	-17008	258	-13455	-481	-20008	-300	-10501	4280	-21943	-1326	-9129	1232	-28461	-151	-132	-121	-66	-62	-63	-107	36	-152	19	32	-75	-26	-57	85	-30	-4
1.135000	-129	-1654	913	-16461	-50	-13834	-6507	-7735	-219	-12274	-8669	-11872	-304	-11329	-7106	-12295	-203	-4702	6297	-17070	41	-13568	130	-19849	-219	-10949	4702	-22011	-2488	-9687	1543	-27821	-150	-126	-118	-66	-59	-56	-103	38	-150	22	30	-75	-19	-58	80	-23	0
1.135833	-132	-1691	778	-16373	-70	-13909	-6569	-8093	-256	-12382	-8624	-12041	-301	-11357	-7157	-12469	162	-4574	6300	-17159	588	-13749	796	-19692	-383	-11558	5083	-22000	-4547	-10323	1860	-26875	-148	-122	-116	-66	-58	-59	-122	39	-147	20	33	-74	-19	-58	84	-30	3
1.136667	-150	-1727	644	-16305	-93	-13991	-6593	-8445	-227	-12535	-8549	-12156	-421	-11411	-7218	-12619	156	-4435	6331	-17255	159	-13984	1520	-19538	-581	-12305	5426	-21899	-5038	-11018	2181	-25670	-152	-125	-120	-66	-62	-58	-102	37	-151	17	33	-74	-17	-57	82	-32	4
1.137500	-184	-1758	551	-16262	-110	-14084	-6590	-8791	-285	-12699	-8444	-12267	-484	-11494	-7276	-12738	-79	-4279	6385	-17370	-163	-14268	2299	-19391	-580	-13171	5742	-21704	-4620	-11742	2514	-24245	-151	-125	-118	-73	-67	-58	-104	38	-155	18	34	-73	-23	-57	82	-31	-4
1.138333	-144	-1795	464	-16255	-8	-14188	-6552	-9126	-300	-12889	-8305	-12366	-384	-11614	-7337	-12830	-149	-4114	6453	-17505	-286	-14606	3138	-19250	-599	-14121	6033	-21414	-4269	-12461	2855	-22660	-150	-128	-121	-63	-60	-55	-101	39	-169	17	32	-74	-15	-56	81	-33	0
1.139167	-139	-1837	399	-16283	-1	-14319	-6478	-9466	-282	-13114	-8134	-12462	-401	-11789	-7394	-12893	-101	-3940	6528	-17658	-408	-14985	4028	-19130	-765	-15121	6316	-21021	-3542	-13147	3208	-20960	-167	-127	-119	-66	-62	-59	-103	39	-149	17	33	-74	-16	-58	80	-32	1
1.140000	-203	-1888	361	-16328	-74	-14471	-6359	-9802	-206	-13366	-7929	-12544	-487	-12014	-7439	-12951	-24	-3761	6603	-17827	-360	-15402	4951	-19027	-882	-16125	6592	-20569	-2957	-13773	3574	-19204	-147	-133	-124	-69	-65	-63	-107	37	-127	13	33	-79	-28	-61	78	-34	-3
1.140833	-211	-1945	342	-16417	-72	-14667	-6197	-10146	-221	-13651	-7694	-12621	-414	-12299	-7469	-12968	-294	-3573	6668	-18010	-739	-15838	5908	-18945	-929	-17090	6888	-20026	-2260	-14301	3967	-17428	-153	-126	-121	-67	-61	-60	-103	38	-152	12	32	-77	-22	-58	80	-29	0
1.141667	-203	-2005	351	-16524	-46	-14850	-5988	-10494	-282	-13969	-7424	-12701	-493	-12649	-7484	-12984	-518	-3381	6713	-18203	-619	-16292	6872	-18889	-943	-17975	7204	-19420	-1611	-14730	4380	-15700	-148	-127	-122	-65	-59	-60	-102	38	-149	18	34	-75	-22	-57	80	-30	0
1.142500	-206	-2073	384	-16664	2	-15080	-5780	-10858	-318	-14325	-7123	-12793	-487	-13063	-7463	-12987	-156	-3188	6726	-18417	-742	-16752	7835	-18860	-810	-18743	7552	-18767	-794	-15018	4821	-14060	-145	-99	-120	-66	-60	-60	-104	36	-148	16	37	-76	-26	-57	81	-29	0
1.143333	-174	-2149	438	-16818	-8	-15338	-5446	-11231	-247	-14710	-6796	-12893	-379	-13538	-7420	-12985	-686	-3000	6696	-18639	-1135	-17214	8784	-18865	-719	-19353	7946	-18090	867	-15163	5285	-12555	-149	-126	-121	-65	-63	-62	-107	39	-151	9	37	-76	-22	-56	81	-31	-1
1.144167	-190	-2225	512	-16991	11	-15629	-5119	-11630	-232	-15128	-6449	-13014	-345	-14090	-7350	-12983	-227	-2812	6619	-18867	-124	-17667	9696	-18911	-633	-19810	8383	-17410	1717	-15156	5780	-11207	-150	-127	-121	-68	-60	-60	-107	37	-148	16	32	-78	-23	-59	79	-32	1
1.145000	-253	-2306	592	-17183	-74	-15950	-4764	-12046	-358	-15575	-6087	-13154	-336	-14688	-7253	-12987	-163	-2633	6487	-19105	-448	-18102	10548	-18987	-411	-19988	8871	-16741	1525	-14997	6304	-10037	-149	-125	-122	-68	-53	-64	-108	32	-151	-3	32	-77	-23	-59	77	-33	2
1.145833	-180	-2382	694	-17371	-84	-16293	-4385	-12475	-407	-16039	-5712	-13319	-255	-15334	-7120	-12993	-256	-2454	6306	-19337	-139	-18502	11334	-19104	-128	-19973	9399	-16111	1580	-14689	6862	-9054	-149	-122	-121	-67	-64	-59	-107	34	-150	16	36	-78	-23	-60	75	-31	1
1.146667	-159	-2444	785	-17557	-107	-16661	-3993	-12916	-376	-16518	-5333	-13511	-253	-16016	-6955	-13008	-252	-2280	6074	-19576	370	-18863	12031	-19259	120	-19725	9967	-15523	1387	-14238	7463	-8274	-149	-128	-125	-66	-62	-59	-108	36	-149	11	34	-51	-15	-57	77	-31	-4
1.147500	-231	-2497	871	-17731	-5	-17015	-3592	-13367	-368	-17013	-4955	-13725	-217	-16721	-6765	-13033	-162	-2109	5798	-19798	494	-19178	12630	-19451	383	-19249	10570	-15000	1003	-13672	8089	-7701	-148	-127	-121	-66	-61	-60	-109	37	-150	17	35	-76	-24	-56	79	-34	-3
1.148333	-237	-2529	958	-17894	-64	-17446	-3203	-13834	-439	-17509	-4572	-13967	-188	-17443	-6553	-13071	-371	-1947	5487	-20020	508	-19441	13124	-19690	593	-18572	11186	-14561	576	-13008	8751	-7334	-151	-129	-121	-69	-66	-62	-111	34	-154	13	32	-76	-22	-62	80	-33	0
1.149167	-228	-2542	1019	-18036	-53	-17864	-2821	-14295	-528	-18008	-4237	-14235	-31	-18135	-6321	-13120	224	-1784	5157	-20229	1464	-19642	13508	-19957	799	-17702	11805	-14203	465	-12271	9438	-7136	-151	-127	-121	-68	-62	-59	-105	38	-152	13	33	-74	-22	-59	81	-21	-4
1.150000	-223	-2526	1067	-18144	-10	-18281	-2458	-14753	-618	-18488	-3907	-14520	107	-18808	-6076	-13177	371	-1622	4811	-20419	1360	-19780	13769	-20272	879	-16685	12401	-13940	425	-11494	10144	-7118	-152	-127	-122	-72	-62	-62	-110	36	-155	15	34	-75	-22	-60	80	-30	-1
1.150833	-223	-2467	1094	-18228	-141	-18705	-2131	-15191	-669	-18954	-3612	-14824	96	-19445	-5829	-13252	32	-1453	4470	-20590	1335	-19853	13914	-20620	908	-15560	12961	-13766	47	-10694	10878	-7269	-152	-128	-120	-67	-62	-60	-108	38	-154	13	34	-76	-21	-59	80	-56	-8
1.151667	-211	-2399	1073	-18271	-110	-19130	-1843	-15616	-599	-19392	-3355	-15134	80	-20030	-5573	-13324	88	-1278	4145	-20736	1610	-19859	13940	-21000	883	-14375	13461	-13686	-382	-9908	11625	-7560	-153	-129	-126	-67	-64	-62	-110	36	-151	13	29	-77	-24	-61	80	-32	-3
1.152500	-156	-2284	1032	-18285	16	-19549	-1600	-16011	-537	-19805	-3132	-15467	10	-20547	-5330	-13406	64	-1098	3858	-20858	1451	-19804	13852	-21412	847	-13157	13890	-13696	-427	-9163	12376	-7996	-153	-132	-124	-70	-63	-58	-108	36	-152	13	30	-79	-26	-62	79	-32	-14
1.153333	-221	-2139	953	-18260	-48	-19963	-1408	-16386	-574	-20181	-2958	-15791	-18	-20985	-5105	-13492	189	-906	3613	-20946	1108	-19689	13652	-21865	796	-11974	14221	-13780	-276	-8476	13126	-8543	-150	-130	-124	-68	-67	-59	-108	34	-155	10	28	-76	-24	-61	80	-29	-4
1.154167	-223	-1956	843	-18202	-86	-20362	-1268	-16702	-545	-20518	-2829	-16119	-72	-21343	-4880	-13577	151	-703	3422	-21002	658	-19518	13352	-22343	596	-10863	14443	-13934	-43	-7875	13869	-9204	-151	-130	-119	-69	-63	-58	-105	39	-151	16	32	-75	-22	-57	96	-24	0
1.155000	-177	-1737	705	-18114	-94	-20751	-1188	-16981	-418	-20804	-2753	-16443	-112	-21607	-4686	-13658	-178	-480	3294	-21020	573	-19303	12967	-22851	408	-9873	14544	-14150	327	-7372	14575	-9956	-149	-126	-115	-51	-62	-58	-104	42	-152	17	33	-74	-21	-57	82	-25	0
1.155833	-183	-1495	527	-18004	-74	-21112	-1161	-17218	-321	-21046	-2728	-16728	-23	-21792	-4523	-13738	133	-247	3227	-21009	632	-19052	12497	-23387	281	-9036	14521	-14408	970	-6984	15288	-10803	-149	-128	-121	-68	-62	-58	-101	40	-147	15	34	-72	-21	-58	84	-25	0
1.156667	-176	-1223	328	-17872	-128	-21460	-1194	-17409	-246	-21244	-2760	-16997	3	-21894	-4393	-13814	-506	-1	3228	-20960	-114	-18785	11960	-23953	175	-8390	14368	-14740	1817	-6717	15956	-11724	-151	-130	-121	-67	-62	-59	-108	37	-151	4	33	-78	-21	-59	81	-28	-1
1.157500	-170	-939	99	-17729	-68	-21786	-1281	-17552	-270	-21396	-2838	-17251	-18	-21921	-4295	-13887	-501	253	3292	-20874	569	-18511	11380	-24526	207	-7935	14105	-15079	2171	-6593	16577	-12698	-149	-129	-118	-66	-65	-56	-104	39	-151	18	34	-75	-22	-48	85	-25	0
1.158333	-201	-633	-132	-17580	-15	-22089	-1409	-17648	-302	-21503	-2966	-17472	18	-21873	-4228	-13947	-189	521	3412	-20752	363	-18240	10768	-25118	192	-7710	13733	-15447	1924	-6580	17150	-13718	-127	-130	-115	-64	-63	-59	-104	41	-153	17	35	-77	-23	-58	85	-29	-1
1.159167	-202	-326	-386	-17430	-93	-22373	-1584	-17696	-251	-21568	-3133	-17652	-26	-21782	-4199	-14002	-249	791	3580	-20602	133	-17999	10145	-25710	27	-7703	13288	-15824	1674	-6712	17664	-14766	-150	-127	-118	-66	-62	-60	-104	41	-151	17	33	-74	-25	-56	87	-25	-3
1.160000	-170	-14	-639	-17284	-101	-22631	-1792	-17707	-210	-21602	-3355	-17799	-128	-21649	-4206	-14048	-246	1063	3787	-20415	102	-17803	9543	-26291	-65	-7910	12789	-16206	1532	-6987	18119	-15822	-147	-126	-118	-66	-62	-56	-102	38	-151	19	34	-77	-25	-57	81	-28	0
1.160833	-163	288	-895	-17153	20	-22869	-2027	-17685	-97	-21610	-3584	-17906	-107	-21489	-4250	-14087	-135	1332	4015	-20204	367	-17663	8977	-26850	-11	-8319	12272	-16588	1457	-7397	18507	-16872	-147	-125	-117	-65	-62	-58	-101	41	-152	21	39	-73	-19	-58	80	-27	2
1.161667	-135	580	-1144	-17038	-26	-23082	-2283	-17632	-50	-21598	-3864	-17963	-177	-21325	-4324	-14122	-469	1589	4259	-19971	183	-17598	8482	-27372	-99	-8911	11769	-16965	1329	-7945	18823	-17885	-147	-124	-114	-67	-74	-55	-101	43	-151	23	36	-75	-19	-58	81	-25	2
1.162500	-124	848	-1377	-16951	-86	-23274	-2551	-17563	-66	-21577	-4150	-18011	-148	-21162	-4440	-14154	-224	1827	4493	-19721	828	-17636	8072	-27846	-198	-9670	11311	-17336	1091	-8619	19067	-18835	-149	-127	-114	-62	-58	-57	-102	42	-149	21	39	-73	-19	-53	87	-22	0
1.163333	-125	1088	-1605	-16883	-19	-23448	-2824	-17469	-36	-21556	-4456	-18008	-52	-21022	-4588	-14184	128	2042	4714	-19460	847	-17740	7770	-28259	-128	-10560	10946	-17696	1018	-9420	19243	-19704	-150	-124	-115	-62	-58	-55	-107	41	-149	23	38	-70	-17	-55	85	-28	0
1.164167	-150	1297	-1807	-16848	-28	-23610	-3100	-17390	63	-21543	-4778	-17975	-143	-20909	-4767	-14216	-111	2212	4903	-19195	666	-17960	7611	-28597	-78	-11554	10697	-18048	952	-10338	19350	-20459	-152	-127	-119	-64	-63	-58	-104	36	-155	18	38	-73	-22	-55	86	-51	-5
1.165000	-149	1473	-1976	-16844	-48	-23755	-3369	-17294	71	-21550	-5096	-17918	-108	-20845	-4978	-14250	-19	2387	5053	-18932	775	-18285	7577	-28845	-150	-12618	10597	-18395	721	-11365	19389	-21069	-155	-129	-121	-60	-68	-61	-105	36	-154	16	34	-77	-27	-59	80	-33	-7
1.165833	-159	1606	-2152	-16868	-84	-23892	-3630	-17212	-17	-21575	-5415	-17833	-92	-20820	-5210	-14283	-1	2513	5159	-18662	529	-18697	7724	-28983	-79	-13710	10678	-18726	652	-12474	19377	-21490	-152	-129	-119	-65	-62	-61	-103	40	-153	18	35	-75	-24	-58	86	-26	-4
1.166667	-165	1707	-2280	-16917	-83	-24011	-3870	-17134	66	-21629	-5717	-17730	-133	-20839	-5468	-14322	54	2595	5210	-18407	601	-19192	8055	-29008	9	-14812	10952	-19060	590	-13664	19309	-21711	-153	-129	-120	-66	-64	-61	-111	42	-151	18	45	-76	-26	-57	85	-28	-3
1.167500	-161	1760	-2382	-16992	-57	-24126	-4096	-17076	174	-21723	-6006	-17616	-105	-20908	-5748	-14368	257	2644	5200	-18171	447	-19751	8571	-28912	26	-15899	11434	-19395	486	-14911	19207	-21692	-151	-128	-121	-63	-61	-59	-103	42	-151	16	33	-72	-22	-56	84	-27	-1
1.168333	-204	1773	-2463	-17092	-55	-24233	-4307	-17032	153	-21850	-6277	-17500	-198	-21024	-6047	-14421	-118	2650	5128	-17951	459	-20363	9270	-28681	44	-16947	12130	-19739	421	-16196	19061	-21422	-149	-128	-119	-66	-57	-58	-102	41	-150	20	36	-70	-19	-55	86	-28	-1
1.169167	-190	1744	-2520	-17214	58	-24344	-4505	-17014	94	-22029	-6524	-17386	-274	-21176	-6362	-14480	259	2617	4999	-17757	972	-21007	10154	-28310	101	-17939	13026	-20097	650	-17500	18911	-20891	-148	-127	-117	-68	-62	-56	-103	43	-170	17	32	-74	-19	-56	86	-27	2
1.170000	-118	1678	-2553	-17357	27	-24449	-4693	-17013	57	-22240	-6750	-17287	-267	-21361	-6689	-14550	-125	2550	4808	-17590	-30	-21658	11205	-27842	-12	-18856	14105	-20467	2153	-18796	18753	-20098	-152	-128	-111	-61	-61	-55	-104	43	-155	22	37	-72	-22	-55	85	-27	1
1.170833	-90	1577	-2564	-17511	-117	-24554	-4862	-17043	107	-22492	-6949	-17196	-207	-21562	-7024	-14629	-452	2451	4573	-17457	370	-22289	12408	-27242	-167	-19695	15339	-20861	3208	-20071	18587	-19050	-149	-126	-119	-63	-63	-55	-101	43	-148	21	33	-75	-21	-55	86	-23	0
1.171667	-93	1444	-2565	-17682	-88	-24654	-5025	-17087	137	-22774	-7101	-17110	-230	-21779	-7367	-14715	126	2319	4292	-17358	551	-22883	13744	-26554	-214	-20456	16698	-21283	2134	-21306	18445	-17782	-150	-130	-128	-66	-63	-58	-102	42	-149	20	34	-75	-21	-56	86	-30	1
1.172500	-109	1281	-2555	-17859	49	-24753	-5178	-17149	2	-23085	-7275	-17102	-281	-21995	-7701	-14805	-15	2172	3981	-17299	317	-23424	15176	-25790	-251	-21138	18152	-21738	1524	-22476	18340	-16334	-146	-127	-120	-65	-62	-59	-105	41	-151	18	33	-76	-22	-58	81	-27	0
1.173333	-108	1100	-2535	-18043	1	-24849	-5326	-17230	-93	-23404	-7398	-17104	-189	-22201	-8031	-14906	-169	2005	3642	-17280	248	-23896	16688	-24970	-318	-21749	19663	-22225	1332	-23566	18284	-14758	-154	-133	-124	-79	-68	-62	-105	38	-154	16	30	-78	-25	-60	79	-32	-4
1.174167	-138	906	-2511	-18227	6	-24938	-5467	-17325	-40	-23728	-7503	-17141	-116	-22378	-8352	-15005	-138	1837	3296	-17294	300	-24276	18247	-24127	-358	-22293	21175	-22741	836	-24554	18299	-13102	-151	-126	-121	-67	-61	-57	-101	40	-150	18	35	-75	-22	-57	81	-23	2
1.175000	-173	727	-2488	-18406	44	-25016	-5597	-17422	-101	-24039	-7586	-17212	-80	-22517	-8621	-15102	-420	1669	2949	-17353	-318	-24574	19818	-23294	-393	-22781	22641	-23293	514	-25435	18385	-11433	-147	-124	-120	-61	-63	-59	-104	42	-148	20	33	-74	-21	-55	85	-26	1
1.175833	-145	497	-2474	-18598	-100	-25074	-5720	-17531	-190	-24329	-7652	-17328	-83	-22627	-8884	-15203	-385	1507	2603	-17441	143	-24770	21360	-22509	-406	-23232	24012	-23878	166	-26210	18555	-9831	-148	-125	-122	-65	-63	-55	-102	41	-150	18	35	-73	-22	-59	84	-24	-4
1.176667	-125	292	-2472	-18781	-43	-25124	-5843	-17644	-242	-24615	-7705	-17486	-132	-22688	-9107	-15306	44	1358	2281	-17588	660	-24895	22839	-21803	-405	-23650	25248	-24486	-180	-26858	18817	-8366	-149	-127	-116	-62	-39	-104	-104	42	-150	19	26	-70	-19	-57	86	-26	-1
1.177500	-128	93	-2487	-18961	-8	-25151	-5948	-17759	-128	-24807	-7749	-17682	-138	-22704	-9290	-15404	-119	1228	1989	-17758	284	-24919	24226	-21203	-398	-24053	26323	-25106	-421	-27381	19172	-7101	-148	-127	-117	-63	-60	-56	-104	41	-151	21	38	-74	-23	-55	84	-27	-3
1.178333	-155	-91	-2518	-19149	-96	-25162	-6058	-17876	19	-24968	-7787	-17919	-178	-22671	-9430	-15498	-212	1122	1731	-17963	247	-24884	25490	-20729	-402	-24419	27194	-25725	-619	-27774	19614	-6092	-150	-125	-114	-63	-62	-60	-102	40	-152	18	36	-74	-19	-58	84	-26	0
1.179167	-183	-260	-2577	-19328	-182	-25148	-6127	-17993	160	-25069	-7820	-18188	-32	-22589	-9533	-15593	-18	1044	1510	-18199	81	-24783	26618	-20402	-394	-24778	27837	-26320	-699	-28046	20136	-5352	-149	-129	-120	-63	-60	-59	-103	41	-146	12	37	-66	-11	-56	84	-28	-1
1.180000	-200	-414	-2660	-19506	-198	-25108	-6190	-18108	250	-25100	-7850	-18480	109	-22463	-9576	-15675	241	997	1339	-18460	-43	-24637	27577	-20241	-436	-25118	28249	-26868	-859	-28184	20725	-4932	-147	-127	-120	-59	-60	-56	-104	40	-151	20	34	-76	-21	-57	85	-26	0
1.180833	-199	-544	-2775	-19698	-203	-25044	-6231	-18218	232	-25066	-7881	-18795	-9	-22296	-9585	-15758	323	977	1218	-18738	85	-24454	28358	-20241	-449	-25436	28430	-27345	-1003	-28198	21383	-4836	-150	-126	-118	-65	-63	-57	-103	39	-151	21	37	-74	-17	-56	82	-27	1
1.181667	-142	-652	-2919	-19889	-474	-24954	-6227	-18331	266	-24959	-7916	-19126	-8	-22098	-9555	-15836	0	991	1145	-19037	-122	-24259	28953	-20403	-445	-25728	28370	-27730	-1000	-28093	22071	-5058	-150	-129	-118	-66	-63	-61	-105	37	-150	18	33	-77	-25	-58	84	-28	-1
1.182500	-138	-741	-3100	-20087	-616	-24844	-6243	-18439	254	-24787	-7951	-19462	75	-21868	-9482	-15909	299	1032	1114	-19335	56	-24053	29372	-20708	-400	-25976	28100	-27990	-1142	-27860	22788	-5574	-149	-125	-118	-68	-61	-57	-103	40	-148	20	36	-78	-19	-53	84	-30	0
1.183333	-183	-805	-3305	-20283	-491	-24705	-6201	-18548	244	-24545	-7985	-19799	107	-21616	-9379	-15976	142	1103	1148	-19634	-856	-23854	29613	-21171	-379	-26172	27631	-28100	-1200	-27519	23502	-6348	-148	-126	-116	-61	-60	-50	-105	40	-150	20	37	-75	-19	-56	82	-27	0
1.184167	-168	-851	-3549	-20488	-505	-24541	-6131	-18659	243	-24256	-8020	-20124	13	-21353	-9250	-16043	-369	1170	1215	-19930	-889	-23667	29695	-21732	-279	-26307	27014	-28049	-1161	-27080	24200	-7335	-153	-128	-118	-67	-62	-57	-105	39	-151	19	34	-86	-22	-57	79	-32	0
1.185000	-183	-883	-3819	-20698	-336	-24367	-6047	-18777	185	-23918	-8056	-20434	-99	-21090	-9106	-16109	81	1295	1324	-20211	-623	-23491	29630	-22376	-185	-26367	26275	-27816	-1364	-26562	24856	-8479	-147	-126	-120	-67	-64	-58	-107	39	-153	17	34	-77	-28	-59	80	-29	0
1.185833	-182	-878	-4125	-20915	-277	-24172	-5890	-18900	37	-23552	-8081	-20712	-263	-20821	-8949	-16176	21	1415	1470	-20478	-951	-23334	29457	-23056	-266	-26340	25474	-27405	-1343	-25964	25490	-9727	-152	-128	-120	-69	-65	-60	-105	39	-150	18	36	-78	-21	-61	82	-28	1
1.186667	-185	-869	-4454	-21132	-272	-23960	-5719	-19024	-82	-23159	-8096	-20968	-385	-20559	-8785	-16224	61	1542	1643	-20719	-1009	-23181	29199	-23744	-297	-26221	24656	-26795	-1252	-25323	26063	-11005	-147	-127	-120	-65	-64	-60	-96	41	-150	16	34	-75	-21	-57	80	-27	-1
1.187500	-163	-844	-4804	-21349	-220	-23736	-5516	-19161	-130	-22758	-8095	-21181	-334	-20304	-8619	-16275	19	1671	1838	-20937	-1194	-23043	28885	-24398	-264	-26004	23877	-26001	-1355	-24661	26582	-12250	-151	-126	-119	-65	-62	-58	-105	39	-153	18	35	-70	-19	-55	90	-35	1
1.188333	-145	-805	-5166	-21567	-144	-23501	-5275	-19303	-75	-22350	-8075	-21356	-223	-20068	-8462	-16320	-164	1798	2043	-21125	-1816	-22890	28546	-24982	-348	-25684	23183	-25045	-1317	-23996	27038	-13407	-167	-126	-119	-65	-60	-56	-103	42	-151	20	35	-77	-21	-55	82	-29	-3
1.189167	-156	-759	-5547	-21778	-169	-23254	-5006	-19458	46	-21963	-8035	-21487	-282	-19839	-8318	-16356	-360	1901	2251	-21282	-1787	-22727	28217	-25460	-322	-25271	22645	-23944	-1275	-23389	27445	-14435	-148	-126	-122	-64	-59	-57	-107	39	-147	15	36	-73	-19	-53	85	-27	0
1.190000	-107	-700	-5947	-21978	-88	-22987	-4691	-19617	37	-21593	-7965	-21573	-437	-19633	-8190	-16388	124	2018	2468	-21418	-1291	-22541	27931	-25799	-304	-24766	22273	-22729	-1166	-22824	27803	-15308	-172	-131	-124	-72	-63	-59	-107	39	-154	10	34	-77	-23	-59	79	-32	-6
1.190833	-29	-638	-6333	-22176	-59	-22735	-4372	-19787	133	-21258	-7860	-21614	-428	-19442	-8073	-16401	-13	2110	2679	-21509	-1610	-22317	27707	-25982	-403	-24175	22115	-21425	-1151	-22324	28134	-15999	-149	-126	-122	-66	-64	-57	-109	37	-152	11	34	-76	-18	-59	95	-29	2
1.191667	-43	-562	-6723	-22354	-66	-22458	-4009	-19958	254	-20947	-7709	-21607	-306	-19259	-7972	-16410	-242	2179	2875	-21578	-1367	-22046	27567	-25989	-335	-23515	22180	-20073	-1180	-21909	28438	-16491	-154	-150	-126	-74	-65	-59	-108	35	-153	13	32	-77	-23	-56	78	-34	-5
1.192500	-75	-482	-7103	-22520	-45	-22178	-3633	-20133	217	-20675	-7541	-21560	-317	-19089	-7881	-16395	-232	2222	3062	-21620	-1179	-21717	27521	-25809	-239	-22790	22482	-18709	-1092	-21586	28727	-16800	-151	-130	-126	-69	-65	-60	-108	37	-152	13	29	-88	-25	-60	80	-26	-3
1.193333	-74	-393	-7472	-22669	29	-21888	-3229	-20305	196	-20460	-7322	-21472	-333	-18927	-7799	-16373	-160	2263	3226	-21641	-1028	-21326	27570	-25448	-294	-22015	23015	-17389	-1064	-21350	29013	-16935	-146	-127	-96	-68	-64	-59	-108	39	-153	16	33	-75	-23	-61	79	-31	0
1.194167	-59	-293	-7821	-22791	93	-21585	-2814	-20470	149	-20232	-7066	-21347	-300	-18768	-7717	-16328	16	2275	3378	-21646	-762	-20860	27718	-24914	-334	-21209	23757	-16140	-1044	-21189	29304	-16924	-151	-126	-120	-65	-63	-57	-104	40	-146	18	35	-83	-24	-56	84	-29	0
1.195000	-42	-187	-8153	-22892	142	-21276	-2383	-20625	183	-20056	-6769	-21188	-301	-18614	-7635	-16271	-159	2263	3506	-21624	-855	-20329	27946	-24231	-299	-20388	24677	-15011	-956	-21092	29603	-16806	-158	-126	-119	-65	-65	-56	-102	41	-152	20	37	-73	-21	-55	85	-28	1
1.195833	-51	-72	-8453	-22982	114	-20960	-1951	-20767	188	-19909	-6445	-21011	-397	-18458	-7548	-16201	-153	2233	3620	-21602	-204	-19729	28237	-23424	-279	-19567	25722	-14032	-894	-21037	29905	-16622	-150	-125	-120	-63	-61	-57	-107	41	-151	20	38	-73	-22	-62	84	-29	1
1.196667	-76	50	-8729	-23047	187	-20642	-1520	-20881	151	-19777	-6093	-20804	-266	-18300	-7451	-16114	68	2181	3710	-21578	-473	-19075	28555	-22524	-256	-18757	26855	-13227	-821	-20996	30227	-16414	-146	-125	-116	-64	-62	-59	-103	67	-149	20	40	-75	-18	-56	84	-28	3
1.197500	-69	181	-8970	-23092	155	-20324	-1092	-20989	137	-19664	-5724	-20593	-247	-18143	-7334	-16019	-427	2111	3789	-21563	-689	-18367	28885	-21569	-270	-17964	28015	-12618	-889	-20942	30543	-16231	-146	-128	-122	-64	-61	-57	-103	42	-149	17	34	-74	-19	-57	84	-28	3
1.198333	-127	317	-9181	-23123	196	-20005	-667	-21062	60	-19556	-5340	-20368	-421	-17980	-7199	-15918	-52	2021	3848	-21540	211	-17621	29184	-20579	-323	-17205	29138	-12221	-999	-20847	30847	-16110	-148	-128	-126	-66	-67	-60	-110	36	-159	16	37	-77	-27	-61	79	-34	-4
1.199167	-122	463	-9351	-23140	137	-19686	-277	-21108	77	-19448	-4954	-20140	-310	-17817	-7044	-15813	-296	1922	3909	-21542	-78	-16840	29437	-19604	-304	-16478	30163	-12008	-925	-20684	31129	-16077	-152	-126	-125	-66	-62	-58	-107	42	-152	20	52	-76	-22	-60	81	-31	-3
1.200000	-116	614	-9496	-23134	77	-19374	102	-21120	32	-19332	-4566	-19905	-189	-17651	-6865	-15702	-287	1809	3966	-21536	-25	-16051	29598	-18679	-271	-15806	31045	-11998	-855	-20433	31376	-16162	-149	-130	-125	-64	-64	-59	-108	37	-151	17	37	-77	-22	-57	84	-32	0
1.200833	-173	768	-9577	-23122	82	-19070	460	-21097	-25	-19210	-4198	-19682	-186	-17486	-6661	-15601	-179	1679	4028	-21557	265	-15266	29649	-17832	-279	-15148	31743	-12169	-859	-20077	31563	-16386	-148	-122	-124	-65	-60	-57	-107	41	-149	17	36	-74	-22	-55	82	-30	-19
1.201667	-170	922	-9627	-23099	163	-18782	762	-21041	-11	-19077	-3850	-19466	-95	-17327	-6437	-15502	-218	1538	4092	-21590	4	-14504	29556	-17095	-266	-14548	32215	-12495	-810	-19599	31675	-16746	-127	-125	-125	-64	-58	-55	-108	39	-151	17	38	-74	-24	-58	81	-27	0
1.202500	-150	1072	-9637	-23064	87	-18510	1075	-20959	-10	-18932	-3526	-19256	-254	-17182	-6205	-15425	-459	1387	4175	-21635	-53	-13780	29314	-16479	-198	-13979	32442	-12956	-749	-19007	31697	-17246	-148	-127	-122	-63	-62	-56	-105	42	-148	18	41	-75	-22	-53	84	-30	1
1.203333	-200	1213	-9605	-23022	130	-18265	1329	-20845	-30	-18770	-3243	-19063	-180	-17046	-5963	-15365	81	1222	4282	-21707	741	-13104	28897	-16009	-111	-13451	32392	-13498	-687	-18310	31610	-17856	-147	-126	-118	-62	-60	-58	-104	41	-149	19	36	-78	-19	-53	84	-29	3
1.204167	-181	1344	-9532	-22975	125	-18036	1543	-20701	-43	-18613	-3001	-18886	-134	-16931	-5720	-15329	-11	1058	4401	-21792	433	-12491	28307	-15684	-91	-12959	32064	-14129	-728	-17507	31393	-18559	-147	-128	-122	-66	-61	-60	-115	40	-149	13	35	-90	-21	-58	82	-30	-4
1.205000	-129	1457	-9417	-22912	96	-17839	1713	-20542	-45	-18451	-2809	-18722	-38	-16841	-5492	-15317	-22	850	4555	-21889	334	-11946	27547	-15508	-57	-12494	31461	-14773	-792	-16636	31047	-19315	-149	-128	-126	-66	-63	-58	-108	39	-152	17	29	-81	-23	-59	80	-31	0
1.205833	-125	1553	-9258	-22859	136	-17671	1842	-20357	-93	-18279	-2665	-18571	119	-16773	-5281	-15328	200	652	4736	-21999	433	-11479	26634	-15474	-4	-12064	30614	-15410	-694	-15718	30557	-20094	-150	-129	-124	-68	-66	-61	-109	39	-152	16	33	-92	-30	-59	81	-30	0
1.206667	-143	1629	-9049	-22787	154	-17527	1925	-20159	-163	-18112	-2576	-18435	-12	-16728	-5094	-15370	166	432	4949	-22115	377	-11085	25587	-15562	-36	-11656	29525	-16022	-648	-14777	29921	-20837	-141	-129	-124	-72	-66	-62	-112	34	-154	13	30	-82	-24	-62	78	-32	-4
1.207500	-162	1673	-8801	-22716	103	-17419	1964	-19960	-164	-17954	-2539	-18307	-148	-16714	-4939	-15438	157	205	5192	-22236	348	-10765	24431	-15756	-48	-11266	28242	-16568	-661	-13855	29150	-21501	-150	-130	-121	-67	-65	-62	-109	39	-151	16	38	-77	-24	-62	80	-33	-1
1.208333	-156	1692	-8495	-22625	10	-17353	1958	-19743	-213	-17803	-2549	-18193	-94	-16720	-4828	-15530	1	-36	5475	-22358	56	-10516	23187	-16035	-35	-10901	26805	-17040	-568	-12991	28252	-22036	-149	-127	-121	-67	-66	-59	-109	40	-153	16	30	-77	-28	-58	80	-30	5
1.209167	-179	1681	-8158	-22535	-11	-17274	1913	-19524	-266	-17670	-2613	-18085	-84	-16714	-4765	-15645	-112	-294	5780	-22485	477	-10326	21890	-16380	-72	-10566	25267	-17421	-645	-12205	27232	-22406	-153	-126	-120	-64	-64	-57	-109	38	-151	15	34	-79	-22	-58	82	-28	-1
1.210000	-173	1636	-7769	-22433	43	-17263	1826	-19308	-251	-17551	-2725	-17987	8	-16813	-4760	-15782	248	-562	6116	-22607	389	-10189	20579	-16763	-104	-10255	23687	-17715	-766	-11540	26111	-22571	-125	-128	-119	-65	-62	-57	-108	40	-150	11	33	-75	-18	-58	81	-31	-1
1.210833	-176	1553	-7330	-22319	-7	-17223	1690	-19094	-378	-17455	-2874	-17893	64	-16885	-4805	-15939	-424	-848	6485	-22727	-187	-10101	19282	-17160	-103	-9976	22118	-17881	-667	-11012	24909	-22501	-148	-126	-118	-65	-61	-59	-112	38	-151	16	32	-75	-19	-63	82	-30	-1
1.211667	-201	1441	-6835	-22192	51	-17219	1519	-18885	-353	-17372	-3074	-17807	51	-16973	-4919	-16105	-72	-1136	6874	-22843	689	-10045	18037	-17546	-44	-9732	20604	-17969	-484	-10645	23650	-22178	-149	-127	-137	-67	-62	-62	-105	36	-151	15	33	-75	-23	-60	80	-31	0
1.212500	-206	1297	-6335	-22072	25	-17232	1312	-18684	-296	-17307	-3300	-17722	27	-17062	-5080	-16277	22	-1434	7286	-22956	193	-10018	16873	-17912	-60	-9533	19179	-17963	-318	-10447	22379	-21594	-150	-127	-124	-64	-62	-61	-109	33	-151	13	25	-75	-25	-60	77	-32	-1
1.213333	-190	1121	-5782	-21937	8	-17240	1075	-18487	-412	-17255	-3559	-17645	-26	-17152	-5299	-16458	-211	-1740	7711	-23061	199	-10011	15813	-18239	-51	-9385	17896	-17881	-362	-10421	21108	-20758	-155	-127	-120	-66	-64	-59	-109	36	-156	16	30	-75	-25	-60	79	-33	-5
1.214167	-183	921	-5193	-21796	4	-17246	795	-18305	-383	-17209	-3847	-17567	-134	-17229	-5564	-16632	-228	-2038	8154	-23160	373	-10018	14874	-18523	-52	-9293	16780	-17738	-275	-10576	19869	-19675	-149	-126	-119	-64	-59	-60	-107	34	-152	15	32	-74	-22	-57	85	-29	0
1.215000	-239	697	-4572	-21644	68	-17244	490	-18120	-291	-17162	-4145	-17492	-110	-17286	-5877	-16801	-213	-2339	8613	-23254	303	-10041	14081	-18753	-108	-9265	15852	-17549	-40	-10895	18690	-18378	-150	-130	-120	-67	-64	-61	-108	38	-153	15	34	-75	-19	-59	82	-30	0
1.215833	-228	453	-3934	-21498	-19	-17227	153	-17950	-307	-17119	-4468	-17425	-43	-17328	-6223	-16962	-565	-2634	9089	-23343	-17	-10081	13441	-18937	-212	-9311	15099	-17339	7	-11359	17582	-16873	-152	-126	-118	-67	-63	-59	-103	36	-151	18	30	-77	-22	-56	84	-28	-1
1.216667	-187	196	-3272	-21314	4	-17180	-197	-17779	-286	-17056	-4797	-17360	-17	-17314	-6594	-17110	92	-2917	9559	-23428	542	-10137	12954	-19076	-136	-9429	14536	-17113	106	-11954	16573	-15227	-150	-110	-125	-66	-62	-57	-80	38	-150	21	34	-73	-22	-55	85	-29	0
1.217500	-227	-67	-2611	-21192	32	-17108	-574	-17616	-320	-16983	-5146	-17298	26	-17267	-6987	-17241	190	-3173	10041	-23509	338	-10218	12589	-19184	-15	-9634	14150	-16891	120	-12647	15680	-13485	-148	-126	-119	-65	-62	-56	-101	17	-151	19	36	-80	-19	-55	85	-30	1
1.218333	-221	-342	-1946	-21044	-44	-17007	-948	-17459	-308	-16882	-5496	-17248	2	-17173	-7386	-17362	-80	-3432	10514	-23589	198	-10332	12425	-19274	-23	-9918	13923	-16689	146	-13411	14910	-11691	-147	-126	-120	-69	-63	-57	-102	40	-147	20	36	-74	-23	-56	81	-29	0
1.219167	-201	-615	-1295	-20902	-74	-16870	-1382	-17309	-235	-16738	-5851	-17203	24	-17030	-7791	-17468	121	-3655	10983	-23670	354	-10485	12367	-19352	-118	-10291	13823	-16521	250	-14214	14268	-9898	-151	-122	-119	-64	-63	-57	-102	39	-158	20	35	-95	-25	-56	82	-30	0
1.220000	-150	-887	-645	-20770	-56	-16693	-1804	-17158	-262	-16593	-6206	-17168	-34	-16831	-8188	-17554	67	-3857	11449	-23747	205	-10690	12420	-19437	-202	-10741	13814	-16395	435	-15026	13751	-8155	-153	-125	-120	-65	-65	-59	-103	39	-149	22	38	-72	-25	-55	85	-28	0
1.220833	-117	-1147	-39	-20644	-52	-16475	-2230	-17007	-287	-16391	-6558	-17146	-133	-16578	-8576	-17603	178	-4029	11901	-23824	308	-10954	12571	-19549	-187	-11268	13891	-16290	464	-15818	13354	-6505	-146	-124	-118	-63	-61	-60	-101	41	-142	42	37	-73	-23	-53	87	-28	1
1.221667	-60	-1426	550	-20535	-49	-16229	-2660	-16859	-326	-16151	-6911	-17132	-96	-16270	-8949	-17688	219	-4170	12332	-23903	180	-11283	12801	-19700	-166	-11864	13995	-16247	532	-16560	13068	-4962	-145	-126	-120	-63	-61	-57	-103	42	-150	20	39	-70	-18	-53	85	-28	-1
1.222500	-84	-1648	1097	-20438	-57	-15928	-3091	-16718	-227	-15871	-7258	-17130	-67	-15913	-9314	-17738	-350	-4281	12740	-23977	165	-11690	13078	-19906	-229	-12526	14107	-16231	957	-17230	12882	-3673	-147	-124	-119	-64	-60	-59	-103	43	-148	21	37	-73	-17	-58	89	-30	5
1.223333	-153	-1875	1605	-20356	-19	-15602	-3513	-16579	-319	-15548	-7595	-17142	-19	-15508	-9639	-17782	71	-4358	13118	-24050	312	-12177	13382	-20171	-224	-13236	14196	-16264	1091	-17803	12783	-2549	-148	-126	-122	-66	-62	-61	-107	38	-148	16	34	-74	-24	-57	84	-32	-1
1.224167	-109	-2094	2063	-20294	-12	-15241	-3935	-16446	-443	-15195	-7923	-17172	-65	-15070	-9952	-17820	-148	-4407	13455	-24122	-580	-12746	13696	-20503	-183	-13980	14242	-16326	833	-18265	12752	-1659	-151	-129	-120	-63	-51	-58	-105	59	-151	17	36	-76	-22	-57	78	-35	0
1.225000	-96	-2297	2481	-20243	-16	-14856	-4338	-16317	-368	-14806	-8236	-17205	-135	-14599	-10240	-17851	-14	-4414	13756	-24194	347	-13394	13995	-20901	-131	-14742	14219	-16414	719	-18609	12764	-992	-152	-130	-121	-70	-65	-60	-111	38	-155	17	33	-79	-24	-57	79	-33	-4
1.225833	-134	-2478	2846	-20208	-28	-14448	-4720	-16188	-356	-14390	-8531	-17248	-30	-14106	-10508	-17882	162	-4389	14005	-24259	346	-14104	14270	-21370	-138	-15509	14128	-16517	508	-18829	12807	-557	-153	-128	-120	-67	-63	-59	-104	38	-150	17	34	-76	-25	-58	78	-25	-4
1.226667	-87	-2648	3161	-20186	-10	-14027	-5081	-16069	-329	-13961	-8807	-17302	63	-13596	-10753	-17909	-60	-4328	14207	-24322	212	-14874	14496	-21894	-193	-16254	13959	-16622	257	-18924	12867	-349	-148	-127	-120	-67	-83	-59	-107	39	-152	16	35	-78	-22	-57	80	-33	0
1.227500	-101	-2800	3423	-20182	-90	-13603	-5413	-15958	-264	-13515	-9061	-17369	-92	-13084	-10976	-17938	-93	-4243	14346	-24378	250	-15684	14662	-22459	-245	-16972	13703	-16728	223	-18904	12916	-348	-151	-128	-124	-66	-60	-58	-105	17	-148	16	33	-75	-16	-58	81	-30	0
1.228333	-171	-2939	3635	-20194	-44	-13178	-5723	-15857	-341	-13069	-9294	-17437	-88	-12586	-11183	-17962	21	-4100	14418	-24430	278	-16522	14753	-23068	-245	-17648	13380	-16813	110	-18775	12950	-531	-146	-127	-124	-66	-60	-56	-107	42	-152	15	33	-77	-18	-58	82	-31	1
1.229167	-151	-3061	3798	-20220	-46	-12761	-6001	-15768	-331	-12636	-9497	-17514	-117	-12107	-11369	-17990	-307	-3935	14423	-24476	-247	-17362	14770	-23684	-230	-18248	12992	-16873	-7	-18551	12945	-867	-150	-130	-122	-65	-61	-56	-107	42	-154	13	35	-76	-19	-56	84	-30	-3
1.230000	-155	-3170	3913	-20262	-127	-12370	-6248	-15688	-319	-12228	-9679	-17592	-354	-11664	-11539	-18017	124	-3731	14356	-24517	374	-18185	14706	-24302	-167	-18774	12558	-16905	-14	-18260	12903	-1325	-151	-128	-121	-65	-64	-59	-103	40	-151	19	32	-79	-19	-57	84	-32	-1
1.230833	-201	-3265	3985	-20315	-52	-11993	-6460	-15622	-210	-11838	-9829	-17672	-322	-11244	-11695	-18043	402	-3498	14219	-24556	299	-18971	14561	-24903	-229	-19205	12090	-16899	-148	-17903	12809	-1879	-150	-127	-122	-66	-60	-59	-104	39	-150	10	30	-77	-18	-56	80	-28	1
1.231667	-205	-3347	4020	-20378	-28	-11643	-6643	-15574	-80	-11490	-9953	-17757	-129	-10895	-11839	-18068	-120	-3216	14014	-24587	-3	-19703	14336	-25464	-280	-19544	11606	-16853	-179	-17495	12661	-2485	-150	-130	-125	-68	-66	-66	-110	36	-156	12	29	-82	-27	-64	76	-33	-6
1.232500	-195	-3415	4013	-20456	-42	-11337	-6796	-15531	30	-11184	-10049	-17840	-97	-10590	-11960	-18086	122	-2906	13746	-24614	146	-20346	14053	-25959	-321	-19772	11116	-16759	-156	-17085	12471	-3104	-153	-135	-124	-69	-67	-64	-105	38	-153	10	16	-81	-22	-60	78	-34	-4
1.233333	-143	-3459	3979	-20538	-65	-11062	-6916	-15498	114	-10912	-10117	-17921	-183	-10335	-12065	-18094	175	-2555	13423	-24635	-108	-20892	13704	-26376	-344	-19896	10652	-16622	-251	-16662	12233	-3708	-151	-130	-120	-68	-62	-62	-107	37	-153	16	28	-80	-26	-60	79	-31	0
1.234167	-122	-3491	3905	-20627	-112	-10822	-7007	-15482	-5	-10686	-10158	-17990	-302	-10142	-12158	-18093	46	-2174	13049	-24654	-33	-21326	13308	-26702	-328	-19903	10226	-16442	-298	-16241	11957	-4265	-152	-128	-117	-65	-62	-76	-105	40	-151	17	33	-77	-21	-57	80	-30	0
1.235000	-112	-3505	3805	-20721	-52	-10622	-7074	-15474	-94	-10531	-10180	-18059	-435	-10009	-12239	-18078	207	-1755	12635	-24663	-80	-21640	12883	-26915	-337	-19813	9848	-16226	-314	-15851	11647	-4758	-150	-125	-119	-63	-62	-59	-100	40	-151	17	36	-77	-21	-56	84	-30	1
1.235833	-127	-3501	3679	-20824	-55	-10466	-7120	-15475	22	-10421	-10181	-18125	-361	-9934	-12308	-18053	-238	-1308	12159	-24678	-373	-21814	12434	-27015	-214	-19622	9530	-15979	-412	-15479	11312	-5173	-149	-125	-118	-61	-64	-59	-105	42	-151	18	30	-76	-9	-55	81	-27	0
1.236667	-153	-3474	3529	-20933	-103	-10345	-7147	-15481	23	-10357	-10171	-18181	-263	-9916	-12371	-18013	-85	-828	11723	-24685	-136	-21856	11987	-26988	-132	-19348	9277	-15708	-492	-15148	10961	-5487	-150	-130	-121	-61	-62	-59	-101	41	-149	18	38	-75	-25	-55	84	-30	-1
1.237500	-228	-3428	3353	-21047	-79	-10264	-7164	-15499	-55	-10338	-10152	-18232	-338	-9926	-12418	-17957	-323	-328	11254	-24691	-976	-21774	11546	-26839	-270	-18996	9097	-15421	-456	-14858	10618	-5706	-150	-125	-120	-62	-63	-58	-101	40	-153	16	42	-74	-26	-53	85	-28	0
1.238333	-222	-3357	3157	-21170	-79	-10211	-7166	-15520	-4	-10364	-10123	-18280	-390	-10033	-12461	-17889	-558	187	10791	-24698	-360	-21560	11136	-26564	-272	-18583	8978	-15122	-415	-14611	10286	-5833	-151	-126	-118	-62	-65	-58	-101	41	-153	18	37	-75	-21	-55	86	-42	-6
1.239167	-163	-3266	2941	-21287	-78	-10196	-7166	-15545	102	-10426	-10094	-18323	-348	-10156	-12497	-17801	-380	716	10345	-24704	-321	-21234	10762	-26176	-251	-18120	8946	-14831	-408	-14400	9982	-5879	-150	-121	-121	-62	-61	-58	-103	36	-151	15	37	-75	-24	-55	81	-25	1
1.240000	-196	-3125	2708	-21441	-162	-10203	-7162	-15570	55	-10514	-10072	-18357	-379	-10319	-12533	-17703	-530	1256	9927	-24707	-508	-20806	10440	-25682	-314	-17627	8966	-14549	-293	-14236	9713	-5852	-154	-131	-120	-63	-64	-57	-103	40	-153	18	34	-76	-25	-57	82	-30	-5
1.240833	-260	-3003	2456	-21547	-213	-10232	-7160	-15598	-112	-10629	-10052	-18388	-379	-10506	-12589	-17588	-361	1798	9552	-24705	-385	-20290	10184	-25081	-281	-17114	9049	-14279	-358	-14096	9495	-5780	-150	-125	-118	-65	-63	-59	-101	40	-150	22	33	-78	-21	-52	88	-26	-4
1.241667	-291	-2824	2192	-21678	-83	-10255	-7153	-15621	-90	-10758	-10041	-18408	-219	-10717	-12598	-17455	-262	2340	9220	-24700	-419	-19702	9995	-24408	-260	-16599	9178	-14030	-454	-13989	9341	-5695	-151	-128	-119	-63	-64	-58	-101	40	-154	19	37	-73	-22	-53	87	-28	-4
1.242500	-275	-2632	1918	-21809	-102	-10340	-7157	-15647	-29	-10899	-10045	-18419	-144	-10944	-12634	-17311	-473	2887	8950	-24690	-894	-19064	9881	-23670	-342	-16090	9350	-13814	-462	-13909	9253	-5614	-150	-125	-115	-64	-61	-58	-98	41	-148	20	38	-79	-22	-53	86	-25	1
1.243333	-263	-2408	1629	-21945	-114	-10415	-7163	-15675	-181	-11046	-10057	-18430	-277	-11184	-12675	-17159	-344	3388	8731	-24680	-488	-18387	9845	-22881	-334	-15599	9553	-13635	-360	-13845	9242	-5573	-147	-124	-120	-62	-59	-58	-99	42	-148	17	39	-72	-18	-53	86	-31	2
1.244167	-254	-2160	1336	-22091	-16	-10504	-7180	-15706	-369	-11207	-10091	-18434	-267	-11432	-12727	-17003	78	3880	8566	-24659	-303	-17689	9880	-22068	-263	-15144	9779	-13495	-256	-13801	9309	-5595	-149	-130	-119	-66	-63	-51	-104	37	-152	16	37	-77	-24	-57	85	-28	-6
1.245000	-286	-1898	1027	-22241	-145	-10602	-7206	-15736	-354	-11350	-10141	-18429	-119	-11675	-12781	-16842	-14	4342	8461	-24639	-593	-16993	9989	-21237	-267	-14723	10018	-13394	-276	-13765	9452	-5712	-152	-126	-120	-66	-64	-60	-109	38	-152	18	36	-74	-24	-58	80	-31	-4
1.245833	-282	-1610	722	-22388	-138	-10705	-7233	-15772	-194	-11501	-10208	-18423	-52	-11914	-12839	-16679	136	4776	8407	-24604	-484	-16303	10166	-20432	-229	-14334	10264	-13332	-315	-13727	9681	-5932	-150	-126	-121	-66	-62	-59	-107	39	-149	19	35	-77	-23	-59	84	-29	3
1.246667	-248	-1298	413	-22541	-156	-10791	-7269	-15804	-57	-11637	-10280	-18408	-52	-12150	-12923	-16511	80	5174	8398	-24566	-446	-15636	10395	-19634	-202	-13984	10516	-13310	-277	-13690	9982	-6277	-148	-125	-120	-64	-62	-62	-105	40	-150	19	36	-72	-23	-59	82	-29	1
1.247500	-232	-974	104	-22698	-193	-10927	-7315	-15842	-53	-11773	-10376	-18389	-73	-12396	-13005	-16352	46	5533	8428	-24526	-342	-14993	10674	-18872	-165	-13666	10762	-13325	-205	-13645	10342	-6761	-148	-127	-119	-92	-62	-59	-109	61	-150	17	34	-76	-22	-61	81	-30	-1
1.248333	-236	-639	-181	-22859	-143	-11051	-7366	-15885	-46	-11901	-10478	-18360	45	-12592	-13095	-16198	281	5846	8477	-24464	-266	-14387	10984	-18147	-154	-13380	11000	-13377	-165	-13589	10767	-7382	-151	-129	-121	-68	-66	-63	-111	36	-152	17	29	-76	-24	-60	82	-33	-4
1.249167	-231	-294	-506	-23022	-158	-11178	-7418	-15932	-14	-12023	-10591	-18326	283	-12795	-13194	-16058	-4	6121	8547	-24399	-362	-13809	11322	-17474	-138	-13113	11236	-13458	-172	-13517	11235	-8136	-148	-126	-119	-65	-60	-46	-107	38	-149	19	33	-73	-21	-59	80	-32	0
1.250000	-231	62	-800	-23192	-138	-11312	-7473	-15983	28	-12150	-10709	-18287	229	-12981	-13296	-15924	42	6354	8621	-24327	84	-13280	11663	-16859	-99	-12862	11458	-13555	-164	-13427	11734	-9013	-148	-127	-119	-65	-64	-60	-107	38	-152	18	37	-76	-19	-57	82	-28	-15
1.250833	-204	426	-1086	-23365	13	-11453	-7531	-16035	-19	-12269	-10829	-18246	67	-13166	-13406	-15805	4	6544	8696	-24250	-667	-12781	12003	-16299	-95	-12618	11669	-13699	-6	-13307	12251	-10009	-149	-127	-121	-78	-63	-58	-135	40	-151	17	71	-74	-21	-58	81	-32	-5
1.251667	-201	790	-1342	-23526	-64	-11604	-7593	-16097	36	-12393	-10961	-18193	108	-13318	-13520	-15703	-307	6693	8738	-24163	-506	-12324	12318	-15818	-64	-12359	11869	-13852	1	-13160	12774	-11096	-152	-129	-121	-67	-63	-60	-108	37	-153	16	34	-75	-23	-57	80	-32	-4
1.252500	-201	1150	-1632	-23728	-96	-11763	-7658	-16161	105	-12517	-11085	-18137	143	-13479	-13638	-15619	98	6803	8761	-24076	81	-11900	12607	-15361	-101	-12115	12059	-14016	-124	-12993	13280	-12246	-153	-131	-120	-65	-66	-60	-105	26	-151	18	8	-76	-26	-59	81	-33	-3
1.253333	-167	1510	-1896	-23921	-59	-11933	-7722	-16225	52	-12646	-11211	-18078	-58	-13600	-13753	-15545	44	6883	8753	-23987	-303	-11502	12847	-14974	-75	-11844	12230	-14193	-90	-12781	13766	-13429	-150	-131	-122	-65	-62	-62	-108	39	-152	15	33	-76	-22	-59	81	-33	-3
[truncated: 10,495 more rows]
[truncated: 15 more columns]
