# Supplementary material for: Novel Methods for Surface EMG Analysis and Exploration Based on Multi-Modal Gaussian Mixture Models
Source: PLoS One. 2016 Jun 30;11(6):e0157239. doi: 10.1371/journal.pone.0157239 (PMC4928879; doi:10.1371/journal.pone.0157239)
Supplement: S2 File — (ZIP) [file pone.0157239.s002.zip › Haf_horses_walk_data/Haf_h13_w2_kin.trc]

PathFileType	4	(X/Y/Z)	D:\Users\zsoldosr\Desktop\HaflingerProjektEMGBiopsy\RawData\M2\Susannew2r.trc
DataRate	CameraRate	NumFrames	NumMarkers	Units	OrigDataRate	OrigDataStartFrame	OrigNumFrames
120.00	120.00	1200	7	mm	120.00	1	1200
Frame#	Time	Head			Withers			Sacrum			HFL			HFR			HHL			HHR
		X1	Y1	Z1	X2	Y2	Z2	X3	Y3	Z3	X4	Y4	Z4	X5	Y5	Z5	X6	Y6	Z6	X7	Y7	Z7
1	0.000	890.69110	400.88394	1432.23584	-243.08598	493.16895	1318.11230	-1150.02966	419.23389	1268.48230				-309.34314	265.51788	9.70799	-1258.48804	648.34076	-6.54815	-808.59155	326.50824	72.54179
2	0.008	889.61908	403.24973	1434.42273	-243.05540	493.31290	1318.30408	-1150.28296	419.98303	1267.69067				-320.41452	266.17480	10.60213	-1271.68494	649.66223	-6.38843	-782.30005	323.81845	73.19078
3	0.017	888.64752	405.56506	1436.52405	-243.07039	493.35025	1318.51257	-1150.60754	420.75961	1266.87170				-331.04532	266.70639	11.73485	-1284.88562	651.15784	-6.17225	-756.51770	320.32492	73.41314
4	0.025	887.85040	407.78619	1438.47363	-243.16705	493.20993	1318.73401	-1151.06396	421.59573	1265.99756				-340.86780	267.04059	13.36066	-1298.07349	653.01074	-5.84924	-731.69904	315.47858	72.84492
5	0.033	887.26379	409.89044	1440.23047	-243.36839	492.87363	1318.93701	-1151.69263	422.51028	1265.02905				-349.44855	267.25772	15.65911	-1311.19019	655.35004	-5.36193	-708.19373	308.96246	71.24246
6	0.042	886.89301	411.87982	1441.77502	-243.68575	492.36841	1319.07092	-1152.50745	423.49313	1263.91455				-356.09680	267.60040	18.60238	-1324.19629	657.90771	-4.80659	-686.27271	300.56284	68.48883
7	0.050	886.72565	413.77130	1443.10474	-244.12166	491.74304	1319.08044	-1153.48486	424.50949	1262.61230				-359.93347	268.36356	21.93246	-1337.13135	660.03015	-4.46911	-666.23926	290.12378	64.53165
8	0.058	886.73907	415.58423	1444.22498	-244.67189	491.04410	1318.91882	-1154.56067	425.50604	1261.09631				-360.22296	269.73694	25.38847	-1350.05615	661.41321	-4.44801	-648.50269	277.56244	59.30738
9	0.067	886.90106	417.33249	1445.14246	-245.32971	490.30228	1318.55701	-1155.65234	426.41367	1259.32947				-356.49820	271.67279	29.15438	-1362.97815	662.49640	-4.44846	-633.56299	262.93234	52.71684
10	0.075	887.17743	419.01895	1445.86536	-246.08678	489.53281	1317.98828	-1156.68567	427.15930	1257.25378				-348.21515	273.94983	33.99961	-1375.85852	663.70251	-4.28154	-621.96344	246.55331	44.65810
11	0.083	887.54736	420.62897	1446.40906	-246.92036	488.73999	1317.22876	-1157.60315	427.69531	1254.83215				-334.63577	276.47748	40.55473	-1388.65979	664.72430	-4.26926	-614.22461	229.20499	35.12125
12	0.092	888.01031	422.13306	1446.79504	-247.77844	487.91321	1316.31042	-1158.36462	428.01694	1252.09009				-315.50037	279.49603	48.35174	-1401.39526	665.17627	-4.69402	-610.78485	212.30106	24.42151
13	0.100	888.57422	423.50369	1447.04797	-248.58104	487.02518	1315.26599	-1158.91357	428.09756	1249.08679				-291.63416	283.42438	55.91765	-1414.12976	665.46301	-5.18727	-611.97473	197.81535	13.57331
14	0.108	889.24420	424.72589	1447.19495	-249.23920	486.04337	1314.11414	-1159.13525	427.78769	1245.85608				-264.58987	288.59927	61.86663	-1426.90649	666.26733	-5.17941	-617.87903	187.65292	4.33940
15	0.117	890.02008	425.79398	1447.26892	-249.68207	484.93851	1312.85449	-1158.90283	426.85364	1242.45386				-235.82034	295.15298	65.73305	-1439.68201	667.46527	-4.74898	-627.91382	182.54326	-1.69480
16	0.125	890.89154	426.70346	1447.31018	-249.87929	483.68851	1311.47363	-1158.19165	425.14713	1239.05359				-206.27859	303.01459	67.91583	-1452.33081	668.41284	-4.40571	-640.55188	181.45461	-4.35592
17	0.133	891.82849	427.44315	1447.36328	-249.84460	482.29041	1309.96497	-1157.10571	422.68430	1235.88220				-176.53958	311.96973	69.13860	-1464.71631	669.24939	-4.06606	-653.96155	182.38422	-4.85387
18	0.142	892.77820	427.99503	1447.47217	-249.61838	480.76520	1308.34753	-1155.77979	419.56729	1233.05371				-146.96985	321.70801	70.02182	-1476.73926	670.86804	-3.02449	-667.08374	183.70168	-4.63167
19	0.150	893.67493	428.34845	1447.67529	-249.24272	479.14474	1306.66956	-1154.29602	415.91434	1230.55457	138.60732	699.72968	6.56888	-117.70401	331.88141	70.95554	-1488.28931	673.58081	-0.95200	-679.82501	184.72908	-4.54173
20	0.158	894.45819	428.50763	1448.00415	-248.74896	477.46207	1304.99194	-1152.70691	411.89899	1228.37537	126.00271	700.08105	6.04423	-88.61729	342.20715	72.09666	-1499.24011	676.77502	1.81432	-692.42163	185.48016	-4.78358
21	0.167	895.08453	428.47778	1448.48157	-248.16104	475.75143	1303.36816	-1151.09363	407.80554	1226.57910	113.47205	700.49689	5.61107	-59.42723	352.48859	73.38681	-1509.54980	679.81396	4.92909	-704.99432	186.16539	-5.18547
22	0.175	895.52704	428.24835	1449.12244	-247.49791	474.04218	1301.83276	-1149.56726	403.99942	1225.25488	100.94374	701.00360	5.32260	-29.82773	362.52768	74.65528	-1519.33594	682.48779	8.41256	-717.54993	186.89156	-5.51445
23	0.183	895.77209	427.79739	1449.93420	-246.76964	472.35522	1300.39905	-1148.21948	400.82541	1224.44641	88.40834	701.57068	5.12710	0.38586	372.07300	75.78638	-1528.81335	684.65942	12.42990	-730.07800	187.65369	-5.67814
24	0.192	895.81952	427.11499	1450.91858	-245.97934	470.71121	1299.06348	-1147.07678	398.49402	1224.11536	76.17659	702.14093	4.85664	31.23694	380.81464	76.80066	-1538.09583	686.09857	17.12981	-742.58234	188.42886	-5.74727
25	0.200	895.68250	426.22437	1452.07410	-245.13071	469.13196	1297.81531	-1146.09082	397.01239	1224.15088	64.58932	702.72424	4.38622	62.63510	388.36975	77.78439	-1547.01782	686.71161	22.69146	-755.08386	189.21315	-5.82854
26	0.208	895.38306	425.17642	1453.39771	-244.22931	467.63129	1296.64490	-1145.15820	396.19363	1224.42200	53.37538	703.46185	3.84313	94.51907	394.32880	78.79238	-1555.05725	686.61774	29.28665	-767.60382	189.99937	-5.95719
27	0.217	894.94263	424.02075	1454.88477	-243.27921	466.21530	1295.54797	-1144.15527	395.74011	1224.83704	41.65704	704.51929	3.54586	126.92648	398.41434	79.79147	-1561.27124	686.02679	37.04551	-780.14001	190.75494	-6.09748
28	0.225	894.37366	422.78601	1456.52673	-242.28427	464.88898	1294.52795	-1142.98291	395.35101	1225.36768	28.79041	705.87122	3.67001	159.97989	400.55820	80.64940	-1564.35205	685.26129	46.15663	-792.67938	191.45885	-6.19550
29	0.233	893.67865	421.48431	1458.30847	-241.25356	463.64954	1293.59753	-1141.61157	394.80154	1226.02539	14.98721	707.23663	4.04622	193.81879	400.76978	81.24300	-1562.97437	684.80408	56.80481	-805.22748	192.13698	-6.23054
30	0.242	892.85748	420.11707	1460.21021	-240.20242	462.48007	1292.77405	-1140.08337	393.97760	1226.81836	1.05121	708.27502	4.31701	228.48187	399.06433	81.59865	-1556.35925	684.93768	68.74598	-817.79517	192.82408	-6.23562
31	0.250	891.91510	418.67630	1462.20825	-239.14603	461.36572	1292.06995	-1138.47583	392.85480	1227.71521	-12.34891	708.87762	4.26585	263.79248	395.58926	81.86700	-1544.85925	685.26904	80.92908	-830.36481	193.52814	-6.26589
32	0.258	890.86584	417.15247	1464.27466	-238.09148	460.31387	1291.48901	-1136.88464	391.42795	1228.64014	-25.13716	709.25867	3.99164	299.38904	390.69360	82.14891	-1530.10083	684.97559	91.76434	-842.91418	194.25098	-6.33332
33	0.267	889.73071	415.54184	1466.37891	-237.03577	459.34808	1291.03040	-1135.40356	389.68933	1229.53369	-37.64952	709.71143	3.75672	334.90424	384.82245	82.39521	-1514.18323	683.46545	99.94084	-855.46710	195.01268	-6.38466
34	0.275	888.53430	413.84753	1468.49170	-235.97153	458.48257	1290.69263	-1134.07556	387.70581	1230.42920	-50.17786	710.35400	3.70315	370.02600	378.38306	82.46359	-1498.34570	680.52570	105.05596	-868.08887	195.83159	-6.35465
35	0.283	887.30603	412.08231	1470.58679	-234.89438	457.70609	1290.47278	-1132.87756	385.65192	1231.44263	-62.83237	711.17322	3.77148	404.34875	371.67221	82.20638	-1482.33582	676.23132	107.55582	-880.82550	196.68745	-6.22942
36	0.292	886.08423	410.26678	1472.64392	-233.80347	456.98901	1290.36365	-1131.76575	383.71133	1232.67920	-75.61707	712.08844	3.82973	437.25732	364.80856	81.53765	-1464.99133	670.93597	108.10767	-893.65942	197.54605	-6.06882
37	0.300	884.91339	408.41968	1474.65417	-232.69714	456.30109	1290.35413	-1130.72876	381.96057	1234.14331	-88.43965	712.92609	3.80166	468.03894	357.69296	80.45293	-1445.27100	664.98877	107.07191	-906.54706	198.41446	-5.95926
38	0.308	883.83893	406.55621	1476.62000	-231.57324	455.62231	1290.42944	-1129.77002	380.33942	1235.69800	-101.21654	713.60510	3.71074	496.10767	350.14569	78.92270	-1422.80627	658.50702	104.56258	-919.48706	199.32616	-5.92521
39	0.317	882.90796	404.70035	1478.54468	-230.43082	454.94363	1290.57507	-1128.83813	378.72577	1237.12671	-114.01385	714.31677	3.64752	521.02496	342.11911	76.75359	-1397.74841	651.65399	100.83355	-932.50647	200.29428	-5.91255
40	0.325	882.17200	402.88849	1480.42175	-229.26588	454.26129	1290.77942	-1127.81482	377.06625	1238.29114	-126.97475	715.31036	3.68047	542.26990	333.68481	73.59714	-1370.31934	644.84833	96.50452	-945.59344	201.30405	-5.85725
41	0.333	881.68463	401.15347	1482.22827	-228.06714	453.56921	1291.03381	-1126.56885	375.43790	1239.22900	-140.14796	716.58405	3.79501	559.17932	324.85818	69.11504	-1340.58740	638.39240	92.34480	-958.70477	202.32324	-5.74850
42	0.342	881.49329	399.51169	1483.92468	-226.81712	452.86020	1291.33167	-1125.03003	373.97061	1240.08179	-153.44554	717.91675	3.93284	571.30328	315.55243	63.20087	-1308.52649	632.16394	88.83920	-971.82764	203.31967	-5.63000
43	0.350	881.62732	397.96967	1485.45923	-225.49438	452.13654	1291.66968	-1123.25549	372.72235	1240.96460	-166.74321	719.13782	4.06542	578.76141	305.66632	56.11954	-1274.11926	625.90900	86.09482	-984.98389	204.27731	-5.54337
44	0.358	882.09265	396.54395	1486.77454	-224.07300	451.41525	1292.04578	-1121.40759	371.65454	1241.92542	-179.99638	720.23578	4.19573	582.14209	295.14755	48.39945	-1237.45508	619.55103	84.09797	-998.19183	205.18982	-5.48067
45	0.367	882.87866	395.26331	1487.81567	-222.52133	450.72043	1292.45361	-1119.61694	370.70807	1242.96667	-193.23363	721.21509	4.31238	582.04749	284.01019	40.53032	-1198.85498	613.19690	82.96074	-1011.44550	206.06041	-5.39879
46	0.375	883.96875	394.12296	1488.54980	-220.80435	450.07278	1292.87964	-1117.87305	369.86340	1244.05200	-206.41957	722.00964	4.37478	578.73578	272.50897	32.79382	-1158.95337	607.07336	82.94100	-1024.72119	206.91589	-5.27287
47	0.383	885.34064	393.03424	1488.99158	-218.89044	449.48523	1293.30664	-1116.07874	369.14941	1245.13599	-219.39989	722.63470	4.34197	572.19666	261.59576	25.49984	-1118.66089	601.26837	84.12563	-1037.99658	207.78702	-5.12722
48	0.392	886.96252	391.85919	1489.18665	-216.76099	448.95770	1293.72095	-1114.18787	368.62811	1246.20935	-232.07088	723.32739	4.25393	562.55933	253.00842	19.38297	-1078.96460	595.55011	86.14577	-1051.25439	208.66336	-5.00000
49	0.400	888.79889	390.50632	1489.16223	-214.41812	448.47131	1294.11719	-1112.23669	368.35715	1247.28369	-244.48833	724.41650	4.31573	550.45856	248.22476	15.36247	-1040.59204	589.62634	88.36726	-1064.48401	209.47856	-4.89368
50	0.408	890.83148	388.97632	1488.90820	-211.88934	447.99612	1294.50171	-1110.25684	368.33984	1248.36206	-256.67371	726.04333	4.82385	537.00861	247.13281	13.61289	-1003.75006	583.34399	90.24732	-1077.68848	210.15948	-4.78880
51	0.417	893.07642	387.33405	1488.39441	-209.22681	447.51028	1294.88721	-1108.18982	368.42953	1249.43530	-268.42950	728.05713	5.97822	523.28931	248.12073	13.26293	-968.20276	576.70892	91.48458	-1090.86218	210.68951	-4.67249
52	0.425	895.57855	385.65845	1487.58765	-206.50287	447.00845	1295.28345	-1105.89783	368.26102	1250.45386	-279.46844	730.19550	7.84732	509.86792	249.50420	13.27196	-933.60669	570.07452	92.04922	-1103.93848	211.10522	-4.52103
53	0.433	898.38910	384.01025	1486.45813	-203.80333	446.50333	1295.69336	-1103.31482	367.46701	1251.28625	-289.62421	732.30725	10.44568	496.80365	250.54904	13.18188	-899.70184	564.15497	92.11517	-1116.81226	211.46490	-4.29673
54	0.442	901.54462	382.42999	1484.98230	-201.21465	446.03116	1296.11938	-1100.56677	366.04404	1251.77576	-298.79987	734.41199	13.69315	483.90082	251.29059	12.94609	-866.28497	559.52698	91.83828	-1129.48108	211.85617	-3.99950
55	0.450	905.05579	380.94586	1483.13940	-198.80739	445.64883	1296.56482	-1097.87402	364.36932	1251.88721	-306.74585	736.58771	17.43003	470.97760	251.93898	12.59428	-833.18970	556.15851	91.16901	-1142.09021	212.37912	-3.69987
56	0.458	908.90228	379.57803	1480.91150	-196.62692	445.42273	1297.02783	-1095.40588	362.89490	1251.75110	-313.02765	738.74231	21.67687	458.03021	252.60167	12.20615	-800.34924	553.62769	89.94877	-1154.76025	213.06763	-3.48875
57	0.467	913.03564	378.34381	1478.28760	-194.69638	445.41260	1297.49524	-1093.27466	361.90979	1251.53906	-317.17310	740.51013	26.73236	445.16858	253.27649	11.88834	-767.87775	551.70404	88.12447	-1167.47668	213.86055	-3.39371
58	0.475	917.39191	377.25272	1475.26978	-193.02457	445.64951	1297.94336	-1091.57593	361.45093	1251.31995	-318.71991	741.47650	32.86518	432.46570	253.89749	11.68587	-736.10907	550.46161	85.71018	-1180.18896	214.67380	-3.35690
59	0.483	921.90668	376.29575	1471.87915	-191.60693	446.12967	1298.34790	-1090.35681	361.34219	1251.03357	-317.20605	741.49127	40.17996	419.90833	254.40904	11.55460	-705.53436	549.95184	82.59415	-1192.89636	215.46268	-3.28968
60	0.492	926.52783	375.45416	1468.15466	-190.42181	446.83398	1298.69165	-1089.55884	361.36514	1250.57983	-312.14728	740.70172	48.87740	407.43884	254.84589	11.38859	-676.63196	549.97028	78.49868	-1205.62183	216.21356	-3.15216
61	0.500	931.22491	374.71646	1464.14417	-189.43506	447.74374	1298.96570	-1089.03284	361.40305	1249.90259	-303.00323	739.31866	59.16492	395.00073	255.31467	11.10492	-649.75647	550.18854	73.16171	-1218.38184	216.94199	-3.00146
62	0.508	935.99072	374.07635	1459.89160	-188.60825	448.84451	1299.16516	-1088.60596	361.44733	1249.00061	-289.46674	737.41534	70.66409	382.55658	255.87901	10.73988	-625.17993	550.50348	66.58291	-1231.19080	217.69484	-2.94914
63	0.517	940.83569	373.52219	1455.43115	-187.90106	450.13019	1299.28735	-1088.11902	361.52942	1247.88818	-271.95129	734.91821	82.21863	370.09113	256.47882	10.42699	-603.08929	551.03271	58.96881	-1244.04504	218.48219	-3.03782
64	0.525	945.77557	373.04468	1450.79370	-187.27477	451.59854	1299.33521	-1087.42529	361.66580	1246.55579	-251.56795	731.72437	92.47206	357.61511	256.99951	10.26906	-583.54822	551.77075	50.41287	-1256.87573	219.24062	-3.18190
65	0.533	950.81561	372.65982	1446.01526	-186.69511	453.23529	1299.32080	-1086.40918	361.85202	1244.97571	-229.49260	727.77588	100.55721	345.16370	257.43225	10.25099	-566.64978	552.50122	40.80511	-1269.60156	219.94554	-3.27347
66	0.542	955.94360	372.40991	1441.13855	-186.12534	455.00671	1299.26636	-1085.04675	362.08838	1243.14453	-206.40410	723.00500	106.31409	332.76666	257.92197	10.26188	-552.68921	552.96613	30.04246	-1282.24902	220.69775	-3.30667
67	0.550	961.13409	372.33179	1436.20935	-185.51427	456.86450	1299.20227	-1083.44629	362.39813	1241.11719	-182.46422	717.33093	110.11604	320.41553	258.61465	10.20207	-542.07916	553.10315	18.42255	-1294.89893	221.59210	-3.34246
68	0.558	966.35382	372.43106	1431.27600	-184.79388	458.75537	1299.15930	-1081.77795	362.82526	1238.98230	-157.65263	710.77118	112.59927	308.07477	259.48090	10.07997	-535.12268	553.36029	7.24395	-1307.56519	222.57620	-3.40826
69	0.567	971.56714	372.69452	1426.39099	-183.89186	460.63672	1299.16370	-1080.12646	363.42130	1236.79187	-132.03438	703.43652	114.38241	295.71411	260.35043	9.98111	-531.78809	554.60767	-1.25536	-1320.23206	223.52434	-3.48000
70	0.575	976.73877	373.11600	1421.61206	-182.75095	462.48257	1299.23193	-1078.42334	364.23676	1234.53503	-105.75114	695.41980	115.84621	283.32471	261.10709	9.94953	-531.74030	557.11444	-5.58902	-1332.87646	224.37070	-3.51302
71	0.583	981.83093	373.69714	1416.99866	-181.34100	464.26971	1299.36804	-1076.50879	365.32123	1232.20166	-78.87645	686.78156	117.11069	270.90027	261.78937	9.94458	-534.90125	559.65802	-6.60258	-1345.39160	225.11810	-3.45731
72	0.592	986.79968	374.43164	1412.60571	-179.65799	465.96497	1299.56592	-1074.25769	366.70581	1229.84851	-51.38770	677.59619	118.15431	258.40900	262.49554	9.91366	-541.62494	560.72662	-6.42397	-1357.60315	225.74951	-3.24968
73	0.600	991.59448	375.30414	1408.48340	-177.71628	467.52640	1299.81580	-1071.68750	368.35504	1227.58521	-23.27164	667.98175	118.90750	245.84900	263.25305	9.86470	-551.81250	560.63904	-6.22048	-1369.38989	226.20908	-2.83353
74	0.608	996.16211	376.29831	1404.67737	-175.54257	468.90976	1300.10571	-1068.94446	370.15369	1225.53906	5.39900	658.11444	119.27789	233.29504	264.01917	9.84575	-564.32050	560.97003	-5.95154	-1380.73303	226.50751	-2.21081
75	0.617	1000.45721	377.39661	1401.22595	-173.17465	470.07813	1300.41687	-1066.16626	371.96191	1223.85767	34.49896	648.18597	119.16334	220.81104	264.77856	9.86662	-577.56421	561.99915	-5.70880	-1391.62305	226.68227	-1.39547
76	0.625	1004.44830	378.57925	1398.15735	-170.66199	471.01434	1300.72144	-1063.40356	373.65585	1222.69495	63.95216	638.35175	118.52634	208.38513	265.59143	9.87061	-590.45203	562.55267	-6.02078	-1401.96606	226.62457	-0.32169
77	0.633	1008.11127	379.83124	1395.49536	-168.06326	471.72495	1300.98462	-1060.67139	375.10797	1222.14624	93.77387	628.75000	117.48072	195.98425	266.50806	9.80479	-602.76648	562.15985	-6.99380	-1411.65527	226.21631	1.08514
78	0.642	1011.42517	381.15237	1393.26221	-165.43895	472.22870	1301.17236	-1057.99194	376.16022	1222.20190	123.99569	619.51544	116.22152	183.60663	267.49707	9.68677	-614.84058	561.59790	-8.12552	-1420.70752	225.59982	2.80412
79	0.650	1014.37732	382.55466	1391.47388	-162.83926	472.54126	1301.25720	-1055.37781	376.64020	1222.76892	154.60207	610.74512	114.83720	171.27579	268.50888	9.57545	-626.97534	561.58820	-8.96272	-1429.23096	225.08186	4.75423
80	0.658	1016.96545	384.04471	1390.13660	-160.29480	472.67426	1301.21875	-1052.83276	376.41635	1223.73328	185.57446	602.49847	113.23656	159.00214	269.50525	9.52713	-639.18121	562.27899	-9.40456	-1437.26831	224.88475	6.83604
81	0.667	1019.19312	385.62097	1389.24573	-157.81859	472.64734	1301.04492	-1050.36389	375.46060	1225.01270	216.95404	594.84894	111.24291	146.75427	270.43539	9.58291	-651.35889	563.56610	-9.53904	-1444.70947	225.08597	8.93123
82	0.675	1021.06750	387.28488	1388.78723	-155.41370	472.49237	1300.73792	-1047.95618	373.88281	1226.58203	248.82401	587.93896	108.71585	134.46567	271.31030	9.71847	-663.51715	565.15771	-9.53425	-1451.26074	225.64806	10.93245
83	0.683	1022.60175	389.04102	1388.74109	-153.07492	472.24246	1300.31982	-1045.55994	371.91144	1228.46008	281.26294	581.96405	105.62463	122.08398	272.23517	9.82485	-675.71423	566.69281	-9.53803	-1456.41113	226.37964	12.81689
84	0.692	1023.81671	390.90158	1389.08337	-150.78787	471.92126	1299.83374	-1043.12183	369.83044	1230.67029	314.33862	577.09521	102.07140	109.64157	273.30023	9.80564	-687.95795	568.00830	-9.57564	-1459.57495	226.92780	14.81886
85	0.700	1024.73621	392.89310	1389.78540	-148.53531	471.54288	1299.33521	-1040.60999	367.90530	1233.21765	348.08258	573.44635	98.25318	97.24432	274.51236	9.65746	-700.24866	569.15698	-9.59097	-1460.33093	226.98801	17.60876
86	0.708	1025.38159	395.03842	1390.81165	-146.30849	471.12094	1298.87952	-1038.01953	366.33197	1236.08813	382.42715	571.05981	94.38763	84.96017	275.79102	9.44329	-712.59802	570.24591	-9.53744	-1458.29639	226.60492	22.02739
87	0.717	1025.77368	397.33078	1392.12256	-144.11234	470.67886	1298.50977	-1035.37720	365.22592	1239.24451	417.17206	569.82123	90.63123	72.74576	276.98282	9.24411	-724.99231	571.31421	-9.43410	-1452.86096	226.30533	28.25484
88	0.725	1025.93677	399.73422	1393.67725	-141.96185	470.24875	1298.24915	-1032.73828	364.62881	1242.61963	451.95538	569.39771	87.01531	60.48627	277.97333	9.11678	-737.40881	572.30078	-9.35581	-1443.36218	226.91580	35.25005
89	0.733	1025.90063	402.20358	1395.43115	-139.87271	469.85944	1298.10303	-1030.17163	364.52658	1246.12915	486.17206	569.33368	83.42812	48.10239	278.77917	9.05682	-749.85083	573.11627	-9.34541	-1429.54785	229.09001	41.23653
90	0.742	1025.69946	404.70239	1397.33606	-137.85481	469.52808	1298.06616	-1027.74548	364.88028	1249.69617	518.92657	569.28174	79.64489	35.61658	279.51331	9.01891	-762.33002	573.76520	-9.36588	-1411.76733	232.94244	44.78635
91	0.750	1025.36523	407.21078	1399.34375	-135.91336	469.26300	1298.13110	-1025.51563	365.63599	1253.27185	549.17560	569.18671	75.41156	23.09818	280.30618	8.97575	-774.85352	574.32910	-9.37089	-1390.67615	238.15392	45.50213
92	0.758	1024.92480	409.72073	1401.40930	-134.04904	469.07428	1298.29236	-1023.50940	366.71564	1256.83752	576.07184	569.24268	70.52197	10.56836	281.19699	8.94245	-787.44342	574.88110	-9.35576	-1366.73413	244.31955	43.96752
93	0.767	1024.40222	412.21817	1403.49292	-132.24983	468.98199	1298.54871	-1021.71741	368.01532	1260.39197	599.28656	569.68732	64.84665	-2.01788	282.10010	8.94290	-800.10901	575.51398	-9.31973	-1339.99707	251.11682	41.29234
94	0.775	1023.82349	414.67438	1405.55884	-130.48257	469.01031	1298.90552	-1020.10529	369.40695	1263.93945	619.02246	570.64355	58.37325	-14.70700	282.93054	8.96926	-812.81305	576.30603	-9.26016	-1310.37329	258.30438	38.60236
95	0.783	1023.21930	417.06470	1407.57214	-128.69659	469.16843	1299.37561	-1018.63391	370.76025	1267.48254	635.66913	572.08777	51.23048	-27.47870	283.71664	8.98588	-825.53015	577.25861	-9.15783	-1277.99316	265.73828	36.68039
96	0.792	1022.62469	419.38788	1409.49683	-126.83618	469.44263	1299.97400	-1017.27032	371.98593	1271.01221	649.38312	573.93921	43.64356	-40.26114	284.57449	8.96498	-838.28979	578.35931	-8.95846	-1243.26929	273.35690	35.84826
97	0.800	1022.07446	421.65781	1411.29797	-124.85366	469.80945	1300.70776	-1015.98010	373.05780	1274.50610	659.93628	576.19946	35.86556	-52.99969	285.56769	8.92548	-851.11157	579.53503	-8.69348	-1206.72534	281.13702	36.01934
98	0.808	1021.59607	423.89276	1412.94556	-122.72014	470.24896	1301.56934	-1014.71509	374.00156	1277.94202	666.89246	578.99005	28.13872	-65.70653	286.61789	8.91739	-863.97485	580.61646	-8.50909	-1168.89282	289.10510	36.83623
99	0.817	1021.20184	426.11823	1414.41479	-120.42715	470.74506	1302.53833	-1013.41260	374.86444	1281.30359	669.89276	582.41669	20.72900	-78.45337	287.60519	8.95684	-876.87939	581.52435	-8.46880	-1130.28357	297.25311	37.93664
100	0.825	1020.88696	428.35803	1415.68457	-117.97877	471.27966	1303.58496	-1012.00305	375.68875	1284.56482	668.85724	586.32025	14.01113	-91.29225	288.50226	9.01422	-889.84204	582.34180	-8.48576	-1091.31458	305.33734	39.28481
101	0.833	1020.63745	430.61725	1416.73804	-115.38409	471.83463	1304.67090	-1010.42346	376.50549	1287.68274	664.08868	590.15271	8.52616	-104.18112	289.38065	9.06159	-902.83478	583.18140	-8.46414	-1052.23499	312.90445	41.21208
102	0.842	1020.44153	432.88751	1417.55969	-112.65689	472.40085	1305.75366	-1008.63635	377.34152	1290.61670	656.30914	593.19415	4.84441	-116.99623	290.32440	9.10942	-915.81335	584.08167	-8.38887	-1013.18463	319.62579	44.02528
103	0.850	1020.29541	435.16647	1418.13367	-109.82430	472.97662	1306.79749	-1006.64063	378.22659	1293.33557	646.44849	595.00720	3.10049	-129.59698	291.29846	9.20360	-928.77600	585.00000	-8.29932	-974.32593	325.52066	47.62503
104	0.858	1020.20660	437.45352	1418.44910	-106.93655	473.55524	1307.78455	-1004.47040	379.18851	1295.81006	635.19116	595.79260	2.69442	-141.85614	292.08728	9.40474	-941.75415	585.93976	-8.21103	-935.85913	330.82880	51.54390
105	0.867	1020.19946	439.73108	1418.50464	-104.06473	474.11896	1308.72095	-1002.19257	380.24759	1298.01575	622.89655	596.22284	2.74034	-153.62398	292.45105	9.78013	-954.77466	587.12372	-8.04274	-897.95038	335.74539	55.25718
106	0.875	1020.31262	441.97223	1418.30359	-101.29263	474.64001	1309.62769	-999.89563	381.42471	1299.94995	609.95422	596.83423	2.73121	-164.73505	292.35190	10.39207	-967.83740	588.93378	-7.62598	-860.73474	340.26733	58.42811
107	0.883	1020.58240	444.15930	1417.84827	-98.71281	475.08633	1310.52600	-997.66925	382.73779	1301.63403	596.83221	597.72534	2.62451	-175.09256	291.94708	11.29459	-980.92346	591.52924	-6.85562	-824.32550	344.21805	60.98159
108	0.892	1021.02808	446.28308	1417.13989	-96.41898	475.42880	1311.42444	-995.59863	384.18555	1303.08630	583.81238	598.77399	2.51403	-184.65485	291.38647	12.55293	-993.99536	594.46753	-5.89954	-788.72729	347.36993	63.04264
109	0.900	1021.64929	448.33282	1416.18188	-94.49338	475.64499	1312.30994	-993.77368	385.75336	1304.29517	570.93591	599.84814	2.40707	-193.26620	290.71655	14.22060	-1006.98895	596.97113	-5.11411	-753.81335	349.54361	64.77300
110	0.908	1022.43188	450.28784	1414.98450	-92.99902	475.72659	1313.14758	-992.29602	387.42831	1305.22473	558.13544	600.86334	2.25056	-200.53281	289.99048	16.26874	-1019.85840	598.71619	-4.65980	-719.47418	350.62216	66.21629
111	0.917	1023.35297	452.11462	1413.56799	-91.97356	475.68405	1313.88696	-991.26917	389.19101	1305.83167	545.33881	601.82520	2.04821	-205.92184	289.38113	18.54993	-1032.60803	599.99951	-4.42419	-685.79224	350.47543	67.27454
112	0.925	1024.38464	453.78107	1411.96289	-91.41919	475.53500	1314.47498	-990.77179	391.01004	1306.07544	532.52887	602.80908	1.88541	-209.04263	289.05283	20.86515	-1045.26416	601.17059	-4.29790	-653.08850	348.91058	67.76886
113	0.933	1025.49341	455.26767	1410.20715	-91.30034	475.29028	1314.87476	-990.83606	392.86069	1305.91870	519.74420	603.88678	1.84213	-209.86176	288.84534	23.24511	-1057.86694	602.31079	-4.26136	-621.83728	345.72165	67.47176
114	0.942	1026.64063	456.55515	1408.34180	-91.55527	474.94977	1315.07605	-991.44873	394.73489	1305.32300	507.02258	605.06763	1.90159	-208.47224	288.17548	26.34858	-1070.46484	603.40234	-4.25061	-592.53906	340.69876	66.13760
115	0.950	1027.79480	457.62082	1406.40588	-92.11015	474.50113	1315.09521	-992.55969	396.63086	1304.24353	494.37524	606.29791	1.95917	-204.43248	286.47424	31.27005	-1083.06372	604.48932	-4.16071	-565.62390	333.57397	63.59110
116	0.958	1028.94702	458.45963	1404.43579	-92.88661	473.92035	1314.96619	-994.07971	398.54489	1302.63501	481.79932	607.51208	1.91884	-196.58249	283.84341	38.39394	-1095.63721	605.51184	-4.07166	-541.40112	324.07138	59.81681
117	0.967	1030.11035	459.09088	1402.46948	-93.80701	473.18176	1314.72632	-995.88019	400.46878	1300.47192	469.27362	608.66632	1.76992	-183.89847	281.15204	46.51776	-1108.19629	606.09662	-4.34413	-520.05518	312.07272	54.97346
118	0.975	1031.30383	459.54172	1400.54834	-94.80675	472.27197	1314.40332	-997.81256	402.38391	1297.77441	456.76990	609.77112	1.58892	-166.38171	279.35910	53.60478	-1120.76123	605.88403	-5.23364	-501.70071	297.73712	49.32076
119	0.983	1032.54065	459.83585	1398.71643	-95.84834	471.19159	1314.01245	-999.72607	404.24612	1294.62756	444.29852	610.87823	1.46772	-144.96918	278.77823	58.44860	-1133.25903	605.21210	-6.40330	-486.48282	281.50708	43.10110
120	0.992	1033.82300	459.99838	1397.01636	-96.91821	469.94989	1313.56470	-1001.47504	405.97000	1291.16370	431.90826	611.97656	1.41771	-120.88177	279.03214	61.35526	-1145.60034	604.96362	-7.17533	-474.60861	264.09134	36.43936
121	1.000	1035.13354	460.05566	1395.49048	-98.00818	468.56525	1313.07117	-1002.93506	407.43781	1287.51172	419.59894	613.00946	1.37692	-95.18422	279.62946	63.34724	-1157.86719	605.61774	-7.26007	-466.23450	246.46935	29.29470
122	1.008	1036.43396	460.01758	1394.18311	-99.10356	467.06244	1312.54492	-1004.02551	408.52939	1283.75464	407.28021	614.00049	1.30995	-68.67513	280.44180	65.13324	-1170.27905	607.11877	-6.82386	-461.33231	229.85817	21.54505
123	1.017	1037.68091	459.86679	1393.14197	-100.18007	465.46786	1311.99976	-1004.72321	409.14059	1279.92090	394.89032	615.01147	1.23515	-41.89734	281.66098	66.82811	-1182.96594	609.34576	-6.07109	-459.74243	215.62781	13.31696
124	1.025	1038.84595	459.57394	1392.41345	-101.20001	463.81241	1311.45007	-1005.06213	409.19464	1276.00769	382.48105	616.03900	1.17521	-15.14044	283.51645	68.21533	-1195.81873	611.89142	-5.23958	-461.43423	205.11740	5.46369
125	1.033	1039.91357	459.11984	1392.03442	-102.11552	462.13403	1310.91028	-1005.11383	408.66324	1272.03333	370.11420	617.03857	1.12179	11.54376	286.09113	69.07887	-1208.59656	614.01147	-4.66359	-466.62881	199.12613	-0.51450
126	1.042	1040.87158	458.49982	1392.02441	-102.88379	460.47028	1310.39453	-1004.96478	407.58664	1268.08215	357.77798	617.98340	1.04202	38.22537	289.26120	69.41205	-1221.17017	615.39307	-4.45395	-475.33533	197.21385	-3.64740
127	1.050	1041.70874	457.71490	1392.38452	-103.47792	458.85327	1309.91711	-1004.70319	406.08850	1264.30566	345.44360	618.88037	0.93572	64.95551	292.76160	69.42675	-1233.58850	616.35858	-4.39894	-486.70486	197.77296	-4.42237
128	1.058	1042.41699	456.77026	1393.10071	-103.88605	457.30890	1309.49121	-1004.39429	404.37323	1260.89429	333.10266	619.74939	0.86979	91.74854	296.34451	69.39304	-1245.96106	617.23914	-4.30361	-499.29449	199.12543	-4.12730
129	1.067	1042.98950	455.67493	1394.14978	-104.11093	455.85168	1309.12476	-1004.05469	402.68860	1258.03894	320.74335	620.61792	0.91221	118.62970	299.86322	69.47890	-1258.35876	618.09125	-4.17937	-512.03284	200.39194	-3.77348
130	1.075	1043.41284	454.43164	1395.50793	-104.17149	454.48163	1308.81482	-1003.66516	401.25833	1255.88147	308.36508	621.51355	1.03854	145.64218	303.22369	69.70869	-1270.77625	618.86938	-4.11528	-524.59027	201.41772	-3.78445
131	1.083	1043.65845	453.03552	1397.15894	-104.09505	453.18903	1308.54700	-1003.19812	400.19760	1254.46924	296.00476	622.41565	1.15108	172.82248	306.32663	70.00174	-1283.13269	619.57831	-4.10437	-537.02258	202.30652	-4.12590
132	1.092	1043.68848	451.48486	1399.09619	-103.90309	451.95969	1308.29895	-1002.61633	399.43362	1253.75647	283.69507	623.26648	1.19625	200.20062	309.07745	70.24652	-1295.29541	620.37695	-3.93535	-549.41760	203.13861	-4.54241
133	1.100	1043.47070	449.78610	1401.31677	-103.60728	450.78293	1308.04517	-1001.87842	398.75079	1253.64966	271.42151	624.06281	1.21329	227.82764	311.38940	70.37926	-1307.11853	621.49457	-3.27932	-561.78467	203.95679	-4.80901
134	1.108	1042.98816	447.95816	1403.81262	-103.21672	449.66190	1307.76306	-1000.99017	398.03140	1254.03430	259.14655	624.88525	1.26730	255.75372	313.15805	70.39160	-1318.51917	622.94489	-1.96149	-574.09241	204.81099	-4.87163
135	1.117	1042.23657	446.03546	1406.56873	-102.74544	448.61307	1307.43933	-1000.03638	397.41553	1254.77026	246.83142	625.79883	1.38089	284.00378	314.27118	70.28102	-1329.53381	624.50592	-0.02287	-586.34796	205.72142	-4.84453
136	1.125	1041.21619	444.05878	1409.56421	-102.21893	447.65442	1307.06958	-999.13428	397.14496	1255.72180	234.44072	626.75854	1.53080	312.63257	314.59137	70.05479	-1340.28784	625.97650	2.45922	-598.60681	206.63699	-4.89284
137	1.133	1039.92896	442.06009	1412.77686	-101.68079	446.79022	1306.65613	-998.37256	397.34372	1256.82727	221.98080	627.65051	1.66662	341.74384	313.96271	69.77028	-1350.91809	627.23322	5.41740	-610.90137	207.47292	-5.08094
138	1.142	1038.37964	440.05316	1416.18372	-101.19325	446.00281	1306.20740	-997.79407	397.97424	1258.11414	209.52026	628.41656	1.73977	371.39331	312.35413	69.52322	-1361.49316	628.10297	8.74321	-623.19763	208.17822	-5.32214
139	1.150	1036.57849	438.03259	1419.76147	-100.82841	445.26193	1305.73767	-997.38617	398.89938	1259.60535	197.13164	629.10034	1.75232	401.49719	309.89819	69.42152	-1371.96997	628.40289	12.35558	-635.43579	208.76999	-5.47221
140	1.158	1034.54041	435.98288	1423.48633	-100.65402	444.53885	1305.26477	-997.06207	399.96701	1261.24377	184.83591	629.74554	1.74563	431.82599	306.74225	69.56352	-1382.22461	628.12689	16.29292	-647.59595	209.32751	-5.46313
141	1.167	1032.28296	433.89536	1427.32837	-100.71927	443.81000	1304.81189	-996.69965	401.07935	1262.94971	172.60776	630.35193	1.74331	461.98187	302.98141	69.97253	-1392.12061	627.46606	20.67329	-659.73010	209.93463	-5.35827
142	1.175	1029.82788	431.77258	1431.24683	-101.04367	443.06131	1304.40833	-996.24670	402.19287	1264.70935	160.39076	630.96277	1.75824	491.31158	298.65872	70.54096	-1401.55371	626.57898	25.54501	-671.91571	210.61014	-5.27705
143	1.183	1027.19702	429.61450	1435.19763	-101.61569	442.29483	1304.08411	-995.75726	403.25827	1266.56567	148.12988	631.65076	1.80429	518.93292	293.76480	71.01582	-1410.41113	625.45483	30.84857	-684.18121	211.31233	-5.27325
144	1.192	1024.40564	427.41809	1439.14429	-102.40102	441.51959	1303.86340	-995.30817	404.18591	1268.55066	135.82108	632.40741	1.85794	543.95605	288.33618	70.97685	-1418.36060	624.11615	36.63784	-696.50647	212.01352	-5.31014
145	1.200	1021.46564	425.18884	1443.06250	-103.35091	440.73297	1303.76099	-994.94366	404.87909	1270.65820	123.49359	633.15607	1.87006	565.73334	282.52789	69.92940	-1424.56543	622.82239	43.21915	-708.86182	212.74872	-5.32321
146	1.208	1018.39197	422.93573	1446.93359	-104.40456	439.91949	1303.78101	-994.70190	405.27304	1272.85925	111.14890	633.87317	1.83174	584.01581	276.54999	67.57348	-1427.64600	621.94672	50.84263	-721.22351	213.56958	-5.27910
147	1.217	1015.20294	420.66669	1450.73779	-105.49413	439.06305	1303.91614	-994.63440	405.33316	1275.12207	98.75707	634.62744	1.79164	598.94458	270.60333	63.95559	-1426.13037	621.62964	59.17107	-733.60022	214.46005	-5.19744
148	1.225	1011.91925	418.39539	1454.44836	-106.55460	438.14957	1304.15161	-994.78979	405.04492	1277.42029	86.30288	635.47827	1.79722	610.86920	264.85901	59.35119	-1419.24292	621.52142	67.11111	-746.04199	215.34915	-5.13449
149	1.233	1008.56470	416.13431	1458.03418	-107.52774	437.16553	1304.47034	-995.19153	404.41895	1279.73340	73.80360	636.40991	1.84153	620.17456	259.41672	54.08487	-1407.53809	621.05096	73.41982	-758.57971	216.20552	-5.13371
150	1.242	1005.16449	413.87885	1461.46680	-108.36108	436.10645	1304.85791	-995.82861	403.49557	1282.04456	61.27185	637.38623	1.89279	627.18518	254.26051	48.43404	-1392.77454	619.98694	77.65117	-771.17841	217.06337	-5.17306
151	1.250	1001.74396	411.60999	1464.72656	-109.01399	434.97791	1305.30383	-996.66162	402.33966	1284.33704	48.69974	638.37573	1.93525	632.10266	249.25624	42.61811	-1376.91284	618.39563	80.40551	-783.78735	217.95485	-5.18066
152	1.258	998.32794	409.31290	1467.80322	-109.46739	433.78162	1305.80103	-997.63367	401.03052	1286.59082	36.08778	639.34424	1.95988	635.02197	244.20218	36.82693	-1361.02734	616.17981	82.54025	-796.40149	218.86023	-5.11668
153	1.267	994.93903	406.98636	1470.69080	-109.72530	432.50754	1306.34705	-998.68176	399.65024	1288.78101	23.43943	640.29376	1.96564	635.94092	238.96487	31.22076	-1345.00598	613.11536	84.18504	-809.04016	219.74878	-5.01021
154	1.275	991.59998	404.63623	1473.38098	-109.80898	431.14035	1306.94287	-999.74548	398.27048	1290.87622	10.74081	641.25256	1.96738	634.67218	233.66745	25.94616	-1328.00439	609.27942	84.70678	-821.70844	220.63341	-4.91618
155	1.283	988.34009	402.27432	1475.86060	-109.75056	429.67166	1307.59180	-1000.77209	396.93857	1292.84229	-2.01607	642.22864	1.98149	630.79156	228.81068	21.22166	-1309.08972	605.14685	83.57799	-834.40430	221.54097	-4.86195
156	1.292	985.19763	399.92410	1478.11707	-109.58905	428.10797	1308.30054	-1001.71869	395.66388	1294.64893	-14.81187	643.21503	2.01728	623.77808	225.16891	17.41841	-1287.71924	601.18542	80.95747	-847.13733	222.48505	-4.84132
157	1.300	982.21643	397.61115	1480.14490	-109.36855	426.46704	1309.08289	-1002.55188	394.41046	1296.28040	-27.62187	644.17767	2.06828	613.50220	223.30933	14.91800	-1263.89392	597.44263	77.48136	-859.91913	223.48141	-4.84093
158	1.308	979.43890	395.34790	1481.94568	-109.13458	424.76465	1309.95703	-1003.24988	393.10608	1297.74133	-40.43639	645.04883	2.11025	600.79840	223.07848	13.70345	-1237.93152	593.66595	73.84975	-872.73700	224.50192	-4.84448
159	1.317	976.89777	393.13562	1483.52380	-108.92960	423.00729	1310.93896	-1003.80872	391.67603	1299.04736	-53.24884	645.81799	2.13713	587.17590	223.75330	13.28438	-1210.12756	589.70435	70.61784	-885.55212	225.45149	-4.83324
160	1.325	974.61176	390.97250	1484.88379	-108.79335	421.20001	1312.03259	-1004.25244	390.09436	1300.20422	-66.05367	646.58887	2.18802	573.73022	224.68002	13.16351	-1180.60632	585.58929	68.11430	-898.34070	226.27414	-4.80242
161	1.333	972.58954	388.85272	1486.02869	-108.76448	419.35333	1313.22412	-1004.63715	388.41562	1301.18713	-78.84061	647.46527	2.29924	560.69421	225.58482	13.09467	-1149.36060	581.44373	66.46275	-911.11896	227.02591	-4.75060
162	1.342	970.83545	386.76581	1486.95996	-108.87755	417.47870	1314.48560	-1005.04132	386.74963	1301.94495	-91.55693	648.42889	2.44628	547.89142	226.43555	12.96229	-1116.37805	577.42798	65.66669	-923.90149	227.79938	-4.66338
163	1.350	969.34772	384.70218	1487.67932	-109.15721	415.58371	1315.78833	-1005.55035	385.19672	1302.42761	-104.09468	649.42224	2.59935	535.14172	227.25992	12.73401	-1081.76575	573.54248	65.61951	-936.66589	228.62921	-4.53533
164	1.358	968.11566	382.65976	1488.18945	-109.61322	413.68320	1317.10999	-1006.25305	383.81693	1302.61536	-116.31483	650.50073	2.84575	522.37463	228.08849	12.47760	-1045.82861	569.56104	66.14247	-949.38965	229.49370	-4.39854
165	1.367	967.12109	380.64471	1488.49097	-110.24200	411.81631	1318.42761	-1007.24658	382.67038	1302.53052	-128.07161	651.79291	3.39607	509.61652	228.93239	12.28098	-1009.16449	565.31775	67.12817	-962.08344	230.35822	-4.31352
166	1.375	966.33704	378.66455	1488.58057	-111.03641	410.04321	1319.71338	-1008.62042	381.87057	1302.22913	-139.23436	653.35773	4.44378	496.89807	229.76303	12.16153	-972.69952	560.93573	68.55938	-974.76648	231.19624	-4.30901
167	1.383	965.72992	376.71820	1488.45520	-111.99303	408.42419	1320.94275	-1010.42322	381.57333	1301.78674	-149.68526	655.15393	6.05115	484.21704	230.54276	12.07310	-937.44385	556.66058	70.31214	-987.44666	231.99417	-4.33153
168	1.392	965.27063	374.78790	1488.11658	-113.10945	407.00568	1322.10229	-1012.64063	381.87604	1301.27393	-159.28172	657.12177	8.19649	471.54785	231.25577	11.96256	-904.03143	552.59167	72.03819	-1000.13013	232.73840	-4.29684
169	1.400	964.94373	372.84824	1487.56555	-114.38058	405.81329	1323.18445	-1015.15002	382.61691	1300.71655	-167.84358	659.24670	10.92953	458.85522	231.91040	11.79988	-872.46008	548.81763	73.39981	-1012.82825	233.42410	-4.19360
170	1.408	964.74646	370.89597	1486.79211	-115.80134	404.84586	1324.17432	-1017.67792	383.22647	1300.06250	-175.17314	661.53137	14.45047	446.14832	232.53371	11.60555	-842.26392	545.56366	74.30031	-1025.55627	234.10883	-4.10239
171	1.417	964.68005	368.95724	1485.77942	-117.36656	404.07541	1325.05103	-1019.92590	382.97672	1299.18982	-181.00255	663.93213	18.97034	433.46906	233.16306	11.44219	-812.87921	542.87701	74.70741	-1038.32983	234.88934	-4.10709
172	1.425	964.74091	367.05164	1484.51636	-119.06445	403.45831	1325.79663	-1021.81573	381.54877	1297.97253	-184.90517	666.31244	24.46035	420.82446	233.83246	11.33437	-783.90369	540.56927	74.49146	-1051.14575	235.78227	-4.20439
173	1.433	964.91931	365.17261	1482.99963	-120.87434	402.95169	1326.39685	-1023.54016	379.30426	1296.36243	-186.46703	668.51221	30.67142	408.19348	234.52373	11.24080	-755.17371	538.60663	73.58686	-1063.95398	236.70950	-4.31348
174	1.442	965.20544	363.31354	1481.22693	-122.76994	402.52673	1326.83606	-1025.35205	376.98303	1294.42761	-185.56337	670.51001	37.54345	395.56488	235.17732	11.11143	-726.70667	537.17902	72.08289	-1076.68079	237.59442	-4.35223
175	1.450	965.59387	361.48752	1479.19507	-124.72280	402.17328	1327.09741	-1027.35779	375.20554	1292.31519	-182.15764	672.44067	45.51328	382.93787	235.80266	10.91833	-698.60510	536.44366	70.08533	-1089.30383	238.38461	-4.28760
176	1.458	966.07831	359.72018	1476.90210	-126.71073	401.90039	1327.16907	-1029.51733	374.25372	1290.16931	-175.90807	674.45923	55.21590	370.31519	236.49136	10.66035	-671.05652	536.38281	67.59536	-1101.87549	239.04604	-4.14575
177	1.467	966.64661	358.03674	1474.35181	-128.72681	401.73181	1327.04944	-1031.75867	374.16937	1288.07043	-166.36742	676.56305	66.72562	357.71405	237.29349	10.37165	-644.41241	536.76782	64.48620	-1114.46423	239.61938	-3.98985
178	1.475	967.28284	356.44803	1471.55786	-130.77625	401.68872	1326.74487	-1034.04993	374.89362	1286.01880	-153.59608	678.49658	79.10128	345.16290	238.12910	10.11878	-619.15546	537.23578	60.53652	-1127.10693	240.21300	-3.86886
179	1.483	967.97266	354.94406	1468.54407	-132.86511	401.77551	1326.26428	-1036.38623	376.28220	1283.94287	-138.35143	679.86292	90.78446	332.65802	238.85851	9.97853	-595.71417	537.61536	55.58255	-1139.80676	240.89236	-3.78077
180	1.492	968.70453	353.50372	1465.34058	-134.99461	401.98511	1325.61841	-1038.69702	378.00858	1281.73279	-121.61766	680.30298	100.50497	320.13849	239.44901	9.97516	-574.33838	538.08771	49.68992	-1152.54150	241.62469	-3.69062
181	1.500	969.46960	352.10712	1461.97925	-137.16353	402.31076	1324.82581	-1040.78308	379.49496	1279.28784	-104.06297	679.61377	107.89109	307.53607	239.99384	10.04748	-555.15253	538.86121	43.10131	-1165.26831	242.32518	-3.57117
182	1.508	970.26361	350.73932	1458.49207	-139.36700	402.74371	1323.91736	-1042.43115	380.17984	1276.56433	-85.93388	677.77954	113.36625	294.84589	240.56400	10.10560	-538.27563	539.96320	36.08424	-1177.93079	242.91225	-3.40623
183	1.517	971.08752	349.38763	1454.90857	-141.58597	403.26511	1322.93091	-1043.62891	380.03250	1273.61743	-67.26213	674.86859	117.62559	282.12115	241.15004	10.08791	-523.89758	541.38226	28.88496	-1190.49902	243.36417	-3.18998
184	1.525	971.94482	348.04108	1451.25867	-143.78018	403.84692	1321.90308	-1044.59131	379.58453	1270.57104	-48.06052	670.91431	121.22980	269.41083	241.72632	9.99145	-512.29602	543.04419	21.67003	-1203.02441	243.77051	-2.96217
185	1.533	972.83765	346.70267	1447.57666	-145.88962	404.46106	1320.86743	-1045.53564	379.38309	1267.51904	-28.39070	665.94037	124.49525	256.72882	242.31007	9.87302	-503.78497	544.65143	14.56393	-1215.60962	244.27914	-2.79115
186	1.542	973.76636	345.40125	1443.90002	-147.84058	405.08270	1319.85742	-1046.52161	379.64557	1264.47766	-8.33536	660.03430	127.52847	244.08820	242.96507	9.78638	-498.58978	545.77576	7.96201	-1228.29736	244.95917	-2.69129
187	1.550	974.73022	344.17847	1440.26611	-149.55966	405.68961	1318.90515	-1047.49072	380.34457	1261.42505	12.03975	653.30994	130.26839	231.51813	243.72479	9.74771	-496.71399	546.13861	2.58694	-1241.02930	245.75281	-2.61606
188	1.558	975.72589	343.05551	1436.71399	-150.98952	406.26477	1318.03564	-1048.34888	381.35699	1258.34583	32.70423	645.84003	132.56558	219.02576	244.53668	9.75657	-497.89874	545.77411	-1.08207	-1253.71033	246.56458	-2.53724
189	1.567	976.74103	342.02151	1433.28760	-152.09627	406.79913	1317.26514	-1049.01794	382.55319	1255.25110	53.66959	637.67908	134.31039	206.59155	245.33148	9.78092	-501.83398	544.96130	-3.20901	-1266.27661	247.34311	-2.48388
190	1.575	977.75122	341.06387	1430.03357	-152.87234	407.28900	1316.60461	-1049.47803	383.86835	1252.18750	74.95666	628.92352	135.49147	194.21075	246.09032	9.74986	-508.48315	544.15863	-4.26608	-1278.70251	248.08501	-2.49794
191	1.583	978.72382	340.19168	1426.99487	-153.33591	407.73080	1316.05884	-1049.77271	385.30356	1249.23926	96.55753	619.70605	136.14095	181.90747	246.80612	9.63087	-517.86407	543.93945	-4.61833	-1290.98047	248.82806	-2.56798
192	1.592	979.62677	339.41501	1424.20959	-153.52324	408.12292	1315.61658	-1049.95776	386.84018	1246.51648	118.45587	610.13452	136.26176	169.71866	247.47316	9.48555	-529.38879	544.57709	-4.53559	-1303.11523	249.61752	-2.62462
193	1.600	980.43164	338.72345	1421.71582	-153.47966	408.47247	1315.24805	-1050.05005	388.38120	1244.14282	140.65985	600.27899	135.82446	157.65469	248.14426	9.39188	-541.88141	545.71515	-4.34455	-1315.11597	250.42264	-2.59270
194	1.608	981.11060	338.10126	1419.55359	-153.25290	408.79358	1314.91479	-1050.03296	389.77176	1242.24316	163.17960	590.22595	134.81165	145.66547	248.89597	9.34371	-554.34766	546.73621	-4.38317	-1326.96021	251.14314	-2.42885
195	1.617	981.63147	337.55234	1417.75769	-152.88791	409.09607	1314.58020	-1049.89404	390.84210	1240.92651	185.99487	580.08069	133.23285	133.68457	249.71468	9.28443	-566.40613	547.26300	-4.83393	-1338.56226	251.72708	-2.12167
196	1.625	981.95935	337.09973	1416.35156	-152.42520	409.37204	1314.21265	-1049.64514	391.44739	1240.26697	209.07796	569.90643	131.09108	121.69113	250.49619	9.21705	-578.06958	547.17554	-5.70800	-1349.80884	252.20454	-1.65250
197	1.633	982.06433	336.76700	1415.34790	-151.90323	409.59329	1313.78552	-1049.31763	391.49896	1240.29968	232.42114	559.74512	128.37331	109.68872	251.19092	9.20993	-589.47437	546.62323	-6.85860	-1360.62292	252.62640	-0.94715
198	1.642	981.92859	336.56314	1414.74976	-151.35938	409.72879	1313.27844	-1048.95557	390.97897	1241.01648	256.02902	549.68567	125.08982	97.68588	251.89140	9.28682	-600.84949	546.30176	-7.86202	-1370.99731	253.06355	0.09415
199	1.650	981.54218	336.46970	1414.55334	-150.82822	409.76538	1312.67871	-1048.62073	389.95306	1242.33264	279.91644	539.81580	121.26506	85.70703	252.73206	9.37301	-612.44421	546.91553	-8.31104	-1380.98584	253.62383	1.50859
200	1.658	980.89697	336.44046	1414.74768	-150.34155	409.71643	1311.98022	-1048.39417	388.58899	1244.07935	304.11163	530.17645	116.88675	73.74631	253.78818	9.35430	-624.33429	548.20850	-8.34101	-1390.63501	254.37427	3.25339
201	1.667	979.98779	336.43112	1415.31201	-149.92937	409.61111	1311.17981	-1048.36072	387.14807	1246.08667	328.66406	520.88074	111.93517	61.73563	255.07190	9.17371	-636.45349	549.72388	-8.24195	-1399.90320	255.25957	5.26760
202	1.675	978.81586	336.43170	1416.21228	-149.61845	409.47055	1310.28149	-1048.57410	385.90842	1248.25525	353.66620	512.18768	106.44861	49.60156	256.48349	8.90132	-648.74701	551.68317	-7.94840	-1408.70911	256.15942	7.50964
203	1.683	977.38831	336.46124	1417.40552	-149.42920	409.30072	1309.30298	-1049.02344	385.02859	1250.54688	379.22986	504.35193	100.52331	37.33005	257.84885	8.67070	-661.08496	553.73553	-7.61295	-1417.06091	257.01385	9.93217
204	1.692	975.71826	336.53436	1418.84998	-149.37312	409.10959	1308.27722	-1049.62524	384.44153	1252.95361	405.39758	497.45679	94.29214	24.97504	259.08234	8.54279	-673.26147	554.65619	-7.80349	-1425.01758	257.84875	12.44762
205	1.700	973.82764	336.64142	1420.50696	-149.45270	408.91885	1307.24500	-1050.23474	383.92624	1255.47131	432.05524	491.42328	87.92623	12.60767	260.18164	8.50054	-685.28131	554.22797	-8.62719	-1432.38550	258.68991	14.94514
206	1.708	971.74719	336.76382	1422.33423	-149.66336	408.76102	1306.24829	-1050.69934	383.31747	1258.08264	458.84943	486.10266	81.59804	0.23718	261.15558	8.50979	-697.38824	553.60944	-9.52215	-1438.45618	259.52078	17.31959
207	1.717	969.51184	336.90509	1424.28650	-149.99512	408.66919	1305.32336	-1050.93018	382.60989	1260.76587	485.10242	481.33380	75.36108	-12.20157	262.06058	8.52399	-709.74872	553.70209	-10.03426	-1442.24414	260.44659	19.46322
208	1.725	967.15369	337.09610	1426.32031	-150.43053	408.66101	1304.49731	-1050.91711	381.88666	1263.51086	509.85095	476.99899	69.05775	-24.76111	262.98178	8.48998	-722.32050	554.43787	-10.17958	-1443.07861	261.85349	21.32790
209	1.733	964.70001	337.36942	1428.39673	-150.94089	408.72781	1303.78809	-1050.69299	381.20181	1266.31836	532.11902	473.09464	62.41742	-37.42426	263.95532	8.39024	-734.98090	555.36597	-10.16666	-1440.82324	264.18289	23.08625
210	1.742	962.17499	337.73279	1430.48279	-151.48297	408.84482	1303.20886	-1050.30090	380.50470	1269.19312	551.29700	469.70694	55.26987	-50.15384	264.94763	8.27281	-747.65302	556.18872	-10.15078	-1435.50293	267.49399	25.13694
211	1.750	959.60107	338.16666	1432.55225	-152.00044	408.99493	1302.77087	-1049.78442	379.62753	1272.13953	567.34515	466.91138	47.65440	-62.92377	265.90863	8.20508	-760.35791	556.94287	-10.14310	-1426.93018	271.31030	27.80042
212	1.758	956.99768	338.63873	1434.58228	-152.43253	409.18625	1302.48254	-1049.19702	378.35742	1275.15527	580.64294	464.74280	39.77090	-75.69783	266.83307	8.20375	-773.17627	557.94708	-10.00207	-1414.83838	274.96716	30.90268
213	1.767	954.38153	339.11700	1436.54797	-152.72534	409.45135	1302.34790	-1048.62109	376.63168	1278.22815	591.57086	463.23822	31.87611	-88.45627	267.74149	8.23904	-786.15112	559.56982	-9.54656	-1399.26245	278.21359	33.62272
214	1.775	951.76788	339.57697	1438.42383	-152.83850	409.82611	1302.36768	-1048.17566	374.74844	1281.35046	600.12262	462.51495	24.23021	-101.21951	268.64847	8.28075	-799.25439	561.90076	-8.73470	-1380.53198	281.41364	34.92320
215	1.783	949.17255	340.00888	1440.19177	-152.74496	410.32642	1302.53955	-1047.97021	373.27136	1284.53516	605.83771	462.81097	17.10835	-114.01146	269.57797	8.31934	-812.41333	564.49988	-7.78734	-1358.87915	285.04007	34.33526
216	1.792	946.61493	340.41916	1441.83984	-152.42578	410.94653	1302.85742	-1048.01758	372.62125	1287.79553	608.07526	464.33142	10.84994	-126.83115	270.54984	8.35787	-825.54089	566.69995	-7.04097	-1334.27271	289.10278	32.33893
217	1.800	944.11914	340.81903	1443.35925	-151.86685	411.67462	1303.31201	-1048.19946	372.82907	1291.09656	606.40491	466.93069	5.90514	-139.65555	271.54694	8.40763	-838.57788	568.22223	-6.63393	-1306.67834	293.19455	30.00981
218	1.808	941.70996	341.21338	1444.74402	-151.06519	412.50385	1303.88928	-1048.32397	373.65463	1294.36206	600.92279	469.92847	2.68639	-152.45154	272.53665	8.48077	-851.51648	569.25183	-6.47178	-1276.34485	296.91092	28.38437
219	1.817	939.40918	341.59607	1445.98755	-150.03514	413.43213	1304.56897	-1048.23010	374.79245	1297.52808	592.34290	472.38956	1.20430	-165.17514	273.50168	8.55787	-864.38892	570.12842	-6.39654	-1243.80615	300.09576	28.05792
220	1.825	937.23730	341.94928	1447.07703	-148.80490	414.45349	1305.32666	-1047.88464	375.94809	1300.52661	581.68848	473.77063	0.94328	-177.76813	274.41479	8.59211	-877.24121	571.12433	-6.27246	-1209.71179	302.85318	29.09364
221	1.833	935.22156	342.25302	1447.99524	-147.40997	415.54871	1306.14075	-1047.40967	376.85913	1303.23511	569.83203	474.28702	1.18052	-190.19432	275.23233	8.56716	-890.09131	572.26233	-6.06893	-1174.70728	305.43738	31.13793
222	1.842	933.39893	342.49170	1448.72937	-145.89636	416.68491	1306.99683	-1046.95105	377.38605	1305.53662	557.34344	474.60242	1.40146	-202.44574	275.93884	8.53272	-902.91272	573.34741	-5.88613	-1139.39136	308.03345	33.71558
223	1.850	931.80823	342.65164	1449.27368	-144.33182	417.82257	1307.88586	-1046.50220	377.58966	1307.43921	544.58258	475.24136	1.49095	-214.48755	276.51700	8.59352	-915.67328	574.26495	-5.80839	-1104.26221	310.61606	36.58141
224	1.858	930.47937	342.73169	1449.63037	-142.81137	418.92206	1308.80603	-1045.94617	377.65909	1309.05591	531.78870	476.27930	1.55591	-226.24452	276.87701	8.85886	-928.38953	575.09198	-5.81293	-1069.66357	313.06134	39.82394
225	1.867	929.42859	342.75504	1449.80591	-141.45059	419.94849	1309.76624	-1045.25061	377.77103	1310.47595	519.09448	477.43277	1.60036	-237.63635	276.94873	9.36970	-941.10962	575.92438	-5.84990	-1035.82715	315.33835	43.61322
226	1.875	928.65808	342.75726	1449.80383	-140.36948	420.87610	1310.78259	-1044.51782	378.02524	1311.71582	506.48456	478.39899	1.50536	-248.61768	276.83136	10.08613	-953.84479	576.79706	-5.88511	-1002.99780	317.53070	47.89032
227	1.883	928.16425	342.76779	1449.62109	-139.67068	421.69708	1311.86633	-1043.89197	378.45807	1312.75586	493.87335	479.14392	1.24412	-259.19275	276.71429	10.97594	-966.55981	577.74164	-5.86046	-971.41315	319.71832	52.31357
228	1.892	927.94220	342.80231	1449.25085	-139.42123	422.43478	1313.00903	-1043.49426	379.07260	1313.57568	481.26672	479.86200	0.93568	-269.33444	276.69202	12.08352	-979.23120	578.77649	-5.72403	-941.10809	321.88779	56.44229
229	1.900	927.97968	342.85739	1448.68884	-139.64847	423.13770	1314.17810	-1043.41101	379.85806	1314.16919	468.73395	480.72028	0.71055	-278.85104	276.74609	13.48945	-991.86536	579.88385	-5.49419	-911.82471	323.91339	59.96461
230	1.908	928.25195	342.91333	1447.93518	-140.34360	423.84442	1315.32410	-1043.70154	380.78812	1314.53784	456.26611	481.72662	0.60110	-287.34088	276.81891	15.25348	-1004.46594	581.04932	-5.23668	-883.15295	325.59430	62.83490
231	1.917	928.72162	342.95441	1446.98975	-141.46609	424.55853	1316.39587	-1044.40674	381.81299	1314.67224	443.80365	482.79608	0.54868	-294.28577	276.84595	17.37738	-1017.02777	582.24976	-5.01565	-854.73895	326.72614	65.23386
232	1.925	929.34412	342.98465	1445.85022	-142.95338	425.25946	1317.35474	-1045.55127	382.87201	1314.54541	431.35638	483.85535	0.48804	-299.24634	276.75443	19.76645	-1029.54297	583.39789	-4.88577	-826.42139	327.13800	67.36248
233	1.933	930.07928	343.01471	1444.51440	-144.73241	425.92731	1318.18176	-1047.13269	383.92072	1314.11792	418.97058	484.90439	0.42131	-302.04700	276.41992	22.34395	-1042.00537	584.37811	-4.87964	-798.26093	326.70795	69.25007
234	1.942	930.89679	343.03790	1442.98584	-146.72760	426.55157	1318.87610	-1049.10730	384.93790	1313.35254	406.62683	485.97308	0.38263	-302.70377	275.61942	25.36496	-1054.43750	585.16840	-4.97817	-770.47437	325.40216	70.74606
235	1.950	931.77509	343.03705	1441.27588	-148.86856	427.11829	1319.45020	-1051.40112	385.90924	1312.23486	394.26529	487.02899	0.35049	-300.93820	274.14166	29.44011	-1066.87585	585.90021	-5.10364	-743.33215	323.27460	71.65485
236	1.958	932.70013	343.01230	1439.40332	-151.09961	427.60043	1319.92505	-1053.93494	386.82806	1310.78516	381.86392	488.01724	0.27128	-295.80069	272.04169	34.81576	-1079.31592	586.75159	-5.16337	-717.08411	320.38773	71.83251
237	1.967	933.66345	342.97974	1437.38831	-153.38676	427.96545	1320.32495	-1056.62781	387.72366	1309.06177	369.42792	488.93042	0.12918	-286.18228	269.69891	40.67268	-1091.73718	587.78137	-5.11239	-691.93201	316.75070	71.17977
238	1.975	934.66071	342.94473	1435.25073	-155.72031	428.18872	1320.66736	-1059.38586	388.66727	1307.15344	356.95197	489.79987	-0.05777	-271.76764	267.50467	45.63840	-1104.17529	588.89746	-4.99188	-668.03540	312.34177	69.63396
239	1.983	935.68921	342.89432	1433.01917	-158.10971	428.26367	1320.95435	-1062.10913	389.72714	1305.15674	344.44873	490.68701	-0.24521	-253.27460	265.49841	49.02580	-1116.71106	589.95282	-4.93502	-645.53680	307.17538	67.21024
240	1.992	936.73871	342.81097	1430.73181	-160.56839	428.20319	1321.17603	-1064.74036	390.90421	1303.13379	331.95239	491.63947	-0.36419	-231.94476	263.38446	51.23569	-1129.40833	590.86780	-5.08995	-624.56311	301.35660	64.01328
241	2.000	937.78900	342.68457	1428.42993	-163.09662	428.03363	1321.32288	-1067.29773	392.11176	1301.08411	319.43115	492.63397	-0.37959	-208.99258	260.90582	53.06433	-1142.24243	591.69373	-5.41959	-605.18054	295.07562	60.19312
242	2.008	938.82336	342.51620	1426.15100	-165.67609	427.78809	1321.39172	-1069.82788	393.23340	1298.97156	306.79224	493.63068	-0.32138	-185.31000	258.12900	54.97675	-1155.05725	592.52435	-5.63498	-587.41309	288.54288	55.90921
243	2.017	939.83606	342.31274	1423.92737	-168.27670	427.49625	1321.38538	-1072.33069	394.19879	1296.77148	294.03485	494.66235	-0.22794	-161.40054	255.39198	56.99940	-1167.75818	593.32111	-5.57101	-571.38562	281.94098	51.31148
244	2.025	940.82813	342.07272	1421.78589	-170.86293	427.17151	1321.31409	-1074.73694	395.00363	1294.48193	281.26819	495.78430	-0.11616	-137.46585	253.05443	58.98312	-1180.50549	593.89764	-5.48359	-557.40002	275.43332	46.51344
245	2.033	941.80487	341.78323	1419.74719	-173.39233	426.80878	1321.19482	-1076.95581	395.66730	1292.09839	268.53900	496.95270	-0.01777	-113.51382	251.27936	60.83311	-1193.47595	594.22290	-5.62752	-545.84814	269.18121	41.56894
246	2.042	942.77228	341.43854	1417.82349	-175.81778	426.39963	1321.04761	-1078.95068	396.17957	1289.59485	255.75374	498.04498	0.03189	-89.41557	250.00667	62.56535	-1206.61462	594.59167	-5.85426	-537.08337	263.34824	36.46033
247	2.050	943.73401	341.05646	1416.02087	-178.09518	425.95404	1320.89343	-1080.75476	396.51392	1286.93726	242.78699	498.99368	0.04032	-64.96887	249.11763	64.23983	-1219.77380	595.22412	-5.94597	-531.31909	258.11804	31.08147
248	2.058	944.69128	340.66730	1414.34070	-180.18524	425.50677	1320.75488	-1082.41357	396.70313	1284.13000	229.62811	499.83490	0.03483	-39.99783	248.55597	65.90874	-1232.89075	596.04785	-5.92505	-528.57495	253.72626	25.23870
249	2.067	945.64264	340.28546	1412.78247	-182.05217	425.09833	1320.65466	-1083.92957	396.86057	1281.24475	216.41095	500.68222	0.04434	-14.42279	248.29904	67.61021	-1245.96936	597.03888	-5.88256	-528.72266	250.45273	18.77034
250	2.075	946.58459	339.89618	1411.34668	-183.66945	424.74942	1320.60901	-1085.26819	397.08029	1278.37488	203.28560	501.66400	0.11412	11.72690	248.36969	69.32845	-1259.00171	598.36499	-5.81700	-531.60583	248.52435	11.82147
251	2.083	947.51294	339.46719	1410.03650	-185.02524	424.45447	1320.62134	-1086.40674	397.31458	1275.56494	190.28380	502.77994	0.22989	38.33069	248.87607	70.97977	-1271.94592	600.08856	-5.70031	-537.14685	247.96173	5.13306
252	2.092	948.42255	338.97064	1408.85571	-186.11604	424.19537	1320.68042	-1087.35034	397.39584	1272.80615	177.34244	503.89526	0.28350	65.23999	249.94627	72.49075	-1284.79736	601.89935	-5.56371	-545.34399	248.47073	-0.09815
253	2.100	949.30347	338.40326	1407.81323	-186.93716	423.95474	1320.76538	-1088.10681	397.26816	1270.09546	164.41653	504.94574	0.21961	92.34955	251.65109	73.85046	-1297.67908	603.38043	-5.40419	-556.01935	249.52988	-3.07976
254	2.108	950.13770	337.79221	1406.92188	-187.48500	423.71744	1320.85266	-1088.67786	397.14523	1267.48877	151.49651	505.98779	0.10926	119.58881	253.99196	75.06771	-1310.70251	604.49463	-5.16647	-568.46924	250.68246	-4.10252
255	2.117	950.90320	337.17560	1406.19629	-187.76881	423.46826	1320.91821	-1089.08801	397.26251	1265.10913	138.56277	507.03851	0.02995	146.88898	256.90585	76.13335	-1323.74146	605.52002	-4.92422	-581.62952	251.74466	-4.10873
256	2.125	951.57813	336.57809	1405.65430	-187.81798	423.19348	1320.93909	-1089.38904	397.60599	1263.11328	125.61189	508.02908	-0.01429	174.21658	260.25592	77.05576	-1336.54626	606.65015	-4.85983	-594.72137	252.73322	-3.89130
257	2.133	952.14038	336.00558	1405.31665	-187.67796	422.88678	1320.89282	-1089.60913	398.05124	1261.63574	112.68988	508.90619	-0.05202	201.61353	263.87180	77.86621	-1349.02905	607.91876	-4.99991	-607.53149	253.69205	-3.82722
258	2.142	952.56403	335.45694	1405.20557	-187.39934	422.55365	1320.75708	-1089.71558	398.53033	1260.73828	99.85451	509.69028	-0.10372	229.17114	267.65387	78.53224	-1361.35535	609.26953	-5.09676	-620.15497	254.61458	-3.97982
259	2.150	952.81885	334.93982	1405.34497	-187.02814	422.20898	1320.51025	-1089.61792	398.93985	1260.39893	87.13281	510.44086	-0.17326	256.95801	271.59927	78.94155	-1373.76160	610.51636	-4.84627	-632.71881	255.45181	-4.25113
260	2.158	952.87439	334.47885	1405.75818	-186.60046	421.86731	1320.13293	-1089.19653	399.08334	1260.55493	74.52847	511.20166	-0.24317	285.01147	275.69833	79.01714	-1386.22681	611.49731	-4.11913	-645.28491	256.16742	-4.51421
261	2.167	952.70825	334.10458	1406.46191	-186.14273	421.53827	1319.60876	-1088.40955	398.87726	1261.15552	62.01845	511.96777	-0.28090	313.39197	279.85544	78.78933	-1398.46155	612.21204	-2.89988	-657.84741	256.77924	-4.69757
262	2.175	952.31140	333.82883	1407.45776	-185.67633	421.23495	1318.92432	-1087.41602	398.60730	1262.16724	49.53129	512.69482	-0.26608	342.14087	283.90695	78.38435	-1410.21997	612.70380	-1.13301	-670.36133	257.33484	-4.79329
263	2.183	951.68347	333.63348	1408.73193	-185.22032	420.97925	1318.07581	-1086.51343	398.79874	1263.54065	37.00623	513.35944	-0.22383	371.17798	287.67261	77.99745	-1421.44141	613.04230	1.32935	-682.79022	257.88013	-4.83348
264	2.192	950.82605	333.48584	1410.26526	-184.79489	420.79108	1317.07373	-1085.93945	399.81372	1265.19861	24.46793	513.98566	-0.22002	400.26215	291.02371	77.80538	-1432.19556	613.32495	4.65771	-695.15509	258.44437	-4.88472
265	2.200	949.74408	333.36267	1412.03931	-184.42960	420.67386	1315.93713	-1085.77844	401.70404	1267.05554	11.97709	514.58423	-0.30503	428.96387	293.90717	77.86073	-1442.57422	613.50330	8.87749	-707.52594	259.02783	-5.00314
266	2.208	948.45142	333.26117	1414.03418	-184.16760	420.60980	1314.68811	-1085.98633	404.33029	1269.04419	-0.46344	515.13892	-0.45933	456.65027	296.30539	78.05363	-1452.55078	613.40503	13.83348	-719.96082	259.61292	-5.16331
267	2.217	946.96753	333.19217	1416.22522	-184.05658	420.56879	1313.35632	-1086.43884	407.47638	1271.12158	-12.91743	515.67023	-0.60155	482.54712	298.25760	78.07054	-1461.97510	612.97559	19.36230	-732.46167	260.18353	-5.27265
268	2.225	945.30902	333.16852	1418.58203	-184.13081	420.52362	1311.97888	-1086.99011	410.91684	1273.25415	-25.44879	516.22205	-0.67168	505.88019	299.86853	77.38783	-1470.63110	612.31183	25.42015	-744.98645	260.74469	-5.27355
269	2.233	943.48584	333.19272	1421.07129	-184.39835	420.46021	1310.59314	-1087.51794	414.43341	1275.40247	-38.06187	516.80090	-0.69571	526.08124	301.18256	75.46608	-1478.14185	611.53210	32.09245	-757.50934	261.33960	-5.21520
270	2.242	941.50543	333.25552	1423.65857	-184.83908	420.37701	1309.22681	-1087.93384	417.80322	1277.52539	-50.71788	517.41400	-0.73125	542.98096	302.13882	72.06657	-1483.75708	610.73468	39.53684	-770.05084	262.02185	-5.20245
271	2.250	939.38068	333.34781	1426.30713	-185.41223	420.27817	1307.89661	-1088.18274	420.82407	1279.59241	-63.38829	518.09692	-0.78171	556.84375	302.70737	67.38720	-1486.24023	609.98737	47.80439	-782.64178	262.78873	-5.27261
272	2.258	937.13538	333.46664	1428.97900	-186.06766	420.16913	1306.61279	-1088.24146	423.35690	1281.58594	-76.05583	518.84308	-0.81475	568.17261	302.92838	61.87614	-1484.18616	609.26178	56.60141	-795.28674	263.57446	-5.35871
273	2.267	934.80341	333.61130	1431.64185	-186.75206	420.05124	1305.38660	-1088.11218	425.33878	1283.49829	-88.70694	519.60175	-0.82411	577.42078	302.81262	55.93066	-1476.87256	608.40826	65.19019	-807.96228	264.34100	-5.38926
274	2.275	932.42401	333.77612	1434.27051	-187.40775	419.91434	1304.23096	-1087.81262	426.76749	1285.32703	-101.35637	520.35144	-0.82199	584.80963	302.35010	49.76867	-1464.97021	607.33191	72.65091	-820.63092	265.12167	-5.37284
275	2.283	930.03625	333.94366	1436.84106	-187.97368	419.73920	1303.15759	-1087.36780	427.67822	1287.07178	-114.04008	521.10742	-0.80913	590.30261	301.55200	43.52504	-1450.24170	606.04761	78.44386	-833.27374	265.93115	-5.35291
276	2.292	927.67584	334.09341	1439.32593	-188.39502	419.50250	1302.17578	-1086.80481	428.12338	1288.73218	-126.78990	521.90814	-0.78493	593.68628	300.36325	37.40459	-1434.37402	604.35809	82.69937	-845.90765	266.70575	-5.32729
277	2.300	925.37170	334.21872	1441.69739	-188.63333	419.17307	1301.29114	-1086.14954	428.15955	1290.30725	-139.63469	522.80518	-0.74936	594.68170	298.61890	31.71022	-1418.01660	601.89404	85.82677	-858.55579	267.39337	-5.25339
278	2.308	923.14612	334.32040	1443.93030	-188.66823	418.71625	1300.50757	-1085.42664	427.84106	1291.79517	-152.57857	523.79346	-0.69571	593.03625	296.20139	26.70424	-1400.72827	598.65588	87.82564	-871.24109	268.05029	-5.11140
279	2.317	921.01691	334.38959	1446.00354	-188.49222	418.10565	1299.82813	-1084.65869	427.21820	1293.19348	-165.55894	524.77539	-0.64167	588.64221	293.36481	22.42523	-1381.59338	595.04279	88.07746	-884.01245	268.77283	-4.93201
280	2.325	919.00116	334.41595	1447.90039	-188.10388	417.32547	1299.25488	-1083.86792	426.33737	1294.49939	-178.48402	525.64209	-0.63323	581.72815	290.92413	18.73387	-1359.91919	591.36877	85.94647	-896.91687	269.57199	-4.76854
281	2.333	917.12183	334.40604	1449.60913	-187.50493	416.37195	1298.79028	-1083.07520	425.24243	1295.70996	-191.32588	526.38098	-0.68201	572.90424	289.85376	15.64470	-1335.59155	587.71967	81.57095	-909.94489	270.39786	-4.65774
282	2.342	915.41364	334.37796	1451.12146	-186.70468	415.25629	1298.43921	-1082.30200	423.97571	1296.82190	-204.13121	527.11188	-0.73773	562.77612	290.48480	13.43621	-1308.95679	584.07550	75.87698	-923.03394	271.23361	-4.59990
283	2.350	913.92157	334.34348	1452.43250	-185.72780	413.99496	1298.20984	-1081.56897	422.57901	1297.83228	-216.92436	527.99963	-0.73264	551.54175	292.19604	12.25060	-1280.45300	580.33746	69.87827	-936.11877	272.08575	-4.56470
284	2.358	912.69318	334.29694	1453.53564	-184.62112	412.59558	1298.11230	-1080.89746	421.09415	1298.73816	-229.61543	529.12500	-0.61339	539.22192	294.01489	11.81183	-1250.32788	576.43964	64.22052	-949.16589	272.94299	-4.51807
285	2.367	911.76654	334.22556	1454.41687	-183.46088	411.06226	1298.15527	-1080.30872	419.56369	1299.53674	-242.02333	530.49084	-0.31174	526.11108	295.40833	11.69945	-1218.53906	572.52673	59.27383	-962.16797	273.80576	-4.44883
286	2.375	911.16046	334.14081	1455.05444	-182.35207	409.41931	1298.34424	-1079.82446	418.03174	1300.22583	-253.98341	532.09668	0.27294	512.72180	296.43597	11.64591	-1184.85413	568.83191	55.28254	-975.12592	274.71045	-4.36561
287	2.383	910.87543	334.08716	1455.42761	-181.40822	407.72168	1298.68213	-1079.46667	416.54498	1300.80396	-265.40326	533.92017	1.22944	499.44513	297.36978	11.51335	-1149.13770	565.29602	52.32958	-988.05518	275.68817	-4.27462
288	2.392	910.89667	334.10889	1455.52441	-180.72221	406.04410	1299.16931	-1079.25818	415.15378	1301.27014	-276.19995	535.89868	2.61584	486.41650	298.34396	11.24448	-1111.61890	561.66193	50.42995	-1000.99316	276.73474	-4.18303
289	2.400	911.19482	334.21552	1455.33887	-180.35172	404.46667	1299.79932	-1079.22266	413.91196	1301.62402	-286.15186	537.99506	4.51278	473.59021	299.31107	10.88977	-1073.02930	558.08344	49.78855	-1013.96948	277.83719	-4.12414
290	2.408	911.72748	334.37772	1454.86902	-180.32233	403.05969	1300.54956	-1079.38367	412.87457	1301.86438	-294.77759	540.22253	7.10738	460.84528	300.18393	10.57053	-1034.62183	555.11395	50.57000	-1026.96997	278.97318	-4.13887
291	2.417	912.45032	334.55408	1454.11646	-180.63644	401.86707	1301.37854	-1079.76416	412.09094	1301.98694	-301.44556	542.63879	10.72552	448.07843	300.94995	10.38034	-997.86426	552.96210	52.28696	-1039.94043	280.05978	-4.19904
292	2.425	913.32703	334.72418	1453.08716	-181.27545	400.90366	1302.23352	-1080.38306	411.59171	1301.98096	-305.70129	545.40015	15.67054	435.27716	301.68530	10.31499	-963.75610	551.26337	53.92511	-1052.82031	280.97601	-4.19118
293	2.433	914.32605	334.89270	1451.79126	-182.19818	400.17462	1303.06604	-1081.25232	411.36960	1301.82532	-307.41858	548.78229	22.04382	422.51270	302.46268	10.28496	-932.28876	549.61920	54.77863	-1065.57605	281.69144	-4.03171
294	2.442	915.41565	335.07172	1450.24487	-183.34818	399.69684	1303.84375	-1082.37268	411.35876	1301.48486	-306.47046	553.19641	30.02782	409.84369	303.26184	10.19687	-902.58966	547.91156	54.77924	-1078.22754	282.32062	-3.77021
295	2.450	916.56940	335.27017	1448.46375	-184.66971	399.49039	1304.55151	-1083.73145	411.42526	1300.91479	-302.18463	559.16718	40.19450	397.25281	304.02405	10.02443	-873.59058	546.14703	54.11517	-1090.83533	282.99420	-3.54298
296	2.458	917.77295	335.49817	1446.45764	-186.12126	399.55206	1305.18542	-1085.30688	411.38962	1300.07312	-293.46246	567.01001	52.75133	384.71021	304.75644	9.79850	-844.62177	544.45996	52.96099	-1103.43750	283.74518	-3.45107
297	2.467	919.01843	335.77051	1444.23767	-187.68108	399.85461	1305.74646	-1087.07910	411.09598	1298.94751	-279.87903	576.39691	66.33779	372.23840	305.52124	9.55427	-815.55164	543.18915	51.51512	-1116.02356	284.55811	-3.49352
298	2.475	920.29803	336.09644	1441.82605	-189.34506	400.36670	1306.23560	-1089.03760	410.49316	1297.57153	-262.44312	586.36963	78.29388	359.84814	306.33911	9.32398	-786.55176	542.60089	49.95984	-1128.57178	285.42078	-3.58107
299	2.483	921.60834	336.46988	1439.25269	-191.11826	401.06500	1306.65393	-1091.16333	409.64044	1296.00012	-242.92815	595.89764	86.56027	347.47968	307.14761	9.15873	-757.87598	542.71387	48.35260	-1141.08289	286.30176	-3.60132
300	2.492	922.95551	336.87671	1436.54858	-193.00430	401.92960	1307.00415	-1093.39868	408.62778	1294.26563	-222.63277	604.44904	91.15734	335.07751	307.88058	9.10076	-729.86774	543.52087	46.64600	-1153.58105	287.15161	-3.49895
301	2.500	924.34900	337.30362	1433.74609	-194.99652	402.93353	1307.29089	-1095.65515	407.54047	1292.38098	-201.91118	612.03424	93.74786	322.65253	308.58075	9.13252	-702.99731	544.99414	44.71788	-1166.09485	287.94852	-3.31671
302	2.508	925.79486	337.73697	1430.88208	-197.07428	404.04419	1307.52588	-1097.86084	406.50018	1290.37170	-180.62447	618.82355	96.09775	310.21936	309.36017	9.19189	-677.75891	546.89758	42.35061	-1178.64575	288.72141	-3.15318
303	2.517	927.29272	338.16788	1427.99829	-199.20474	405.22809	1307.72986	-1099.98584	405.64923	1288.28333	-158.71608	624.84406	99.07903	297.75598	310.23273	9.23432	-654.53571	548.98285	39.33775	-1191.24292	289.51245	-3.07189
304	2.525	928.83282	338.59869	1425.13672	-201.34598	406.44876	1307.92786	-1102.01563	405.04608	1286.15796	-136.36659	629.96979	102.70488	285.24042	311.08521	9.25159	-633.53619	551.20776	35.65372	-1203.87256	290.33878	-3.05305
305	2.533	930.39722	339.02933	1422.33533	-203.44809	407.66968	1308.14502	-1103.91736	404.61548	1283.98999	-113.84680	634.01123	106.59982	272.65741	311.82776	9.25014	-614.82751	553.54248	31.43738	-1216.51050	291.18372	-3.02581
306	2.542	931.96802	339.44272	1419.62280	-205.45522	408.85980	1308.40601	-1105.65649	404.24902	1281.73840	-91.33769	636.79883	110.37865	259.99902	312.48984	9.24825	-598.45844	555.78766	26.84003	-1229.14844	292.00259	-2.94420
307	2.550	933.53448	339.81821	1417.01501	-207.31133	409.99707	1308.73682	-1107.22815	403.91708	1279.38220	-68.86830	638.29071	113.86549	247.29156	313.17023	9.26811	-584.57385	557.75610	21.97143	-1241.80151	292.76459	-2.83276
308	2.558	935.09387	340.15576	1414.52258	-208.96381	411.06714	1309.16406	-1108.64478	403.63516	1276.91211	-46.41072	638.60956	117.13194	234.57294	313.94800	9.30105	-573.44812	559.45496	16.92080	-1254.49829	293.48203	-2.74938
309	2.567	936.64337	340.47604	1412.16235	-210.36606	412.04965	1309.70947	-1109.90637	403.38272	1274.30115	-23.99129	637.97223	120.35632	221.84106	314.82690	9.31479	-565.44409	560.93652	11.76727	-1267.26465	294.19324	-2.71736
310	2.575	938.17529	340.80023	1409.96082	-211.48444	412.91034	1310.37927	-1110.98950	403.11584	1271.52527	-1.65843	636.60114	123.64484	209.07166	315.73770	9.30195	-560.90088	562.13293	6.74782	-1280.11035	294.95261	-2.71765
311	2.583	939.68665	341.14325	1407.94385	-212.30421	413.61819	1311.15686	-1111.85815	402.82135	1268.58228	20.60102	634.65485	126.89753	196.27170	316.61716	9.28715	-559.93475	562.95392	2.38539	-1293.01074	295.80618	-2.72780
312	2.592	941.18311	341.51978	1406.12866	-212.82773	414.16028	1312.00867	-1112.48486	402.52725	1265.48962	42.85255	632.16980	129.74895	183.45551	317.47382	9.29543	-562.24377	563.43024	-0.82918	-1305.90881	296.74936	-2.73924
313	2.600	942.66345	341.94272	1404.52771	-213.07068	414.54242	1312.89844	-1112.86755	402.27707	1262.28320	65.16776	629.05957	131.69673	170.61707	318.34229	9.33307	-567.26984	563.69446	-2.78211	-1318.76575	297.72424	-2.75316
314	2.608	944.10583	342.42554	1403.15625	-213.06100	414.78915	1313.79614	-1113.02417	402.08737	1259.02881	87.59486	625.22498	132.41669	157.77271	319.21179	9.38807	-574.71808	563.90125	-3.70416	-1331.58276	298.65668	-2.77653
315	2.617	945.47162	342.98117	1402.03467	-212.83612	414.93674	1314.67688	-1112.97205	401.92432	1255.83984	110.12946	620.66699	131.96733	144.95569	320.05957	9.43198	-584.55469	564.20734	-4.01763	-1344.36938	299.50803	-2.80263
316	2.625	946.71307	343.61212	1401.18298	-212.43803	415.01605	1315.51331	-1112.72473	401.73752	1252.88281	132.74026	615.50146	130.66820	132.16565	320.91409	9.43221	-596.32880	564.74487	-4.12637	-1357.11475	300.28635	-2.80182
317	2.633	947.78497	344.31439	1400.61401	-211.90771	415.04388	1316.26929	-1112.30383	401.49704	1250.35596	155.44510	609.88806	128.80763	119.38046	321.80780	9.39517	-609.04102	565.61316	-4.21680	-1369.78357	300.99811	-2.74998
318	2.642	948.65271	345.08661	1400.33496	-211.27785	415.03485	1316.90479	-1111.74634	401.18054	1248.44031	178.30951	603.91626	126.46570	106.59213	322.69586	9.38501	-621.81323	566.87842	-4.30622	-1382.29749	301.64194	-2.64471
319	2.650	949.28632	345.92297	1400.35352	-210.56883	415.01498	1317.38708	-1111.09375	400.75186	1247.23401	201.37227	597.60309	123.59155	93.81149	323.49448	9.46320	-634.34009	568.43097	-4.41837	-1394.52832	302.25732	-2.47361
320	2.658	949.65448	346.80554	1400.67859	-209.79434	415.01120	1317.69885	-1110.37231	400.14825	1246.70117	224.63837	591.05194	120.19789	81.06943	324.20972	9.60663	-646.75568	569.96124	-4.60862	-1406.35376	302.90005	-2.16353
321	2.667	949.73364	347.71039	1401.31763	-208.97006	415.02414	1317.83618	-1109.60278	399.27020	1246.71753	248.13919	584.52191	116.43096	68.41113	324.99155	9.70457	-659.26849	571.24603	-4.86587	-1417.71082	303.57025	-1.58098
322	2.675	949.51941	348.62234	1402.27148	-208.12022	415.02103	1317.79956	-1108.83447	397.99573	1247.19495	271.95477	578.28223	112.48105	55.85791	326.01779	9.65913	-671.88623	572.31677	-5.12188	-1428.59668	304.24185	-0.61500
323	2.683	949.02002	349.54175	1403.52930	-207.27853	414.96375	1317.58582	-1108.14160	396.22217	1248.12183	296.19476	572.46844	108.47901	43.38657	327.33554	9.47657	-684.43652	573.19531	-5.40812	-1439.04285	304.95377	0.75115
324	2.692	948.23901	350.47388	1405.06946	-206.48230	414.84143	1317.19055	-1107.58118	393.92160	1249.49573	320.96472	567.12463	104.49654	30.95416	328.81708	9.24994	-696.79138	573.65802	-5.90438	-1449.08179	305.81152	2.46181
325	2.700	947.17108	351.41559	1406.86865	-205.76726	414.67578	1316.61584	-1107.15686	391.16669	1251.26770	346.30402	562.29053	100.60445	18.51910	330.25949	9.08112	-709.00281	573.72729	-6.63113	-1458.72510	306.88449	4.45592
326	2.708	945.81580	352.35590	1408.90698	-205.16730	414.50122	1315.87598	-1106.80933	388.09149	1253.33923	372.14124	557.96857	96.86086	6.05908	331.56137	9.00883	-721.24426	574.11725	-7.21398	-1467.93359	308.10382	6.70342
327	2.717	944.18640	353.28683	1411.16174	-204.71091	414.33990	1314.99536	-1106.45178	384.84918	1255.61145	398.27887	554.08228	93.25302	-6.40378	332.77396	8.98437	-733.62451	575.39929	-7.30912	-1476.54016	309.28848	9.17362
328	2.725	942.30396	354.20911	1413.60303	-204.41380	414.19504	1314.00098	-1106.02600	381.62259	1258.04260	424.32153	550.49579	89.68778	-18.81387	333.98773	8.92126	-746.08801	577.24207	-7.03033	-1484.18726	310.30136	11.76508
329	2.733	940.19000	355.12689	1416.19385	-204.27725	414.06915	1312.91919	-1105.51819	378.61713	1260.64307	449.57214	547.06055	85.99271	-31.15509	335.22205	8.78138	-758.50763	578.98682	-6.71699	-1490.36572	311.18207	14.28443
330	2.742	937.86731	356.04175	1418.89270	-204.29095	413.98190	1311.77820	-1104.91589	375.97116	1263.40747	473.10577	543.72125	81.91854	-43.49771	336.40811	8.60864	-770.77722	580.18280	-6.64437	-1494.54993	312.20215	16.52386
331	2.750	935.36542	356.95187	1421.65881	-204.43437	413.96695	1310.60583	-1104.16846	373.68735	1266.27344	494.12177	540.58466	77.21028	-55.91763	337.48843	8.46433	-782.84784	580.60437	-6.96019	-1496.34473	313.83429	18.42555
332	2.758	932.71844	357.85223	1424.45715	-204.67793	414.05576	1309.42542	-1103.22827	371.69305	1269.17065	512.31067	537.82654	71.70975	-68.41666	338.49701	8.36240	-794.81812	580.31897	-7.63351	-1495.51221	316.51428	20.21664
333	2.767	929.95636	358.73999	1427.25623	-204.98322	414.26520	1308.25549	-1102.13477	369.95544	1272.08716	527.90112	535.53009	65.40401	-80.96918	339.50494	8.28278	-806.95972	579.66638	-8.46791	-1491.84399	320.28229	22.32461
334	2.775	927.10034	359.63037	1430.02795	-205.30066	414.59601	1307.11438	-1101.03760	368.52496	1275.06018	541.35266	533.62079	58.41393	-93.56578	340.52997	8.21628	-819.47198	579.15063	-9.18692	-1485.05371	324.61896	25.09906
335	2.783	924.16754	360.56158	1432.74780	-205.57103	415.03833	1306.02405	-1100.11365	367.46729	1278.09570	552.95325	531.96680	50.97033	-106.19189	341.50272	8.19253	-832.26135	579.16833	-9.59780	-1474.88916	328.70770	28.53494
336	2.792	921.17682	361.56912	1435.38904	-205.73140	415.57452	1305.01392	-1099.44409	366.76984	1281.11377	562.64117	530.51129	43.37446	-118.82384	342.35919	8.23675	-845.12756	579.72797	-9.71447	-1461.33521	332.04251	32.09565
337	2.800	918.15106	362.65482	1437.92236	-205.71924	416.18048	1304.12012	-1098.98352	366.34015	1284.00708	570.14038	529.23663	35.91882	-131.45325	343.17755	8.29327	-858.00049	580.56580	-9.68517	-1444.55457	334.76547	34.83799
338	2.808	915.12054	363.79187	1440.32153	-205.47569	416.83435	1303.37793	-1098.63477	366.07825	1286.73108	575.20215	528.07257	28.83262	-144.11894	344.11353	8.27675	-870.88110	581.43005	-9.64797	-1424.60107	337.31842	35.96365
339	2.817	912.12061	364.95319	1442.56873	-204.95187	417.52930	1302.81433	-1098.31934	365.93060	1289.30981	577.70734	526.93317	22.28793	-156.87982	345.19135	8.19191	-883.75403	582.21198	-9.65337	-1401.39844	339.96576	35.36719
340	2.825	909.18427	366.11810	1444.65222	-204.11584	418.27856	1302.44189	-1097.99011	365.88806	1291.78540	577.58051	525.79199	16.42261	-169.73572	346.26901	8.11496	-896.62860	582.93256	-9.68410	-1375.03149	342.70413	33.68547
341	2.833	906.34180	367.26328	1446.56323	-202.95526	419.10947	1302.25708	-1097.62146	365.94952	1294.18066	574.69952	524.70386	11.41515	-182.63112	347.20496	8.09494	-909.55994	583.76520	-9.66262	-1345.84302	345.36642	31.88369
342	2.842	903.62952	368.37079	1448.29407	-201.47513	420.05054	1302.24219	-1097.19202	366.08920	1296.49487	569.00507	523.76147	7.56048	-195.50633	347.98706	8.12169	-922.59985	585.10803	-9.38917	-1314.26331	347.72543	30.75491
343	2.850	901.09357	369.44452	1449.83594	-199.69696	421.11792	1302.37170	-1096.67017	366.25107	1298.71741	560.69940	523.02740	5.10814	-208.31355	348.70563	8.13993	-935.72723	587.28351	-8.68151	-1280.72925	349.60681	30.64904
344	2.858	898.78528	370.50479	1451.17932	-197.66154	422.30859	1302.62280	-1096.01428	366.37064	1300.83679	550.23383	522.57910	3.94235	-221.03848	349.43130	8.08673	-948.80505	590.01495	-7.69834	-1245.75562	351.01050	31.47061
345	2.867	896.75867	371.56213	1452.31519	-195.43237	423.60046	1302.98340	-1095.18420	366.40375	1302.83887	538.16290	522.56671	3.54890	-233.69174	350.13202	7.95278	-961.68738	592.59454	-6.85374	-1209.92749	352.14517	32.83507
346	2.875	895.06689	372.60056	1453.23462	-193.09659	424.95703	1303.44812	-1094.15356	366.34164	1304.70813	525.11737	523.03619	3.36099	-246.25162	350.69067	7.81426	-974.40765	594.59320	-6.35723	-1173.75085	353.23447	34.32864
347	2.883	893.75562	373.58948	1453.92859	-190.76419	426.33771	1304.00940	-1092.92834	366.20981	1306.43652	511.73767	523.80450	3.10173	-258.62585	350.98364	7.79141	-987.13818	596.02606	-6.13098	-1137.54102	354.27802	35.77905
348	2.892	892.86035	374.50549	1454.38672	-188.56604	427.71146	1304.66028	-1091.56042	366.05917	1308.02319	498.47510	524.69421	2.80884	-270.65536	350.97482	7.94394	-999.98383	597.06219	-6.06434	-1101.47607	355.08148	37.32355
349	2.900	892.40771	375.34085	1454.59473	-186.64415	429.05878	1305.40112	-1090.13843	365.94858	1309.46179	485.50018	525.66870	2.58990	-282.18683	350.75861	8.22458	-1012.90955	597.90778	-6.07060	-1065.75513	355.46814	39.17509
350	2.908	892.40894	376.09436	1454.53333	-185.12772	430.35638	1306.24084	-1088.76904	365.92014	1310.73291	472.75092	526.66321	2.43084	-293.16599	350.48676	8.59646	-1025.82825	598.72290	-6.05083	-1030.69897	355.41721	41.30416
351	2.917	892.84979	376.76373	1454.18372	-184.10585	431.56610	1307.18640	-1087.56836	365.98480	1311.80432	460.05481	527.59192	2.26544	-303.60889	350.23532	9.14800	-1038.71228	599.51575	-5.96983	-996.63336	355.01974	43.37323
352	2.925	893.68903	377.35641	1453.53601	-183.61644	432.64532	1308.22595	-1086.65125	366.13492	1312.63782	447.30853	528.51892	2.11114	-313.46478	349.95953	10.02998	-1051.61670	600.22681	-5.85574	-963.64447	354.32910	44.96876
353	2.933	894.86798	377.89545	1452.59009	-183.65332	433.56903	1309.31824	-1086.10999	366.36658	1313.19531	434.54663	529.56573	2.02494	-322.49890	349.58444	11.33031	-1064.59033	600.86682	-5.69858	-931.49115	353.27719	45.86578
354	2.942	896.32355	378.39850	1451.34875	-184.17889	434.33920	1310.40283	-1085.99829	366.67383	1313.44104	421.84302	530.71008	1.99105	-330.27667	349.11249	13.01885	-1077.58032	601.48132	-5.49154	-899.76129	351.69293	46.11942
355	2.950	897.99689	378.86166	1449.81360	-185.13354	434.96945	1311.42151	-1086.33081	367.02145	1313.34509	409.20270	531.81946	1.93744	-336.30582	348.59082	14.97956	-1090.47217	602.06854	-5.31778	-868.12256	349.37360	45.96741
356	2.958	899.83704	379.27820	1447.98767	-186.44142	435.46774	1312.33569	-1087.09436	367.35187	1312.89270	396.56299	532.79913	1.82741	-340.27063	347.94232	17.15160	-1103.20313	602.69220	-5.21924	-836.49066	346.15350	45.64342
357	2.967	901.80139	379.66168	1445.87744	-188.01749	435.83276	1313.13306	-1088.26196	367.63412	1312.08911	383.89371	533.66858	1.69103	-342.10251	346.84079	19.78767	-1115.77539	603.54541	-5.11250	-805.04089	341.92139	45.24489
358	2.975	903.85492	380.03714	1443.49475	-189.77914	436.05225	1313.82202	-1089.80237	367.88654	1310.95288	371.25360	534.54181	1.56640	-341.59912	344.79388	23.58784	-1128.20984	604.71423	-4.98144	-774.11029	336.61127	44.71284
359	2.983	905.96881	380.42117	1440.85742	-191.65543	436.10626	1314.42151	-1091.67627	368.14032	1309.51233	358.72351	535.50806	1.44150	-337.89166	341.49835	29.17208	-1140.55701	606.09497	-4.95753	-744.09070	330.17422	43.89340
360	2.992	908.12152	380.81503	1437.98914	-193.58855	435.98547	1314.95410	-1093.83069	368.41006	1307.81006	346.32928	536.54810	1.28937	-329.68903	337.24002	36.07001	-1152.92029	607.59552	-5.11587	-715.36102	322.53610	42.64429
361	3.000	910.29852	381.20804	1434.91943	-195.53760	435.69843	1315.43567	-1096.19507	368.70535	1305.89905	334.03815	537.59485	1.13282	-316.27216	332.80844	42.59908	-1165.36902	609.11304	-5.34004	-688.22809	313.60995	40.93143
362	3.008	912.48920	381.58264	1431.68372	-197.48392	435.25836	1315.86865	-1098.68005	369.02966	1303.82800	321.79321	538.62585	1.03892	-298.04437	328.83389	47.22230	-1177.83496	610.39453	-5.44880	-662.89404	303.37396	38.85092
363	3.017	914.68506	381.91840	1428.31946	-199.42380	434.68335	1316.24487	-1101.18237	369.36160	1301.63269	309.53763	539.66248	1.05538	-276.21045	325.25140	49.83339	-1190.24829	611.27344	-5.41123	-639.50952	291.95734	36.57702
364	3.025	916.87988	382.19467	1424.86438	-201.35118	434.01120	1316.55566	-1103.59595	369.65665	1299.33264	297.21252	540.70239	1.16547	-252.15392	321.54181	51.45409	-1202.66748	611.94385	-5.34539	-618.25818	279.68671	34.29160
365	3.033	919.06793	382.39279	1421.36194	-203.25024	433.28571	1316.80005	-1105.82935	369.85999	1296.92700	284.78296	541.71429	1.30356	-226.98126	317.40247	53.03453	-1215.15125	612.71191	-5.31090	-599.37860	267.07224	32.11971
366	3.042	921.23425	382.49896	1417.86084	-205.10052	432.52795	1316.98779	-1107.82629	369.91931	1294.39148	272.28397	542.69238	1.40161	-201.38730	313.03339	54.83393	-1227.70520	613.64233	-5.25981	-583.13440	254.74779	30.06263
367	3.050	923.35223	382.50720	1414.40808	-206.87955	431.73593	1317.13562	-1109.57715	369.80426	1291.68640	259.77667	543.64258	1.41780	-175.72377	308.89203	56.62124	-1240.34753	614.60828	-5.17967	-569.78516	243.40674	27.94352
368	3.058	925.39850	382.42261	1411.04370	-208.56102	430.90369	1317.26282	-1111.10327	369.51855	1288.77881	247.26694	544.56213	1.34828	-150.07306	305.33493	58.11248	-1253.08289	615.52051	-5.12350	-559.55493	233.72610	25.40987
369	3.067	927.36761	382.26172	1407.79993	-210.11594	430.03314	1317.38696	-1112.42920	369.08292	1285.66211	234.71350	545.50031	1.24946	-124.33334	302.42078	59.25319	-1265.86646	616.43689	-5.09962	-552.57971	226.23421	22.01920
370	3.075	929.26923	382.04218	1404.70471	-211.51566	429.13000	1317.52368	-1113.56824	368.50583	1282.35767	222.08939	546.53406	1.21207	-98.35237	299.92688	60.23333	-1278.63232	617.46796	-5.06518	-548.89490	221.15819	17.42416
371	3.083	931.12103	381.77240	1401.78015	-212.73392	428.20264	1317.68701	-1114.52222	367.78122	1278.90515	209.40839	547.64105	1.26543	-72.00359	297.56680	61.30631	-1291.34680	618.59113	-5.03399	-548.51501	218.34929	11.66191
372	3.092	932.94269	381.45264	1399.03625	-213.74556	427.27405	1317.88611	-1115.28735	366.89554	1275.35559	196.69055	548.71857	1.34212	-45.18204	295.22687	62.60656	-1304.03735	619.65240	-5.05969	-551.51563	217.33667	5.45200
373	3.100	934.74603	381.07938	1396.47681	-214.52620	426.38019	1318.12170	-1115.86267	365.82190	1271.77478	183.92892	549.71332	1.34939	-17.82288	293.01416	64.09483	-1316.75134	620.57153	-5.11907	-557.96289	217.49924	0.10898
374	3.108	936.52832	380.64590	1394.11182	-215.05566	425.54950	1318.38342	-1116.25391	364.52841	1268.25293	171.12349	550.65045	1.25868	10.06973	291.14117	65.61232	-1329.50366	621.42236	-5.13819	-567.59613	218.27478	-3.28360
375	3.117	938.27448	380.14664	1391.96057	-215.32048	424.78699	1318.65002	-1116.46521	363.00928	1264.90942	158.32675	551.57623	1.13131	38.43109	289.78195	66.97896	-1342.28125	622.29950	-5.10092	-579.53076	219.28703	-4.69671
376	3.125	939.96210	379.58875	1390.04370	-215.31514	424.07220	1318.89417	-1116.48560	361.30560	1261.88367	145.60239	552.49744	1.04688	67.16705	288.99942	68.09270	-1355.05188	623.22302	-5.03775	-592.51434	220.33661	-4.92693
377	3.133	941.56409	379.00046	1388.38123	-215.04564	423.37256	1319.08960	-1116.28882	359.49976	1259.32092	132.94351	553.37671	1.01424	96.17984	288.75693	68.97075	-1367.77515	624.15125	-4.97131	-605.59778	221.32312	-4.79420
378	3.142	943.05005	378.41595	1386.99451	-214.52962	422.66476	1319.21777	-1115.85107	357.69818	1257.35925	120.27342	554.19763	0.97904	125.36966	288.97800	69.68513	-1380.43457	625.01947	-4.90512	-618.44006	222.21008	-4.76018
379	3.150	944.38605	377.85083	1385.90369	-213.79008	421.94653	1319.26917	-1115.17273	356.00827	1256.11438	107.52580	555.00269	0.90139	154.65671	289.59808	70.24580	-1393.00354	625.81726	-4.77055	-631.06909	223.02328	-4.95287
380	3.158	945.53760	377.30399	1385.12524	-212.85107	421.23053	1319.23804	-1114.28540	354.52075	1255.65808	94.72064	555.84625	0.79680	184.01865	290.53586	70.57271	-1405.38611	626.57855	-4.34585	-643.57074	223.80591	-5.27103
381	3.167	946.47681	376.77600	1384.67188	-211.74223	420.52896	1319.11340	-1113.24304	353.31665	1255.99084	81.94029	556.73267	0.72316	213.47070	291.67523	70.58720	-1417.48828	627.25702	-3.25249	-655.99951	224.56870	-5.54428
382	3.175	947.18848	376.27582	1384.55286	-210.50462	419.84937	1318.87793	-1112.11560	352.47433	1257.02222	69.23747	557.61475	0.73735	243.04443	292.92334	70.28692	-1429.33484	627.71307	-1.12261	-668.41644	225.29626	-5.69707
383	3.183	947.66943	375.81677	1384.77332	-209.19006	419.20090	1318.51855	-1110.98279	352.04123	1258.57922	56.62851	558.42291	0.82517	272.82611	294.19763	69.73617	-1441.02979	627.80994	2.13649	-680.87134	225.96738	-5.76625
384	3.192	947.92157	375.40948	1385.33423	-207.85522	418.59778	1318.03442	-1109.92090	352.01984	1260.46204	44.12329	559.10205	0.90198	302.96021	295.34940	69.04198	-1452.57483	627.48578	6.30288	-693.34900	226.56992	-5.81188
385	3.200	947.94635	375.05368	1386.23206	-206.55280	418.05884	1317.43164	-1108.98706	352.40884	1262.52148	31.69614	559.66827	0.91264	333.54431	296.16095	68.36441	-1463.78784	626.74683	11.08442	-705.78931	227.12842	-5.87273
386	3.208	947.74261	374.73740	1387.45593	-205.32581	417.59705	1316.71594	-1108.20166	353.22675	1264.70325	19.28610	560.19781	0.87162	364.50452	296.42255	67.91863	-1474.42175	625.58020	16.33278	-718.16333	227.69022	-5.96258
387	3.217	947.30798	374.44241	1388.98584	-204.20958	417.20386	1315.89563	-1107.54016	354.46255	1267.03381	6.83827	560.74487	0.80482	395.55353	296.06479	67.89993	-1484.30493	623.94537	22.05986	-730.50006	228.26620	-6.05556
388	3.225	946.64343	374.15112	1390.79126	-203.23466	416.85376	1314.98694	-1106.94592	356.02032	1269.55408	-5.67447	561.31506	0.72099	426.18793	295.21970	68.33525	-1493.35693	621.85913	28.34643	-742.84460	228.82581	-6.09962
389	3.233	945.75818	373.85913	1392.83362	-202.42484	416.52750	1314.01196	-1106.35498	357.73404	1272.24280	-18.23071	561.89496	0.63646	455.65082	294.10464	68.96962	-1501.44678	619.39716	35.28080	-755.23096	229.36055	-6.08038
390	3.242	944.67053	373.58145	1395.07410	-201.79228	416.22369	1312.99377	-1105.72485	359.43204	1275.00171	-30.76892	562.47632	0.57441	482.97198	292.88315	69.29436	-1508.13086	616.61200	42.93542	-767.68616	229.91965	-6.05342
391	3.250	943.40369	373.33414	1397.48022	-201.33328	415.95148	1311.95862	-1105.05310	360.98145	1277.71411	-43.25523	563.06476	0.54362	507.26465	291.58264	68.73316	-1512.49194	613.58130	51.28748	-780.21545	230.56096	-6.07891
392	3.258	941.98224	373.11111	1400.02100	-201.02695	415.71460	1310.93494	-1104.36060	362.28970	1280.31226	-55.72597	563.67395	0.53852	528.12531	290.07632	66.92370	-1513.33789	610.58850	60.04192	-792.78870	231.28500	-6.14172
393	3.267	940.43286	372.89484	1402.65991	-200.83636	415.50146	1309.94629	-1103.65662	363.29233	1282.79956	-68.24942	564.33539	0.54044	545.74957	288.22076	63.90243	-1509.82935	607.94440	68.40302	-805.36359	232.06036	-6.17492
394	3.275	938.78363	372.68494	1405.35449	-200.71228	415.28635	1309.00330	-1102.93115	363.95734	1285.22290	-80.86200	565.09534	0.53114	560.67969	286.01563	60.00126	-1502.12390	605.43298	75.15781	-817.91797	232.88440	-6.15109
395	3.283	937.05811	372.50229	1408.06470	-200.60039	415.03497	1308.10498	-1102.18127	364.29773	1287.63208	-93.54936	565.95935	0.51767	573.41650	283.57169	55.56578	-1491.34424	602.36523	79.46476	-830.46936	233.76251	-6.10753
396	3.292	935.27533	372.36801	1410.75623	-200.44907	414.71066	1307.24841	-1101.42578	364.35974	1290.05725	-106.27385	566.85828	0.51066	584.14075	280.95078	50.78094	-1478.85571	598.38855	81.70588	-843.06830	234.66614	-6.08291
397	3.300	933.45911	372.28720	1413.39746	-200.21335	414.27954	1306.43494	-1100.69006	364.19684	1292.50830	-119.00676	567.69830	0.50441	592.70313	278.06442	45.72091	-1465.56714	593.74310	83.20432	-855.75781	235.55957	-6.07148
398	3.308	931.64063	372.25159	1415.95410	-199.85764	413.71152	1305.66919	-1099.98730	363.86749	1294.98230	-131.75639	568.44574	0.51050	598.85095	274.71490	40.50640	-1451.68030	588.70477	84.92542	-868.54065	236.43259	-6.04162
399	3.317	929.85138	372.24515	1418.39014	-199.35782	412.98056	1304.95642	-1099.30872	363.44043	1297.46777	-144.56541	569.15857	0.55362	602.42719	270.72321	35.36768	-1436.76001	583.36224	86.58202	-881.38824	237.28262	-5.96164
400	3.325	928.11877	372.24332	1420.67468	-198.70033	412.06311	1304.30151	-1098.62170	362.97604	1299.93982	-157.45644	569.93280	0.62154	603.32983	266.04153	30.53294	-1420.00586	577.92230	87.05226	-894.27722	238.10698	-5.81790
401	3.333	926.46912	372.22330	1422.78479	-197.87906	410.93726	1303.70728	-1097.87915	362.50446	1302.35620	-170.40532	570.81006	0.67483	601.39417	260.88626	26.05471	-1400.68457	572.74182	85.51894	-907.20825	238.92093	-5.64315
402	3.342	924.92969	372.18115	1424.70190	-196.89209	409.59012	1303.17822	-1097.03516	362.02557	1304.66748	-183.37767	571.73743	0.70190	596.50958	255.93501	21.83820	-1378.49963	567.97302	82.09014	-920.17242	239.73964	-5.49433
403	3.350	923.52490	372.12906	1426.40869	-195.73923	408.02963	1302.72290	-1096.07800	361.53638	1306.82996	-196.34312	572.62628	0.72542	588.91119	252.25510	17.98663	-1353.64478	563.47046	77.56869	-933.11145	240.52463	-5.37344
404	3.358	922.27979	372.07822	1427.89075	-194.42424	406.28436	1302.35229	-1095.05090	361.05670	1308.80518	-209.26164	573.44147	0.75755	579.19617	250.61168	14.97188	-1326.55249	559.11853	72.93726	-945.96545	241.20702	-5.22140
405	3.367	921.23053	372.02890	1429.13818	-192.96356	404.38486	1302.07764	-1094.01013	360.60397	1310.56885	-222.10097	574.21454	0.78789	567.96027	250.76604	13.15510	-1297.59729	555.02307	68.90458	-958.77087	241.80994	-5.01103
406	3.375	920.42444	371.97296	1430.14429	-191.39545	402.34888	1301.90698	-1092.96606	360.14175	1312.14038	-234.84883	575.01593	0.83365	555.61475	251.79462	12.31229	-1266.97412	551.34802	65.64638	-971.63452	242.46359	-4.79003
407	3.383	919.90704	371.90393	1430.89856	-189.78326	400.18655	1301.84106	-1091.88989	359.58978	1313.58667	-247.48473	575.93622	0.97034	542.56689	252.99654	11.94261	-1234.75769	548.11829	62.95208	-984.58759	243.26289	-4.61320
408	3.392	919.70941	371.82257	1431.38354	-188.21031	397.91251	1301.87537	-1090.77856	358.90656	1314.96313	-259.94714	577.02112	1.29696	529.28296	254.14867	11.76884	-1201.02771	545.23456	60.62772	-997.54822	244.19940	-4.48396
409	3.400	919.84222	371.73669	1431.57922	-186.76598	395.55533	1302.00757	-1089.68921	358.14209	1316.25195	-272.14136	578.22009	1.90156	516.09656	255.18793	11.69771	-1165.94006	542.57080	58.70119	-1010.44415	245.21301	-4.37827
410	3.408	920.29565	371.66074	1431.47131	-185.52980	393.16318	1302.24377	-1088.70215	357.38647	1317.35144	-283.98114	579.43896	2.86021	503.10828	256.07452	11.61393	-1129.77222	539.98578	57.34732	-1023.29834	246.24780	-4.29327
411	3.417	921.04016	371.60907	1431.05469	-184.56158	390.80139	1302.59766	-1087.86511	356.67957	1318.10571	-295.40118	580.60681	4.22381	490.29761	256.85046	11.42726	-1093.05347	537.38220	56.76926	-1036.17615	247.29820	-4.25759
412	3.425	922.03229	371.58624	1430.33325	-183.90073	388.54459	1303.08167	-1087.18518	355.97946	1318.39368	-306.33746	581.70996	6.01226	477.62244	257.61746	11.16068	-1056.66736	534.77209	57.02930	-1049.08875	248.38760	-4.29389
413	3.433	923.22839	371.58661	1429.31531	-183.57082	386.46411	1303.69714	-1086.67444	355.22577	1318.21375	-316.68677	582.80908	8.26837	465.01440	258.43555	10.89548	-1021.68219	532.19373	57.82994	-1061.97424	249.46552	-4.37167
414	3.442	924.59552	371.60110	1428.00854	-183.58316	384.61002	1304.42761	-1086.38684	354.42621	1317.64673	-326.22211	583.95636	11.13235	452.42633	259.26273	10.68889	-988.88672	529.66644	58.57014	-1074.75476	250.40500	-4.40775
415	3.450	926.11298	371.62173	1426.41724	-183.93613	383.00174	1305.23865	-1086.41052	353.66049	1316.75928	-334.54443	585.11322	14.85881	439.88605	260.01712	10.54757	-958.33752	527.25311	58.74311	-1087.39294	251.14391	-4.32574
416	3.458	927.77069	371.64963	1424.54248	-184.61189	381.63516	1306.08752	-1086.83472	353.01852	1315.57117	-341.13025	586.24213	19.67243	427.41150	260.69336	10.43052	-929.35315	525.17346	58.26353	-1099.90869	251.76212	-4.12245
417	3.467	929.56854	371.70087	1422.38611	-185.57535	380.49652	1306.93396	-1087.70911	352.54657	1314.07288	-345.40900	587.37122	25.55074	414.94336	261.36746	10.29139	-900.99103	523.79175	57.37746	-1112.36475	252.39594	-3.87974
418	3.475	931.50958	371.79144	1419.95142	-186.77960	379.57513	1307.74756	-1088.99854	352.22815	1312.25586	-346.85126	588.57336	32.37001	402.42694	262.09418	10.12757	-872.53857	523.25098	56.28222	-1124.82910	253.12230	-3.69489
419	3.483	933.58875	371.92148	1417.24463	-188.17690	378.86374	1308.50952	-1090.59326	352.00806	1310.12927	-344.94031	590.06097	40.32243	389.87592	262.85242	9.96307	-843.70020	523.32935	54.99474	-1137.33618	253.93361	-3.59746
420	3.492	935.79004	372.07980	1414.27930	-189.72952	378.34564	1309.21106	-1092.38257	351.84973	1307.71252	-339.04016	592.15491	49.75740	377.33386	263.57779	9.81803	-814.54010	523.81720	53.56420	-1149.88525	254.78369	-3.55539
421	3.500	938.09082	372.25192	1411.08118	-191.41475	377.99350	1309.85071	-1094.30640	351.76599	1305.03076	-328.66156	594.98590	60.43503	364.84021	264.22995	9.70653	-785.33429	524.64886	52.10653	-1162.44360	255.62553	-3.53527
422	3.508	940.46533	372.42130	1407.68262	-193.22234	377.77783	1310.43225	-1096.35071	351.76257	1302.10950	-314.06451	598.33649	71.23238	352.41962	264.86362	9.61878	-756.46143	525.71899	50.63650	-1174.95679	256.41776	-3.51279
423	3.517	942.88940	372.57266	1404.11755	-195.14726	377.66721	1310.96021	-1098.53479	351.76120	1298.95447	-296.31531	601.75159	80.73792	340.06104	265.61407	9.52300	-728.35858	526.87366	49.03832	-1187.41235	257.15918	-3.45438
424	3.525	945.34619	372.70200	1400.42432	-197.18094	377.63138	1311.43420	-1100.86926	351.60123	1295.55420	-276.63507	604.79053	88.12840	327.70459	266.54117	9.41707	-701.47437	527.95032	47.11860	-1199.87988	257.90430	-3.34692
425	3.533	947.82324	372.82162	1396.64807	-199.30215	377.65381	1311.84729	-1103.27869	351.12686	1291.93433	-255.81184	607.25281	93.53688	315.28174	267.50955	9.35098	-676.19885	528.78314	44.68154	-1212.44055	258.68726	-3.23094
426	3.542	950.30542	372.94632	1392.83691	-201.47205	377.73022	1312.19568	-1105.60217	350.32986	1288.20007	-234.13902	609.11951	97.68237	302.78351	268.33804	9.37200	-652.80005	529.25494	41.62580	-1225.11450	259.48163	-3.15582
427	3.550	952.77466	373.07883	1389.03687	-203.63733	377.85535	1312.48669	-1107.69421	349.40228	1284.49939	-211.66612	610.35236	101.24902	290.24854	269.03601	9.46475	-631.41174	529.24689	37.94802	-1237.86389	260.24683	-3.12120
428	3.558	955.21576	373.21472	1385.28918	-205.73918	378.02377	1312.73657	-1109.46948	348.60849	1280.94556	-188.42979	610.86877	104.58529	277.69885	269.74194	9.56763	-612.11169	528.69427	33.76859	-1250.62976	260.98615	-3.10356
429	3.567	957.61664	373.34988	1381.62781	-207.72261	378.23373	1312.96326	-1110.89441	348.16177	1277.56409	-164.54082	610.60168	107.76861	265.11700	270.48502	9.63088	-594.99597	527.86218	29.37218	-1263.38208	261.76273	-3.10046
430	3.575	959.96637	373.48294	1378.08191	-209.53810	378.47525	1313.18616	-1112.02393	348.20203	1274.29529	-140.15892	609.50055	110.76126	252.46368	271.18845	9.64088	-580.15717	527.10132	24.92546	-1276.14453	262.61328	-3.11351
431	3.583	962.25684	373.61938	1374.67822	-211.13567	378.72000	1313.42590	-1113.00757	348.78290	1271.03735	-115.45868	607.52930	113.49262	239.72083	271.85504	9.61277	-567.71600	526.28278	20.18910	-1288.95825	263.48407	-3.13548
432	3.592	964.48541	373.76227	1371.44055	-212.46143	378.92816	1313.69641	-1114.01025	349.86642	1267.69678	-90.60672	604.68323	115.88129	226.90985	272.56009	9.58353	-557.99249	525.04938	14.89054	-1301.82959	264.30984	-3.16118
433	3.600	966.65027	373.89969	1368.38574	-213.46387	379.06982	1313.99890	-1115.10266	351.33701	1264.23389	-65.71135	601.01062	117.87766	214.05353	273.32449	9.58821	-551.53796	523.40076	9.33377	-1314.72522	265.09839	-3.17742
434	3.608	968.74329	374.02130	1365.52380	-214.10863	379.14124	1314.32727	-1116.17419	352.94052	1260.68665	-40.79286	596.62653	119.51739	201.16409	274.14056	9.61540	-548.77893	521.63721	4.34571	-1327.61755	265.90219	-3.16378
435	3.617	970.75330	374.13986	1362.86597	-214.38919	379.15408	1314.67542	-1116.94690	354.17200	1257.13574	-15.82242	591.68481	120.89344	188.26752	275.01160	9.61589	-549.56464	520.04041	0.60076	-1340.51270	266.73599	-3.11933
436	3.625	972.67712	374.28949	1360.43237	-214.32126	379.11499	1315.03882	-1117.14673	354.45544	1253.63293	9.22705	586.32898	122.05878	175.39047	275.90555	9.56787	-553.25781	518.77759	-1.85955	-1353.42212	267.56207	-3.06860
437	3.633	974.51886	374.51315	1358.25012	-213.93213	379.02295	1315.41211	-1116.67627	353.69846	1250.18335	34.37520	580.65247	122.95623	162.52878	276.77264	9.49663	-559.39087	517.95728	-3.41842	-1366.33984	268.34799	-3.03989
438	3.642	976.27661	374.83908	1356.34216	-213.26018	378.87488	1315.78674	-1115.61963	352.51804	1246.79883	59.65797	574.68085	123.42170	149.65836	277.59467	9.43734	-567.93701	517.69415	-4.40485	-1379.23376	269.08841	-3.04939
439	3.650	977.93579	375.25635	1354.72546	-212.35808	378.66840	1316.14819	-1114.17004	351.66998	1243.55420	85.13210	568.39050	123.25401	136.77228	278.39590	9.40252	-578.73285	518.03955	-4.97068	-1392.03442	269.78992	-3.08934
440	3.658	979.47369	375.72418	1353.41602	-211.28474	378.40710	1316.47400	-1112.55359	351.42218	1240.60205	110.83273	561.75549	122.32555	123.88916	279.22458	9.37950	-591.04541	518.82635	-5.27129	-1404.65125	270.46152	-3.09801
441	3.667	980.86426	376.20798	1352.43018	-210.08884	378.10327	1316.72961	-1110.91345	351.58969	1238.14038	136.73563	554.81323	120.66788	111.03186	280.07681	9.35884	-603.99664	519.75269	-5.49101	-1416.99463	271.10211	-2.95952
442	3.675	982.07410	376.69662	1351.78076	-208.80022	377.77365	1316.87219	-1109.28052	351.84604	1236.34778	162.78539	547.69226	118.43011	98.22195	280.87640	9.35322	-617.07098	520.65265	-5.71087	-1428.97461	271.70224	-2.57686
443	3.683	983.05994	377.20023	1351.47229	-207.43658	377.43158	1316.85938	-1107.64844	351.86246	1235.33459	188.96465	540.55914	115.74578	85.49014	281.58789	9.38181	-630.02179	521.55212	-5.95428	-1440.51624	272.26877	-1.92390
444	3.692	983.77594	377.75623	1351.50122	-206.01389	377.07892	1316.65698	-1106.02161	351.37338	1235.13501	215.32634	533.55859	112.66212	72.86475	282.29361	9.43506	-642.66742	522.55499	-6.27420	-1451.58105	272.83667	-0.99679
445	3.700	984.18567	378.42987	1351.85657	-204.54953	376.70981	1316.24463	-1104.42761	350.23630	1235.72278	241.96097	526.82611	109.17334	60.34286	283.15350	9.45132	-654.96375	523.79401	-6.65363	-1462.15259	273.44104	0.24777
446	3.708	984.26831	379.28168	1352.52490	-203.06354	376.31750	1315.61890	-1102.89941	348.42032	1237.01404	268.97192	520.48346	105.27066	47.89197	284.29761	9.36179	-667.05627	525.32410	-6.96992	-1472.20581	274.07977	1.87134
447	3.717	984.02466	380.31055	1353.50732	-201.58278	375.89511	1314.79089	-1101.44824	345.96402	1238.87024	296.47192	514.59216	100.95757	35.47958	285.71533	9.16351	-679.13666	526.98926	-7.13906	-1481.68835	274.72122	3.87833
448	3.725	983.48242	381.42020	1354.83997	-200.14252	375.43268	1313.77905	-1100.07141	342.97418	1241.14270	324.53555	509.20181	96.28556	23.08615	287.26535	8.91520	-691.25403	528.48145	-7.22357	-1490.51831	275.34592	6.18595
449	3.733	982.68146	382.46732	1356.57837	-198.78221	374.91422	1312.60437	-1098.76648	339.62943	1243.71692	353.14566	504.39047	91.38200	10.70224	288.80173	8.67560	-703.29651	529.50171	-7.37727	-1498.62317	275.96445	8.66740
450	3.742	981.64380	383.35583	1358.74451	-197.53796	374.32935	1311.29236	-1097.52185	336.14709	1246.51367	382.14349	500.15900	86.38380	-1.66132	290.25610	8.46975	-715.22321	530.04425	-7.64143	-1505.95020	276.62558	11.17681
451	3.750	980.36505	384.07202	1361.30457	-196.43646	373.69019	1309.87646	-1096.30652	332.73837	1249.47754	411.12207	496.34833	81.35576	-13.97278	291.61206	8.30641	-727.25403	530.63574	-7.83488	-1512.28760	277.42511	13.53173
452	3.758	978.83405	384.65106	1364.19336	-195.49301	373.02396	1308.39807	-1095.07861	329.57413	1252.56970	439.38068	492.73624	76.29038	-26.22836	292.85278	8.20227	-739.61487	531.80908	-7.79841	-1517.03503	278.45642	15.55109
453	3.767	977.04950	385.13763	1367.34241	-194.71237	372.35437	1306.89771	-1093.80542	326.76672	1255.76221	466.09332	489.22412	71.13451	-38.48407	293.97421	8.15964	-752.13348	533.23633	-7.68514	-1519.37158	279.81000	17.19434
454	3.775	975.02332	385.56320	1370.68774	-194.09033	371.70093	1305.40564	-1092.48535	324.37311	1259.03064	490.58685	485.89508	65.78661	-50.80441	295.01544	8.13320	-764.42322	534.05804	-7.79023	-1518.73083	281.63263	18.71535
455	3.783	972.78308	385.94177	1374.16931	-193.61581	371.09003	1303.94006	-1091.15393	322.41449	1262.34888	512.52069	482.87805	60.10626	-63.20731	296.02039	8.06429	-776.43451	534.12341	-8.14262	-1514.91040	284.00140	20.61382
456	3.792	970.37091	386.28510	1377.72900	-193.26865	370.55453	1302.51465	-1089.85974	320.89038	1265.69031	531.85223	480.19916	53.95955	-75.67502	296.99274	7.95375	-788.49622	534.22235	-8.46892	-1507.77173	286.73325	23.27586
457	3.800	967.83154	386.61780	1381.31189	-193.01260	370.12158	1301.14685	-1088.62500	319.77191	1269.03015	548.65887	477.77765	47.30454	-88.19069	297.91299	7.86715	-800.88892	535.07434	-8.51500	-1497.10376	289.44394	26.57523
458	3.808	965.19983	386.96884	1384.86938	-192.79189	369.80792	1299.86365	-1087.44495	318.99759	1272.33704	563.00134	475.54440	40.29710	-100.74554	298.79071	7.85927	-813.60413	536.54279	-8.29533	-1482.81958	291.83530	29.78019
459	3.817	962.49866	387.35010	1388.35742	-192.53468	369.62399	1298.69861	-1086.31653	318.49133	1275.57507	574.88324	473.52005	33.29135	-113.33319	299.68213	7.91464	-826.46149	537.93536	-8.04331	-1465.06177	293.94171	31.85417
460	3.825	959.74817	387.75412	1391.73364	-192.15947	369.57648	1297.68945	-1085.24731	318.18759	1278.72266	584.27118	471.74640	26.67583	-125.97490	300.62396	7.96677	-839.36157	538.99207	-7.90671	-1443.95313	296.00302	32.02982
461	3.833	956.97650	388.17151	1394.95691	-191.58113	369.66779	1296.87744	-1084.25110	318.04623	1281.77209	591.12030	470.20795	20.67486	-138.71695	301.58752	7.96304	-852.33911	540.11609	-7.80381	-1419.44238	298.13007	30.30228
462	3.842	954.22003	388.60025	1397.99048	-190.71977	369.90155	1296.30066	-1083.34021	318.04449	1284.71326	595.28717	468.88715	15.31597	-151.55054	302.53101	7.90924	-865.37939	541.45581	-7.64730	-1391.55835	300.25543	27.43821
463	3.850	951.52014	389.03888	1400.80298	-189.51199	370.28671	1295.98340	-1082.50366	318.15012	1287.53516	596.42584	467.84650	10.61040	-164.39212	303.44733	7.85505	-878.41345	542.69061	-7.45497	-1360.63354	302.26321	24.51370
464	3.858	948.92169	389.47916	1403.37085	-187.92049	370.82953	1295.92456	-1081.68823	318.31140	1290.24036	594.15173	467.18796	6.73922	-177.19232	304.35522	7.84277	-891.46387	543.80298	-7.21041	-1327.19019	304.00650	22.39151
465	3.867	946.47186	389.90759	1405.67969	-185.94159	371.52570	1296.09937	-1080.80981	318.47342	1292.84363	588.44550	466.91379	3.99676	-189.99934	305.25861	7.87156	-904.56836	545.00446	-6.89274	-1291.76697	305.33582	21.45964
466	3.875	944.21606	390.31018	1407.72339	-183.60721	372.36075	1296.46680	-1079.79077	318.59875	1295.35962	579.81464	466.90054	2.48748	-202.86220	306.10135	7.89486	-917.68445	546.18195	-6.58332	-1254.90015	306.20337	21.64655
467	3.883	942.19867	390.67844	1409.49670	-180.97852	373.31226	1296.98535	-1078.58936	318.67929	1297.79346	568.97705	467.10495	1.93145	-215.70331	306.78619	7.85382	-930.78162	547.15070	-6.36145	-1217.14429	306.72351	22.58741
468	3.892	940.46680	391.01727	1410.98792	-178.13840	374.35608	1297.62854	-1077.20325	318.73767	1300.13525	556.60431	467.64249	1.84033	-228.33411	307.22095	7.74444	-943.88037	547.96564	-6.21835	-1179.03381	307.10648	23.87902
469	3.900	939.06866	391.34460	1412.17871	-175.18625	375.46701	1298.38733	-1075.65186	318.81259	1302.36206	543.38977	468.52438	1.83175	-240.58014	307.32819	7.65608	-956.98511	548.74738	-6.13667	-1141.02527	307.45978	25.36319
470	3.908	938.04156	391.67554	1413.04529	-172.23796	376.60541	1299.25879	-1073.96753	318.92419	1304.44470	529.97137	469.53244	1.76524	-252.35197	307.08209	7.73224	-970.06653	549.56958	-6.13160	-1103.48022	307.70132	27.18761
471	3.917	937.40259	392.00946	1413.56030	-169.42995	377.71460	1300.24072	-1072.20850	319.05817	1306.35669	516.70917	470.45428	1.64879	-263.61444	306.53436	8.09957	-983.11176	550.46478	-6.18653	-1066.69409	307.74600	29.51327
472	3.925	937.15112	392.33853	1413.69836	-166.91302	378.73779	1301.33496	-1070.46716	319.19440	1308.07202	503.67297	471.27557	1.49981	-274.31149	305.76138	8.81516	-996.12921	551.41663	-6.21444	-1030.88977	307.63290	32.21762
473	3.933	937.27551	392.65918	1413.43811	-164.82866	379.63593	1302.54370	-1068.86414	319.34113	1309.55811	490.77441	472.11157	1.31868	-284.27020	304.83218	9.86665	-1009.10217	552.40387	-6.13715	-996.12726	307.39761	34.93229
474	3.942	937.75177	392.97440	1412.76514	-163.28403	380.39767	1303.85400	-1067.52454	319.53586	1310.78259	477.92810	473.05099	1.12270	-293.11926	303.83884	11.23091	-1022.01819	553.38342	-5.99159	-962.22369	306.95416	37.29148
475	3.950	938.53900	393.28827	1411.68237	-162.34036	381.03333	1305.22278	-1066.54541	319.81827	1311.72498	465.14111	474.08380	0.96460	-300.31711	302.87170	12.89556	-1034.93860	554.23401	-5.87670	-928.80774	306.12042	39.13204
476	3.958	939.57715	393.59314	1410.21326	-162.01093	381.55145	1306.57703	-1065.98938	320.20111	1312.37122	452.42090	475.12759	0.90145	-305.36728	301.88678	14.83240	-1047.94531	554.87915	-5.79032	-895.48987	304.69058	40.53505
477	3.967	940.78998	393.86945	1408.39233	-162.26753	381.94220	1307.82886	-1065.89771	320.66980	1312.69800	439.69916	476.11221	0.92892	-308.14590	300.55063	17.13356	-1061.00269	555.43951	-5.63121	-862.06207	302.49075	41.70622
478	3.975	942.09918	394.10779	1406.25513	-163.05537	382.18085	1308.90674	-1066.29028	321.19928	1312.67627	426.92157	477.01877	0.95938	-308.88333	298.21573	20.34578	-1073.96167	556.11963	-5.37401	-828.63727	299.39783	42.78304
479	3.983	943.44666	394.32123	1403.83289	-164.30289	382.23901	1309.78064	-1067.15942	321.75983	1312.28381	414.13257	477.86307	0.89035	-307.43152	294.23016	25.40794	-1086.72388	556.96942	-5.14628	-795.62036	295.34656	43.71325
480	3.992	944.80908	394.53458	1401.15088	-165.92249	382.09503	1310.46021	-1068.47412	322.32227	1311.50854	401.44348	478.72665	0.70328	-302.64636	288.51062	32.65006	-1099.29993	557.87872	-5.10888	-763.51953	290.30588	44.29425
481	4.000	946.19244	394.77240	1398.23022	-167.81772	381.74667	1310.97192	-1070.18921	322.87555	1310.34961	388.92523	479.72247	0.47587	-293.06802	281.81418	40.79061	-1111.70569	558.79956	-5.28139	-732.76563	284.22632	44.30679
482	4.008	947.61353	395.05237	1395.09082	-169.89842	381.21371	1311.34229	-1072.24377	323.43823	1308.82776	376.53577	480.86880	0.30287	-278.21686	275.24362	47.58117	-1123.94678	559.80530	-5.51224	-703.64490	277.03091	43.59913
483	4.017	949.08405	395.37872	1391.75806	-172.09024	380.52045	1311.59119	-1074.54944	324.04953	1306.98608	364.18488	482.06726	0.21671	-258.87881	269.34317	51.73021	-1136.10364	560.91034	-5.62784	-676.34021	268.63440	42.10310
484	4.025	950.60321	395.74222	1388.27039	-174.33427	379.68317	1311.73328	-1076.98914	324.74292	1304.87427	351.83380	483.19632	0.17991	-236.39575	263.75845	53.81846	-1148.30688	562.02502	-5.57910	-651.02222	258.96820	39.85167
485	4.033	952.15961	396.12900	1384.67969	-176.58141	378.71811	1311.78320	-1079.43591	325.51178	1302.53406	339.49774	484.20352	0.13986	-212.02763	257.84482	55.27684	-1160.63562	563.08783	-5.44009	-627.88684	248.04602	36.99177
486	4.042	953.73700	396.51999	1381.04358	-178.78670	377.64948	1311.76453	-1081.77722	326.28381	1300.00073	327.19299	485.12537	0.07587	-186.73228	251.47180	56.94992	-1173.11377	564.12683	-5.32611	-607.12695	236.04715	33.74723
487	4.050	955.31836	396.88580	1377.41992	-180.90497	376.50623	1311.70959	-1083.92578	326.94128	1297.30396	314.90411	486.03421	0.00875	-161.12756	245.17377	58.75804	-1185.74121	565.20837	-5.32161	-588.90228	223.36346	30.34853
488	4.058	956.88855	397.19678	1373.86523	-182.89059	375.31775	1311.65198	-1085.82092	327.38379	1294.46277	302.58380	486.95184	-0.03938	-135.52303	239.62228	60.29137	-1198.45959	566.33746	-5.40960	-573.32959	210.60507	26.96082
489	4.067	958.43628	397.43094	1370.43030	-184.70290	374.11520	1311.61902	-1087.43469	327.56912	1291.48132	290.18542	487.85434	-0.06595	-110.01016	235.03514	61.43373	-1211.17920	567.40350	-5.49554	-560.48889	198.56479	23.59163
490	4.075	959.95593	397.56955	1367.15479	-186.31195	372.92999	1311.63293	-1088.76440	327.50598	1288.34766	277.70117	488.79242	-0.03620	-84.54395	231.07214	62.50271	-1223.89368	568.27545	-5.52223	-550.44659	188.08975	20.01066
491	4.083	961.45117	397.60312	1364.06628	-187.69836	371.78873	1311.71362	-1089.80725	327.23438	1285.04541	265.14093	489.85068	0.09264	-58.99518	227.22035	63.93935	-1236.68518	568.96289	-5.48954	-543.29785	179.84663	15.83994
492	4.092	962.93500	397.53925	1361.18616	-188.84798	370.71774	1311.87830	-1090.55957	326.80609	1281.57910	252.48970	490.98370	0.27950	-33.19592	223.25227	65.93337	-1249.56946	569.64355	-5.43072	-539.25018	174.13753	10.87743
493	4.100	964.42377	397.39227	1358.53247	-189.75072	369.74353	1312.13525	-1091.04236	326.25882	1277.98438	239.73027	492.06363	0.41903	-6.99097	219.35406	68.31130	-1262.42688	570.50549	-5.42449	-538.72925	170.88669	5.47368
494	4.108	965.93134	397.17484	1356.12012	-190.40509	368.87659	1312.47705	-1091.30933	325.59808	1274.32361	226.87347	493.03973	0.43769	19.69821	215.87959	70.69983	-1275.16089	571.57593	-5.51286	-542.30139	169.69835	0.58189
495	4.117	967.46448	396.90289	1353.96204	-190.81760	368.10437	1312.87939	-1091.41638	324.80710	1270.68896	213.95036	493.94345	0.34768	46.84973	213.03168	72.79722	-1287.82275	572.71600	-5.63134	-550.13489	169.93604	-2.82298
496	4.125	969.01581	396.59351	1352.07129	-190.99527	367.40469	1313.30627	-1091.39600	323.86713	1267.20801	201.01453	494.80576	0.23358	74.37817	210.76787	74.51831	-1300.51990	573.76062	-5.71230	-561.35693	170.90811	-4.48368
497	4.133	970.55988	396.25348	1350.46155	-190.94124	366.76300	1313.72192	-1091.25232	322.77322	1264.03137	188.12405	495.64838	0.19313	102.16437	208.95723	75.90311	-1313.29321	574.66937	-5.74858	-574.30707	172.08537	-4.90931
498	4.142	972.06024	395.88257	1349.14807	-190.65625	366.17514	1314.10254	-1090.96521	321.55923	1261.31030	175.27719	496.49338	0.25268	130.08154	207.55273	76.96032	-1326.11658	575.54755	-5.72340	-587.60101	173.18581	-4.84293
499	4.150	973.48334	395.48547	1348.14758	-190.14172	365.63513	1314.44067	-1090.49927	320.30554	1259.18201	162.41119	497.33084	0.32376	158.05753	206.57022	77.64300	-1338.94495	576.47424	-5.61748	-600.68176	174.12326	-4.81706
500	4.158	974.80334	395.06866	1347.47742	-189.40086	365.12979	1314.73828	-1089.82446	319.10229	1257.75586	149.48589	498.14389	0.29436	186.09912	205.96898	77.92358	-1351.72449	577.37738	-5.46784	-613.52179	174.91362	-5.01188
501	4.167	975.99628	394.63235	1347.15723	-188.44080	364.64740	1314.99219	-1088.92676	318.02112	1257.09375	136.53375	498.96524	0.16520	214.26746	205.65317	77.82352	-1364.36987	578.16229	-5.25697	-626.23199	175.61392	-5.34447
502	4.175	977.03558	394.18170	1347.20850	-187.27805	364.18173	1315.18689	-1087.81116	317.14279	1257.19360	123.63200	499.81290	0.03658	242.68134	205.56058	77.36851	-1376.76941	578.83496	-4.74252	-638.89459	176.30186	-5.65136
503	4.183	977.89685	393.74219	1347.64722	-185.94475	363.73065	1315.29602	-1086.51343	316.59756	1258.00195	110.83772	500.61844	-0.01906	271.49384	205.66412	76.55876	-1388.84631	579.41351	-3.52305	-651.51245	177.03215	-5.82339
504	4.192	978.55835	393.34756	1348.47607	-184.49370	363.30469	1315.28809	-1085.11084	316.54669	1259.45178	98.15599	501.33002	-0.00295	300.81104	205.88783	75.41532	-1400.60681	579.83453	-1.29371	-664.04602	177.78046	-5.85899
505	4.200	978.99609	393.01096	1349.68433	-182.99615	362.93292	1315.13293	-1083.70996	317.10202	1261.46082	85.56862	501.98254	0.05075	330.62823	206.06879	74.05633	-1412.10498	579.96143	1.98495	-676.49628	178.47208	-5.84140
506	4.208	979.18988	392.71747	1351.25000	-181.52814	362.64240	1314.81104	-1082.44080	318.26324	1263.89600	73.06509	502.61469	0.10193	360.80530	206.04227	72.69410	-1423.35986	579.63226	6.14855	-688.91632	179.07407	-5.86353
507	4.217	979.13593	392.44424	1353.14246	-180.15503	362.42596	1314.32349	-1081.44495	319.94159	1266.59375	60.62013	503.22931	0.12332	391.12268	205.74478	71.54461	-1434.29175	578.79120	11.02372	-701.34540	179.61844	-5.95486
508	4.225	978.84583	392.18347	1355.32813	-178.92429	362.24176	1313.69141	-1080.78992	322.03720	1269.42859	48.17033	503.81235	0.10631	421.36725	205.20074	70.74904	-1444.74072	577.57062	16.53470	-713.78601	180.14325	-6.05874
509	4.233	978.33466	391.94189	1357.77856	-177.86496	362.04822	1312.94519	-1080.38770	324.46442	1272.33264	35.66281	504.36322	0.05058	451.27448	204.46416	70.34495	-1454.51123	576.12323	22.65337	-726.23511	180.66936	-6.08514
510	4.242	977.61511	391.71796	1360.46729	-176.99338	361.82315	1312.11670	-1080.06152	327.05591	1275.23206	23.10721	504.93985	-0.02500	480.37439	203.56931	70.24622	-1463.33325	574.45612	29.35141	-738.69550	181.22238	-6.01369
511	4.250	976.70117	391.49014	1363.36072	-176.32266	361.55780	1311.23669	-1079.68555	329.49579	1277.99353	10.54904	505.59958	-0.08130	507.97058	202.47205	70.19331	-1470.79187	572.51965	36.66053	-751.16479	181.81812	-5.93246
512	4.258	975.61127	391.23468	1366.41919	-175.86426	361.25739	1310.33459	-1079.23145	331.49173	1280.46802	-1.98814	506.29834	-0.10365	533.31995	201.08139	69.74252	-1476.22192	570.33600	44.66948	-763.64282	182.44978	-5.93936
513	4.267	974.36694	390.94437	1369.60156	-175.61621	360.93585	1309.43689	-1078.72668	332.98907	1282.59680	-14.51994	506.95697	-0.12477	555.87170	199.37668	68.41882	-1478.58472	568.03564	53.31528	-776.15210	183.12299	-6.02527
514	4.275	972.99237	390.63071	1372.86389	-175.55240	360.59460	1308.56262	-1078.19922	334.12262	1284.47729	-27.07388	507.59653	-0.16514	575.39294	197.44202	65.94715	-1476.70374	565.79480	62.07006	-788.71198	183.86707	-6.08817
515	4.283	971.51172	390.31039	1376.16101	-175.62578	360.21576	1307.72083	-1077.65662	335.03079	1286.30652	-39.66428	508.32748	-0.18462	591.93591	195.38899	62.34544	-1470.01904	563.57623	69.83440	-801.30292	184.68932	-6.05486
516	4.292	969.94171	389.98950	1379.45178	-175.77765	359.77582	1306.91223	-1077.09949	335.75848	1288.24487	-52.30159	509.21417	-0.14762	605.71625	193.28534	57.84327	-1459.17603	561.04333	75.47936	-813.89410	185.54909	-5.95453
517	4.300	968.28876	389.66827	1382.70288	-175.94275	359.25330	1306.13635	-1076.53687	336.27374	1290.34717	-64.99455	510.17493	-0.09502	616.99683	191.15379	52.75029	-1445.71387	557.88599	78.76767	-826.47974	186.41202	-5.86819
518	4.308	966.55487	389.35583	1385.88708	-176.04982	358.62634	1305.39807	-1075.97156	336.53619	1292.58728	-77.72749	511.05951	-0.08938	626.00348	188.98273	47.39051	-1431.09851	554.05249	80.59390	-839.08112	187.29597	-5.84997
519	4.317	964.74292	389.06384	1388.98022	-176.02429	357.87320	1304.70679	-1075.38171	336.54916	1294.90308	-90.46414	511.82846	-0.12807	632.81183	186.69934	42.09767	-1415.94690	549.66534	82.09348	-851.73285	188.22078	-5.88831
520	4.325	962.85596	388.79025	1391.96460	-175.79764	356.97577	1304.07373	-1074.73633	336.37289	1297.22937	-103.17752	512.57202	-0.16670	637.26282	184.17938	37.18081	-1399.92053	544.89435	83.43927	-864.46118	189.16486	-5.90712
521	4.333	960.90161	388.52548	1394.82898	-175.32106	355.91916	1303.50940	-1074.02344	336.10651	1299.51416	-115.87468	513.37311	-0.19092	639.05341	181.32413	32.81561	-1382.15063	539.95886	83.66575	-877.27075	190.10693	-5.83772
522	4.342	958.90033	388.26846	1397.56030	-174.57486	354.68185	1303.01746	-1073.25610	335.85165	1301.71741	-128.59807	514.23438	-0.21016	637.94678	178.16986	28.89344	-1361.84949	535.12537	81.75439	-890.14044	191.04553	-5.69613
523	4.350	956.88647	388.02521	1400.13892	-173.56564	353.23019	1302.59460	-1072.46204	335.67978	1303.80457	-141.39653	515.11145	-0.21252	633.92749	175.02821	25.03538	-1338.72095	530.55383	77.69044	-903.03485	191.96082	-5.54954
524	4.358	954.90454	387.80118	1402.54517	-172.31477	351.53339	1302.23987	-1071.66492	335.61130	1305.74463	-154.28648	515.98474	-0.17812	627.30249	172.51819	21.00318	-1312.95410	526.19073	72.42551	-915.93610	192.83232	-5.43108
525	4.367	953.00873	387.59976	1404.76733	-170.85007	349.58875	1301.95984	-1070.86096	335.60519	1307.51550	-167.23192	516.89502	-0.11167	618.65649	171.24719	17.16454	-1284.98340	521.85242	67.04000	-928.85297	193.69244	-5.32874
526	4.375	951.25903	387.42407	1406.79675	-169.20514	347.42401	1301.76831	-1070.01208	335.57629	1309.11841	-180.16682	517.88293	-0.02688	608.49805	171.27924	14.26091	-1255.21899	517.36908	62.11036	-941.79089	194.58955	-5.22724
527	4.383	949.71332	387.28360	1408.61914	-167.42316	345.07867	1301.68066	-1069.07214	335.44510	1310.57507	-193.03706	518.92493	0.06647	597.05292	172.05057	12.62957	-1223.86560	512.72131	57.76535	-954.73694	195.51639	-5.12453
528	4.392	948.42065	387.20056	1410.21472	-165.56247	342.59320	1301.70386	-1068.03113	335.18323	1311.90869	-205.80540	519.96875	0.15261	584.56592	172.96025	11.96041	-1190.93909	508.09430	54.02344	-967.67419	196.42926	-5.02303
529	4.400	947.41638	387.20300	1411.56274	-163.70035	340.01196	1301.83459	-1066.93530	334.81451	1313.13879	-218.43083	521.00964	0.25780	571.48346	173.84027	11.76581	-1156.41687	503.72009	50.96337	-980.59760	197.32010	-4.92706
530	4.408	946.71545	387.30432	1412.64783	-161.92950	337.38446	1302.06702	-1065.86243	334.37469	1314.28345	-230.84947	522.08630	0.51415	558.21704	174.76750	11.72239	-1120.40344	499.81171	48.79489	-993.51959	198.22530	-4.84000
531	4.417	946.31268	387.49011	1413.46155	-160.34781	334.76154	1302.40112	-1064.86987	333.86987	1315.32776	-242.96922	523.22992	1.10805	544.99597	175.74512	11.64299	-1083.22925	496.65048	47.84838	-1006.44775	199.18185	-4.75526
532	4.425	946.18689	387.72876	1413.99902	-159.04352	332.19510	1302.84314	-1063.95898	333.27258	1316.17761	-254.68748	524.46118	2.15167	531.92664	176.69931	11.43972	-1045.50647	494.27380	48.26224	-1019.35968	200.20154	-4.67023
533	4.433	946.30353	387.98779	1414.25696	-158.07852	329.73938	1303.39905	-1063.11304	332.55460	1316.68848	-265.92194	525.80737	3.61356	519.02924	177.58192	11.14401	-1008.19409	492.19638	49.61424	-1032.22961	201.23804	-4.60137
534	4.442	946.62262	388.24579	1414.23853	-157.47951	327.45016	1304.06433	-1062.37585	331.72260	1316.75818	-276.61761	527.30334	5.39846	506.25702	178.39743	10.85346	-972.45856	489.90479	51.04663	-1045.04810	202.17380	-4.54912
535	4.450	947.11322	388.50616	1413.95544	-157.24461	325.38525	1304.81726	-1061.86353	330.83368	1316.36646	-286.69275	528.95392	7.52460	493.55109	179.18518	10.63942	-939.16675	487.46762	51.86666	-1057.78918	202.89624	-4.46339
536	4.458	947.76050	388.79706	1413.42224	-157.35828	323.59991	1305.62195	-1061.69397	329.97815	1315.54358	-295.94110	530.69922	10.19110	480.87128	179.95908	10.51118	-908.37207	485.41211	51.95810	-1070.42749	203.41425	-4.29187
537	4.467	948.56177	389.15146	1412.64771	-157.80049	322.13098	1306.43970	-1061.93567	329.23383	1314.32764	-303.99103	532.46960	13.68058	468.19666	180.66971	10.43468	-879.29987	484.10648	51.54750	-1082.99878	203.88974	-4.05918
538	4.475	949.51959	389.58667	1411.63098	-158.54704	320.98123	1307.23804	-1062.60376	328.64368	1312.74072	-310.35858	534.22614	18.19988	455.53937	181.27338	10.36563	-850.85522	483.47336	50.76958	-1095.55042	204.48888	-3.83396
539	4.483	950.63623	390.09058	1410.36426	-159.56737	320.12402	1307.99426	-1063.66602	328.23419	1310.79480	-314.55646	535.92499	23.75122	442.93280	181.82434	10.27675	-822.23132	483.29565	49.63058	-1108.06836	205.21988	-3.63692
540	4.492	951.90955	390.62650	1408.83972	-160.82492	319.51904	1308.69507	-1065.07324	328.02084	1308.51855	-316.21228	537.58521	30.24179	430.38745	182.45128	10.16638	-793.19958	483.55145	48.21291	-1120.55176	205.99527	-3.46623
541	4.500	953.33038	391.16238	1407.05505	-162.28058	319.11716	1309.33276	-1066.79834	327.99173	1305.96509	-314.96655	539.37549	37.80265	417.87726	183.22595	10.04807	-763.97906	484.34723	46.69379	-1133.07874	206.77106	-3.35548
542	4.508	954.88306	391.68463	1405.01440	-163.89789	318.86346	1309.90564	-1068.81299	328.11206	1303.18066	-310.17908	541.50073	46.77554	405.35681	184.08316	9.92629	-734.94012	485.66437	45.18180	-1145.70764	207.55464	-3.32978
543	4.517	956.54938	392.18478	1402.73120	-165.64772	318.71472	1310.41626	-1071.03442	328.34009	1300.18555	-301.11346	544.07098	57.14250	392.79572	184.90262	9.78325	-706.43628	487.24164	43.59907	-1158.38770	208.35344	-3.35456
544	4.525	958.31213	392.65863	1400.22803	-167.51199	318.64996	1310.86560	-1073.32288	328.58044	1297.00330	-287.68317	547.05151	68.02373	380.21533	185.63231	9.61547	-678.77490	488.57852	41.65439	-1171.02881	209.16046	-3.36330
545	4.533	960.15167	393.11105	1397.53357	-169.48442	318.66425	1311.24951	-1075.54175	328.64755	1293.68103	-270.78546	550.16931	77.93473	367.66083	186.30905	9.46265	-652.25403	489.09854	38.94569	-1183.61292	209.96077	-3.31552
546	4.542	962.04572	393.54486	1394.68298	-171.56442	318.76028	1311.56067	-1077.64209	328.43561	1290.27283	-251.73329	552.95203	85.69748	355.14960	187.00790	9.35810	-627.24750	488.66794	35.28582	-1196.19214	210.74191	-3.21743
547	4.550	963.97534	393.95514	1391.71973	-173.74646	318.94336	1311.79285	-1079.68115	328.11816	1286.82703	-231.46959	555.00250	91.14954	342.67456	187.76736	9.28864	-604.19287	487.93518	30.93399	-1208.81580	211.50871	-3.10830
548	4.558	965.92615	394.33530	1388.69031	-176.01302	319.21735	1311.94702	-1081.74402	328.05670	1283.38501	-210.34569	556.16827	94.98465	330.22583	188.54805	9.23185	-583.42059	487.75244	26.33725	-1221.49731	212.27979	-3.04200
549	4.567	967.88409	394.67944	1385.63953	-178.33212	319.58362	1312.03516	-1083.86536	328.60168	1279.97815	-188.40831	556.47113	98.06741	317.78931	189.28535	9.18867	-565.08362	488.33752	21.70866	-1234.22253	213.06375	-3.04816
550	4.575	969.83917	394.98502	1382.61218	-180.65265	320.03534	1312.07898	-1086.01086	330.00467	1276.62598	-165.70329	555.99963	100.95667	305.34412	189.97516	9.16138	-549.28497	489.27106	16.98652	-1246.96594	213.85794	-3.09510
551	4.583	971.78815	395.26379	1379.65393	-182.90173	320.55417	1312.10681	-1088.09204	332.28748	1273.32056	-142.37120	554.81842	103.81757	292.87128	190.68069	9.13999	-536.20679	490.09521	12.10823	-1259.71667	214.66379	-3.12202
552	4.592	973.72906	395.54010	1376.81018	-184.99194	321.11823	1312.14795	-1089.95166	335.07394	1270.01343	-118.58733	552.88623	106.54472	280.34894	191.44766	9.13016	-526.16772	490.63455	7.20621	-1272.49084	215.48099	-3.10426
553	4.600	975.65680	395.83353	1374.12231	-186.83379	321.70477	1312.22620	-1091.35327	337.69324	1266.64673	-94.49237	550.10522	108.94897	267.73724	192.25806	9.15536	-519.59515	490.91214	2.62977	-1285.30420	216.30203	-3.05798
554	4.608	977.56744	396.15451	1371.62390	-188.34691	322.28534	1312.35571	-1092.10938	339.58484	1263.18164	-70.18095	546.46539	110.89530	254.98901	193.07715	9.22190	-516.81171	491.13016	-1.14098	-1298.14258	217.10989	-3.00636
555	4.617	979.46155	396.51184	1369.33813	-189.46979	322.82849	1312.54285	-1092.23938	340.55237	1259.57507	-45.70909	542.08014	112.34573	242.09753	193.88937	9.30468	-517.71356	491.71292	-3.73547	-1310.98047	217.88029	-2.96549
556	4.625	981.34033	396.91678	1367.27942	-190.16928	323.31201	1312.78809	-1091.89526	340.62994	1255.80078	-21.11227	537.09387	113.33517	229.15088	194.69348	9.35724	-521.79211	492.85760	-5.13917	-1323.81470	218.62152	-2.94682
557	4.633	983.19849	397.38565	1365.46094	-190.44830	323.73352	1313.08411	-1091.18909	339.95337	1251.94824	3.60281	531.63403	113.94250	216.28058	195.49008	9.33780	-528.61584	493.91394	-5.78127	-1336.65186	219.38220	-2.96045
558	4.642	985.01855	397.93976	1363.89807	-190.34554	324.10764	1313.41687	-1090.21875	338.86859	1248.23010	28.47560	525.84784	114.26601	203.52039	196.26355	9.24720	-537.97858	494.07507	-6.26036	-1349.47363	220.18449	-3.00404
559	4.650	986.76727	398.59488	1362.60730	-189.92267	324.45264	1313.76807	-1089.12134	337.88501	1244.84192	53.54140	519.90002	114.36041	190.79636	196.99409	9.14382	-549.46088	493.87054	-6.69879	-1362.22510	220.99411	-3.04662
560	4.658	988.39783	399.34634	1361.60583	-189.24701	324.77716	1314.11401	-1087.95862	337.35757	1241.88733	78.79649	513.91229	114.18001	178.06805	197.71017	9.09200	-562.21112	494.58792	-6.78746	-1374.82397	221.75455	-3.02644
561	4.667	989.86066	400.16748	1360.91016	-188.37836	325.08105	1314.42224	-1086.66492	337.32144	1239.45654	104.26053	507.93195	113.58379	165.37000	198.48798	9.08229	-575.25537	496.10583	-6.68751	-1387.17944	222.42773	-2.86187
562	4.675	991.11603	401.02829	1360.53308	-187.36148	325.36603	1314.65137	-1085.18335	337.56543	1237.67419	130.02452	501.91620	112.38418	152.72583	199.37347	9.04466	-587.98425	497.11017	-7.00990	-1399.20459	223.02913	-2.47532
563	4.683	992.14185	401.91458	1360.48315	-186.22382	325.63522	1314.75525	-1083.60278	337.74500	1236.63245	156.17198	495.75742	110.45505	140.11426	200.32361	8.94917	-600.40234	497.49313	-7.74668	-1410.84302	223.62447	-1.81272
564	4.692	992.92932	402.82480	1360.76819	-184.98235	325.88416	1314.69226	-1082.10461	337.52420	1236.34375	182.66676	489.43143	107.84636	127.50241	201.24057	8.85548	-612.82318	498.45343	-8.24232	-1422.08887	224.29697	-0.84534
565	4.700	993.47357	403.74918	1361.39771	-183.65515	326.09961	1314.43433	-1080.79297	336.71191	1236.77600	209.38052	483.10327	104.75244	114.87863	202.09277	8.85025	-625.32935	500.15115	-8.32907	-1432.94714	225.11006	0.43900
566	4.708	993.76624	404.65842	1362.38110	-182.26524	326.26736	1313.97375	-1079.64368	335.28619	1237.88782	236.23483	477.01218	101.34735	102.28207	202.96646	8.94843	-637.72015	501.51196	-8.46925	-1443.37256	226.05630	2.04462
567	4.717	993.79205	405.51797	1363.72119	-180.83847	326.38049	1313.32080	-1078.57776	333.33691	1239.62561	263.28717	471.32574	97.68493	89.78796	203.94998	9.07963	-649.91333	502.46030	-8.73977	-1453.27783	227.05289	3.96233
568	4.725	993.52917	406.31201	1365.41028	-179.40402	326.43799	1312.49353	-1077.51721	330.99472	1241.90186	290.70190	466.14590	93.76433	77.42499	205.06932	9.14526	-662.01379	504.06262	-8.73343	-1462.60522	228.02133	6.16004
569	4.733	992.95477	407.04541	1367.43311	-177.99304	326.43445	1311.51270	-1076.40991	328.36493	1244.57080	318.65088	461.55124	89.61308	65.13199	206.34090	9.06832	-674.01624	506.39673	-8.44288	-1471.40381	228.96678	8.58169
570	4.742	992.05371	407.72757	1369.77026	-176.63440	326.35742	1310.40601	-1075.23010	325.51813	1247.44727	347.21387	457.57648	85.27290	52.82562	207.73900	8.85162	-685.86914	508.40839	-8.27785	-1479.80103	229.96791	11.13777
571	4.750	990.82983	408.36575	1372.40015	-175.35484	326.20148	1309.21033	-1073.95996	322.54919	1250.38940	376.34399	454.18390	80.79805	40.48203	209.14069	8.59470	-697.80219	509.81073	-8.29348	-1487.76001	231.06354	13.70844
572	4.758	989.30908	408.96652	1375.29639	-174.18127	325.98077	1307.96594	-1072.59705	319.60785	1253.35425	405.85944	451.27631	76.28529	28.11560	210.40938	8.41124	-710.18457	511.29578	-8.15699	-1494.78735	232.15103	16.18411
573	4.767	987.52942	409.53378	1378.42542	-173.13881	325.72369	1306.70935	-1071.16577	316.85425	1256.35681	435.40417	448.72925	71.84389	15.72092	211.52237	8.33171	-723.03540	512.94275	-7.83867	-1500.04578	233.15831	18.45753
574	4.775	985.52905	410.06567	1381.75061	-172.24527	325.46045	1305.47205	-1069.71069	314.41974	1259.42249	464.40546	446.41373	67.51364	3.29221	212.56158	8.29983	-735.95471	513.82013	-7.81097	-1502.86377	234.39471	20.38642
575	4.783	983.33948	410.55197	1385.23584	-171.50729	325.21164	1304.27979	-1068.28589	312.40292	1262.58826	492.08276	444.25311	63.20591	-9.15680	213.58534	8.26342	-748.59149	513.42010	-8.39455	-1503.02051	236.49951	21.92125
576	4.792	980.98145	410.97864	1388.84180	-170.91849	324.97919	1303.15161	-1066.93860	310.85968	1265.87866	517.59570	442.30536	58.72751	-21.64221	214.57401	8.22126	-760.98962	512.76501	-9.16671	-1500.55408	239.93698	23.28159
577	4.800	978.46814	411.34244	1392.52380	-170.45822	324.75458	1302.09961	-1065.71399	309.79666	1269.28613	540.34601	440.71265	53.83421	-34.22144	215.49576	8.17113	-773.38580	513.39539	-9.37893	-1495.41626	244.59569	24.85997
578	4.808	975.81512	411.65829	1396.23804	-170.09210	324.54318	1301.13269	-1064.65796	309.16779	1272.79749	560.19196	439.54489	48.29416	-46.92575	216.37460	8.08754	-785.85870	515.42749	-8.89489	-1487.31299	249.76134	26.91656
579	4.817	973.04468	411.95087	1399.94727	-169.77406	324.37430	1300.25732	-1063.78088	308.87674	1276.41064	577.34534	438.78183	42.02363	-59.70988	217.27173	7.97422	-798.38300	517.67017	-8.25419	-1475.90698	254.52654	29.29382
580	4.825	970.18475	412.24405	1403.61731	-169.44824	324.28851	1299.48303	-1063.03284	308.81744	1280.11096	592.09021	438.41180	35.19282	-72.50269	218.21648	7.88419	-811.06006	519.43976	-7.88708	-1461.10547	258.43991	31.32944
581	4.833	967.26788	412.55682	1407.21265	-169.05103	324.32916	1298.82776	-1062.33545	308.90686	1283.84595	604.58813	438.47156	28.19887	-85.28137	219.19630	7.85580	-824.00055	520.92401	-7.76885	-1442.98547	261.71207	32.19516
582	4.842	964.32813	412.90009	1410.70044	-168.51343	324.54425	1298.31580	-1061.63123	309.08282	1287.53320	614.80042	439.05396	21.56886	-98.05473	220.18887	7.86254	-837.08728	522.22375	-7.70823	-1421.57385	264.79547	31.47433
583	4.850	961.39648	413.27570	1414.04993	-167.76509	324.98157	1297.97156	-1060.90869	309.30746	1291.10156	622.47314	440.26450	15.79350	-110.83044	221.17070	7.85562	-850.09064	523.20453	-7.58330	-1396.90601	267.92920	29.42801
584	4.858	958.50256	413.67947	1417.23242	-166.74561	325.67035	1297.81006	-1060.18604	309.56595	1294.51611	627.18896	442.08221	11.13349	-123.63426	222.12041	7.82637	-862.94330	523.89832	-7.37577	-1369.20874	271.03839	26.80642
585	4.867	955.68115	414.10120	1420.22546	-165.42020	326.60645	1297.83301	-1059.46814	309.84479	1297.76904	628.50208	444.28513	7.60712	-136.50488	223.02437	7.80591	-875.77533	524.50922	-7.13470	-1338.91028	273.91254	24.45451
586	4.875	952.97546	414.52368	1423.01917	-163.78485	327.75937	1298.02661	-1058.72156	310.11508	1300.85376	626.16632	446.51428	5.12455	-149.43716	223.88316	7.82413	-888.73126	525.23560	-6.91971	-1306.50110	276.39764	22.95258
587	4.883	950.43439	414.92993	1425.60986	-161.85831	329.09186	1298.36694	-1057.87866	310.33447	1303.74890	620.35834	448.39819	3.54736	-162.36099	224.72539	7.88092	-901.83160	526.15582	-6.76052	-1272.43689	278.44510	22.47334
588	4.892	948.10730	415.30786	1427.98792	-159.67441	330.57019	1298.82922	-1056.86353	310.46481	1306.42529	611.65167	449.72723	2.69798	-175.20296	225.59744	7.94613	-914.95905	527.13574	-6.65226	-1237.12488	280.09363	22.87009
589	4.900	946.04163	415.64502	1430.13623	-157.28140	332.16287	1299.39636	-1055.63403	310.49548	1308.86719	600.74188	450.61176	2.34962	-187.91791	226.49246	7.98562	-927.92993	527.84296	-6.60499	-1200.91174	281.43619	23.85021
590	4.908	944.27887	415.92984	1432.03369	-154.74678	333.83844	1300.05737	-1054.21167	310.46185	1311.07764	588.33344	451.38129	2.22534	-200.45540	227.28067	7.99543	-940.67279	528.08093	-6.64044	-1164.13062	282.55316	25.15033
591	4.917	942.85083	416.16339	1433.65967	-152.16092	335.56128	1300.80457	-1052.66504	310.44125	1313.06506	575.19006	452.25500	2.12969	-212.75568	227.79094	8.01095	-953.35345	528.21606	-6.70059	-1127.18433	283.45319	26.68203
592	4.925	941.78168	416.36047	1434.99841	-149.63388	337.28528	1301.63123	-1051.07288	310.51215	1314.82678	561.96136	453.22308	2.02155	-224.75021	227.98582	8.10401	-966.21790	528.91760	-6.66021	-1090.52173	284.10159	28.54053
593	4.933	941.08716	416.53824	1436.04089	-147.28687	338.95978	1302.53442	-1049.51184	310.70465	1316.34863	548.95361	454.20990	1.88857	-236.33652	227.96265	8.38921	-979.29907	530.37238	-6.45714	-1054.59058	284.51263	30.81598
594	4.942	940.76984	416.70721	1436.78564	-145.23978	340.54272	1303.52112	-1048.05920	310.99670	1317.61206	536.16473	455.17548	1.67738	-247.40135	227.80183	8.97905	-992.38275	532.14288	-6.15990	-1019.84271	284.75851	33.38232
595	4.950	940.81476	416.86896	1437.23792	-143.59979	342.00647	1304.60437	-1046.79614	311.36673	1318.59985	523.47876	456.12103	1.37199	-257.88916	227.52843	9.88716	-1005.25751	533.65308	-5.94331	-986.59888	284.87280	35.91536
596	4.958	941.18884	417.01959	1437.40247	-142.45340	343.33844	1305.78357	-1045.80957	311.83459	1319.29358	510.82941	457.11230	1.06518	-267.79462	227.17294	11.03672	-1017.88501	534.41241	-6.02823	-954.77594	284.77582	38.10287
597	4.967	941.84790	417.15674	1437.27930	-141.85381	344.54175	1307.02600	-1045.18225	312.42822	1319.67004	498.25092	458.26254	0.92468	-277.02972	226.78238	12.39145	-1030.37854	534.12579	-6.54688	-923.84351	284.28568	39.79620
598	4.975	942.75055	417.27924	1436.86438	-141.80870	345.62527	1308.26648	-1044.97339	313.12067	1319.70190	485.81952	459.61377	1.04660	-285.28619	226.41322	14.01025	-1042.91296	533.14008	-7.32447	-893.13727	283.18716	41.02037
599	4.983	943.86780	417.38095	1436.15137	-142.28496	346.58908	1309.42883	-1045.19958	313.83447	1319.36230	473.56952	461.02466	1.32516	-292.03970	226.12367	15.96117	-1055.53247	532.60974	-7.82170	-862.22235	281.29993	41.91644
600	4.992	945.18457	417.45001	1435.13550	-143.22672	347.42529	1310.45154	-1045.83740	314.51239	1318.63013	461.45929	462.29825	1.54155	-296.76251	225.89355	18.22108	-1068.05957	533.62231	-7.53816	-831.03687	278.51126	42.64757
601	5.000	946.69501	417.47244	1433.81409	-144.57077	348.12820	1311.29968	-1046.84924	315.14667	1317.49268	449.40350	463.40149	1.57864	-299.22269	225.51907	20.72909	-1080.35498	536.04724	-6.59106	-799.82379	274.78058	43.29602
602	5.008	948.39331	417.43719	1432.18152	-146.25337	348.69724	1311.95801	-1048.20544	315.73904	1315.94604	437.34509	464.41595	1.47100	-299.46320	224.65379	23.67120	-1092.54004	538.68994	-5.68925	-768.96582	270.13501	43.81227
603	5.017	950.26727	417.34033	1430.23193	-148.21255	349.13245	1312.42639	-1049.88574	316.27713	1314.00330	425.28925	465.38397	1.29944	-297.26074	223.01497	27.62347	-1104.85437	540.56427	-5.47214	-738.83429	264.65448	44.04103
604	5.025	952.29443	417.18604	1427.97168	-150.38803	349.43130	1312.72046	-1051.87805	316.75571	1311.70349	413.25153	466.31281	1.11102	-291.70850	220.55412	32.98295	-1117.33838	541.58771	-5.99414	-709.72516	258.42462	43.80413
605	5.033	954.44293	416.98715	1425.42065	-152.71796	349.59207	1312.87244	-1054.16736	317.19266	1309.11230	401.21637	467.22684	0.91650	-281.69919	217.50162	39.13145	-1129.67419	542.27002	-6.71383	-681.84747	251.48138	42.99069
606	5.042	956.67969	416.76352	1422.60327	-155.13834	349.62000	1312.92200	-1056.70337	317.62408	1306.31079	389.19275	468.17700	0.73224	-266.84439	214.26845	44.62837	-1141.50598	543.11072	-6.97804	-655.32263	243.82098	41.58872
607	5.050	958.97858	416.53174	1419.54211	-157.58850	349.53116	1312.90320	-1059.38306	318.08719	1303.37793	377.22589	469.18658	0.59416	-247.73361	211.15250	48.45183	-1152.94666	544.15381	-6.68706	-630.22852	235.47052	39.66085
608	5.058	961.31750	416.29370	1416.26501	-160.01552	349.35443	1312.83875	-1062.06592	318.59543	1300.37744	365.29797	470.19733	0.52094	-225.46399	208.12753	50.73011	-1164.43896	545.04968	-6.31481	-606.69177	226.53113	37.31756
609	5.067	963.67450	416.03931	1412.80994	-162.37549	349.12457	1312.74133	-1064.60303	319.12796	1297.35425	353.30444	471.15948	0.49197	-201.15216	205.02951	52.21858	-1176.20105	545.61737	-6.24716	-584.98383	217.16927	34.68577
610	5.075	966.02930	415.76282	1409.22278	-164.63342	348.86508	1312.61597	-1066.87671	319.64133	1294.33313	341.14679	472.10565	0.47214	-175.72684	201.86916	53.46735	-1188.24976	546.20587	-6.39359	-565.53027	207.60718	31.85870
611	5.083	968.36377	415.47128	1405.55298	-166.76167	348.57867	1312.46350	-1068.83459	320.08453	1291.31079	328.80035	473.06714	0.44190	-149.82513	198.86435	54.57925	-1200.68274	547.26849	-6.45727	-548.78827	198.14407	28.84616
612	5.092	970.66064	415.17899	1401.85095	-168.73666	348.25064	1312.28699	-1070.47485	320.41861	1288.25391	316.30914	474.04080	0.39724	-123.74692	196.27112	55.42092	-1213.45496	548.64404	-6.34565	-535.11237	189.17609	25.54754
613	5.100	972.90320	414.90015	1398.16406	-170.53735	347.85999	1312.09399	-1071.80737	320.63995	1285.11353	303.73920	475.02414	0.34987	-97.56601	194.26208	55.86451	-1226.20300	549.71039	-6.20953	-524.71753	181.17026	21.75304
614	5.108	975.07892	414.64401	1394.53064	-172.14680	347.39478	1311.89502	-1072.84631	320.76813	1281.84338	291.13654	476.00824	0.34114	-71.28699	192.85516	55.93064	-1238.69165	550.34906	-6.17102	-517.72070	174.58421	17.20285
615	5.117	977.18628	414.40826	1390.98096	-173.55151	346.86011	1311.70654	-1073.62537	320.80206	1278.41565	278.51862	476.99979	0.40974	-44.88910	191.88132	55.82309	-1251.22571	551.14832	-6.17312	-514.24744	169.75133	11.80240
616	5.125	979.23657	414.17767	1387.54395	-174.73575	346.27444	1311.55042	-1074.19861	320.70346	1274.83838	265.86761	478.01062	0.53001	-18.29846	191.12555	55.81128	-1264.18298	552.47650	-6.13852	-514.55420	166.78009	5.98011
617	5.133	981.24585	413.93600	1384.24744	-175.67766	345.66693	1311.45044	-1074.61707	320.41333	1271.16687	253.13821	479.01346	0.62681	8.59180	190.54088	56.04451	-1277.39746	554.03418	-6.11397	-518.96173	165.50911	0.78036
618	5.142	983.22327	413.67288	1381.11584	-176.35008	345.07660	1311.42664	-1074.89771	319.87607	1267.50708	240.31131	480.01407	0.65196	35.83511	190.23427	56.49651	-1290.50000	555.41937	-6.16368	-527.41223	165.53215	-2.75666
619	5.150	985.16565	413.37659	1378.17432	-176.72696	344.54062	1311.49011	-1075.00891	319.06787	1264.00781	227.41602	481.07645	0.62224	63.39795	190.27419	57.05164	-1303.43225	556.53516	-6.25469	-538.96924	166.32576	-4.41617
620	5.158	987.06165	413.03485	1375.45117	-176.79347	344.07559	1311.63721	-1074.89294	318.02408	1260.83765	214.49866	482.19156	0.59911	91.22040	190.63358	57.60104	-1316.31897	557.45587	-6.31739	-552.05432	167.44017	-4.81615
621	5.167	988.89502	412.64120	1372.97546	-176.54892	343.67230	1311.84802	-1074.50513	316.84393	1258.15857	201.60271	483.24908	0.61736	119.23856	191.27277	58.09175	-1329.22791	558.25916	-6.33458	-565.36145	168.59538	-4.75388
622	5.175	990.64368	412.19534	1370.77283	-176.00305	343.30582	1312.09277	-1073.84106	315.65747	1256.11304	188.74020	484.17429	0.63400	147.37140	192.17725	58.51071	-1342.11365	559.05457	-6.30930	-578.36353	169.65305	-4.75838
623	5.183	992.28302	411.70773	1368.86279	-175.17508	342.95062	1312.33948	-1072.94373	314.57669	1254.81824	175.87071	484.98132	0.58603	175.58105	193.33865	58.83365	-1354.83276	560.02203	-6.17425	-591.07166	170.58409	-5.01498
624	5.192	993.78674	411.19638	1367.25916	-174.09497	342.59494	1312.55737	-1071.87927	313.67267	1254.34875	162.96349	485.69608	0.46336	203.91077	194.68979	59.01990	-1367.23242	561.22083	-5.78136	-603.64075	171.42793	-5.43382
625	5.200	995.12347	410.66528	1365.97351	-172.80090	342.24158	1312.71631	-1070.69861	313.00064	1254.70422	150.07680	486.33075	0.30616	232.43591	196.06064	59.03350	-1379.26904	562.42944	-4.92310	-616.16833	172.21086	-5.80576
626	5.208	996.26392	410.09973	1365.01978	-171.33527	341.89618	1312.78967	-1069.42517	312.63824	1255.78650	137.31799	486.92627	0.18142	261.25708	197.28735	58.82705	-1391.03784	563.34631	-3.33102	-628.66760	172.91566	-5.99101
627	5.217	997.19580	409.49200	1364.41125	-169.74326	341.56393	1312.75891	-1068.08521	312.68808	1257.41614	124.73724	487.56482	0.14723	290.49518	198.32472	58.35389	-1402.63196	563.84979	-0.79806	-641.11938	173.53189	-6.01014
628	5.225	997.92175	408.85559	1364.15320	-168.06924	341.25394	1312.61609	-1066.74304	313.24649	1259.39502	112.30852	488.31992	0.20601	320.21289	199.18027	57.65327	-1413.96777	563.98633	2.64307	-653.51123	174.08876	-5.98780
629	5.233	998.44427	408.20694	1364.24084	-166.35410	340.97968	1312.36072	-1065.48535	314.36127	1261.58606	99.97691	489.17236	0.30682	350.37573	199.80722	56.89518	-1424.83447	563.84515	6.79091	-665.85339	174.61978	-6.03165
630	5.242	998.75873	407.54761	1364.66382	-164.63826	340.75705	1311.99426	-1064.36902	316.00128	1263.92517	87.67834	490.00739	0.37958	380.88782	200.08826	56.33052	-1435.08167	563.50293	11.51478	-678.17310	175.13998	-6.15511
631	5.250	998.85626	406.87131	1365.41003	-162.96722	340.60193	1311.52185	-1063.39307	318.06619	1266.35425	75.36194	490.73032	0.37590	411.61096	199.90311	56.21113	-1444.63196	562.99286	16.80857	-690.48846	175.67432	-6.28856
632	5.258	998.73041	406.17499	1366.46472	-161.39325	340.52301	1310.95752	-1062.51514	320.42865	1268.79785	63.02267	491.35022	0.31076	442.29187	199.25804	56.69377	-1453.37720	562.30676	22.68528	-702.79474	176.24759	-6.35036
633	5.267	998.38416	405.45337	1367.80554	-159.97127	340.51910	1310.32568	-1061.70056	322.96313	1271.21692	50.67976	491.93893	0.23845	472.40948	198.32701	57.71787	-1461.14050	561.42737	29.14246	-715.08405	176.85057	-6.31509
634	5.275	997.83496	404.69543	1369.40247	-158.75060	340.58826	1309.65393	-1060.94604	325.54813	1273.63147	38.32771	492.55481	0.18313	501.12018	197.30298	58.90943	-1467.63611	560.27313	36.18336	-727.37354	177.46477	-6.23260
635	5.283	997.11053	403.89603	1371.22290	-157.76477	340.73199	1308.96924	-1060.25171	328.05402	1276.07056	25.94031	493.21609	0.13102	527.43677	196.22820	59.62416	-1472.33325	558.73401	43.82476	-739.69385	178.10159	-6.18112
636	5.292	996.23718	403.06400	1373.23730	-157.02177	340.94061	1308.29553	-1059.60828	330.34131	1278.52441	13.52130	493.92145	0.08031	550.60992	194.98386	59.23441	-1474.32678	556.93262	52.03892	-752.05627	178.79826	-6.19215
637	5.300	995.22980	402.21445	1375.41455	-156.50027	341.18134	1307.64697	-1059.01794	332.30063	1280.94885	1.09746	494.66769	0.05496	570.48511	193.43893	57.50274	-1472.54773	555.15228	60.49273	-764.45654	179.57610	-6.22310
638	5.308	994.09241	401.35818	1377.71863	-156.15637	341.40729	1307.02319	-1058.49854	333.90039	1283.29785	-11.34474	495.44205	0.06204	587.45874	191.61462	54.65270	-1466.46350	553.33051	68.31572	-776.89105	180.41115	-6.21226
639	5.317	992.82928	400.49899	1380.11182	-155.93430	341.57596	1306.41663	-1058.06604	335.17517	1285.55078	-23.85487	496.22412	0.06364	602.06464	189.66689	51.09122	-1456.61340	551.07568	74.45754	-789.35938	181.26222	-6.15634
640	5.325	991.45343	399.63815	1382.56055	-155.77252	341.65970	1305.82642	-1057.71216	336.15622	1287.73291	-36.45895	496.98233	0.00528	614.65942	187.69742	47.13653	-1444.27051	548.24164	78.46282	-801.87000	182.10738	-6.10348
641	5.333	989.98413	398.77789	1385.03711	-155.60817	341.64038	1305.26160	-1057.38330	336.81491	1289.92651	-49.13940	497.70490	-0.11382	625.35547	185.66055	42.93547	-1430.57373	545.01190	80.78747	-814.45038	182.95203	-6.08265
642	5.342	988.44067	397.91425	1387.51636	-155.38229	341.49469	1304.73682	-1056.99097	337.08923	1292.23840	-61.86339	498.46609	-0.21062	634.04395	183.44275	38.52004	-1415.95520	541.55939	82.30015	-827.13501	183.82637	-6.07969
643	5.350	986.84125	397.03516	1389.97229	-155.04350	341.19208	1304.26843	-1056.46851	336.97543	1294.72119	-74.62325	499.36197	-0.20904	640.47583	180.93073	33.94890	-1400.13928	537.98798	83.42014	-839.93060	184.75490	-6.05541
644	5.358	985.20551	396.14355	1392.37598	-154.54984	340.70581	1303.87048	-1055.81335	336.58786	1297.32617	-87.44296	500.38229	-0.12397	644.38342	178.02844	29.41903	-1382.47620	534.36975	83.69260	-852.80145	185.71742	-5.97759
645	5.367	983.55615	395.27411	1394.69592	-153.87250	340.01486	1303.54883	-1055.06384	336.12820	1299.93640	-100.33121	501.41574	-0.01631	645.53571	174.71579	25.19868	-1362.33875	530.65186	82.27804	-865.70587	186.67336	-5.86022
646	5.375	981.91968	394.46902	1396.89929	-153.00069	339.09833	1303.29944	-1054.24487	335.79645	1302.43823	-113.23770	502.35413	0.06305	643.70752	171.18300	21.42540	-1339.42029	526.74896	78.84380	-878.63116	187.60982	-5.75313
647	5.383	980.32654	393.74631	1398.95605	-151.94067	337.94217	1303.11670	-1053.34851	335.71103	1304.76733	-126.09544	503.17322	0.08950	638.70898	167.95752	18.08543	-1313.81140	522.74933	73.91602	-891.58282	188.52534	-5.68569
648	5.392	978.81372	393.10236	1400.84546	-150.70775	336.54779	1303.00537	-1052.35608	335.87769	1306.90881	-138.91304	503.93219	0.08077	630.59027	165.76161	15.29777	-1285.84131	518.84662	68.47112	-904.56183	189.40662	-5.63638
649	5.400	977.42578	392.53638	1402.55725	-149.32114	334.93100	1302.98083	-1051.25195	336.21014	1308.88220	-151.76512	504.71930	0.06607	619.83826	164.98492	13.36496	-1255.88538	515.11780	63.31299	-917.56018	190.25616	-5.55668
650	5.408	976.20917	392.05511	1404.08228	-147.81015	333.12167	1303.05872	-1050.02722	336.58368	1310.73755	-164.67638	505.59067	0.05439	607.33575	165.32434	12.34001	-1224.24304	511.46564	58.79150	-930.56671	191.11374	-5.42354
651	5.417	975.20270	391.65460	1405.40479	-146.22382	331.16486	1303.24182	-1048.70605	336.88977	1312.52637	-177.56590	506.55801	0.07553	594.06079	166.16806	11.87841	-1191.03589	507.71924	54.93863	-943.56665	192.02933	-5.26641
652	5.425	974.43335	391.32098	1406.50415	-144.63025	329.11377	1303.51965	-1047.37195	337.05695	1314.23584	-190.30498	507.62708	0.19990	580.69086	167.16084	11.64391	-1156.25061	503.82175	51.73636	-956.54272	193.00401	-5.13338
653	5.433	973.91541	391.05106	1407.35986	-143.10797	327.01480	1303.87854	-1046.13037	337.03461	1315.75916	-202.79442	508.79095	0.50370	567.46729	168.18860	11.52009	-1119.93958	500.01166	49.30320	-969.47986	193.97119	-5.03728
654	5.442	973.64954	390.85483	1407.95569	-141.73746	324.89972	1304.31201	-1045.02722	336.77274	1316.94568	-214.96922	510.01450	1.06842	554.40192	169.15686	11.44084	-1082.35889	496.67377	47.88087	-982.36450	194.84782	-4.94263
655	5.450	973.62329	390.73804	1408.28064	-140.59085	322.79865	1304.82300	-1044.02710	336.23898	1317.67871	-226.74559	511.27817	1.98683	541.47577	170.03430	11.30124	-1044.04956	493.90820	47.60884	-995.20306	195.61893	-4.81373
656	5.458	973.81384	390.69260	1408.33179	-139.71829	320.76514	1305.42017	-1043.11011	335.46759	1317.91479	-238.01711	512.61035	3.32994	528.66504	170.88660	11.05360	-1005.96320	491.51370	48.33466	-1008.03809	196.38448	-4.68063
657	5.467	974.19232	390.70010	1408.11536	-139.14224	318.88342	1306.10925	-1042.37280	334.57983	1317.68591	-248.68929	514.06104	5.13749	515.93091	171.74030	10.77695	-969.36633	489.40891	49.58387	-1020.89063	197.25308	-4.60503
658	5.475	974.72766	390.73788	1407.64160	-138.86578	317.24481	1306.88416	-1041.97839	333.74261	1317.08398	-258.64587	515.67236	7.48464	503.24084	172.54675	10.58823	-935.27386	487.64868	50.66746	-1033.71069	198.21985	-4.59301
659	5.483	975.38934	390.78677	1406.91663	-138.88367	315.90894	1307.72424	-1042.02856	333.09592	1316.20569	-267.66669	517.48901	10.55886	490.58051	173.29657	10.49656	-903.81708	486.14093	51.01129	-1046.44812	199.23309	-4.62138
660	5.492	976.15833	390.84296	1405.93726	-139.18518	314.88855	1308.59827	-1042.52576	332.70313	1315.08936	-275.35095	519.53613	14.57552	477.94934	174.03644	10.41163	-874.17725	484.78455	50.48571	-1059.12524	200.25787	-4.68184
661	5.500	977.03894	390.91721	1404.69482	-139.75307	314.16965	1309.46985	-1043.40466	332.56262	1313.73889	-281.10236	521.74969	19.55138	465.35132	174.78653	10.27721	-845.16595	483.71887	49.34206	-1071.78418	201.23608	-4.74023
662	5.508	978.05237	391.01971	1403.17944	-140.56660	313.73260	1310.30310	-1044.57251	332.64828	1312.18201	-284.34326	523.99829	25.27946	452.78723	175.54068	10.12467	-815.93372	483.22858	47.88787	-1084.42615	202.12808	-4.74238
663	5.517	979.21741	391.15482	1401.38489	-141.60580	313.55292	1311.06897	-1045.98047	332.92490	1310.44141	-284.80377	526.26062	31.68107	440.24939	176.29362	10.00858	-786.26813	483.51447	46.29306	-1097.03345	202.97148	-4.68365
664	5.525	980.53839	391.32364	1399.31030	-142.85120	313.59579	1311.75085	-1047.64453	333.33353	1308.47437	-282.34778	528.72699	39.13972	427.72656	177.02078	9.93401	-756.44647	484.51868	44.58203	-1109.59631	203.79663	-4.60293
665	5.533	982.00720	391.52057	1396.96082	-144.28308	313.81552	1312.34619	-1049.54578	333.73724	1306.19556	-276.48596	531.64038	48.26520	415.22162	177.70294	9.85186	-726.96790	485.97388	42.69102	-1122.08142	204.51004	-4.48801
666	5.542	983.60876	391.73401	1394.34351	-145.88464	314.16156	1312.85876	-1051.58459	333.92609	1303.55310	-266.50800	535.08075	59.10699	402.74518	178.36662	9.71436	-698.39154	487.71036	40.54641	-1134.43616	204.97278	-4.26778
667	5.550	985.32263	391.94910	1391.46899	-147.64490	314.59460	1313.28821	-1053.67554	333.81628	1300.56372	-252.30122	538.86768	70.57656	390.29138	179.04465	9.52175	-671.24255	489.68454	38.02914	-1146.69189	205.24644	-3.95603
668	5.558	987.12225	392.14893	1388.35876	-149.55728	315.09991	1313.62952	-1055.80774	333.59653	1297.29395	-234.73174	542.58301	80.85574	377.84021	179.74847	9.31532	-645.88367	491.55835	34.82807	-1158.97522	205.59317	-3.68134
669	5.567	988.97760	392.32220	1385.05139	-151.61148	315.68283	1313.87537	-1057.99512	333.56265	1293.83118	-215.07787	545.76892	88.55552	365.37952	180.48840	9.14787	-622.48444	492.69867	30.55956	-1171.37561	206.16640	-3.52094
670	5.575	990.86145	392.47180	1381.59839	-153.78468	316.35352	1314.02026	-1060.22009	333.92090	1290.26953	-194.28258	548.13593	93.48523	352.91125	181.24223	9.05651	-601.23035	492.93530	25.18596	-1183.90515	206.89771	-3.44067
671	5.583	992.75311	392.61115	1378.05872	-156.04080	317.11331	1314.06860	-1062.41956	334.78528	1286.71191	-172.72289	549.56433	96.41286	340.44189	181.95755	9.02786	-582.49115	493.03821	19.21186	-1196.54907	207.66992	-3.38473
672	5.592	994.63672	392.75223	1374.49292	-158.33377	317.95010	1314.04041	-1064.49634	336.18820	1283.25537	-150.42924	550.04041	98.34361	327.97009	182.63168	9.00514	-566.66968	494.12570	13.39095	-1209.27271	208.43991	-3.32549
673	5.600	996.49988	392.89929	1370.95007	-160.60541	318.84766	1313.96667	-1066.34521	338.03510	1279.93896	-127.38908	549.63513	100.00335	315.48193	183.30942	8.95299	-553.97302	496.46579	8.20413	-1222.03601	209.21346	-3.26525
674	5.608	998.33228	393.05255	1367.46301	-162.78110	319.79684	1313.87866	-1067.87500	340.11368	1276.70789	-103.67871	548.42456	101.68044	302.97266	184.01181	8.88982	-544.41791	498.89532	3.66701	-1234.82288	209.98199	-3.21741
675	5.617	1000.12653	393.21451	1364.06140	-164.77293	320.79593	1313.80383	-1069.01306	342.12228	1273.45740	-79.43291	546.41626	103.31187	290.44568	184.72406	8.85801	-538.02484	499.96890	-0.24000	-1247.63245	210.72334	-3.18102
676	5.625	1001.88257	393.39047	1360.78149	-166.48938	321.84079	1313.76733	-1069.71631	343.75577	1270.12463	-54.80318	543.58801	104.68383	277.86182	185.43735	8.87416	-534.96765	499.78290	-3.16817	-1260.45850	211.44789	-3.16032
677	5.633	1003.60632	393.59048	1357.66492	-167.84863	322.91156	1313.79211	-1070.00269	344.89661	1266.74402	-29.93805	539.95227	105.62856	265.14703	186.16339	8.90506	-535.54114	499.60114	-4.79989	-1273.28369	212.20070	-3.17323
678	5.642	1005.30170	393.83859	1354.75281	-168.79591	323.96942	1313.89087	-1069.92493	345.62646	1263.41052	-4.93262	535.56824	106.11059	252.29114	186.90558	8.90615	-540.00055	499.74738	-5.50421	-1286.08704	213.00456	-3.20872
679	5.650	1006.96057	394.16531	1352.08472	-169.31679	324.97250	1314.05908	-1069.53479	346.10541	1260.20642	20.21486	530.55493	106.18903	239.38470	187.64996	8.87264	-548.24548	499.61237	-6.00897	-1298.86230	213.82135	-3.22382
680	5.658	1008.55676	394.58102	1349.69971	-169.43982	325.89584	1314.27393	-1068.92700	346.57300	1257.20215	45.58546	525.11487	105.96023	226.53711	188.40996	8.83043	-559.50171	499.53259	-6.44175	-1311.61646	214.58795	-3.18713
681	5.667	1010.05267	395.06931	1347.63708	-169.22641	326.74295	1314.50000	-1068.24792	347.27771	1254.50647	71.29546	519.48969	105.52112	213.79169	189.22672	8.80038	-572.45264	500.44632	-6.49972	-1324.31775	215.28146	-3.08862
682	5.675	1011.40881	395.61151	1345.93335	-168.74870	327.54315	1314.69641	-1067.62122	348.33575	1252.26416	97.45950	513.85938	104.89613	201.11453	190.07761	8.78697	-585.77234	501.90228	-6.46260	-1336.85132	215.92682	-2.91479
683	5.683	1012.58679	396.20483	1344.62109	-168.06973	328.32825	1314.82458	-1067.07056	349.73682	1250.61987	124.15784	508.29749	103.97012	188.46027	190.89517	8.77532	-598.64398	502.65936	-6.94615	-1349.06299	216.54865	-2.62184
684	5.692	1013.55457	396.85519	1343.72815	-167.23790	329.10757	1314.85498	-1066.52332	351.39087	1249.68640	151.41612	502.80606	102.55178	175.84955	191.67801	8.75419	-611.00525	502.93906	-7.79220	-1360.84644	217.17560	-2.11939
685	5.700	1014.29462	397.56522	1343.27356	-166.28711	329.87079	1314.77087	-1065.89941	353.05072	1249.51196	179.21288	497.36859	100.51852	163.32736	192.44461	8.76415	-623.24780	503.98248	-8.28656	-1372.18042	217.89027	-1.29934
686	5.708	1014.80450	398.32990	1343.26526	-165.23801	330.60825	1314.56592	-1065.13086	354.21014	1250.07080	207.49092	491.97943	97.87727	150.86423	193.19507	8.86364	-635.59528	505.73969	-8.35061	-1383.09839	218.77908	-0.09786
687	5.717	1015.08722	399.13443	1343.70142	-164.10474	331.31290	1314.23840	-1064.11218	354.24890	1251.31482	236.15434	486.65894	94.72694	138.39429	194.01646	9.02621	-647.96051	507.03687	-8.52024	-1393.61597	219.81934	1.48723
688	5.725	1015.14447	399.95627	1344.56909	-162.90497	331.96124	1313.78760	-1062.77209	352.84436	1253.20154	265.10287	481.49078	91.19643	125.90192	195.02490	9.15174	-660.30457	507.85791	-8.83286	-1403.68848	220.90607	3.42561
689	5.733	1014.97644	400.77151	1345.84839	-161.66476	332.50690	1313.21387	-1061.21143	350.24860	1255.64099	294.31195	476.62866	87.39747	113.40668	196.20047	9.17731	-672.69067	509.35022	-8.79449	-1413.25659	221.99023	5.67264
690	5.742	1014.57941	401.56061	1347.52026	-160.41507	332.90332	1312.52466	-1059.66016	347.08789	1258.46631	323.85608	472.20303	83.41446	100.95288	197.47679	9.09042	-684.99628	511.62399	-8.37989	-1422.34216	223.11646	8.16772
691	5.750	1013.94183	402.31464	1349.56177	-159.18622	333.12878	1311.74402	-1058.27319	343.91888	1261.49402	353.83771	468.25610	79.32117	88.60834	198.84840	8.89782	-697.01685	513.61353	-8.06979	-1431.05359	224.34955	10.82354
692	5.758	1013.05078	403.03815	1351.93176	-158.00612	333.19244	1310.91162	-1057.01904	341.01953	1264.58167	384.29852	464.81323	75.21893	76.36462	200.25031	8.66473	-708.87756	514.96844	-8.05527	-1439.36658	225.67825	13.53622
693	5.767	1011.90747	403.74582	1354.57495	-156.89949	333.12830	1310.07141	-1055.75415	338.45630	1267.62756	415.15082	461.92535	71.26907	64.09805	201.55234	8.49202	-720.94788	516.30780	-8.12412	-1446.81958	226.96429	16.23241
694	5.775	1010.53351	404.45895	1357.44067	-155.89011	332.98553	1309.25806	-1054.38135	336.19214	1270.55945	446.09241	459.56262	67.64423	51.69507	202.69527	8.42302	-733.34259	517.83221	-8.13105	-1452.57104	228.13089	18.83747
695	5.783	1008.96033	405.19839	1360.49036	-155.00568	332.81091	1308.49353	-1052.94690	334.16742	1273.36780	476.53058	457.54022	64.38940	39.15649	203.70143	8.42183	-745.89807	519.17645	-8.07728	-1455.88672	229.49435	21.17574
696	5.792	1007.21545	405.97223	1363.69104	-154.27202	332.63156	1307.79175	-1051.58569	332.38831	1276.15161	505.61011	455.63696	61.30814	26.55936	204.62662	8.42377	-758.57953	520.40015	-7.86865	-1456.47693	231.74304	23.07186
697	5.800	1005.31860	406.76779	1367.00525	-153.69684	332.45523	1307.16248	-1050.39734	330.96194	1279.07703	532.36566	453.75616	58.00204	13.94836	205.51936	8.39825	-771.45715	521.83728	-7.43079	-1454.34924	235.42078	24.60812
698	5.808	1003.28467	407.55615	1370.38892	-153.26201	332.28210	1306.60986	-1049.39612	330.02179	1282.25305	555.98206	451.96323	54.05586	1.30103	206.40453	8.35210	-784.39551	523.25623	-6.97886	-1449.45117	240.38333	26.15027
699	5.817	1001.12402	408.30597	1373.79504	-152.92950	332.11731	1306.12915	-1048.54407	329.63998	1285.65723	576.11371	450.47910	49.26022	-11.40210	207.31042	8.28689	-797.11774	524.04260	-6.86162	-1441.52637	245.80734	28.05412
700	5.825	998.84753	409.00082	1377.17896	-152.65182	331.98474	1305.70862	-1047.80066	329.81757	1289.17871	593.00214	449.63849	43.74210	-24.14792	208.24901	8.21844	-809.50531	523.96594	-7.18169	-1430.32324	250.77844	30.29292
701	5.833	996.47778	409.64996	1380.50159	-152.37865	331.93127	1305.33728	-1047.14575	330.49603	1292.70679	607.20544	449.71069	37.88529	-36.93161	209.19991	8.19567	-821.74097	523.51990	-7.68886	-1415.80347	254.88638	32.28284
702	5.842	994.05127	410.27686	1383.72705	-152.05620	332.01663	1305.01343	-1046.56091	331.50162	1296.15381	619.15088	450.73993	32.10365	-49.75793	210.16888	8.22831	-834.15466	523.57257	-8.02438	-1398.01477	258.33902	33.14644
703	5.850	991.60846	410.89633	1386.82190	-151.62527	332.29742	1304.74927	-1046.01062	332.48737	1299.41174	628.81335	452.61417	26.67441	-62.61490	211.18776	8.26502	-846.93732	524.58087	-8.01575	-1376.89331	261.58905	32.33028
704	5.858	989.18530	411.51096	1389.75696	-151.02763	332.81537	1304.56909	-1045.46130	333.08331	1302.35632	635.71454	455.21405	21.70210	-75.49133	212.23691	8.27515	-860.00812	526.18835	-7.76364	-1352.36792	264.87796	30.02586
705	5.867	986.81146	412.12350	1392.50867	-150.21915	333.59097	1304.50098	-1044.91968	333.19641	1304.92883	639.26404	458.43811	17.17482	-88.40285	213.25685	8.26325	-873.12476	527.68573	-7.50777	-1324.59839	268.11261	27.00655
706	5.875	984.51599	412.73758	1395.05701	-149.17737	334.62219	1304.56799	-1044.43066	333.07355	1307.18982	639.14819	462.12582	13.08593	-101.37265	214.22800	8.22154	-886.19818	528.85803	-7.36810	-1294.00317	271.06952	24.13405
707	5.883	982.33521	413.34952	1397.38428	-147.89828	335.88559	1304.77991	-1044.01111	333.04279	1309.26367	635.48572	465.94693	9.52504	-114.39331	215.16684	8.16122	-899.37579	530.09924	-7.23664	-1261.11450	273.61548	21.98948
708	5.892	980.31213	413.94727	1399.47473	-146.39075	337.34045	1305.13269	-1043.59436	333.26974	1311.24011	628.80353	469.37280	6.65903	-127.41907	216.07748	8.15002	-912.68677	531.58295	-6.99029	-1226.45923	275.73657	20.79161
709	5.900	978.48706	414.51566	1401.31116	-144.67384	338.93951	1305.61292	-1043.06140	333.73239	1313.14648	619.88245	471.87396	4.65634	-140.37646	216.94681	8.24435	-925.95044	532.95837	-6.68693	-1190.48853	277.47253	20.48705
710	5.908	976.89380	415.04849	1402.87402	-142.77631	340.63828	1306.20313	-1042.32178	334.31268	1314.98486	609.38019	473.31140	3.56389	-153.20285	217.77115	8.41132	-939.09369	533.97705	-6.46489	-1153.55640	278.89743	20.86089
711	5.917	975.56079	415.55759	1404.14429	-140.73973	342.39447	1306.88342	-1041.36621	334.87439	1316.73877	597.61377	474.10345	3.15109	-165.88997	218.58002	8.55748	-952.20142	534.78632	-6.37204	-1115.97168	280.08255	21.64225
712	5.925	974.50647	416.05905	1405.10718	-138.62520	344.16733	1307.63220	-1040.25623	335.32681	1318.36450	584.87628	474.81912	3.00348	-178.42241	219.39767	8.62849	-965.31189	535.63147	-6.36764	-1078.08130	281.02048	22.64877
713	5.933	973.73657	416.55652	1405.75293	-136.51419	345.92459	1308.42810	-1039.06030	335.68265	1319.81909	571.67761	475.70020	2.86692	-190.68997	220.15633	8.68870	-978.37463	536.60419	-6.40526	-1040.33777	281.62027	23.90749
714	5.942	973.25287	417.04684	1406.07751	-134.50308	347.65125	1309.25537	-1037.81287	336.03815	1321.08728	558.48309	476.69116	2.73375	-202.53918	220.72244	8.90646	-991.34253	537.65076	-6.44382	-1003.31555	281.81256	25.53870
715	5.950	973.05890	417.53128	1406.08008	-132.69852	349.34717	1310.11157	-1036.54700	336.48401	1322.15747	545.48682	477.69589	2.61988	-213.89191	221.02867	9.44639	-1004.23279	538.69092	-6.44574	-967.64276	281.63715	27.46053
716	5.958	973.15302	418.01978	1405.76172	-131.20766	351.01355	1311.00464	-1035.35645	337.04901	1322.98706	532.68140	478.67224	2.45531	-224.75620	221.10593	10.37930	-1017.11847	539.68286	-6.39121	-933.78772	281.15689	29.33358
717	5.967	973.51605	418.52991	1405.12585	-130.12158	352.64490	1311.94226	-1034.38110	337.70825	1323.51416	519.98199	479.61810	2.18416	-235.09290	221.01862	11.68429	-1030.06238	540.62073	-6.26825	-901.77094	280.32196	30.79610
718	5.975	974.11243	419.07410	1404.17737	-129.50385	354.22870	1312.91675	-1033.72400	338.41595	1323.70313	507.30444	480.56845	1.86506	-244.67239	220.83115	13.33014	-1043.05664	541.47839	-6.10803	-871.07898	278.98932	31.65203
719	5.983	974.90674	419.64273	1402.91919	-129.38315	355.74774	1313.89246	-1033.41943	339.13416	1323.55676	494.61359	481.59329	1.64003	-253.04921	220.61069	15.32992	-1056.02173	542.19946	-6.00831	-840.94360	276.99542	31.92283
720	5.992	975.88000	420.20547	1401.35364	-129.74857	357.18765	1314.80701	-1033.47522	339.84235	1323.08362	481.93298	482.75534	1.62077	-259.64740	220.39766	17.65878	-1068.86108	542.80811	-6.03164	-810.78864	274.17538	31.80404
721	6.000	977.02649	420.73447	1399.48657	-130.55943	358.54211	1315.58887	-1033.91858	340.53122	1322.26440	469.28882	484.00516	1.76864	-263.93649	220.12181	20.18278	-1081.53674	543.47552	-6.09770	-780.51398	270.42651	31.49424
722	6.008	978.33374	421.22433	1397.32837	-131.76288	359.80286	1316.18140	-1034.80066	341.19446	1321.04944	456.64832	485.17642	1.89598	-265.65717	219.56329	22.84620	-1094.09924	544.40253	-6.05894	-750.47217	265.79620	31.02219
723	6.017	979.77386	421.68661	1394.88940	-133.30359	360.94806	1316.55664	-1036.16443	341.82373	1319.38403	443.97510	486.20981	1.87251	-264.79742	218.43364	26.02837	-1106.65796	545.58234	-5.92486	-721.22070	260.47418	30.24353
724	6.025	981.31836	422.13342	1392.17798	-135.12914	361.94843	1316.71484	-1037.99097	342.40308	1317.23706	431.31299	487.24451	1.75553	-261.09918	216.51254	30.51947	-1119.32324	546.75983	-5.91745	-693.25488	254.70691	28.98130
725	6.033	982.95142	422.56888	1389.20386	-137.19162	362.78400	1316.68091	-1040.18115	342.91306	1314.63037	418.74365	488.41733	1.66729	-253.71777	213.74265	36.74720	-1132.05298	547.77863	-6.16830	-666.90869	248.71667	27.16996
726	6.042	984.66962	422.98654	1385.98669	-139.44179	363.45291	1316.50085	-1042.59619	343.36041	1311.66199	406.31366	489.73926	1.66407	-241.76379	210.28317	44.00839	-1144.62244	548.81610	-6.47303	-642.43530	242.66084	24.89511
727	6.050	986.47449	423.37338	1382.56042	-141.82405	363.96765	1316.23279	-1045.11011	343.80045	1308.47607	394.00830	491.13113	1.71667	-225.14352	206.48575	50.81749	-1156.97583	550.09772	-6.58919	-620.11206	236.64267	22.33747
728	6.058	988.36407	423.72104	1378.97449	-144.27872	364.34900	1315.92847	-1047.62036	344.31512	1305.19739	381.74127	492.49951	1.75424	-204.66614	202.68936	56.07631	-1169.34375	551.53973	-6.58247	-600.24487	230.77072	19.69604
729	6.067	990.32697	424.02863	1375.28589	-146.74457	364.61627	1315.61987	-1050.03528	344.96338	1301.89685	369.39935	493.78711	1.73213	-181.49551	199.02724	59.72028	-1181.82129	552.83264	-6.57776	-583.09344	225.25897	17.10503
730	6.075	992.34003	424.29681	1371.55090	-149.16093	364.77936	1315.32056	-1052.27393	345.74738	1298.59424	356.92566	494.95251	1.65154	-156.64063	195.51318	62.32726	-1194.28809	553.83423	-6.50993	-568.82971	220.49355	14.53694
731	6.083	994.36945	424.52722	1367.82104	-151.47409	364.84235	1315.03406	-1054.27808	346.62033	1295.26880	344.35040	495.97360	1.53282	-130.79788	192.24072	64.40647	-1206.74231	554.68530	-6.35344	-557.61273	216.95331	11.75969
732	6.092	996.37561	424.73096	1364.15039	-153.64287	364.80951	1314.76025	-1056.01953	347.51563	1291.88135	331.75043	496.86597	1.38642	-104.41449	189.42438	66.10329	-1219.29260	555.52289	-6.23317	-549.74377	214.99611	8.46865
733	6.100	998.32263	424.92938	1360.60217	-155.63641	364.68436	1314.49585	-1057.51123	348.37552	1288.41235	319.18640	497.68268	1.23390	-77.74609	187.31207	67.33290	-1231.96606	556.36011	-6.21991	-545.78351	214.63748	4.64000
734	6.108	1000.18890	425.14175	1357.24414	-157.42828	364.47089	1314.23547	-1058.80701	349.15714	1284.89563	306.67856	498.49789	1.13417	-50.87625	186.05399	68.02583	-1244.72107	557.20233	-6.25768	-546.44464	215.47580	0.83385
735	6.117	1001.96686	425.37338	1354.13477	-158.99161	364.18121	1313.97485	-1059.94739	349.79312	1281.39771	294.20706	499.33572	1.10915	-23.78595	185.59702	68.27247	-1257.51099	558.06458	-6.29058	-552.07996	216.87192	-2.06709
736	6.125	1003.64941	425.61636	1351.31458	-160.29686	363.84109	1313.71741	-1060.91260	350.18390	1277.98694	281.72101	500.18887	1.11842	3.54828	185.73750	68.28613	-1270.27722	558.97278	-6.31417	-561.99438	218.29465	-3.60847
737	6.133	1005.22485	425.85297	1348.80798	-161.31432	363.48560	1313.47632	-1061.64441	350.27759	1274.76233	269.19626	501.11047	1.16014	31.12378	186.25327	68.25996	-1282.95959	559.97437	-6.29690	-574.44513	219.53065	-4.09415
738	6.142	1006.68298	426.05069	1346.62976	-162.02182	363.14615	1313.27100	-1062.08020	350.12976	1271.88110	256.63477	502.11969	1.25905	58.95822	186.96262	68.28238	-1295.55603	561.06958	-6.17511	-587.64606	220.59720	-4.14333
739	6.150	1008.02100	426.16821	1344.78589	-162.41043	362.83847	1313.11597	-1062.17200	349.86890	1269.51440	243.98878	503.11505	1.37766	87.11627	187.77008	68.35716	-1308.13293	562.18030	-5.97691	-600.66644	221.55579	-4.19631
740	6.158	1009.23950	426.18762	1343.27393	-162.48370	362.55780	1313.00671	-1061.90649	349.61694	1267.77661	231.22459	504.03528	1.45744	115.66144	188.69435	68.45270	-1320.73853	563.21289	-5.84547	-613.36304	222.43045	-4.41503
741	6.167	1010.33344	426.13034	1342.09058	-162.25290	362.28894	1312.92065	-1061.30835	349.41241	1266.69226	218.42998	504.92432	1.47102	144.60428	189.79713	68.52322	-1333.31384	564.13000	-5.86490	-625.88251	223.22574	-4.76811
742	6.175	1011.29169	426.03143	1341.23926	-161.73419	362.02542	1312.82837	-1060.41321	349.20160	1266.21704	205.73224	505.78711	1.41539	173.91342	191.09103	68.52414	-1345.69727	564.95032	-5.88765	-638.36438	223.96655	-5.12846
743	6.183	1012.10400	425.91000	1340.72839	-160.95123	361.77631	1312.70654	-1059.24011	348.93085	1266.29443	193.13991	506.54330	1.31847	203.54889	192.49516	68.44532	-1357.74097	565.71899	-5.52446	-650.85895	224.68951	-5.37467
744	6.192	1012.76025	425.75983	1340.56238	-159.93903	361.55469	1312.54114	-1057.79858	348.64551	1266.88782	180.53966	507.12869	1.22042	233.49707	193.84438	68.30334	-1369.40491	566.49792	-4.34417	-663.34802	225.40710	-5.47396
745	6.200	1013.24585	425.55374	1340.73889	-158.74397	361.36713	1312.32471	-1056.13904	348.54123	1267.96350	167.86746	507.60300	1.15264	263.80817	194.99275	68.07809	-1380.72168	567.27826	-2.13026	-675.81006	226.09726	-5.48405
746	6.208	1013.54657	425.26318	1341.25134	-157.41965	361.21524	1312.05249	-1054.39001	348.91425	1269.47534	155.19446	508.13464	1.14039	294.55359	195.92049	67.71729	-1391.70728	567.92029	1.14094	-688.25201	226.72415	-5.48595
747	6.217	1013.65332	424.88101	1342.09106	-156.01666	361.10089	1311.72192	-1052.72876	349.97937	1271.38611	142.62892	508.85760	1.18655	325.71783	196.71188	67.23033	-1402.31555	568.28259	5.46183	-700.68829	227.28302	-5.52711
748	6.225	1013.55933	424.42468	1343.24548	-154.57530	361.02945	1311.33582	-1051.30957	351.75104	1273.65479	130.22224	509.75024	1.26386	357.19678	197.46051	66.71335	-1412.38916	568.35254	10.74872	-713.12384	227.81146	-5.59924
749	6.233	1013.26208	423.92401	1344.69507	-153.13026	361.01157	1310.90417	-1050.19775	354.08823	1276.18933	117.93352	510.65088	1.32601	388.89380	198.19672	66.29823	-1421.64575	568.21124	16.78128	-725.55560	228.34941	-5.64713
750	6.242	1012.77002	423.40930	1346.41614	-151.71985	361.05444	1310.44263	-1049.34741	356.76837	1278.84473	105.64476	511.40594	1.33187	420.70349	198.87180	66.13916	-1429.78015	567.92279	23.29958	-737.98425	228.92223	-5.62073
751	6.250	1012.10114	422.89984	1348.38708	-150.38861	361.15027	1309.96912	-1048.64307	359.53943	1281.46326	93.23293	511.99591	1.27867	452.34991	199.40381	66.39820	-1436.52502	567.54169	30.15939	-750.42389	229.55496	-5.54010
752	6.258	1011.27307	422.39520	1350.58655	-149.18317	361.28262	1309.50098	-1047.97278	362.17816	1283.91589	80.64696	512.51465	1.19325	483.24194	199.72900	67.14845	-1441.49634	567.22717	37.45747	-762.87738	230.26465	-5.48293
753	6.267	1010.29846	421.87854	1352.98462	-148.14651	361.43918	1309.05530	-1047.27527	364.54080	1286.13464	67.95113	513.09454	1.11038	512.48749	199.85278	68.18708	-1444.01318	567.09363	45.40840	-775.33746	231.03619	-5.50011
754	6.275	1009.19043	421.32993	1355.54504	-147.31155	361.61249	1308.64624	-1046.54138	366.57324	1288.12183	55.26775	513.83911	1.06704	539.14288	199.88101	68.91426	-1443.22510	566.85718	53.96404	-787.83746	231.84042	-5.57481
755	6.283	1007.96802	420.74139	1358.23621	-146.69098	361.79785	1308.28113	-1045.79041	368.28293	1289.92188	42.64992	514.71936	1.06266	562.58887	199.91823	68.57471	-1438.57654	565.98981	62.59808	-800.42841	232.66402	-5.64637
756	6.292	1006.64966	420.12180	1361.03381	-146.26993	361.98874	1307.95752	-1045.04846	369.70587	1291.58728	30.06227	515.59473	1.05234	582.71924	199.93474	66.76019	-1430.24536	564.32324	70.46659	-813.10815	233.49756	-5.65699
757	6.300	1005.24084	419.48849	1363.91248	-146.00885	362.16830	1307.66602	-1044.33691	370.88550	1293.15930	17.46831	516.40479	1.01190	599.82501	199.81587	63.63570	-1419.14209	562.16467	76.76836	-825.83020	234.33807	-5.59664
758	6.308	1003.73700	418.85947	1366.84070	-145.85335	362.30896	1307.39697	-1043.66931	371.86227	1294.66309	4.83635	517.22180	0.96279	614.37054	199.49377	59.70088	-1406.33838	559.87061	81.17586	-838.55627	235.19847	-5.50312
759	6.317	1002.13892	418.24796	1369.78479	-145.74405	362.38007	1307.14441	-1043.05188	372.67032	1296.11035	-7.89153	518.12842	0.94558	626.77521	198.96228	55.40046	-1392.35645	557.59692	84.03837	-851.27118	236.06870	-5.41481
760	6.325	1000.46277	417.65265	1372.71338	-145.62372	362.35291	1306.90674	-1042.48657	373.33780	1297.50403	-20.72710	519.12976	0.98059	637.22217	198.22565	50.90255	-1376.97803	555.29779	85.91178	-863.96191	236.88513	-5.32380
761	6.333	998.73590	417.05792	1375.60010	-145.44310	362.19690	1306.68701	-1041.97278	373.88882	1298.84302	-33.60274	520.16321	1.04159	645.64752	197.25998	46.15570	-1359.59204	552.74670	86.79969	-876.61951	237.59164	-5.18594
762	6.342	996.98431	416.44894	1378.42297	-145.16499	361.87421	1306.49072	-1041.50928	374.34528	1300.12476	-46.47066	521.17053	1.09570	651.88873	195.98886	41.13067	-1339.62073	549.72693	86.11784	-889.28668	238.24977	-4.99112
763	6.350	995.22705	415.82562	1381.16260	-144.76349	361.34723	1306.32117	-1041.09473	374.72836	1301.34729	-59.35707	522.11108	1.12969	655.76068	194.32455	36.01779	-1316.80957	546.29901	83.45580	-902.05682	238.98766	-4.79375
764	6.358	993.48730	415.20303	1383.79578	-144.22012	360.59259	1306.17615	-1040.72852	375.05975	1302.50989	-72.31120	522.95190	1.12429	657.05548	192.24313	31.17022	-1291.30652	542.70117	79.09995	-914.98981	239.83304	-4.65742
765	6.367	991.79877	414.60153	1386.29297	-143.52118	359.60315	1306.05078	-1040.41077	375.36273	1303.61377	-85.35789	523.72852	1.07708	655.56671	189.84207	26.81342	-1263.48633	539.01910	73.78096	-928.05475	240.73526	-4.59767
766	6.375	990.19080	414.03809	1388.62305	-142.65816	358.38275	1305.94324	-1040.14209	375.66345	1304.66223	-98.47398	524.52264	1.02746	651.16302	187.41791	22.86267	-1233.71582	535.14197	68.22035	-941.16589	241.67902	-4.58001
767	6.383	988.67847	413.52701	1390.75928	-141.62756	356.94736	1305.85852	-1039.92419	375.99164	1305.66125	-111.58205	525.34857	1.01412	643.97064	185.49991	19.17036	-1202.20898	530.97192	62.96721	-954.26379	242.65526	-4.55094
768	6.392	987.27618	413.08157	1392.68103	-140.43088	355.33386	1305.80615	-1039.75940	376.38080	1306.61914	-124.60414	526.17047	1.04483	634.48987	184.64680	15.95284	-1168.98779	526.60474	58.37792	-967.34637	243.62146	-4.47055
769	6.400	986.01227	412.70917	1394.37207	-139.07904	353.60168	1305.79871	-1039.65015	376.86584	1307.54407	-137.52657	527.02734	1.10170	623.35120	184.97781	13.68101	-1134.01392	522.35297	54.64472	-980.43335	244.55412	-4.33686
770	6.408	984.92517	412.41147	1395.81763	-137.59961	351.80853	1305.84680	-1039.59766	377.47626	1308.43921	-150.38869	528.00287	1.15027	611.05029	185.98643	12.48403	-1097.36487	518.49396	51.88731	-993.54224	245.48303	-4.19550
771	6.417	984.05304	412.19482	1397.00171	-136.04179	349.98285	1305.95313	-1039.59937	378.22336	1309.29333	-163.21831	529.09344	1.19590	598.02686	187.05359	12.01666	-1059.30823	515.00720	50.19810	-1006.71436	246.46637	-4.11941
772	6.425	983.43048	412.06927	1397.90759	-134.47585	348.12921	1306.11108	-1039.64502	379.08112	1310.06799	-175.97496	530.24792	1.34933	584.70898	187.95807	11.88231	-1020.39893	511.82773	49.70060	-1020.00415	247.52979	-4.14646
773	6.433	983.08801	412.03354	1398.51709	-132.98770	346.24835	1306.31189	-1039.71362	379.96542	1310.68481	-188.53673	531.47949	1.77419	571.36273	188.77066	11.84786	-981.57483	509.20663	50.50480	-1033.36902	248.60602	-4.21804
774	6.442	983.04651	412.07040	1398.81116	-131.67004	344.35114	1306.55249	-1039.77087	380.72382	1311.02258	-200.74089	532.80981	2.55848	558.07153	189.58334	11.76618	-944.00757	507.40100	52.32646	-1046.65125	249.57916	-4.21761
775	6.450	983.30811	412.15796	1398.77698	-130.60800	342.47479	1306.83813	-1039.77576	381.15866	1310.94128	-212.44597	534.19061	3.68611	544.84985	190.44186	11.56511	-908.62708	506.20911	54.31290	-1059.75232	250.39801	-4.08717
776	6.458	983.85205	412.28058	1398.41125	-129.86511	340.69531	1307.17749	-1039.69666	381.10550	1310.34607	-223.55891	535.59668	5.16285	531.69647	191.32877	11.28031	-875.61884	505.18982	55.59916	-1072.72571	251.10226	-3.87437
777	6.467	984.64227	412.43051	1397.71375	-129.47868	339.11386	1307.57239	-1039.52893	380.52005	1309.26184	-233.99098	537.13135	7.15427	518.60254	192.16470	10.99821	-844.38928	504.27499	55.94543	-1085.66626	251.76921	-3.67870
778	6.475	985.64075	412.60458	1396.68042	-129.46246	337.81708	1308.01416	-1039.29333	379.46350	1307.82739	-243.53816	538.96399	9.96053	505.57361	192.90265	10.78081	-814.04980	503.90137	55.63187	-1098.59741	252.47021	-3.57411
779	6.483	986.81860	412.79883	1395.30847	-129.80814	336.84293	1308.48633	-1039.02283	377.98904	1306.19031	-251.72969	541.17700	13.82042	492.62738	193.58679	10.63600	-783.92517	504.46051	54.89800	-1111.48315	253.24522	-3.55579
780	6.492	988.16199	413.00418	1393.60010	-130.48662	336.18231	1308.96545	-1038.77820	376.09845	1304.41003	-257.82184	543.67157	18.72611	479.77441	194.27238	10.52003	-753.76135	505.93933	53.76693	-1124.29333	254.07816	-3.54752
781	6.500	989.66888	413.21075	1391.55811	-131.45438	335.80646	1309.42017	-1038.70605	373.86725	1302.44397	-261.09576	546.22375	24.45394	467.01880	194.96515	10.39192	-723.69177	508.15076	52.26066	-1137.03516	254.90714	-3.47761
782	6.508	991.34052	413.41376	1389.18140	-132.66180	335.68884	1309.81738	-1039.05127	371.57678	1300.18274	-261.22528	548.67188	30.83903	454.34973	195.66185	10.26256	-694.10858	510.90808	50.41665	-1149.73462	255.68771	-3.34564
783	6.517	993.17413	413.61142	1386.46838	-134.05832	335.81311	1310.13672	-1040.00269	369.61142	1297.52393	-258.19171	551.12415	38.13252	441.72845	196.35593	10.15891	-665.54028	514.00562	48.13823	-1162.40100	256.42606	-3.20894
784	6.525	995.16211	413.80203	1383.42285	-135.59866	336.16394	1310.37634	-1041.51086	368.21042	1294.45007	-251.75560	553.98541	47.01630	429.11908	197.01900	10.07060	-638.51721	517.26709	45.20718	-1175.02368	257.15640	-3.12173
785	6.533	997.29614	413.98349	1380.05701	-137.25212	336.71075	1310.54492	-1043.34473	367.37646	1291.02063	-241.33736	557.61725	57.84972	416.52795	197.65820	9.95487	-613.42346	520.50897	41.36142	-1187.60205	257.91318	-3.09168
786	6.542	999.57056	414.15524	1376.39355	-139.00378	337.40823	1310.64819	-1045.28674	366.97244	1287.31213	-226.70314	561.90204	69.73810	403.97998	198.34309	9.78686	-590.44592	523.38885	36.32268	-1200.16357	258.69867	-3.08241
787	6.550	1001.97852	414.32645	1372.46606	-140.84738	338.21240	1310.68066	-1047.20544	366.84274	1283.39832	-208.53835	566.23730	80.68695	391.47748	199.11177	9.60918	-569.64374	525.52197	29.95010	-1212.75427	259.48605	-3.04823
788	6.558	1004.50562	414.51547	1368.31812	-142.77798	339.08859	1310.63208	-1049.01306	366.89493	1279.35840	-188.10829	569.95148	88.90668	379.00720	199.91107	9.49100	-551.11481	527.06421	22.57869	-1225.40674	260.25790	-2.96416
789	6.567	1007.12842	414.72980	1364.00269	-144.78290	340.00778	1310.49988	-1050.62878	367.12753	1275.27332	-166.47066	572.67902	93.91794	366.55688	200.69304	9.41726	-535.16687	528.97485	15.11583	-1238.10840	261.00787	-2.84645
790	6.575	1009.81396	414.95709	1359.57886	-146.83224	340.94269	1310.29749	-1051.99695	367.57626	1271.20056	-144.07451	574.36438	96.46584	354.11304	201.48976	9.30204	-522.22534	531.92731	8.48005	-1250.80969	261.74280	-2.75358
791	6.583	1012.52112	415.18539	1355.11108	-148.87433	341.86993	1310.05457	-1053.11389	368.23853	1267.15771	-120.93901	575.05817	97.67809	341.67957	202.32066	9.12424	-512.53192	534.93500	2.93799	-1263.46948	262.49866	-2.74052
792	6.592	1015.20673	415.41959	1350.67078	-150.83508	342.77551	1309.81018	-1053.99231	369.07898	1263.14087	-97.02287	574.82880	98.41077	329.29266	203.12250	8.96244	-506.08722	536.21399	-1.63206	-1276.08716	263.30624	-2.80321
793	6.600	1017.83398	415.67163	1346.33411	-152.62242	343.65826	1309.60132	-1054.62524	370.08075	1259.14343	-72.40276	573.72095	99.05454	316.97601	203.81970	8.89559	-503.04407	535.63153	-4.94387	-1288.67712	264.15625	-2.88010
794	6.608	1020.37543	415.94867	1342.17310	-154.13800	344.52957	1309.45691	-1055.01953	371.25177	1255.17297	-47.25905	571.69220	99.62450	304.68530	204.40442	8.92087	-504.06622	535.04156	-6.42776	-1301.23706	265.00247	-2.91111
795	6.617	1022.80884	416.26224	1338.25476	-155.29611	345.40643	1309.39734	-1055.21484	372.59500	1251.29016	-21.79912	568.69104	99.98083	292.32758	204.95496	8.97895	-509.75110	535.98120	-6.18825	-1313.76611	265.78033	-2.88857
796	6.625	1025.11365	416.63797	1334.64319	-156.04468	346.29944	1309.43494	-1055.23486	374.08258	1247.61035	3.82469	564.77832	100.00571	279.83417	205.57449	9.03293	-519.45862	538.03308	-5.25785	-1326.28455	266.46899	-2.84737
797	6.633	1027.27075	417.10428	1331.39807	-156.37834	347.20453	1309.56836	-1055.03809	375.65292	1244.27332	29.53157	560.11316	99.66305	267.23407	206.28769	9.07454	-531.38208	539.80011	-4.69851	-1338.79053	267.12009	-2.80743
798	6.642	1029.26501	417.67349	1328.56836	-156.33466	348.10257	1309.77405	-1054.54102	377.22906	1241.44934	55.27214	554.88287	99.00337	254.65289	207.03873	9.07654	-543.98291	540.84863	-4.75339	-1351.20605	267.77768	-2.72817
799	6.650	1031.08447	418.33279	1326.18652	-155.97672	348.97171	1310.00549	-1053.69714	378.72571	1239.33423	81.02821	549.28143	98.13393	242.17480	207.79367	9.01232	-556.70526	541.80060	-5.06533	-1363.38745	268.44833	-2.52595
800	6.658	1032.71777	419.05511	1324.27441	-155.37119	349.80243	1310.20239	-1052.56335	380.03766	1238.08179	106.84254	543.51770	97.16461	229.74542	208.58249	8.90788	-569.36304	542.78473	-5.45081	-1375.20288	269.16205	-2.12667
801	6.667	1034.14990	419.81943	1322.85193	-154.57181	350.59229	1310.30798	-1051.26892	381.03363	1237.73804	132.82979	537.80481	96.15434	217.30457	209.45023	8.82333	-581.72137	543.14679	-6.08813	-1386.60474	269.95892	-1.47082
802	6.675	1035.35583	420.61627	1321.94141	-153.61453	351.32767	1310.28271	-1049.92859	381.55371	1238.22778	159.16603	532.30463	95.05153	204.91522	210.42329	8.79952	-593.80011	542.89099	-6.98519	-1397.59338	270.84131	-0.48392
803	6.683	1036.30273	421.43652	1321.56555	-152.52084	351.98343	1310.11060	-1048.61316	381.42868	1239.40100	186.03304	527.06763	93.69419	192.64816	211.48032	8.84602	-605.89124	543.22131	-7.67632	-1408.12561	271.79614	0.89754
804	6.692	1036.96326	422.26315	1321.73901	-151.30717	352.54126	1309.79504	-1047.35291	380.56317	1241.11560	213.53690	522.04987	91.89839	180.46838	212.52408	8.95086	-618.12634	545.05933	-7.73792	-1418.11169	272.80698	2.67197
805	6.700	1037.32202	423.07559	1322.46204	-149.99670	352.99759	1309.35400	-1046.12549	379.02429	1243.28174	241.69006	517.21936	89.55238	168.30698	213.47559	9.07869	-630.31866	547.70538	-7.37761	-1427.49292	273.82730	4.78361
806	6.708	1037.36609	423.85745	1323.71887	-148.62190	353.34760	1308.81372	-1044.88379	377.02606	1245.83093	270.43457	512.66565	86.70650	156.13211	214.41008	9.17262	-642.26746	549.79028	-7.12830	-1436.30078	274.80560	7.17022
807	6.717	1037.07947	424.60068	1325.47888	-147.21542	353.56805	1308.20178	-1043.60803	374.81430	1248.66956	299.65884	508.56052	83.57116	143.94046	215.46790	9.18706	-654.11572	551.12616	-7.13681	-1444.63892	275.75818	9.76431
808	6.725	1036.44971	425.31256	1327.69751	-145.80124	353.62903	1307.54272	-1042.29700	372.56601	1251.68274	329.25970	504.99466	80.34529	131.73279	216.65195	9.12576	-666.18530	552.49597	-7.17047	-1452.55151	276.78311	12.45599
809	6.733	1035.47913	426.01938	1330.31982	-144.39673	353.52704	1306.86475	-1040.92493	370.37604	1254.77576	359.20483	501.90381	77.08942	119.50916	217.86301	9.02443	-678.47278	553.92407	-7.17042	-1459.81030	277.96368	15.09669
810	6.742	1034.19263	426.75256	1333.28931	-143.02322	353.29834	1306.20410	-1039.46228	368.29306	1257.90002	389.48755	499.11612	73.77759	107.28421	219.04909	8.90804	-690.70874	554.49835	-7.39436	-1465.83325	279.29700	17.54970
811	6.750	1032.63330	427.52625	1336.55457	-141.71347	352.99457	1305.59631	-1037.94824	366.34094	1261.05005	420.00397	496.47955	70.41628	95.07043	220.19174	8.79238	-702.84906	553.85498	-8.01474	-1469.93091	280.85486	19.70671
812	6.758	1030.84656	428.33206	1340.07031	-140.50821	352.65295	1305.06628	-1036.48291	364.53217	1264.25696	450.44324	493.99683	67.12026	82.85455	221.27151	8.69953	-715.07300	552.78497	-8.82317	-1471.66223	283.01840	21.50560
813	6.767	1028.86865	429.15579	1343.79236	-139.44392	352.29321	1304.62976	-1035.14294	362.92578	1267.58179	480.24664	491.76547	64.05563	70.61316	222.29185	8.64950	-727.44922	552.30029	-9.43461	-1470.83228	286.32355	23.01781
814	6.775	1026.72168	429.98718	1347.67126	-138.53928	351.93597	1304.29858	-1033.95129	361.66376	1271.09497	508.68610	489.81296	61.26577	58.31744	223.24146	8.65182	-739.91382	552.66772	-9.68869	-1467.18994	290.92273	24.47473
815	6.783	1024.41699	430.81235	1351.65430	-137.78941	351.61700	1304.08057	-1032.90271	360.88467	1274.82764	535.01550	488.08817	58.54891	45.93048	224.10709	8.68620	-752.41193	553.46539	-9.72297	-1460.35535	296.28394	26.12045
816	6.792	1021.96460	431.61389	1355.69177	-137.17004	351.37820	1303.97742	-1031.98743	360.60165	1278.73035	558.58191	486.53403	55.49983	33.42804	224.94939	8.69990	-764.94275	554.33282	-9.68553	-1450.09106	301.49408	27.98016
817	6.800	1019.37976	432.38040	1359.74048	-136.64371	351.25272	1303.98364	-1031.19727	360.68515	1282.68286	578.94489	485.11850	51.71003	20.81445	225.84262	8.66728	-777.53979	555.40271	-9.53719	-1436.47314	305.87189	29.69835
818	6.808	1016.68286	433.10922	1363.76367	-136.16406	351.26776	1304.08948	-1030.51270	360.95953	1286.54810	596.06366	483.88199	47.02950	8.12073	226.78003	8.61341	-790.22345	557.08386	-9.12086	-1419.70532	309.35419	30.62563
819	6.817	1013.89673	433.80713	1367.73120	-135.68349	351.44958	1304.28186	-1029.91199	361.30511	1290.22766	610.33527	482.94440	41.67756	-4.61517	227.71983	8.57103	-802.96875	559.56952	-8.35136	-1399.83691	312.30536	30.23500
820	6.825	1011.04578	434.48730	1371.62085	-135.16113	351.81787	1304.54724	-1029.39233	361.67712	1293.67859	622.33069	482.38748	36.07772	-17.36615	228.65659	8.56329	-815.70422	562.32471	-7.43149	-1376.78162	315.00388	28.54778
821	6.833	1008.15729	435.16071	1375.41394	-134.56204	352.38235	1304.87732	-1028.95837	362.06494	1296.89258	632.40692	482.18073	30.59152	-30.11496	229.61142	8.58955	-828.41803	564.38727	-6.73607	-1350.60278	317.45810	26.13265
822	6.842	1005.25897	435.83160	1379.09167	-133.85153	353.14758	1305.27563	-1028.60217	362.45581	1299.87646	640.43799	482.27344	25.37848	-42.86487	230.59198	8.61050	-841.24457	565.51410	-6.37741	-1321.65405	319.59930	23.75424
823	6.850	1002.37659	436.49548	1382.63293	-132.99643	354.11938	1305.75244	-1028.29810	362.83661	1302.65552	645.83923	482.71021	20.42204	-55.64966	231.60019	8.59337	-854.26074	566.33551	-6.18305	-1290.42053	321.37158	22.03344
824	6.858	999.53845	437.14056	1386.01306	-131.97421	355.30225	1306.31567	-1028.01611	363.21277	1305.28894	647.93933	483.64209	15.68835	-68.50273	232.64401	8.55379	-867.33228	567.36823	-6.02267	-1257.34937	322.69443	21.27065
825	6.867	996.77893	437.75818	1389.20496	-130.78036	356.68866	1306.96289	-1027.73792	363.59943	1307.85120	646.42926	485.19196	11.32120	-81.43112	233.67427	8.54260	-880.33289	568.56604	-5.89395	-1222.83533	323.53284	21.44717
826	6.875	994.13776	438.34830	1392.18164	-129.42564	358.25494	1307.67932	-1027.44238	363.97998	1310.35474	641.53333	487.22653	7.70001	-94.41318	234.59801	8.60312	-893.30103	569.64709	-5.83414	-1187.22900	323.97650	22.35487
827	6.883	991.65588	438.91284	1394.92078	-127.92881	359.96405	1308.44482	-1027.07898	364.29117	1312.70056	633.87280	489.28769	5.22372	-107.38100	235.41650	8.72171	-906.32355	570.50116	-5.82984	-1150.85193	324.20529	23.73550
828	6.892	989.37018	439.44843	1397.40637	-126.31207	361.76779	1309.24426	-1026.58057	364.46851	1314.74744	624.14581	490.89020	3.94516	-120.24335	236.23351	8.82806	-919.40820	571.30750	-5.79803	-1114.04175	324.36026	25.39431
829	6.900	987.31195	439.94485	1399.62561	-124.59863	363.61389	1310.07202	-1025.90161	364.50381	1316.42163	612.85651	491.93622	3.48616	-132.96016	237.09753	8.85982	-932.48828	572.29089	-5.69412	-1077.16699	324.42203	27.30197
830	6.908	985.50720	440.38904	1401.56824	-122.81438	365.46280	1310.92554	-1025.04810	364.47449	1317.76355	600.41473	492.71478	3.35545	-145.55505	237.93501	8.82089	-945.51654	573.46930	-5.56785	-1040.64990	324.26886	29.57704
831	6.917	983.97626	440.77551	1403.22449	-120.99862	367.29697	1311.79736	-1024.09009	364.52615	1318.90234	587.35822	493.50916	3.26086	-158.04248	238.64806	8.78816	-958.49396	574.70325	-5.50201	-1004.97742	323.86023	32.27434
832	6.925	982.73645	441.11087	1404.58105	-119.21764	369.11157	1312.67468	-1023.13092	364.78217	1319.95386	574.19977	494.40179	3.14019	-170.34961	239.19398	8.86969	-971.42578	575.84735	-5.52574	-970.58032	323.29248	35.20023
833	6.933	981.80060	441.40689	1405.62061	-117.56513	370.90167	1313.54724	-1022.25336	365.24939	1320.90344	561.16290	495.39581	3.01719	-182.32098	239.57767	9.14077	-984.31238	576.84863	-5.55243	-937.62030	322.64566	37.99341
834	6.942	981.16809	441.67862	1406.32800	-116.14724	372.65472	1314.41516	-1021.51215	365.83963	1321.61987	548.24011	496.47357	2.88214	-193.82054	239.83231	9.62149	-997.16309	577.74835	-5.46826	-905.87524	321.84589	40.33443
835	6.950	980.81927	441.94574	1406.69348	-115.06337	374.34766	1315.28906	-1020.96155	366.47272	1321.97668	535.39935	497.56439	2.69644	-204.81236	239.99414	10.31037	-1010.00928	578.55457	-5.30306	-874.85999	320.71881	42.05863
836	6.958	980.72070	442.22379	1406.71265	-114.38850	375.95255	1316.17725	-1020.65295	367.12857	1321.91589	522.65192	498.59875	2.45627	-215.32375	240.08441	11.21453	-1022.88037	579.24927	-5.19645	-844.09180	319.08087	43.18558
837	6.967	980.83948	442.50995	1406.38562	-114.16243	377.44598	1317.06970	-1020.61792	367.82388	1321.42346	509.99146	499.57822	2.21572	-225.34103	240.10429	12.36851	-1035.76721	579.92810	-5.18447	-813.28320	316.74084	43.89072
838	6.975	981.15833	442.78616	1405.71582	-114.39169	378.81580	1317.93433	-1020.87640	368.57675	1320.49829	497.36572	500.55994	2.04616	-234.72972	240.00809	13.85059	-1048.66016	580.76575	-5.11842	-782.37354	313.51801	44.38360
839	6.983	981.67664	443.03909	1404.70984	-115.05737	380.06366	1318.72864	-1021.45508	369.38705	1319.14722	484.74719	501.59604	1.97460	-243.17508	239.74411	15.74387	-1061.57312	581.83514	-4.85158	-751.47986	309.32742	44.77662
840	6.992	982.39734	443.26822	1403.37573	-116.12048	381.20239	1319.41431	-1022.38562	370.22824	1317.38586	472.17078	502.74808	1.99586	-250.17392	239.36673	18.02187	-1074.43604	583.03809	-4.49067	-720.83893	304.22638	45.05432
841	7.000	983.31726	443.47397	1401.71851	-117.52925	382.24567	1319.96460	-1023.68243	371.05060	1315.23511	459.64691	504.09824	2.11112	-255.20328	238.99405	20.48524	-1087.04419	584.23456	-4.35555	-690.75537	298.37811	45.10510
842	7.008	984.42883	443.65161	1399.73462	-119.22565	383.20026	1320.36255	-1025.32947	371.80008	1312.71875	447.10651	505.57742	2.27026	-257.94113	238.60866	22.94302	-1099.33325	585.35339	-4.59073	-661.56873	291.98712	44.75091
843	7.017	985.72296	443.79868	1397.42053	-121.14754	384.06622	1320.60059	-1027.28503	372.45398	1309.88062	434.49847	506.93396	2.35979	-258.20990	237.97855	25.57559	-1111.58862	586.34772	-4.96690	-633.60754	285.22009	43.81758
844	7.025	987.18884	443.91754	1394.78430	-123.23530	384.83386	1320.68335	-1029.48254	373.04193	1306.79382	421.86304	508.05762	2.32927	-255.61447	236.78999	29.01514	-1124.10266	587.19653	-5.18665	-607.11346	278.14459	42.23259
845	7.033	988.81238	444.00980	1391.84485	-125.43974	385.48065	1320.63086	-1031.82507	373.61624	1303.53931	409.26904	509.10059	2.22433	-249.34151	234.85208	33.77615	-1136.78943	587.98785	-5.18715	-582.21930	270.75372	40.06212
846	7.042	990.57794	444.07297	1388.62500	-127.72089	385.98990	1320.47229	-1034.19568	374.20547	1300.17688	396.74860	510.20123	2.08472	-238.59926	232.25565	39.52495	-1149.35022	588.86047	-5.09021	-559.02197	263.06668	37.49209
847	7.050	992.47113	444.09714	1385.14893	-130.04340	386.37457	1320.23743	-1036.47888	374.80359	1296.74023	384.29230	511.33029	1.91710	-223.30145	229.35649	45.16532	-1161.69275	589.83789	-5.03000	-537.68243	255.21771	34.76862
848	7.058	994.47485	444.06467	1381.44507	-132.37503	386.67761	1319.94763	-1038.58093	375.38422	1293.24329	371.85986	512.40839	1.73756	-204.17093	226.50835	49.74797	-1174.04150	590.85284	-5.06679	-518.49646	247.43600	32.09042
849	7.067	996.56226	443.96451	1377.54980	-134.68359	386.94775	1319.61572	-1040.45874	375.91376	1289.68323	359.39267	513.40356	1.57011	-182.29308	223.83322	53.12833	-1186.64819	591.91266	-5.19061	-501.89078	239.96141	29.50243
850	7.075	998.70007	443.80145	1373.51135	-136.93091	387.20819	1319.24768	-1042.15234	376.37616	1286.05554	346.82709	514.31232	1.43310	-158.67133	221.30223	55.75860	-1199.52930	593.06384	-5.34598	-488.31354	233.04974	26.84597
851	7.083	1000.86029	443.59048	1369.38721	-139.07352	387.44287	1318.84546	-1043.74573	376.79861	1282.37280	334.13303	515.14673	1.34294	-134.01843	218.91072	58.09018	-1212.52991	594.24945	-5.46072	-478.07993	227.02188	23.79189
852	7.092	1003.02576	443.34930	1365.23755	-141.07190	387.61139	1318.40930	-1045.24927	377.21655	1278.63745	321.35437	515.94739	1.29526	-108.75565	216.75342	60.22675	-1225.53247	595.35126	-5.47308	-471.30762	222.22200	19.94592
853	7.100	1005.18372	443.08972	1361.12329	-142.89757	387.67654	1317.94116	-1046.56238	377.60922	1274.81653	308.57446	516.75586	1.25968	-83.08252	215.04414	61.97141	-1238.54041	596.30194	-5.35496	-468.00595	218.91431	15.03247
854	7.108	1007.31952	442.81061	1357.10767	-144.53152	387.62585	1317.45190	-1047.57849	377.88943	1270.88147	295.85852	517.61841	1.24169	-57.05368	214.00189	63.09882	-1251.56238	597.13379	-5.16569	-468.24924	217.17143	9.21379
855	7.117	1009.41821	442.49982	1353.25269	-145.95712	387.47427	1316.96289	-1048.27002	377.90680	1266.84998	283.23730	518.60876	1.29331	-30.69339	213.69244	63.56739	-1264.50317	597.97455	-5.03433	-472.23996	216.80020	3.37757
856	7.125	1011.46906	442.13931	1349.61060	-147.15265	387.24924	1316.50232	-1048.67200	377.46606	1262.78674	270.67551	519.72559	1.40937	-4.04086	214.06174	63.50909	-1277.28809	598.91650	-5.03515	-480.02032	217.38052	-1.17171
857	7.133	1013.46307	441.70993	1346.22095	-148.08823	386.97815	1316.09668	-1048.82678	376.46008	1258.80933	258.06531	520.84753	1.50974	22.90826	215.00998	63.13508	-1289.97803	599.92212	-5.15139	-490.94299	218.41800	-3.68877
858	7.142	1015.38440	441.19763	1343.11646	-148.73035	386.68506	1315.76123	-1048.75354	374.99991	1255.09033	245.32283	521.87122	1.55175	50.20969	216.35748	62.68580	-1302.65259	600.94470	-5.32222	-503.63080	219.54613	-4.52067
859	7.150	1017.21082	440.60382	1340.32739	-149.05063	386.38876	1315.49329	-1048.45264	373.35123	1251.82825	232.47223	522.81036	1.56503	77.90765	217.89415	62.36599	-1315.32861	601.99689	-5.44965	-516.73999	220.63019	-4.55570
860	7.158	1018.92126	439.94647	1337.87695	-149.03508	386.10123	1315.27539	-1047.91492	371.77972	1249.20789	219.61151	523.76147	1.57603	105.98978	219.52379	62.24939	-1327.99487	603.03693	-5.45754	-529.63342	221.67082	-4.49229
861	7.167	1020.49915	439.24500	1335.78259	-148.69119	385.82428	1315.08105	-1047.12354	370.46765	1247.37048	206.81676	524.77417	1.56108	134.38928	221.29675	62.26631	-1340.61255	603.96997	-5.36702	-542.27960	222.66969	-4.64227
862	7.175	1021.93103	438.51395	1334.06445	-148.04668	385.54608	1314.88062	-1046.07678	369.52203	1246.39783	194.08168	525.76709	1.49045	163.02890	223.27982	62.32893	-1353.08740	604.79144	-5.18139	-554.82635	223.60486	-5.01325
863	7.183	1023.20166	437.76968	1332.75012	-147.13928	385.24847	1314.64368	-1044.83289	369.03729	1246.30615	181.34840	526.61975	1.38237	191.84930	225.41107	62.43618	-1365.30469	605.58838	-4.69112	-567.35846	224.45859	-5.44190
864	7.192	1024.28442	437.03009	1331.86682	-146.00797	384.92188	1314.34143	-1043.53259	369.11389	1247.05005	168.58690	527.29321	1.28621	220.82031	227.54379	62.61872	-1377.18530	606.41370	-3.54341	-579.87073	225.23044	-5.75992
865	7.200	1025.14453	436.30557	1331.43384	-144.69138	384.57196	1313.94775	-1042.32947	369.76144	1248.52417	155.84322	527.84082	1.23462	249.95209	229.60251	62.85154	-1388.67480	607.24866	-1.51002	-592.33771	225.92139	-5.90067
866	7.208	1025.75842	435.59305	1331.45935	-143.22856	384.22208	1313.44250	-1041.27783	370.83389	1250.57019	143.21565	528.34558	1.20497	279.26550	231.59631	63.06320	-1399.74695	608.02124	1.43572	-604.75970	226.52161	-5.91280
867	7.217	1026.12219	434.88147	1331.94165	-141.65665	383.91296	1312.81677	-1040.33167	372.19009	1253.02368	130.76613	528.86560	1.13952	308.78119	233.53923	63.18648	-1410.45264	608.55933	5.24073	-617.14380	227.02954	-5.90788
868	7.225	1026.24463	434.16199	1332.87012	-140.01170	383.68430	1312.07764	-1039.41504	373.85284	1255.76367	118.46117	529.46033	1.04405	338.57568	235.42374	63.19512	-1420.86560	608.60278	9.84391	-629.48047	227.47263	-5.96172
869	7.233	1026.13684	433.43405	1334.22327	-138.33755	383.54782	1311.24573	-1038.44897	375.90436	1258.70154	106.21065	530.19708	0.99817	368.76532	237.20503	63.12487	-1430.91711	607.98346	15.12273	-641.76324	227.90930	-6.06344
870	7.242	1025.80676	432.70450	1335.96912	-136.69121	383.48596	1310.34961	-1037.38464	378.34753	1261.75208	93.94209	531.05481	1.02460	399.36951	238.79257	63.07042	-1440.35071	606.77740	20.88762	-654.00818	228.41373	-6.15481
871	7.250	1025.25769	431.97760	1338.06921	-135.13646	383.47711	1309.42322	-1036.25867	381.09152	1264.85107	81.63081	531.90625	1.05110	430.21509	240.11053	63.16228	-1448.86511	605.31775	27.06950	-666.24615	229.03519	-6.19028
872	7.258	1024.48975	431.24667	1340.48401	-133.73441	383.51053	1308.50256	-1035.15967	383.94379	1267.98987	69.28523	532.64221	1.02357	460.94299	241.16577	63.53025	-1456.17126	604.06030	33.81130	-678.51965	229.75128	-6.17585
873	7.267	1023.50916	430.50037	1343.17163	-132.53615	383.57709	1307.62268	-1034.12500	386.61057	1271.20532	56.91939	533.24054	0.94916	491.02008	242.02258	64.22503	-1461.87964	603.16010	41.23026	-690.86676	230.47414	-6.15429
874	7.275	1022.34192	429.73105	1346.08459	-131.57437	383.66498	1306.81421	-1033.11511	388.77060	1274.51990	44.53584	533.76660	0.84764	519.73560	242.69897	65.08630	-1465.35217	602.11499	49.18093	-703.28967	231.14830	-6.14724
875	7.283	1021.03003	428.93188	1349.17249	-130.85602	383.76535	1306.09607	-1032.07458	390.19052	1277.88684	32.11354	534.37732	0.75434	546.29846	243.10643	65.65279	-1465.67944	600.26538	57.31674	-715.75763	231.83218	-6.13073
876	7.292	1019.61292	428.09836	1352.39075	-130.36287	383.87067	1305.46838	-1030.97656	390.79041	1281.19836	19.61397	535.19666	0.71228	570.07074	243.11752	65.30401	-1462.07471	597.66296	65.15216	-728.23553	232.61649	-6.06406
877	7.300	1018.11169	427.23135	1355.70300	-130.05893	383.96899	1304.91980	-1029.82300	390.62033	1284.34009	7.03474	536.15179	0.71280	590.78394	242.67357	63.64052	-1454.50623	594.92120	71.94693	-740.71167	233.50342	-5.93730
878	7.308	1016.52905	426.33057	1359.07727	-129.89615	384.04370	1304.44238	-1028.63110	389.80084	1287.23474	-5.57014	537.07104	0.71473	608.58899	241.83389	60.72583	-1443.84863	592.34985	76.94118	-753.20569	234.43213	-5.79427
879	7.317	1014.85883	425.39334	1362.48230	-129.81584	384.07581	1304.04138	-1027.42310	388.47632	1289.85156	-18.14436	537.90741	0.70791	623.89557	240.75232	56.92038	-1431.32605	589.66614	79.96223	-765.74084	235.36078	-5.69772
880	7.325	1013.09961	424.42249	1365.88696	-129.75021	384.04105	1303.73035	-1026.22021	386.78925	1292.19678	-30.68037	538.73523	0.70064	637.05597	239.57219	52.58291	-1417.77759	586.38873	81.59875	-778.32776	236.27673	-5.67228
881	7.333	1011.26501	423.43063	1369.26025	-129.63026	383.90582	1303.52039	-1025.04114	384.87027	1294.29895	-43.23576	539.58478	0.68467	648.15417	238.30658	47.94424	-1403.31079	582.37537	82.65762	-790.98456	237.17128	-5.68407
882	7.342	1009.38422	422.43628	1372.57361	-129.39713	383.63025	1303.41650	-1023.90143	382.83752	1296.19678	-55.88295	540.40234	0.64851	657.07910	236.81900	43.10044	-1387.45154	577.97412	83.38364	-803.73120	238.02838	-5.67126
883	7.350	1007.49042	421.45370	1375.79797	-129.00696	383.17792	1303.41528	-1022.81506	380.80045	1297.93140	-68.63286	541.16602	0.60905	663.65509	234.89868	38.07774	-1369.54150	573.65576	83.22996	-816.55988	238.84470	-5.60705
884	7.358	1005.61163	420.48853	1378.90161	-128.42712	382.52490	1303.50610	-1021.79510	378.86508	1299.54297	-81.45903	541.96918	0.61312	667.64246	232.35071	32.98444	-1349.11621	569.69879	81.50479	-829.44196	239.66705	-5.52369
885	7.367	1003.77045	419.54572	1381.85266	-127.63491	381.66193	1303.67236	-1020.85535	377.14008	1301.07080	-94.36162	542.91614	0.68905	668.73578	229.12585	28.06676	-1326.06018	566.12622	78.10085	-842.35779	240.55533	-5.45620
886	7.375	1001.98724	418.63779	1384.62134	-126.62213	380.59338	1303.89429	-1020.01105	375.74240	1302.55444	-107.33830	543.96301	0.81444	666.65887	225.49158	23.54609	-1300.52490	562.69531	73.54132	-855.30420	241.50171	-5.39835
887	7.383	1000.27979	417.78052	1387.18005	-125.39494	379.34015	1304.15381	-1019.27942	374.80203	1304.03625	-120.32970	544.97693	0.94754	661.35449	222.10783	19.52404	-1272.78967	559.08661	68.58442	-868.27869	242.45723	-5.32745
888	7.392	998.66467	416.98093	1389.50684	-123.96718	377.93866	1304.43945	-1018.67957	374.46310	1305.56250	-133.25056	545.90497	1.05520	653.14404	219.82501	16.18026	-1243.16113	555.13434	63.83665	-881.26776	243.40338	-5.23434
889	7.400	997.16272	416.23639	1391.58582	-122.36007	376.42923	1304.74451	-1018.22986	374.87604	1307.18103	-146.05080	546.80194	1.11914	642.64349	219.11502	13.83304	-1211.88501	550.85193	59.58187	-894.25739	244.33844	-5.12826
890	7.408	995.79987	415.54791	1393.40161	-120.60936	374.84332	1305.06628	-1017.94336	376.17432	1308.93457	-158.71809	547.75671	1.15568	630.55841	219.64398	12.55723	-1179.07935	546.48865	55.93465	-907.25018	245.24995	-5.02836
891	7.417	994.60413	414.92572	1394.93994	-118.76908	373.20349	1305.40613	-1017.81909	378.42862	1310.84631	-171.23586	548.83972	1.23763	617.61694	220.66829	12.01190	-1144.76233	542.54358	53.09438	-920.24463	246.13629	-4.94661
892	7.425	993.60541	414.37552	1396.18994	-116.91199	371.53046	1305.76721	-1017.83118	381.57803	1312.89636	-183.56023	550.08112	1.50351	604.45685	221.73763	11.80684	-1109.00977	539.45483	51.34322	-933.20581	247.02658	-4.88708
893	7.433	992.83325	413.88718	1397.14355	-115.13115	369.84637	1306.15320	-1017.91943	385.35242	1314.99670	-195.61833	551.45062	2.11043	591.39526	222.78107	11.72829	-1072.14771	537.20471	50.81940	-946.10516	247.95621	-4.85091
894	7.442	992.30743	413.44647	1397.79150	-113.53441	368.17462	1306.57153	-1017.99023	389.22922	1316.97534	-207.30827	552.87146	3.12742	578.43994	223.80295	11.63797	-1034.87048	535.34479	51.38672	-958.96881	248.92079	-4.81635
895	7.450	992.03149	413.05548	1398.12439	-112.22557	366.54153	1307.02979	-1017.94354	392.50708	1318.59778	-218.52507	554.29248	4.50655	565.54340	224.75931	11.45384	-998.19910	533.45648	52.66098	-971.83539	249.87823	-4.73978
896	7.458	991.99408	412.73242	1398.13562	-111.28413	364.98865	1307.53247	-1017.73370	394.57141	1319.65247	-229.19920	555.74731	6.20228	552.71228	225.60709	11.18669	-963.17291	531.43787	54.06749	-984.68225	250.78531	-4.60650
897	7.467	992.17584	412.49173	1397.82080	-110.75662	363.58301	1308.08142	-1017.41956	395.20081	1320.05725	-239.27480	557.33514	8.30123	539.93036	226.35583	10.90135	-930.35095	529.35388	55.03872	-997.43390	251.59143	-4.44753
898	7.475	992.55701	412.32687	1397.17773	-110.65862	362.40027	1308.67114	-1017.13184	394.58511	1319.87317	-248.59663	559.12744	11.03273	527.16901	227.06793	10.67488	-899.50928	527.30969	55.31160	-1010.03333	252.21945	-4.28051
899	7.483	993.12146	412.20697	1396.20557	-110.98195	361.49368	1309.28284	-1017.00354	393.12100	1319.21484	-256.77203	561.10620	14.65131	514.46967	227.81775	10.55266	-869.84515	525.63025	55.00507	-1022.49799	252.66187	-4.08881
900	7.492	993.85931	412.09360	1394.90161	-111.70239	360.88446	1309.88770	-1017.16211	391.29877	1318.17114	-263.16278	563.20563	19.25055	501.90057	228.62189	10.51100	-840.50146	524.88660	54.40554	-1034.91968	253.10608	-3.88878
901	7.500	994.76770	411.96863	1393.25916	-112.78355	360.57193	1310.45691	-1017.74164	389.59537	1316.78259	-267.13599	565.37067	24.70316	489.45551	229.39925	10.48168	-810.97632	525.43408	53.67668	-1047.38574	253.76033	-3.72942
902	7.508	995.84869	411.83890	1391.27173	-114.17961	360.54333	1310.96790	-1018.83740	388.28943	1315.05200	-268.36084	567.59692	30.89423	477.05176	230.05934	10.41704	-781.19727	527.05371	52.75847	-1059.90820	254.58127	-3.62008
903	7.517	997.10205	411.71042	1388.94153	-115.83932	360.77417	1311.40686	-1020.45508	387.41434	1312.96912	-266.67401	569.99432	38.06187	464.60028	230.63202	10.32465	-751.37158	529.24670	51.53300	-1072.45947	255.40672	-3.55314
904	7.525	998.51727	411.57199	1386.27942	-117.71030	361.22784	1311.77063	-1022.53113	386.86639	1310.52979	-261.61780	572.81342	46.75840	452.07910	231.24606	10.22692	-721.82330	531.73450	50.00506	-1085.01367	256.21402	-3.55125
905	7.533	1000.07611	411.40573	1383.30298	-119.74655	361.86371	1312.06519	-1024.97742	386.51651	1307.74194	-252.46550	576.29462	57.17118	439.53455	231.97507	10.11293	-692.89233	534.49841	48.24887	-1097.53857	257.06519	-3.62078
906	7.542	1001.76227	411.20343	1380.03333	-121.91542	362.64532	1312.29773	-1027.68591	386.29013	1304.63550	-238.97871	580.38367	68.40683	427.00671	232.76628	9.96167	-664.90710	537.50159	46.24066	-1110.02173	257.94919	-3.70487
907	7.550	1003.56586	410.96991	1376.49707	-124.19807	363.54468	1312.46729	-1030.53149	386.17770	1301.26672	-221.93147	584.63977	78.72710	414.50977	233.53293	9.78421	-638.21185	540.55408	43.80117	-1122.49683	258.79227	-3.72677
908	7.558	1005.48047	410.71875	1372.73083	-126.58463	364.54568	1312.56604	-1033.40198	386.16336	1297.70288	-202.63564	588.50146	86.67718	402.05499	234.24713	9.61892	-613.12610	543.35724	40.70019	-1135.00781	259.55768	-3.66748
909	7.567	1007.49652	410.46512	1368.78040	-129.06454	365.63800	1312.58655	-1036.19495	386.19788	1294.01599	-182.09181	591.61926	91.95373	389.61816	234.94527	9.48783	-589.84985	545.67029	36.85979	-1147.56567	260.26892	-3.56905
910	7.575	1009.59808	410.21790	1364.69519	-131.61560	366.80310	1312.52954	-1038.76440	386.27869	1290.30090	-160.70094	593.91919	95.27518	377.12811	235.69104	9.37230	-568.52173	547.52380	32.44530	-1160.14209	260.96741	-3.47365
911	7.583	1011.76465	409.98337	1360.52441	-134.20013	368.01038	1312.40723	-1040.92603	386.49854	1286.66870	-138.52226	595.45203	97.64380	364.55304	236.50282	9.24782	-549.36340	549.17212	27.69336	-1172.68909	261.68515	-3.39443
912	7.592	1013.97351	409.77692	1356.31897	-136.76756	369.22757	1312.24084	-1042.58032	386.94452	1283.18079	-115.57323	596.27527	99.75963	351.96472	237.31320	9.12230	-532.66663	550.72009	22.67223	-1185.18481	262.43759	-3.32914
913	7.600	1016.20300	409.61987	1352.13184	-139.25745	370.42957	1312.05676	-1043.80005	387.57214	1279.79358	-91.94420	596.39154	101.87958	339.45648	238.05107	9.02294	-518.71899	551.95374	17.31386	-1197.68506	263.22412	-3.26609
914	7.608	1018.43329	409.52451	1348.01624	-141.59766	371.59869	1311.88391	-1044.73877	388.24954	1276.38855	-67.78416	595.71313	103.95219	327.01947	238.73364	8.97275	-507.83179	552.66907	11.73535	-1210.30408	264.02948	-3.19413
915	7.617	1020.64484	409.49081	1344.02368	-143.70432	372.72632	1311.75391	-1045.49475	388.89954	1272.84253	-43.27870	594.15161	105.81122	314.55145	239.41296	8.99074	-500.33655	552.90869	6.46410	-1223.11206	264.83578	-3.12267
916	7.625	1022.82092	409.51819	1340.20654	-145.49564	373.81067	1311.69763	-1046.09387	389.53531	1269.07422	-18.63344	591.74365	107.31630	301.97705	240.10220	9.07035	-496.41113	552.76678	2.20026	-1236.05688	265.63736	-3.06542
917	7.633	1024.95313	409.60751	1336.61401	-146.91013	374.84473	1311.74060	-1046.53455	390.21112	1265.08948	6.02110	588.61713	108.40432	289.30640	240.82140	9.15515	-495.91089	552.29260	-0.73278	-1249.01135	266.43915	-3.01801
918	7.642	1027.04150	409.75134	1333.28271	-147.91331	375.81390	1311.89697	-1046.82251	391.00360	1261.02588	30.71330	584.89270	109.08405	276.58301	241.61557	9.17834	-498.58716	551.67175	-2.52933	-1261.88696	267.24600	-2.97572
919	7.650	1029.08887	409.93909	1330.23743	-148.49823	376.70810	1312.16504	-1046.97729	391.99332	1257.12622	55.54219	580.70166	109.42724	263.83319	242.47826	9.11182	-504.46539	551.23657	-3.50878	-1274.67761	268.04773	-2.94425
920	7.658	1031.09009	410.17651	1327.50134	-148.68695	377.52509	1312.52686	-1047.00610	393.20532	1253.63574	80.54967	576.22211	109.54150	251.06836	243.32870	8.99077	-513.55475	551.22559	-3.92868	-1287.42212	268.82367	-2.92287
921	7.667	1033.02124	410.48779	1325.10059	-148.52563	378.26779	1312.95251	-1046.88647	394.56641	1250.71411	105.73647	571.61121	109.47679	238.29413	244.10161	8.91522	-525.16492	551.64038	-4.07183	-1300.14429	269.56503	-2.89193
922	7.675	1034.83887	410.89279	1323.06116	-148.07318	378.93863	1313.40686	-1046.57764	395.92010	1248.41736	131.14265	566.94287	109.13070	225.51715	244.82637	8.96178	-538.01593	552.32959	-4.20271	-1312.80859	270.28180	-2.82426
923	7.683	1036.49585	411.38559	1321.40576	-147.38881	379.53363	1313.85498	-1046.02649	397.09113	1246.74841	156.84523	562.23145	108.29072	212.76373	245.56937	9.08866	-551.01599	553.15546	-4.47995	-1325.32422	270.99942	-2.70919
924	7.692	1037.95642	411.93869	1320.15796	-146.51965	380.05090	1314.26575	-1045.17200	397.95761	1245.72107	182.88457	557.49286	106.79426	200.07486	246.33789	9.19397	-563.66876	554.09290	-4.92089	-1337.57678	271.74075	-2.51852
925	7.700	1039.19702	412.52438	1319.34216	-145.49380	380.50681	1314.61084	-1043.96948	398.46298	1245.37366	209.24675	552.78632	104.63382	187.47894	247.11064	9.23964	-575.93915	555.20129	-5.40917	-1349.43970	272.49597	-2.13229
926	7.708	1040.20288	413.12952	1318.97693	-144.32553	380.93393	1314.85742	-1042.44739	398.56708	1245.72083	235.91747	548.18829	101.92260	174.98007	247.91235	9.26242	-588.01038	556.48285	-5.81098	-1360.80225	273.24222	-1.37780
927	7.717	1040.96472	413.75189	1319.06836	-143.02751	381.35587	1314.96680	-1040.76257	398.20264	1246.70020	262.88754	543.76447	98.79946	162.55182	248.80177	9.29915	-600.07245	557.82959	-6.10045	-1371.61584	273.98605	-0.17078
928	7.725	1041.47583	414.38858	1319.61218	-141.61911	381.76193	1314.90076	-1039.16650	397.28012	1248.18066	290.14017	539.59283	95.35699	150.14990	249.83047	9.34624	-612.17590	559.17712	-6.33494	-1381.90527	274.75787	1.43961
929	7.733	1041.72961	415.03674	1320.59937	-140.13071	382.11075	1314.63574	-1037.83838	395.75748	1250.04260	317.70160	535.75702	91.62507	137.75348	251.00710	9.37441	-624.28760	560.56482	-6.55042	-1391.72900	275.58612	3.36532
930	7.742	1041.71777	415.70459	1322.02039	-138.60315	382.36005	1314.17517	-1036.76050	393.72321	1252.23633	345.66452	532.33972	87.63483	125.37820	252.27016	9.35564	-636.41919	561.98627	-6.74363	-1401.13110	276.47574	5.55889
931	7.750	1041.42920	416.40268	1323.86462	-137.07870	382.49210	1313.54907	-1035.79944	391.36984	1254.75110	374.12439	529.42395	83.48331	113.04388	253.55544	9.27149	-648.60095	563.33868	-6.91494	-1410.14172	277.42468	7.98944
932	7.758	1040.85303	417.12570	1326.11206	-135.59113	382.51263	1312.80212	-1034.84937	388.87140	1257.53589	403.11578	527.03754	79.29346	100.73969	254.84981	9.12419	-660.82910	564.55310	-7.05755	-1418.80640	278.48108	10.58162
933	7.767	1039.98523	417.85526	1328.72498	-134.16638	382.43774	1311.98303	-1033.85413	386.31717	1260.46118	432.60388	525.15649	75.16510	88.43936	256.12131	8.95759	-673.07947	565.68567	-7.13333	-1427.09265	279.68362	13.22112
934	7.775	1038.83521	418.57306	1331.65186	-132.82791	382.29266	1311.13843	-1032.77441	383.74344	1263.36316	462.44574	523.72961	71.19128	76.14111	257.31885	8.83388	-685.31610	566.82813	-7.12487	-1434.64343	280.90231	15.82991
935	7.783	1037.42651	419.26535	1334.83972	-131.59914	382.11102	1310.30933	-1031.59290	381.19138	1266.13147	492.26453	522.59753	67.43412	63.83728	258.44424	8.78261	-697.53174	567.99841	-7.07802	-1440.74194	281.96271	18.34492
936	7.792	1035.79004	419.92456	1338.23792	-130.50571	381.92371	1309.52856	-1030.32397	378.74744	1268.76245	521.36646	521.53528	63.85812	51.47910	259.52063	8.78491	-709.78027	569.15924	-7.03697	-1444.68018	283.07288	20.58543
937	7.800	1033.95605	420.55002	1341.79541	-129.57231	381.75757	1308.81812	-1029.01624	376.55856	1271.35327	548.82971	520.46503	60.30196	39.03061	260.55502	8.78767	-722.12036	570.25867	-7.00762	-1446.08618	284.92200	22.31867
938	7.808	1031.95447	421.14246	1345.46240	-128.80853	381.64090	1308.18408	-1027.75525	374.79456	1274.04785	573.77173	519.51306	56.51202	26.51678	261.54834	8.74576	-734.55969	571.24756	-7.00794	-1444.85864	288.16394	23.54822
939	7.817	1029.81360	421.70068	1349.19434	-128.20020	381.59869	1307.61890	-1026.63757	373.56879	1276.95410	595.68085	518.84155	52.23899	13.99243	262.47028	8.67194	-747.04382	572.03125	-7.07148	-1440.89063	292.80579	24.61847
940	7.825	1027.55457	422.22217	1352.95190	-127.71671	381.64890	1307.10913	-1025.71826	372.89731	1280.09143	614.56543	518.50598	47.33992	1.47101	263.29004	8.61744	-759.45959	572.41150	-7.21781	-1433.95044	298.11951	25.98536
941	7.833	1025.18872	422.70499	1356.70190	-127.32095	381.80905	1306.64246	-1024.98621	372.70892	1283.39648	630.78589	518.46179	41.84747	-11.09915	264.06458	8.60839	-771.75427	572.35632	-7.41620	-1423.83228	303.14578	27.85853
942	7.842	1022.72327	423.15704	1360.41785	-126.97092	382.09958	1306.21191	-1024.38062	372.86673	1286.75488	644.73309	518.61670	35.99194	-23.75760	264.90787	8.63360	-784.10675	572.36774	-7.52484	-1410.50806	307.33362	29.91046
943	7.850	1020.16998	423.60077	1364.07617	-126.61734	382.54022	1305.82178	-1023.83417	373.21472	1290.05811	656.59875	518.86322	30.12080	-36.47620	265.86008	8.66959	-796.79639	573.10400	-7.38221	-1394.02734	310.77567	31.32881
944	7.858	1017.54907	424.05978	1367.64966	-126.20436	383.14807	1305.48889	-1023.31195	373.62360	1293.24316	666.29309	519.14905	24.56063	-49.21210	266.86011	8.68477	-809.84851	574.54962	-7.02105	-1374.33667	313.89075	31.36117
945	7.867	1014.88623	424.54529	1371.10461	-125.67599	383.94034	1305.23340	-1022.80951	374.00525	1296.27893	673.45929	519.53827	19.53355	-61.95667	267.85471	8.64834	-822.99939	576.09485	-6.65258	-1351.34473	316.98468	29.87572
946	7.875	1012.20996	425.05887	1374.40198	-124.98285	384.93857	1305.07129	-1022.32617	374.32523	1299.13660	677.59827	520.15198	15.14776	-74.72607	268.84213	8.57074	-835.99292	577.33685	-6.45369	-1325.15833	320.10437	27.39688
947	7.883	1009.55511	425.59991	1377.50366	-124.08366	386.16861	1305.01160	-1021.84546	374.60031	1301.79053	678.28497	521.08014	11.46375	-87.53827	269.82080	8.49854	-848.77484	578.28125	-6.46649	-1296.14087	323.11087	24.73679
948	7.892	1006.96246	426.16660	1380.38135	-122.94566	387.64935	1305.05908	-1021.34082	374.87241	1304.25293	675.41821	522.31958	8.56935	-100.38239	270.79395	8.45547	-861.47015	579.06738	-6.60696	-1264.77112	325.76895	22.62538
949	7.900	1004.47357	426.75214	1383.01953	-121.54971	389.37134	1305.21545	-1020.78894	375.19016	1306.59436	669.37872	523.67743	6.51611	-113.21312	271.77539	8.43628	-874.24939	579.88501	-6.70849	-1231.50891	327.84491	21.49970
950	7.908	1002.13202	427.34244	1385.40881	-119.89717	391.28601	1305.47766	-1020.15747	375.58054	1308.88818	660.85413	524.84918	5.21498	-125.98703	272.74353	8.44746	-887.19910	580.88916	-6.64711	-1196.76221	329.28995	21.42570
951	7.917	999.98792	427.92285	1387.54150	-118.01413	393.32272	1305.83728	-1019.39569	376.01859	1311.12500	650.44592	525.69836	4.46251	-138.68799	273.64050	8.50525	-900.27991	582.04254	-6.46475	-1160.92969	330.34332	22.16119
952	7.925	998.09100	428.49011	1389.40942	-115.95279	395.41675	1306.28516	-1018.47040	376.45245	1313.22314	638.59155	526.35864	4.02983	-151.31421	274.41925	8.59202	-913.36847	583.16882	-6.30707	-1124.40076	331.29312	23.37093
953	7.933	996.48004	429.04895	1391.00183	-113.78877	397.52191	1306.81726	-1017.39575	376.84467	1315.09705	625.80341	527.06268	3.76368	-163.83267	275.08075	8.66656	-926.34827	584.15253	-6.23561	-1087.49951	332.16110	24.84278
954	7.942	995.18140	429.59683	1392.30237	-111.61656	399.60547	1307.43750	-1016.22302	377.18799	1316.69763	612.66797	527.95032	3.63113	-176.15027	275.67245	8.74074	-939.18066	585.03357	-6.19440	-1050.51636	332.76868	26.54846
955	7.950	994.21124	430.12149	1393.29053	-109.54630	401.64041	1308.15369	-1015.03241	377.52936	1318.03223	599.60217	529.02399	3.60564	-188.14532	276.20474	8.90807	-951.91461	585.91797	-6.14738	-1013.81812	333.01141	28.56676
956	7.958	993.57202	430.61700	1393.94897	-107.69717	403.59851	1308.97522	-1013.92010	377.95139	1319.12378	586.75665	530.21069	3.56527	-199.69867	276.57364	9.29051	-964.65869	586.82544	-6.10761	-977.89557	332.94345	30.92248
957	7.967	993.24841	431.09537	1394.26807	-106.18538	405.44446	1309.90918	-1012.96783	378.49911	1319.95007	574.09589	531.41925	3.38580	-210.72272	276.66193	9.96287	-977.51624	587.66510	-6.03792	-943.27478	332.67044	33.44204
958	7.975	993.20850	431.57620	1394.24792	-105.11014	407.13947	1310.95178	-1012.23267	379.16193	1320.46631	561.52277	532.60565	3.10012	-221.22372	276.50500	10.90870	-990.48926	588.35699	-5.89179	-910.26776	332.22482	35.78662
959	7.983	993.41174	432.06729	1393.89844	-104.53990	408.65601	1312.07751	-1011.76233	379.90860	1320.64221	548.96960	533.84595	2.90540	-231.27647	276.25934	12.06623	-1003.45734	588.97400	-5.73296	-878.72601	331.51700	37.64438
960	7.992	993.82050	432.55887	1393.22949	-104.50053	409.99258	1313.23535	-1011.61139	380.69962	1320.45728	536.41553	535.24829	2.96465	-240.85930	276.05045	13.43182	-1016.30273	589.72211	-5.65377	-848.08795	330.37100	38.89929
961	8.000	994.40912	433.03162	1392.24194	-104.97333	411.17419	1314.35791	-1011.83435	381.49088	1319.89294	523.88379	536.72485	3.20151	-249.70932	275.92267	15.08991	-1029.01709	590.71423	-5.63453	-817.71613	328.59991	39.64625
962	8.008	995.16638	433.46597	1390.93225	-105.90642	412.23984	1315.38257	-1012.46173	382.25275	1318.93469	511.41174	538.04034	3.37540	-257.33490	275.86102	17.11594	-1041.64172	591.86011	-5.58996	-787.20361	326.05750	40.07408
963	8.017	996.08875	433.84451	1389.30090	-107.23228	413.22760	1316.26929	-1013.48468	382.97711	1317.57043	498.98114	539.11328	3.34843	-263.17368	275.80991	19.44796	-1054.17664	593.02057	-5.48905	-756.46674	322.64838	40.34412
964	8.025	997.17053	434.15433	1387.35315	-108.87839	414.15872	1317.00049	-1014.86469	383.65390	1315.79639	486.51526	540.06342	3.18488	-266.80859	275.68781	21.91130	-1066.57959	594.14575	-5.39217	-725.69043	318.32907	40.53049
965	8.033	998.40106	434.39548	1385.09473	-110.77147	415.03348	1317.57324	-1016.55780	384.25000	1313.62927	473.96564	541.01819	3.02748	-268.06003	275.35303	24.47889	-1078.84485	595.24689	-5.37544	-695.21704	313.09674	40.59768
966	8.042	999.76349	434.58398	1382.52966	-112.84558	415.84503	1317.99939	-1018.53094	384.73059	1311.11267	461.36963	542.00153	2.94160	-266.73596	274.59778	27.51719	-1091.07336	596.32184	-5.43249	-665.45068	306.97260	40.41447
967	8.050	1001.23224	434.73972	1379.66321	-115.05055	416.58713	1318.30896	-1020.74969	385.09534	1308.31165	448.81445	542.97980	2.87933	-262.22244	273.25952	31.55619	-1103.39832	597.35095	-5.50186	-636.79089	300.02240	39.81331
968	8.058	1002.77826	434.87231	1376.51086	-117.35072	417.24969	1318.54504	-1023.16034	385.38287	1305.29883	436.35992	543.95990	2.77468	-253.56165	271.33432	36.57101	-1115.85474	598.34949	-5.54794	-609.54572	292.35422	38.67070
969	8.067	1004.37805	434.98398	1373.10327	-119.71703	417.82562	1318.74695	-1025.68774	385.65308	1302.14331	423.99341	544.99152	2.62152	-240.13379	269.03772	41.61805	-1128.40552	599.38647	-5.57539	-583.88257	284.05664	36.97896
970	8.075	1006.01520	435.08115	1369.48035	-122.11833	418.32141	1318.93420	-1028.23462	385.96045	1298.90845	411.64886	546.09076	2.45154	-222.15506	266.73199	45.50733	-1141.03638	600.52240	-5.61798	-559.89624	275.20120	34.87348
971	8.083	1007.67957	435.17255	1365.68579	-124.51722	418.75195	1319.10791	-1030.68677	386.31909	1295.64758	399.26758	547.20380	2.28966	-200.53590	264.61938	47.81745	-1153.70581	601.70667	-5.68625	-537.71680	265.93472	32.57466
972	8.092	1009.36816	435.25919	1361.76636	-126.87476	419.12909	1319.26196	-1032.93884	386.68481	1292.39453	386.83252	548.24866	2.13675	-176.45123	262.56604	49.07336	-1166.27039	602.78253	-5.70516	-517.58618	256.52823	30.27765
973	8.100	1011.07843	435.33289	1357.76941	-129.15373	419.45703	1319.39050	-1034.92188	386.97733	1289.15393	374.34579	549.17700	1.96865	-150.96490	260.38239	50.05894	-1178.68518	603.68311	-5.61426	-499.88538	247.33496	28.07795
974	8.108	1012.80109	435.37900	1353.73657	-131.31551	419.73456	1319.48999	-1036.61047	387.13934	1285.89490	361.80487	550.02515	1.78409	-124.80734	258.16794	51.14413	-1191.16040	604.53461	-5.49309	-485.06415	238.73026	25.92897
975	8.117	1014.52399	435.38379	1349.69946	-133.32582	419.95584	1319.55750	-1038.01978	387.17078	1282.55945	349.22266	550.90326	1.64783	-98.36404	256.23956	52.18770	-1203.86816	605.45392	-5.44631	-473.47873	231.10178	23.58054
976	8.125	1016.23755	435.34171	1345.68506	-135.16481	420.10483	1319.58936	-1039.19312	387.08972	1279.08447	336.62256	551.84534	1.60859	-71.80396	254.82858	52.88216	-1216.71631	606.39514	-5.46464	-465.27390	224.85648	20.57453
977	8.133	1017.93726	435.25119	1341.72681	-136.82048	420.15973	1319.58508	-1040.17505	386.88486	1275.43091	324.00964	552.74707	1.62848	-45.18359	253.97849	53.09406	-1229.55603	607.29053	-5.46341	-460.44492	220.35382	16.42874
978	8.142	1019.62421	435.11026	1337.86523	-138.27541	420.11221	1319.55444	-1040.98950	386.52020	1271.61169	311.38702	553.54584	1.65482	-18.47272	253.62068	52.94873	-1242.36145	608.19281	-5.37436	-459.05728	217.74474	11.02197
979	8.150	1021.30225	434.91513	1334.14038	-139.50700	419.97522	1319.51819	-1041.63208	385.96390	1267.69995	298.76776	554.31848	1.67671	8.41107	253.62643	52.72398	-1255.16455	609.18225	-5.23604	-461.39136	216.83305	5.04842
980	8.158	1022.97046	434.65747	1330.58789	-140.49393	419.77469	1319.50037	-1042.08386	385.19940	1263.80737	286.16071	555.19458	1.70944	35.52271	253.85143	52.67137	-1267.99622	610.21112	-5.17919	-467.70505	217.12047	-0.03635
981	8.167	1024.62085	434.33139	1327.24329	-141.21588	419.54355	1319.51758	-1042.32654	384.22495	1260.06299	273.56207	556.26392	1.76911	62.87225	254.20944	52.87194	-1280.86560	611.14050	-5.27142	-477.64215	218.02469	-3.07220
982	8.175	1026.24768	433.94141	1324.14209	-141.65079	419.31750	1319.57227	-1042.34375	383.05991	1256.61218	260.94281	557.49542	1.85502	90.47705	254.72452	53.23310	-1293.71838	611.93152	-5.43933	-489.95169	219.10675	-4.14230
983	8.183	1027.84998	433.49951	1321.31787	-141.78004	419.12280	1319.65137	-1042.12573	381.75021	1253.60461	248.26433	558.73608	1.96508	118.36151	255.50494	53.60741	-1306.48157	612.71564	-5.55644	-503.09579	220.16814	-4.16926
984	8.192	1029.41638	433.02094	1318.79944	-141.60251	418.96365	1319.72803	-1041.68005	380.36655	1251.16992	235.51988	559.81836	2.08125	146.53168	256.61942	53.90535	-1319.13635	613.62164	-5.57063	-516.12622	221.18158	-4.00946
985	8.200	1030.91565	432.51807	1316.61292	-141.14261	418.81931	1319.76697	-1041.02649	378.99463	1249.40552	222.73546	560.64789	2.13513	174.99634	258.00769	54.10945	-1331.68274	614.62842	-5.52327	-528.82904	222.16006	-4.09431
986	8.208	1032.30579	431.99399	1314.78589	-140.44214	418.65308	1319.73389	-1040.18323	377.72488	1248.38074	209.94243	561.24902	2.05998	203.75952	259.55139	54.23141	-1344.08032	615.65588	-5.41330	-541.31396	223.08945	-4.45749
987	8.217	1033.54712	431.44403	1313.34851	-139.54694	418.43176	1319.60339	-1039.16321	376.66000	1248.12769	197.17500	561.76697	1.86874	232.76343	261.17386	54.30350	-1356.25488	616.66345	-5.06141	-553.70935	223.93196	-4.90331
988	8.225	1034.61230	430.85904	1312.33582	-138.50136	418.14404	1319.35803	-1037.98315	375.92102	1248.61169	184.48106	562.36108	1.65658	261.92303	262.83722	54.35649	-1368.12488	617.60431	-4.15265	-566.07104	224.66937	-5.23861
989	8.233	1035.48462	430.22687	1311.78479	-137.34738	417.80466	1318.98279	-1036.67761	375.62451	1249.71716	171.91273	563.06244	1.52344	291.22400	264.50604	54.36341	-1379.62793	618.38367	-2.42449	-578.39423	225.32312	-5.40894
990	8.242	1036.14685	429.54501	1311.72034	-136.12073	417.43811	1318.46765	-1035.30981	375.84641	1251.27832	159.49138	563.80273	1.49616	320.71472	266.14017	54.27508	-1390.77649	618.86987	0.18960	-590.66809	225.91660	-5.47802
991	8.250	1036.57532	428.83145	1312.14709	-134.84700	417.06058	1317.81238	-1033.96887	376.59833	1253.14453	147.19102	564.58435	1.55602	350.44879	267.68616	54.11173	-1401.69104	618.90692	3.60573	-602.91113	226.46207	-5.54350
992	8.258	1036.74585	428.11234	1313.05627	-133.54779	416.68256	1317.02734	-1032.75964	377.83969	1255.24854	134.97441	565.46826	1.67806	380.49927	269.07617	53.96506	-1412.49097	618.39301	7.73790	-615.15857	226.97406	-5.65979
993	8.267	1036.64258	427.40564	1314.43457	-132.25113	416.32486	1316.12988	-1031.77600	379.50372	1257.59961	122.81252	566.39032	1.79233	410.95801	270.27478	53.94819	-1423.10522	617.41742	12.54960	-627.41553	227.47000	-5.79926
994	8.275	1036.26587	426.72302	1316.25964	-130.99301	416.01831	1315.14575	-1031.05811	381.51105	1260.19360	110.65770	567.18695	1.81849	441.79932	271.31668	54.18249	-1433.24988	616.21179	17.99182	-639.64539	227.98181	-5.88953
995	8.283	1035.63867	426.07590	1318.49683	-129.81587	415.78259	1314.11096	-1030.56958	383.78094	1262.97131	98.45750	567.81128	1.76257	472.70856	272.27692	54.78988	-1442.61890	614.93182	23.98780	-651.82727	228.53842	-5.88745
996	8.292	1034.80127	425.46790	1321.10461	-128.76868	415.60773	1313.06873	-1030.21375	386.21533	1265.85364	86.20174	568.37598	1.69603	503.04938	273.17822	55.81625	-1450.98181	613.63953	30.53173	-663.99243	229.14252	-5.82096
997	8.300	1033.79187	424.88531	1324.03992	-127.89803	415.46704	1312.06079	-1029.87634	388.67041	1268.76758	73.90767	568.98962	1.66010	531.94897	273.89810	57.09704	-1458.02173	612.38617	37.72112	-676.18616	229.79617	-5.76965
998	8.308	1032.63293	424.29877	1327.25769	-127.23040	415.34833	1311.12183	-1029.47485	390.97919	1271.65649	61.58583	569.62659	1.61604	558.48755	274.25067	58.17561	-1463.11060	611.14032	45.60682	-688.43018	230.50874	-5.78582
999	8.317	1031.33691	423.67719	1330.71313	-126.75863	415.26071	1310.27881	-1028.97705	392.99420	1274.50049	49.25703	570.18481	1.48464	582.02094	274.17261	58.41243	-1465.26782	609.75439	53.99609	-700.71509	231.27469	-5.82925
1000	8.325	1029.91931	422.99936	1334.36462	-126.44275	415.21597	1309.54907	-1028.38147	394.61105	1277.31738	36.94945	570.67114	1.26105	602.40643	273.73495	57.33021	-1463.46570	607.97284	62.30241	-713.01276	232.07770	-5.81196
1001	8.333	1028.39929	422.25012	1338.17212	-126.22369	415.21805	1308.93591	-1027.69678	395.79047	1280.12634	24.64378	571.26324	1.07281	619.90979	273.03763	54.94159	-1457.24524	605.57629	69.59824	-725.31842	232.91110	-5.71074
1002	8.342	1026.79419	421.42374	1342.09363	-126.03843	415.26245	1308.42761	-1026.92725	396.55945	1282.91980	12.27531	572.13800	1.06474	634.92078	272.14014	51.68205	-1447.17896	602.70715	75.04872	-737.66809	233.77502	-5.59159
1003	8.350	1025.12036	420.53735	1346.08374	-125.82671	415.33099	1308.00696	-1026.05066	396.96054	1285.68506	-0.19295	573.25092	1.22237	647.73419	271.04352	48.03679	-1434.65076	599.67657	78.42670	-750.10107	234.65976	-5.52075
1004	8.358	1023.38977	419.62204	1350.10059	-125.53500	415.38812	1307.66284	-1025.00867	396.99103	1288.43237	-12.75102	574.33588	1.38690	658.49323	269.74271	44.28817	-1421.00146	596.47986	80.26890	-762.63379	235.55341	-5.49853
1005	8.367	1021.60474	418.69193	1354.10791	-125.12476	415.38477	1307.39392	-1023.74847	396.60220	1291.17139	-25.38005	575.18292	1.44460	667.18237	268.23267	40.51600	-1406.75562	592.98022	81.50886	-775.24609	236.44789	-5.48035
1006	8.375	1019.76758	417.73694	1358.07056	-124.57706	415.26538	1307.20227	-1022.29700	395.78500	1293.87341	-38.05333	575.86859	1.42021	673.59314	266.40466	36.74725	-1391.56177	589.31152	82.69761	-787.88995	237.33105	-5.42817
1007	8.383	1017.89185	416.74744	1361.95264	-123.88617	414.97638	1307.08508	-1020.79962	394.68768	1296.48633	-50.73485	576.63525	1.41535	677.36798	264.03375	33.11049	-1374.67761	585.76953	83.47444	-800.55042	238.20433	-5.34348
1008	8.392	1015.99908	415.72699	1365.72339	-123.04938	414.47574	1307.03284	-1019.49017	393.65979	1298.97839	-63.40764	577.58972	1.49216	678.16516	260.98276	29.74509	-1355.45630	582.46973	82.92287	-813.25568	239.08554	-5.26160
1009	8.400	1014.10876	414.68335	1369.35962	-122.06053	413.73660	1307.03687	-1018.61078	393.15991	1301.35742	-76.07185	578.62457	1.60455	675.84088	257.44888	26.51904	-1333.59265	579.24786	80.45451	-826.00574	239.97626	-5.21839
1010	8.408	1012.23706	413.62482	1372.83594	-120.91151	412.74750	1307.09436	-1018.31030	393.55902	1303.65027	-88.72401	579.60211	1.66635	670.58148	254.04094	23.07717	-1309.14270	575.90247	76.32775	-838.76831	240.87544	-5.22138
1011	8.417	1010.40558	412.55994	1376.12061	-119.60210	411.51691	1307.20874	-1018.54932	394.92136	1305.86743	-101.36574	580.46729	1.65729	662.95654	251.62109	19.37220	-1282.39795	572.42889	71.40891	-851.53882	241.80038	-5.23378
1012	8.425	1008.64996	411.49643	1379.18481	-118.14732	410.07300	1307.38672	-1019.05829	396.87427	1307.97522	-114.01674	581.21991	1.62728	653.71265	250.82465	15.98657	-1253.69922	568.97900	66.56873	-864.33435	242.74066	-5.19643
1013	8.433	1007.01605	410.44684	1382.00684	-116.57513	408.45233	1307.63464	-1019.41492	398.70721	1309.90295	-126.70622	581.91473	1.63374	643.33221	251.48749	13.64719	-1223.27490	565.70105	62.32283	-877.14105	243.65173	-5.09156
1014	8.442	1005.54779	409.42679	1384.56567	-114.92511	406.68759	1307.95129	-1019.26056	399.73544	1311.58911	-139.42192	582.67090	1.69874	631.93213	252.76311	12.49997	-1191.20435	562.60205	58.83988	-889.91681	244.52205	-4.96635
1015	8.450	1004.28003	408.44080	1386.83801	-113.25407	404.80176	1308.32764	-1018.51788	399.69266	1313.02942	-152.04778	583.61615	1.81863	619.64893	253.95422	12.11674	-1157.52332	559.56226	56.09324	-902.65198	245.37851	-4.87782
1016	8.458	1003.23718	407.48303	1388.80042	-111.63765	402.81451	1308.75159	-1017.41028	398.83224	1314.27588	-164.41466	584.79346	2.02716	606.82990	254.96687	12.03893	-1122.32874	556.52423	54.02080	-915.38019	246.24216	-4.83770
1017	8.467	1002.43164	406.55475	1390.43494	-110.15952	400.75574	1309.21484	-1016.25220	397.67371	1315.38123	-176.42540	586.12695	2.44673	593.81879	255.97400	12.03197	-1085.81348	553.62500	52.66259	-928.11206	247.12747	-4.81074
1018	8.475	1001.86017	405.66071	1391.73120	-108.89919	398.67462	1309.72009	-1015.21533	396.57880	1316.33557	-188.05568	587.49896	3.22777	580.80084	257.01288	11.98030	-1048.34595	551.13580	52.20345	-940.82275	248.03320	-4.74290
1019	8.483	1001.50610	404.78922	1392.68689	-107.92432	396.63934	1310.28101	-1014.29779	395.53094	1317.05042	-199.26247	588.84186	4.43498	567.85168	257.99274	11.80471	-1010.64569	549.21198	52.77453	-953.51147	248.93890	-4.60786
1020	8.492	1001.34772	403.91797	1393.30774	-107.28105	394.72894	1310.91357	-1013.47913	394.39227	1317.41394	-209.98433	590.17578	6.03882	555.03455	258.84360	11.51768	-973.80725	547.71851	54.11649	-966.20087	249.84573	-4.44180
1021	8.500	1001.36670	403.04282	1393.60376	-106.98718	393.01987	1311.62439	-1012.82495	393.22238	1317.37256	-220.18953	591.58673	8.03770	542.41443	259.54898	11.24172	-938.92651	546.38654	55.54647	-978.87268	250.73993	-4.30093
1022	8.508	1001.55127	402.18744	1393.58154	-107.03899	391.57101	1312.40540	-1012.45563	392.18723	1316.96924	-229.78896	593.12646	10.59055	529.96423	260.15088	11.08055	-906.48572	545.05206	56.38603	-991.45801	251.51598	-4.18078
1023	8.517	1001.89661	401.37769	1393.23853	-107.42299	390.41357	1313.23401	-1012.48944	391.37573	1316.30652	-238.45500	594.74902	13.96813	517.52936	260.74155	11.02343	-876.04761	543.73114	56.37035	-1003.91895	252.06557	-4.02576
1024	8.525	1002.40576	400.61032	1392.56348	-108.11862	389.55579	1314.07813	-1012.97974	390.80920	1315.45837	-245.56767	596.39648	18.29921	504.97626	261.39618	10.98636	-846.61017	542.57941	55.59078	-1016.32288	252.46446	-3.82870
1025	8.533	1003.08838	399.85455	1391.54224	-109.09459	388.99628	1314.90381	-1013.86432	390.46011	1314.40930	-250.43187	598.08112	23.44533	492.34436	262.13040	10.88412	-817.28821	541.88092	54.23112	-1028.78210	252.94553	-3.65717
1026	8.542	1003.95508	399.08206	1390.16553	-110.31068	388.72720	1315.68079	-1015.01556	390.24176	1313.08777	-252.64146	599.89130	29.24731	479.77057	262.89059	10.69538	-787.71057	542.01929	52.48761	-1041.32092	253.63629	-3.56173
1027	8.550	1005.01135	398.28821	1388.43518	-111.72675	388.72739	1316.38684	-1016.35156	390.06207	1311.43042	-252.13582	602.00873	35.89173	467.29590	263.58685	10.48946	-757.95313	543.15717	50.50782	-1053.87439	254.44803	-3.53345
1028	8.558	1006.25635	397.48477	1386.36011	-113.30997	388.95685	1317.00928	-1017.88440	389.87729	1309.40332	-248.73708	604.62445	43.91326	454.84595	264.21564	10.34375	-728.29285	544.97253	48.26209	-1066.40796	255.25391	-3.55500
1029	8.567	1007.68182	396.68478	1383.95325	-115.03427	389.36389	1317.54419	-1019.67603	389.67804	1306.99927	-241.83015	607.81512	53.66704	442.35846	264.87775	10.25333	-699.08124	547.03516	45.63636	-1078.95215	256.04468	-3.61226
1030	8.575	1009.27112	395.89923	1381.23535	-116.87595	389.90265	1317.99487	-1021.75763	389.47580	1304.24158	-230.86891	611.55829	64.70493	429.83173	265.61880	10.16216	-670.74225	549.30273	42.63659	-1091.53149	256.87250	-3.66512
1031	8.583	1011.00134	395.13974	1378.23694	-118.81244	390.54529	1318.36548	-1024.07776	389.33392	1301.19153	-216.10396	615.66193	75.68749	417.28638	266.39197	10.03109	-643.76825	551.98975	39.33196	-1104.12646	257.72516	-3.66266
1032	8.592	1012.84753	394.41989	1374.99475	-120.82408	391.28091	1318.65186	-1026.51184	389.35382	1297.94482	-198.53777	619.68243	85.04967	404.73358	267.16272	9.86214	-618.65430	555.10663	35.64906	-1116.71155	258.53934	-3.59138
1033	8.600	1014.78485	393.75394	1371.55151	-122.89527	392.10083	1318.84387	-1028.92029	389.57059	1294.60339	-179.25768	623.15295	91.92667	392.16626	267.92261	9.69565	-595.76941	558.35657	31.39715	-1129.28308	259.30255	-3.48792
1034	8.608	1016.78925	393.15100	1367.96204	-125.01283	392.98804	1318.93848	-1031.19495	389.90411	1291.24414	-158.93034	625.83545	96.50885	379.58820	268.66476	9.57454	-575.25952	561.37329	26.48723	-1141.84668	260.04419	-3.39880
1035	8.617	1018.83618	392.61179	1364.28943	-127.16038	393.92365	1318.94836	-1033.26660	390.25800	1287.90100	-137.77562	627.69653	99.60959	367.03748	269.39679	9.50708	-557.11523	563.79327	20.98248	-1154.41968	260.77530	-3.34220
1036	8.625	1020.90033	392.12924	1360.59363	-129.30963	394.89575	1318.89453	-1035.10022	390.58493	1284.57129	-115.82298	628.78894	102.01974	354.53259	270.12057	9.46739	-541.35815	565.19098	15.01598	-1167.02441	261.49915	-3.30566
1037	8.633	1022.95703	391.69077	1356.92603	-131.41609	395.89667	1318.79895	-1036.69348	390.85504	1281.24805	-93.12910	629.16803	104.18111	342.02814	270.82095	9.41956	-528.21045	565.38452	8.92339	-1179.66199	262.24234	-3.26387
1038	8.642	1024.98633	391.28748	1353.33203	-133.42200	396.91739	1318.68396	-1038.06677	391.10837	1277.94470	-69.80989	628.82275	106.19553	329.46851	271.52393	9.35069	-518.15088	564.94617	3.50056	-1192.33521	263.04352	-3.19880
1039	8.650	1026.97729	390.92084	1349.85083	-135.26112	397.94370	1318.57458	-1039.22925	391.48602	1274.66772	-46.00972	627.69147	107.96852	316.85876	272.30786	9.28515	-511.65576	564.73145	-0.32971	-1205.07544	263.90143	-3.11417
1040	8.658	1028.93164	390.59738	1346.51294	-136.86456	398.95477	1318.49744	-1040.15894	392.07690	1271.37695	-21.89949	625.74542	109.37408	304.24536	273.19113	9.26135	-508.75159	564.59277	-2.47806	-1217.90112	264.75940	-3.02943
1041	8.667	1030.85645	390.32040	1343.34692	-138.17087	399.92825	1318.47595	-1040.82581	392.82343	1268.01978	2.37691	623.02008	110.36385	291.63904	274.07483	9.29478	-509.17078	563.70172	-3.75134	-1230.77051	265.56403	-2.95303
1042	8.675	1032.74512	390.08597	1340.38867	-139.13696	400.84726	1318.52368	-1041.19812	393.62558	1264.60889	26.76546	619.59009	110.96646	279.00195	274.86392	9.34788	-513.04834	562.39929	-4.65126	-1243.60815	266.31693	-2.88268
1043	8.683	1034.57202	389.89499	1337.67822	-139.74416	401.70209	1318.63904	-1041.22168	394.44977	1261.24963	51.28355	615.54407	111.22346	266.31134	275.57480	9.35873	-520.72009	562.04407	-5.00406	-1256.37280	267.05035	-2.82314
1044	8.692	1036.30432	389.76746	1335.24915	-139.99913	402.48981	1318.80774	-1040.87231	395.31363	1258.09729	75.96739	610.99390	111.16085	253.59851	276.26547	9.33587	-531.59583	562.77191	-4.95032	-1269.07532	267.77863	-2.77087
1045	8.700	1037.91333	389.73038	1333.12366	-139.93260	403.21194	1319.00476	-1040.26477	396.20575	1255.29321	100.84486	606.10010	110.81182	240.90851	276.95279	9.36056	-544.08563	563.34644	-5.14009	-1281.73230	268.50000	-2.71272
1046	8.708	1039.37720	389.79489	1331.32080	-139.59518	403.86984	1319.19861	-1039.59912	397.06555	1252.95288	125.94792	601.03088	110.19424	228.23517	277.66418	9.45099	-556.85583	563.41443	-5.74695	-1294.31482	269.21246	-2.64603
1047	8.717	1040.67554	389.95187	1329.86267	-139.04477	404.46457	1319.35742	-1038.95068	397.83707	1251.20178	151.33284	595.87903	109.24563	215.55237	278.47000	9.51347	-569.47675	563.82642	-6.34590	-1306.72278	269.91461	-2.54847
1048	8.725	1041.78357	390.18564	1328.77197	-138.32941	405.00436	1319.45239	-1038.23547	398.47137	1250.17468	177.05516	590.63110	107.83134	202.90387	279.39267	9.46695	-581.94702	564.86310	-6.75060	-1318.81982	270.62057	-2.33482
1049	8.733	1042.67480	390.49072	1328.06848	-137.47946	405.50446	1319.45581	-1037.39111	398.86813	1249.95007	203.12047	585.22552	105.84106	190.35693	280.36749	9.34184	-594.33008	566.23779	-7.01880	-1330.50464	271.35690	-1.88136
1050	8.742	1043.33130	390.87054	1327.76843	-136.51605	405.97400	1319.33936	-1036.45593	398.88882	1250.50891	229.47420	579.65363	103.28279	177.88986	281.32489	9.24707	-606.75018	568.02502	-7.04849	-1341.73816	272.14313	-1.08945
1051	8.750	1043.74524	391.32123	1327.88574	-135.46046	406.40793	1319.07739	-1035.47742	398.42151	1251.75098	256.05719	573.99316	100.27183	165.43066	282.25262	9.27365	-619.22266	569.86517	-6.98954	-1352.52368	272.98737	0.07625
1052	8.758	1043.91028	391.82440	1328.43030	-134.33160	406.79117	1318.65588	-1034.44458	397.36395	1253.52380	282.86865	568.36377	96.93866	152.96170	283.21207	9.40779	-631.61743	570.90802	-7.26707	-1362.87549	273.88489	1.59985
1053	8.767	1043.81494	392.35382	1329.40173	-133.14496	407.10461	1318.07678	-1033.32275	395.59656	1255.65698	309.95569	562.86023	93.36487	140.50525	284.32111	9.53784	-643.93640	571.57294	-7.69119	-1372.77832	274.83069	3.46365
1054	8.775	1043.44507	392.88504	1330.78784	-131.92441	407.33066	1317.35620	-1032.12061	393.07755	1258.01355	337.36334	557.50549	89.56388	128.06189	285.63922	9.56015	-656.33502	573.15240	-7.62653	-1382.20251	275.82190	5.66328
1055	8.783	1042.78906	393.40930	1332.56763	-130.70773	407.45956	1316.51782	-1030.90076	389.95871	1260.50854	365.10498	552.32324	85.51617	115.60840	287.06812	9.45891	-668.80841	575.33295	-7.23231	-1391.18311	276.84058	8.15231
1056	8.792	1041.84131	393.94278	1334.71814	-129.53471	407.49060	1315.59167	-1029.72607	386.54620	1263.08398	393.14990	547.41431	81.23523	103.11938	288.43756	9.28760	-681.15912	576.46063	-7.34063	-1399.80469	277.88666	10.80698
1057	8.800	1040.60425	394.50830	1337.21838	-128.43678	407.42883	1314.61340	-1028.62195	383.14316	1265.68860	421.43335	542.84106	76.77831	90.59271	289.65433	9.10968	-693.33667	576.13770	-8.14685	-1407.99243	278.97821	13.47886
1058	8.808	1039.09180	395.11148	1340.04578	-127.43752	407.28836	1313.61877	-1027.58533	379.95990	1268.28821	449.85205	538.56677	72.24551	78.05865	290.73523	8.96674	-705.52625	575.54547	-9.05228	-1415.28308	280.08105	16.06422
1059	8.817	1037.33301	395.74350	1343.16565	-126.55107	407.09604	1312.63953	-1026.60242	377.13000	1270.88074	478.19879	534.58557	67.79345	65.54102	291.74634	8.87217	-717.88074	575.61780	-9.58157	-1420.90894	281.22375	18.48326
1060	8.825	1035.36426	396.38943	1346.52893	-125.78033	406.88815	1311.70349	-1025.65625	374.73074	1273.49133	506.08478	530.94092	63.54685	53.02850	292.73849	8.81257	-730.38733	576.33521	-9.72387	-1424.17773	282.73828	20.62906
1061	8.833	1033.21741	397.02576	1350.08289	-125.12251	406.70117	1310.83276	-1024.73083	372.78668	1276.14819	532.90350	527.61792	59.44930	40.48349	293.72958	8.75659	-742.97235	577.35449	-9.64070	-1424.74023	285.19635	22.45301
1062	8.842	1030.91443	397.62567	1353.77966	-124.57454	406.56302	1310.03870	-1023.82141	371.29303	1278.86743	557.86224	524.53674	55.24057	27.86011	294.71088	8.68451	-755.60236	578.41644	-9.49634	-1422.54236	289.03418	24.10535
1063	8.850	1028.47449	398.17258	1357.57690	-124.13137	406.49225	1309.32068	-1022.94354	370.24466	1281.65234	580.15057	521.62250	50.58701	15.13617	295.67343	8.61511	-768.28894	579.37744	-9.41701	-1417.56287	294.15582	25.91599
1064	8.858	1025.91736	398.66672	1361.43665	-123.78072	406.50470	1308.67407	-1022.13281	369.63443	1284.49304	599.24860	518.85828	45.26061	2.33868	296.65018	8.57208	-781.04620	580.28131	-9.38911	-1409.57935	299.78015	28.17485
1065	8.867	1023.25909	399.11911	1365.32446	-123.49854	406.61710	1308.10132	-1021.43420	369.42889	1287.36267	615.15912	516.27307	39.28187	-10.46802	297.68567	8.54317	-793.85944	581.35565	-9.25157	-1398.26416	304.88715	30.78804
1066	8.875	1020.51086	399.54233	1369.20703	-123.24709	406.84399	1307.61230	-1020.87512	369.56277	1290.22632	628.31128	513.92084	32.95704	-23.23840	298.77271	8.50856	-806.72156	582.89508	-8.82946	-1383.44250	309.01175	33.08123
1067	8.883	1017.68488	399.94568	1373.05225	-122.97544	407.19742	1307.21899	-1020.43909	369.95200	1293.05249	639.16083	511.88983	26.76237	-35.98593	299.86401	8.47437	-819.67444	585.07721	-8.04551	-1365.06604	312.46085	34.10212
1068	8.892	1014.79803	400.33511	1376.83081	-122.62212	407.69147	1306.93188	-1020.06830	370.48126	1295.80457	647.79254	510.23523	21.09706	-48.75156	300.91339	8.45540	-832.72687	587.63806	-7.04540	-1343.07019	315.77441	33.29234
1069	8.900	1011.87250	400.71680	1380.51807	-122.12100	408.33963	1306.76428	-1019.68262	370.97791	1298.43115	653.78491	508.93762	16.08185	-61.55661	301.88214	8.45654	-845.78229	589.91040	-6.20889	-1317.47009	319.19312	30.90882
1070	8.908	1008.93665	401.09482	1384.09082	-121.41159	409.14456	1306.73352	-1019.21112	371.27832	1300.88452	656.41443	508.00522	11.63893	-74.39243	302.75104	8.47984	-858.75537	591.46954	-5.81114	-1288.52197	322.62701	27.83211
1071	8.917	1006.02515	401.46326	1387.52563	-120.45024	410.09473	1306.85352	-1018.63177	371.37805	1303.15759	655.11981	507.51288	7.82215	-87.24646	303.55624	8.52222	-871.67786	592.48889	-5.74289	-1256.70752	325.87756	25.04247
1072	8.925	1003.17706	401.80725	1390.80029	-119.21668	411.17075	1307.12769	-1017.97382	371.44678	1305.29944	649.92560	507.49457	4.97708	-100.11055	304.37885	8.56438	-884.62665	593.40033	-5.68749	-1222.59399	328.77011	23.20470
1073	8.933	1000.43524	402.11243	1393.89612	-117.71609	412.35074	1307.54749	-1017.27289	371.65100	1307.38062	641.48859	507.84332	3.39468	-112.93991	305.26517	8.59070	-897.62579	594.41339	-5.49906	-1186.71313	331.23859	22.52426
1074	8.942	997.84601	402.36798	1396.79626	-115.97820	413.60776	1308.09631	-1016.52332	372.01511	1309.41736	630.75269	508.36597	2.87531	-125.66641	306.17755	8.60349	-910.63391	595.40985	-5.31324	-1149.53381	333.37393	22.83411
1075	8.950	995.45996	402.56549	1399.48340	-114.05544	414.91327	1308.75671	-1015.67426	372.45471	1311.34058	618.58459	508.97452	2.84207	-138.27759	307.04056	8.59123	-923.60339	596.27588	-5.27421	-1111.48828	335.33435	23.78124
1076	8.958	993.32983	402.70679	1401.93970	-112.02206	416.24802	1309.51697	-1014.67560	372.88190	1313.05542	605.68323	509.71045	2.82423	-150.80919	307.79221	8.53615	-936.53607	597.10437	-5.33690	-1072.98865	337.19772	25.02015
1077	8.967	991.50244	402.80896	1404.14661	-109.97169	417.60089	1310.36926	-1013.52441	373.25763	1314.50513	592.57971	510.56848	2.69648	-163.22784	308.39188	8.47937	-949.45020	597.97974	-5.40226	-1034.44263	338.86826	26.42165
1078	8.975	990.00568	402.89151	1406.08569	-108.01115	418.95764	1311.30493	-1012.27936	373.58722	1315.67566	579.57294	511.46826	2.52633	-175.38382	308.82913	8.52153	-962.33490	598.82031	-5.45309	-996.29456	340.12363	28.14499
1079	8.983	988.84137	402.96518	1407.73804	-106.25197	420.29654	1312.31494	-1011.04932	373.90979	1316.57385	566.75421	512.35583	2.35234	-187.09909	309.08563	8.75149	-975.17889	599.55896	-5.49225	-959.07288	340.82547	30.36510
1080	8.992	987.98810	403.03793	1409.08691	-104.80003	421.59140	1313.39050	-1009.96710	374.29095	1317.20911	554.10364	513.24176	2.15284	-198.24847	309.09192	9.21338	-987.98157	600.32098	-5.47292	-923.32758	341.04117	32.92307
1081	9.000	987.40991	403.12000	1410.12292	-103.74593	422.81409	1314.51306	-1009.15747	374.79724	1317.58899	541.54132	514.18835	1.92606	-208.78998	308.79169	9.92507	-1000.72479	601.26910	-5.36787	-889.38568	340.88718	35.36395
1082	9.008	987.06689	403.21555	1410.84766	-103.15915	423.93832	1315.64709	-1008.71198	375.45590	1317.71826	528.98267	515.24353	1.71233	-218.74831	308.21719	10.89943	-1013.40234	602.38342	-5.23729	-857.09259	340.32721	37.27671
1083	9.017	986.92511	403.31787	1411.26917	-103.08228	424.94659	1316.74304	-1008.67725	376.23834	1317.59473	516.41101	516.39331	1.56919	-228.09016	307.48828	12.17241	-1026.05188	603.52686	-5.16036	-825.81445	339.16125	38.52293
1084	9.025	986.96490	403.41544	1411.39734	-103.52121	425.83234	1317.74854	-1009.05536	377.08203	1317.20801	503.87598	517.58136	1.53440	-236.58444	306.77551	13.79878	-1038.69812	604.59650	-5.14953	-794.79755	337.13226	39.22234
1085	9.033	987.18109	403.49866	1411.23877	-104.44002	426.59396	1318.62427	-1009.81519	377.92804	1316.53564	491.40619	518.74438	1.57609	-243.78587	306.24063	15.75707	-1051.30542	605.58093	-5.14376	-763.61682	334.04123	39.59341
1086	9.042	987.57495	403.56021	1410.79358	-105.77130	427.23291	1319.35059	-1010.91467	378.74814	1315.54199	478.98645	519.87720	1.61955	-249.17581	305.94046	17.89003	-1063.80847	606.54871	-5.04831	-732.36090	329.81683	39.76128
1087	9.050	988.14563	403.59122	1410.05505	-107.43532	427.75800	1319.92078	-1012.32031	379.53494	1314.18774	466.59137	520.99915	1.62462	-252.41998	305.69196	20.05747	-1076.19617	607.52710	-4.83218	-701.48596	324.48895	39.66677
1088	9.058	988.88690	403.57983	1409.01465	-109.35246	428.18561	1320.33716	-1014.00720	380.27231	1312.44702	454.15643	522.06683	1.60252	-253.43373	305.02231	22.47033	-1088.56848	608.44720	-4.60610	-671.52228	318.11890	39.13187
1089	9.067	989.78656	403.51166	1407.67114	-111.44865	428.53125	1320.61401	-1015.94983	380.94186	1310.32349	441.62268	523.07245	1.58805	-251.97762	303.39273	25.84626	-1101.04565	609.28851	-4.52265	-642.85736	310.78195	37.99200
1090	9.075	990.82324	403.37009	1406.03833	-113.66086	428.79852	1320.77832	-1018.11285	381.55020	1307.85376	429.04889	524.09521	1.57989	-247.22600	300.61615	30.85097	-1113.62048	610.14856	-4.59802	-615.69659	302.59894	36.20749
1091	9.083	991.96863	403.14398	1404.14563	-115.93887	428.97577	1320.86584	-1020.43628	382.12384	1305.09985	416.52338	525.14172	1.50713	-238.04903	297.04944	37.12571	-1126.18726	611.10773	-4.71293	-590.14478	293.75491	33.89536
1092	9.092	993.19672	402.84378	1402.03210	-118.24119	429.04828	1320.90771	-1022.83380	382.68741	1302.13269	404.00714	526.09436	1.30576	-223.85263	293.34058	43.20792	-1138.69397	612.15198	-4.75130	-566.30609	284.47885	31.25751
1093	9.100	994.49084	402.49936	1399.73718	-120.53368	429.01819	1320.92017	-1025.21252	383.25211	1299.01636	391.40851	526.87378	1.00661	-205.06430	289.98016	47.71498	-1151.18066	613.25568	-4.66433	-544.34760	275.00763	28.51207
1094	9.108	995.84082	402.13193	1397.29724	-122.79309	428.91110	1320.90344	-1027.49365	383.81128	1295.80225	378.72839	527.59485	0.72710	-182.85501	287.03055	50.42505	-1163.71973	614.39105	-4.47932	-524.53711	265.58496	25.87912
1095	9.117	997.23993	401.74271	1394.74707	-125.00186	428.75418	1320.84937	-1029.61292	384.34015	1292.52844	366.05438	528.49054	0.58392	-158.52467	284.21381	52.11682	-1176.41675	615.45099	-4.32378	-507.24579	256.52563	23.50541
1096	9.125	998.68781	401.33502	1392.12231	-127.13445	428.54770	1320.74829	-1031.51147	384.80157	1289.21228	353.46478	529.64404	0.58530	-133.10941	281.22946	53.64922	-1189.34753	616.35376	-4.33338	-492.85974	248.27475	21.32835
1097	9.133	1000.18848	400.92627	1389.45850	-129.15497	428.26468	1320.59412	-1033.14844	385.16016	1285.84277	340.95081	530.87891	0.61769	-107.27322	278.05380	55.32143	-1202.41345	617.18201	-4.46111	-481.64035	241.36502	19.02916
1098	9.142	1001.74219	400.52966	1386.79138	-131.02863	427.87585	1320.38684	-1034.51208	385.39441	1282.39014	328.45026	531.98071	0.59532	-81.28033	274.99136	56.88501	-1215.42957	618.04968	-4.52227	-473.69519	236.28546	16.12618
1099	9.150	1003.34436	400.13620	1384.15796	-132.73170	427.37329	1320.13342	-1035.61023	385.49527	1278.83020	315.94739	532.95129	0.58712	-55.08366	272.41843	57.94831	-1228.32776	618.95038	-4.45892	-469.13434	233.31378	12.20953
1100	9.158	1004.99030	399.72092	1381.59302	-134.25203	426.77557	1319.84424	-1036.46045	385.45123	1275.16553	303.45374	533.93591	0.69951	-28.55450	270.52502	58.31888	-1241.11316	619.83038	-4.40581	-468.26520	232.33322	7.35204
1101	9.167	1006.67328	399.26196	1379.12634	-135.58167	426.11588	1319.52881	-1037.08752	385.22949	1271.43347	290.91785	534.98920	0.89976	-1.64969	269.29184	58.07050	-1253.75732	620.65930	-4.52694	-471.54855	232.78726	2.40545
1102	9.175	1008.37872	398.75116	1376.78613	-136.70801	425.42627	1319.19690	-1037.51550	384.77756	1267.70972	278.25226	536.04187	1.05732	25.59406	268.57428	57.45890	-1266.31006	621.36615	-4.86692	-479.10468	233.93840	-1.42328
1103	9.183	1010.08942	398.18903	1374.60388	-137.60706	424.73105	1318.86328	-1037.75696	384.05920	1264.10388	265.44452	537.01453	1.08341	53.13614	268.16232	56.79470	-1278.98645	621.93103	-5.25564	-490.11551	235.23466	-3.52143
1104	9.192	1011.79138	397.57678	1372.61572	-138.24545	424.04974	1318.54541	-1037.81140	383.08914	1260.75244	252.58397	537.91077	1.00123	80.97595	267.84818	56.30073	-1291.91260	622.64075	-5.37438	-502.97125	236.45239	-4.21857
1105	9.200	1013.46515	396.91565	1370.86072	-138.59348	423.39584	1318.25330	-1037.67346	381.92657	1257.80627	239.77446	538.83716	0.93838	109.15735	267.52499	56.04115	-1304.91772	623.79584	-5.10468	-516.20667	237.57312	-4.25182
1106	9.208	1015.07666	396.20599	1369.37927	-138.63950	422.76801	1317.97949	-1037.34302	380.65106	1255.41345	227.04317	539.87738	1.00269	137.72711	267.21973	55.96067	-1317.76709	625.20642	-4.68550	-529.14862	238.59116	-4.20242
1107	9.217	1016.58508	395.45032	1368.21265	-138.39554	422.14789	1317.69495	-1036.82629	379.35498	1253.69238	214.33705	540.95007	1.13849	166.68515	267.00092	55.96765	-1330.37268	626.49841	-4.35135	-541.75714	239.46553	-4.33942
1108	9.225	1017.95313	394.65887	1367.39685	-137.89323	421.50970	1317.35974	-1036.12158	378.13873	1252.70618	201.60066	541.86938	1.17757	196.01736	266.87338	55.99089	-1342.70520	627.59564	-4.00620	-554.20227	240.19666	-4.66665
1109	9.233	1019.14886	393.84201	1366.95862	-137.17340	420.83026	1316.94116	-1035.21094	377.10898	1252.45410	188.84117	542.53821	1.03988	225.72705	266.76215	55.99717	-1354.71704	628.63159	-3.27040	-566.61609	240.85223	-5.03722
1110	9.242	1020.14362	392.99942	1366.92004	-136.27567	420.09802	1316.42505	-1034.07642	376.39688	1252.89612	176.11540	543.06091	0.83391	255.77374	266.59103	55.99658	-1366.35486	629.65771	-1.73995	-579.03046	241.50513	-5.30941
1111	9.250	1020.91180	392.12299	1367.30054	-135.23285	419.32397	1315.81006	-1032.73633	376.16443	1253.98120	163.47850	543.63208	0.73748	286.06348	266.36575	56.02124	-1377.58130	630.50757	0.72105	-591.42169	242.15904	-5.43906
1112	9.258	1021.43127	391.20743	1368.11047	-134.07024	418.54489	1315.09949	-1031.27124	376.53891	1255.63147	150.94762	544.33624	0.80413	316.54639	266.13120	56.07727	-1388.40808	630.96204	3.96723	-603.77356	242.75632	-5.46700
1113	9.267	1021.68579	390.26218	1369.34973	-132.80940	417.80969	1314.29895	-1029.79846	377.52792	1257.71533	138.49876	545.10925	0.93176	347.26703	265.85901	56.15500	-1398.88477	630.97040	7.82191	-616.10498	243.26337	-5.48300
1114	9.275	1021.66803	389.31491	1371.00842	-131.47806	417.15942	1313.41467	-1028.41345	379.03088	1260.08020	126.09816	545.85205	1.00065	378.31512	265.42249	56.30818	-1409.01636	630.62891	12.22796	-628.44873	243.71756	-5.56608
1115	9.283	1021.38025	388.39447	1373.06824	-130.11621	416.61514	1312.45581	-1027.16663	380.92609	1262.61572	113.73106	546.54962	0.98526	409.74213	264.68472	56.67904	-1418.71106	630.06915	17.24557	-640.80939	244.20316	-5.70583
1116	9.292	1020.83228	387.51233	1375.50439	-128.77190	416.18002	1311.44287	-1026.07581	383.12463	1265.28455	101.38948	547.23126	0.92551	441.44598	263.62375	57.43212	-1427.80798	629.37714	22.98182	-653.16553	244.78217	-5.81450
1117	9.300	1020.03748	386.66656	1378.28870	-127.49444	415.85074	1310.41052	-1025.12878	385.54453	1268.08862	89.04402	547.86230	0.85923	473.03351	262.34491	58.68958	-1436.10974	628.52051	29.46959	-665.50446	245.44191	-5.83195
1118	9.308	1019.00696	385.85553	1381.38721	-126.33002	415.62439	1309.39734	-1024.28027	388.05856	1271.00391	76.64790	548.42712	0.82629	503.78442	260.94061	60.43784	-1443.33154	627.40155	36.64167	-677.84027	246.13501	-5.78841
1119	9.317	1017.75061	385.08246	1384.75513	-125.31750	415.49448	1308.43420	-1023.48187	390.50330	1273.96509	64.17824	549.02069	0.85641	532.76013	259.39740	62.34293	-1448.93103	626.07007	44.44964	-690.21027	246.83813	-5.75416
1120	9.325	1016.28503	384.34616	1388.33887	-124.48337	415.44382	1307.54175	-1022.72375	392.73679	1276.90723	51.66878	549.73541	0.91604	559.01849	257.64984	63.69866	-1451.99390	624.68494	52.80777	-702.64667	247.55534	-5.75593
1121	9.333	1014.63708	383.62567	1392.08496	-123.83429	415.44598	1306.73328	-1022.04510	394.69528	1279.78784	39.18217	550.54529	0.93722	581.90637	255.66176	63.74907	-1451.47229	623.10144	61.23464	-715.13861	248.30695	-5.75782
1122	9.342	1012.83954	382.88666	1395.94922	-123.35073	415.47433	1306.01526	-1021.51587	396.42990	1282.58691	26.74626	551.35193	0.89644	601.28040	253.45076	62.16736	-1446.76807	620.87512	68.78230	-727.64587	249.10583	-5.70731
1123	9.350	1010.92419	382.10797	1399.89587	-122.98741	415.50797	1305.38379	-1021.18829	398.06827	1285.31421	14.31987	552.11108	0.82459	617.49359	251.08722	59.21544	-1438.21069	617.81940	74.57623	-740.15680	249.93303	-5.59474
1124	9.358	1008.91382	381.29013	1403.89563	-122.68241	415.52951	1304.82947	-1021.02832	399.67709	1288.00439	1.81639	552.85754	0.76112	631.14075	248.68964	55.44316	-1426.93823	614.18402	78.41440	-752.70673	250.76678	-5.46958
1125	9.367	1006.81903	380.43808	1407.92688	-122.36938	415.51736	1304.34424	-1020.89996	401.13470	1290.68787	-10.82347	553.60931	0.71917	642.72534	246.37061	51.25278	-1414.22729	610.25830	80.89592	-765.34039	251.62393	-5.39526
1126	9.375	1004.64758	379.54446	1411.97449	-121.98530	415.43817	1303.92285	-1020.65430	402.20020	1293.37109	-23.58372	554.35284	0.69153	652.48187	244.12946	46.74230	-1400.82092	606.06104	82.93879	-778.07324	252.53317	-5.39021
1127	9.383	1002.41815	378.59476	1416.02100	-121.47551	415.24365	1303.56091	-1020.23676	402.75510	1296.04297	-36.42070	555.11981	0.67763	660.41797	241.78563	41.91060	-1386.66626	601.44678	84.93814	-790.88690	253.47485	-5.41048
1128	9.392	1000.15973	377.59268	1420.03113	-120.80262	414.87457	1303.25562	-1019.70081	402.92337	1298.69092	-49.32097	555.96741	0.68022	666.44635	239.07642	36.89161	-1371.13586	596.34656	86.32725	-803.75330	254.38341	-5.38798
1129	9.400	997.89600	376.57968	1423.94043	-119.95261	414.27075	1303.00879	-1019.15399	402.97412	1301.29822	-62.27440	556.89557	0.69164	670.44971	235.86728	31.94517	-1353.50171	590.92181	86.10275	-816.64716	255.22476	-5.29327
1130	9.408	995.64478	375.62039	1427.67224	-118.92841	413.38531	1302.82507	-1018.72015	403.19781	1303.83118	-75.23897	557.85156	0.71654	672.22009	232.23392	27.31086	-1333.29590	585.53882	83.79136	-829.55127	256.05255	-5.16662
1131	9.417	993.43396	374.76001	1431.16687	-117.73470	412.20096	1302.71094	-1018.52600	403.85098	1306.23547	-88.17982	558.78607	0.77190	671.37939	228.43987	23.10769	-1310.43018	580.45618	79.83462	-842.46674	256.94949	-5.07760
1132	9.425	991.30481	374.00177	1434.39441	-116.37117	410.73688	1302.67322	-1018.66425	405.11722	1308.43726	-101.10365	559.67981	0.84372	667.46472	224.99565	19.38602	-1285.11609	575.59882	75.16517	-855.39703	257.91852	-5.04636
1133	9.433	989.30139	373.32050	1437.34790	-114.84285	409.03757	1302.71790	-1019.12115	407.03641	1310.36731	-114.01241	560.55090	0.89899	660.21869	222.58705	16.32641	-1257.66321	570.75580	70.57291	-868.33234	258.88672	-5.02291
1134	9.442	987.46234	372.68265	1440.03149	-113.17236	407.15732	1302.84827	-1019.72327	409.42657	1312.00305	-126.86015	561.43958	0.93681	649.92560	221.62875	14.21366	-1228.32703	565.89307	66.43238	-881.26587	259.80276	-4.94816
1135	9.450	985.82257	372.05554	1442.44763	-111.39876	405.15329	1303.06824	-1020.16687	411.87662	1313.38647	-139.59270	562.37000	0.97981	637.51782	221.86862	13.06038	-1197.25500	561.13947	62.79742	-894.20447	260.67383	-4.82108
1136	9.458	984.42059	371.41681	1444.59192	-109.57059	403.08148	1303.38245	-1020.11322	413.83194	1314.59607	-152.18852	563.33228	1.07365	624.21631	222.64569	12.53557	-1164.51123	556.49780	59.56458	-907.15149	261.51309	-4.69639
1137	9.467	983.29883	370.75937	1446.45239	-107.74742	400.99133	1303.79028	-1019.28284	414.72620	1315.70886	-164.62865	564.32422	1.34325	610.89996	223.48621	12.31827	-1130.19141	551.85034	56.66384	-920.08264	262.28613	-4.60491
1138	9.475	982.49207	370.08246	1448.01135	-106.00914	398.92245	1304.28345	-1017.52826	414.12729	1316.76917	-176.84312	565.37732	1.95508	597.81708	224.29199	12.21722	-1094.49976	547.34875	54.28197	-932.95795	262.95993	-4.50765
1139	9.483	982.02075	369.39172	1449.24683	-104.45525	396.90314	1304.85156	-1014.89801	411.88937	1317.76770	-188.70918	566.50964	2.98463	584.86572	225.15187	12.07451	-1057.73877	543.37903	52.80512	-945.78711	263.61234	-4.36318
1140	9.492	981.89191	368.70905	1450.13721	-103.18507	394.95709	1305.48572	-1011.68378	408.27811	1318.62903	-200.11525	567.70709	4.40559	571.96973	226.12038	11.81199	-1020.39514	540.05151	52.46967	-958.65240	264.39117	-4.20065
1141	9.500	982.09656	368.05701	1450.66443	-102.27335	393.12042	1306.17615	-1008.40637	403.98138	1319.21851	-211.01576	568.94458	6.23339	559.14984	227.10535	11.48896	-983.30847	537.23792	53.18933	-971.60706	265.33643	-4.08772
1142	9.508	982.60522	367.43454	1450.82153	-101.75963	391.45044	1306.91504	-1005.67114	399.88406	1319.38757	-221.36409	570.20764	8.64450	546.40851	227.98128	11.22659	-947.56262	534.93457	54.56289	-984.57593	266.30768	-4.04209
1143	9.517	983.37500	366.82266	1450.61438	-101.65146	390.01587	1307.69727	-1003.92139	396.65952	1319.04639	-230.90639	571.58221	11.91908	533.68628	228.72972	11.08855	-913.95178	533.06787	55.92554	-997.41931	267.09821	-4.00619
1144	9.525	984.36768	366.20642	1450.05383	-101.93048	388.87244	1308.51538	-1003.27808	394.51230	1318.20142	-239.01042	573.22729	16.22571	520.94806	229.39322	11.03514	-882.47070	531.38824	56.69031	-1010.08203	267.65417	-3.92585
1145	9.533	985.55981	365.58572	1449.14795	-102.55992	388.04074	1309.34973	-1003.59784	393.26575	1316.91711	-244.83159	575.13470	21.49216	508.24200	230.02951	10.97745	-852.37018	529.86639	56.70221	-1022.64771	268.17422	-3.81576
1146	9.542	986.93652	364.97113	1447.90063	-103.49582	387.51031	1310.16760	-1004.63519	392.59116	1315.25281	-247.78831	577.15320	27.54889	495.62994	230.72047	10.85851	-822.69727	528.77631	56.12496	-1035.24219	268.87601	-3.70900
1147	9.550	988.48462	364.36844	1446.31128	-104.69490	387.25592	1310.93335	-1006.15613	392.17703	1313.24146	-247.74675	579.36261	34.45272	483.10406	231.48895	10.69111	-792.81616	528.39233	55.12158	-1047.90027	269.73935	-3.60989
1148	9.558	990.19489	363.77124	1444.37744	-106.11438	387.24359	1311.61792	-1007.97986	391.83539	1310.89954	-244.54744	582.14093	42.65594	470.59711	232.25102	10.53565	-762.62354	528.87000	53.74873	-1060.55957	270.61899	-3.53840
1149	9.567	992.06573	363.17139	1442.10010	-107.71471	387.43924	1312.20068	-1009.98157	391.53824	1308.24414	-237.58022	585.80835	52.58180	458.05957	232.93871	10.44054	-732.43933	530.31580	52.04693	-1073.17090	271.45224	-3.53419
1150	9.575	994.09680	362.56116	1439.48962	-109.46661	387.81924	1312.66626	-1012.07385	391.35660	1305.30920	-226.25716	590.38586	63.81271	445.49854	233.58801	10.39344	-702.72968	532.77368	50.06712	-1085.75366	272.24924	-3.58955
1151	9.583	996.28027	361.91718	1436.56519	-111.34732	388.36078	1313.00452	-1014.18689	391.36438	1302.14648	-210.84352	595.59021	74.86771	432.92853	234.27095	10.33088	-673.91687	536.15643	47.78640	-1098.34216	273.02518	-3.64377
1152	9.592	998.59888	361.20532	1433.35339	-113.33234	389.02927	1313.21191	-1016.26794	391.58472	1298.81226	-192.47469	600.90784	83.99690	420.35034	235.03020	10.19348	-646.35327	540.21454	45.04919	-1110.93506	273.79501	-3.64386
1153	9.600	1001.02728	360.41019	1429.88916	-115.39539	389.78467	1313.28760	-1018.28235	391.96982	1295.35242	-172.38304	605.78735	90.27004	407.78162	235.84293	9.97954	-620.34448	544.52545	41.58287	-1123.51990	274.57388	-3.58540
1154	9.608	1003.53436	359.54828	1426.21252	-117.50831	390.58862	1313.23169	-1020.20752	392.41797	1291.79578	-151.28447	609.87329	93.97529	395.23975	236.61082	9.76412	-596.12537	548.70172	37.17636	-1136.10181	275.36087	-3.50938
1155	9.617	1006.08759	358.65430	1422.36682	-119.63709	391.40521	1313.05273	-1022.03949	392.85245	1288.16663	-129.38646	613.07135	96.12226	382.71301	237.28061	9.62967	-573.84131	552.66547	31.88264	-1148.69006	276.13358	-3.46021
1156	9.625	1008.65698	357.76434	1418.40112	-121.73952	392.20996	1312.77454	-1023.79578	393.31641	1284.51172	-106.70500	615.43402	97.69756	370.17963	237.92542	9.56851	-553.61121	556.51050	25.95110	-1161.29456	276.87500	-3.43926
1157	9.633	1011.21765	356.91315	1414.37170	-123.76601	392.99371	1312.43433	-1025.49829	394.00702	1280.90259	-83.30101	617.01630	99.28391	357.63751	238.61864	9.50044	-535.59473	560.20526	19.64771	-1173.93066	277.60336	-3.40839
1158	9.642	1013.75146	356.13791	1410.33508	-125.66496	393.75070	1312.07617	-1027.16919	395.20029	1277.37122	-59.35225	617.80206	101.06713	345.10229	239.32613	9.37852	-520.00421	563.53430	13.26701	-1186.60730	278.36539	-3.33279
1159	9.650	1016.24695	355.47131	1406.34192	-127.38988	394.47711	1311.73926	-1028.85425	397.11423	1273.85144	-35.10493	617.70593	102.98245	332.57111	239.99417	9.24728	-507.08673	566.18280	7.30491	-1199.32117	279.19116	-3.21104
1160	9.658	1018.69550	354.92279	1402.43787	-128.89861	395.17731	1311.44824	-1030.60889	399.80933	1270.22998	-10.76418	616.60779	104.84689	320.00623	240.66064	9.19136	-497.07434	567.86182	2.43093	-1212.08008	280.05270	-3.07986
1161	9.667	1021.08734	354.47540	1398.66626	-130.14693	395.85419	1311.21606	-1032.38391	403.07742	1266.45959	13.57536	614.44049	106.47770	307.37500	241.40416	9.23291	-490.11566	568.43951	-0.95030	-1224.91150	280.89005	-2.99680
1162	9.675	1023.41064	354.10876	1395.06921	-131.09033	396.49417	1311.05737	-1033.91650	406.32819	1262.60535	37.90468	611.30591	107.80440	294.69464	242.23705	9.29202	-486.37341	568.08691	-2.98057	-1237.82019	281.67819	-2.99209
1163	9.683	1025.65771	353.81464	1391.68262	-131.69687	397.07236	1310.99097	-1034.82922	408.76901	1258.79736	62.24272	607.44629	108.88612	282.01593	243.10550	9.26397	-486.33508	567.41974	-4.02558	-1250.75134	282.44562	-3.03063
1164	9.692	1027.82727	353.59552	1388.53284	-131.95795	397.57452	1311.02881	-1034.86768	409.86581	1255.17419	86.61427	603.09229	109.82513	269.36230	243.95274	9.14313	-490.65967	567.25085	-4.35586	-1263.61707	283.22723	-3.03947
1165	9.700	1029.91711	353.46381	1385.63940	-131.88841	398.01004	1311.16711	-1034.04565	409.63400	1251.85730	111.04628	598.37823	110.66245	256.71478	244.74373	9.03432	-499.27917	567.89502	-4.25961	-1276.35425	284.02573	-2.97005
1166	9.708	1031.91418	353.43414	1383.02295	-131.51994	398.40271	1311.38440	-1032.63074	408.59949	1248.94226	135.57695	593.33582	111.29035	244.05493	245.46222	9.03050	-510.92993	568.97034	-4.11512	-1288.95288	284.82123	-2.83057
1167	9.717	1033.79211	353.51242	1380.71167	-130.89674	398.77173	1311.64539	-1030.97998	407.49326	1246.52661	160.27016	587.93970	111.46233	231.38361	246.13081	9.12285	-523.87561	570.02313	-4.18632	-1301.41675	285.57736	-2.65882
1168	9.725	1035.51465	353.70099	1378.74329	-130.07379	399.12015	1311.90784	-1029.32019	406.81076	1244.73242	185.19139	582.19714	110.95247	218.70081	246.82414	9.22639	-536.90228	570.97815	-4.49787	-1313.69019	286.25690	-2.44894
1169	9.733	1037.04102	354.00464	1377.15674	-129.11029	399.43799	1312.12646	-1027.69580	406.60812	1243.65723	210.37209	576.18372	109.71245	206.02856	247.60883	9.27024	-549.59009	571.96448	-4.92411	-1325.65417	286.87814	-2.10915
1170	9.742	1038.33301	354.42163	1375.97876	-128.05612	399.71234	1312.25732	-1026.07544	406.64447	1243.32483	235.79741	570.00348	107.86418	193.42783	248.46420	9.26893	-561.98456	573.06177	-5.31531	-1337.20679	287.51834	-1.50093
1171	9.750	1039.36548	354.93277	1375.22400	-126.94257	399.93289	1312.26233	-1024.44031	406.58960	1243.69690	261.41388	563.74420	105.57219	180.92917	249.34003	9.28728	-574.24365	574.26923	-5.58934	-1348.31641	288.24057	-0.52241
1172	9.758	1040.12549	355.50146	1374.90247	-125.78762	400.09146	1312.11194	-1022.82532	406.13980	1244.69543	287.18646	557.46075	102.93869	168.50900	250.27286	9.34369	-586.48083	575.55432	-5.75994	-1358.97949	289.06638	0.83210
1173	9.767	1040.59998	356.08575	1375.02173	-124.60669	400.18173	1311.78870	-1021.33020	405.08664	1246.21094	313.15826	551.19849	99.97688	156.15442	251.32658	9.40042	-598.73279	576.88977	-5.88040	-1369.16479	289.99820	2.50268
1174	9.775	1040.76941	356.65097	1375.58411	-123.41698	400.20224	1311.29565	-1020.06641	403.36725	1248.12268	339.41248	545.04626	96.64512	143.86182	252.49135	9.42120	-610.96423	578.28302	-5.97744	-1378.82935	291.00726	4.44893
1175	9.783	1040.61377	357.17859	1376.58350	-122.23755	400.15787	1310.66028	-1019.08215	401.06296	1250.32483	365.99484	539.17993	92.92952	131.59866	253.73802	9.38027	-623.12482	579.74579	-6.04107	-1387.97827	292.04022	6.66103
1176	9.792	1040.12329	357.67374	1378.00256	-121.08789	400.05927	1309.92688	-1018.33875	398.35028	1252.74487	392.91943	533.82556	88.91510	119.33206	255.04797	9.25981	-635.23743	581.18988	-6.07562	-1396.69043	293.09058	9.09788
1177	9.800	1039.30383	358.16483	1379.81287	-119.98553	399.92334	1309.14441	-1017.72974	395.44977	1255.35413	420.23132	529.14630	84.76156	107.03644	256.36197	9.07702	-647.39380	582.45282	-6.12257	-1405.05481	294.21826	11.66530
1178	9.808	1038.17688	358.68597	1381.97717	-118.94662	399.76877	1308.35852	-1017.13873	392.57288	1258.14807	447.98065	525.18335	80.62041	94.68216	257.61035	8.88471	-659.65735	583.51807	-6.19673	-1412.95337	295.43222	14.24759
1179	9.817	1036.77087	359.24905	1384.45313	-117.99097	399.60880	1307.60547	-1016.50952	389.86902	1261.10889	476.05908	521.85516	76.59486	82.27368	258.76297	8.74451	-672.02087	584.56299	-6.26823	-1419.81445	296.61960	16.72604
1180	9.825	1035.11597	359.83694	1387.19446	-117.14407	399.45242	1306.90967	-1015.85028	387.42368	1264.20679	504.06085	518.94080	72.71344	69.84906	259.83014	8.68563	-684.44330	585.71393	-6.30820	-1424.75342	297.77716	18.95625
1181	9.833	1033.24316	360.43188	1390.15405	-116.42972	399.31409	1306.28577	-1015.18085	385.31183	1267.43518	531.27234	516.15631	68.86855	57.42242	260.86447	8.67553	-696.86816	586.76208	-6.35074	-1427.08911	299.30597	20.78091
1182	9.842	1031.18542	361.03363	1393.28906	-115.85875	399.21698	1305.74292	-1014.48834	383.62769	1270.82166	556.76367	513.35126	64.82314	44.96213	261.90741	8.67286	-709.21570	587.09045	-6.60455	-1426.59937	301.85437	22.18063
1183	9.850	1028.97290	361.64240	1396.55933	-115.42271	399.18417	1305.28467	-1013.72772	382.42014	1274.38464	579.62878	510.58322	60.32490	32.42487	262.94604	8.66736	-721.45166	586.23816	-7.31340	-1423.25830	305.75165	23.40857
1184	9.858	1026.62549	362.24683	1399.92346	-115.09308	399.22943	1304.90967	-1012.86523	381.61005	1278.06836	599.33636	507.99454	55.19869	19.79169	263.96277	8.62930	-733.68951	584.72437	-8.32475	-1416.88135	310.56839	24.85448
1185	9.867	1024.15723	362.83423	1403.33984	-114.82661	399.35822	1304.61719	-1011.92194	381.04596	1281.75330	615.92590	505.71899	49.38023	7.07004	264.95230	8.52619	-746.10791	583.71332	-9.13589	-1407.14941	315.28439	26.69180
1186	9.875	1021.58704	363.39801	1406.76843	-114.57443	399.57526	1304.41162	-1010.97852	380.64423	1285.35498	629.85016	503.90390	42.96014	-5.70535	265.90820	8.40554	-758.74243	583.74646	-9.49260	-1393.93604	319.05710	28.56005
1187	9.883	1018.94208	363.93536	1410.17017	-114.28687	399.88940	1304.29907	-1010.12927	380.41299	1288.87561	641.56879	502.69705	36.20862	-18.48798	266.83997	8.36449	-771.47540	584.45764	-9.55892	-1377.37964	321.83920	29.61472
1188	9.892	1016.25287	364.43906	1413.51062	-113.91281	400.31540	1304.28516	-1009.41058	380.36017	1292.33533	651.19879	502.18713	29.50210	-31.27472	267.76349	8.43394	-784.22949	585.39636	-9.52714	-1357.62036	324.18408	29.08980
1189	9.900	1013.54553	364.90051	1416.76147	-113.40065	400.87256	1304.37634	-1008.77588	380.44885	1295.69958	658.45422	502.40005	23.16617	-44.10138	268.68356	8.54574	-797.05273	586.50195	-9.40587	-1334.68896	326.60190	26.88899
1190	9.908	1010.83929	365.32318	1419.89673	-112.70514	401.58032	1304.58130	-1008.14520	380.63583	1298.91663	662.84143	503.34076	17.37277	-56.96759	269.61554	8.61272	-810.02271	587.98749	-9.07618	-1308.65320	329.18655	23.65173
1191	9.917	1008.15259	365.72028	1422.88635	-111.79491	402.45044	1304.90735	-1007.45667	380.89664	1301.96716	663.89838	504.98596	12.23001	-69.83548	270.58990	8.60451	-823.16711	590.09320	-8.38756	-1279.76758	331.68530	20.35041
1192	9.925	1005.51123	366.09979	1425.69995	-110.65675	403.48206	1305.35535	-1006.67572	381.20245	1304.84302	661.36401	507.16864	7.98571	-82.69882	271.61136	8.55501	-836.43860	592.65979	-7.39394	-1248.48340	333.80069	17.78938
1193	9.933	1002.95068	366.46182	1428.31250	-109.29770	404.66541	1305.91711	-1005.78333	381.49570	1307.51746	655.34949	509.47522	5.03009	-95.58286	272.63110	8.52444	-849.70337	595.03125	-6.45316	-1215.32080	335.42041	16.32652
1194	9.942	1000.51648	366.80341	1430.70520	-107.74289	405.98608	1306.57483	-1004.77637	381.70404	1309.95361	646.45343	511.38104	3.52842	-108.46033	273.57297	8.54943	-862.83533	596.71271	-5.87882	-1180.73450	336.59537	15.92518
1195	9.950	998.26208	367.12137	1432.86230	-106.02867	407.42230	1307.30627	-1003.69391	381.80133	1312.12524	635.54279	512.62299	3.11115	-121.21658	274.40381	8.61623	-875.83386	597.78729	-5.66632	-1145.09644	337.41727	16.35894
1196	9.958	996.24084	367.41394	1434.77075	-104.19696	408.94339	1308.09094	-1002.62427	381.86765	1314.04614	623.37921	513.42175	3.11500	-133.74353	275.13962	8.68353	-888.78833	598.58734	-5.64207	-1108.76318	337.98907	17.36094
1197	9.967	994.49084	367.67444	1436.42883	-102.29324	410.51581	1308.90979	-1001.65289	382.04767	1315.80249	610.54675	514.18555	3.08146	-146.01447	275.76895	8.74066	-901.77405	599.39923	-5.65298	-1072.10229	338.39957	18.70832
1198	9.975	993.01611	367.88718	1437.85388	-100.36159	412.11172	1309.74316	-1000.80664	382.43552	1317.52844	597.48615	515.06677	2.93487	-158.01637	276.29318	8.82680	-914.81262	600.52106	-5.57543	-1035.43042	338.62015	20.30982
1199	9.983	991.77216	368.04230	1439.08984	-98.43317	413.71375	1310.57520	-1000.05548	383.02924	1319.32422	584.40509	515.98779	2.78965	-169.71457	276.80045	8.97533	-927.88550	602.25256	-5.30518	-998.92706	338.53500	22.19895
1200	9.992	990.66211	368.15573	1440.21533	-96.51622	415.31512	1311.40039	-999.34985	383.75146	1321.19543	571.32642	516.89600	2.70416	-181.17667	277.35745	9.16987	-940.96759	604.54932	-4.85497	-962.58356	338.17657	24.33269
