# Supplementary material for: Novel Methods for Surface EMG Analysis and Exploration Based on Multi-Modal Gaussian Mixture Models
Source: PLoS One. 2016 Jun 30;11(6):e0157239. doi: 10.1371/journal.pone.0157239 (PMC4928879; doi:10.1371/journal.pone.0157239)
Supplement: S2 File — (ZIP) [file pone.0157239.s002.zip › Haf_horses_walk_data/Haf_h13_w3_emg.anc]

File_Type:	Analog R/C ASCII	Generation#:	2
Board_Type:	NI USB-6225	Polarity:	Bipolar
Trial_Name:	Susannew	Trial#:	3	Duration(Sec.):	9.999166	#Channels:	64
BitDepth:	16	PreciseRate:	1200.000000
Name	LDL	acc1x	acc1y	acc1z	GM1L	acc2x	acc2y	acc2z	GM2L	acc3x	acc3y	acc3z	GM3L	acc4x	acc4y	acc4z	LDR	acc5x	acc5y	acc5z	GM1R	acc6x	acc6y	acc6z	GM2R	acc7x	acc7y	acc7z	GM3R	acc8x	acc8y	acc8z	BLDL	acc9x	acc9y	acc9z	BGM1L	acc10x	acc10y	acc10z	BGM2L	acc11x	acc11y	acc11z	BGM3L	acc12x	acc12y	acc12z	BLDR
Rate	1200	1200	1200	1200	1200	1200	1200	1200	1200	1200	1200	1200	1200	1200	1200	1200	1200	1200	1200	1200	1200	1200	1200	1200	1200	1200	1200	1200	1200	1200	1200	1200	1200	1200	1200	1200	1200	1200	1200	1200	1200	1200	1200	1200	1200	1200	1200	1200	1200
Range	5000	5000	5000	5000	5000	5000	5000	5000	5000	5000	5000	5000	5000	5000	5000	5000	5000	5000	5000	5000	5000	5000	5000	5000	5000	5000	5000	5000	5000	5000	5000	5000	5000	5000	5000	5000	5000	5000	5000	5000	5000	5000	5000	5000	5000	5000	5000	5000	5000
0.000000	-228	1639	2076	-19363	-100	-8795	-3163	-10679	-205	-8617	-5457	-12745	-59	-8502	-5933	-11410	278	819	8653	-20213	695	-15742	8407	-14988	-204	-15219	7596	-11669	-42	-14562	8362	-7461	-151	-125	-122	-65	-66	-65	-111	38	-149	18	34	-76	-25	-57	84	-30	-1
0.000833	-213	1804	1980	-19385	-160	-8900	-3042	-10617	-268	-8744	-5348	-12718	-155	-8566	-5816	-11367	408	788	8545	-20172	230	-15833	8404	-15031	-190	-15270	7689	-11649	-69	-14585	8469	-7471	-150	-128	-122	-66	-65	-64	-110	37	-155	17	32	-78	-30	-59	91	-35	-6
0.001667	-198	1976	1900	-19405	-202	-9006	-2910	-10556	-139	-8860	-5237	-12680	-90	-8631	-5696	-11309	386	765	8448	-20123	-114	-15904	8412	-15074	-154	-15308	7791	-11635	-61	-14595	8582	-7499	-153	-127	-124	-66	-64	-42	-112	35	-153	16	34	-77	-21	-58	79	-33	-5
0.002500	-180	2155	1850	-19428	-125	-9104	-2773	-10510	-194	-8971	-5115	-12644	103	-8692	-5578	-11255	270	757	8361	-20064	-87	-15953	8425	-15119	-158	-15336	7899	-11637	40	-14606	8697	-7516	-149	-127	-124	-65	-63	-64	-109	38	-151	17	33	-76	-24	-60	82	-33	-7
0.003333	-147	2333	1814	-19458	-223	-9205	-2632	-10463	-174	-9074	-4991	-12601	50	-8744	-5455	-11193	-101	760	8277	-19997	-128	-15983	8450	-15171	-203	-15359	8007	-11650	-19	-14607	8814	-7553	-150	-128	-119	-64	-66	-69	-105	39	-152	18	35	-75	-21	-57	84	-28	-1
0.004167	-150	2508	1794	-19487	-207	-9295	-2492	-10427	-180	-9168	-4856	-12560	-117	-8799	-5340	-11133	450	775	8201	-19916	512	-15998	8483	-15224	-86	-15368	8117	-11682	-239	-14613	8932	-7606	-154	-125	-120	-61	-64	-62	-104	40	-150	15	33	-92	-19	-53	82	-29	-4
0.005000	-159	2703	1786	-19523	-206	-9385	-2353	-10403	-174	-9246	-4723	-12520	-174	-8846	-5225	-11066	679	807	8124	-19827	133	-15997	8518	-15288	-58	-15379	8228	-11727	-253	-14617	9049	-7657	-148	-125	-119	-64	-63	-59	-105	39	-153	16	35	-74	-19	-58	80	-29	0
0.005833	-128	2854	1779	-19566	-220	-9473	-2219	-10393	-113	-9318	-4587	-12482	-55	-8897	-5110	-10999	699	842	8048	-19708	-85	-15981	8563	-15353	-146	-15381	8339	-11787	-107	-14627	9166	-7766	-150	-132	-120	-63	-66	-59	-104	39	-151	17	32	-69	-22	-55	82	-29	-3
0.006667	-160	3016	1775	-19611	-185	-9556	-2092	-10391	-184	-9379	-4456	-12444	-151	-8939	-5000	-10926	698	898	7969	-19609	45	-15957	8613	-15428	-156	-15379	8445	-11864	-191	-14640	9279	-7878	-152	-128	-122	-67	-64	-60	-109	37	-159	17	29	-75	-25	-57	80	-33	-4
0.007500	-196	3170	1769	-19656	-87	-9636	-1970	-10403	-163	-9427	-4328	-12408	-316	-8980	-4888	-10855	600	959	7892	-19485	-30	-15918	8670	-15511	-139	-15367	8553	-11954	-346	-14654	9399	-8017	-152	-132	-126	-66	-63	-60	-104	38	-151	17	29	-74	-21	-56	79	-31	1
0.008333	-169	3310	1765	-19697	-19	-9713	-1866	-10420	-65	-9462	-4196	-12371	-233	-9015	-4775	-10781	916	1035	7817	-19343	47	-15869	8735	-15598	-177	-15351	8661	-12056	-212	-14674	9513	-8183	-136	-132	-126	-73	-65	-62	-109	36	-152	13	28	-78	-25	-58	81	-31	-4
0.009167	-164	3431	1751	-19735	-98	-9779	-1754	-10450	-67	-9487	-4070	-12337	-90	-9049	-4660	-10711	937	1118	7735	-19194	-144	-15813	8806	-15694	-197	-15332	8771	-12174	-223	-14696	9628	-8383	-153	-133	-125	-69	-65	-61	-105	38	-156	16	24	-76	-21	-57	81	-46	-7
0.010000	-145	3536	1734	-19768	-169	-9842	-1658	-10487	-137	-9505	-3950	-12303	-43	-9074	-4548	-10644	573	1210	7659	-19032	-93	-15747	8886	-15800	-128	-15304	8878	-12304	-309	-14721	9742	-8611	-151	-128	-121	-64	-63	-60	-105	40	-149	20	33	-77	-25	-55	81	-27	0
0.010833	-112	3628	1706	-19796	-141	-9900	-1562	-10527	-172	-9508	-3833	-12268	-136	-9094	-4434	-10582	852	1311	7577	-18868	-55	-15667	8975	-15907	-147	-15270	8991	-12440	-178	-14741	9857	-8866	-146	-126	-119	-63	-65	-56	-99	44	-148	22	27	-64	-22	-53	84	-27	3
0.011667	-107	3693	1671	-19808	-148	-9959	-1479	-10579	-135	-9508	-3722	-12238	-179	-9113	-4321	-10531	-33	1415	7492	-18701	-803	-15586	9067	-16030	-183	-15235	9095	-12590	-178	-14766	9968	-9161	-144	-126	-124	-66	-62	-57	-104	41	-151	18	32	-73	-22	-55	82	-28	0
0.012500	-113	3733	1620	-19818	-119	-10013	-1403	-10632	-33	-9507	-3621	-12209	-97	-9126	-4212	-10495	27	1519	7405	-18539	148	-15498	9163	-16168	-167	-15198	9203	-12744	-220	-14787	10077	-9481	-148	-126	-120	-65	-67	-59	-102	43	-154	18	34	-73	-22	-53	84	-27	-4
0.013333	-91	3758	1568	-19808	-73	-10062	-1328	-10680	-19	-9503	-3501	-12164	-210	-9134	-4099	-10470	126	1624	7323	-18376	-286	-15397	9264	-16294	-201	-15153	9316	-12907	-260	-14800	10185	-9823	-150	-125	-129	-65	-64	-57	-98	41	-154	21	35	-73	-24	-57	82	-31	-1
0.014167	-104	3765	1508	-19790	-35	-10110	-1264	-10741	-81	-9490	-3424	-12161	-182	-9140	-3994	-10466	-145	1728	7238	-18228	-353	-15296	9367	-16435	-125	-15103	9428	-13069	-452	-14800	10288	-10181	-151	-127	-122	-67	-61	-60	-108	55	-152	18	38	-74	-22	-60	84	-29	-3
0.015000	-138	3757	1441	-19758	-73	-10153	-1195	-10800	0	-9481	-3335	-12141	-198	-9144	-3894	-10477	-172	1826	7160	-18090	-243	-15185	9471	-16569	-113	-15052	9540	-13232	-359	-14791	10385	-10558	-151	-129	-124	-68	-63	-63	-108	37	-154	17	30	-77	-27	-62	79	-33	-3
0.015833	-112	3726	1367	-19719	-7	-10186	-1128	-10851	-1	-9468	-3245	-12123	-250	-9139	-3772	-10532	-154	1916	7087	-17987	-461	-15065	9577	-16705	-148	-14991	9662	-13383	-227	-14757	10483	-10913	-149	-127	-119	-68	-63	-60	-108	38	-150	20	35	-80	-19	-57	84	-32	-3
0.016667	-86	3687	1298	-19661	-49	-10209	-1051	-10895	23	-9447	-3159	-12106	-187	-9130	-3684	-10530	-679	1998	7015	-17855	-1050	-14938	9682	-16835	-164	-14924	9782	-13531	-256	-14704	10573	-11271	-149	-128	-120	-69	-63	-58	-105	38	-153	19	36	-75	-21	-55	81	-30	-4
0.017500	-76	3644	1226	-19598	-120	-10220	-971	-10939	57	-9420	-3072	-12091	-182	-9116	-3579	-10577	-405	2068	6952	-17766	-480	-14808	9778	-16957	-122	-14843	9908	-13663	-107	-14624	10656	-11608	-151	-124	-119	-66	-62	-56	-108	38	-154	20	43	-70	-23	-56	81	-30	-1
0.018333	-96	3595	1147	-19530	-43	-10225	-886	-10979	-9	-9396	-2960	-12083	-242	-9099	-3483	-10638	-122	2117	6895	-17698	-581	-14676	9868	-17064	-117	-14758	10031	-13777	-116	-14520	10752	-11916	-152	-125	-118	-64	-65	-58	-104	41	-151	19	36	-73	-24	-57	82	-30	-3
0.019167	-110	3542	1069	-19465	35	-10222	-794	-11013	-4	-9367	-2909	-12082	-59	-9080	-3384	-10699	-513	2161	6840	-17652	-540	-14545	9947	-17162	-193	-14662	10155	-13878	-259	-14388	10799	-12182	-149	-125	-118	-62	-61	-58	-109	42	-151	50	36	-85	-21	-56	79	-28	1
0.020000	-120	3514	995	-19398	-30	-10204	-703	-11042	2	-9336	-2829	-12088	338	-9057	-3289	-10770	-376	2165	6790	-17624	-144	-14411	10020	-17238	-196	-14553	10280	-13956	-322	-14230	10853	-12418	-151	-129	-125	-66	-62	-57	-107	41	-152	16	32	-75	-23	-58	79	-31	-1
0.020833	-156	3451	907	-19340	-65	-10172	-591	-11070	-60	-9297	-2756	-12101	218	-9031	-3193	-10834	-242	2157	6750	-17615	-176	-14280	10081	-17300	-96	-14434	10395	-14012	-188	-14042	10909	-12577	-151	-127	-124	-67	-65	-58	-115	38	-154	18	28	-77	-25	-58	78	-30	-1
0.021667	-185	3414	822	-19285	-42	-10128	-476	-11104	-132	-9255	-2684	-12118	-39	-9002	-3099	-10910	-147	2141	6711	-17621	47	-14153	10135	-17332	-76	-14302	10516	-14038	-97	-13825	10949	-12684	-152	-126	-111	-69	-63	-57	-107	38	-154	19	28	-75	-22	-60	80	-31	-5
0.022500	-187	3396	741	-19245	-51	-10074	-362	-11111	-99	-9207	-2619	-12149	81	-8972	-3005	-10972	-25	2105	6677	-17638	-61	-14031	10173	-17338	-90	-14157	10623	-14046	-117	-13586	10984	-12729	-152	-128	-122	-65	-64	-58	-107	39	-155	15	29	-77	-25	-58	82	-44	-4
0.023333	-190	3386	654	-19212	-38	-10003	-245	-11149	-34	-9156	-2553	-12207	158	-8940	-2910	-11036	-298	2051	6651	-17669	-130	-13917	10206	-17321	-103	-14001	10723	-14025	-219	-13327	11001	-12716	-154	-129	-125	-46	-65	-62	-111	35	-153	16	33	-76	-25	-60	77	-30	-5
0.024167	-206	3392	570	-19194	2	-9928	-132	-11139	-66	-9104	-2496	-12233	51	-8887	-2813	-11085	223	1992	6614	-17697	236	-13806	10234	-17275	-217	-13830	10814	-13983	-257	-13044	11028	-12634	-149	-128	-121	-64	-62	-59	-109	37	-152	20	33	-75	-23	-60	78	-29	0
0.025000	-225	3404	486	-19195	-63	-9838	-17	-11148	-109	-9043	-2441	-12280	-116	-8869	-2720	-11128	-52	1921	6610	-17730	-678	-13705	10252	-17199	-311	-13649	10892	-13918	-147	-12755	11039	-12494	-147	-128	-122	-68	-63	-61	-107	38	-152	17	34	-73	-23	-61	80	-30	0
0.025833	-211	3462	400	-19208	-45	-9743	89	-11154	-147	-8989	-2398	-12341	-35	-8836	-2624	-11161	-58	1844	6588	-17761	35	-13612	10265	-17097	-215	-13461	10956	-13834	-223	-12463	11044	-12297	-151	-125	-119	-63	-67	-61	-108	41	-147	19	34	-78	-27	-61	80	-27	0
0.026667	-183	3518	315	-19221	-23	-9644	190	-11160	-126	-8921	-2363	-12408	142	-8799	-2541	-11183	378	1764	6562	-17787	-133	-13519	10276	-16966	-128	-13263	11002	-13723	-206	-12160	11045	-12019	-151	-125	-107	-66	-65	-62	-112	39	-152	19	33	-75	-25	-57	80	-28	-3
0.027500	-198	3590	231	-19288	-87	-9536	277	-11167	-236	-8874	-2335	-12480	69	-8765	-2458	-11197	280	1689	6532	-17779	-547	-13429	10284	-16815	-150	-13063	11029	-13620	-217	-11864	11043	-11777	-148	-127	-122	-64	-65	-59	-107	40	-151	12	32	-75	-23	-60	78	-23	-4
0.028333	-190	3677	147	-19346	-68	-9429	350	-11167	-372	-8816	-2313	-12550	93	-8727	-2374	-11208	173	1609	6499	-17819	-687	-13344	10289	-16639	-201	-12854	11048	-13496	-234	-11570	11039	-11468	-151	-128	-121	-68	-65	-61	-109	38	-151	16	32	-77	-23	-56	84	-31	0
0.029167	-161	3772	72	-19418	32	-9317	416	-11170	-333	-8764	-2297	-12623	138	-8693	-2299	-11213	174	1538	6459	-17830	-697	-13254	10293	-16446	-224	-12638	11049	-13365	-131	-11299	11033	-11151	-152	-126	-119	-67	-64	-63	-79	39	-152	16	40	-76	-32	-58	78	-33	-5
0.030000	-180	3891	1	-19497	-132	-9204	493	-11168	-367	-8707	-2288	-12689	-4	-8657	-2222	-11210	-47	1479	6411	-17826	-1263	-13151	10299	-16234	-264	-12411	11040	-13235	-122	-11035	11036	-10818	-149	-127	-120	-65	-63	-62	-105	40	-150	16	34	-74	-22	-55	85	-29	-1
0.030833	-213	4012	-65	-19579	-373	-9085	509	-11159	-386	-8648	-2279	-12754	-48	-8618	-2153	-11206	30	1423	6349	-17820	-647	-13042	10304	-16006	-202	-12183	11017	-13099	-174	-10789	11035	-10496	-151	-126	-118	-66	-41	-58	-102	41	-151	25	37	-70	-26	-55	84	-30	-4
0.031667	-214	4140	-141	-19673	-420	-8932	540	-11154	-268	-8596	-2275	-12810	-85	-8590	-2098	-11197	388	1376	6278	-17817	-25	-12921	10306	-15777	-167	-11948	10982	-12970	39	-10565	11034	-10186	-153	-128	-119	-66	-65	-63	-109	35	-153	13	29	-78	-23	-59	81	-31	-6
0.032500	-223	4270	-178	-19768	-362	-8858	556	-11147	-204	-8537	-2278	-12857	-69	-8558	-2045	-11195	120	1335	6191	-17810	-223	-12784	10306	-15535	-222	-11701	10942	-12841	82	-10355	11036	-9891	-152	-129	-120	-67	-63	-61	-107	42	-154	16	36	-74	-22	-43	85	-29	-8
0.033333	-225	4416	-220	-19857	-262	-8744	573	-11126	-286	-8444	-2270	-12887	-65	-8524	-1995	-11189	5	1310	6102	-17802	-151	-12619	10306	-15289	-191	-11451	10895	-12720	-69	-10186	11042	-9622	-153	-129	-120	-67	-64	-61	-105	40	-153	15	34	-74	-19	-55	85	-27	0
0.034167	-210	4564	-258	-19946	-250	-8624	583	-11106	-225	-8403	-2265	-12906	-155	-8488	-1952	-11185	-79	1313	5996	-17802	-224	-12433	10300	-15044	-183	-11191	10843	-12607	0	-9987	11049	-9392	-148	-126	-122	-67	-63	-58	-103	42	-153	18	36	-72	-22	-57	86	-30	1
0.035000	-194	4712	-292	-20028	-252	-8508	587	-11083	-151	-8338	-2258	-12914	-156	-8457	-1920	-11184	-61	1279	5879	-17800	59	-12233	10289	-14803	-228	-10928	10788	-12496	-43	-9833	11056	-9196	-152	-127	-118	-65	-64	-58	-104	43	-152	20	35	-74	-23	-56	85	-30	0
0.035833	-179	4869	-326	-20105	-236	-8394	591	-11056	-130	-8262	-2243	-12908	-49	-8430	-1891	-11189	102	1280	5751	-17808	119	-11988	10274	-14569	-263	-10658	10731	-12395	-281	-9681	11063	-9036	-148	-125	-118	-67	-62	-58	-107	34	-149	18	36	-80	-19	-58	85	-29	-1
0.036667	-202	5034	-362	-20171	-212	-8281	591	-11028	-215	-8186	-2225	-12892	-51	-8399	-1868	-11197	-255	1279	5621	-17818	-17	-11727	10258	-14340	-262	-10381	10673	-12298	-266	-9549	11066	-8909	-147	-96	-117	-65	-63	-59	-101	41	-148	24	38	-73	-24	-57	85	-27	2
0.037500	-212	5207	-397	-20224	-75	-8173	596	-10994	-331	-8104	-2196	-12863	-229	-8367	-1849	-11208	-78	1290	5485	-17834	395	-11443	10235	-14122	-197	-10098	10610	-12208	-208	-9415	11065	-8818	-148	-122	-116	-65	-60	-59	-100	42	-169	23	33	-70	-19	-67	87	-27	0
0.038333	-199	5381	-441	-20253	-23	-8065	596	-10966	-241	-8024	-2165	-12832	-318	-8335	-1839	-11224	-199	1310	5346	-17851	-609	-11136	10208	-13918	-230	-9819	10546	-12121	-222	-9291	11052	-8758	-141	-124	-117	-62	-60	-56	-97	43	-148	22	37	-70	-18	-53	88	-28	0
0.039167	-197	5557	-496	-20302	-67	-7964	600	-10921	-170	-7945	-2126	-12792	-305	-8295	-1833	-11251	-612	1335	5226	-17870	-271	-10812	10178	-13729	-273	-9540	10479	-12038	-203	-9167	11040	-8723	-151	-124	-114	-63	-62	-58	-98	25	-152	23	37	-73	-21	-52	87	-28	1
0.040000	-158	5746	-562	-20320	56	-7869	604	-10890	-162	-7865	-2084	-12755	-256	-8282	-1834	-11280	-61	1369	5069	-17893	303	-10474	10139	-13558	-296	-9263	10403	-11964	-207	-9047	11009	-8712	-149	-127	-120	-67	-62	-62	-103	38	-154	17	33	-74	-23	-61	79	-32	-4
0.040833	-153	5935	-648	-20329	66	-7787	604	-10856	-49	-7796	-2038	-12716	-271	-8258	-1841	-11310	-289	1416	4935	-17912	-63	-10124	10104	-13396	-307	-8988	10333	-11884	-189	-8917	10975	-8711	-148	-131	-120	-63	-61	-59	-104	34	-150	17	34	-75	-18	-57	84	-30	-1
0.041667	-144	6134	-750	-20314	44	-7698	619	-10815	-146	-7716	-1985	-12672	-256	-8233	-1849	-11340	-395	1475	4812	-17924	-34	-9765	10069	-13251	-269	-8720	10256	-11810	-247	-8784	10948	-8725	-152	-126	-120	-65	-62	-58	-103	38	-150	18	34	-73	-22	-59	81	-31	-3
0.042500	-122	6333	-875	-20284	114	-7628	616	-10778	-187	-7655	-1934	-12636	-201	-8211	-1860	-11377	-215	1545	4692	-17929	573	-9392	10035	-13120	-240	-8463	10172	-11729	-150	-8644	10873	-8738	-151	-127	-119	-64	-63	-59	-103	39	-154	16	36	-74	-24	-55	85	-35	-4
0.043333	-111	6535	-1021	-20227	97	-7565	622	-10738	-73	-7597	-1886	-12602	-243	-8199	-1884	-11419	-406	1626	4582	-17926	153	-9049	10005	-12999	-313	-8214	10089	-11650	-84	-8503	10806	-8753	-149	-129	-115	-96	-66	-60	-102	42	-152	19	37	-76	-24	-55	84	-31	-6
0.044167	-122	6734	-1193	-20161	-34	-7509	624	-10715	-66	-7553	-1840	-12570	-357	-8188	-1907	-11460	-380	1717	4479	-17916	314	-8696	9972	-12893	-348	-7978	10002	-11574	-193	-8353	10733	-8767	-148	-124	-117	-62	-61	-42	-103	39	-159	18	32	-72	-21	-55	86	-25	0
0.045000	-178	6923	-1392	-20071	-1	-7464	622	-10687	-28	-7520	-1802	-12545	-258	-8188	-1943	-11507	72	1827	4382	-17893	643	-8358	9941	-12798	-219	-7754	9910	-11495	-143	-8205	10649	-8778	-148	-128	-121	-63	-60	-57	-99	43	-150	19	36	-74	-23	-55	85	-27	-1
0.045833	-206	7119	-1612	-19962	26	-7425	615	-10665	-30	-7502	-1781	-12526	-320	-8195	-1986	-11553	-413	1949	4291	-17862	-76	-8026	9913	-12719	-189	-7549	9816	-11417	-196	-8051	10559	-8781	-149	-127	-118	-62	-63	-58	-107	41	-159	19	34	-75	-23	-53	80	-29	0
0.046667	-204	7305	-1851	-19833	50	-7397	602	-10648	-97	-7493	-1765	-12510	-259	-8211	-2038	-11605	-574	2086	4206	-17823	68	-7712	9888	-12646	-224	-7353	9724	-11343	-245	-7895	10463	-8779	-150	-127	-118	-68	-64	-58	-102	43	-151	18	40	-77	-21	-57	82	-28	-1
0.047500	-197	7461	-2102	-19687	126	-7378	586	-10637	-25	-7498	-1767	-12500	-161	-8238	-2102	-11659	-291	2238	4133	-17778	110	-7417	9858	-12585	-250	-7176	9633	-11274	-178	-7745	10364	-8776	-148	-128	-120	-67	-65	-60	-92	41	-153	17	32	-78	-25	-57	80	-29	0
0.048333	-134	7615	-2365	-19527	94	-7366	562	-10637	-31	-7519	-1786	-12491	-194	-8277	-2174	-11711	-253	2399	4059	-17732	-238	-7142	9832	-12536	-258	-7017	9546	-11207	-216	-7599	10270	-8776	-158	-128	-122	-69	-68	-62	-107	36	-155	15	34	-81	-25	-59	80	-33	-6
0.049167	-132	7751	-2628	-19363	39	-7365	525	-10639	-161	-7550	-1821	-12489	-208	-8327	-2252	-11765	-183	2581	3998	-17670	-783	-6874	9809	-12492	-191	-6866	9466	-11149	-285	-7451	10184	-8763	-153	-130	-121	-66	-64	-51	-102	37	-153	17	35	-78	-23	-57	79	-33	-3
0.050000	-198	7880	-2877	-19187	116	-7360	489	-10645	-99	-7585	-1869	-12480	-286	-8389	-2339	-11820	-345	2780	3948	-17616	-1629	-6627	9784	-12457	-199	-6722	9387	-11093	-235	-7308	10095	-8759	-149	-128	-120	-66	-66	-60	-110	39	-151	17	36	-76	-21	-56	84	-35	-1
0.050833	-168	7997	-3116	-19004	181	-7358	443	-10678	77	-7627	-1934	-12481	-392	-8447	-2436	-11869	-316	2995	3905	-17557	-962	-6386	9760	-12423	-177	-6601	9340	-11052	-259	-7172	10017	-8760	-149	-112	-119	-57	-62	-57	-105	43	-153	23	37	-74	-22	-56	80	-31	1
0.051667	-189	8101	-3336	-18817	200	-7367	380	-10682	143	-7676	-2017	-12481	-200	-8544	-2541	-11919	-80	3226	3868	-17505	-1502	-6165	9727	-12402	-142	-6493	9281	-11024	-193	-7041	9944	-8757	-149	-125	-119	-66	-64	-58	-107	39	-153	20	37	-76	-19	-53	81	-32	0
0.052500	-219	8194	-3524	-18664	72	-7375	308	-10713	87	-7734	-2119	-12488	-120	-8639	-2658	-11972	-443	3475	3844	-17462	-1655	-5974	9697	-12392	-223	-6371	9247	-11011	-67	-6920	9882	-8795	-148	-128	-122	-64	-61	-57	-102	42	-150	19	35	-74	-19	-55	81	-31	0
0.053333	-174	8280	-3676	-18512	89	-7389	225	-10751	-19	-7790	-2235	-12497	-227	-8741	-2777	-12018	-107	3723	3834	-17421	-661	-5751	9658	-12391	-211	-6270	9219	-11012	-134	-6802	9833	-8837	-144	-129	-120	-63	-60	-60	-104	42	-150	20	37	-75	-21	-55	82	-29	0
0.054167	-174	8359	-3784	-18375	92	-7399	129	-10792	-108	-7846	-2364	-12508	-156	-8850	-2908	-12027	-131	3987	3833	-17391	-1002	-5554	9620	-12394	-180	-6170	9201	-11028	-113	-6690	9788	-8886	-153	-128	-118	-67	-59	-59	-104	38	-151	20	35	-75	-19	-55	80	-30	-1
0.055000	-193	8444	-3853	-18255	-3	-7411	21	-10846	-145	-7899	-2504	-12521	-325	-8960	-3038	-12089	-322	4262	3842	-17376	-948	-5366	9568	-12411	-194	-6073	9195	-11063	-101	-6588	9757	-8949	-148	-126	-121	-64	-61	-60	-104	39	-152	16	34	-74	-18	-56	81	-32	-1
0.055833	-195	8528	-3874	-18158	46	-7424	-95	-10901	-107	-7947	-2654	-12547	-607	-9075	-3176	-12110	-434	4542	3863	-17369	-559	-5188	9522	-12434	-182	-5973	9195	-11113	-70	-6483	9736	-9032	-149	-129	-124	-65	-64	-57	-104	40	-159	15	34	-76	-23	-56	81	-32	-5
0.056667	-161	8616	-3853	-18078	124	-7431	-216	-10963	-39	-7996	-2813	-12574	-830	-9182	-3314	-12117	-533	4829	3893	-17376	-725	-5009	9467	-12470	-187	-5869	9199	-11180	-52	-6380	9725	-9125	-149	-130	-125	-68	-63	-59	-110	34	-151	15	30	-78	-22	-59	79	-32	0
0.057500	-152	8723	-3786	-18019	27	-7435	-354	-11030	84	-8031	-2978	-12606	-935	-9288	-3454	-12113	-916	5119	3929	-17388	-609	-4834	9415	-12513	-169	-5756	9208	-11258	-150	-6268	9731	-9226	-146	-128	-122	-67	-60	-58	-109	40	-138	18	36	-74	-17	-68	80	-31	2
0.058333	-160	8841	-3679	-18000	26	-7433	-492	-11097	55	-8058	-3147	-12642	-833	-9377	-3595	-12090	-302	5404	3974	-17411	0	-4666	9359	-12563	-145	-5637	9216	-11366	-158	-6156	9749	-9334	-151	-128	-122	-66	-61	-58	-105	40	-152	18	32	-75	-22	-60	81	-28	3
0.059167	-170	8976	-3545	-17943	8	-7424	-635	-11165	16	-8077	-3318	-12682	-724	-9456	-3731	-12046	-165	5688	4018	-17445	-385	-4507	9300	-12624	-187	-5509	9218	-11458	-97	-6040	9771	-9449	-148	-125	-119	-70	-65	-62	-121	40	-150	18	35	-74	-19	-56	84	-30	1
0.060000	-159	9121	-3390	-17927	-40	-7408	-786	-11237	77	-8088	-3495	-12729	-621	-9519	-3874	-11995	-469	5962	4067	-17487	-72	-4348	9242	-12707	-269	-5374	9214	-11582	-101	-5914	9800	-9561	-145	-128	-125	-67	-63	-61	-107	39	-148	17	29	-79	-25	-65	80	-29	-1
0.060833	-170	9282	-3222	-17916	2	-7386	-936	-11312	129	-8086	-3680	-12775	-506	-9560	-4014	-11920	-501	6228	4107	-17533	170	-4202	9183	-12778	-265	-5231	9199	-11709	-119	-5779	9833	-9675	-149	-129	-115	-67	-56	-64	-112	39	-166	15	33	-76	-22	-59	77	-31	-3
0.061667	-190	9456	-3046	-17908	5	-7351	-1083	-11384	108	-8077	-3852	-12829	-524	-9582	-4152	-11826	-409	6486	4146	-17576	-22	-4054	9135	-12868	-251	-5079	9175	-11849	-72	-5632	9875	-9780	-149	-129	-120	-66	-63	-61	-107	38	-154	17	33	-76	-22	-60	79	-35	-3
0.062500	-201	9645	-2887	-17911	-75	-7302	-1235	-11453	-35	-8052	-4028	-12878	-551	-9569	-4289	-11714	-83	6733	4176	-17617	-74	-3917	9088	-12960	-270	-4913	9138	-11989	9	-5474	9922	-9876	-148	-126	-119	-66	-61	-59	-105	36	-152	35	35	-100	-23	-58	81	-28	0
0.063333	-184	9846	-2739	-17910	-42	-7239	-1386	-11520	-46	-8010	-4203	-12929	-257	-9529	-4427	-11589	-199	6962	4201	-17652	-231	-3786	9047	-13059	-254	-4743	9087	-12139	32	-5308	9965	-9956	-151	-129	-118	-62	-64	-61	-103	38	-151	16	35	-76	-21	-57	82	-31	-1
0.064167	-146	10041	-2625	-17916	-56	-7166	-1538	-11586	-144	-7956	-4380	-12981	-294	-9460	-4560	-11451	-334	7183	4209	-17675	351	-3661	9007	-13167	-101	-4569	9027	-12293	-63	-5130	10011	-10036	-147	-127	-121	-65	-64	-60	-103	40	-150	12	33	-76	-21	-58	84	-29	0
0.065000	-158	10236	-2545	-17925	-43	-7077	-1693	-11644	-438	-7888	-4549	-13033	-323	-9363	-4699	-11308	-74	7387	4203	-17683	228	-3543	8977	-13277	53	-4392	8957	-12452	-171	-4949	10046	-10105	-151	-134	-119	-66	-63	-62	-107	39	-151	15	33	-76	-21	-59	81	-31	-6
0.065833	-166	10426	-2510	-17938	-124	-6977	-1851	-11706	-452	-7807	-4716	-13072	-180	-9235	-4834	-11154	-672	7579	4186	-17675	-133	-3426	8958	-13393	-124	-4214	8868	-12611	-139	-4760	10082	-10154	-147	-128	-118	-66	-61	-63	-108	39	-153	13	33	-74	-22	-60	81	-30	1
0.066667	-181	10609	-2522	-17953	-72	-6860	-2008	-11755	-286	-7703	-4872	-13115	-82	-9075	-4974	-10998	-260	7760	4156	-17645	613	-3315	8942	-13500	-256	-4032	8777	-12769	-119	-4544	10111	-10195	-150	-128	-120	-67	-64	-64	-104	40	-153	17	34	-75	-26	-57	84	-29	-3
0.067500	-158	10773	-2581	-17975	-47	-6726	-2166	-11798	-277	-7587	-5026	-13147	-23	-8886	-5110	-10840	-229	7931	4110	-17596	135	-3208	8934	-13618	-311	-3858	8679	-12928	-187	-4369	10131	-10222	-148	-127	-118	-68	-62	-62	-107	40	-149	11	29	-82	-26	-59	81	-29	1
0.068333	-153	10912	-2695	-18013	-35	-6581	-2331	-11842	-296	-7452	-5171	-13177	5	-8673	-5247	-10690	-189	8088	4038	-17527	266	-3099	8935	-13733	-443	-3685	8577	-13081	-183	-4173	10148	-10234	-147	-129	-118	-66	-64	-62	-105	40	-150	13	33	-75	-21	-59	81	-30	-3
0.069167	-173	11023	-2852	-18061	-49	-6425	-2501	-11876	-170	-7299	-5311	-13194	15	-8437	-5377	-10547	-108	8233	3954	-17428	78	-2989	8943	-13849	-535	-3522	8476	-13235	-231	-3977	10147	-10230	-151	-129	-120	-69	-58	-59	-108	41	-153	16	33	-75	-23	-60	80	-30	-8
0.070000	-148	11096	-3052	-18127	3	-6256	-2668	-11907	-127	-7130	-5435	-13193	118	-8177	-5517	-10413	-150	8370	3851	-17311	-331	-2874	8959	-13969	-514	-3358	8380	-13380	-289	-3783	10143	-10210	-149	-125	-118	-65	-61	-59	-108	38	-152	18	36	-73	-6	-57	85	-29	0
0.070833	-145	11145	-3285	-18210	-30	-6071	-2834	-11941	-117	-6951	-5551	-13175	25	-7904	-5648	-10291	-501	8496	3727	-17179	-323	-2748	8983	-14086	-438	-3205	8287	-13521	-281	-3595	10132	-10195	-149	-126	-117	-62	-74	-68	-100	44	-149	17	37	-73	-21	-57	81	-29	3
0.071667	-166	11143	-3552	-18338	-44	-5879	-3008	-11950	-94	-6762	-5657	-13167	-83	-7619	-5779	-10184	84	8603	3582	-17026	625	-2623	9013	-14206	-408	-3064	8203	-13662	-212	-3415	10116	-10129	-147	-127	-119	-60	-63	-58	-104	42	-148	20	34	-73	-21	-58	82	-31	0
0.072500	-183	11097	-3834	-18442	-32	-5682	-3174	-11963	-73	-6563	-5752	-13135	-126	-7317	-5906	-10097	452	8705	3416	-16867	470	-2487	9052	-14333	-401	-2930	8127	-13793	-161	-3234	10095	-10069	-151	-126	-117	-62	-63	-55	-101	42	-150	18	30	-76	-15	-57	84	-33	-1
0.073333	-164	11010	-4129	-18583	-9	-5477	-3340	-11978	70	-6356	-5840	-13088	-82	-7032	-6027	-10024	144	8788	3221	-16703	398	-2341	9094	-14462	-370	-2811	8066	-13925	-177	-3063	10069	-9978	-148	-130	-120	-62	-62	-59	-103	39	-152	12	34	-75	-19	-59	82	-30	0
0.074167	-139	10881	-4428	-18744	-19	-5270	-3503	-11984	89	-6123	-5918	-13027	-120	-6735	-6142	-9978	216	8864	3014	-16536	600	-2189	9147	-14594	-340	-2680	8013	-14038	-146	-2891	10046	-9881	-152	-128	-119	-62	-61	-98	-107	41	-151	20	35	-77	-19	-56	84	-31	-1
0.075000	-200	10717	-4715	-18908	-57	-5059	-3658	-11984	33	-5930	-5981	-12948	-182	-6443	-6250	-9927	377	8929	2780	-16374	538	-2025	9207	-14733	-423	-2567	7975	-14150	-171	-2719	10023	-9765	-149	-126	-119	-63	-63	-58	-102	40	-151	17	33	-77	-23	-56	84	-30	3
0.075833	-199	10512	-4996	-19078	-136	-4846	-3810	-11982	181	-5712	-6037	-12839	-96	-6161	-6352	-9902	466	8985	2531	-16224	557	-1855	9273	-14886	-403	-2453	7955	-14250	-225	-2547	10002	-9627	-148	-129	-148	-67	-62	-58	-102	40	-153	22	35	-77	-22	-58	81	-31	-4
0.076667	-182	10265	-5247	-19247	-119	-4634	-3949	-11975	227	-5504	-6092	-12759	-17	-5886	-6448	-9888	298	9034	2268	-16088	491	-1672	9346	-15043	-310	-2339	7946	-14352	-168	-2363	9990	-9468	-146	-127	-119	-63	-63	-58	-102	42	-152	16	33	-77	-25	-59	84	-29	1
0.077500	-222	10016	-5473	-19404	-113	-4431	-4081	-11963	184	-5300	-6120	-12642	-12	-5622	-6522	-9890	129	9072	1990	-15979	1043	-1486	9434	-15212	-296	-2235	7957	-14426	-173	-2177	9981	-9294	-149	-127	-119	-64	-61	-64	-101	22	-155	20	36	-74	-23	-57	84	-30	0
0.078333	-208	9734	-5668	-19540	-77	-4236	-4208	-11949	143	-5102	-6190	-12523	0	-5377	-6632	-9897	561	9111	1709	-15896	2424	-1293	9531	-15392	-276	-2122	7984	-14499	-195	-1977	9987	-9106	-147	-124	-118	-61	-61	-57	-104	40	-149	17	37	-74	-22	-59	80	-30	-6
0.079167	-161	9441	-5832	-19651	-68	-4047	-4330	-11934	173	-4914	-6242	-12412	-133	-5148	-6719	-9917	7	9144	1422	-15846	2437	-1104	9632	-15583	-306	-2008	8019	-14567	-266	-1763	9999	-8897	-146	-122	-118	-60	-60	-61	-105	23	-149	18	37	-75	-23	-56	84	-29	0
0.080000	-171	9144	-5959	-19731	-131	-3876	-4443	-11909	172	-4738	-6299	-12267	-136	-4939	-6810	-9943	147	9173	1169	-15826	2653	-909	9747	-15789	-283	-1898	8074	-14630	-174	-1536	10018	-8682	-147	-125	-118	-67	-63	-58	-105	39	-152	18	34	-82	-22	-59	80	-32	1
0.080833	-134	8846	-6060	-19776	-120	-3717	-4557	-11883	167	-4573	-6366	-12141	7	-4746	-6899	-9976	178	9202	848	-15846	2105	-721	9864	-16016	-185	-1778	8139	-14684	-99	-1290	10052	-8456	-151	-130	-113	-68	-56	-63	-108	36	-156	18	35	-76	-23	-59	79	-33	-1
0.081667	-128	8559	-6125	-19769	-90	-3571	-4661	-11854	226	-4425	-6440	-12015	-31	-4572	-6994	-10017	-108	9234	580	-15897	1729	-537	9996	-16252	-121	-1650	8218	-14745	-115	-1027	10091	-8222	-151	-130	-125	-68	-66	-62	-110	34	-153	13	33	-79	-25	-62	76	-36	-5
0.082500	-165	8292	-6163	-19724	-144	-3442	-4769	-11816	167	-4288	-6527	-11889	-61	-4407	-7089	-10051	-53	9267	332	-15977	1310	-353	10135	-16492	-90	-1511	8320	-14776	-39	-739	10149	-7978	-151	-127	-120	-64	-62	-66	-105	38	-153	18	36	-76	-26	-59	81	-29	-3
0.083333	-168	8052	-6171	-19628	9	-3328	-4868	-11765	82	-4160	-6623	-11770	-60	-4271	-7196	-10089	-102	9306	116	-16085	1010	-177	10288	-16750	6	-1367	8431	-14816	-22	-436	10209	-7739	-151	-128	-119	-67	-62	-59	-105	38	-153	18	33	-76	-22	-55	81	-28	-18
0.084167	-133	7847	-6158	-19489	-35	-3222	-4973	-11706	72	-4040	-6739	-11658	-85	-4143	-7307	-10127	-645	9350	-73	-16219	296	-12	10444	-17025	64	-1207	8555	-14854	-129	-112	10280	-7494	-152	-126	-120	-64	-59	-58	-107	41	-150	16	36	-75	-19	-57	84	-28	0
0.085000	-143	7673	-6133	-19312	-137	-3136	-5087	-11640	94	-3940	-6867	-11561	-143	-4037	-7435	-10163	-495	9393	-219	-16374	588	144	10604	-17305	121	-1037	8697	-14894	-100	216	10356	-7262	-150	-127	-119	-66	-60	-59	-102	40	-150	20	37	-74	-19	-59	85	-26	-10
0.085833	-155	7547	-6091	-19100	-60	-3071	-5203	-11562	71	-3856	-7014	-11474	-101	-3945	-7574	-10201	52	9440	-338	-16543	458	290	10775	-17601	112	-854	8848	-14938	-101	554	10436	-7038	-152	-128	-120	-64	-67	-59	-102	40	-152	18	37	-76	-23	-56	82	-25	0
0.086667	-126	7458	-6052	-18863	-86	-3011	-5321	-11477	95	-3773	-7169	-11400	104	-3868	-7723	-10235	51	9490	-407	-16720	176	425	10945	-17902	242	-661	8996	-14980	-119	902	10518	-6821	-149	-127	-121	-65	-62	-61	-103	41	-149	19	37	-74	-19	-59	85	-28	1
0.087500	-131	7415	-5987	-18606	-119	-2967	-5450	-11382	89	-3703	-7339	-11338	268	-3805	-7885	-10271	145	9541	-430	-16897	-34	554	11110	-18213	321	-443	9185	-15027	-204	1253	10602	-6622	-152	-126	-119	-66	-63	-59	-103	42	-152	21	34	-76	-24	-56	85	-27	-4
0.088333	-169	7417	-5935	-18342	-65	-2932	-5580	-11278	10	-3641	-7517	-11285	178	-3758	-8058	-10306	136	9595	-414	-17078	-348	680	11271	-18528	258	-204	9376	-15071	-337	1599	10686	-6436	-150	-127	-122	-64	-66	-59	-104	42	-152	19	32	-75	-22	-58	80	-27	0
0.089167	-138	7460	-5882	-18071	-87	-2900	-5722	-11164	20	-3588	-7710	-11251	60	-3721	-8221	-10340	-42	9649	-352	-17251	-453	798	11431	-18848	328	45	9565	-15123	-389	1940	10767	-6273	-154	-125	-122	-66	-63	-60	-107	39	-150	17	33	-75	-24	-59	82	-29	0
0.090000	-120	7539	-5839	-17810	-101	-2875	-5864	-11046	-19	-3540	-7895	-11223	129	-3701	-8445	-10375	-165	9699	-262	-17422	-750	916	11583	-19178	329	320	9765	-15167	-325	2275	10851	-6125	-153	-130	-125	-66	-65	-63	-105	40	-154	16	33	-82	-24	-58	73	-31	5
0.090833	-143	7651	-5812	-17556	-64	-2855	-6009	-10921	-51	-3500	-8083	-11202	137	-3690	-8648	-10412	-436	9762	-127	-17574	-672	1043	11728	-19494	300	620	9971	-15204	-378	2595	10929	-5993	-147	-125	-103	-63	-61	-58	-108	44	-148	19	35	-74	-21	-58	79	-27	1
0.091667	-142	7797	-5765	-17324	-70	-2814	-6150	-10792	-104	-3455	-8271	-11189	44	-3686	-8864	-10447	92	9824	23	-17724	-361	1167	11854	-19820	337	921	10174	-15235	-501	2901	10998	-5883	-150	-128	-120	-66	-63	-62	-108	41	-149	18	35	-74	-22	-57	82	-47	1
0.092500	-125	7960	-5745	-17115	-39	-2783	-6291	-10669	-128	-3422	-8464	-11184	79	-3700	-9087	-10489	-12	9886	199	-17864	-1454	1307	11969	-20138	265	1269	10378	-15261	-492	3195	11069	-5792	-147	-126	-120	-66	-62	-35	-105	42	-149	19	36	-74	-19	-57	80	-29	1
0.093333	-96	8080	-5735	-16941	-50	-2746	-6429	-10552	7	-3393	-8635	-11190	138	-3714	-9310	-10532	-104	9949	381	-17998	-780	1455	12069	-20450	293	1629	10581	-15271	-424	3466	11138	-5718	-151	-126	-121	-63	-63	-57	-107	40	-151	19	37	-73	-19	-51	96	-28	1
0.094167	-152	8312	-5735	-16800	-113	-2697	-6561	-10437	-65	-3375	-8802	-11199	205	-3742	-9538	-10580	115	10014	566	-18126	-847	1615	12143	-20751	317	2008	10780	-15281	-400	3719	11199	-5689	-150	-124	-122	-64	-62	-56	-108	39	-150	18	35	-74	-17	-57	78	-31	0
0.095000	-171	8492	-5753	-16695	-100	-2648	-6687	-10335	-126	-3345	-8963	-11211	74	-3772	-9772	-10631	-67	10082	746	-18253	-1124	1786	12203	-21045	312	2399	10971	-15241	-384	3948	11260	-5626	-147	-128	-121	-62	-59	-61	-108	41	-150	18	33	-73	-22	-58	84	-30	0
0.095833	-95	8659	-5776	-16621	-90	-2584	-6811	-10241	-32	-3320	-9112	-11228	-128	-3814	-9984	-10685	-92	10151	920	-18386	-757	1976	12246	-21316	347	2808	11157	-15196	-270	4157	11318	-5598	-159	-131	-121	-62	-63	-58	-105	43	-151	19	34	-74	-24	-57	84	-30	-1
0.096667	-85	8819	-5806	-16583	-12	-2521	-6914	-10163	-48	-3299	-9249	-11248	-56	-3850	-10198	-10742	-83	10220	1075	-18520	-394	2178	12275	-21564	337	3224	11339	-15121	-206	4349	11375	-5576	-148	-125	-119	-63	-60	-57	-105	44	-147	18	32	-74	-22	-53	81	-28	0
0.097500	-125	8951	-5844	-16553	-55	-2449	-7023	-10097	-153	-3274	-9377	-11269	-23	-3889	-10402	-10804	-302	10287	1206	-18660	-1023	2388	12288	-21788	212	3645	11515	-15019	-104	4514	11428	-5562	-152	-166	-124	-64	-60	-57	-107	41	-150	18	34	-75	-21	-57	79	-28	0
0.098333	-116	9060	-5880	-16603	-158	-2368	-7118	-10050	-305	-3248	-9501	-11297	-132	-3927	-10593	-10873	-336	10350	1314	-18809	-515	2601	12284	-21985	210	4067	11684	-14889	-86	4659	11481	-5553	-148	-130	-120	-66	-59	-65	-109	41	-153	2	30	-78	-23	-58	67	-32	-1
0.099167	-111	9137	-5921	-16655	-60	-2292	-7209	-10014	-251	-3217	-9615	-11326	-189	-3957	-10773	-10935	-27	10408	1399	-18967	-212	2830	12271	-22142	244	4494	11856	-14725	-95	4786	11538	-5536	-149	-124	-121	-65	-63	-62	-107	41	-150	17	35	-74	-21	-57	81	-29	0
0.100000	-105	9189	-5959	-16728	-34	-2216	-7295	-9994	-122	-3182	-9723	-11358	-90	-3982	-10932	-10998	-187	10454	1472	-19131	-576	3059	12246	-22268	69	4908	12016	-14543	-115	4891	11589	-5526	-149	-130	-121	-68	-56	-62	-109	37	-150	15	30	-83	-23	-60	78	-32	0
0.100833	-122	9210	-6000	-16819	-69	-2133	-7379	-9986	-173	-3140	-9827	-11395	-126	-3996	-11076	-11066	-83	10490	1491	-19302	-259	3282	12217	-22349	-48	5312	12175	-14326	-113	4979	11643	-5508	-152	-131	-126	-73	-66	-64	-109	36	-154	12	33	-82	-25	-60	77	-32	0
0.101667	-78	9192	-6032	-16923	-87	-2060	-7458	-9994	-248	-3096	-9926	-11441	-265	-4003	-11202	-11130	91	10513	1514	-19463	-232	3501	12177	-22383	-91	5699	12337	-14077	-33	5049	11691	-5482	-151	-130	-125	-68	-66	-65	-108	37	-153	16	30	-80	-28	-63	77	-26	-5
0.102500	-95	9156	-6059	-17032	3	-1989	-7555	-10003	-301	-3045	-10021	-11485	-188	-3994	-11312	-11189	181	10512	1516	-19613	-504	3711	12136	-22367	-151	6065	12493	-13801	-66	5113	11739	-5454	-147	-128	-121	-68	-66	-63	-109	38	-152	16	33	-79	-23	-61	79	-31	0
0.103333	-139	9077	-6088	-17141	-8	-1927	-7610	-10024	-349	-2990	-10117	-11541	4	-3975	-11398	-11242	425	10490	1509	-19749	-658	3912	12097	-22295	-204	6410	12646	-13504	-101	5156	11784	-5412	-151	-129	-125	-66	-62	-60	-108	37	-151	-5	33	-77	-22	-61	78	-32	0
0.104167	-101	8977	-6114	-17248	0	-1872	-7688	-10051	-252	-2930	-10209	-11603	172	-3944	-11469	-11289	0	10440	1501	-19853	-830	4091	12052	-22170	-254	6732	12804	-13183	-94	5192	11826	-5371	-150	-128	-121	-68	-65	-63	-110	38	-150	16	35	-79	-22	-59	80	-31	4
0.105000	-60	8854	-6140	-17344	-6	-1809	-7762	-10067	-162	-2870	-10290	-11675	144	-3903	-11526	-11325	130	10359	1491	-19919	-568	4254	12010	-21985	-306	7020	12943	-12846	-86	5215	11854	-5321	-146	-128	-121	-65	-61	-64	-107	39	-149	18	35	-76	-23	-62	79	-31	0
0.105833	-81	8707	-6165	-17431	-49	-1797	-7840	-10108	-132	-2809	-10385	-11756	86	-3854	-11565	-11350	254	10247	1484	-19945	-1442	4392	11960	-21744	-337	7280	13077	-12501	-31	5240	11879	-5280	-150	-127	-120	-67	-63	-62	-110	35	-150	16	34	-78	-19	-58	81	-29	1
0.106667	-118	8542	-6196	-17495	-93	-1771	-7913	-10138	-265	-2753	-10468	-11843	28	-3801	-11598	-11368	-74	10097	1487	-19916	-1075	4507	11919	-21446	-297	7505	13200	-12144	-108	5254	11890	-5243	-152	-131	-121	-70	-79	-63	-115	37	-152	15	41	-81	-26	-62	79	-35	-4
0.107500	-93	8335	-6230	-17546	6	-1762	-7987	-10172	-375	-2700	-10549	-11938	-174	-3738	-11616	-11375	179	9923	1502	-19830	-644	4597	11868	-21110	-456	7700	13307	-11776	-122	5272	11895	-5203	-152	-128	-122	-66	-64	-65	-110	36	-154	16	33	-78	-27	-59	80	-33	0
0.108333	-86	8179	-6265	-17562	71	-1758	-8049	-10194	-214	-2647	-10617	-12032	-345	-3674	-11626	-11357	58	9718	1528	-19684	-862	4668	11817	-20672	-550	7864	13402	-11407	43	5287	11893	-5177	-153	-129	-125	-67	-64	-56	-109	38	-151	17	32	-83	-21	-59	80	-32	-5
0.109167	-172	7985	-6293	-17555	-14	-1763	-8110	-10217	-66	-2604	-10678	-12137	-253	-3605	-11630	-11338	-57	9485	1563	-19479	-758	4713	11756	-20214	-559	7975	13469	-11032	-14	5314	11886	-5161	-151	-131	-122	-68	-65	-60	-108	39	-155	11	32	-77	-24	-58	81	-31	-6
0.110000	-185	7789	-6352	-17521	35	-1780	-8162	-10238	-76	-2570	-10725	-12238	-82	-3540	-11629	-11305	-1	9228	1606	-19218	-642	4737	11683	-19673	-531	8098	13515	-10658	-184	5340	11870	-5165	-159	-129	-122	-68	-62	-59	-112	40	-150	21	34	-77	-21	-57	82	-31	0
0.110833	-134	7598	-6396	-17454	116	-1803	-8203	-10259	-44	-2540	-10762	-12339	-148	-3480	-11627	-11260	-173	8958	1643	-18888	-1048	4745	11596	-19093	-475	8169	13525	-10290	-127	5378	11850	-5184	-148	-126	-118	-68	-61	-57	-103	43	-149	20	30	-75	-17	-64	82	-30	3
0.111667	-134	7402	-6449	-17358	75	-1835	-8232	-10278	-57	-2523	-10798	-12436	-172	-3432	-11627	-11206	-284	8672	1687	-18557	-529	4726	11495	-18463	-449	8213	13502	-9922	-258	5427	11825	-5230	-149	-128	-122	-64	-64	-58	-104	43	-146	11	35	-75	-21	-55	82	-29	0
0.112500	-99	7215	-6499	-17231	-9	-1872	-8251	-10303	-135	-2521	-10808	-12526	-56	-3383	-11626	-11145	44	8384	1713	-18181	68	4694	11372	-17796	-430	8225	13432	-9563	-254	5498	11804	-5299	-148	-129	-119	-64	-62	-56	-104	43	-150	18	35	-76	-24	-55	84	-28	-1
0.113333	-61	7028	-6546	-17080	-114	-1918	-8259	-10327	-75	-2530	-10813	-12601	-28	-3346	-11630	-11078	-366	8097	1722	-17787	-456	4651	11231	-17089	-420	8215	13340	-9204	-149	5565	11779	-5396	-148	-128	-120	-66	-60	-79	-108	39	-148	20	37	-68	-21	-55	82	-30	0
0.114167	-101	6853	-6590	-16902	-104	-1969	-8252	-10359	-46	-2551	-10811	-12671	-11	-3322	-11632	-11014	-477	7820	1703	-17396	-353	4596	11061	-16344	-409	8174	13186	-8857	-153	5649	11759	-5515	-150	-126	-122	-68	-65	-59	-103	41	-151	19	34	-77	-25	-44	80	-27	0
0.115000	-138	6682	-6624	-16710	-96	-2027	-8233	-10393	-51	-2594	-10795	-12724	-47	-3312	-11642	-10948	-351	7555	1658	-17024	-235	4528	10876	-15575	-412	8112	13004	-8514	-207	5743	11733	-5665	-154	-130	-124	-70	-66	-68	-107	38	-153	17	33	-80	-26	-60	80	-31	0
0.115833	-137	6514	-6650	-16493	-77	-2084	-8204	-10437	45	-2633	-10769	-12763	-88	-3307	-11649	-10881	-512	7315	1580	-16678	-313	4466	10681	-14786	-370	8028	12775	-8180	-289	5852	11738	-5838	-149	-128	-122	-68	-62	-59	-104	41	-148	19	35	-75	-21	-58	78	-31	1
0.116667	-115	6354	-6659	-16265	-66	-2146	-8155	-10479	27	-2688	-10727	-12784	-102	-3321	-11657	-10812	-514	7105	1471	-16370	-328	4399	10453	-13982	-397	7922	12502	-7850	-158	5968	11744	-6036	-151	-128	-120	-65	-87	-62	-102	41	-150	18	36	-76	-24	-57	81	-28	1
0.117500	-135	6218	-6653	-16030	-47	-2211	-8096	-10522	7	-2755	-10679	-12790	-22	-3326	-11665	-10752	-734	6919	1330	-16121	-302	4336	10219	-13171	-380	7797	12183	-7531	-69	6114	11752	-6257	-147	-128	-121	-67	-59	-60	-104	42	-151	22	33	-76	-24	-57	81	-43	0
0.118333	-134	6032	-6633	-15800	-79	-2282	-8032	-10571	-32	-2836	-10621	-12785	-141	-3353	-11671	-10693	-551	6767	1152	-15939	231	4275	9973	-12375	-353	7646	11828	-7220	-167	6212	11773	-6498	-146	-125	-120	-67	-62	-58	-102	34	-151	19	37	-73	-19	-56	81	-26	2
0.119167	-95	5868	-6594	-15570	-84	-2355	-7959	-10623	-38	-2929	-10553	-12764	-183	-3389	-11682	-10643	-134	6649	950	-15824	-474	4222	9720	-11575	-441	7468	11441	-6918	-271	6330	11798	-6759	-148	-126	-119	-62	-59	-56	-103	40	-149	21	35	-74	-19	-56	87	-27	0
0.120000	-159	5694	-6553	-15352	-135	-2450	-7886	-10677	-40	-3035	-10471	-12734	-213	-3437	-11689	-10600	-325	6561	724	-15782	-608	4160	9463	-10805	-376	7288	11018	-6631	-149	6440	11823	-7033	-146	-127	-121	-66	-62	-59	-108	39	-151	19	34	-76	-23	-58	81	-26	0
0.120833	-180	5518	-6494	-15153	-58	-2519	-7813	-10722	-45	-3147	-10404	-12700	-258	-3493	-11696	-10560	-172	6494	484	-15815	210	4109	9213	-10054	-263	7079	10575	-6356	-166	6532	11851	-7322	-150	-130	-121	-67	-64	-62	-108	41	-150	17	35	-80	-23	-57	79	-28	-1
0.121667	-128	5329	-6422	-14973	-93	-2609	-7728	-10768	-17	-3267	-10297	-12656	-138	-3572	-11698	-10516	-203	6467	243	-15918	5	4064	8971	-9333	-241	6853	10116	-6095	-270	6615	11871	-7617	-149	-121	-120	-68	-61	-59	-108	33	-150	15	30	-77	-19	-57	82	-30	0
0.122500	-95	5131	-6345	-14817	-137	-2695	-7663	-10810	-72	-3393	-10235	-12606	-273	-3620	-11691	-10481	-144	6452	8	-16076	-67	4020	8740	-8654	-279	6614	9650	-5850	-285	6667	11884	-7920	-152	-130	-125	-67	-63	-61	-104	40	-151	13	34	-78	-21	-55	82	-29	-3
0.123333	-134	4912	-6260	-14692	-117	-2795	-7594	-10850	-185	-3534	-10149	-12556	-342	-3696	-11679	-10436	-134	6449	-208	-16282	106	3972	8521	-8022	-259	6348	9174	-5622	-246	6695	11880	-8229	-154	-130	-124	-61	-62	-60	-108	34	-152	11	41	-82	-25	-59	80	-32	0
0.124167	-155	4683	-6172	-14597	185	-2895	-7532	-10886	-190	-3669	-10058	-12506	-56	-3773	-11657	-10390	-109	6462	-396	-16526	-162	3926	8323	-7424	-177	6063	8711	-5414	-279	6694	11859	-8536	-151	-130	-124	-67	-61	-60	-107	39	-150	15	33	-74	-21	-58	85	-29	0
0.125000	-171	4443	-6081	-14534	355	-3001	-7471	-10911	-194	-3812	-9969	-12453	47	-3855	-11622	-10332	-389	6474	-547	-16789	-363	3869	8145	-6882	-210	5783	8262	-5230	-195	6659	11814	-8844	-173	-131	-125	-65	-59	-61	-109	39	-151	13	32	-80	-23	-58	84	-30	0
0.125833	-139	4184	-5999	-14504	270	-3109	-7410	-10937	-149	-3953	-9881	-12400	71	-3944	-11580	-10269	-150	6479	-658	-17068	-6	3801	7984	-6391	-167	5483	7833	-5067	-56	6590	11734	-9149	-149	-129	-124	-65	-64	-59	-105	41	-152	17	30	-78	-19	-58	82	-31	0
0.126667	-137	3919	-5921	-14501	213	-3222	-7360	-10964	-193	-4095	-9798	-12356	77	-4039	-11530	-10190	-68	6476	-716	-17330	-528	3719	7845	-5956	-235	5171	7436	-4933	-183	6484	11626	-9457	-148	-126	-122	-65	-62	-58	-120	40	-169	16	30	-78	-23	-58	77	-31	0
0.127500	-108	3640	-5855	-14536	164	-3340	-7314	-10992	-220	-4236	-9725	-12309	-65	-4137	-11468	-10097	-105	6448	-725	-17577	-570	3630	7719	-5573	-253	4848	7065	-4822	-356	6337	11477	-9757	-151	-128	-125	-66	-66	-60	-109	40	-154	9	30	-78	-24	-58	79	-31	2
0.128333	-94	3359	-5798	-14594	93	-3466	-7269	-11013	-248	-4384	-9658	-12265	-163	-4241	-11398	-9985	9	6407	-682	-17788	-595	3488	7609	-5238	-115	4518	6739	-4743	-166	6151	11293	-10055	-149	-128	-125	-69	-68	-60	-111	45	-148	15	32	-79	-27	-61	79	-34	0
0.129167	-152	3078	-5751	-14678	13	-3593	-7226	-11041	-340	-4509	-9595	-12222	-228	-4341	-11307	-9858	22	6337	-591	-17961	-600	3339	7512	-4951	-180	4179	6452	-4696	-139	5937	11077	-10348	-148	-132	-125	-69	-62	-63	-108	38	-151	11	30	-78	-31	-59	82	-30	0
0.130000	-159	2786	-5715	-14777	-49	-3728	-7179	-11070	-266	-4642	-9536	-12174	-203	-4443	-11213	-9713	118	6241	-452	-18083	-263	3154	7425	-4706	-172	3846	6212	-4679	-228	5685	10823	-10637	-149	-128	-124	-62	-61	-61	-105	41	-151	12	34	-76	-21	-58	81	-33	0
0.130833	-131	2510	-5691	-14895	-44	-3866	-7135	-11096	-178	-4772	-9483	-12125	-252	-4544	-11108	-9551	-3	6113	-270	-18152	-349	2939	7340	-4502	-208	3512	6018	-4697	-17	5403	10537	-10925	-150	-125	-120	-65	-64	-59	-109	35	-147	18	37	-79	-17	-57	84	-32	-3
0.131667	-111	2237	-5671	-15028	-143	-4013	-7080	-11128	-210	-4900	-9433	-12080	-350	-4649	-11005	-9373	-9	5963	-67	-18175	-127	2687	7259	-4339	-251	3178	5863	-4754	-41	5091	10214	-11219	-150	-129	-137	-65	-62	-64	-85	38	-153	16	34	-77	-22	-63	80	-35	-1
0.132500	-147	1976	-5658	-15167	-193	-4162	-7031	-11160	-232	-5026	-9388	-12021	-405	-4750	-10891	-9178	207	5785	158	-18140	-367	2402	7180	-4204	-193	2853	5756	-4843	-201	4753	9879	-11501	-147	-127	-120	-65	-63	-59	-108	37	-155	16	35	-77	-21	-57	84	-32	-3
0.133333	-162	1738	-5651	-15308	-187	-4312	-6966	-11188	-147	-5145	-9334	-11959	-495	-4844	-10776	-8974	-195	5589	392	-18064	-819	2090	7092	-4098	-197	2537	5688	-4970	-193	4402	9517	-11787	-150	-127	-121	-66	-63	-60	-117	50	-152	17	33	-75	-17	-58	84	-31	-3
0.134167	-144	1509	-5641	-15443	-147	-4472	-6897	-11219	-236	-5268	-9287	-11891	-495	-4931	-10656	-8758	95	5373	630	-17951	78	1748	7002	-4020	-177	2231	5659	-5132	-90	4034	9150	-12073	-148	-125	-120	-65	-61	-59	-111	36	-150	15	35	-76	-21	-43	80	-29	3
0.135000	-151	1325	-5633	-15582	-181	-4642	-6828	-11248	-301	-5388	-9230	-11819	-584	-5017	-10540	-8541	114	5141	845	-17805	-66	1356	6905	-3954	-198	1937	5665	-5331	-97	3653	8773	-12364	-148	-130	-121	-76	-62	-60	-105	37	-151	17	34	-77	-19	-57	81	-31	0
0.135833	-155	1161	-5619	-15713	-187	-4816	-6742	-11273	-165	-5510	-9172	-11738	-561	-5092	-10425	-8318	60	4903	1050	-17647	-17	950	6799	-3909	-161	1647	5696	-5564	-100	3268	8400	-12633	-150	-127	-121	-66	-61	-59	-107	38	-153	15	32	-87	-18	-57	80	-28	0
0.136667	-145	1019	-5593	-15833	-249	-4992	-6652	-11294	-102	-5626	-9100	-11648	-480	-5178	-10310	-8101	93	4671	1222	-17460	111	522	6686	-3877	-149	1379	5758	-5830	-17	2883	8031	-12899	-148	-128	-121	-56	-61	-63	-105	43	-148	20	36	-74	-22	-60	84	-29	1
0.137500	-183	913	-5560	-15941	-230	-5177	-6556	-11305	-120	-5748	-9025	-11549	-516	-5224	-10192	-7880	-96	4445	1364	-17283	54	75	6570	-3864	-134	1117	5832	-6131	-19	2501	7683	-13175	-148	-124	-121	-63	-59	-58	-104	39	-148	19	33	-77	-22	-56	82	-29	4
0.138333	-170	833	-5516	-16036	-324	-5361	-6456	-11308	-176	-5865	-8960	-11445	-483	-5279	-10076	-7668	-271	4230	1463	-17111	-126	-382	6445	-3856	-105	856	5927	-6460	57	2121	7352	-13433	-147	-125	-121	-62	-62	-62	-105	40	-152	18	35	-74	-23	-57	84	-29	0
0.139167	-132	785	-5455	-16119	-273	-5553	-6353	-11316	-128	-5983	-8843	-11330	-375	-5332	-9961	-7466	6	4039	1522	-16956	419	-851	6317	-3871	-143	600	6030	-6820	211	1754	7048	-13681	-145	-126	-117	-63	-60	-60	-105	38	-145	18	37	-77	-22	-58	82	-27	0
0.140000	-172	759	-5388	-16195	-193	-5750	-6252	-11316	20	-6099	-8717	-11214	-412	-5379	-9846	-7280	50	3867	1538	-16827	-120	-1325	6182	-3892	-208	347	6133	-7205	305	1397	6770	-13904	-151	-131	-135	-69	-65	-63	-110	37	-152	12	30	-78	-21	-61	80	-34	-4
0.140833	-183	759	-5303	-16257	-241	-5953	-6143	-11311	52	-6219	-8639	-11093	-463	-5413	-9728	-7106	116	3725	1516	-16718	-302	-1792	6048	-3929	-227	96	6245	-7606	249	1062	6523	-14118	-153	-131	-122	-70	-63	-64	-110	33	-153	12	33	-79	-24	-66	74	-34	-1
0.141667	-176	786	-5203	-16304	-263	-6149	-6023	-11294	66	-6327	-8518	-10967	-308	-5458	-9602	-6938	326	3612	1465	-16638	-143	-2256	5917	-3982	-160	-150	6354	-8021	174	748	6312	-14303	-152	-138	-124	-70	-72	-63	-110	37	-151	12	33	-78	-24	-57	79	-30	-5
0.142500	-154	834	-5094	-16338	-281	-6348	-5922	-11275	111	-6433	-8399	-10830	-293	-5495	-9472	-6784	263	3537	1383	-16586	-346	-2709	5792	-4048	-183	-398	6448	-8451	108	445	6136	-14458	-150	-130	-125	-68	-60	-63	-110	36	-152	15	29	-76	-24	-60	77	-32	-1
0.143333	-148	896	-4974	-16371	-271	-6546	-5819	-11251	82	-6534	-8278	-10693	-272	-5532	-9331	-6641	207	3487	1277	-16563	-373	-3149	5671	-4137	-270	-655	6544	-8884	19	177	5990	-14581	-147	-141	-121	-64	-62	-64	-109	36	-151	15	33	-77	-25	-59	81	-29	-4
0.144167	-126	969	-4851	-16391	-223	-6743	-5716	-11219	44	-6632	-8154	-10557	-136	-5573	-9188	-6516	183	3473	1170	-16564	-350	-3578	5551	-4248	-320	-918	6625	-9322	-64	-75	5877	-14670	-150	-129	-122	-69	-62	-61	-104	36	-151	15	34	-84	-25	-58	78	-31	1
0.145000	-143	1042	-4707	-16410	-262	-6940	-5626	-11191	46	-6722	-8034	-10417	-211	-5611	-9037	-6401	119	3470	1024	-16584	130	-3995	5448	-4385	-348	-1179	6692	-9749	-174	-306	5793	-14721	-147	-127	-122	-65	-61	-60	-110	37	-151	16	34	-75	-19	-58	79	-29	0
0.145833	-166	1141	-4600	-16426	-251	-7132	-5537	-11158	110	-6812	-7919	-10279	-217	-5657	-8886	-6296	442	3495	887	-16620	259	-4382	5347	-4544	-314	-1448	6740	-10170	-357	-520	5737	-14737	-149	-127	-121	-65	-62	-61	-105	41	-148	18	37	-90	-25	-59	82	-29	-1
0.146667	-184	1231	-4477	-16439	-224	-7324	-5456	-11125	93	-6897	-7811	-10139	-170	-5709	-8725	-6197	135	3538	761	-16669	-250	-4785	5262	-4733	-290	-1721	6775	-10573	-424	-706	5704	-14712	-139	-129	-119	-67	-59	-58	-105	40	-151	17	34	-75	-21	-58	81	-30	-1
0.147500	-191	1316	-4361	-16456	-225	-7508	-5383	-11097	19	-6977	-7713	-10011	-158	-5768	-8566	-6110	46	3586	636	-16710	672	-5160	5180	-4948	-268	-1992	6789	-10961	-338	-882	5685	-14650	-151	-131	-122	-67	-62	-58	-108	40	-153	15	34	-76	-19	-45	82	-30	-5
0.148333	-203	1394	-4255	-16472	-256	-7689	-5321	-11063	-83	-7061	-7621	-9876	-77	-5833	-8402	-6025	144	3637	526	-16780	447	-5518	5105	-5196	-195	-2270	6788	-11325	-348	-1038	5685	-14550	-156	-118	-127	-73	-90	-61	-110	33	-155	11	29	-80	-26	-60	77	-35	-1
0.149167	-224	1466	-4157	-16494	-165	-7868	-5265	-11041	-113	-7139	-7536	-9749	81	-5899	-8241	-5951	-83	3687	429	-16824	608	-5860	5055	-5469	-143	-2535	6772	-11654	-403	-1176	5701	-14416	-153	-131	-126	-67	-65	-61	-110	39	-152	17	36	-77	-23	-57	77	-30	-3
0.150000	-213	1533	-4064	-16475	-114	-8038	-5211	-11010	-24	-7213	-7456	-9617	46	-5972	-8084	-5873	-107	3736	368	-16861	759	-6192	4985	-5768	-258	-2792	6741	-11948	-421	-1297	5728	-14248	-150	-119	-124	-66	-64	-60	-105	40	-153	18	35	-78	-23	-56	84	-29	-1
0.150833	-193	1587	-3979	-16533	-35	-8204	-5159	-10977	-109	-7287	-7382	-9490	-17	-6053	-7923	-5813	32	3771	321	-16883	884	-6504	4938	-6095	-336	-3033	6703	-12213	-349	-1408	5757	-14050	-147	-128	-122	-68	-62	-55	-104	43	-147	22	37	-79	-23	-55	84	-26	1
0.151667	-184	1623	-3905	-16565	-135	-8377	-5115	-10950	-260	-7369	-7297	-9371	-16	-6140	-7778	-5742	-319	3789	294	-16893	553	-6800	4894	-6449	-301	-3269	6649	-12440	-210	-1508	5789	-13832	-148	-126	-122	-67	-61	-56	-105	41	-149	19	35	-76	-23	-56	82	-27	0
0.152500	-186	1659	-3839	-16597	-187	-8523	-5069	-10926	-276	-7446	-7266	-9251	38	-6231	-7642	-5681	-230	3785	288	-16889	1104	-7085	4855	-6825	-325	-3484	6586	-12624	-396	-1599	5825	-13594	-150	-128	-122	-65	-62	-58	-105	42	-149	20	36	-75	-21	-56	81	-28	2
0.153333	-182	1683	-3778	-16626	-196	-8680	-5029	-10897	-353	-7531	-7216	-9134	7	-6338	-7517	-5627	-39	3764	305	-16868	1011	-7351	4818	-7222	-287	-3685	6517	-12776	-430	-1686	5862	-13343	-148	-129	-121	-86	-63	-59	-96	39	-148	21	37	-77	-25	-58	84	-29	1
0.154167	-204	1691	-3716	-16666	-202	-8836	-4987	-10866	-378	-7620	-7171	-9029	-41	-6440	-7404	-5579	-158	3724	339	-16836	674	-7602	4795	-7642	-282	-3865	6447	-12889	-194	-1763	5897	-13084	-148	-128	-121	-65	-63	-60	-110	41	-148	19	16	-74	-21	-56	81	-30	-1
0.155000	-208	1689	-3658	-16743	-215	-8985	-4934	-10839	-235	-7711	-7131	-8922	-82	-6554	-7307	-5538	-245	3658	380	-16787	782	-7832	4764	-8076	-313	-4036	6367	-12967	-253	-1840	5933	-12832	-147	-130	-122	-66	-62	-56	-107	42	-150	20	32	-75	-25	-56	82	-29	0
0.155833	-219	1680	-3595	-16746	-218	-9137	-4898	-10805	-118	-7809	-7095	-8817	-181	-6673	-7222	-5505	-294	3584	433	-16735	831	-8048	4739	-8521	-236	-4181	6289	-13012	-291	-1912	5974	-12562	-149	-126	-125	-66	-62	-59	-109	38	-150	20	29	-75	-19	-55	84	-27	11
0.156667	-222	1662	-3529	-16783	-176	-9284	-4853	-10764	-151	-7914	-7061	-8715	-174	-6799	-7153	-5479	-139	3486	500	-16674	859	-8244	4724	-8977	-238	-4317	6208	-13029	-388	-1991	6009	-12311	-150	-130	-149	-70	-63	-52	-111	36	-154	18	29	-77	-25	-59	78	-32	-3
0.157500	-253	1641	-3458	-16825	-130	-9434	-4814	-10723	-188	-8027	-7039	-8620	-174	-6937	-7094	-5457	88	3381	572	-16610	526	-8452	4710	-9436	-237	-4440	6126	-13016	-422	-2070	6058	-12064	-150	-126	-121	-69	-62	-57	-104	37	-153	17	33	-76	-19	-58	81	-31	0
0.158333	-245	1610	-3374	-16861	-98	-9575	-4762	-10667	-190	-8144	-7009	-8523	-229	-7079	-7044	-5454	2	3271	649	-16552	580	-8586	4710	-9896	-242	-4555	6043	-12983	-327	-2156	6100	-11838	-146	-126	-119	-67	-61	-59	-107	39	-149	18	34	-77	-19	-56	79	-30	0
0.159167	-187	1577	-3286	-16900	-84	-9719	-4736	-10605	-179	-8268	-6991	-8426	-310	-7234	-7011	-5448	-79	3153	734	-16499	883	-8736	4700	-10360	-216	-4669	5961	-12936	-427	-2252	6154	-11620	-148	-125	-121	-65	-61	-55	-103	37	-152	17	37	-74	-19	-57	78	-30	0
0.160000	-205	1543	-3191	-16951	-115	-9863	-4710	-10529	-154	-8406	-6976	-8335	-305	-7393	-6989	-5460	-164	3037	811	-16458	-189	-8872	4723	-10820	-288	-4782	5872	-12879	-434	-2354	6208	-11431	-151	-127	-125	-68	-63	-57	-108	37	-151	17	30	-78	-22	-57	79	-32	0
0.160833	-222	1502	-3089	-16974	-171	-10005	-4689	-10449	-115	-8548	-6973	-8236	-233	-7561	-6979	-5475	-163	2940	878	-16423	433	-9005	4740	-11279	-290	-4905	5777	-12812	-256	-2475	6273	-11264	-152	-131	-122	-68	-65	-59	-110	28	-158	13	29	-81	-26	-68	79	-32	-5
0.161667	-187	1457	-2978	-17003	-130	-10141	-4682	-10350	-112	-8705	-6970	-8161	-239	-7737	-6973	-5502	-174	2827	972	-16407	379	-9130	4773	-11725	-184	-5030	5686	-12741	-270	-2608	6337	-11114	-153	-128	-125	-69	-67	-59	-108	37	-152	17	34	-78	-23	-58	80	-32	-1
0.162500	-183	1420	-2864	-17031	-68	-10279	-4677	-10249	-60	-8848	-6975	-8077	-221	-7919	-6974	-5536	-370	2737	1058	-16402	81	-9227	4811	-12165	-186	-5174	5590	-12670	-307	-2759	6427	-10988	-148	-127	-121	-67	-63	-59	-105	40	-151	16	33	-78	-23	-58	84	-32	3
0.163333	-195	1381	-2748	-17062	-103	-10415	-4686	-10144	-86	-9002	-6986	-7997	-125	-8109	-6980	-5574	-366	2660	1144	-16417	64	-9373	4857	-12597	-223	-5333	5492	-12603	-158	-2925	6516	-10902	-147	-127	-120	-70	-64	-56	-105	42	-151	18	33	-78	-21	-56	81	-32	1
0.164167	-171	1343	-2626	-17085	-35	-10546	-4711	-10017	-191	-9165	-7005	-7929	16	-8294	-6986	-5620	-279	2599	1233	-16428	92	-9502	4907	-13022	-164	-5512	5385	-12543	-86	-3118	6608	-10807	-148	-127	-124	-66	-64	-59	-107	33	-139	18	34	-75	-24	-59	80	-28	-1
0.165000	-194	1311	-2509	-17113	-42	-10674	-4743	-9894	-135	-9328	-7025	-7858	15	-8483	-7000	-5671	-527	2549	1324	-16490	-559	-9644	4960	-13441	-116	-5716	5275	-12489	-105	-3330	6705	-10746	-153	-129	-126	-70	-69	-64	-109	40	-155	17	34	-79	-27	-59	78	-33	-4
0.165833	-221	1282	-2393	-17130	-103	-10800	-4782	-9771	-83	-9487	-7054	-7801	-101	-8668	-7011	-5727	-515	2519	1423	-16548	-213	-9792	5018	-13843	-168	-5943	5175	-12449	-98	-3560	6804	-10708	-149	-127	-126	-67	-62	-56	-105	40	-150	18	29	-75	-24	-45	80	-29	-4
0.166667	-182	1265	-2280	-17146	-55	-10932	-4822	-9641	-223	-9636	-7076	-7747	-55	-8842	-7021	-5781	-184	2505	1526	-16616	-116	-9955	5074	-14238	-179	-6192	5070	-12416	-105	-3823	6907	-10684	-149	-130	-124	-66	-64	-60	-109	38	-152	16	33	-77	-25	-58	82	-31	-6
0.167500	-150	1252	-2177	-17160	-6	-11032	-4870	-9517	-257	-9784	-7106	-7701	-41	-9010	-7033	-5843	-237	2500	1640	-16700	-452	-10136	5125	-14626	-144	-6468	4970	-12397	78	-4113	6997	-10679	-152	-127	-121	-64	-63	-59	-105	38	-154	13	30	-76	-23	-50	81	-33	-1
0.168333	-124	1249	-2083	-17176	-1	-11142	-4923	-9399	-213	-9927	-7132	-7669	30	-9170	-7043	-5904	-109	2510	1757	-16790	-310	-10332	5166	-14999	-207	-6772	4875	-12392	109	-4436	7083	-10682	-150	-132	-121	-66	-61	-59	-111	37	-154	17	34	-77	-21	-57	79	-29	0
0.169167	-100	1252	-1995	-17192	11	-11246	-4969	-9285	-174	-10060	-7158	-7646	-23	-9317	-7050	-5968	-95	2528	1882	-16888	-378	-10547	5208	-15363	-215	-7100	4788	-12401	-5	-4796	7164	-10696	-149	-128	-119	-67	-64	-59	-107	38	-150	16	34	-76	-23	-51	79	-32	-3
0.170000	-151	1262	-1917	-17204	3	-11348	-5011	-9188	-131	-10183	-7176	-7631	10	-9446	-7052	-6029	-27	2558	2014	-16975	-437	-10779	5224	-15715	-119	-7452	4720	-12425	66	-5209	7230	-10709	-151	-127	-118	-65	-63	-58	-105	40	-154	20	36	-73	-24	-55	85	-29	1
0.170833	-164	1291	-1853	-17216	-18	-11438	-5045	-9083	-196	-10295	-7191	-7623	42	-9550	-7057	-6093	114	2598	2151	-17067	-473	-11033	5229	-16043	-128	-7826	4653	-12462	49	-5638	7281	-10729	-149	-127	-119	-63	-63	-51	-101	44	-148	21	37	-74	-5	-50	85	-26	0
0.171667	-126	1326	-1798	-17231	3	-11531	-5078	-8994	-203	-10405	-7197	-7626	-3	-9660	-7065	-6154	-1	2639	2290	-17153	-509	-11302	5218	-16363	-130	-8223	4604	-12518	23	-6130	7313	-10748	-145	-125	-121	-63	-60	-55	-102	44	-148	18	33	-73	-21	-53	85	-25	1
0.172500	-130	1353	-1756	-17250	0	-11614	-5089	-8909	-148	-10501	-7199	-7636	52	-9745	-7071	-6219	201	2678	2427	-17199	-144	-11591	5187	-16661	-95	-8657	4570	-12586	-31	-6681	7319	-10772	-147	-129	-116	-64	-58	-55	-101	43	-149	17	37	-73	-19	-57	69	-28	-5
0.173333	-137	1394	-1720	-17271	-15	-11699	-5099	-8833	-80	-10596	-7200	-7666	37	-9821	-7078	-6286	157	2723	2570	-17305	-1030	-11895	5136	-16941	-158	-9092	4552	-12678	-159	-7285	7324	-10787	-154	-130	-120	-47	-61	-58	-105	40	-155	16	32	-77	-22	-59	80	-30	-5
0.174167	-143	1434	-1700	-17297	-10	-11776	-5104	-8762	-9	-10680	-7192	-7668	92	-9882	-7080	-6351	-80	2757	2697	-17361	-683	-12210	5068	-17194	-141	-9554	4558	-12783	-229	-7946	7272	-10790	-148	-128	-120	-67	-64	-59	-101	43	-150	18	36	-72	-27	-55	84	-27	-1
0.175000	-120	1484	-1677	-17332	-8	-11849	-5092	-8689	-21	-10760	-7179	-7688	28	-9926	-7090	-6417	175	2809	2843	-17406	-359	-12534	4983	-17423	-86	-10045	4577	-12905	-181	-8651	7219	-10793	-150	-126	-119	-64	-62	-58	-104	40	-151	21	32	-75	-26	-55	84	-28	0
0.175833	-133	1532	-1665	-17358	-63	-11912	-5075	-8616	22	-10831	-7158	-7709	-109	-9976	-7096	-6484	155	2850	2968	-17438	-528	-12867	4885	-17628	-95	-10554	4616	-13040	-108	-9415	7144	-10786	-150	-131	-121	-64	-63	-58	-101	41	-151	22	38	-76	-17	-56	84	-27	-5
0.176667	-153	1576	-1657	-17400	-91	-11977	-5072	-8544	34	-10907	-7140	-7734	-77	-9997	-7104	-6554	94	2888	3104	-17452	-97	-13203	4780	-17804	-48	-11082	4674	-13197	-104	-10221	7053	-10770	-149	-126	-121	-63	-61	-60	-103	44	-148	21	36	-73	-22	-58	86	-26	0
0.177500	-146	1626	-1642	-17446	-19	-12040	-5028	-8469	24	-10972	-7118	-7759	-103	-10025	-7106	-6626	37	2913	3226	-17459	438	-13556	4668	-17951	75	-11634	4742	-13365	-145	-11070	6947	-10745	-146	-125	-118	-64	-62	-60	-102	43	-146	19	36	-69	-21	-53	109	-26	2
0.178333	-116	1670	-1630	-17494	40	-12102	-5001	-8389	-3	-11037	-7102	-7787	-121	-10049	-7108	-6701	-152	2939	3349	-17452	104	-13883	4552	-18072	15	-12211	4827	-13556	-8	-11948	6830	-10717	-143	-125	-118	-60	-60	-59	-100	42	-150	24	37	-69	-23	-53	84	-26	3
0.179167	-107	1710	-1615	-17550	3	-12155	-4977	-8303	30	-11097	-7085	-7816	-65	-10072	-7127	-6779	-231	2953	3465	-17435	370	-14224	4439	-18167	-6	-12814	4919	-13759	77	-12850	6711	-10685	-147	-124	-116	-61	-62	-59	-103	43	-151	21	39	-69	-22	-52	85	-27	1
0.180000	-156	1747	-1599	-17613	-25	-12205	-4957	-8211	94	-11154	-7073	-7855	-44	-10097	-7098	-6867	-18	2952	3578	-17418	760	-14564	4334	-18240	47	-13439	5021	-13980	-112	-13755	6583	-10653	-149	-124	-119	-64	-66	-58	-100	42	-152	20	35	-76	-23	-57	80	-31	-1
0.180833	-200	1780	-1576	-17684	-67	-12254	-4944	-8117	20	-11207	-7076	-7906	-218	-10124	-7080	-6962	-160	2937	3688	-17394	378	-14893	4239	-18294	-51	-14078	5128	-14211	-179	-14654	6461	-10622	-150	-128	-120	-66	-67	-64	-108	36	-155	19	34	-76	-22	-59	81	-28	-6
0.181667	-155	1801	-1545	-17755	-43	-12298	-4923	-8015	-125	-11252	-7067	-7949	-243	-10154	-7060	-7057	-194	2913	3805	-17372	429	-15213	4167	-18326	-53	-14724	5246	-14441	-79	-15535	6344	-10588	-147	-127	-121	-68	-68	-64	-107	38	-153	16	32	-77	-27	-60	78	-32	-5
0.182500	-98	1837	-1506	-17832	-96	-12338	-4930	-7913	-64	-11289	-7069	-7999	-232	-10184	-7026	-7158	-215	2872	3925	-17347	170	-15506	4111	-18341	29	-15374	5366	-14702	-29	-16386	6242	-10551	-149	-124	-122	-63	-64	-58	-108	38	-154	18	34	-74	-25	-58	79	-32	5
0.183333	-137	1864	-1456	-17888	-125	-12368	-4927	-7797	-7	-11316	-7069	-8055	-336	-10215	-6982	-7267	-173	2813	4056	-17324	13	-15809	4089	-18346	12	-16027	5494	-14957	38	-17198	6154	-10511	-151	-127	-119	-50	-64	-60	-103	39	-153	18	35	-74	-23	-57	81	-32	-3
0.184167	-142	1884	-1402	-17980	-85	-12396	-4935	-7682	0	-11331	-7080	-8122	-440	-10246	-6932	-7379	-27	2740	4187	-17305	53	-16086	4089	-18340	-36	-16671	5624	-15215	43	-17958	6080	-10494	-150	-125	-121	-65	-63	-58	-104	45	-152	17	36	-76	-21	-56	86	-26	-3
0.185000	-127	1895	-1394	-18067	-18	-12416	-4943	-7567	-14	-11342	-7088	-8196	-383	-10282	-6870	-7500	-228	2644	4321	-17299	-137	-16338	4122	-18333	-62	-17303	5761	-15475	-131	-18653	6023	-10470	-150	-131	-121	-63	-60	-60	-107	41	-150	17	37	-73	-23	-58	82	-30	-3
0.185833	-105	1902	-1287	-18147	-93	-12434	-4955	-7457	-91	-11346	-7095	-8274	-177	-10315	-6813	-7623	-74	2532	4468	-17297	212	-16573	4187	-18324	-64	-17876	5898	-15735	-150	-19286	5986	-10444	-149	-127	-122	-64	-62	-58	-104	39	-144	23	33	-75	-17	-53	85	-29	0
0.186667	-93	1903	-1229	-18234	-86	-12447	-4959	-7351	-156	-11338	-7095	-8355	-82	-10350	-6735	-7754	71	2397	4616	-17302	-638	-16782	4277	-18314	-59	-18418	6043	-15987	29	-19844	5965	-10417	-149	-128	-126	-66	-65	-61	-105	42	-150	17	33	-74	-26	-56	84	-27	-3
0.187500	-135	1894	-1172	-18312	-53	-12451	-4976	-7250	-130	-11327	-7091	-8446	-305	-10382	-6660	-7887	-238	2249	4762	-17313	-779	-16962	4405	-18308	-118	-18908	6188	-16231	-74	-20332	5966	-10391	-150	-127	-120	-65	-63	-62	-105	43	-153	16	33	-76	-26	-55	82	-29	-5
0.188333	-143	1873	-1121	-18393	-72	-12448	-4979	-7155	-85	-11304	-7078	-8534	-304	-10411	-6581	-8026	-55	2078	4922	-17335	-188	-17115	4557	-18309	-98	-19337	6344	-16466	-108	-20740	5984	-10350	-151	-128	-124	-67	-63	-62	-103	41	-152	17	34	-76	-24	-58	81	-30	-3
0.189167	-105	1848	-1075	-18473	-86	-12444	-4976	-7066	-165	-11279	-7056	-8626	-129	-10448	-6508	-8164	-96	1895	5084	-17350	-752	-17245	4739	-18318	-136	-19694	6503	-16688	66	-21073	6023	-10313	-149	-127	-121	-68	-66	-62	-103	45	-153	15	38	-80	-19	-58	82	-30	-1
0.190000	-116	1811	-1037	-18550	-87	-12428	-4964	-6987	-191	-11252	-7024	-8716	-127	-10458	-6434	-8307	29	1698	5239	-17389	-568	-17343	4945	-18334	-158	-19977	6666	-16891	67	-21313	6079	-10259	-152	-129	-125	-68	-65	-64	-105	40	-149	13	34	-77	-24	-59	81	-28	-6
0.190833	-187	1760	-1003	-18616	-167	-12407	-4937	-6917	-162	-11221	-6977	-8806	-315	-10467	-6362	-8450	43	1497	5397	-17420	-223	-17413	5179	-18354	-133	-20175	6833	-17074	0	-21509	6150	-10188	-151	-126	-120	-62	-63	-56	-107	40	-153	19	53	-76	-24	-60	82	-30	1
0.191667	-196	1706	-975	-18680	-84	-12388	-4893	-6856	-204	-11180	-6919	-8889	-377	-10476	-6295	-8592	-176	1293	5548	-17456	-507	-17464	5426	-18386	-176	-20288	7004	-17238	-25	-21621	6236	-10102	-152	-126	-122	-66	-66	-62	-107	41	-154	19	35	-78	-19	-55	84	-29	0
0.192500	-148	1642	-956	-18733	-100	-12348	-4840	-6807	-241	-11145	-6852	-8979	-208	-10482	-6236	-8734	-459	1088	5688	-17493	-190	-17491	5684	-18395	-35	-20330	7161	-17377	-249	-21672	6338	-9995	-150	-124	-121	-64	-62	-58	-104	43	-149	17	35	-75	-22	-60	81	-28	0
0.193333	-142	1567	-945	-18781	-119	-12311	-4771	-6769	-167	-11089	-6775	-9060	-201	-10482	-6181	-8880	-70	877	5820	-17535	820	-17506	5949	-18461	142	-20292	7327	-17493	-435	-21675	6448	-9867	-197	-125	-121	-62	-61	-60	-105	40	-149	15	36	-76	-22	-56	82	-28	0
0.194167	-111	1482	-934	-18813	-12	-12276	-4686	-6744	-95	-11085	-6687	-9143	-322	-10477	-6140	-9016	-134	670	5943	-17578	70	-17506	6224	-18509	-84	-20185	7480	-17583	-240	-21597	6568	-9721	-152	-125	-120	-63	-63	-57	-103	39	-143	17	37	-76	-21	-56	79	-31	-1
0.195000	-82	1391	-929	-18836	-79	-12236	-4589	-6727	-109	-11057	-6596	-9224	-277	-10470	-6104	-9173	-221	480	6047	-17621	-969	-17498	6502	-18562	-267	-20017	7621	-17646	-187	-21481	6698	-9547	-152	-128	-120	-64	-64	-59	-104	39	-152	13	34	-77	-19	-57	82	-28	-1
0.195833	-131	1297	-918	-18847	-115	-12194	-4478	-6716	-70	-11028	-6498	-9306	-316	-10463	-6076	-9323	-7	297	6143	-17667	-1542	-17488	6760	-18615	-319	-19801	7744	-17684	-227	-21328	6826	-9353	-148	-125	-120	-64	-62	-59	-104	35	-150	20	34	-77	-22	-56	80	-34	0
0.196667	-177	1187	-907	-18845	-96	-12154	-4389	-6715	-50	-11009	-6398	-9381	-277	-10455	-6055	-9465	-68	121	6222	-17711	-1238	-17479	7014	-18667	-365	-19549	7855	-17694	-240	-21136	6963	-9132	-150	-125	-120	-63	-61	-60	-104	40	-155	19	36	-74	-21	-56	81	-28	-1
0.197500	-172	1087	-892	-18834	-176	-12115	-4228	-6724	-40	-10993	-6304	-9461	-233	-10454	-6040	-9615	-22	-24	6287	-17756	-569	-17472	7252	-18717	-307	-19273	7918	-17680	-238	-20909	7092	-8897	-151	-128	-121	-63	-59	-59	-103	39	-151	2	34	-75	-23	-55	84	-30	0
0.198333	-172	974	-869	-18821	-96	-12079	-4096	-6743	-53	-10980	-6212	-9535	-271	-10439	-6036	-9762	-84	-186	6334	-17804	-659	-17476	7462	-18778	-309	-18995	7953	-17642	-286	-20663	7211	-8646	-148	-128	-132	-67	-63	-61	-109	35	-154	12	35	-77	-21	-61	79	-32	-3
0.199167	-189	863	-837	-18778	-82	-12047	-3963	-6765	-64	-10973	-6122	-9609	-282	-10435	-6042	-9913	-196	-323	6367	-17847	-239	-17488	7648	-18825	-267	-18713	7961	-17580	-268	-20398	7326	-8381	-148	-129	-122	-63	-61	-44	-105	39	-153	16	36	-75	-22	-59	82	-29	0
0.200000	-169	744	-794	-18735	-55	-12016	-3830	-6791	-67	-10971	-6042	-9677	-155	-10436	-6040	-10058	2	-448	6393	-17893	-531	-17513	7806	-18882	-182	-18454	7923	-17502	-233	-20120	7425	-8107	-149	-128	-121	-67	-61	-62	-107	38	-153	16	32	-81	-23	-62	80	-30	0
0.200833	-146	626	-740	-18694	-97	-11992	-3698	-6833	-104	-10970	-5966	-9746	-18	-10443	-6051	-10208	-320	-569	6396	-17943	-1085	-17550	7923	-18934	-155	-18223	7840	-17403	-304	-19832	7500	-7830	-153	-130	-128	-68	-60	-60	-109	37	-151	12	32	-79	-22	-61	80	-34	-1
0.201667	-164	505	-679	-18645	-53	-11974	-3574	-6869	-150	-10986	-5905	-9806	82	-10454	-6067	-10350	16	-677	6393	-17986	-115	-17598	8007	-18984	-208	-18027	7720	-17287	-306	-19542	7555	-7554	-148	-129	-124	-65	-63	-58	-110	37	-152	12	32	-79	-21	-59	79	-31	0
0.202500	-159	383	-603	-18591	-75	-11954	-3458	-6919	-204	-10995	-5851	-9861	52	-10471	-6087	-10494	95	-776	6385	-18026	-268	-17659	8047	-19032	-250	-17869	7556	-17153	-292	-19249	7582	-7279	-147	-129	-121	-66	-65	-61	-105	41	-151	16	52	-76	-23	-59	80	-30	-1
0.203333	-120	259	-522	-18530	-129	-11951	-3353	-6973	-210	-11013	-5812	-9917	24	-10495	-6105	-10641	68	-877	6361	-18067	279	-17726	8048	-19085	-249	-17756	7350	-17008	-153	-18957	7579	-7014	-149	-130	-119	-65	-62	-58	-108	39	-153	17	33	-77	-24	-59	81	-29	0
0.204167	-116	135	-439	-18498	-45	-11953	-3263	-7036	-249	-11045	-5780	-9954	-12	-10523	-6130	-10787	-97	-975	6331	-18105	1141	-17804	8004	-19136	-148	-17687	7109	-16858	142	-18677	7540	-6766	-149	-127	-138	-66	-60	-57	-91	41	-131	19	35	-74	-19	-58	82	-31	0
0.205000	-135	12	-353	-18457	120	-11961	-3183	-7105	-229	-11078	-5761	-9998	-55	-10568	-6154	-10930	-50	-1067	6303	-18139	1076	-17887	7917	-19196	7	-17661	6839	-16695	237	-18402	7461	-6540	-149	-127	-119	-64	-60	-57	-108	41	-150	17	36	-75	-23	-59	80	-36	3
0.205833	-72	-109	-272	-18426	-35	-11974	-3119	-7180	-154	-11120	-5753	-10033	-185	-10617	-6181	-11072	-158	-1163	6264	-18175	580	-17975	7790	-19253	-104	-17665	6540	-16528	-146	-18137	7346	-6333	-150	-130	-120	-67	-53	-60	-110	38	-151	32	34	-74	-19	-58	82	-31	-1
0.206667	-80	-232	-202	-18400	-70	-12005	-3070	-7265	-154	-11175	-5757	-10063	-168	-10679	-6217	-11219	57	-1261	6231	-18206	1120	-18060	7622	-19322	-327	-17705	6228	-16359	-617	-17882	7186	-6155	-146	-135	-124	-69	-66	-61	-108	39	-151	11	30	-79	-24	-62	77	-36	-6
0.207500	-133	-357	-136	-18385	-72	-12036	-3041	-7360	-215	-11233	-5767	-10084	-165	-10745	-6248	-11364	197	-1342	6195	-18231	736	-18141	7419	-19389	-461	-17759	5905	-16181	-810	-17625	7000	-6003	-152	-130	-122	-66	-65	-61	-108	35	-150	10	33	-76	-31	-60	77	-34	0
0.208333	-126	-472	-80	-18372	-115	-12066	-3014	-7458	-115	-11296	-5782	-10100	-122	-10812	-6281	-11502	222	-1433	6169	-18251	497	-18213	7191	-19456	-446	-17826	5586	-16001	-771	-17382	6779	-5872	-156	-132	-124	-67	-65	-60	-107	37	-154	12	33	-80	-23	-61	78	-35	-4
0.209167	-105	-581	-43	-18373	-83	-12121	-3008	-7569	-91	-11369	-5799	-10118	-147	-10890	-6315	-11640	231	-1512	6141	-18269	710	-18278	6930	-19530	-324	-17898	5265	-15821	-562	-17148	6524	-5782	-150	-130	-122	-73	-65	-48	-109	32	-152	19	34	-77	-23	-58	80	-30	0
0.210000	-136	-699	-21	-18377	-52	-12181	-3008	-7683	-194	-11453	-5820	-10131	-171	-10973	-6347	-11778	184	-1586	6120	-18278	800	-18323	6669	-19598	-212	-17957	4963	-15632	-517	-16915	6250	-5719	-150	-128	-117	-65	-63	-57	-107	40	-152	16	35	-74	-23	-56	82	-32	-1
0.210833	-92	-794	-12	-18391	-61	-12251	-3020	-7796	-183	-11541	-5839	-10146	-152	-11044	-6380	-11905	160	-1653	6104	-18281	862	-18361	6367	-19666	-137	-18003	4687	-15443	-527	-16688	5957	-5684	-148	-127	-118	-65	-65	-58	-129	38	-150	18	37	-74	-23	-57	82	-27	2
0.211667	-62	-892	-24	-18417	-46	-12333	-3039	-7946	-133	-11640	-5862	-10162	-182	-11154	-6412	-12035	91	-1712	6092	-18284	633	-18374	6072	-19726	-212	-18030	4434	-15252	-311	-16462	5643	-5683	-149	-127	-117	-69	-62	-57	-101	39	-149	17	35	-74	-18	-52	85	-30	-3
0.212500	-152	-990	-49	-18434	47	-12430	-3067	-8096	-169	-11751	-5878	-10189	-239	-11256	-6445	-12159	15	-1758	6086	-18288	748	-18368	5772	-19783	-296	-18028	4210	-15055	-213	-16239	5328	-5708	-145	-127	-118	-66	-60	-58	-104	40	-148	13	37	-76	0	-53	85	-25	1
0.213333	-275	-1064	-90	-18462	77	-12537	-3109	-8250	-187	-11871	-5889	-10221	-199	-11349	-6478	-12277	192	-1798	6086	-18280	633	-18343	5478	-19829	-319	-17997	4020	-14861	-313	-16022	5008	-5766	-150	-126	-119	-66	-61	-56	-104	38	-148	21	39	-73	-21	-53	84	-30	0
0.214167	-306	-1176	-138	-18493	-64	-12663	-3151	-8423	-127	-11997	-5904	-10260	-288	-11454	-6516	-12383	-282	-1817	6088	-18274	-279	-18296	5186	-19864	-306	-17938	3859	-14661	-413	-15800	4703	-5844	-149	-127	-118	-65	-62	-56	-107	39	-151	17	34	-75	-24	-53	85	-28	-1
0.215000	-235	-1266	-199	-18526	-27	-12803	-3199	-8600	88	-12130	-5895	-10310	-298	-11559	-6552	-12481	-125	-1827	6090	-18270	389	-18229	4915	-19885	-222	-17844	3737	-14461	-604	-15580	4401	-5951	-150	-128	-125	-73	-64	-61	-109	38	-150	16	33	-80	-19	-56	82	-34	-1
0.215833	-222	-1355	-266	-18564	-31	-12951	-3256	-8786	85	-12279	-5911	-10372	-189	-11667	-6583	-12564	-92	-1825	6099	-18261	75	-18134	4660	-19885	-324	-17723	3643	-14250	-655	-15361	4128	-6075	-149	-129	-118	-67	-70	-58	-108	57	-152	17	36	-76	-19	-56	82	-28	-4
0.216667	-264	-1447	-328	-18592	-56	-13112	-3305	-8971	-36	-12420	-5868	-10438	-262	-11774	-6617	-12636	-201	-1808	6109	-18250	-171	-18016	4431	-19869	-365	-17568	3578	-14041	-671	-15139	3873	-6221	-150	-130	-122	-68	-64	-58	-108	37	-152	16	35	-75	-22	-55	68	-30	-1
0.217500	-238	-1528	-389	-18618	-23	-13279	-3367	-9165	-13	-12569	-5843	-10495	-389	-11882	-6644	-12693	-99	-1774	6129	-18237	-287	-17884	4224	-19834	-320	-17403	3537	-13828	-650	-14922	3642	-6379	-146	-127	-119	-66	-61	-59	-90	40	-148	18	35	-75	-21	-57	84	-27	2
0.218333	-143	-1617	-452	-18648	66	-13458	-3428	-9361	-52	-12730	-5815	-10617	-241	-11997	-6671	-12732	11	-1736	6143	-18230	-507	-17735	4038	-19778	-337	-17216	3508	-13610	-559	-14708	3446	-6555	-146	-128	-118	-68	-62	-60	-107	40	-150	21	38	-77	-19	-55	85	-28	1
0.219167	-125	-1700	-501	-18671	-10	-13635	-3495	-9557	-148	-12894	-5781	-10721	-223	-12107	-6693	-12754	-297	-1683	6164	-18223	-976	-17562	3881	-19704	-403	-17021	3494	-13395	-393	-14499	3279	-6742	-147	-126	-115	-52	-59	-57	-109	38	-151	17	37	-75	-23	-55	79	-28	1
0.220000	-125	-1787	-551	-18695	-95	-13818	-3564	-9754	-134	-13055	-5743	-10841	-208	-12227	-6719	-12759	-360	-1629	6181	-18218	-322	-17389	3753	-19615	-539	-16823	3481	-13182	-230	-14299	3143	-6941	-148	-128	-122	-67	-68	-60	-105	39	-151	16	41	-75	-26	-58	82	-28	-3
0.220833	-100	-1872	-594	-18715	-101	-13999	-3643	-9935	-151	-13226	-5710	-10971	-97	-12354	-6739	-12751	-67	-1565	6198	-18216	-491	-17194	3633	-19509	-627	-16627	3451	-12970	-30	-14105	3035	-7146	-150	-131	-121	-70	-66	-59	-109	38	-153	16	30	-76	-25	-59	79	-28	0
0.221667	-105	-1957	-620	-18733	-96	-14171	-3716	-10123	-165	-13392	-5675	-11108	-118	-12473	-6749	-12720	-75	-1497	6211	-18212	-945	-16994	3544	-19387	-602	-16430	3439	-12756	0	-13915	2956	-7359	-152	-129	-125	-67	-62	-61	-110	39	-151	17	32	-77	-17	-57	80	-29	-1
0.222500	-98	-2041	-645	-18745	-78	-14337	-3795	-10295	-137	-13535	-5640	-11260	-184	-12606	-6743	-12670	-96	-1426	6236	-18206	-952	-16791	3470	-19252	-645	-16248	3406	-12547	-59	-13744	2905	-7575	-150	-129	-124	-80	-62	-63	-109	39	-155	1	34	-77	-23	-61	79	-29	0
0.223333	-131	-2125	-664	-18761	-57	-14492	-3875	-10460	-133	-13727	-5613	-11418	-103	-12739	-6758	-12609	56	-1359	6257	-18205	-1121	-16585	3406	-19102	-575	-16079	3353	-12345	-30	-13578	2878	-7797	-153	-129	-127	-68	-66	-64	-115	36	-152	13	32	-100	-24	-63	74	-32	0
0.224167	-139	-2211	-678	-18775	-64	-14630	-3953	-10618	-111	-13898	-5586	-11585	-78	-12882	-6747	-12530	182	-1296	6279	-18199	-1365	-16378	3364	-18937	-470	-15915	3291	-12140	-33	-13422	2875	-8013	-151	-129	-124	-66	-64	-60	-110	37	-150	16	34	-76	-22	-62	80	-31	-5
0.225000	-115	-2290	-688	-18784	-12	-14756	-4026	-10745	-131	-14059	-5563	-11754	-83	-13023	-6718	-12439	178	-1239	6306	-18194	-1539	-16178	3324	-18759	-438	-15772	3209	-11953	-59	-13276	2883	-8227	-146	-129	-121	-65	-60	-58	-109	37	-153	22	33	-76	-22	-60	80	-29	0
0.225833	-142	-2386	-699	-18795	16	-14862	-4100	-10872	-163	-14219	-5545	-11932	-97	-13175	-6682	-12333	-58	-1188	6330	-18181	-1302	-15985	3291	-18567	-390	-15647	3113	-11774	-56	-13146	2902	-8445	-150	-128	-122	-68	-63	-59	-109	39	-153	17	33	-78	-22	-60	78	-31	-1
0.226667	-127	-2471	-712	-18814	69	-14956	-4162	-10986	-8	-14377	-5534	-12113	-193	-13333	-6630	-12221	293	-1154	6354	-18167	-684	-15803	3259	-18365	-343	-15533	3004	-11607	121	-13028	2936	-8648	-147	-129	-121	-64	-62	-62	-108	37	-152	16	34	-79	-23	-60	81	-30	3
0.227500	-139	-2568	-741	-18833	29	-15038	-4218	-11083	44	-14531	-5524	-12301	-191	-13493	-6561	-12103	62	-1132	6381	-18152	-1211	-15627	3226	-18149	-256	-15431	2882	-11459	118	-12914	2969	-8863	-151	-131	-126	-68	-63	-62	-108	38	-151	13	34	-77	-24	-59	79	-31	-4
0.228333	-159	-2674	-748	-18855	-34	-15101	-4267	-11178	-60	-14685	-5516	-12489	-162	-13660	-6476	-11981	-116	-1101	6400	-18130	-401	-15466	3193	-17926	-160	-15340	2758	-11327	-145	-12819	3005	-9063	-150	-129	-124	-67	-65	-62	-112	38	-149	12	28	-81	-42	-64	84	-31	-4
0.229167	-132	-2784	-774	-18884	-17	-15152	-4312	-11262	-57	-14847	-5506	-12682	-188	-13834	-6374	-11861	142	-1126	6429	-18102	-185	-15318	3153	-17677	-146	-15256	2636	-11207	-62	-12727	3046	-9274	-156	-130	-124	-69	-59	-64	-110	39	-149	15	32	-81	-23	-61	79	-32	-1
0.230000	-159	-2899	-802	-18915	-51	-15202	-4337	-11343	28	-14968	-5500	-12874	-251	-14003	-6257	-11741	207	-1153	6452	-18068	-232	-15182	3108	-17425	-173	-15172	2521	-11147	-21	-12647	3072	-9487	-149	-129	-124	-64	-62	-61	-104	75	-149	12	34	-77	-26	-58	80	-33	-4
0.230833	-186	-3026	-840	-18950	-5	-15241	-4353	-11420	69	-15106	-5487	-13064	-127	-14176	-6124	-11629	146	-1182	6466	-18032	-97	-15061	3058	-17154	-96	-15087	2423	-11105	-1146	-12578	3090	-9722	-149	-127	-124	-66	-63	-60	-107	40	-152	16	34	-76	-19	-59	78	-32	0
0.231667	-128	-3157	-878	-18985	96	-15277	-4358	-11501	90	-15240	-5474	-13259	150	-14355	-5985	-11524	49	-1234	6472	-17993	86	-14956	3000	-16899	-74	-15001	2333	-11115	-3160	-12520	3101	-9979	-148	-130	-125	-68	-62	-64	-108	38	-152	12	37	-80	-26	-67	82	-31	1
0.232500	-109	-3301	-924	-19028	16	-15322	-4364	-11581	8	-15373	-5457	-13456	36	-14537	-5825	-11428	-92	-1307	6470	-17947	-308	-14862	2939	-16624	-221	-14904	2269	-11170	-3209	-12465	3107	-10265	-149	-128	-114	-66	-64	-64	-107	42	-150	19	34	-77	-17	-59	81	-32	1
0.233333	-147	-3449	-964	-19071	-22	-15367	-4342	-11666	18	-15497	-5436	-13648	-43	-14717	-5658	-11341	119	-1395	6464	-17901	205	-14779	2870	-16353	-150	-14796	2232	-11289	-2429	-12424	3089	-10592	-147	-128	-124	-67	-61	-61	-107	36	-150	16	33	-77	-22	-62	78	-33	0
0.234167	-112	-3620	-1011	-19113	71	-15412	-4323	-11760	108	-15622	-5409	-13840	80	-14899	-5487	-11271	517	-1490	6429	-17854	296	-14708	2796	-16080	-19	-14675	2222	-11454	-2233	-12390	3064	-10954	-148	-127	-122	-67	-62	-61	-110	39	-150	18	35	-75	-23	-59	78	-43	0
0.235000	-125	-3752	-1047	-19156	-41	-15483	-4300	-11867	35	-15744	-5387	-14035	104	-15080	-5326	-11207	222	-1602	6381	-17810	-55	-14649	2712	-15818	38	-14544	2238	-11702	-1886	-12372	3019	-11371	-148	-124	-121	-67	-42	-58	-105	30	-149	18	37	-74	-24	-62	78	-31	2
0.235833	-168	-3910	-1086	-19197	-103	-15560	-4273	-11983	-47	-15870	-5358	-14228	161	-15253	-5164	-11168	-91	-1728	6320	-17771	91	-14597	2628	-15577	151	-14396	2280	-12000	-1509	-12361	2967	-11841	-149	-128	-121	-67	-63	-60	-110	39	-152	17	37	-75	-21	-59	82	-30	0
0.236667	-147	-4066	-1116	-19238	-81	-15653	-4248	-12114	-41	-15989	-5337	-14423	130	-15423	-5014	-11140	-117	-1838	6239	-17736	-40	-14553	2539	-15324	243	-14241	2350	-12370	-1060	-12370	2897	-12367	-151	-127	-119	-65	-59	-56	-104	39	-151	22	35	-72	-19	-59	82	-32	0
0.237500	-142	-4219	-1137	-19274	-125	-15766	-4228	-12255	-64	-16112	-5316	-14616	33	-15600	-4878	-11126	95	-2009	6140	-17707	-228	-14518	2441	-15097	323	-14077	2439	-12798	-764	-12397	2822	-12947	-145	-127	-120	-64	-61	-58	-104	41	-153	17	38	-74	-19	-57	82	-28	-1
0.238333	-201	-4382	-1152	-19306	-94	-15893	-4214	-12413	-172	-16234	-5299	-14814	-122	-15767	-4763	-11131	189	-2166	6050	-17693	-334	-14495	2338	-14889	332	-13906	2549	-13285	-548	-12447	2738	-13588	-148	-124	-118	-64	-60	-58	-96	44	-153	20	39	-59	-18	-57	84	-28	0
0.239167	-257	-4539	-1163	-19339	-81	-16031	-4214	-12586	-215	-16362	-5291	-15018	-88	-15926	-4673	-11145	-176	-2331	5899	-17687	-576	-14478	2227	-14696	227	-13743	2667	-13822	-316	-12516	2655	-14276	-149	-126	-119	-62	-59	-55	-104	43	-150	15	37	-72	-18	-56	85	-28	4
0.240000	-211	-4698	-1167	-19369	-79	-16216	-4230	-12775	-298	-16495	-5287	-15225	-170	-16086	-4615	-11177	-28	-2508	5750	-17690	-282	-14476	2106	-14524	296	-13580	2785	-14393	-83	-12615	2568	-15011	-150	-131	-121	-66	-61	-57	-105	46	-153	17	35	-75	-22	-60	79	-31	-5
0.240833	-231	-4857	-1169	-19398	-31	-16409	-4265	-12979	-388	-16635	-5312	-15437	-301	-16230	-4588	-11227	-65	-2695	5593	-17706	-913	-14488	1973	-14369	312	-13432	2908	-14989	207	-12740	2487	-15771	-148	-131	-120	-68	-63	-61	-104	40	-154	13	34	-75	-25	-58	82	-30	0
0.241667	-276	-5012	-1161	-19416	-77	-16618	-4306	-13186	-268	-16770	-5332	-15643	-235	-16363	-4587	-11283	-285	-2886	5433	-17737	-870	-14511	1842	-14225	284	-13301	3029	-15594	387	-12888	2422	-16553	-149	-130	-125	-67	-62	-59	-126	36	-149	17	36	-73	-22	-58	82	-28	-3
0.242500	-247	-5165	-1152	-19434	-112	-16837	-4370	-13401	-193	-16911	-5371	-15850	-167	-16490	-4626	-11344	121	-3078	5271	-17780	-877	-14553	1704	-14105	336	-13198	3137	-16196	543	-13066	2371	-17332	-147	-126	-120	-65	-63	-57	-103	43	-151	18	35	-75	-22	-55	85	-26	-1
0.243333	-218	-5319	-1152	-19445	-152	-17074	-4454	-13625	-221	-17057	-5425	-16053	-279	-16614	-4699	-11416	43	-3281	5104	-17840	-1041	-14627	1566	-13998	294	-13133	3234	-16782	702	-13277	2347	-18089	-149	-127	-119	-67	-67	-58	-104	42	-149	20	53	-76	-22	-55	82	-26	0
0.244167	-195	-5468	-1152	-19448	-122	-17317	-4556	-13851	-236	-17211	-5495	-16255	-263	-16722	-4805	-11487	66	-3479	4948	-17917	-832	-14721	1433	-13909	284	-13119	3309	-17333	769	-13517	2347	-18800	-146	-125	-120	-64	-60	-57	-102	43	-148	16	37	-74	-23	-53	86	-26	-1
0.245000	-203	-5610	-1166	-19441	-39	-17578	-4678	-14072	-144	-17366	-5580	-16441	-257	-16827	-4949	-11561	118	-3676	4796	-18011	-612	-14853	1310	-13836	241	-13142	3389	-17833	893	-13785	2381	-19444	-148	-118	-120	-62	-62	-55	-103	42	-149	19	38	-72	-17	-52	84	-26	0
0.245833	-200	-5749	-1188	-19420	-35	-17838	-4805	-14289	-165	-17529	-5682	-16622	-328	-16926	-5124	-11633	-241	-3870	4658	-18119	-720	-15028	1208	-13776	173	-13235	3443	-18277	1086	-14084	2457	-20003	-149	-125	-119	-64	-63	-58	-102	41	-150	19	37	-75	-23	-55	85	3	1
0.246667	-243	-5875	-1228	-19386	-201	-18095	-4945	-14490	-199	-17698	-5796	-16777	-453	-17024	-5329	-11698	-343	-4058	4535	-18256	-361	-15247	1130	-13742	194	-13390	3492	-18646	1245	-14406	2567	-20458	-151	-125	-119	-63	-63	-58	-103	29	-152	13	37	-75	-19	-52	84	-30	1
0.247500	-224	-5994	-1281	-19334	-169	-18349	-5092	-14682	-134	-17872	-5923	-16913	-531	-17121	-5563	-11756	200	-4224	4427	-18403	3	-15509	1092	-13737	315	-13610	3532	-18942	1387	-14758	2715	-20797	-149	-125	-121	-65	-61	-59	-102	37	-148	19	38	-74	-22	-57	80	-29	1
0.248333	-208	-6099	-1354	-19266	-120	-18599	-5241	-14856	-79	-18048	-6063	-17027	-471	-17220	-5816	-11809	16	-4381	4340	-18573	75	-15825	1090	-13739	245	-13900	3571	-19165	1612	-15126	2934	-21003	-152	-129	-122	-67	-65	-64	-108	40	-141	17	34	-59	-25	-60	81	-32	-5
0.249167	-281	-6192	-1451	-19190	-120	-18835	-5388	-15012	-102	-18234	-6211	-17102	-349	-17327	-6092	-11845	-159	-4511	4270	-18752	646	-16188	1152	-13778	89	-14250	3632	-19304	1688	-15507	3193	-21074	-152	-127	-120	-65	-64	-61	-105	37	-151	17	35	-75	-26	-56	78	-33	-5
0.250000	-265	-6264	-1557	-19066	-108	-19054	-5523	-15135	-101	-18421	-6360	-17144	-211	-17438	-6370	-11839	-52	-4616	4211	-18946	1033	-16602	1277	-13851	165	-14665	3688	-19370	1508	-15877	3501	-21003	-148	-131	-104	-62	-65	-59	-102	36	-153	16	37	-74	-22	-53	84	-30	-1
0.250833	-251	-6318	-1680	-18941	-145	-19253	-5645	-15237	86	-18606	-6505	-17154	-237	-17562	-6656	-11878	59	-4690	4196	-19155	1250	-17055	1476	-13964	56	-15128	3774	-19375	1386	-16250	3849	-20807	-153	-127	-118	-65	-60	-58	-102	38	-150	19	38	-72	-21	-53	78	-30	-1
0.251667	-257	-6364	-1812	-18798	-153	-19441	-5757	-15323	151	-18780	-6649	-17121	-373	-17705	-6951	-11875	178	-4731	4127	-19362	1274	-17554	1747	-14129	-325	-15635	3888	-19329	1161	-16617	4241	-20493	-146	-127	-119	-65	-60	-61	-104	44	-151	18	37	-77	-25	-56	84	-29	0
0.252500	-258	-6389	-1956	-18654	-60	-19612	-5845	-15377	70	-18995	-6793	-17055	-481	-17867	-7239	-11869	-172	-4738	4086	-19574	1045	-18072	2103	-14347	-431	-16170	4034	-19249	745	-16958	4671	-20091	-148	-105	-121	-65	-61	-60	-102	39	-154	17	37	-73	-19	-53	84	-30	1
0.253333	-258	-6406	-2102	-18509	-68	-19756	-5917	-15421	85	-19194	-6925	-16956	-488	-18049	-7519	-11838	-10	-4704	4042	-19778	1430	-18611	2535	-14632	-437	-16725	4228	-19145	488	-17271	5128	-19607	-149	-127	-120	-66	-59	-62	-110	42	-148	17	33	-73	-22	-56	85	-29	2
0.254167	-222	-6411	-2248	-18338	-48	-19887	-5967	-15442	107	-19393	-7041	-16824	-361	-18255	-7786	-11834	108	-4639	3982	-19977	837	-19148	3062	-14984	-595	-17281	4470	-19047	245	-17551	5606	-19081	-150	-128	-125	-68	-62	-60	-107	39	-151	13	36	-75	-18	-56	86	-27	-5
0.255000	-211	-6411	-2383	-18243	-129	-20002	-6003	-15454	102	-19594	-7146	-16664	-350	-18482	-8036	-11812	-478	-4536	3907	-20158	665	-19698	3653	-15405	-658	-17821	4760	-18960	71	-17780	6098	-18532	-148	-128	-125	-67	-60	-57	-109	38	-151	17	34	-75	-22	-58	80	-29	-1
0.255833	-185	-6425	-2518	-18132	-138	-20109	-5999	-15455	84	-19793	-7225	-16482	-397	-18733	-8265	-11799	-11	-4405	3805	-20319	1211	-20223	4322	-15899	-593	-18353	5109	-18915	-6	-17957	6590	-17991	-148	-130	-126	-73	-61	-59	-108	40	-153	18	28	-75	-22	-58	80	-29	1
0.256667	-147	-6391	-2630	-18047	-154	-20202	-5986	-15455	-7	-19997	-7293	-16285	-256	-19007	-8468	-11794	-58	-4247	3678	-20464	871	-20712	5052	-16461	-553	-18785	5506	-18919	16	-18075	7071	-17475	-152	-131	-125	-69	-65	-62	-110	35	-152	16	29	-75	-25	-59	78	-32	1
0.257500	-152	-6379	-2753	-17987	-151	-20290	-5956	-15454	-44	-20192	-7335	-16075	-145	-19291	-8651	-11800	-231	-4071	3524	-20579	885	-21159	5839	-17091	-578	-19169	5972	-18980	41	-18127	7542	-17028	-150	-130	-124	-69	-66	-58	-109	40	-149	19	34	-77	-24	-56	80	-25	0
0.258333	-153	-6366	-2801	-17954	-111	-20378	-5907	-15451	-85	-20387	-7359	-15860	-219	-19593	-8799	-11827	-274	-3881	3345	-20667	1010	-21549	6666	-17782	-606	-19478	6477	-19122	18	-18115	7977	-16601	-147	-129	-124	-68	-56	-60	-108	46	-149	15	33	-77	-24	-56	81	-29	1
0.259167	-152	-6356	-2860	-17956	-119	-20465	-5853	-15462	-100	-20577	-7365	-15644	-233	-19898	-8912	-11875	-230	-3699	3133	-20733	640	-21872	7526	-18528	-570	-19693	7052	-19336	163	-18031	8373	-16270	-147	-128	-120	-69	-63	-60	-109	40	-149	21	35	-73	-19	-56	78	-29	1
0.260000	-147	-6348	-2898	-17989	-189	-20566	-5817	-15489	-45	-20768	-7353	-15437	-286	-20211	-9000	-11950	-377	-3525	2894	-20775	575	-22126	8399	-19328	-565	-19813	7666	-19636	242	-17888	8715	-16022	-149	-127	-120	-67	-59	-59	-105	38	-150	18	30	-78	-24	-59	77	-30	1
0.260833	-176	-6339	-2925	-18055	-108	-20682	-5739	-15530	20	-20953	-7331	-15249	-178	-20517	-9054	-12057	56	-3372	2625	-20779	1063	-22307	9252	-20155	-559	-19824	8320	-20010	226	-17682	9010	-15851	-151	-130	-126	-69	-64	-62	-110	36	-152	17	34	-66	-24	-58	80	-29	-11
0.261667	-190	-6332	-2934	-18143	-67	-20806	-5684	-15581	26	-21137	-7294	-15075	-155	-20818	-9077	-12191	77	-3244	2351	-20792	472	-22403	10129	-20998	-512	-19733	9011	-20450	346	-17418	9249	-15752	-151	-131	-124	-66	-64	-57	-104	39	-136	18	34	-75	-22	-59	77	-30	1
0.262500	-152	-6314	-2928	-18260	-135	-20955	-5631	-15649	30	-21315	-7252	-14916	-183	-21102	-9070	-12357	-85	-3155	2066	-20772	161	-22423	10956	-21839	-432	-19544	9724	-20947	511	-17104	9436	-15708	-150	-128	-121	-69	-63	-58	-108	38	-152	20	34	-75	-22	-57	80	-30	0
0.263333	-119	-6284	-2924	-18367	-97	-21128	-5594	-15732	11	-21488	-7208	-14784	-81	-21371	-9040	-12560	-14	-3102	1784	-20740	64	-22371	11738	-22674	-374	-19264	10459	-21488	414	-16763	9567	-15713	-153	-126	-120	-61	-63	-57	-109	38	-150	16	37	-75	-26	-58	78	-31	-4
0.264167	-131	-6247	-2921	-18492	-25	-21326	-5560	-15827	-78	-21663	-7165	-14679	6	-21615	-8987	-12781	-42	-3099	1509	-20699	-38	-22256	12469	-23488	-340	-18911	11198	-22055	310	-16395	9667	-15743	-155	-129	-119	-64	-63	-59	-107	36	-152	17	36	-74	-23	-57	79	-27	8
0.265000	-169	-6188	-2928	-18610	-146	-21553	-5539	-15931	-78	-21821	-7130	-14600	5	-21835	-8916	-13035	179	-3143	1252	-20651	-110	-22095	13140	-24264	-265	-18508	11913	-22623	322	-16026	9724	-15780	-150	-125	-122	-67	-65	-57	-111	38	-151	17	36	-74	-24	-59	78	-31	-3
0.265833	-134	-6104	-2945	-18717	-155	-21814	-5529	-16029	-27	-22009	-7108	-14544	33	-22031	-8828	-13305	52	-3228	1020	-20602	-438	-21889	13738	-24984	-291	-18074	12609	-23171	379	-15657	9785	-15800	-148	-129	-120	-70	-64	-56	-107	39	-154	15	30	-77	-23	-58	78	-32	-3
0.266667	-110	-5991	-2980	-18801	-69	-22094	-5521	-16127	-38	-22183	-7095	-14511	16	-22196	-8737	-13603	-280	-3354	826	-20535	-179	-21660	14259	-25641	-259	-17629	13275	-23677	368	-15316	9836	-15791	-151	-129	-122	-68	-65	-56	-109	40	-151	18	37	-73	-21	-57	78	-28	2
0.267500	-146	-5842	-3011	-18858	-38	-22406	-5518	-16218	-62	-22354	-7098	-14497	17	-22333	-8637	-13908	-86	-3511	672	-20471	-488	-21418	14699	-26224	-135	-17206	13888	-24129	210	-15006	9907	-15732	-149	-127	-119	-67	-64	-57	-107	40	-152	18	35	-77	-24	-55	81	-28	0
0.268333	-134	-5660	-3116	-18885	-72	-22749	-5517	-16298	-57	-22531	-7122	-14509	-63	-22447	-8506	-14220	-453	-3698	561	-20408	-944	-21192	15057	-26729	-198	-16828	14448	-24500	148	-14745	10014	-15612	-153	-126	-124	-67	-63	-57	-107	38	-152	18	37	-74	-23	-56	81	-32	-3
0.269167	-98	-5441	-3214	-18874	-23	-23111	-5512	-16364	-51	-22715	-7165	-14536	-18	-22543	-8450	-14542	16	-3894	497	-20336	-472	-20978	15338	-27157	-239	-16512	14937	-24780	172	-14545	10170	-15424	-152	-125	-120	-66	-64	-59	-109	44	-151	18	34	-77	-27	-57	80	-29	0
0.270000	-107	-5186	-3355	-18824	6	-23497	-5500	-16405	-42	-22902	-7226	-14572	33	-22620	-8365	-14848	35	-4099	478	-20263	-935	-20809	15540	-27500	-223	-16288	15352	-24933	76	-14408	10397	-15167	-149	-126	-126	-64	-63	-57	-104	42	-151	19	38	-73	-19	-53	81	-28	-1
0.270833	-86	-4893	-3519	-18731	-21	-23895	-5472	-16420	-70	-23093	-7302	-14626	36	-22689	-8292	-15149	-193	-4298	502	-20218	-772	-20690	15673	-27762	-202	-16171	15685	-24976	-11	-14346	10703	-14827	-145	-122	-117	-62	-59	-56	-101	45	-148	20	39	-69	-19	-55	82	-30	4
0.271667	-99	-4562	-3710	-18601	-63	-24308	-5430	-16414	-80	-23293	-7398	-14687	44	-22750	-8237	-15433	-378	-4480	562	-20095	-403	-20638	15740	-27945	-163	-16176	15933	-24884	56	-14361	11102	-14421	-146	-122	-117	-69	-77	-56	-101	45	-147	16	40	-75	-21	-53	84	-28	2
0.272500	-143	-4226	-3931	-18442	78	-24719	-5373	-16381	-79	-23504	-7499	-14762	-33	-22814	-8197	-15700	-336	-4638	648	-20007	-629	-20656	15752	-28064	-53	-16311	16101	-24663	56	-14451	11594	-13958	-149	-127	-117	-62	-62	-52	-101	41	-150	22	36	-74	-22	-53	81	-29	0
0.273333	-99	-3841	-4170	-18255	-61	-25133	-5301	-16325	-104	-23726	-7619	-14838	-164	-22885	-8178	-15942	-524	-4764	751	-19911	-1227	-20764	15715	-28121	-62	-16581	16167	-24304	90	-14614	12183	-13447	-150	-128	-121	-66	-65	-60	-105	30	-145	18	35	-78	-23	-57	81	-33	-1
0.274167	-100	-3444	-4431	-18047	-131	-25535	-5207	-16243	-117	-23949	-7742	-14928	-83	-22964	-8168	-16151	-237	-4838	868	-19804	-541	-20950	15641	-28110	-77	-16986	16164	-23816	189	-14840	12867	-12902	-149	-124	-121	-67	-62	-57	-103	43	-152	20	36	-75	-22	-59	80	-32	3
0.275000	-114	-3060	-4707	-17820	-36	-25945	-5090	-16136	-92	-24179	-7861	-15008	-5	-23053	-8174	-16324	-201	-4868	986	-19694	-514	-21226	15546	-28081	-19	-17505	16092	-23206	27	-15123	13643	-12343	-165	-122	-120	-64	-58	-57	-104	41	-154	20	35	-73	-19	-55	84	-31	1
0.275833	-95	-2674	-4988	-17584	47	-26288	-4958	-16013	-95	-24416	-7982	-15100	-113	-23156	-8196	-16463	-235	-4845	1091	-19577	-455	-21578	15424	-28002	19	-18125	15952	-22489	59	-15455	14485	-11795	-154	-126	-120	-63	-63	-58	-108	42	-151	19	34	-74	-23	-56	80	0	-3
0.276667	-94	-2300	-5278	-17354	106	-26629	-4815	-15877	-70	-24656	-8119	-15197	-86	-23277	-8228	-16560	-39	-4768	1175	-19455	-389	-22015	15298	-27901	6	-18832	15768	-21675	190	-15821	15400	-11261	-149	-126	-119	-63	-48	-59	-107	42	-150	19	35	-74	-19	-53	82	-28	0
0.277500	-104	-1944	-5562	-17131	54	-26934	-4666	-15732	-83	-24887	-8199	-15299	57	-23415	-8269	-16626	-211	-4645	1233	-19329	-847	-22513	15163	-27775	17	-19586	15550	-20777	124	-16214	16356	-10779	-150	-126	-118	-62	-60	-60	-103	43	-148	22	37	-72	-23	-58	85	-32	-1
0.278333	-131	-1625	-5839	-16928	-30	-27211	-4513	-15584	-93	-25117	-8312	-15404	-26	-23582	-8313	-16651	-44	-4473	1258	-19204	-942	-23061	15026	-27637	10	-20373	15295	-19818	73	-16615	17333	-10356	-147	-124	-118	-63	-61	-60	-101	45	-149	19	33	-70	-19	-52	86	-28	0
0.279167	-151	-1344	-6107	-16749	-57	-27449	-4364	-15429	-112	-25337	-8374	-15524	88	-23723	-8354	-16636	284	-4266	1244	-19079	-652	-23656	14896	-27481	43	-21131	15041	-18820	106	-17017	18311	-10013	-147	-128	-120	-62	-57	-56	-102	45	-148	20	38	-70	-36	-52	94	-27	-3
0.280000	-143	-1109	-6357	-16598	19	-27655	-4231	-15285	-169	-25547	-8444	-15643	93	-23891	-8400	-16588	60	-4027	1196	-18957	-124	-24270	14767	-27322	40	-21891	14790	-17800	22	-17416	19260	-9758	-146	-126	-120	-81	-62	-59	-107	44	-149	19	30	-75	-21	-55	84	-28	-1
0.280833	-143	-927	-6594	-16486	68	-27820	-4115	-15148	-133	-25739	-8498	-15773	-73	-24057	-8441	-16524	284	-3764	1104	-18840	22	-24894	14647	-27152	54	-22568	14563	-16785	4	-17795	20165	-9604	-150	-129	-125	-66	-65	-60	-104	42	-150	16	33	-76	-19	-56	89	-30	-1
0.281667	-167	-794	-6802	-16406	35	-27951	-4025	-15024	-56	-25909	-8540	-15870	-199	-24216	-8466	-16401	-134	-3490	982	-18727	-411	-25506	14541	-26974	128	-23154	14377	-15797	87	-18152	21010	-9545	-156	-128	-122	-66	-65	-52	-98	34	-151	16	29	-76	-24	-58	79	-34	-1
0.282500	-147	-719	-6984	-16367	-9	-28048	-3963	-14912	-49	-26052	-8568	-16050	-113	-24364	-8484	-16263	-177	-3207	837	-18618	600	-26090	14448	-26777	130	-23618	14248	-14842	99	-18486	21773	-9580	-149	-127	-122	-66	-65	-59	-104	40	-152	18	34	-76	-23	-56	82	-30	1
0.283333	-133	-693	-7134	-16356	-43	-28107	-3931	-14811	-99	-26168	-8562	-16199	-166	-24493	-8486	-16101	96	-2928	667	-18515	334	-26623	14369	-26572	142	-23960	14184	-13963	269	-18789	22438	-9705	-154	-129	-128	-66	-63	-59	-99	41	-158	20	34	-76	-24	-56	84	-29	-3
0.284167	-178	-722	-7252	-16383	38	-28136	-3934	-14730	-43	-26255	-8594	-16349	-236	-24597	-8475	-15920	116	-2661	486	-18417	157	-27091	14316	-26347	82	-24159	14203	-13171	579	-19062	22990	-9905	-148	-127	-120	-63	-64	-60	-108	40	-150	18	36	-74	-23	-57	81	-27	0
0.285000	-188	-794	-7338	-16440	34	-28144	-3976	-14666	1	-26314	-8601	-16509	-44	-24676	-8453	-15719	207	-2416	297	-18330	261	-27486	14281	-26096	-101	-24225	14317	-12508	817	-19319	23423	-10162	-152	-127	-122	-63	-63	-57	-104	41	-152	19	34	-76	-23	-56	85	-29	2
0.285833	-167	-914	-7396	-16523	21	-28126	-4051	-14623	-103	-26343	-8604	-16666	-31	-24723	-8422	-15507	267	-2196	107	-18243	422	-27792	14280	-25826	4	-24158	14538	-11955	876	-19560	23734	-10460	-151	-125	-120	-66	-67	-61	-104	41	-151	18	34	-74	-21	-55	77	-32	-1
0.286667	-167	-1064	-7420	-16617	-49	-28082	-4158	-14595	-28	-26347	-8615	-16826	-221	-24740	-8379	-15287	-385	-1999	-63	-18160	121	-27992	14318	-25534	16	-23969	14868	-11566	690	-19788	23930	-10776	-149	-128	-120	-69	-64	-61	-104	39	-148	18	30	-74	-25	-58	82	-29	-3
0.287500	-179	-1246	-7413	-16736	-57	-28028	-4293	-14588	43	-26326	-8618	-16993	-220	-24720	-8328	-15058	-191	-1837	-222	-18080	578	-28092	14402	-25215	-39	-23687	15312	-11327	534	-20016	24011	-11086	-151	-128	-124	-66	-65	-61	-107	41	-154	17	35	-73	-14	-56	84	-27	-4
0.288333	-188	-1445	-7377	-16853	-26	-27955	-4452	-14597	-55	-26278	-8629	-17154	-297	-24671	-8268	-14824	104	-1699	-355	-17996	268	-28079	14538	-24875	-21	-23315	15880	-11260	309	-20250	23995	-11377	-151	-129	-122	-65	-59	-59	-110	39	-153	17	34	-75	-24	-58	78	-31	0
0.289167	-156	-1658	-7311	-16973	-180	-27870	-4631	-14622	-144	-26212	-8646	-17309	-387	-24584	-8216	-14594	-167	-1589	-462	-17914	-60	-27966	14736	-24514	-77	-22892	16561	-11369	140	-20492	23897	-11623	-152	-130	-124	-69	-64	-61	-109	36	-153	12	32	-96	-24	-57	82	-29	-4
0.290000	-153	-1871	-7223	-17092	-320	-27773	-4820	-14657	-164	-26136	-8670	-17459	-338	-24472	-8162	-14361	51	-1507	-539	-17829	159	-27750	15012	-24130	-142	-22444	17356	-11650	52	-20755	23731	-11816	-151	-130	-124	-63	-67	-63	-108	37	-153	13	30	-78	-25	-59	80	-34	-4
0.290833	-180	-2081	-7109	-17198	-326	-27663	-5014	-14714	-121	-26028	-8694	-17593	-389	-24341	-8108	-14128	-33	-1447	-585	-17737	234	-27436	15371	-23742	-130	-21990	18256	-12091	-139	-21025	23546	-11943	-148	-126	-119	-66	-64	-56	-108	40	-153	17	37	-69	-21	-53	80	-28	1
0.291667	-153	-2283	-6976	-17289	-368	-27539	-5196	-14784	-56	-25912	-8723	-17705	-461	-24171	-8059	-13900	-111	-1397	-601	-17648	361	-27048	15824	-23352	-174	-21567	19238	-12697	-328	-21325	23345	-12006	-154	-127	-118	-114	-64	-58	-105	40	-149	15	33	-76	-21	-57	78	-30	-1
0.292500	-164	-2473	-6832	-17372	-340	-27407	-5374	-14848	-97	-25786	-8753	-17819	-393	-23990	-8021	-13676	193	-1371	-595	-17554	323	-26596	16373	-22972	-237	-21191	20289	-13443	-444	-21636	23169	-11998	-149	-127	-117	-66	-60	-58	-105	39	-150	16	35	-74	-21	-57	84	-30	0
0.293333	-149	-2642	-6670	-17439	-280	-27270	-5537	-14936	-78	-25647	-8780	-17904	-343	-23806	-7997	-13462	-87	-1352	-564	-17468	349	-26092	17015	-22606	-268	-20872	21408	-14318	-643	-21971	23045	-11934	-150	-129	-99	-68	-68	-57	-105	38	-153	17	33	-78	-21	-57	82	-30	0
0.294167	-131	-2786	-6507	-17494	-255	-27119	-5685	-15035	-43	-25500	-8800	-17975	-315	-23606	-7976	-13254	17	-1335	-523	-17388	526	-25557	17765	-22266	-313	-20634	22554	-15291	-886	-22310	22999	-11815	-148	-129	-121	-66	-62	-58	-109	39	-151	9	30	-94	-25	-57	85	-29	0
0.295000	-142	-2918	-6346	-17539	-264	-26954	-5768	-15137	-119	-25340	-8815	-18012	-305	-23405	-7970	-13052	-199	-1323	-470	-17310	-298	-25003	18624	-21958	-319	-20475	23715	-16325	-930	-22642	23050	-11667	-152	-132	-146	-68	-62	-58	-108	41	-151	15	32	-76	-21	-58	82	-30	-5
0.295833	-139	-3003	-6178	-17571	-361	-26781	-5898	-15258	-58	-25170	-8809	-18025	-317	-23205	-7974	-12860	-252	-1303	-412	-17246	249	-24451	19575	-21697	-228	-20399	24857	-17420	-989	-22962	23215	-11494	-149	-130	-120	-67	-63	-59	-110	40	-151	13	28	-79	-19	-36	84	-30	-4
0.296667	-185	-3072	-6020	-17595	-243	-26596	-5964	-15401	108	-24983	-8781	-18013	-293	-23002	-7987	-12677	-135	-1285	-350	-17194	164	-23911	20605	-21473	-255	-20390	25971	-18512	-1013	-23255	23508	-11317	-147	-129	-122	-81	-61	-60	-121	41	-150	13	33	-76	-22	-60	84	-32	-1
0.297500	-185	-3113	-5868	-17620	-100	-26394	-5995	-15523	112	-24784	-8742	-17970	-94	-22803	-8001	-12500	-252	-1255	-300	-17158	45	-23399	21705	-21299	-281	-20449	27019	-19580	-1047	-23501	23932	-11156	-149	-126	-120	-65	-65	-60	-105	40	-149	15	32	-78	-23	-58	81	-33	2
0.298333	-76	-3134	-5725	-17647	-144	-26175	-5991	-15670	-18	-24569	-8670	-17922	6	-22604	-8019	-12332	-162	-1217	-248	-17146	25	-22922	22853	-21174	-291	-20548	27995	-20598	-1130	-23686	24479	-11032	-146	-129	-125	-72	-64	-60	-110	47	-149	12	29	-77	-22	-61	78	-34	0
0.299167	-127	-3131	-5593	-17676	-14	-25941	-5953	-15829	-50	-24337	-8567	-17815	-78	-22399	-8026	-12172	-13	-1166	-210	-17136	45	-22480	24035	-21089	-304	-20673	28867	-21518	-1077	-23786	25140	-10946	-147	-131	-120	-66	-60	-58	-105	41	-149	13	28	-78	-18	-59	94	-28	-1
0.300000	-87	-3108	-5472	-17714	63	-25678	-5863	-15994	-63	-24083	-8428	-17695	-38	-22194	-8031	-12017	-173	-1107	-183	-17177	-320	-22074	25223	-21048	-280	-20801	29625	-22315	-928	-23794	25892	-10912	-149	-128	-124	-67	-65	-64	-109	37	-154	16	28	-76	-24	-61	79	-32	-5
0.300833	-90	-3064	-5364	-17756	-49	-25400	-5749	-16171	-77	-23813	-8255	-17521	-90	-21983	-8020	-11868	-136	-1037	-165	-17222	98	-21705	26392	-21040	-248	-20904	30255	-22964	-1067	-23690	26714	-10970	-148	-128	-125	-67	-67	-62	-110	36	-151	13	25	-80	-27	-64	78	-24	-1
0.301667	-139	-3004	-5274	-17816	33	-25098	-5590	-16360	-57	-23522	-8047	-17402	-142	-21759	-7990	-11728	234	-954	-155	-17297	107	-21371	27503	-21054	-204	-20962	30752	-23440	-1129	-23462	27587	-11080	-151	-130	-128	-66	-66	-43	-111	38	-152	16	28	-77	-22	-61	80	-31	0
0.302500	-136	-2926	-5190	-17886	41	-24769	-5385	-16549	-28	-23214	-7802	-17230	-66	-21526	-7935	-11589	-49	-862	-152	-17383	-260	-21058	28514	-21075	-184	-20957	31111	-23729	-1039	-23107	28468	-11262	-148	-128	-122	-65	-63	-61	-109	39	-150	17	30	-78	-23	-64	76	-31	2
0.303333	-167	-2842	-5120	-17965	34	-24428	-5146	-16750	49	-22888	-7515	-17035	88	-21278	-7854	-11459	-198	-765	-148	-17489	-196	-20761	29467	-21106	-229	-20870	31344	-23818	-1085	-22621	29329	-11501	-147	-130	-120	-79	-60	-63	-114	37	-152	16	33	-77	-21	-60	81	-30	-3
0.304167	-182	-2748	-5063	-18058	96	-24058	-4858	-16957	-6	-22546	-7197	-16853	122	-21020	-7737	-11338	-50	-664	-144	-17603	-371	-20461	30284	-21123	-293	-20689	31448	-23719	-1229	-22012	30134	-11777	-148	-129	-120	-66	-60	-60	-104	39	-152	27	55	-74	-22	-47	80	-34	-1
0.305000	-177	-2646	-5009	-18160	114	-23657	-4531	-17169	-98	-22190	-6836	-16651	-12	-20737	-7584	-11220	-55	-563	-125	-17738	-268	-20152	30964	-21116	-340	-20416	31434	-23423	-1221	-21285	30859	-12081	-162	-130	-119	-63	-60	-61	-107	38	-150	18	35	-75	-19	-57	82	-31	-1
0.305833	-185	-2538	-4966	-18269	118	-23272	-4163	-17386	-163	-21822	-6451	-16453	-96	-20448	-7400	-11108	145	-461	-104	-17873	-236	-19822	31495	-21081	-380	-20017	31314	-22953	-1147	-20459	31475	-12405	-148	-127	-121	-65	-62	-59	-105	39	-150	17	11	-76	-22	-48	84	-31	0
0.306667	-155	-2428	-4928	-18387	20	-22864	-3762	-17625	-177	-21453	-6040	-16275	-143	-20142	-7178	-11004	27	-363	-66	-18009	-501	-19459	31875	-21003	-402	-19531	31098	-22325	-1027	-19550	31977	-12717	-152	-129	-120	-66	-63	-70	-110	36	-156	18	33	-80	-26	-61	79	-30	-4
0.307500	-152	-2317	-4896	-18506	-30	-22439	-3323	-17821	-77	-21075	-5604	-16062	-186	-19820	-6915	-10907	158	-271	-1	-18135	-82	-19052	32105	-20878	-360	-18950	30806	-21559	-936	-18561	32342	-12999	-153	-130	-122	-67	-62	-59	-107	42	-150	20	32	-77	-22	-60	80	-32	-5
0.308333	-152	-2205	-4861	-18626	73	-22010	-2845	-18036	-94	-20691	-5143	-15868	-162	-19489	-6615	-10813	90	-190	72	-18249	-702	-18592	32178	-20702	-390	-18283	30452	-20679	-882	-17538	32564	-13228	-152	-129	-126	-68	-64	-73	-105	37	-152	17	32	-76	-23	-57	81	-32	-1
0.309167	-155	-2095	-4827	-18740	29	-21584	-2348	-18241	-80	-20312	-4664	-15682	-346	-19158	-6284	-10739	-234	-119	176	-18350	-489	-18079	32106	-20476	-383	-17543	30051	-19726	-857	-16498	32637	-13406	-153	-130	-121	-66	-66	-60	-110	40	-151	20	37	-73	-18	-59	81	-28	-5
0.310000	-149	-1992	-4793	-18847	79	-21154	-1824	-18451	-61	-19941	-4178	-15508	-451	-18825	-5925	-10659	137	-59	299	-18435	-348	-17508	31901	-20189	-377	-16755	29621	-18727	-783	-15467	32563	-13498	-150	-127	-121	-64	-63	-53	-104	41	-155	17	36	-75	-19	-55	82	-27	-4
0.310833	-56	-1890	-4752	-18949	90	-20741	-1279	-18625	-155	-19575	-3686	-15351	-292	-18494	-5542	-10599	16	-13	455	-18494	-616	-16878	31571	-19855	-394	-15933	29175	-17710	-741	-14475	32372	-13504	-148	-126	-120	-64	-59	-47	-102	45	-147	24	36	-72	-17	-52	85	-24	2
0.311667	-67	-1773	-4706	-19043	106	-20340	-723	-18802	-239	-19225	-3199	-15177	-110	-18183	-5146	-10551	-200	20	626	-18531	-586	-16204	31129	-19484	-405	-15106	28724	-16711	-731	-13536	32038	-13422	-147	-116	-118	-72	-60	-56	-102	44	-149	21	36	-73	-17	-53	87	-25	0
0.312500	-104	-1709	-4663	-19122	151	-19949	-162	-18958	-257	-18890	-2717	-15029	-101	-17882	-4736	-10516	-23	36	826	-18553	-596	-15492	30600	-19075	-379	-14286	28277	-15751	-570	-12670	31603	-13255	-151	-122	-118	-63	-59	-55	-101	43	-150	23	41	-70	-21	-52	87	-27	0
0.313333	-131	-1626	-4603	-19187	76	-19578	394	-19099	-318	-18568	-2244	-14887	-218	-17597	-4327	-10494	-48	41	1045	-18551	-1131	-14750	29990	-18643	-392	-13487	27843	-14856	-378	-11899	31072	-13000	-145	-121	-116	-63	-65	-55	-101	46	-150	22	39	-75	-22	-53	89	-26	0
0.314167	-145	-1560	-4540	-19248	37	-19227	942	-19216	-385	-18266	-1786	-14759	-355	-17353	-3926	-10490	-190	35	1280	-18532	-935	-13991	29325	-18198	-333	-12730	27429	-14039	-352	-11234	30475	-12686	-148	-125	-119	-66	-62	-55	-102	43	-148	16	42	-74	-21	-56	87	-24	0
0.315000	-127	-1511	-4459	-19289	128	-18892	1484	-19311	-359	-17984	-1350	-14635	-264	-17127	-3538	-10505	20	22	1534	-18492	-470	-13218	28613	-17745	-273	-12027	27034	-13321	-403	-10678	29821	-12308	-151	-129	-121	-66	-63	-58	-104	41	-153	17	36	-77	-25	-59	84	-27	-4
0.315833	-126	-1447	-4376	-19320	62	-18579	2006	-19382	-259	-17721	-937	-14517	-162	-16935	-3169	-10530	-145	1	1785	-18436	-782	-12449	27883	-17294	-280	-11377	26665	-12700	-346	-10224	29140	-11884	-154	-127	-121	-66	-63	-59	-103	38	-152	21	39	-56	-21	-53	82	-28	3
0.316667	-137	-1409	-4273	-19337	40	-18275	2505	-19419	-292	-17474	-549	-14408	-205	-16758	-2822	-10573	-74	-16	2089	-18369	-669	-11699	27148	-16859	-287	-10791	26313	-12189	-257	-9882	28434	-11432	-147	-124	-118	-81	-64	-58	-101	42	-149	23	37	-75	-26	-55	85	-25	0
0.317500	-173	-1360	-4159	-19342	33	-17993	2978	-19437	-274	-17245	-186	-14301	-294	-16610	-2504	-10637	5	-36	2382	-18297	-732	-10977	26418	-16452	-326	-10273	25974	-11776	-241	-9629	27730	-10963	-145	-122	-116	-63	-62	-58	-102	39	-150	7	37	-75	-19	-53	82	-28	1
0.318333	-163	-1334	-4034	-19342	0	-17717	3434	-19425	-173	-17034	141	-14203	-252	-16496	-2222	-10717	22	-67	2679	-18215	-809	-10297	25711	-16073	-356	-9822	25638	-11466	-227	-9471	27034	-10502	-150	-125	-118	-63	-60	-57	-99	43	-151	21	38	-73	-19	-56	87	-26	-3
0.319167	-137	-1312	-3893	-19335	2	-17457	3817	-19387	-135	-16835	434	-14107	-202	-16400	-1964	-10814	70	-87	2977	-18139	-555	-9669	25027	-15733	-282	-9429	25305	-11246	-253	-9374	26361	-10060	-146	-125	-117	-65	-60	-57	-103	41	-151	15	37	-73	-21	-56	87	-22	1
0.320000	-145	-1296	-3741	-19322	47	-17204	4183	-19328	-74	-16648	696	-14018	-159	-16326	-1774	-10934	-218	-109	3280	-18068	-596	-9091	24372	-15430	-167	-9096	24966	-11090	-211	-9337	25708	-9649	-150	-126	-119	-68	-61	-58	-103	38	-151	20	34	-73	-22	-56	84	-27	-3
0.320833	-166	-1289	-3577	-19310	85	-16953	4507	-19250	-127	-16475	919	-13950	-125	-16272	-1613	-11065	-101	-124	3581	-18004	-136	-8574	23755	-15174	-234	-8809	24606	-11041	-72	-9339	25083	-9275	-149	-127	-121	-65	-61	-59	-107	37	-149	15	33	-97	-22	-57	82	-27	-3
0.321667	-162	-1293	-3383	-19290	84	-16702	4794	-19139	-120	-16307	1107	-13856	-109	-16218	-1490	-11216	192	-138	3873	-17948	-489	-8118	23173	-14961	-178	-8555	24241	-11030	-4	-9357	24496	-8946	-149	-127	-121	-66	-63	-59	-108	39	-152	17	35	-75	-18	-59	82	-29	-1
0.322500	-133	-1296	-3203	-19272	-93	-16455	5033	-19029	-57	-16145	1257	-13778	3	-16177	-1406	-11380	-255	-145	4162	-17904	-315	-7724	22622	-14792	-100	-8338	23844	-11062	-42	-9386	23891	-8658	-149	-126	-121	-68	-60	-58	-104	38	-151	17	30	-79	-22	-59	82	-29	3
0.323333	-184	-1304	-3003	-19260	-60	-16209	5218	-18899	-147	-15981	1378	-13710	-16	-16137	-1359	-11563	-108	-160	4442	-17879	241	-7390	22104	-14664	-135	-8141	23413	-11126	-50	-9406	23317	-8421	-153	-134	-124	-68	-62	-59	-107	36	-158	13	32	-77	-27	-61	79	-32	-7
0.324167	-196	-1320	-2786	-19246	-3	-15959	5394	-18759	-132	-15824	1454	-13643	-127	-16098	-1347	-11755	-267	-172	4720	-17861	-282	-7112	21609	-14571	-136	-7954	22957	-11212	32	-9408	22756	-8223	-149	-127	-124	-67	-64	-66	-107	43	-152	17	7	-77	-24	-61	81	-29	-1
0.325000	-172	-1328	-2558	-19233	49	-15700	5519	-18602	-52	-15658	1504	-13579	-99	-16050	-1368	-11959	-179	-178	4984	-17865	-288	-6885	21131	-14511	-143	-7778	22468	-11309	34	-9384	22190	-8062	-148	-126	-124	-68	-63	-61	-108	38	-149	18	32	-77	-21	-58	82	-29	0
0.325833	-167	-1342	-2320	-19225	36	-15433	5601	-18445	-70	-15494	1515	-13527	-50	-15997	-1420	-12172	-100	-195	5245	-17879	-190	-6702	20680	-14483	-162	-7613	21946	-11412	-67	-9336	21631	-7934	-149	-131	-120	-66	-61	-61	-107	37	-152	29	49	-77	-21	-61	78	-32	-3
0.326667	-167	-1358	-2068	-19224	-6	-15174	5645	-18285	-141	-15326	1492	-13475	35	-15938	-1506	-12396	-288	-221	5498	-17914	-338	-6563	20236	-14479	-147	-7455	21403	-11519	-3	-9268	21058	-7824	-148	-127	-129	-69	-62	-61	-107	36	-152	16	35	-78	-24	-60	80	-32	0
0.327500	-181	-1367	-1817	-19217	-132	-14911	5654	-18122	-151	-15160	1432	-13436	-21	-15864	-1617	-12628	-539	-259	5745	-17963	-214	-6457	19804	-14495	-170	-7303	20826	-11624	-53	-9162	20473	-7730	-148	-129	-126	-69	-63	-61	-107	37	-151	13	32	-78	-27	-62	77	-39	0
0.328333	-145	-1373	-1554	-19219	-47	-14636	5627	-17962	-75	-14985	1339	-13404	-39	-15781	-1752	-12862	-48	-310	5988	-18025	109	-6384	19376	-14532	-162	-7156	20228	-11729	-107	-9021	19892	-7643	-150	-128	-125	-66	-69	-61	-109	37	-153	12	32	-79	-24	-61	77	-34	-7
0.329167	-139	-1381	-1281	-19225	-41	-14386	5566	-17798	-142	-14812	1212	-13380	-56	-15688	-1915	-13098	-121	-372	6231	-18102	-441	-6331	18960	-14580	-148	-7022	19617	-11827	-26	-8916	19306	-7559	-152	-129	-122	-68	-64	-61	-110	36	-155	15	33	-78	-7	-60	75	-36	-1
0.330000	-169	-1370	-1003	-19231	-114	-14129	5469	-17635	-170	-14634	1053	-13366	-135	-15582	-2094	-13333	-285	-451	6472	-18193	-258	-6301	18548	-14643	-115	-6908	19003	-11923	165	-8776	18730	-7461	-148	-128	-121	-67	-63	-62	-110	36	-152	16	34	-76	-22	-62	78	-33	13
0.330833	-199	-1362	-714	-19240	-52	-13877	5349	-17473	-190	-14452	867	-13361	-92	-15468	-2290	-13568	-286	-541	6724	-18298	-72	-6290	18149	-14704	-81	-6811	18387	-12013	219	-8675	18160	-7362	-151	-126	-120	-66	-64	-66	-108	41	-149	18	33	-72	-22	-58	80	-32	-4
0.331667	-164	-1347	-427	-19251	-69	-13637	5190	-17313	-110	-14279	645	-13373	-88	-15351	-2518	-13796	-344	-648	6971	-18421	19	-6302	17761	-14781	-67	-6747	17769	-12104	76	-8582	17603	-7248	-152	-163	-124	-69	-62	-63	-111	37	-156	13	33	-78	-26	-61	77	-32	-5
0.332500	-166	-1327	-138	-19270	-55	-13403	5000	-17151	-44	-14104	398	-13393	-284	-15221	-2756	-14018	-426	-764	7232	-18571	243	-6331	17394	-14860	-8	-6707	17169	-12189	11	-8516	17078	-7123	-149	-128	-122	-68	-62	-60	-110	38	-150	18	33	-76	-28	-61	76	-31	10
0.333333	-160	-1297	155	-19285	-44	-13175	4782	-16983	-53	-13927	123	-13425	-280	-15088	-3004	-14227	-826	-888	7498	-18698	82	-6384	17041	-14946	-31	-6714	16576	-12275	125	-8491	16589	-6985	-147	-124	-119	-70	-64	-59	-107	38	-152	16	32	-80	-22	-58	80	-30	0
0.334167	-194	-1270	442	-19307	-92	-12969	4537	-16818	10	-13753	-171	-13465	-182	-14965	-3261	-14424	-790	-1023	7773	-18857	534	-6454	16712	-15038	-30	-6756	16013	-12354	136	-8510	16139	-6846	-149	-127	-120	-69	-61	-57	-108	44	-152	18	37	-74	-23	-59	82	-31	0
0.335000	-178	-1235	730	-19332	-28	-12773	4260	-16650	-56	-13589	-488	-13521	-90	-14808	-3531	-14614	-331	-1157	8059	-19033	133	-6554	16402	-15140	-46	-6841	15476	-12428	-35	-8581	15736	-6701	-150	-125	-122	-64	-59	-60	-110	37	-153	16	35	-77	-21	-59	81	-29	0
0.335833	-144	-1203	1004	-19362	-131	-12585	3954	-16470	-75	-13429	-816	-13585	-66	-14665	-3807	-14781	-809	-1287	8352	-19215	-690	-6682	16126	-15236	-90	-6974	14974	-12494	27	-8702	15388	-6561	-150	-127	-122	-70	-66	-59	-104	39	-151	18	34	-78	-22	-56	82	-29	-1
0.336667	-151	-1157	1275	-19394	-133	-12412	3629	-16291	74	-13277	-1158	-13660	-65	-14520	-4084	-14936	-494	-1412	8657	-19420	-138	-6838	15875	-15344	-99	-7151	14506	-12552	54	-8871	15092	-6423	-146	-126	-119	-66	-62	-59	-105	41	-150	19	35	-76	-24	-55	87	-29	1
0.337500	-171	-1146	1526	-19434	-43	-12247	3281	-16102	-23	-13129	-1507	-13743	-160	-14369	-4354	-15072	-411	-1556	8969	-19649	-723	-7025	15652	-15458	-118	-7365	14080	-12594	-121	-9089	14845	-6299	-148	-125	-120	-63	-61	-56	-104	41	-148	18	37	-65	-17	-55	82	-31	4
0.338333	-159	-1113	1755	-19451	-82	-12095	2926	-15906	-66	-12987	-1862	-13836	-100	-14220	-4627	-15188	-409	-1623	9290	-19847	-992	-7246	15455	-15571	-127	-7623	13688	-12628	-61	-9357	14641	-6187	-147	-121	-112	-64	-62	-57	-102	43	-150	21	37	-72	-21	-55	84	-28	0
0.339167	-116	-1092	1975	-19524	-100	-11952	2524	-15701	-31	-12852	-2218	-13934	-81	-14070	-4888	-15290	-238	-1718	9611	-20076	-932	-7508	15280	-15695	-108	-7919	13344	-12648	-59	-9661	14495	-6091	-145	-122	-117	-63	-64	-58	-122	43	-164	21	44	-74	-21	-52	85	-24	1
0.340000	-131	-1084	2163	-19586	-50	-11809	2124	-15496	-155	-12726	-2575	-14049	-197	-13918	-5137	-15379	-169	-1764	9928	-20311	-990	-7806	15118	-15845	-59	-8245	13040	-12674	-105	-10001	14365	-6019	-151	-129	-125	-68	-65	-59	-109	38	-154	17	33	-77	-26	-60	79	-31	-7
0.340833	-179	-1061	2325	-19660	-142	-11684	1709	-15283	-200	-12623	-2927	-14159	-253	-13735	-5370	-15455	-533	-1799	10252	-20545	-1083	-8140	14975	-15952	-79	-8619	12786	-12654	-121	-10357	14269	-5958	-150	-128	-125	-66	-69	-63	-107	43	-154	17	34	-75	-27	-58	81	-29	-3
0.341667	-170	-1044	2459	-19732	-199	-11554	1303	-15064	-139	-12479	-3267	-14276	-180	-13603	-5586	-15512	-130	-1806	10573	-20781	-199	-8503	14844	-16079	-73	-9006	12578	-12639	-124	-10744	14184	-5923	-147	-121	-122	-66	-61	-59	-107	38	-151	17	34	-73	-24	-59	81	-30	0
0.342500	-167	-1033	2567	-19812	-146	-11425	894	-14843	-215	-12361	-3597	-14394	-207	-13436	-5782	-15559	78	-1784	10888	-21015	-274	-8894	14714	-16204	-72	-9410	12407	-12616	-103	-11113	14106	-5902	-149	-125	-120	-66	-62	-59	-104	38	-151	16	37	-75	-23	-49	84	-29	-5
0.343333	-141	-1024	2640	-19905	-65	-11296	489	-14622	-385	-12243	-3917	-14520	-269	-13262	-5963	-15601	-116	-1739	11186	-21245	-61	-9315	14583	-16329	-110	-9836	12279	-12588	-203	-11502	14014	-5901	-151	-122	-121	-65	-64	-57	-103	39	-149	17	36	-70	-23	-57	82	-29	-1
0.344167	-137	-1015	2683	-20002	-151	-11174	90	-14405	-331	-12129	-4229	-14641	-171	-13088	-6119	-15632	-134	-1669	11473	-21459	613	-9757	14441	-16455	-144	-10276	12181	-12566	-234	-11879	13912	-5919	-150	-124	-124	-67	-61	-57	-104	39	-150	25	34	-73	-18	-56	87	-28	0
0.345000	-128	-1010	2697	-20101	-204	-11051	-298	-14182	-166	-12014	-4520	-14764	-237	-12911	-6263	-15656	-207	-1574	11742	-21664	761	-10220	14305	-16569	-188	-10723	12116	-12550	-152	-12252	13781	-5955	-152	-129	-119	-65	-62	-58	-102	42	-150	17	35	-72	-21	-56	90	-25	0
0.345833	-116	-1003	2686	-20207	-166	-10929	-671	-13969	-158	-11902	-4798	-14887	-264	-12729	-6387	-15678	-124	-1455	11993	-21862	955	-10696	14121	-16686	-139	-11172	12062	-12546	-176	-12609	13617	-6008	-150	-127	-122	-59	-64	-57	-102	41	-150	19	34	-73	-21	-53	87	-27	0
0.346667	-139	-1003	2645	-20333	-116	-10805	-1023	-13757	-114	-11790	-5063	-15003	-44	-12539	-6498	-15694	-68	-1323	12216	-22039	1150	-11176	13931	-16776	-111	-11624	12028	-12566	-205	-12957	13419	-6084	-149	-128	-120	-65	-60	-57	-102	41	-153	18	36	-73	-19	-57	81	-29	-5
0.347500	-137	-1003	2588	-20406	-198	-10686	-1365	-13560	-48	-11681	-5314	-15120	-95	-12350	-6598	-15713	-122	-1178	12419	-22204	1418	-11666	13720	-16896	-208	-12080	11995	-12614	-147	-13279	13180	-6181	-147	-127	-120	-66	-62	-58	-102	38	-151	19	33	-78	-23	-53	79	-30	-3
0.348333	-134	-1006	2510	-20502	-174	-10565	-1684	-13365	-116	-11570	-5548	-15233	-171	-12155	-6695	-15731	215	-1027	12585	-22352	1454	-12152	13485	-16987	-229	-12534	11961	-12691	-334	-13591	12903	-6298	-152	-129	-124	-70	-64	-63	-108	38	-156	15	30	-79	-27	-62	81	-30	-6
0.349167	-172	-1013	2422	-20588	-171	-10452	-1988	-13182	-97	-11445	-5775	-15340	-177	-11942	-6783	-15740	-397	-871	12724	-22476	849	-12626	13229	-17076	-194	-12984	11917	-12806	-325	-13877	12599	-6436	-152	-127	-122	-68	-65	-60	-105	38	-152	16	29	-77	-26	-60	81	-32	-1
0.350000	-187	-1023	2331	-20661	-125	-10335	-2269	-13003	-113	-11342	-5974	-15437	-163	-11760	-6870	-15744	-235	-708	12827	-22586	1558	-13091	12955	-17155	-246	-13422	11849	-12953	-200	-14147	12264	-6602	-148	-129	-122	-67	-65	-62	-104	38	-151	13	34	-78	-22	-55	81	-30	-19
0.350833	-188	-1040	2238	-20711	-143	-10221	-2530	-12838	-171	-11231	-6164	-15531	-110	-11559	-6956	-15743	-85	-546	12901	-22665	1123	-13538	12663	-17223	-277	-13845	11767	-13142	-212	-14395	11906	-6794	-147	-139	-121	-63	-62	-57	-103	42	-148	20	37	-75	-22	-55	80	-28	3
0.351667	-188	-1065	2142	-20759	-115	-10108	-2778	-12678	18	-11123	-6349	-15611	-95	-11363	-7058	-15742	-154	-387	12927	-22727	1002	-13967	12351	-17297	-184	-14257	11644	-13374	-240	-14630	11522	-7024	-148	-126	-119	-64	-62	-59	-108	40	-151	20	37	-75	-22	-56	78	-27	0
0.352500	-141	-1096	2051	-20792	-93	-10008	-3008	-12534	79	-11018	-6518	-15694	-145	-11173	-7158	-15733	-48	-234	12918	-22779	998	-14371	12028	-17356	-282	-14652	11487	-13649	-275	-14848	11132	-7282	-149	-127	-121	-63	-62	-61	-104	42	-152	21	37	-76	-24	-59	80	-29	0
0.353333	-128	-1147	1971	-20804	-94	-9916	-3224	-12405	-19	-10917	-6680	-15759	-110	-10985	-7277	-15716	118	-87	12868	-22804	859	-14747	11696	-17422	-282	-15020	11300	-13958	-282	-15042	10747	-7577	-147	-124	-119	-65	-63	-60	-105	40	-149	22	36	-78	-18	-44	84	-29	-1
0.354167	-186	-1189	1899	-20806	-165	-9846	-3428	-12288	-12	-10817	-6860	-15823	-145	-10806	-7404	-15694	-36	51	12774	-22812	459	-15091	11356	-17477	-240	-15368	11051	-14294	-288	-15218	10366	-7905	-150	-124	-122	-64	-62	-57	-105	38	-148	22	37	-75	-19	-55	78	-29	0
0.355000	-162	-1239	1841	-20796	-154	-9742	-3616	-12181	-61	-10726	-6974	-15876	-220	-10635	-7538	-15658	216	188	12643	-22798	1128	-15405	11013	-17539	-265	-15679	10774	-14659	-270	-15371	9998	-8273	-150	-126	-118	-64	-64	-57	-108	34	-154	19	28	-74	-21	-53	79	-29	-1
0.355833	-124	-1304	1795	-20776	-69	-9671	-3801	-12085	-74	-10638	-7113	-15928	-163	-10474	-7690	-15619	525	325	12468	-22769	923	-15687	10672	-17599	-270	-15957	10464	-15055	-238	-15506	9656	-8672	-151	-147	-117	-65	-62	-61	-104	40	-151	18	35	-77	-25	-56	81	-30	-4
0.356667	-117	-1365	1761	-20743	-110	-9608	-3973	-12015	-10	-10560	-7244	-15971	-66	-10326	-7849	-15564	222	457	12255	-22727	701	-15932	10329	-17665	-216	-16194	10118	-15434	-225	-15612	9338	-9107	-151	-129	-121	-69	-63	-61	-108	36	-154	16	33	-80	-24	-57	81	-33	-3
0.357500	-134	-1434	1738	-20709	-98	-9538	-4141	-11952	-26	-10481	-7373	-16004	-76	-10187	-8022	-15497	179	598	12009	-22662	1026	-16138	9995	-17726	-221	-16377	9750	-15823	-153	-15691	9055	-9565	-152	-131	-121	-64	-65	-58	-107	39	-149	19	36	-76	-21	-55	80	-28	0
0.358333	-178	-1495	1731	-20668	-53	-9498	-4297	-11901	-61	-10416	-7493	-16033	-195	-10057	-8198	-15418	356	751	11708	-22583	808	-16310	9669	-17799	-211	-16518	9360	-16206	-132	-15746	8812	-10055	-147	-126	-119	-65	-63	-58	-105	38	-151	17	36	-78	-19	-55	81	-32	2
0.359167	-169	-1558	1727	-20630	-110	-9457	-4453	-11873	35	-10352	-7612	-16060	-184	-9945	-8384	-15333	501	908	11422	-22501	742	-16443	9348	-17868	-186	-16607	8962	-16572	-117	-15772	8601	-10562	-149	-108	-119	-72	-64	-58	-105	40	-150	21	39	-75	-21	-55	85	-30	0
0.360000	-116	-1612	1722	-20600	-73	-9427	-4605	-11840	-26	-10303	-7730	-16083	-98	-9850	-8595	-15239	357	1083	11084	-22407	662	-16538	9033	-17945	-156	-16646	8561	-16909	-77	-15772	8446	-11078	-151	-127	-118	-65	-63	-57	-107	39	-132	17	33	-75	-21	-57	82	-31	1
0.360833	-136	-1659	1717	-20576	-48	-9399	-4755	-11828	-166	-10261	-7846	-16103	-197	-9766	-8772	-15140	-86	1269	10726	-22308	504	-16599	8726	-18021	-150	-16619	8169	-17207	-4	-15746	8287	-11603	-151	-127	-122	-67	-65	-58	-108	38	-150	18	35	-77	-22	-57	79	-31	0
0.361667	-143	-1699	1712	-20559	-31	-9383	-4909	-11826	-101	-10228	-7956	-16119	-146	-9700	-8969	-15027	200	1479	10351	-22201	652	-16619	8433	-18098	-184	-16558	7792	-17466	29	-15691	8240	-12123	-151	-126	-121	-67	-63	-56	-107	40	-152	19	36	-77	-23	-58	81	-29	0
0.362500	-141	-1719	1694	-20553	-36	-9370	-5069	-11831	-125	-10203	-8065	-16130	-58	-9643	-9168	-14913	1	1714	9968	-22095	-231	-16608	8148	-18175	-150	-16433	7445	-17675	32	-15613	8198	-12639	-151	-127	-120	-66	-62	-58	-108	42	-154	16	35	-75	-21	-57	82	-30	-1
0.363333	-107	-1728	1671	-20559	-74	-9362	-5209	-11843	-180	-10186	-8176	-16139	49	-9604	-9362	-14800	-82	1973	9584	-21993	400	-16566	7871	-18252	-75	-16265	7129	-17834	-4	-15512	8188	-13139	-150	-126	-119	-65	-61	-59	-110	39	-150	18	36	-78	-21	-59	79	-30	17
0.364167	-121	-1670	1627	-20582	-68	-9360	-5366	-11898	-149	-10174	-8284	-16149	9	-9581	-9554	-14684	-64	2245	9195	-21900	260	-16491	7605	-18324	-118	-16059	6850	-17938	-56	-15396	8214	-13616	-151	-127	-119	-68	-63	-59	-105	39	-150	19	35	-76	-24	-59	82	-30	-1
0.365000	-120	-1681	1567	-20617	-63	-9365	-5521	-11888	-182	-10174	-8390	-16161	-53	-9570	-9740	-14570	-348	2538	8813	-21819	-135	-16387	7347	-18392	-137	-15810	6612	-17995	-112	-15264	8263	-14069	-149	-129	-126	-66	-48	-61	-109	36	-151	13	29	-80	-27	-63	79	-31	-4
0.365833	-127	-1636	1483	-20662	-72	-9370	-5678	-11920	-217	-10175	-8495	-16162	-61	-9569	-9921	-14454	-148	2848	8440	-21741	-163	-16257	7101	-18455	-187	-15539	6430	-17995	-112	-15118	8337	-14488	-152	-127	-121	-67	-65	-62	-109	36	-151	17	34	-75	-21	-58	79	-31	0
0.366667	-176	-1562	1388	-20715	42	-9375	-5836	-11945	-169	-10183	-8595	-16166	-111	-9581	-10090	-14341	-76	3186	8083	-21680	-242	-16096	6867	-18516	-229	-15239	6293	-17956	-67	-14963	8422	-14878	-150	-126	-120	-65	-62	-58	-111	40	-150	18	9	-76	-21	-60	79	-31	0
0.367500	-159	-1471	1272	-20779	17	-9390	-5999	-11970	-137	-10187	-8696	-16165	-174	-9604	-10255	-14227	-569	3514	7743	-21636	-839	-15921	6646	-18565	-342	-14927	6199	-17878	-134	-14799	8534	-15229	-151	-130	-122	-63	-63	-63	-110	38	-150	17	33	-78	-21	-59	81	-29	-1
0.368333	-104	-1357	1119	-20851	-69	-9403	-6153	-12000	-159	-10197	-8797	-16168	-146	-9641	-10413	-14122	-349	3850	7421	-21599	-206	-15719	6437	-18612	-376	-14614	6158	-17768	-88	-14635	8633	-15543	-153	-129	-122	-67	-65	-61	-109	35	-149	13	30	-60	-23	-59	78	-34	-6
0.369167	-137	-1220	954	-20927	-55	-9420	-6309	-12027	-133	-10203	-8895	-16168	-124	-9687	-10553	-14019	-137	4191	7124	-21597	-190	-15502	6241	-18651	-233	-14297	6160	-17630	-180	-14466	8743	-15818	-156	-129	-122	-69	-64	-60	-110	33	-154	16	30	-78	-23	-59	79	-33	-5
0.370000	-207	-1068	767	-21002	-107	-9436	-6462	-12057	-101	-10209	-8990	-16168	-267	-9741	-10684	-13925	-546	4529	6859	-21605	-741	-15268	6061	-18683	-166	-13992	6202	-17490	-272	-14301	8847	-16051	-148	-129	-119	-65	-63	-61	-87	40	-148	15	33	-83	-22	-57	82	-30	0
0.370833	-248	-893	573	-21078	-129	-9454	-6609	-12082	-51	-10198	-9081	-16159	-243	-9798	-10792	-13827	-631	4857	6608	-21625	-495	-15020	5905	-18712	-154	-13711	6278	-17342	-177	-14137	8941	-16247	-145	-126	-118	-65	-59	-60	-105	39	-151	19	34	-72	-18	-55	85	-27	2
0.371667	-200	-701	348	-21149	-82	-9474	-6749	-12107	-33	-10194	-9174	-16153	-138	-9861	-10899	-13742	-656	5174	6385	-21664	-335	-14767	5762	-18732	-167	-13434	6377	-17200	-92	-13972	9024	-16412	-151	-129	-119	-65	-58	-57	-107	35	-149	20	32	-75	-17	-53	85	-32	-1
0.372500	-156	-498	111	-21214	-88	-9498	-6887	-12137	-76	-10185	-9270	-16149	-164	-9936	-10993	-13655	-496	5472	6183	-21723	-222	-14510	5639	-18750	-124	-13194	6496	-17075	-122	-13812	9082	-16539	-124	-127	-119	-65	-63	-59	-104	39	-153	16	32	-77	-19	-56	84	-30	1
0.373333	-200	-279	-137	-21286	-103	-9519	-7019	-12169	-78	-10162	-9362	-16138	-142	-10008	-11082	-13580	-318	5757	5994	-21761	-304	-14250	5538	-18766	-84	-12978	6629	-16971	-191	-13658	9130	-16638	-149	-129	-124	-68	-64	-61	-110	38	-151	13	29	-60	-22	-59	84	-31	-3
0.374167	-200	-47	-406	-21351	-105	-9546	-7147	-12208	-77	-10138	-9457	-16123	-144	-10082	-11153	-13504	-598	6021	5843	-21864	-530	-13990	5460	-18785	-86	-12789	6780	-16893	-211	-13500	9165	-16706	-149	-127	-117	-68	-63	-60	-107	40	-149	16	33	-82	-19	-58	82	-32	2
0.375000	-197	195	-659	-21402	-62	-9565	-7262	-12237	-104	-10102	-9547	-16105	-87	-10157	-11219	-13435	-389	6271	5699	-21952	-159	-13735	5403	-18802	-48	-12628	6908	-16854	-178	-13347	9159	-16746	-151	-130	-122	-63	-60	-59	-107	37	-151	15	8	-75	-22	-58	80	-30	0
0.375833	-158	450	-929	-21434	-93	-9587	-7376	-12278	-134	-10065	-9637	-16084	1	-10205	-11276	-13366	-303	6501	5573	-22040	-911	-13485	5366	-18816	-44	-12478	7038	-16849	-185	-13194	9142	-16757	-149	-131	-121	-67	-61	-60	-108	38	-151	11	32	-78	-25	-58	84	-30	0
0.376667	-148	706	-1209	-21495	-127	-9606	-7483	-12327	-81	-10025	-9724	-16054	-84	-10259	-11326	-13325	-477	6712	5460	-22113	-437	-13250	5350	-18832	-81	-12378	7164	-16874	-108	-13036	9098	-16746	-147	-127	-120	-66	-62	-61	-104	37	-149	17	30	-77	-19	-58	81	-28	1
0.377500	-154	973	-1509	-21539	-23	-9620	-7590	-12379	-61	-9986	-9815	-16022	-22	-10305	-11377	-13253	-76	6911	5355	-22228	-62	-13021	5355	-18852	-79	-12281	7267	-16955	-135	-12877	9032	-16712	-144	-128	-111	-66	-59	-59	-107	38	-147	17	34	-76	-18	-58	79	-28	1
0.378333	-161	1236	-1767	-21572	1	-9638	-7696	-12436	-45	-9945	-9905	-15981	62	-10339	-11419	-13203	-271	7089	5255	-22352	-458	-12811	5373	-18869	-47	-12199	7357	-17043	-159	-12717	8956	-16652	-148	-127	-118	-66	-64	-60	-105	39	-152	27	35	-75	-22	-55	84	-28	-1
0.379167	-211	1503	-2054	-21589	-8	-9651	-7792	-12498	-27	-9909	-9994	-15936	55	-10363	-11460	-13156	-191	7255	5161	-22419	-460	-12609	5402	-18889	-113	-12118	7419	-17159	-108	-12554	8855	-16568	-149	-121	-116	-67	-62	-57	-101	42	-149	18	34	-74	-21	-53	80	-29	0
0.380000	-199	1767	-2343	-21643	35	-9663	-7900	-12566	45	-9881	-10073	-15888	20	-10374	-11499	-13117	-19	7396	5057	-22516	-46	-12424	5437	-18916	-154	-12047	7454	-17335	-160	-12394	8750	-16471	-149	-126	-120	-66	-76	-59	-104	39	-144	13	34	-74	-22	-57	80	-28	-1
0.380833	-150	2033	-2642	-21680	6	-9674	-8009	-12630	70	-9857	-10177	-15836	-68	-10378	-11544	-13084	-5	7532	4958	-22607	-318	-12248	5481	-18936	-159	-11968	7466	-17520	-268	-12236	8629	-16351	-152	-128	-120	-66	-62	-62	-108	39	-154	15	32	-75	-26	-58	78	-30	-3
0.381667	-164	2293	-2937	-21716	-196	-9683	-8118	-12698	13	-9843	-10265	-15774	-180	-10373	-11583	-13055	254	7649	4849	-22695	-156	-12086	5520	-18957	-184	-11884	7451	-17716	-294	-12072	8506	-16203	-152	-129	-124	-68	-65	-63	-110	36	-153	12	33	-80	-25	-60	79	-32	-3
0.382500	-180	2555	-3242	-21756	-147	-9689	-8229	-12781	-58	-9833	-10352	-15713	-224	-10353	-11624	-13033	784	7750	4737	-22782	214	-11928	5559	-18971	-149	-11781	7416	-17922	-224	-11911	8375	-16033	-154	-128	-124	-69	-86	-62	-105	38	-151	15	27	-76	-26	-62	78	-32	-3
0.383333	-158	2820	-3542	-21793	-77	-9687	-8338	-12811	-72	-9834	-10438	-15644	-196	-10327	-11665	-13011	597	7838	4611	-22887	-120	-11772	5591	-18984	-136	-11666	7355	-18126	-282	-11753	8262	-15839	-152	-125	-121	-65	-63	-60	-105	38	-158	15	11	-77	-23	-58	79	-33	-6
0.384167	-170	3073	-3853	-21832	-34	-9687	-8454	-12856	-98	-9847	-10515	-15575	-188	-10298	-11703	-12997	656	7907	4483	-22954	-28	-11618	5611	-18987	-112	-11515	7262	-18323	-250	-11595	8150	-15629	-148	-127	-122	-68	-63	-55	-104	42	-150	18	34	-76	-23	-57	79	-28	0
0.385000	-159	3324	-4163	-21873	-131	-9687	-8582	-12899	-117	-9870	-10579	-15503	-210	-10265	-11750	-12991	637	7957	4347	-23032	-174	-11465	5616	-18989	-110	-11354	7170	-18506	-210	-11445	8033	-15395	-148	-127	-102	-65	-64	-58	-109	39	-149	17	30	-78	-23	-59	81	-30	0
0.385833	-167	3567	-4483	-21917	-162	-9686	-8708	-12931	-103	-9899	-10675	-15429	-124	-10238	-11794	-12987	618	7977	4190	-23112	-130	-11309	5608	-18986	-172	-11170	7055	-18669	-296	-11296	7939	-15151	-149	-126	-122	-68	-65	-60	-105	39	-151	17	36	-73	-24	-58	81	-31	0
0.386667	-178	3806	-4804	-21963	-99	-9690	-8839	-12948	-94	-9943	-10753	-15361	-98	-10223	-11841	-12987	830	7976	4032	-23189	-18	-11149	5585	-18970	-234	-10968	6922	-18807	-260	-11155	7840	-14885	-149	-127	-120	-66	-63	-61	-105	39	-127	45	35	-115	-26	-59	80	-30	0
0.387500	-156	4023	-5126	-22010	-73	-9698	-8975	-12934	-126	-9995	-10828	-15290	-166	-10192	-11889	-12990	371	7952	3861	-23262	-292	-10985	5550	-18956	-215	-10746	6779	-18917	-234	-11011	7755	-14615	-148	-128	-125	-70	-64	-61	-107	37	-153	15	33	-76	-24	-59	81	-28	0
0.388333	-155	4249	-5446	-22053	-42	-9705	-9115	-12954	-235	-10056	-10908	-15223	-263	-10183	-11952	-12997	356	7898	3688	-23323	92	-10812	5503	-18930	-82	-10512	6627	-18986	-320	-10873	7674	-14324	-151	-131	-124	-65	-62	-59	-105	40	-158	13	33	-77	-24	-61	78	-33	-5
0.389167	-146	4451	-5773	-22098	-19	-9721	-9246	-12943	-236	-10126	-10983	-15158	-254	-10178	-11986	-13004	354	7818	3507	-23381	-436	-10638	5441	-18904	-136	-10263	6476	-19016	-336	-10754	7604	-14053	-152	-130	-124	-68	-63	-61	-111	35	-150	16	33	-78	-24	-60	78	-32	-1
0.390000	-107	4638	-6074	-22142	-158	-9741	-9398	-12925	-132	-10205	-11061	-15102	-227	-10190	-12041	-13014	-134	7704	3328	-23430	-459	-10452	5375	-18870	-223	-10014	6321	-19009	-279	-10603	7537	-13753	-152	-129	-125	-66	-68	-64	-109	36	-154	15	34	-78	-26	-62	78	-34	-3
0.390833	-121	4822	-6378	-22182	-112	-9770	-9538	-12896	-101	-10286	-11135	-15046	-127	-10210	-12088	-13016	503	7569	3154	-23463	87	-10267	5308	-18825	-266	-9758	6169	-18957	-224	-10460	7482	-13462	-148	-127	-121	-67	-62	-59	-105	38	-151	18	36	-76	-21	-57	84	-28	0
0.391667	-125	4977	-6666	-22217	-121	-9797	-9671	-12862	-73	-10368	-11208	-14974	-74	-10244	-12139	-13026	362	7410	2982	-23486	-398	-10066	5239	-18783	-234	-9509	6017	-18870	-219	-10323	7417	-13183	-150	-128	-124	-67	-64	-53	-104	39	-149	16	33	-80	0	-57	82	-31	-4
0.392500	-132	5116	-6943	-22256	-181	-9838	-9799	-12831	-31	-10463	-11292	-14946	-167	-10294	-12191	-13030	235	7221	2812	-23499	-408	-9871	5172	-18739	-124	-9277	5872	-18744	-122	-10168	7360	-12913	-150	-120	-124	-67	-61	-60	-105	40	-153	18	33	-77	-21	-58	84	-29	1
0.393333	-169	5228	-7209	-22290	-159	-9883	-9939	-12792	-47	-10557	-11374	-14904	-346	-10356	-12242	-13034	447	7013	2652	-23499	-233	-9677	5114	-18696	-224	-9048	5733	-18579	-145	-10033	7299	-12664	-150	-131	-120	-65	-60	-59	-105	36	-147	20	35	-75	-17	-64	81	-29	0
0.394167	-171	5323	-7457	-22321	-167	-9934	-10071	-12760	-119	-10655	-11461	-14861	-298	-10432	-12295	-13033	295	6789	2505	-23488	-526	-9488	5060	-18652	-259	-8843	5601	-18386	-283	-9886	7237	-12427	-153	-130	-121	-65	-61	-58	-103	40	-149	13	30	-75	-21	-55	84	-29	-3
0.395000	-132	5387	-7689	-22351	-200	-9995	-10198	-12726	-116	-10741	-11550	-14822	-311	-10515	-12347	-13030	-355	6544	2366	-23466	-387	-9302	5021	-18613	-187	-8651	5481	-18166	-249	-9735	7176	-12215	-154	-129	-124	-66	-60	-57	-105	39	-152	15	34	-76	-22	-58	84	-31	-4
0.395833	-112	5431	-7898	-22378	-75	-10063	-10322	-12700	-74	-10856	-11640	-14785	-392	-10621	-12397	-13021	232	6295	2245	-23437	266	-9125	5002	-18579	-199	-8483	5370	-17928	-257	-9582	7113	-12022	-149	-130	-120	-66	-64	-58	-104	40	-151	15	30	-79	-24	-55	84	-32	-1
0.396667	-161	5448	-8087	-22405	-78	-10132	-10436	-12676	-72	-10951	-11735	-14757	-284	-10728	-12447	-13038	282	6037	2136	-23395	-179	-8954	4985	-18547	-222	-8328	5270	-17668	-366	-9427	7050	-11856	-147	-128	-119	-66	-62	-58	-104	40	-149	16	35	-78	-23	-59	85	-28	0
0.397500	-188	5443	-8256	-22431	-98	-10204	-10548	-12657	-55	-11051	-11830	-14712	-114	-10846	-12492	-12994	156	5775	2047	-23351	-353	-8792	4985	-18519	-311	-8204	5176	-17403	-285	-9270	6986	-11713	-139	-128	-118	-63	-63	-60	-103	43	-148	17	34	-77	-26	-57	87	-28	2
0.398333	-138	5411	-8403	-22457	-120	-10283	-10656	-12648	-56	-11154	-11926	-14670	-107	-10971	-12538	-12976	223	5512	1969	-23303	-315	-8648	4994	-18502	-222	-8092	5094	-17127	-67	-9112	6926	-11597	-154	-129	-120	-67	-66	-59	-105	36	-155	16	35	-76	-22	-57	82	-31	-5
0.399167	-118	5357	-8539	-22480	-114	-10366	-10755	-12634	-98	-11256	-12027	-14628	-78	-11104	-12581	-12949	143	5251	1909	-23251	-270	-8506	5017	-18480	-149	-7998	5024	-16848	-16	-8982	6867	-11492	-146	-129	-118	-62	-61	-58	-104	42	-150	17	34	-75	-21	-55	82	-28	0
0.400000	-166	5286	-8640	-22503	-165	-10445	-10861	-12618	-61	-11347	-12122	-14578	-87	-11235	-12616	-12918	280	4988	1864	-23203	-344	-8384	5044	-18467	-156	-7918	4960	-16572	-111	-8812	6809	-11409	-151	-126	-107	-64	-66	-60	-112	42	-147	18	34	-77	-22	-56	86	-30	0
0.400833	-168	5196	-8732	-22521	-198	-10529	-10961	-12605	-64	-11448	-12218	-14531	-168	-11372	-12652	-12891	76	4726	1835	-23155	-586	-8265	5074	-18451	-153	-7853	4906	-16305	-213	-8673	6751	-11339	-148	-128	-119	-66	-60	-61	-107	40	-150	18	34	-75	-23	-57	81	-32	0
0.401667	-124	5089	-8805	-22545	-138	-10614	-11062	-12590	-130	-11547	-12310	-14472	-202	-11502	-12683	-12852	-11	4461	1827	-23110	-121	-8169	5100	-18441	-139	-7790	4857	-16046	-146	-8537	6699	-11280	-149	-127	-119	-64	-64	-64	-105	39	-146	19	33	-74	-24	-52	84	-28	0
0.402500	-143	4970	-8862	-22562	-46	-10696	-11155	-12567	3	-11643	-12405	-14416	-238	-11649	-12708	-12821	518	4195	1831	-23071	-397	-8072	5125	-18427	-109	-7735	4813	-15797	-163	-8411	6647	-11226	-150	-124	-118	-62	-63	-60	-104	40	-148	16	30	-76	-21	-53	84	-28	-3
0.403333	-117	4843	-8901	-22580	-92	-10777	-11255	-12537	37	-11738	-12496	-14354	-166	-11782	-12700	-12776	-172	3922	1850	-23034	-800	-7990	5140	-18412	-185	-7683	4773	-15551	-221	-8293	6596	-11171	-151	-127	-117	-64	-61	-58	-91	40	-154	17	37	-69	-21	-52	84	-29	-3
0.404167	-83	4705	-8921	-22595	-177	-10859	-11350	-12498	-73	-11830	-12578	-14288	-184	-11918	-12741	-12738	-72	3653	1885	-22997	17	-7914	5144	-18395	-156	-7624	4753	-15319	-184	-8182	6540	-11119	-147	-126	-117	-63	-60	-53	-104	44	-148	20	36	-74	-14	-53	86	-36	0
0.405000	-117	4567	-8931	-22613	-205	-10943	-11434	-12451	-36	-11926	-12664	-14218	-225	-12052	-12755	-12690	167	3371	1931	-22962	-322	-7847	5126	-18370	-164	-7566	4706	-15102	-273	-8085	6485	-11052	-142	-121	-116	-62	-63	-58	-105	40	-150	20	37	-72	-22	-55	84	-27	-1
0.405833	-111	4421	-8931	-22627	-79	-11030	-11546	-12392	51	-12017	-12740	-14148	-190	-12183	-12762	-12642	342	3078	1987	-22929	-235	-7771	5093	-18338	-198	-7502	4667	-14899	-208	-7992	6426	-10984	-153	-125	-122	-62	-64	-56	-105	41	-149	17	37	-75	-25	-55	84	-60	-4
0.406667	-85	4272	-8915	-22643	-48	-11114	-11643	-12327	-21	-12112	-12815	-14078	-168	-12319	-12771	-12586	327	2779	2051	-22892	-215	-7731	5041	-18306	-188	-7435	4624	-14704	-133	-7904	6357	-10901	-150	-127	-121	-66	-62	-53	-109	39	-154	19	32	-77	-21	-55	84	-30	-3
0.407500	-62	4120	-8891	-22659	-28	-11202	-11738	-12254	-56	-12204	-12883	-14008	-176	-12446	-12771	-12527	205	2466	2125	-22845	-405	-7681	4968	-18274	-216	-7359	4584	-14517	-70	-7858	6280	-10803	-148	-128	-121	-67	-63	-61	-109	42	-150	19	35	-75	-18	-53	86	-30	-4
0.408333	-17	3966	-8852	-22672	-117	-11289	-11821	-12166	12	-12289	-12951	-13921	-239	-12572	-12766	-12453	-439	2147	2203	-22792	-479	-7630	4877	-18210	-275	-7279	4534	-14339	-31	-7732	6199	-10687	-152	-130	-120	-65	-62	-52	-111	39	-158	18	33	-76	-23	-53	84	-28	-3
0.409167	-9	3807	-8810	-22682	-99	-11376	-11900	-12077	-70	-12375	-13011	-13860	-177	-12694	-12760	-12373	-90	1819	2285	-22725	190	-7588	4765	-18150	-300	-7190	4480	-14171	-115	-7646	6105	-10555	-153	-129	-122	-66	-68	-59	-107	38	-152	13	34	-74	-23	-53	85	-25	-6
0.410000	4	3646	-8758	-22696	-34	-11465	-11972	-11988	-170	-12440	-13068	-13790	-114	-12821	-12756	-12282	89	1488	2365	-22639	-125	-7544	4634	-18086	-240	-7102	4419	-14010	-110	-7552	6006	-10408	-148	-127	-122	-67	-63	-50	-104	38	-151	19	38	-73	-21	-52	84	-27	0
0.410833	-24	3479	-8697	-22708	-38	-11554	-12029	-11899	-128	-12537	-13120	-13719	-69	-12940	-12744	-12175	-23	1149	2464	-22538	-264	-7505	4490	-18014	-82	-7008	4352	-13855	-80	-7447	5898	-10245	-151	-126	-116	-64	-63	-57	-102	44	-153	19	40	-70	-7	-50	86	-38	1
0.411667	-36	3305	-8627	-22721	-62	-11648	-12078	-11822	-39	-12616	-13173	-13657	13	-13065	-12737	-12056	18	808	2517	-22420	-208	-7467	4336	-17941	-76	-6917	4273	-13714	-94	-7341	5777	-10069	-148	-126	-119	-62	-60	-48	-103	43	-148	20	40	-74	-22	-52	86	-27	0
0.412500	-43	3119	-8551	-22734	-39	-11748	-12116	-11736	-29	-12695	-13224	-13589	-12	-13185	-12728	-11923	-40	465	2578	-22281	-280	-7438	4167	-17867	-214	-6830	4188	-13579	-56	-7218	5652	-9886	-147	-111	-120	-64	-63	-59	-102	43	-152	18	38	-68	-23	-51	88	-26	0
0.413333	-115	2926	-8485	-22747	-18	-11842	-12138	-11668	-72	-12776	-13274	-13531	-39	-13307	-12726	-11775	-80	126	2628	-22124	-77	-7406	3998	-17792	-291	-6746	4097	-13458	-40	-7092	5523	-9700	-145	-127	-117	-66	-59	-50	-102	43	-153	23	35	-72	-21	-51	82	-29	-1
0.414167	-155	2722	-8409	-22766	-86	-11942	-12147	-11616	-65	-12859	-13320	-13479	-11	-13428	-12717	-11617	-165	-206	2663	-21954	-216	-7382	3821	-17713	-281	-6671	3997	-13352	-87	-6954	5395	-9512	-147	-127	-118	-66	-62	-58	-105	40	-152	22	37	-73	-22	-55	87	-28	0
0.415000	-108	2507	-8326	-22784	-115	-12047	-12140	-11572	-117	-12943	-13363	-13431	-87	-13551	-12715	-11446	-382	-531	2678	-21769	-14	-7362	3649	-17647	-323	-6604	3894	-13250	-56	-6808	5265	-9331	-145	-131	-122	-94	-66	-38	-109	37	-153	16	32	-75	-25	-58	79	-33	-6
0.415833	-152	2289	-8245	-22803	-61	-12150	-12126	-11551	-187	-13028	-13408	-13389	-76	-13668	-12711	-11259	98	-842	2677	-21570	32	-7350	3485	-17575	-258	-6541	3774	-13163	-59	-6653	5148	-9145	-150	-130	-120	-66	-61	-63	-104	38	-153	17	34	-73	-22	-56	81	-32	-4
0.416667	-193	2060	-8158	-22815	-74	-12247	-12088	-11530	-147	-13109	-13441	-13346	-208	-13786	-12709	-11059	-378	-1137	2663	-21363	-575	-7338	3335	-17509	-171	-6489	3701	-13093	-111	-6497	5038	-8972	-150	-129	-119	-68	-62	-90	-102	41	-149	18	34	-76	-19	-57	82	-29	0
0.417500	-219	1826	-8070	-22829	-74	-12349	-12046	-11528	-135	-13199	-13473	-13311	-245	-13895	-12706	-10847	-382	-1421	2621	-21154	291	-7335	3196	-17449	-124	-6455	3605	-13034	-124	-6334	4946	-8811	-146	-128	-120	-65	-60	-57	-102	41	-151	17	34	-73	-19	-57	85	-29	1
0.418333	-234	1591	-7981	-22848	-65	-12450	-11997	-11537	-61	-13286	-13498	-13277	-105	-14007	-12710	-10639	-282	-1688	2561	-20947	-82	-7343	3076	-17392	-122	-6421	3519	-12995	-149	-6174	4862	-8670	-151	-130	-120	-64	-62	-56	-83	42	-147	17	35	-73	-21	-56	84	-28	0
0.419167	-190	1358	-7885	-22860	20	-12551	-11941	-11559	-44	-13378	-13520	-13246	-96	-14115	-12711	-10413	-457	-1934	2489	-20747	-80	-7360	2975	-17343	-154	-6405	3431	-12952	-130	-6020	4801	-8542	-148	-126	-118	-64	-64	-58	-104	41	-149	19	33	-76	-22	-57	79	-27	1
0.420000	-222	1121	-7797	-22872	62	-12652	-11878	-11592	-103	-13473	-13534	-13216	-93	-14214	-12718	-10191	-439	-2166	2393	-20560	-17	-7382	2898	-17299	-212	-6396	3380	-12952	-67	-5874	4754	-8437	-145	-130	-122	-65	-62	-41	-105	40	-149	20	34	-75	-23	-59	82	-28	0
0.420833	-242	893	-7706	-22883	73	-12754	-11816	-11638	-73	-13567	-13544	-13186	-11	-14310	-12726	-9969	-272	-2386	2282	-20390	-13	-7418	2850	-17266	-224	-6402	3329	-12950	-176	-5740	4725	-8357	-150	-130	-121	-66	-63	-61	-103	40	-152	16	34	-79	-22	-58	82	-29	-4
0.421667	-219	662	-7611	-22885	-24	-12849	-11754	-11684	-78	-13655	-13536	-13147	-166	-14390	-12740	-9743	-568	-2584	2168	-20236	-249	-7464	2812	-17234	-276	-6406	3305	-12953	-239	-5618	4708	-8291	-150	-127	-120	-68	-63	-61	-103	7	-150	19	34	-79	-19	-58	81	-30	-1
0.422500	-203	442	-7516	-22858	-42	-12948	-11692	-11750	-151	-13745	-13527	-13107	-335	-14482	-12750	-9526	-107	-2771	2043	-20105	331	-7516	2805	-17207	-281	-6420	3280	-12963	-172	-5509	4719	-8245	-152	-128	-120	-68	-63	-59	-105	39	-151	20	30	-79	-25	-59	82	-30	-1
0.423333	-241	235	-7424	-22881	-45	-13046	-11635	-11812	-88	-13826	-13507	-13054	-376	-14564	-12764	-9314	334	-2960	1911	-20000	140	-7582	2820	-17187	-268	-6440	3294	-12976	-268	-5417	4722	-8220	-154	-131	-126	-69	-65	-67	-105	36	-156	12	27	-80	-24	-60	81	-33	-6
0.424167	-204	40	-7332	-22868	-67	-13139	-11583	-11882	-121	-13906	-13478	-12991	-387	-14628	-12781	-9102	17	-3108	1785	-19916	29	-7645	2867	-17165	-255	-6457	3327	-12985	-186	-5340	4752	-8209	-148	-126	-120	-67	-62	-59	-103	38	-147	22	33	-77	-24	-59	82	-32	-8
0.425000	-220	-139	-7235	-22849	-96	-13226	-11533	-11953	-148	-13975	-13431	-12910	-349	-14686	-12797	-8898	-142	-3259	1657	-19858	257	-7731	2929	-17146	-172	-6480	3368	-12994	-86	-5278	4780	-8210	-148	-126	-124	-57	-67	-60	-105	39	-151	21	35	-74	-19	-55	82	-29	0
0.425833	-255	-310	-7143	-22828	11	-13311	-11489	-12028	-70	-14033	-13383	-12826	-317	-14736	-12819	-8704	-160	-3402	1539	-19827	6	-7814	3017	-17130	-218	-6500	3430	-12998	-194	-5235	4815	-8227	-150	-126	-120	-67	-63	-58	-104	40	-152	19	33	-76	-18	-53	82	-52	-1
0.426667	-201	-469	-7056	-22803	24	-13393	-11451	-12104	-53	-14103	-13326	-12725	-224	-14779	-12837	-8515	90	-3539	1427	-19816	-68	-7911	3111	-17114	-306	-6522	3504	-12995	-204	-5205	4856	-8250	-150	-124	-120	-68	-40	-59	-102	38	-163	20	36	-74	-22	-56	85	-29	-1
0.427500	-208	-611	-6973	-22772	-21	-13469	-11414	-12181	-72	-14125	-13262	-12609	-173	-14821	-12860	-8333	153	-3667	1326	-19825	-60	-8013	3222	-17108	-282	-6543	3590	-12982	-247	-5192	4894	-8283	-154	-126	-121	-66	-65	-59	-102	39	-154	20	36	-75	-21	-56	85	-29	-8
0.428333	-221	-747	-6894	-22741	-87	-13538	-11381	-12264	-90	-14157	-13189	-12481	-184	-14850	-12882	-8157	-309	-3787	1236	-19851	43	-8120	3336	-17085	-262	-6561	3684	-12962	-271	-5185	4933	-8321	-153	-128	-118	-65	-64	-53	-104	13	-153	20	37	-76	-25	-56	81	-29	0
0.429167	-216	-865	-6841	-22703	-47	-13595	-11356	-12341	-187	-14183	-13108	-12342	-161	-14878	-12907	-7987	131	-3896	1158	-19894	138	-8231	3458	-17078	-204	-6581	3783	-12931	-181	-5191	4966	-8361	-154	-129	-122	-65	-64	-61	-108	40	-149	18	37	-76	-24	-59	80	-31	-1
0.430000	-224	-973	-6756	-22663	16	-13648	-11352	-12419	-230	-14197	-13018	-12191	-210	-14903	-12925	-7817	-271	-3996	1096	-19944	-673	-8349	3585	-17052	-234	-6595	3885	-12891	-241	-5200	5003	-8398	-166	-127	-118	-63	-62	-53	-102	39	-151	17	37	-74	-18	-52	85	-28	0
0.430833	-194	-1072	-6698	-22623	-14	-13690	-11294	-12495	-194	-14203	-12926	-12037	-213	-14923	-12942	-7656	-486	-4092	1044	-20002	-105	-8463	3704	-17035	-273	-6606	3985	-12845	-280	-5215	5035	-8437	-145	-127	-121	-64	-61	-58	-101	41	-149	19	34	-70	-18	-53	84	-27	0
0.431667	-203	-1163	-6656	-22582	-58	-13734	-11259	-12573	-251	-14208	-12829	-11874	-160	-14924	-12958	-7497	-13	-4180	1006	-20065	-225	-8583	3814	-17021	-302	-6625	4080	-12793	-129	-5238	5063	-8474	-151	-128	-121	-68	-62	-60	-103	36	-154	16	32	-77	-24	-57	80	-32	-3
0.432500	-257	-1255	-6622	-22540	-100	-13752	-11222	-12649	-203	-14206	-12739	-11711	-179	-14957	-12973	-7347	7	-4258	979	-20133	-351	-8699	3922	-17001	-255	-6648	4171	-12736	-113	-5258	5091	-8509	-151	-127	-121	-65	-62	-57	-103	34	-150	18	37	-72	-22	-55	81	-28	0
0.433333	-240	-1332	-6594	-22493	-96	-13761	-11176	-12720	-87	-14201	-12636	-11528	-212	-14971	-12977	-7197	16	-4322	966	-20198	-303	-8815	4020	-16982	-229	-6652	4249	-12678	-128	-5281	5121	-8542	-148	-128	-119	-70	-62	-60	-105	36	-153	17	33	-77	-25	-53	82	-27	0
0.434167	-178	-1403	-6584	-22450	-18	-13768	-11126	-12787	-126	-14191	-12533	-11368	-199	-14984	-12978	-7048	19	-4379	955	-20259	-81	-8925	4112	-16979	-227	-6666	4325	-12616	-94	-5302	5152	-8569	-145	-129	-119	-65	-60	-58	-103	42	-149	18	36	-73	-27	-53	84	-27	0
0.435000	-174	-1500	-6581	-22415	-44	-13772	-11075	-12854	-75	-14182	-12435	-11203	-273	-15001	-12975	-6904	-124	-4430	953	-20320	-528	-9033	4191	-16940	-279	-6690	4385	-12565	-93	-5332	5179	-8596	-150	-129	-119	-67	-60	-59	-105	38	-150	17	34	-79	-25	-57	80	-29	0
0.435833	-210	-1591	-6595	-22362	-134	-13770	-11007	-12916	-48	-14171	-12331	-11038	-380	-15014	-12964	-6763	18	-4470	1001	-20380	-132	-9132	4265	-16913	-137	-6711	4445	-12514	-38	-5353	5218	-8625	-149	-127	-124	-67	-62	-61	-103	40	-149	15	34	-76	-22	-57	73	-28	2
0.436667	-196	-1684	-6614	-22314	-67	-13762	-10935	-12975	-107	-14159	-12230	-10880	-275	-15053	-12948	-6630	330	-4502	960	-20428	-7	-9216	4338	-16886	23	-6735	4490	-12465	-6	-5381	5258	-8647	-146	-141	-118	-64	-60	-57	-102	38	-152	15	37	-74	-21	-58	79	-29	0
0.437500	-163	-1791	-6647	-22268	-53	-13760	-10856	-13028	-164	-14152	-12129	-10720	-202	-15040	-12918	-6499	-12	-4529	970	-20476	-489	-9293	4401	-16857	-55	-6766	4533	-12422	0	-5407	5305	-8670	-145	-128	-119	-63	-60	-58	-109	42	-148	21	38	-73	-18	-53	78	0	0
0.438333	-160	-1903	-6686	-22218	-55	-13752	-10771	-13078	-104	-14134	-12032	-10568	-341	-15048	-12890	-6371	-128	-4552	980	-20516	-247	-9356	4465	-16820	-99	-6798	4567	-12398	1238	-5435	5357	-8690	-149	-125	-120	-66	-59	-56	-102	46	-147	20	35	-74	-17	-57	79	-30	1
0.439167	-137	-2022	-6732	-22170	-95	-13753	-10682	-13125	-28	-14125	-11932	-10420	-353	-15054	-12843	-6248	-75	-4573	997	-20557	-43	-9408	4525	-16781	-130	-6833	4602	-12379	3002	-5470	5419	-8712	-148	-128	-118	-64	-61	-59	-105	38	-150	18	35	-74	-21	-53	79	-29	-1
0.440000	-155	-2156	-6787	-22121	-94	-13753	-10596	-13173	-66	-14113	-11837	-10283	-167	-15060	-12799	-6135	16	-4596	1011	-20595	13	-9452	4586	-16737	-166	-6881	4631	-12372	2562	-5510	5479	-8741	-150	-128	-122	-72	-64	-61	-108	36	-153	13	33	-76	-25	-59	76	-32	-5
0.440833	-208	-2300	-6845	-22068	-38	-13759	-10493	-13218	-114	-14099	-11741	-10146	-166	-15051	-12741	-6019	312	-4617	1027	-20641	-92	-9479	4651	-16687	-153	-6928	4662	-12373	1848	-5551	5549	-8758	-148	-132	-121	-66	-64	-60	-110	37	-154	13	33	-76	-27	-59	79	-43	-4
0.441667	-205	-2445	-6899	-22009	-28	-13752	-10390	-13255	-53	-14077	-11645	-10012	-293	-15036	-12678	-5920	90	-4643	1056	-20661	-311	-9492	4719	-16628	-162	-6980	4697	-12382	1722	-5599	5623	-8782	-151	-132	-125	-67	-62	-61	-101	38	-153	15	33	-75	-22	-61	79	-33	-3
0.442500	-182	-2593	-6952	-21949	-95	-13769	-10290	-13291	-60	-14050	-11552	-9882	-195	-15011	-12607	-5815	259	-4672	1089	-20692	196	-9496	4790	-16562	-128	-7045	4740	-12405	1258	-5653	5706	-8799	-150	-128	-121	-67	-62	-60	-105	36	-150	16	30	-78	-22	-59	80	-29	2
0.443333	-154	-2748	-7000	-21891	-36	-13774	-10188	-13327	-74	-14019	-11449	-9760	-182	-14973	-12528	-5715	181	-4709	1126	-20719	-428	-9494	4864	-16490	-122	-7098	4783	-12428	880	-5710	5782	-8822	-152	-128	-119	-65	-60	-60	-105	37	-150	20	35	-75	-24	-56	79	-30	0
0.444167	-132	-2899	-7038	-21827	-7	-13782	-10090	-13362	-42	-13982	-11361	-9637	-208	-14925	-12456	-5619	-211	-4771	1175	-20745	-154	-9465	4941	-16410	-213	-7162	4834	-12457	499	-5777	5866	-8839	-149	-126	-120	-63	-63	-57	-105	41	-149	19	33	-82	-18	-55	73	-29	0
0.445000	-149	-3036	-7073	-21764	-103	-13775	-9993	-13395	-126	-13938	-11264	-9522	-145	-14865	-12372	-5528	253	-4799	1227	-20768	352	-9460	5020	-16326	-309	-7232	4892	-12492	347	-5848	5947	-8858	-147	-128	-122	-66	-61	-58	-103	40	-150	19	33	-75	-22	-56	85	-29	-3
0.445833	-169	-3194	-7096	-21698	-210	-13790	-9893	-13432	-79	-13892	-11170	-9406	-149	-14795	-12286	-5442	35	-4864	1292	-20787	363	-9445	5116	-16239	-291	-7304	4958	-12531	121	-5920	6031	-8871	-152	-122	-118	-65	-62	-57	-102	39	-151	18	30	-77	-22	-56	80	-41	0
0.446667	-160	-3332	-7109	-21632	-196	-13787	-9800	-13495	-104	-13839	-11074	-9298	-97	-14713	-12196	-5357	-136	-4920	1362	-20804	235	-9408	5175	-16151	-270	-7376	5033	-12568	-190	-6005	6110	-8886	-152	-127	-121	-87	-61	-59	-101	41	-148	22	35	-73	-18	-58	84	-30	1
0.447500	-169	-3462	-7108	-21566	-94	-13784	-9709	-13493	-142	-13777	-10978	-9198	-19	-14630	-12102	-5277	-112	-4992	1441	-20816	216	-9381	5254	-16060	-202	-7462	5111	-12608	-379	-6094	6192	-8898	-146	-127	-119	-64	-64	-59	-104	38	-151	17	34	-77	-23	-56	80	-31	0
0.448333	-200	-3589	-7101	-21504	-133	-13774	-9616	-13515	-136	-13717	-10883	-9100	29	-14536	-12004	-5199	-390	-5067	1521	-20820	-162	-9354	5321	-15971	-179	-7525	5195	-12646	-481	-6184	6267	-8913	-152	-128	-127	-69	-63	-63	-119	36	-154	15	30	-77	-24	-61	80	-32	-5
0.449167	-183	-3705	-7083	-21441	-225	-13758	-9521	-13537	-201	-13645	-10789	-9004	-155	-14446	-11898	-5122	-436	-5142	1607	-20818	61	-9324	5392	-15888	-194	-7596	5291	-12682	-526	-6284	6346	-8913	-153	-128	-119	-67	-67	-61	-105	38	-155	17	33	-75	-30	-59	79	-33	-11
0.450000	-158	-3805	-7049	-21380	-141	-13737	-9413	-13544	-170	-13570	-10689	-8905	-236	-14345	-11785	-5043	90	-5215	1696	-20805	298	-9295	5460	-15792	-167	-7659	5395	-12707	-594	-6383	6427	-8915	-149	-105	-119	-68	-65	-61	-107	39	-152	18	35	-76	-23	-56	82	-29	-1
0.450833	-190	-3898	-7006	-21321	-91	-13705	-9299	-13541	-201	-13494	-10588	-8825	-218	-14250	-11659	-4965	-259	-5284	1782	-20782	-138	-9264	5527	-15705	-174	-7714	5499	-12729	-654	-6476	6500	-8912	-148	-124	-117	-63	-59	-53	-101	44	-151	20	35	-72	-17	-56	87	-28	0
0.451667	-214	-3987	-6960	-21264	-51	-13675	-9179	-13531	-98	-13418	-10493	-8746	-230	-14167	-11535	-4892	-159	-5351	1861	-20754	50	-9243	5580	-15627	-203	-7768	5607	-12750	-753	-6577	6572	-8910	-149	-125	-117	-64	-61	-62	-108	40	-149	19	37	-72	-21	-58	84	-27	0
0.452500	-177	-4068	-6911	-21214	-69	-13637	-9056	-13504	-64	-13343	-10397	-8674	-214	-14084	-11402	-4824	-121	-5417	1931	-20718	199	-9221	5623	-15551	-193	-7818	5726	-12766	-831	-6680	6643	-8905	-149	-124	-117	-64	-62	-58	-102	43	-150	20	38	-74	-21	-56	86	-30	-4
0.453333	-139	-4138	-6861	-21168	-46	-13607	-8921	-13467	-97	-13271	-10300	-8609	-267	-14014	-11282	-4759	-338	-5472	1990	-20677	60	-9198	5680	-15483	-112	-7859	5831	-12773	-951	-6783	6710	-8896	-148	-125	-120	-65	-62	-58	-103	47	-150	17	36	-73	-19	-56	87	-26	0
0.454167	-130	-4203	-6809	-21128	-35	-13573	-8776	-13413	49	-13205	-10204	-8554	-258	-13957	-11107	-4696	-104	-5520	2024	-20631	-57	-9181	5724	-15407	-93	-7888	5940	-12775	-1046	-6881	6774	-8889	-151	-125	-119	-64	-62	-57	-104	39	-151	28	36	-72	5	-61	81	-28	0
0.455000	-145	-4261	-6764	-21093	-31	-13535	-8619	-13347	99	-13143	-10107	-8508	-184	-13909	-10951	-4633	-227	-5561	2065	-20579	-124	-9170	5762	-15341	-151	-7915	6040	-12777	-1082	-6976	6833	-8874	-152	-127	-119	-66	-66	-57	-103	39	-153	16	36	-76	-22	-55	82	-29	-3
0.455833	-174	-4311	-6710	-21060	-52	-13514	-8456	-13258	66	-13088	-10011	-8473	-145	-13874	-10791	-4586	-25	-5598	2078	-20527	269	-9154	5802	-15273	-122	-7931	6147	-12776	-1098	-7068	6884	-8858	-151	-130	-122	-69	-64	-59	-104	40	-150	19	33	-77	-19	-56	84	-28	-3
0.456667	-203	-4353	-6670	-21034	-16	-13491	-8284	-13162	21	-13037	-9919	-8444	-97	-13853	-10625	-4538	11	-5625	2074	-20475	-333	-9143	5835	-15204	-60	-7952	6241	-12768	-1072	-7153	6929	-8843	-152	-129	-119	-73	-66	-64	-105	36	-154	16	32	-78	-24	-56	84	-34	-3
0.457500	-204	-4389	-6636	-21007	-92	-13474	-8103	-13052	-5	-12998	-9824	-8426	-201	-13837	-10454	-4497	-587	-5647	2060	-20421	-413	-9135	5869	-15124	-68	-7956	6333	-12757	-1113	-7231	6967	-8823	-151	-129	-120	-67	-59	-61	-103	40	-150	19	36	-75	-18	-55	84	-27	-1
0.458333	-182	-4407	-6596	-20979	-81	-13460	-7916	-12927	13	-12965	-9729	-8412	-197	-13829	-10286	-4460	-92	-5662	2033	-20370	81	-9126	5905	-15046	-85	-7962	6411	-12746	-1158	-7296	7006	-8800	-148	-124	-142	-67	-63	-57	-102	42	-150	17	36	-79	-24	-52	85	-29	1
0.459167	-162	-4423	-6570	-20959	-76	-13448	-7726	-12794	0	-12936	-9629	-8406	-177	-13829	-10116	-4434	-310	-5677	1989	-20323	-340	-9118	5937	-14957	-44	-7964	6480	-12733	-1170	-7358	7019	-8780	-147	-129	-120	-67	-64	-58	-103	41	-151	16	37	-59	-21	-43	85	-27	-4
0.460000	-159	-4423	-6544	-20942	-114	-13448	-7536	-12654	-85	-12924	-9538	-8411	-211	-13835	-9952	-4419	-158	-5690	1938	-20279	-355	-9113	5968	-14867	-62	-7970	6538	-12723	-1097	-7431	7034	-8759	-148	-128	-119	-67	-62	-59	-104	38	-154	18	36	-76	-24	-56	84	-31	0
0.460833	-211	-4418	-6521	-20932	-85	-13445	-7347	-12517	-128	-12918	-9446	-8417	-408	-13847	-9794	-4413	-38	-5694	1880	-20249	-196	-9115	5994	-14768	-95	-7978	6581	-12712	-971	-7456	7028	-8739	-151	-131	-121	-68	-62	-63	-107	36	-153	15	33	-76	-21	-60	80	-31	0
0.461667	-223	-4401	-6493	-20930	-36	-13449	-7165	-12380	-95	-12923	-9348	-8429	-353	-13859	-9646	-4410	-341	-5708	1826	-20217	-481	-9117	6026	-14659	-67	-7986	6610	-12699	-945	-7498	7021	-8721	-160	-130	-121	-66	-74	-61	-105	40	-151	15	33	-77	-22	-56	79	-29	0
0.462500	-167	-4374	-6467	-20903	-135	-13451	-6984	-12236	-146	-12930	-9257	-8435	-258	-13864	-9501	-4417	-598	-5712	1772	-20196	-512	-9122	6053	-14549	-127	-7998	6634	-12683	-822	-7528	7005	-8695	-152	-127	-119	-67	-65	-62	-107	39	-151	18	32	-76	-23	-56	81	-32	-3
0.463333	-152	-4337	-6428	-20898	-62	-13456	-6810	-12099	-241	-12966	-9163	-8446	-379	-13873	-9365	-4430	124	-5712	1727	-20177	-6	-9123	6078	-14428	-161	-8014	6630	-12671	-814	-7561	6976	-8674	-153	-132	-121	-86	-63	-58	-92	37	-150	21	34	-77	-24	-55	78	-30	0
0.464167	-156	-4288	-6385	-20892	-76	-13460	-6649	-11972	-221	-12966	-9068	-8452	-390	-13876	-9239	-4452	37	-5717	1695	-20158	-371	-9134	6098	-14310	-171	-8033	6619	-12655	-951	-7591	6945	-8655	-150	-130	-121	-66	-62	-62	-107	29	-155	19	36	-76	-25	-58	81	-30	-1
0.465000	-184	-4238	-6331	-20893	-99	-13461	-6491	-11851	-215	-12995	-8974	-8457	-343	-13880	-9124	-4486	-228	-5700	1673	-20162	-430	-9147	6121	-14193	-151	-8061	6584	-12644	-869	-7622	6900	-8643	-150	-130	-122	-68	-62	-62	-107	35	-153	15	30	-79	-24	-59	78	-33	-6
0.465833	-155	-4186	-6266	-20903	1	-13465	-6348	-11738	-149	-13032	-8879	-8461	-338	-13877	-9013	-4501	-187	-5683	1665	-20177	-483	-9164	6139	-14076	-76	-8088	6554	-12628	-662	-7653	6861	-8624	-149	-128	-125	-67	-66	-57	-107	37	-158	15	33	-78	-21	-58	78	-36	-4
0.466667	-116	-4126	-6181	-20917	-18	-13461	-6209	-11627	-125	-13068	-8759	-8456	-359	-13873	-8914	-4560	-251	-5653	1680	-20156	-475	-9182	6160	-13960	-104	-8119	6504	-12611	-764	-7686	6814	-8611	-151	-130	-121	-48	-64	-61	-105	41	-151	16	33	-77	-24	-58	80	-31	-1
0.467500	-165	-4065	-6087	-20921	-79	-13452	-6084	-11527	-177	-13108	-8689	-8448	-434	-13860	-8816	-4610	67	-5609	1710	-20157	-417	-9203	6179	-13861	-198	-8155	6447	-12595	-761	-7718	6770	-8601	-151	-128	-119	-66	-60	-59	-107	39	-153	17	29	-82	-15	-58	80	-31	-13
0.468333	-183	-4010	-5980	-20943	-36	-13446	-5967	-11436	-78	-13153	-8592	-8443	-369	-13849	-8731	-4668	-88	-5552	1758	-20161	-592	-9225	6185	-13765	-161	-8190	6376	-12578	-637	-7759	6737	-8598	-153	-130	-122	-67	-61	-60	-108	37	-156	16	32	-77	-22	-59	78	-33	-4
0.469167	-110	-3954	-5855	-20965	-64	-13438	-5861	-11347	7	-13202	-8498	-8435	-211	-13836	-8647	-4733	-247	-5467	1824	-20168	-108	-9249	6185	-13683	-178	-8226	6298	-12562	-577	-7795	6692	-8593	-152	-129	-121	-65	-65	-58	-110	38	-151	15	28	-78	-21	-65	76	-31	0
0.470000	-67	-3906	-5719	-20988	-21	-13428	-5766	-11262	-61	-13249	-8397	-8424	-150	-13820	-8567	-4800	124	-5374	1899	-20169	-262	-9273	6205	-13608	-151	-8256	6222	-12534	-594	-7835	6663	-8586	-148	-129	-120	-68	-64	-59	-104	40	-151	18	35	-76	-19	-56	84	-30	1
0.470833	-70	-3857	-5576	-21020	-91	-13414	-5674	-11168	-77	-13298	-8278	-8423	-96	-13805	-8488	-4878	-772	-5252	1986	-20172	-806	-9294	6220	-13552	-190	-8286	6138	-12522	-644	-7870	6641	-8585	-144	-130	-118	-64	-61	-57	-103	35	-164	18	36	-76	-19	-50	85	-27	0
0.471667	-83	-3820	-5431	-21055	-129	-13403	-5593	-11075	-117	-13352	-8203	-8421	45	-13790	-8410	-4966	-143	-5110	2078	-20181	-99	-9316	6225	-13512	-219	-8313	6057	-12502	-568	-7905	6622	-8607	-151	-127	-120	-67	-57	-58	-104	39	-150	20	37	-73	-21	-56	80	-31	1
0.472500	-122	-3787	-5277	-21094	-113	-13397	-5517	-10988	-105	-13406	-8110	-8431	-17	-13780	-8335	-5062	160	-4938	2171	-20183	-404	-9335	6233	-13483	-120	-8334	5968	-12484	-626	-7941	6609	-8592	-149	-128	-121	-65	-61	-59	-105	40	-150	17	35	-75	-26	-59	80	-28	0
0.473333	-141	-3762	-5130	-21134	-110	-13394	-5454	-10891	-186	-13459	-8017	-8441	-90	-13776	-8260	-5172	51	-4742	2259	-20194	-274	-9358	6233	-13475	-181	-8354	5889	-12471	-644	-7971	6605	-8598	-148	-128	-125	-74	-65	-61	-109	38	-151	16	33	-80	-22	-59	79	-30	-3
0.474167	-125	-3743	-4983	-21178	-163	-13391	-5396	-10793	-141	-13518	-7930	-8466	-94	-13773	-8187	-5285	77	-4510	2349	-20194	-238	-9368	6242	-13469	-211	-8363	5809	-12451	-527	-7995	6608	-8602	-150	-131	-122	-67	-63	-59	-107	41	-160	13	35	-75	-21	-59	79	-31	-3
0.475000	-268	-3725	-4819	-21219	-56	-13396	-5343	-10683	-10	-13571	-7843	-8487	105	-13775	-8108	-5412	2	-4264	2411	-20201	-370	-9375	6242	-13480	-127	-8372	5737	-12453	-520	-8016	6616	-8607	-148	-130	-124	-68	-61	-60	-110	39	-152	11	34	-78	-21	-58	79	-32	0
0.475833	-590	-3707	-4708	-21260	-61	-13399	-5292	-10571	-91	-13625	-7757	-8518	-26	-13782	-8031	-5546	-388	-3977	2466	-20200	-459	-9377	6243	-13496	-152	-8365	5672	-12418	-407	-8028	6625	-8616	-150	-128	-122	-70	-65	-59	-105	39	-147	16	58	-79	-19	-59	78	-32	-3
0.476667	-639	-3689	-4586	-21306	-31	-13414	-5247	-10458	-114	-13680	-7677	-8556	-111	-13790	-7955	-5692	196	-3665	2508	-20204	294	-9371	6240	-13519	-138	-8357	5609	-12402	-372	-8039	6638	-8643	-149	-126	-122	-70	-62	-60	-107	38	-153	16	36	-76	-24	-58	79	-30	2
0.477500	-580	-3666	-4474	-21344	51	-13423	-5210	-10339	-79	-13732	-7602	-8600	2	-13807	-7879	-5846	135	-3330	2525	-20202	34	-9360	6235	-13545	-114	-8337	5554	-12385	-462	-8040	6648	-8621	-150	-128	-126	-66	-60	-56	-104	44	-149	18	33	-77	-18	-60	80	-29	-3
0.478333	-555	-3634	-4381	-21386	0	-13440	-5177	-10218	-56	-13783	-7531	-8644	-16	-13828	-7802	-6008	-124	-2963	2527	-20197	-39	-9347	6222	-13573	-141	-8318	5505	-12372	-366	-8037	6648	-8624	-135	-126	-120	-95	-65	-57	-103	41	-150	18	34	-76	-23	-58	82	-25	1
0.479167	-460	-3594	-4300	-21420	5	-13459	-5151	-10100	-46	-13830	-7469	-8688	94	-13858	-7731	-6188	-34	-2581	2500	-20194	88	-9341	6202	-13607	-166	-8290	5462	-12357	-240	-8033	6652	-8629	-146	-127	-120	-67	-58	-57	-103	41	-153	0	36	-74	-44	-56	79	-26	4
0.480000	-396	-3543	-4241	-21459	61	-13480	-5129	-9987	29	-13884	-7406	-8734	154	-13890	-7657	-6362	-204	-2178	2458	-20180	10	-9306	6181	-13636	-176	-8251	5431	-12341	-283	-8022	6643	-8630	-145	-125	-119	-66	-60	-56	-103	39	-149	20	33	-78	-21	-57	78	-28	0
0.480833	-340	-3478	-4190	-21494	-26	-13509	-5105	-9879	-77	-13935	-7342	-8783	140	-13940	-7591	-6525	-146	-1761	2382	-20168	80	-9283	6144	-13667	-253	-8229	5393	-12328	-289	-8015	6623	-8630	-150	-128	-124	-94	-66	-58	-109	38	-148	9	34	-81	-23	-59	79	-29	0
0.481667	-300	-3391	-4156	-21528	-83	-13528	-5083	-9780	-98	-13989	-7296	-8831	97	-13987	-7523	-6749	-197	-1326	2290	-20148	-204	-9263	6108	-13699	-248	-8192	5359	-12313	-169	-8003	6600	-8621	-152	-132	-122	-72	-66	-61	-109	36	-154	13	29	-83	-24	-61	76	-32	-3
0.482500	-276	-3290	-4139	-21559	-57	-13559	-5061	-9689	-70	-14039	-7238	-8872	-19	-14043	-7448	-6948	-655	-887	2179	-20124	135	-9237	6069	-13723	-165	-8164	5338	-12294	-170	-7983	6564	-8633	-151	-128	-125	-68	-64	-57	-107	38	-153	17	33	-74	-13	-60	75	-33	0
0.483333	-224	-3157	-4130	-21587	34	-13579	-5034	-9610	-137	-14090	-7179	-8916	-44	-14105	-7375	-7149	-191	-438	2055	-20088	312	-9211	6021	-13750	-117	-8133	5317	-12280	-153	-7964	6518	-8630	-159	-128	-121	-66	-63	-61	-105	38	-151	17	32	-77	-23	-63	79	-31	0
0.484167	-113	-3008	-4140	-21612	-45	-13603	-5005	-9536	-114	-14144	-7113	-8989	6	-14183	-7293	-7346	-783	11	1917	-20048	-652	-9195	5972	-13772	-172	-8100	5301	-12261	-86	-7942	6474	-8627	-145	-127	-120	-64	-65	-57	-107	27	-146	19	35	-76	-23	-58	79	-28	2
0.485000	42	-2838	-4158	-21633	-95	-13629	-4973	-9479	-9	-14199	-7057	-9010	99	-14250	-7209	-7549	-560	458	1775	-20003	86	-9175	5914	-13798	-173	-8073	5279	-12248	-111	-7920	6416	-8626	-147	-127	-122	-65	-62	-59	-108	39	-149	18	34	-77	-22	-61	78	-29	0
0.485833	64	-2642	-4193	-21658	-58	-13649	-4936	-9432	-68	-14256	-6999	-9035	85	-14330	-7118	-7748	-286	896	1602	-19951	-57	-9164	5866	-13826	-286	-8054	5261	-12229	-134	-7889	6363	-8628	-150	-130	-125	-66	-67	-60	-110	38	-150	18	34	-77	-22	-59	79	-29	-1
0.486667	24	-2421	-4235	-21679	-39	-13669	-4890	-9396	-184	-14311	-6921	-9106	-32	-14416	-7024	-7948	-643	1327	1438	-19891	-61	-9156	5811	-13841	-339	-8035	5243	-12216	-150	-7866	6300	-8626	-148	-127	-120	-65	-62	-60	-105	40	-153	19	35	-74	-24	-58	80	-32	-5
0.487500	76	-2183	-4292	-21696	-129	-13693	-4846	-9371	-30	-14369	-6837	-9163	-41	-14497	-6916	-8136	-565	1740	1276	-19828	-88	-9149	5757	-13888	-177	-8023	5224	-12200	-22	-7837	6242	-8626	-150	-128	-120	-65	-70	-61	-116	38	-151	18	33	-76	-24	-59	81	-29	-5
0.488333	75	-1925	-4364	-21710	-55	-13714	-4792	-9356	-21	-14423	-6777	-9221	133	-14584	-6804	-8321	-210	2141	1115	-19756	-153	-9143	5712	-13924	-162	-8016	5211	-12183	74	-7804	6182	-8633	-151	-128	-120	-66	-63	-62	-109	37	-150	15	35	-77	-23	-61	78	-34	-3
0.489167	57	-1650	-4442	-21723	-58	-13737	-4737	-9348	-84	-14473	-6704	-9284	32	-14668	-6696	-8492	-564	2520	972	-19679	-549	-9142	5666	-13965	-243	-8017	5194	-12174	42	-7774	6131	-8638	-149	-132	-121	-66	-78	-63	-101	37	-155	12	33	-78	-21	-60	81	-34	-3
0.490000	62	-1362	-4528	-21725	-61	-13762	-4677	-9344	11	-14520	-6631	-9349	-92	-14742	-6561	-8658	-161	2882	825	-19601	124	-9136	5625	-14006	-154	-8017	5185	-12156	112	-7745	6083	-8647	-156	-131	-122	-68	-64	-61	-113	36	-152	16	30	-72	-25	-60	78	-39	-5
0.490833	50	-1059	-4630	-21726	1	-13787	-4619	-9351	-4	-14560	-6560	-9411	-163	-14806	-6431	-8799	136	3225	728	-19509	71	-9124	5590	-14048	-122	-8021	5177	-12142	132	-7713	6051	-8653	-148	-148	-119	-63	-64	-58	-107	39	-148	17	34	-76	-22	-55	85	-29	1
0.491667	30	-741	-4735	-21711	-35	-13809	-4552	-9349	-62	-14587	-6494	-9475	-218	-14857	-6298	-8934	7	3547	637	-19421	-229	-9112	5565	-14095	-153	-8051	5167	-12129	32	-7683	6017	-8673	-149	-129	-121	-69	-63	-58	-107	38	-147	18	33	-78	-22	-59	85	-38	0
0.492500	2	-419	-4850	-21698	-52	-13835	-4492	-9359	-72	-14611	-6434	-9546	-166	-14904	-6162	-9053	34	3848	571	-19332	121	-9095	5542	-14145	-53	-8040	5162	-12120	-33	-7658	5996	-8694	-148	-127	-120	-65	-64	-50	-107	40	-149	16	32	-78	-23	-62	84	-30	0
0.493333	12	-97	-4954	-21673	-53	-13865	-4435	-9365	-174	-14621	-6382	-9609	-163	-14920	-6032	-9156	-224	4124	528	-19233	171	-9074	5521	-14193	41	-8070	5161	-12108	23	-7640	5979	-8716	-148	-128	-121	-67	-61	-60	-108	40	-147	17	33	-76	-21	-60	80	-14	0
0.494167	-22	229	-5096	-21642	-49	-13915	-4376	-9375	-233	-14597	-6305	-9673	-146	-14926	-5903	-9244	-94	4379	512	-19138	224	-9044	5504	-14248	-8	-8081	5159	-12100	-64	-7624	5972	-8746	-148	-127	-121	-72	-61	-61	-104	38	-151	15	34	-77	-25	-59	84	-31	0
0.495000	-8	551	-5226	-21601	-13	-13930	-4324	-9380	-265	-14611	-6298	-9742	-90	-14912	-5781	-9313	-16	4599	519	-19043	63	-9013	5492	-14297	-92	-8105	5158	-12092	-200	-7624	5976	-8779	-149	-129	-125	-68	-61	-60	-107	36	-149	13	32	-77	-13	-59	82	-31	0
0.495833	46	873	-5328	-21546	-21	-13963	-4272	-9385	-279	-14592	-6264	-9810	-128	-14887	-5665	-9365	-284	4822	556	-18940	145	-8981	5475	-14345	-68	-8135	5157	-12090	-100	-7627	5981	-8814	-151	-129	-122	-69	-62	-59	-107	37	-151	12	32	-79	-24	-60	85	-31	-3
0.496667	6	1184	-5476	-21492	-26	-13998	-4223	-9385	-132	-14558	-6234	-9870	-130	-14840	-5563	-9402	256	5022	614	-18840	665	-8946	5455	-14396	-15	-8166	5161	-12087	-51	-7638	5992	-8859	-147	-127	-119	-69	-66	-61	-109	38	-146	16	36	-78	-19	-56	79	-30	0
0.497500	-42	1490	-5592	-21425	-68	-14032	-4174	-9388	-74	-14520	-6218	-9934	-233	-14783	-5471	-9425	-201	5197	689	-18742	-185	-8916	5436	-14441	-16	-8208	5158	-12092	-144	-7666	6007	-8887	-148	-127	-119	-67	-63	-58	-108	38	-151	17	34	-76	-25	-60	81	-32	0
0.498333	-68	1783	-5699	-21355	-79	-14075	-4130	-9390	-129	-14476	-6193	-10007	-370	-14706	-5388	-9432	-304	5359	783	-18653	282	-8887	5406	-14481	-42	-8250	5149	-12105	-97	-7703	6027	-8956	-151	-128	-126	-70	-63	-60	-110	35	-153	13	29	-74	-21	-61	79	-32	-1
0.499167	-153	2058	-5798	-21281	-40	-14105	-4079	-9390	-170	-14426	-6172	-10067	-255	-14619	-5324	-9428	204	5504	881	-18545	213	-8859	5370	-14521	-144	-8297	5141	-12115	-88	-7749	6051	-9008	-147	-127	-137	-68	-60	-55	-104	39	-150	16	37	-75	-21	-58	84	-31	2
0.500000	-201	2320	-5878	-21201	-100	-14142	-4024	-9383	-158	-14375	-6144	-10155	-94	-14523	-5255	-9412	212	5641	989	-18451	95	-8844	5328	-14561	-220	-8346	5124	-12133	-82	-7803	6069	-9069	-149	-130	-121	-68	-64	-59	-112	35	-152	16	25	-77	-23	-60	84	-31	0
0.500833	-163	2568	-5946	-21122	-126	-14178	-3966	-9382	-53	-14325	-6120	-10237	-158	-14425	-5230	-9394	144	5763	1101	-18361	261	-8841	5275	-14590	-268	-8400	5099	-12156	-136	-7868	6090	-9126	-153	-136	-122	-68	-63	-57	-108	38	-154	18	33	-79	-23	-60	81	-31	-5
0.501667	-128	2794	-6002	-21040	-1	-14211	-3898	-9382	1	-14271	-6088	-10324	-237	-14324	-5202	-9365	230	5878	1215	-18279	301	-8847	5220	-14621	-319	-8454	5067	-12178	-184	-7933	6105	-9186	-150	-130	-126	-69	-61	-61	-107	36	-153	10	33	-75	-22	-57	80	-27	-3
0.502500	-120	3003	-6036	-20954	-75	-14237	-3818	-9381	-88	-14218	-6050	-10415	-264	-14221	-5190	-9336	-101	5986	1318	-18198	-235	-8864	5152	-14645	-356	-8502	5036	-12199	-88	-8003	6124	-9248	-151	-133	-121	-68	-83	-60	-107	39	-148	17	33	-76	-25	-60	81	-29	0
0.503333	-117	3190	-6058	-20872	-215	-14262	-3733	-9383	-95	-14173	-6004	-10517	-176	-14119	-5184	-9305	-24	6095	1422	-18129	347	-8897	5087	-14671	-246	-8549	4993	-12221	9	-8071	6140	-9302	-148	-129	-122	-65	-62	-58	-105	41	-150	13	32	-74	-22	-58	81	-28	1
0.504167	-107	3352	-6055	-20794	-109	-14285	-3635	-9390	-131	-14124	-5950	-10627	-77	-14020	-5192	-9278	418	6200	1508	-18061	420	-8940	5012	-14693	-272	-8584	4948	-12238	18	-8131	6156	-9333	-149	-131	-131	-67	-62	-58	-105	41	-149	13	34	-74	-21	-57	84	-28	-5
0.505000	-73	3500	-6053	-20718	-69	-14299	-3524	-9399	-154	-14082	-5897	-10744	-181	-13929	-5208	-9256	202	6300	1599	-18006	-90	-8997	4936	-14718	-431	-8620	4898	-12251	-28	-8193	6170	-9418	-148	-129	-120	-67	-59	-57	-97	41	-151	25	29	-74	-22	-56	87	-28	-1
0.505833	-60	3617	-6033	-20649	-19	-14310	-3403	-9415	-144	-14037	-5832	-10868	-230	-13845	-5237	-9242	133	6401	1660	-17958	-11	-9063	4858	-14737	-313	-8642	4847	-12258	-33	-8240	6175	-9471	-149	-154	-121	-66	-61	-59	-105	40	-150	18	34	-74	-21	-55	85	-30	-1
0.506667	-63	3724	-5993	-20586	32	-14311	-3272	-9436	-187	-13999	-5764	-11001	-160	-13767	-5270	-9231	36	6501	1724	-17921	-119	-9136	4782	-14762	-333	-8655	4790	-12261	-5	-8292	6186	-9523	-153	-128	-122	-69	-65	-60	-104	38	-154	16	32	-77	-31	-57	85	-31	-5
0.507500	-64	3804	-5952	-20529	-31	-14304	-3136	-9455	-162	-13958	-5690	-11139	-165	-13693	-5310	-9232	122	6599	1774	-17887	-108	-9208	4717	-14787	-461	-8659	4740	-12254	25	-8325	6193	-9568	-150	-132	-118	-66	-88	-62	-104	41	-152	16	35	-76	-23	-56	82	-31	-3
0.508333	-61	3867	-5888	-20478	-94	-14285	-2990	-9490	-170	-13911	-5608	-11281	-38	-13625	-5350	-9244	251	6693	1820	-17857	-119	-9281	4653	-14816	-389	-8651	4686	-12242	80	-8347	6193	-9618	-150	-129	-121	-67	-64	-63	-107	40	-152	19	26	-78	-25	-60	84	-30	-5
0.509167	-74	3905	-5821	-20438	-87	-14251	-2840	-9529	-128	-13873	-5520	-11428	20	-13564	-5397	-9266	-97	6778	1865	-17841	-254	-9351	4597	-14841	-307	-8628	4639	-12218	16	-8358	6216	-9662	-149	-129	-126	-66	-66	-61	-104	43	-152	18	33	-76	-23	-57	86	-28	-5
0.510000	-74	3928	-5740	-20399	6	-14203	-2688	-9566	-128	-13818	-5427	-11573	-178	-13547	-5446	-9301	201	6861	1917	-17803	273	-9410	4551	-14868	-178	-8600	4598	-12188	-67	-8359	6193	-9702	-149	-125	-119	-64	-60	-60	-107	43	-149	18	35	-73	-33	-59	82	-26	1
0.510833	-76	3933	-5646	-20371	20	-14135	-2543	-9610	-118	-13757	-5327	-11714	-203	-13441	-5495	-9336	74	6933	1967	-17808	-570	-9464	4516	-14897	-179	-8558	4564	-12154	8	-8348	6190	-9742	-145	-122	-121	-63	-61	-58	-103	43	-150	20	38	-75	-18	-52	87	-25	2
0.511667	-109	3929	-5543	-20354	-60	-14054	-2394	-9660	-35	-13697	-5227	-11861	-247	-13381	-5546	-9396	-487	6987	2011	-17800	-305	-9497	4491	-14929	-191	-8517	4536	-12117	41	-8335	6175	-9781	-150	-125	-119	-62	-61	-57	-104	41	-150	20	33	-76	-19	-57	84	-29	0
0.512500	-88	3903	-5426	-20346	-68	-13961	-2262	-9720	19	-13621	-5122	-12006	-308	-13320	-5597	-9459	-11	7031	2079	-17803	191	-9517	4476	-14962	-139	-8466	4514	-12077	-18	-8315	6161	-9851	-149	-117	-116	-60	-62	-57	-107	41	-148	21	36	-75	-21	-55	84	-29	3
0.513333	-98	3868	-5294	-20344	-86	-13845	-2139	-9783	23	-13546	-5013	-12143	-231	-13257	-5650	-9533	-48	7062	2149	-17812	-70	-9514	4473	-14994	-113	-8411	4501	-12037	-10	-8288	6136	-9854	-149	-122	-118	-64	-59	-57	-105	41	-148	20	35	-77	-16	-56	82	-40	0
0.514167	-92	3816	-5149	-20358	-43	-13713	-2030	-9858	-34	-13456	-4905	-12284	-208	-13186	-5699	-9619	89	7077	2218	-17836	-151	-9491	4478	-15030	-133	-8354	4491	-12002	77	-8259	6110	-9886	-149	-126	-118	-61	-65	-61	-109	39	-152	18	34	-75	-23	-58	84	-28	-4
0.515000	-93	3759	-4988	-20373	63	-13564	-1933	-9934	-45	-13365	-4797	-12420	-285	-13116	-5749	-9714	110	7075	2294	-17878	-53	-9445	4493	-15063	-127	-8296	4493	-11972	-33	-8226	6076	-9918	-156	-128	-122	-66	-69	-65	-104	37	-154	16	29	-79	-33	-59	76	-35	-4
0.515833	-154	3695	-4798	-20386	-13	-13401	-1856	-10020	-61	-13259	-4684	-12553	-285	-13037	-5794	-9826	-266	7074	2375	-17939	-497	-9371	4517	-15095	-116	-8236	4502	-11951	-161	-8186	6046	-9934	-149	-118	-121	-66	-62	-61	-109	38	-152	12	33	-77	-21	-61	81	-30	-1
0.516667	-163	3626	-4596	-20425	-138	-13221	-1784	-10107	-149	-13139	-4570	-12680	-284	-12950	-5829	-9944	-479	7067	2455	-18025	-240	-9277	4563	-15120	-90	-8166	4520	-11930	-77	-8145	6007	-9950	-150	-127	-125	-68	-63	-61	-109	36	-151	18	36	-75	-24	-58	78	-31	1
0.517500	-141	3560	-4367	-20459	-15	-13025	-1735	-10207	-158	-13015	-4465	-12804	-239	-12856	-5862	-10074	136	7049	2538	-18141	166	-9160	4594	-15144	-137	-8099	4540	-11916	50	-8096	5972	-9950	-149	-125	-117	-63	-61	-62	-108	40	-149	18	32	-76	-21	-60	81	-29	1
0.518333	-139	3495	-4120	-20500	-39	-12838	-1703	-10308	-30	-12877	-4361	-12925	-185	-12761	-5890	-10214	103	7034	2610	-18294	-263	-9022	4643	-15164	-142	-8031	4572	-11917	-6	-8048	5936	-9948	-148	-125	-124	-68	-63	-59	-107	39	-148	18	34	-76	-24	-58	80	-29	-5
0.519167	-121	3432	-3853	-20541	-69	-12632	-1687	-10415	-8	-12735	-4266	-13048	-130	-12658	-5907	-10375	46	7031	2680	-18478	-72	-8864	4696	-15183	-158	-7954	4604	-11929	-14	-7989	5908	-9931	-146	-124	-122	-69	-61	-59	-105	40	-146	19	34	-78	-19	-56	85	-30	1
0.520000	-120	3375	-3572	-20587	-47	-12418	-1689	-10530	-58	-12581	-4180	-13165	-80	-12552	-5924	-10546	226	7033	2740	-18700	-62	-8691	4756	-15195	-197	-7873	4644	-11948	148	-7927	5868	-9907	-150	-127	-121	-68	-64	-58	-107	40	-141	19	33	-77	-23	-61	82	-30	2
0.520833	-112	3324	-3273	-20631	-86	-12202	-1704	-10651	-60	-12425	-4114	-13287	-58	-12454	-5936	-10735	109	7052	2795	-18955	-131	-8508	4821	-15204	-218	-7793	4685	-11982	55	-7862	5839	-9871	-150	-129	-122	-67	-64	-64	-111	38	-149	17	33	-78	-26	-65	78	-32	2
0.521667	-100	3281	-2966	-20680	-32	-11992	-1732	-10774	-57	-12261	-4055	-13404	-88	-12355	-5941	-10937	167	7088	2846	-19236	-7	-8315	4891	-15208	-197	-7704	4732	-12020	-107	-7780	5821	-9824	-150	-126	-126	-70	-66	-60	-108	39	-154	17	34	-74	-21	-59	79	-32	0
0.522500	-110	3256	-2650	-20721	-39	-11786	-1773	-10894	-30	-12089	-4013	-13525	-145	-12252	-5946	-11160	-51	7146	2892	-19537	-115	-8116	4967	-15207	-136	-7604	4782	-12066	-76	-7696	5809	-9762	-150	-129	-112	-67	-63	-60	-111	36	-151	18	32	-78	-24	-62	76	-32	-1
0.523333	-91	3242	-2337	-20767	-182	-11549	-1830	-11011	2	-11916	-3991	-13648	-188	-12157	-5944	-11397	-32	7221	2936	-19850	369	-7930	5047	-15199	-147	-7502	4838	-12124	19	-7601	5809	-9702	-150	-132	-124	-74	-63	-63	-111	35	-154	16	34	-74	-23	-62	79	-48	0
0.524167	-83	3240	-2029	-20814	-77	-11324	-1892	-11128	4	-11739	-3987	-13772	-100	-12066	-5944	-11651	18	7321	2993	-20172	-141	-7714	5136	-15183	-153	-7387	4902	-12190	-4	-7500	5797	-9629	-150	-129	-125	-67	-63	-59	-108	34	-152	19	33	-75	-25	-60	76	-32	0
0.525000	-96	3259	-1731	-20846	-130	-11094	-1964	-11234	91	-11553	-4004	-13887	-82	-11976	-5943	-11917	-714	7444	3051	-20486	-277	-7517	5227	-15164	-117	-7264	4967	-12243	-17	-7388	5841	-9551	-150	-129	-124	-68	-66	-63	-110	47	-152	19	35	-77	-25	-61	80	-29	0
0.525833	-107	3296	-1450	-20857	-228	-10864	-2048	-11329	74	-11366	-4032	-14017	-110	-11894	-5947	-12198	-176	7579	3125	-20782	258	-7328	5327	-15139	-155	-7154	5038	-12309	8	-7251	5875	-9477	-149	-128	-124	-68	-62	-60	-108	36	-148	18	33	-78	-24	-61	79	-32	0
0.526667	-120	3347	-1189	-20910	-143	-10633	-2137	-11415	-98	-11177	-4092	-14144	-101	-11812	-5952	-12489	-340	7728	3204	-21053	13	-7149	5427	-15112	-195	-7008	5110	-12372	-52	-7155	5917	-9398	-151	-131	-122	-67	-62	-59	-107	35	-155	24	35	-78	-21	-59	82	-32	0
0.527500	-131	3411	-956	-20939	-95	-10395	-2256	-11488	-119	-10984	-4170	-14266	-13	-11733	-5967	-12786	-294	7888	3318	-21283	73	-6981	5530	-15081	-212	-6870	5194	-12431	-101	-7033	5968	-9328	-153	-133	-122	-68	-63	-59	-108	36	-151	17	30	-79	-19	-60	80	-32	-3
0.528333	-152	3494	-756	-20955	-88	-10159	-2338	-11551	-34	-10794	-4270	-14392	3	-11653	-5984	-13093	-109	8044	3439	-21467	193	-6828	5632	-15046	-271	-6734	5288	-12485	-61	-6910	6036	-9262	-152	-129	-121	-67	-64	-61	-109	34	-153	13	33	-81	-23	-61	71	-31	-3
0.529167	-142	3591	-590	-20955	-5	-9920	-2440	-11596	-55	-10599	-4388	-14517	-117	-11568	-6005	-13380	-230	8193	3575	-21601	-104	-6683	5737	-15002	-271	-6590	5386	-12535	-46	-6785	6113	-9205	-153	-132	-125	-69	-65	-59	-107	37	-155	19	34	-78	-26	-57	77	-34	-3
0.530000	-171	3706	-458	-20976	-150	-9677	-2549	-11633	-50	-10403	-4526	-14633	-195	-11474	-6030	-13668	-425	8340	3733	-21666	-248	-6555	5841	-14959	-237	-6450	5493	-12570	-116	-6660	6196	-9156	-149	-126	-120	-66	-64	-62	-111	38	-152	16	37	-77	-23	-59	82	-30	0
0.530833	-211	3821	-366	-20972	-118	-9436	-2654	-11650	3	-10206	-4679	-14745	-165	-11367	-6061	-13949	153	8458	3901	-21676	250	-6435	5942	-14908	-256	-6311	5609	-12597	-36	-6539	6285	-9122	-147	-129	-120	-66	-59	-61	-103	38	-150	20	37	-77	-22	-56	84	-30	-1
0.531667	-216	3970	-307	-20962	-58	-9194	-2761	-11662	56	-10015	-4852	-14851	-50	-11251	-6097	-14214	44	8555	4084	-21621	-142	-6329	6039	-14862	-242	-6182	5725	-12616	18	-6426	6383	-9106	-150	-128	-124	-72	-63	-61	-109	37	-153	16	27	-72	-25	-61	78	-31	0
0.532500	-200	4111	-290	-20948	-101	-8951	-2868	-11660	56	-9821	-5036	-14948	101	-11109	-6140	-14466	-17	8623	4269	-21518	-108	-6232	6130	-14810	-193	-6050	5856	-12618	-147	-6314	6478	-9100	-150	-114	-131	-66	-61	-59	-102	38	-151	18	34	-74	-21	-55	81	-30	0
0.533333	-188	4270	-298	-20921	-40	-8705	-2969	-11645	57	-9623	-5231	-15036	0	-10947	-6179	-14689	94	8659	4454	-21356	-6	-6144	6217	-14759	-198	-5930	5987	-12612	-141	-6210	6592	-9102	-147	-127	-121	-68	-59	-58	-103	39	-148	7	37	-79	-21	-58	82	-28	0
0.534167	-207	4428	-335	-20884	-25	-8462	-3069	-11620	111	-9430	-5432	-15106	-49	-10769	-6227	-14889	30	8669	4633	-21143	41	-6072	6294	-14707	-232	-5826	6127	-12589	-129	-6114	6704	-9122	-146	-128	-121	-68	-63	-60	-104	41	-150	19	36	-74	-23	-60	82	-27	0
0.535000	-212	4587	-400	-20841	-69	-8226	-3165	-11590	139	-9233	-5642	-15172	-76	-10563	-6278	-15060	193	8644	4799	-20897	167	-6000	6363	-14658	-180	-5710	6263	-12561	-126	-6024	6813	-9152	-147	-125	-125	-67	-62	-57	-105	33	-150	18	32	-77	-24	-59	82	-29	-3
0.535833	-173	4747	-484	-20796	-72	-7987	-3255	-11550	141	-9040	-5853	-15208	3	-10327	-6335	-15200	-36	8586	4948	-20620	-94	-5934	6426	-14615	-164	-5610	6402	-12514	79	-5944	6931	-9191	-151	-128	-120	-66	-64	-62	-105	40	-151	20	34	-75	-23	-58	80	-29	-1
0.536667	-197	4907	-582	-20734	-109	-7748	-3342	-11495	123	-8851	-6063	-15235	6	-10072	-6392	-15305	-296	8511	5077	-20322	245	-5872	6480	-14571	-239	-5520	6536	-12475	37	-5874	7050	-9239	-149	-128	-119	-66	-60	-57	-104	38	-150	17	35	-72	-24	-57	80	-29	0
0.537500	-238	5059	-686	-20676	-84	-7508	-3425	-11434	135	-8658	-6267	-15239	16	-9797	-6458	-15381	-25	8396	5183	-20019	-26	-5816	6530	-14536	-191	-5433	6667	-12422	-112	-5804	7171	-9280	-146	-121	-120	-67	-61	-57	-107	43	-149	20	36	-70	-15	-57	85	-26	2
0.538333	-241	5212	-791	-20598	-120	-7275	-3505	-11359	89	-8463	-6468	-15223	9	-9506	-6536	-15424	-610	8270	5265	-19714	-546	-5760	6571	-14508	-166	-5364	6790	-12371	-180	-5751	7293	-9346	-143	-126	-117	-66	-61	-56	-103	44	-148	24	38	-58	-19	-58	81	-29	3
0.539167	-206	5355	-897	-20525	-70	-7036	-3597	-11272	9	-8268	-6661	-15189	-83	-9193	-6611	-15439	-180	8139	5322	-19426	171	-5709	6609	-14483	-223	-5295	6898	-12311	-143	-5699	7421	-9395	-144	-126	-120	-63	-58	-59	-104	41	-146	21	38	-70	-18	-56	82	-26	1
0.540000	-218	5485	-997	-20453	-60	-6799	-3664	-11172	-23	-8076	-6842	-15136	-168	-8884	-6700	-15427	-260	7999	5349	-19161	-329	-5660	6642	-14474	-173	-5238	6995	-12269	-85	-5661	7545	-9464	-150	-131	-120	-70	-60	-59	-105	54	-153	-11	33	-75	-26	-59	79	-33	-3
0.540833	-237	5587	-1089	-20379	-65	-6561	-3748	-11067	18	-7880	-7011	-15061	-203	-8555	-6796	-15397	-249	7869	5364	-18922	-224	-5619	6672	-14473	-19	-5184	7086	-12223	-94	-5628	7665	-9517	-150	-132	-120	-70	-65	-62	-109	37	-153	17	34	-76	-26	-58	81	-28	-7
0.541667	-252	5708	-1157	-20299	-60	-6316	-3823	-10934	-58	-7677	-7160	-14961	-186	-8229	-6895	-15339	-177	7749	5363	-18711	42	-5560	6707	-14477	-95	-5139	7158	-12183	-125	-5599	7785	-9568	-152	-130	-119	-70	-65	-63	-112	38	-156	20	32	-78	-32	-59	81	-29	-5
0.542500	-220	5804	-1213	-20221	-36	-6068	-3903	-10790	-59	-7462	-7292	-14850	-188	-7900	-7001	-15261	-180	7648	5357	-18540	-25	-5506	6740	-14493	-165	-5096	7218	-12150	-52	-5573	7907	-9603	-149	-131	-136	-68	-62	-60	-105	39	-155	17	34	-81	-24	-57	79	-29	-1
0.543333	-231	5891	-1247	-20142	-114	-5816	-3990	-10643	20	-7247	-7410	-14716	-218	-7582	-7114	-15179	-479	7564	5351	-18401	-419	-5455	6765	-14512	-173	-5056	7270	-12123	-23	-5563	8022	-9644	-152	-128	-119	-65	-62	-62	-105	81	-147	18	34	-76	-22	-57	84	-28	-1
0.544167	-266	5952	-1264	-20064	-57	-5565	-4080	-10479	-73	-7023	-7502	-14568	-212	-7276	-7228	-15084	114	7515	5352	-18305	202	-5401	6809	-14543	-206	-5026	7304	-12105	-172	-5558	8133	-9672	-148	-129	-120	-67	-62	-58	-107	38	-152	17	36	-75	-22	-60	81	-26	0
0.545000	-218	6015	-1262	-19993	-16	-5316	-4174	-10271	-173	-6787	-7580	-14409	-242	-6986	-7348	-14989	142	7490	5366	-18243	-51	-5344	6850	-14578	-188	-4995	7331	-12101	-171	-5553	8231	-9693	-149	-128	-122	-68	-62	-53	-104	41	-151	20	36	-75	-21	-55	84	-27	-3
0.545833	-182	6065	-1244	-19923	-63	-5067	-4276	-10119	-199	-6544	-7645	-14242	-236	-6711	-7465	-14890	-188	7494	5400	-18213	-845	-5285	6891	-14619	-181	-4977	7346	-12100	-185	-5559	8343	-9704	-147	-126	-117	-67	-62	-55	-102	41	-150	18	35	-76	-22	-56	87	-27	-3
0.546667	-206	6095	-1212	-19851	-63	-4816	-4379	-9927	-182	-6291	-7685	-14068	-247	-6460	-7587	-14805	-147	7523	5458	-18216	-2098	-5230	6934	-14667	-219	-4958	7361	-12107	-271	-5574	8393	-9712	-149	-128	-120	-67	-60	-59	-105	43	-150	6	36	-74	-19	-55	82	-28	0
0.547500	-242	6117	-1192	-19783	-88	-4574	-4490	-9738	-225	-6034	-7715	-13889	-238	-6226	-7706	-14720	-39	7583	5545	-18238	-2392	-5178	6979	-14717	-197	-4950	7363	-12120	-200	-5596	8456	-9714	-151	-129	-119	-66	-63	-58	-103	40	-152	18	35	-77	-23	-57	84	-27	-1
0.548333	-241	6129	-1121	-19724	-120	-4341	-4598	-9543	-228	-5765	-7732	-13709	-279	-6018	-7820	-14649	244	7657	5658	-18286	-1666	-5130	7023	-14770	-174	-4958	7365	-12138	-171	-5624	8503	-9707	-154	-131	-124	-73	-65	-60	-105	37	-148	20	30	-77	-23	-78	79	-32	-6
0.549167	-207	6132	-1069	-19663	-86	-4117	-4711	-9352	-198	-5493	-7739	-13532	-162	-5829	-7930	-14583	301	7756	5800	-18344	-1780	-5083	7074	-14819	-232	-4968	7365	-12152	-129	-5655	8545	-9693	-149	-129	-119	-66	-64	-57	-108	37	-152	19	33	-78	-28	-59	79	-30	-4
0.550000	-188	6138	-1016	-19604	-76	-3902	-4823	-9161	-170	-5213	-7732	-13338	-166	-5657	-8035	-14527	-300	7869	5970	-18417	-1514	-5048	7128	-14865	-245	-4990	7377	-12173	-241	-5694	8566	-9673	-149	-144	-121	-67	-64	-65	-104	35	-153	19	34	-73	-23	-55	84	-29	-1
0.550833	-156	6132	-968	-19541	-35	-3700	-4931	-8973	-237	-4936	-7724	-13171	-345	-5508	-8130	-14482	250	7985	6167	-18487	-1129	-5022	7175	-14906	-191	-5023	7388	-12192	-263	-5735	8578	-9649	-145	-121	-119	-62	-63	-55	-99	44	-149	22	36	-75	-21	-51	87	-26	0
0.551667	-112	6136	-930	-19487	-130	-3511	-5035	-8796	-300	-4664	-7712	-13005	-515	-5373	-8224	-14446	43	8105	6372	-18573	-1591	-5009	7237	-14956	-170	-5068	7396	-12209	-217	-5785	8572	-9624	-148	-126	-119	-64	-65	-58	-103	43	-147	20	37	-70	-9	-55	86	-25	2
0.552500	-102	6134	-904	-19426	-105	-3342	-5137	-8628	-340	-4401	-7698	-12848	-529	-5261	-8312	-14424	63	8223	6595	-18651	-505	-5012	7292	-14997	-114	-5130	7412	-12229	-203	-5842	8567	-9594	-148	-138	-118	-65	-61	-56	-107	42	-148	22	36	-72	-22	-58	80	-27	0
0.553333	-138	6136	-893	-19369	28	-3198	-5230	-8475	-390	-4146	-7692	-12699	-411	-5154	-8395	-14407	163	8338	6813	-18731	-714	-5027	7342	-15030	-213	-5201	7434	-12240	-178	-5900	8544	-9568	-147	-124	-117	-64	-62	-59	-112	42	-149	28	38	-68	-21	-52	86	-25	1
0.554167	-121	6141	-902	-19306	-12	-3070	-5319	-8329	-373	-3908	-7690	-12563	-423	-5064	-8474	-14397	5	8441	7031	-18804	-648	-5057	7394	-15061	-181	-5283	7459	-12250	-68	-5967	8517	-9540	-148	-122	-116	-66	-62	-58	-105	42	-148	22	38	-74	-21	-55	82	-40	0
0.555000	-103	6152	-923	-19252	-85	-2952	-5402	-8197	-258	-3690	-7692	-12445	-516	-4976	-8544	-14392	30	8539	7234	-18881	-333	-5106	7441	-15086	-182	-5375	7486	-12256	-198	-6032	8493	-9515	-150	-126	-120	-67	-43	-59	-108	40	-148	22	34	-74	-22	-56	84	-27	0
0.555833	-79	6170	-963	-19188	4	-2850	-5482	-8082	-212	-3489	-7703	-12337	-388	-4903	-8619	-14389	235	8628	7416	-18951	-135	-5163	7484	-15104	-247	-5481	7510	-12258	-267	-6098	8460	-9488	-150	-126	-120	-66	-62	-57	-104	42	-153	17	35	-74	-24	-57	80	-30	11
0.556667	-30	6192	-1013	-19127	-110	-2763	-5555	-7982	-227	-3312	-7724	-12245	-345	-4829	-8690	-14392	-214	8708	7574	-19020	-372	-5236	7519	-15122	-214	-5586	7549	-12257	-158	-6172	8429	-9464	-151	-127	-119	-67	-65	-42	-110	37	-152	17	36	-76	-21	-58	80	-31	-4
0.557500	-34	6222	-1077	-19065	-120	-2688	-5621	-7886	-196	-3161	-7751	-12170	-412	-4763	-8754	-14393	215	8790	7707	-19087	489	-5314	7559	-15127	-170	-5688	7584	-12252	-210	-6242	8404	-9438	-151	-121	-118	-68	-64	-56	-105	41	-150	20	37	-73	-23	-57	80	-29	-1
0.558333	-46	6264	-1143	-18998	-135	-2618	-5687	-7811	-262	-3030	-7791	-12105	-395	-4694	-8816	-14388	435	8862	7802	-19158	495	-5398	7582	-15129	-177	-5799	7616	-12245	-252	-6314	8381	-9417	-148	-126	-121	-68	-61	-59	-105	34	-152	23	35	-73	-17	-58	82	-28	1
0.559167	-34	6313	-1213	-18936	-87	-2550	-5748	-7741	-325	-2924	-7840	-12065	-314	-4626	-8884	-14388	-1	8948	7862	-19226	457	-5485	7606	-15119	-181	-5902	7649	-12237	-384	-6384	8366	-9397	-147	-124	-118	-66	-61	-58	-103	42	-147	21	38	-75	-21	-57	81	-28	0
0.560000	-64	6368	-1279	-18870	199	-2491	-5816	-7693	-284	-2843	-7899	-12041	-268	-4556	-8948	-14386	129	9032	7894	-19299	765	-5575	7616	-15113	-181	-6004	7677	-12225	-365	-6457	8352	-9382	-150	-124	-110	-68	-60	-58	-107	39	-149	19	35	-74	-22	-57	81	-31	1
0.560833	-147	6427	-1341	-18811	457	-2435	-5881	-7657	-162	-2783	-7970	-12037	-316	-4499	-9016	-14383	127	9114	7887	-19365	628	-5663	7620	-15096	-257	-6093	7699	-12218	-317	-6532	8343	-9364	-153	-128	-121	-70	-63	-63	-108	39	-154	16	34	-76	-25	-57	80	-32	-3
0.561667	-205	6499	-1390	-18750	390	-2375	-5948	-7635	-109	-2736	-8026	-12047	-235	-4437	-9083	-14382	168	9213	7859	-19444	776	-5745	7622	-15076	-332	-6181	7716	-12207	-294	-6604	8343	-9344	-148	-130	-119	-60	-62	-61	-107	38	-148	17	32	-77	-24	-59	80	-31	-5
0.562500	-160	6571	-1417	-18692	282	-2312	-6000	-7620	-164	-2708	-8136	-12077	-97	-4373	-9142	-14374	308	9314	7811	-19515	607	-5825	7618	-15048	-229	-6250	7732	-12202	-258	-6694	8347	-9327	-149	-128	-120	-67	-64	-59	-108	39	-151	17	36	-76	-22	-58	79	-32	0
0.563333	-150	6661	-1416	-18639	212	-2249	-6085	-7628	-215	-2681	-8233	-12122	-199	-4312	-9205	-14375	11	9433	7755	-19583	586	-5895	7609	-15020	-152	-6312	7738	-12193	-223	-6746	8363	-9299	-150	-127	-119	-68	-60	-62	-107	13	-150	15	33	-78	-19	-59	80	-31	0
0.564167	-178	6721	-1390	-18590	141	-2185	-6157	-7645	-203	-2665	-8337	-12183	-1	-4255	-9266	-14373	353	9543	7688	-19644	1076	-5961	7594	-15010	-155	-6361	7740	-12199	-300	-6822	8382	-9274	-149	-128	-121	-72	-63	-63	-107	38	-152	16	33	-77	-24	-56	80	-32	4
0.565000	-167	6847	-1327	-18549	86	-2122	-6204	-7680	-197	-2652	-8449	-12259	287	-4198	-9326	-14373	-27	9658	7628	-19694	222	-6016	7579	-14957	-104	-6403	7738	-12191	-378	-6896	8409	-9241	-152	-128	-125	-73	-66	-79	-114	35	-153	16	28	-78	-27	-66	77	-33	-4
0.565833	-188	6945	-1252	-18519	-44	-2055	-6296	-7733	-174	-2634	-8568	-12354	73	-4143	-9383	-14372	-139	9775	7577	-19728	882	-6068	7569	-14913	-51	-6416	7732	-12186	-314	-6966	8437	-9202	-150	-131	-124	-69	-65	-64	-105	36	-152	11	34	-78	-23	-60	80	-32	-5
0.566667	-160	7050	-1102	-18489	-30	-1984	-6360	-7798	-215	-2615	-8686	-12456	6	-4091	-9436	-14377	138	9888	7551	-19743	799	-6113	7562	-14877	-183	-6451	7724	-12187	-318	-7043	8463	-9159	-149	-130	-121	-67	-63	-38	-107	38	-150	17	30	-78	-21	-61	78	-32	0
0.567500	-153	7156	-927	-18477	4	-1918	-6422	-7881	-242	-2583	-8813	-12563	147	-4037	-9485	-14379	-184	9991	7548	-19733	681	-6153	7554	-14842	-199	-6465	7706	-12187	-283	-7111	8495	-9110	-147	-129	-120	-67	-62	-63	-109	36	-148	19	34	-78	-21	-60	80	-31	0
0.568333	-208	7266	-720	-18477	-107	-1855	-6483	-7984	-191	-2546	-8946	-12701	-10	-3987	-9529	-14381	-238	10062	7574	-19699	770	-6187	7552	-14804	-103	-6477	7701	-12193	-254	-7188	8530	-9050	-151	-132	-122	-69	-63	-63	-112	35	-153	22	30	-77	-25	-62	77	-34	-1
0.569167	-298	7373	-470	-18507	-48	-1802	-6540	-8106	-219	-2492	-9075	-12811	-60	-3936	-9569	-14382	-33	10135	7640	-19633	712	-6219	7545	-14767	-138	-6482	7689	-12196	-307	-7250	8569	-8985	-152	-128	-122	-69	-66	-65	-108	37	-153	17	30	-80	-24	-61	80	-32	-1
0.570000	-256	7479	-185	-18524	-96	-1738	-6586	-8244	-315	-2435	-9208	-12943	63	-3880	-9607	-14381	-361	10174	7748	-19532	149	-6245	7566	-14737	-137	-6487	7678	-12199	-237	-7314	8605	-8917	-147	-127	-101	-67	-61	-60	-121	38	-151	17	33	-75	-19	-61	79	-30	0
0.570833	-229	7584	133	-18577	-254	-1682	-6629	-8399	-259	-2359	-9332	-13073	209	-3824	-9635	-14369	-275	10177	7893	-19398	715	-6276	7584	-14724	-152	-6490	7667	-12202	-195	-7365	8645	-8845	-146	-127	-117	-65	-61	-60	-105	37	-147	21	34	-94	-18	-59	85	-28	4
0.571667	-256	7683	482	-18649	-171	-1626	-6670	-8564	-285	-2273	-9459	-13205	246	-3762	-9667	-14351	69	10161	8080	-19227	924	-6295	7608	-14681	-194	-6497	7660	-12209	-118	-7416	8678	-8773	-147	-126	-120	-65	-60	-59	-103	39	-135	20	32	-76	-17	-59	84	-28	3
0.572500	-241	7759	854	-18746	-183	-1579	-6706	-8766	-279	-2187	-9580	-13337	206	-3692	-9691	-14324	-303	10098	8301	-19025	368	-6318	7636	-14662	-205	-6510	7651	-12216	-69	-7459	8698	-8700	-146	-127	-121	-65	-62	-62	-104	38	-150	17	32	-73	-22	-58	84	-28	2
0.573333	-251	7863	1247	-18859	-203	-1528	-6739	-8977	-139	-2093	-9693	-13467	338	-3623	-9719	-14290	-317	10001	8543	-18797	447	-6338	7672	-14647	-136	-6525	7645	-12222	-168	-7494	8745	-8637	-152	-130	-124	-67	-53	-63	-104	38	-149	17	26	-77	-25	-60	81	-31	-4
0.574167	-287	7944	1647	-19005	-133	-1480	-6781	-9201	-144	-1999	-9799	-13590	236	-3526	-9740	-14232	-361	9869	8839	-18542	463	-6356	7710	-14637	-77	-6542	7645	-12226	-197	-7517	8778	-8573	-150	-127	-124	-67	-62	-63	-105	38	-153	13	33	-76	-22	-61	87	-31	-1
0.575000	-302	8018	2059	-19133	-161	-1427	-6813	-9430	-181	-1898	-9890	-13703	108	-3422	-9759	-14164	-280	9700	9141	-18271	426	-6369	7759	-14631	-164	-6567	7647	-12233	-112	-7526	8809	-8510	-170	-133	-121	-66	-63	-56	-110	38	-153	16	30	-78	-18	-61	82	-30	-1
0.575833	-239	8088	2465	-19336	-179	-1374	-6851	-9672	-251	-1801	-9966	-13809	116	-3310	-9775	-14073	-69	9497	9464	-17987	350	-6361	7812	-14631	-240	-6593	7658	-12236	-36	-7524	8842	-8474	-149	-127	-125	-67	-63	-59	-107	36	-150	15	29	-76	-17	-59	96	-29	0
0.576667	-188	8151	2858	-19530	-159	-1320	-6896	-9917	-227	-1730	-10029	-13906	18	-3171	-9795	-13970	-393	9259	9786	-17704	137	-6390	7865	-14635	-253	-6620	7667	-12242	-75	-7509	8875	-8446	-148	-148	-124	-67	-61	-58	-108	40	-145	16	33	-76	-19	-59	84	-28	0
0.577500	-204	8216	3236	-19733	-181	-1257	-6949	-10163	-149	-1622	-10074	-13992	-21	-3020	-9808	-13846	-47	8998	10109	-17431	507	-6395	7927	-14645	-220	-6650	7665	-12252	-117	-7489	8906	-8429	-146	-125	-121	-66	-61	-56	-105	42	-148	17	32	-75	-18	-56	81	-27	1
0.578333	-205	8268	3582	-19950	-187	-1194	-7010	-10411	-152	-1541	-10106	-14068	68	-2858	-9822	-13710	-90	8707	10418	-17178	-149	-6401	7985	-14658	-198	-6681	7698	-12260	-31	-7455	8938	-8430	-148	-127	-120	-68	-58	-57	-110	42	-149	0	35	-74	-19	-56	79	-28	1
0.579167	-198	8323	3899	-20165	-170	-1125	-7081	-10657	-91	-1465	-10118	-14138	-51	-2665	-9836	-13559	-514	8405	10714	-16947	133	-6415	8044	-14678	-82	-6713	7719	-12284	108	-7415	8966	-8444	-147	-125	-120	-65	-59	-56	-104	43	-148	19	34	-76	-32	-56	84	-28	-3
0.580000	-188	8373	4167	-20385	-191	-1056	-7131	-10895	-75	-1397	-10115	-14197	-149	-2457	-9850	-13397	-82	8081	10980	-16749	465	-6404	8105	-14700	-126	-6743	7742	-12281	61	-7366	8997	-8501	-146	-125	-120	-67	-63	-58	-104	42	-150	17	34	-77	-17	-57	81	-33	1
0.580833	-174	8417	4385	-20594	-199	-983	-7251	-11131	-79	-1347	-10103	-14249	23	-2248	-9867	-13232	-52	7745	11226	-16592	168	-6408	8162	-14728	-222	-6772	7766	-12303	-15	-7320	9024	-8534	-150	-130	-121	-69	-63	-62	-107	35	-151	12	33	-87	-26	-63	77	-31	-3
0.581667	-178	8460	4555	-20796	-172	-910	-7345	-11357	78	-1276	-10071	-14320	-4	-2023	-9884	-13047	15	7401	11445	-16464	60	-6409	8226	-14759	-212	-6798	7794	-12319	58	-7261	9051	-8601	-151	-130	-132	-73	-70	-65	-113	33	-155	10	28	-83	-25	-61	77	-34	-7
0.582500	-177	8497	4669	-20972	-168	-834	-7448	-11572	188	-1249	-10036	-14326	-167	-1780	-9899	-12859	-62	7060	11635	-16371	103	-6400	8293	-14786	-128	-6819	7832	-12337	-15	-7198	9083	-8672	-153	-128	-122	-68	-67	-60	-105	38	-152	17	29	-80	-23	-61	76	-33	0
0.583333	-180	8535	4728	-21124	-130	-757	-7544	-11772	138	-1198	-9986	-14347	-101	-1526	-9909	-12669	-266	6716	11804	-16314	-254	-6391	8361	-14816	-129	-6838	7873	-12357	-81	-7135	9117	-8756	-146	-130	-126	-68	-61	-61	-101	39	-148	12	34	-77	-21	-60	78	-32	-1
0.584167	-160	8539	4728	-21244	-204	-684	-7644	-11969	121	-1147	-9935	-14374	45	-1268	-9924	-12475	-349	6388	11943	-16286	69	-6379	8432	-14842	-146	-6853	7914	-12376	-10	-7070	9150	-8847	-151	-128	-121	-67	-60	-60	-105	38	-151	17	32	-79	-25	-59	78	-38	7
0.585000	-133	8582	4674	-21328	-186	-595	-7739	-12160	191	-1093	-9880	-14392	123	-1008	-9936	-12284	241	6065	12060	-16273	536	-6365	8501	-14868	-169	-6864	7960	-12396	40	-7007	9184	-8944	-150	-130	-119	-68	-64	-59	-109	35	-152	15	32	-78	-25	-60	76	-32	-1
0.585833	-108	8594	4566	-21377	-190	-541	-7821	-12343	202	-1030	-9827	-14409	12	-754	-9952	-12103	58	5750	12154	-16278	-33	-6348	8576	-14896	-243	-6873	8009	-12420	-82	-6947	9213	-9038	-153	-131	-120	-68	-66	-62	-107	37	-151	15	34	-77	-21	-75	76	-34	-4
0.586667	-127	8588	4410	-21381	-195	-479	-7898	-12523	235	-964	-9780	-14426	-67	-507	-9969	-11922	-24	5441	12247	-16284	-81	-6326	8656	-14916	-303	-6881	8065	-12441	-255	-6887	9249	-9123	-147	-130	-125	-73	-66	-59	-107	33	-155	16	30	-80	-23	-60	81	-30	-1
0.587500	-141	8569	4216	-21339	-135	-419	-7957	-12699	184	-878	-9738	-14438	-95	-258	-9991	-11751	120	5141	12321	-16285	35	-6303	8735	-14932	-258	-6884	8122	-12463	-308	-6831	9282	-9210	-151	-131	-120	-68	-63	-62	-108	37	-152	16	32	-76	-23	-62	88	-32	0
0.588333	-158	8532	3990	-21247	-112	-363	-8007	-12879	81	-797	-9706	-14451	-98	-19	-10032	-11590	29	4853	12388	-16271	96	-6274	8818	-14953	-135	-6887	8186	-12485	-315	-6777	9313	-9279	-151	-131	-122	-70	-62	-60	-107	42	-149	12	30	-78	-25	-60	75	-32	-3
0.589167	-149	8468	3741	-21112	-107	-310	-8039	-13060	110	-687	-9676	-14465	-115	202	-10035	-11434	110	4569	12446	-16233	109	-6246	8909	-14966	-165	-6891	8258	-12510	-239	-6724	9348	-9337	-153	-130	-125	-70	-65	-57	-105	37	-154	15	32	-81	-23	-44	81	-31	-5
0.590000	-119	8383	3483	-20922	-152	-263	-8057	-13246	124	-576	-9662	-14478	-144	419	-10067	-11294	-179	4293	12497	-16163	-179	-6211	8998	-14982	-215	-6874	8337	-12533	-172	-6676	9379	-9371	-151	-131	-125	-62	-63	-62	-109	36	-152	13	29	-82	-22	-61	80	-32	-3
0.590833	-135	8272	3214	-20688	-178	-215	-8055	-13436	11	-453	-9643	-14490	-139	620	-10094	-11162	-103	4015	12544	-16054	196	-6170	9095	-14990	-156	-6859	8429	-12552	-162	-6624	9415	-9405	-149	-128	-126	-67	-63	-55	-103	40	-155	18	33	-73	-22	-58	78	-31	-4
0.591667	-115	8138	2960	-20400	-92	-169	-8038	-13622	-59	-325	-9635	-14493	-252	812	-10136	-11038	-13	3740	12589	-15902	-197	-6136	9196	-14996	-179	-6843	8526	-12582	-115	-6581	9450	-9415	-149	-130	-121	-67	-64	-56	-103	38	-155	19	34	-77	-22	-57	82	-32	-1
0.592500	-122	7974	2714	-20073	-142	-121	-8014	-13835	-23	-190	-9626	-14496	-385	989	-10177	-10931	-501	3460	12621	-15717	-324	-6099	9297	-15008	-225	-6814	8634	-12608	-103	-6539	9484	-9411	-148	-127	-121	-68	-63	-56	-105	39	-147	20	33	-77	-21	-55	84	-27	1
0.593333	-138	7783	2498	-19710	-147	-74	-7979	-14042	-41	-64	-9627	-14499	-212	1153	-10220	-10830	81	3177	12643	-15487	176	-6066	9399	-15018	-155	-6782	8750	-12636	-100	-6501	9518	-9384	-148	-127	-118	-66	-65	-66	-108	39	-150	21	35	-76	-25	-59	84	-29	0
0.594167	-58	7564	2311	-19317	-167	-28	-7939	-14258	-82	81	-9628	-14494	-289	1307	-10277	-10746	-55	2892	12649	-15226	-100	-6034	9507	-15031	-100	-6746	8875	-12670	-124	-6462	9554	-9345	-148	-127	-124	-69	-65	-61	-107	39	-154	20	34	-74	-25	-58	81	-31	0
0.595000	-29	7328	2159	-18892	-132	25	-7897	-14474	-129	214	-9628	-14486	-441	1449	-10338	-10670	-152	2603	12645	-14932	-46	-6002	9614	-15051	-185	-6701	9011	-12707	-158	-6431	9596	-9270	-146	-129	-119	-69	-62	-57	-105	38	-150	19	33	-77	-21	-56	80	-32	0
0.595833	-96	7064	2053	-18450	-102	79	-7853	-14703	-170	347	-9624	-14472	-289	1588	-10399	-10602	-164	2321	12621	-14619	94	-5977	9708	-15069	-158	-6650	9153	-12744	-21	-6396	9636	-9223	-147	-126	-120	-66	-63	-60	-110	38	-149	21	34	-74	-19	-65	93	-27	0
0.596667	-145	6785	1992	-17996	-84	136	-7813	-14922	-243	474	-9620	-14451	-127	1713	-10469	-10537	-179	2028	12581	-14289	-319	-5954	9842	-15095	-78	-6595	9304	-12785	24	-6369	9686	-9144	-150	-127	-104	-66	-63	-58	-105	39	-151	20	35	-77	-23	-55	80	-32	-1
0.597500	-126	6495	1981	-17543	-177	193	-7781	-15138	-271	600	-9616	-14423	-241	1843	-10540	-10486	-308	1750	12521	-13960	-392	-5936	9956	-15128	-152	-6539	9461	-12828	-81	-6337	9741	-9061	-149	-125	-118	-66	-61	-59	-109	40	-151	20	35	-76	-19	-57	82	-29	-1
0.598333	-82	6201	2014	-17094	-121	248	-7756	-15353	-107	715	-9606	-14386	-481	1954	-10620	-10438	271	1483	12443	-13646	311	-5930	10072	-15163	-151	-6482	9626	-12882	-84	-6320	9801	-8975	-149	-142	-121	-61	-62	-67	-108	37	-151	19	34	-78	-25	-57	80	-34	-1
0.599167	-98	5893	2092	-16658	-124	300	-7740	-15561	-65	830	-9594	-14341	-541	2070	-10697	-10393	3	1235	12351	-13341	-196	-5921	10199	-15201	-126	-6418	9796	-12927	16	-6297	9878	-8878	-148	-125	-117	-65	-63	-57	-104	41	-148	22	35	-76	-25	-53	84	-31	0
0.600000	-120	5602	2216	-16241	-135	361	-7728	-15754	-122	941	-9580	-14289	-282	2179	-10781	-10353	-233	1012	12235	-13073	-294	-5918	10323	-15249	-111	-6366	9966	-12981	-30	-6283	9944	-8813	-148	-127	-118	-67	-62	-57	-104	40	-153	18	33	-75	-19	-57	81	-32	-5
0.600833	-112	5311	2377	-15850	-81	402	-7730	-15942	-99	1050	-9571	-14233	-359	2281	-10862	-10313	57	816	12135	-12865	-173	-5924	10449	-15302	-97	-6316	10140	-13034	-126	-6275	10043	-8699	-146	-128	-120	-67	-64	-60	-108	38	-145	19	26	-79	-24	-57	84	-25	-1
0.601667	-92	5028	2569	-15490	-84	441	-7740	-16111	-182	1153	-9574	-14171	-559	2377	-10944	-10273	-6	653	11953	-12670	-143	-5931	10577	-15357	-197	-6269	10313	-13089	-265	-6268	10137	-8607	-152	-132	-119	-67	-63	-62	-104	40	-153	18	33	-75	-24	-59	79	-32	-1
0.602500	-79	4763	2788	-15172	-94	471	-7749	-16271	-218	1253	-9553	-14100	-440	2472	-11020	-10229	32	530	11793	-12556	28	-5940	10702	-15415	-256	-6233	10487	-13140	-308	-6266	10252	-8524	-151	-126	-120	-65	-62	-62	-105	39	-152	18	33	-75	-23	-55	82	-31	-1
0.603333	-66	4519	3025	-14898	43	491	-7765	-16407	-174	1355	-9545	-14020	-421	2558	-11092	-10179	13	448	11625	-12508	-254	-5950	10831	-15476	-254	-6201	10657	-13199	-281	-6268	10373	-8451	-150	-128	-119	-68	-62	-59	-80	41	-147	19	32	-74	-19	-56	81	-29	-3
0.604167	-73	4293	3276	-14673	1	495	-7783	-16533	-70	1452	-9551	-13942	-452	2639	-11151	-10121	-1	409	11437	-12531	-136	-5961	10962	-15542	-205	-6185	10823	-13249	-273	-6277	10505	-8371	-148	-127	-121	-66	-62	-58	-107	39	-151	26	33	-73	-18	-57	87	-27	0
0.605000	-62	4095	3527	-14495	-126	458	-7797	-16642	-93	1546	-9559	-13856	-440	2711	-11203	-10056	383	417	11260	-12624	-300	-5974	11071	-15602	-205	-6173	10989	-13302	-220	-6288	10652	-8305	-150	-129	-118	-64	-60	-58	-105	39	-148	19	35	-76	-18	-56	81	-30	0
0.605833	-69	3919	3782	-14373	-136	461	-7808	-16738	-85	1636	-9574	-13766	-543	2774	-11224	-9981	-367	470	11068	-12793	-711	-5987	11181	-15666	-238	-6180	11141	-13352	-283	-6304	10792	-8241	-151	-125	-118	-64	-62	-60	-109	38	-153	15	33	-64	-19	-58	80	-28	0
0.606667	-88	3771	4023	-14297	-38	420	-7813	-16814	-115	1722	-9598	-13676	-474	2824	-11275	-9895	-164	560	10874	-13039	16	-6001	11284	-15725	-132	-6195	11286	-13401	-272	-6338	10949	-8190	-155	-104	-121	-66	-66	-61	-109	37	-151	15	32	-79	-24	-57	80	-32	-6
0.607500	-162	3649	4242	-14270	-35	362	-7811	-16880	-162	1799	-9626	-13585	-293	2861	-11287	-9792	-101	694	10689	-13348	-378	-6007	11379	-15778	-159	-6219	11422	-13445	-190	-6353	11112	-8136	-148	-127	-122	-69	-65	-58	-107	38	-150	13	28	-122	-23	-56	79	-30	0
0.608333	-266	3556	4449	-14279	-18	298	-7796	-16918	-182	1877	-9662	-13486	-222	2889	-11282	-9674	-49	859	10502	-13709	-308	-6012	11461	-15829	-166	-6254	11549	-13485	-224	-6380	11275	-8088	-151	-131	-125	-70	-63	-61	-110	38	-155	13	30	-78	-25	-56	81	-29	-7
0.609167	-277	3496	4629	-14329	-23	219	-7777	-16946	-172	1936	-9704	-13390	-276	2905	-11260	-9539	-22	1054	10333	-14122	-272	-6027	11531	-15874	-147	-6294	11664	-13518	-180	-6414	11447	-8050	-151	-127	-122	-68	-62	-61	-108	34	-154	15	30	-100	-22	-58	80	-35	-3
0.610000	-254	3461	4776	-14412	6	131	-7748	-16955	-182	1991	-9753	-13292	-137	2903	-11225	-9392	-115	1266	10178	-14573	-438	-6019	11589	-15912	-150	-6337	11770	-13547	-158	-6441	11615	-8014	-150	-127	-122	-66	-58	-60	-108	38	-148	18	36	-77	-21	-53	85	-28	-4
0.610833	-238	3453	4898	-14519	-99	42	-7714	-16944	-230	2045	-9806	-13190	-147	2892	-11175	-9225	-499	1500	10032	-15055	-623	-6017	11638	-15941	-270	-6389	11858	-13560	-115	-6480	11787	-7984	-145	-125	-120	-58	-58	-51	-104	39	-150	-16	33	-76	-18	-55	85	-27	0
0.611667	-189	3464	4978	-14644	-125	-55	-7680	-16911	-228	2056	-9859	-13091	-265	2860	-11113	-9046	59	1741	9910	-15552	147	-6015	11673	-15967	-277	-6440	11934	-13568	-95	-6519	11948	-7962	-135	-127	-124	-67	-62	-56	-105	42	-149	17	34	-75	-22	-55	81	-27	1
0.612500	-159	3501	5046	-14779	-158	-154	-7648	-16861	-144	2067	-9919	-12993	-221	2814	-11041	-8854	30	1981	9802	-16048	-166	-6013	11693	-15987	-216	-6493	11989	-13564	-92	-6554	12106	-7945	-146	-121	-119	-65	-60	-57	-107	42	-149	18	34	-74	-3	-56	84	-28	1
0.613333	-178	3559	5069	-14924	-119	-248	-7619	-16789	-91	2060	-9981	-12891	-238	2751	-10965	-8646	-121	2210	9716	-16532	-402	-6010	11702	-15999	-200	-6547	12047	-13550	-94	-6600	12261	-7957	-145	-121	-119	-68	-62	-57	-102	41	-147	20	34	-76	-19	-56	84	-28	1
0.614167	-199	3633	5065	-15062	-95	-345	-7597	-16697	-101	2034	-10040	-12783	-268	2676	-10881	-8434	159	2429	9652	-16995	-308	-6009	11699	-16006	-210	-6602	12058	-13525	-62	-6636	12404	-7937	-148	-125	-124	-67	-60	-60	-107	40	-148	18	32	-78	-21	-59	82	-30	2
0.615000	-138	3721	5038	-15200	-107	-427	-7584	-16584	-113	1989	-10095	-12683	-218	2588	-10797	-8208	102	2627	9611	-17424	-385	-6016	11690	-16013	-218	-6654	12066	-13485	-72	-6679	12531	-7951	-150	-129	-127	-70	-67	-61	-108	34	-151	15	32	-79	-23	-60	78	-33	1
0.615833	-129	3815	4989	-15325	-77	-513	-7577	-16441	-129	1924	-10151	-12572	-266	2495	-10712	-7973	264	2809	9584	-17802	-201	-6010	11679	-16008	-202	-6702	12066	-13432	-142	-6716	12654	-7965	-148	-133	-122	-69	-61	-57	-109	41	-144	18	32	-77	-23	-58	80	-29	-5
0.616667	-161	3927	4925	-15447	-56	-584	-7577	-16272	-120	1849	-10186	-12450	-294	2373	-10634	-7731	229	2965	9577	-18128	-455	-6017	11658	-16001	-161	-6747	12048	-13365	-144	-6761	12760	-7991	-149	-126	-124	-68	-64	-61	-107	40	-152	18	35	-77	-23	-59	80	-30	0
0.617500	-239	4042	4850	-15543	-65	-651	-7587	-16083	-36	1750	-10219	-12328	-325	2247	-10563	-7485	-88	3098	9588	-18391	-161	-6024	11638	-15991	-216	-6793	12021	-13293	-91	-6801	12854	-8025	-145	-125	-121	-65	-61	-58	-102	41	-148	15	34	-78	-22	-56	81	-29	2
0.618333	-220	4154	4770	-15637	-27	-712	-7600	-15872	6	1635	-10239	-12179	-297	2111	-10497	-7233	312	3198	9610	-18595	51	-6041	11614	-15991	-210	-6831	11982	-13210	-94	-6839	12926	-8071	-149	-122	-125	-66	-62	-57	-102	43	-147	16	32	-75	-18	-53	85	-28	-7
0.619167	-163	4267	4687	-15715	-75	-767	-7624	-15635	8	1505	-10247	-12026	-227	1967	-10443	-6980	-445	3272	9635	-18723	-815	-6058	11592	-15970	-207	-6871	11937	-13118	-199	-6883	12990	-8126	-146	-124	-120	-64	-62	-56	-102	58	-149	19	37	-74	-19	-57	82	-31	3
0.620000	-128	4324	4602	-15790	-66	-826	-7653	-15381	53	1360	-10238	-11864	-128	1815	-10401	-6732	-233	3320	9665	-18796	72	-6085	11568	-15960	-230	-6913	11887	-13025	-247	-6925	13032	-8191	-148	-128	-121	-65	-59	-59	-110	40	-149	18	36	-74	-22	-62	78	-31	0
0.620833	-134	4464	4523	-15855	-69	-887	-7700	-15116	12	1197	-10217	-11691	-162	1647	-10381	-6488	77	3342	9687	-18800	-205	-6125	11546	-15944	-171	-6951	11830	-12932	-183	-6973	13058	-8271	-151	-127	-121	-65	-64	-60	-107	39	-153	17	34	-77	-27	-61	80	-33	-5
0.621667	-154	4545	4452	-15920	-86	-945	-7696	-14825	-47	1027	-10178	-11495	-228	1484	-10363	-6245	-40	3341	9704	-18750	-388	-6172	11531	-15928	-113	-6987	11780	-12833	-160	-7012	13072	-8340	-149	-126	-122	-68	-64	-62	-108	39	-149	18	34	-80	-22	-58	85	-33	-1
0.622500	-138	4614	4388	-15982	-105	-1007	-7708	-14528	-6	847	-10125	-11296	-318	1310	-10358	-6010	-178	3318	9705	-18645	-376	-6222	11522	-15907	-107	-7021	11716	-12739	-134	-7054	13068	-8418	-148	-129	-122	-67	-63	-60	-105	38	-149	9	33	-77	-23	-59	79	-35	-4
0.623333	-129	4659	4334	-16048	22	-1081	-7714	-14219	-9	656	-10058	-11072	-191	1138	-10358	-5789	-75	3273	9691	-18499	-200	-6283	11509	-15884	-94	-7062	11664	-12650	-214	-7087	13070	-8500	-155	-130	-125	-67	-67	-62	-109	35	-160	16	30	-77	-24	-61	79	-42	-8
0.624167	-109	4689	4288	-16123	-81	-1162	-7709	-13900	-129	465	-9974	-10848	-119	960	-10368	-5581	-393	3215	9660	-18318	-625	-6349	11504	-15854	-96	-7085	11620	-12563	-310	-7118	13057	-8573	-149	-127	-136	-69	-64	-59	-105	40	-152	17	35	-77	-26	-60	80	-34	-3
0.625000	-125	4702	4249	-16203	-162	-1257	-7681	-13570	-84	270	-9880	-10597	-174	799	-10367	-5385	-108	3146	9605	-18118	-75	-6423	11495	-15818	-62	-7112	11580	-12486	-341	-7142	13006	-8641	-149	-129	-120	-65	-61	-60	-108	38	-149	19	32	-78	-22	-56	81	-33	0
0.625833	-154	4685	4215	-16295	-34	-1366	-7639	-13240	-42	75	-9776	-10348	-164	632	-10375	-5216	60	3062	9523	-17899	-126	-6502	11492	-15772	-83	-7139	11541	-12417	-300	-7160	12997	-8706	-151	-131	-120	-67	-64	-65	-109	41	-152	13	33	-75	-22	-58	79	-32	-5
0.626667	-234	4645	4177	-16395	-12	-1488	-7580	-12906	-68	-122	-9663	-10090	-159	473	-10374	-5062	-307	2970	9415	-17676	-363	-6588	11487	-15724	-87	-7155	11497	-12359	-230	-7169	12935	-8763	-148	-128	-119	-66	-61	-61	-108	36	-151	18	34	-75	-19	-57	74	-34	1
0.627500	-237	4587	4141	-16510	-56	-1626	-7507	-12579	-100	-317	-9548	-9832	-41	318	-10364	-4937	-135	2867	9284	-17455	-101	-6674	11480	-15664	-103	-7177	11495	-12310	-254	-7170	12895	-8803	-151	-142	-125	-66	-64	-57	-107	38	-153	17	29	-75	-23	-59	80	-33	-3
0.628333	-163	4507	4099	-16636	-30	-1779	-7417	-12252	-101	-514	-9427	-9569	52	168	-10345	-4837	-82	2762	9132	-17247	-40	-6758	11470	-15597	-122	-7189	11483	-12271	-231	-7158	12865	-8828	-150	-128	-122	-65	-63	-60	-110	38	-154	17	34	-75	-22	-57	73	-34	-3
0.629167	-118	4407	4045	-16770	-81	-1941	-7313	-11925	-19	-710	-9298	-9311	-78	29	-10311	-4765	-28	2653	8960	-17046	34	-6846	11457	-15518	-210	-7196	11477	-12244	-298	-7143	12836	-8847	-154	-134	-121	-66	-60	-60	-112	38	-154	18	35	-74	-22	-58	81	-32	-6
0.630000	-115	4292	3978	-16914	-61	-2120	-7193	-11607	74	-903	-9185	-9058	-229	-107	-10262	-4724	-33	2548	8773	-16867	-82	-6929	11444	-15441	-206	-7200	11482	-12225	-339	-7117	12818	-8844	-148	-127	-118	-66	-61	-58	-109	41	-152	15	28	-75	-19	-58	84	-33	-1
0.630833	-143	4167	3891	-17067	-22	-2304	-7037	-11288	110	-1094	-9065	-8815	38	-236	-10195	-4712	-405	2435	8571	-16701	26	-7005	11423	-15352	-141	-7198	11491	-12215	-225	-7083	12805	-8834	-150	-129	-116	-64	-63	-59	-107	42	-150	21	36	-74	-22	-55	84	-29	-3
0.631667	-145	4029	3785	-17221	-34	-2498	-6921	-10985	82	-1291	-8956	-8582	188	-361	-10109	-4735	84	2321	8361	-16558	365	-7075	11396	-15267	-233	-7198	11497	-12220	-243	-7044	12806	-8806	-151	-127	-124	-68	-62	-60	-108	39	-153	15	29	-75	-28	-57	81	-30	0
0.632500	-159	3881	3653	-17382	-72	-2693	-6779	-10688	-55	-1487	-8836	-8358	72	-483	-10011	-4789	-249	2216	8149	-16427	-595	-7134	11372	-15179	-259	-7192	11512	-12225	-267	-7003	12819	-8768	-151	-126	-120	-65	-63	-58	-101	42	-131	-1	34	-75	-19	-51	85	-30	1
0.633333	-184	3731	3503	-17535	-3	-2884	-6627	-10398	-65	-1686	-8753	-8150	189	-601	-9891	-4874	-360	2120	7938	-16315	3	-7184	11339	-15100	-260	-7186	11528	-12244	-310	-6958	12839	-8726	-146	-125	-120	-65	-63	-58	-109	40	-151	17	33	-73	-22	-55	82	-24	-11
0.634167	-137	3588	3330	-17692	18	-3076	-6481	-10112	-68	-1886	-8668	-7959	196	-728	-9760	-4991	69	2020	7727	-16211	18	-7227	11305	-15020	-283	-7181	11542	-12261	-263	-6913	12870	-8671	-145	-125	-117	-61	-61	-58	-107	41	-151	20	39	-74	-22	-53	85	-26	-1
0.635000	-108	3447	3134	-17841	-28	-3267	-6330	-9842	-105	-2091	-8587	-7786	19	-852	-9617	-5142	52	1936	7530	-16115	-195	-7255	11272	-14957	-207	-7182	11557	-12294	-180	-6870	12907	-8617	-149	-126	-119	-66	-63	-59	-107	41	-151	16	33	-76	-23	-56	87	-28	1
0.635833	-84	3313	2912	-17987	-76	-3449	-6180	-9583	-53	-2296	-8525	-7637	-25	-981	-9465	-5309	66	1852	7339	-16023	-46	-7273	11237	-14897	-121	-7179	11568	-12325	-346	-6834	12947	-8564	-147	-127	-120	-64	-61	-58	-105	44	-149	17	35	-74	-23	-56	85	-29	-3
0.636667	-126	3186	2671	-18126	-31	-3621	-6037	-9334	-40	-2508	-8449	-7505	-38	-1117	-9306	-5504	43	1781	7166	-15945	143	-7282	11206	-14852	-132	-7184	11580	-12362	-327	-6803	12995	-8508	-149	-124	-118	-63	-64	-57	-103	43	-151	18	35	-74	-22	-53	89	-31	1
0.637500	-155	3068	2414	-18251	24	-3787	-5898	-9096	-72	-2713	-8382	-7397	-196	-1264	-9137	-5718	-482	1724	7002	-15841	-430	-7283	11178	-14821	-187	-7189	11593	-12405	-200	-6780	13042	-8461	-148	-127	-125	-65	-62	-55	-103	44	-149	19	37	-72	-18	-55	85	-28	3
0.638333	-121	2968	2152	-18369	-24	-3945	-5762	-8875	-14	-2924	-8329	-7320	-324	-1420	-8964	-5955	-177	1679	6856	-15744	137	-7279	11151	-14802	-138	-7207	11595	-12444	-193	-6764	13089	-8420	-147	-122	-116	-63	-63	-56	-101	45	-149	19	37	-78	-21	-53	86	-25	0
0.639167	-124	2878	1876	-18475	27	-4095	-5632	-8662	80	-3101	-8274	-7262	-207	-1590	-8794	-6205	313	1640	6720	-15647	319	-7273	11130	-14799	-53	-7226	11599	-12494	-152	-6759	13124	-8402	-146	-124	-118	-61	-58	-56	-99	46	-148	20	38	-68	-19	-53	86	-26	2
0.640000	-147	2807	1593	-18572	-1	-4239	-5508	-8470	21	-3342	-8228	-7234	-170	-1770	-8626	-6458	-117	1618	6596	-15558	-208	-7275	11113	-14813	-68	-7256	11597	-12546	-225	-6770	13150	-8374	-148	-126	-120	-65	-61	-59	-108	36	-149	16	39	-92	-19	-57	80	-31	-3
0.640833	-162	2731	1305	-18657	-31	-4379	-5390	-8295	-48	-3543	-8178	-7236	-181	-1968	-8461	-6729	-8	1606	6478	-15443	-27	-7276	11098	-14841	-104	-7290	11592	-12598	-185	-6791	13174	-8364	-150	-124	-124	-70	-61	-58	-105	38	-152	16	34	-77	-22	-58	80	-30	-4
0.641667	-129	2699	1037	-18732	5	-4517	-5272	-8128	-40	-3738	-8123	-7261	-188	-2171	-8295	-6998	55	1618	6381	-15334	63	-7284	11095	-14864	-205	-7333	11585	-12644	-265	-6820	13179	-8369	-151	-128	-121	-66	-64	-60	-105	39	-152	13	33	-76	-22	-57	73	-31	-1
0.642500	-119	2671	775	-18795	-63	-4646	-5160	-7979	-44	-3927	-8072	-7311	-265	-2387	-8129	-7265	78	1638	6285	-15224	77	-7296	11092	-14925	-159	-7380	11579	-12689	-414	-6857	13174	-8385	-151	-127	-118	-68	-59	-64	-104	44	-150	19	34	-75	-24	-61	81	-29	0
0.643333	-108	2662	524	-18851	-30	-4782	-5048	-7848	-158	-4104	-7995	-7391	-301	-2614	-7970	-7531	227	1676	6196	-15115	97	-7321	11095	-14982	-78	-7436	11566	-12733	-267	-6907	13160	-8416	-150	-125	-120	-66	-61	-59	-105	41	-150	18	32	-77	-25	-58	85	-29	0
0.644167	-119	2652	288	-18897	-58	-4915	-4943	-7729	-218	-4273	-7918	-7494	-243	-2847	-7816	-7789	-36	1725	6105	-15016	7	-7366	11095	-15044	-164	-7496	11553	-12772	-257	-6967	13134	-8458	-146	-134	-125	-68	-63	-58	-104	41	-149	17	34	-76	-19	-58	81	-29	0
0.645000	-149	2663	73	-18932	-72	-5055	-4834	-7631	-200	-4443	-7831	-7626	-237	-3091	-7646	-8038	229	1786	6020	-14902	351	-7419	11095	-15112	-184	-7567	11539	-12801	-201	-7033	13100	-8507	-147	-126	-120	-65	-59	-58	-103	41	-151	19	33	-79	-22	-56	84	-31	1
0.645833	-133	2679	-129	-18964	10	-5201	-4726	-7543	-263	-4604	-7731	-7778	-168	-3340	-7513	-8278	105	1865	5931	-14827	-577	-7489	11094	-15186	-191	-7645	11523	-12821	-131	-7104	13046	-8570	-147	-126	-115	-67	-62	-60	-110	41	-149	19	35	-78	-22	-58	80	-29	-4
0.646667	-167	2708	-294	-18987	-34	-5355	-4624	-7474	-284	-4762	-7622	-7955	-152	-3599	-7366	-8504	-275	1952	5857	-14749	-280	-7576	11084	-15256	-228	-7729	11504	-12833	-269	-7183	13004	-8635	-150	-127	-118	-67	-63	-60	-104	41	-152	18	34	-79	-26	-58	80	-31	-1
0.647500	-174	2742	-447	-19007	-51	-5528	-4519	-7425	-191	-4916	-7494	-8151	-155	-3863	-7222	-8724	141	2047	5752	-14687	107	-7679	11066	-15330	-250	-7819	11478	-12838	-269	-7265	12945	-8706	-148	-127	-125	-51	-64	-60	-108	39	-147	18	29	-76	-21	-56	79	-32	-1
0.648333	-136	2780	-580	-19014	-63	-5689	-4421	-7378	-171	-5071	-7369	-8366	-113	-4127	-7078	-8930	-66	2143	5655	-14630	-190	-7794	11040	-15405	-231	-7917	11456	-12829	-195	-7352	12888	-8780	-153	-130	-126	-72	-66	-62	-109	34	-153	15	29	-81	-29	-64	76	-35	-5
0.649167	-144	2819	-684	-19026	-63	-5869	-4325	-7350	-168	-5219	-7225	-8595	-164	-4389	-6937	-9123	-66	2250	5559	-14594	-242	-7924	11007	-15473	-245	-8013	11431	-12802	-158	-7432	12835	-8879	-154	-129	-124	-53	-67	-64	-109	36	-153	17	33	-78	-27	-59	79	-31	-1
0.650000	-156	2862	-764	-19024	2	-6054	-4226	-7330	-113	-5373	-7070	-8835	-107	-4655	-6793	-9327	45	2358	5465	-14567	-135	-8076	10971	-15540	-235	-8113	11409	-12772	-148	-7510	12780	-8928	-150	-128	-121	-73	-62	-60	-108	39	-147	18	32	-78	-25	-61	81	-32	0
0.650833	-163	2896	-824	-19019	30	-6252	-4131	-7328	-120	-5530	-6912	-9085	-9	-4916	-6650	-9481	-359	2461	5366	-14551	-598	-8214	10924	-15602	-328	-8214	11384	-12729	-103	-7589	12744	-8997	-146	-124	-120	-68	-59	-61	-105	40	-145	19	36	-73	-22	-53	86	-28	4
0.651667	-142	2939	-865	-19008	-81	-6448	-4040	-7336	-152	-5691	-6746	-9344	-87	-5177	-6514	-9651	-474	2562	5270	-14550	-263	-8370	10871	-15664	-355	-8313	11353	-12669	-70	-7665	12680	-9068	-148	-125	-120	-70	-63	-57	-104	39	-149	21	27	-70	-23	-57	84	-27	1
0.652500	-165	2966	-885	-18996	-60	-6652	-3960	-7362	-118	-5860	-6585	-9616	-48	-5438	-6377	-9815	241	2652	5173	-14560	39	-8537	10810	-15723	-198	-8409	11320	-12601	-79	-7730	12635	-9130	-147	-124	-104	-65	-64	-58	-105	41	-146	18	35	-75	-22	-52	86	-28	1
0.653333	-171	2986	-890	-18976	-118	-6854	-3881	-7400	-221	-6035	-6426	-9888	-75	-5692	-6242	-9978	53	2728	5076	-14579	-482	-8703	10757	-15776	-143	-8505	11290	-12535	-39	-7792	12593	-9188	-150	-125	-122	-66	-60	-56	-104	39	-152	19	35	-74	-22	-58	82	-29	0
0.654167	-143	2990	-882	-18952	-117	-7071	-3808	-7451	-253	-6217	-6270	-10174	-221	-5947	-6114	-10143	-189	2794	4983	-14611	-319	-8877	10688	-15826	-236	-8598	11259	-12457	-120	-7848	12555	-9240	-142	-126	-120	-66	-63	-60	-104	40	-151	18	36	-76	-23	-55	86	-28	1
0.655000	-169	2985	-857	-18920	-31	-7279	-3743	-7522	-191	-6404	-6122	-10446	-169	-6194	-5993	-10309	-19	2847	4897	-14649	-342	-9051	10627	-15873	-294	-8678	11225	-12377	-145	-7898	12513	-9288	-148	-122	-121	-65	-64	-61	-104	39	-149	23	37	-74	-26	-59	79	-29	1
0.655833	-206	2962	-828	-18874	-88	-7477	-3679	-7605	-180	-6597	-5983	-10720	-250	-6432	-5872	-10479	81	2879	4813	-14699	-354	-9227	10567	-15914	-258	-8758	11191	-12296	-27	-7947	12473	-9327	-150	-125	-120	-65	-63	-60	-105	36	-148	18	36	-76	-21	-55	82	-31	0
0.656667	-191	2921	-788	-18829	-168	-7701	-3613	-7705	-11	-6800	-5852	-10997	-305	-6670	-5764	-10649	61	2899	4730	-14755	-90	-9403	10515	-15952	-197	-8831	11151	-12223	-53	-7985	12423	-9363	-149	-128	-122	-68	-67	-60	-103	37	-153	18	17	-78	-24	-58	81	-31	5
0.657500	-189	2860	-745	-18771	-176	-7912	-3556	-7828	60	-7005	-5752	-11266	-257	-6895	-5655	-10823	-266	2903	4658	-14816	-257	-9577	10467	-15977	-151	-8899	11117	-12152	-162	-8011	12377	-9390	-134	-129	-119	-62	-62	-60	-104	39	-151	20	36	-73	-22	-56	84	-28	0
0.658333	-194	2783	-696	-18694	-176	-8110	-3485	-7951	44	-7210	-5611	-11526	-121	-7108	-5554	-10998	-107	2896	4597	-14881	191	-9748	10433	-15992	-99	-8961	11084	-12089	-113	-8059	12319	-9416	-150	-125	-121	-63	-62	-57	-99	39	-150	21	38	-74	-25	-53	82	-30	0
0.659167	-204	2686	-649	-18607	-93	-8307	-3421	-8101	81	-7429	-5501	-11777	-5	-7310	-5460	-11166	22	2877	4533	-14955	-196	-9921	10394	-16000	-127	-9018	11050	-12038	-17	-8100	12258	-9428	-147	-124	-122	-61	-61	-56	-101	42	-150	19	39	-70	-23	-51	88	-26	0
0.660000	-234	2566	-611	-18515	-161	-8509	-3345	-8269	47	-7631	-5402	-12017	-48	-7504	-5343	-11339	-494	2845	4474	-15033	-350	-10095	10367	-15997	-219	-9081	11013	-11997	-48	-8144	12182	-9457	-151	-126	-119	-63	-64	-56	-103	40	-151	18	36	-110	-25	-56	81	-30	-4
0.660833	-229	2461	-576	-18407	-56	-8709	-3265	-8456	5	-7846	-5302	-12246	49	-7685	-5303	-11509	67	2808	4417	-15118	218	-10271	10343	-15985	-179	-9140	10976	-11970	-39	-8193	12112	-9475	-152	-127	-121	-66	-65	-60	-105	39	-155	18	34	-75	-24	-57	82	-31	-3
0.661667	-187	2273	-555	-18284	70	-8901	-3181	-8651	-222	-8052	-5205	-12456	153	-7853	-5236	-11659	-48	2766	4363	-15197	-26	-10435	10328	-15956	-87	-9198	10944	-11958	-56	-8248	11997	-9488	-150	-126	-122	-66	-63	-58	-103	42	-151	16	32	-76	-21	-59	81	-31	-3
0.662500	-183	2106	-541	-18147	-9	-9091	-3102	-8857	-705	-8256	-5103	-12648	291	-8006	-5171	-11829	-82	2727	4314	-15292	-14	-10604	10319	-15919	-170	-9259	10914	-11952	12	-8309	11889	-9497	-150	-128	-120	-49	-64	-58	-103	44	-155	18	35	-74	-22	-53	86	-31	0
0.663333	-174	1919	-538	-18004	-97	-9274	-2980	-9072	-781	-8462	-5011	-12826	377	-8154	-5111	-11976	-38	2685	4265	-15385	74	-10766	10312	-15863	-223	-9307	10883	-11961	-17	-8374	11772	-9505	-153	-127	-121	-63	-61	-57	-103	40	-152	19	36	-32	-19	-57	80	-31	-3
0.664167	-172	1727	-550	-17856	-9	-9464	-2873	-9292	-549	-8656	-4912	-12980	291	-8288	-5060	-12116	-127	2653	4220	-15473	-199	-10928	10303	-15803	-273	-9392	10855	-11982	-120	-8440	11646	-9504	-150	-128	-119	-65	-63	-59	-105	41	-154	15	34	-75	-24	-57	85	-31	-1
0.665000	-168	1527	-579	-17699	-96	-9647	-2756	-9520	-610	-8852	-4817	-13071	172	-8412	-5013	-12217	-227	2621	4171	-15565	-207	-11084	10297	-15728	-288	-9469	10833	-12009	-101	-8520	11508	-9498	-153	-132	-122	-67	-66	-59	-107	40	-153	17	33	-77	-25	-59	82	-33	-4
0.665833	-165	1322	-618	-17546	-52	-9846	-2635	-9745	-649	-9038	-4713	-13228	259	-8532	-4971	-12361	435	2604	4129	-15650	373	-11231	10290	-15642	-195	-9552	10808	-12044	-59	-8594	11366	-9483	-156	-130	-119	-66	-62	-57	-104	38	-152	16	32	-75	-23	-56	80	-33	-1
0.666667	-195	1118	-668	-17390	-38	-10018	-2507	-9961	-521	-9215	-4610	-13320	352	-8644	-4933	-12466	153	2594	4087	-15726	11	-11376	10281	-15552	-167	-9635	10790	-12080	-137	-8675	11220	-9459	-151	-129	-122	-64	-65	-58	-105	42	-153	19	38	-68	-26	-53	82	-24	0
0.667500	-196	914	-732	-17271	17	-10204	-2382	-10170	-408	-9386	-4504	-13390	390	-8760	-4893	-12562	-139	2594	4046	-15803	70	-11505	10267	-15456	-127	-9729	10768	-12120	-145	-8749	11076	-9420	-151	-129	-102	-62	-60	-56	-105	41	-150	15	32	-74	-22	-57	82	-29	-1
0.668333	-185	716	-805	-17111	94	-10393	-2254	-10361	-353	-9555	-4403	-13441	510	-8872	-4868	-12644	-86	2603	3985	-15871	99	-11626	10256	-15356	-139	-9826	10751	-12164	-48	-8827	10918	-9374	-151	-130	-122	-67	-61	-60	-108	41	-150	19	34	-76	-23	-58	81	-31	0
0.669167	-165	527	-887	-16995	74	-10600	-2130	-10545	-356	-9719	-4289	-13480	678	-8990	-4827	-12722	-142	2621	3964	-15929	67	-11739	10227	-15256	-121	-9934	10722	-12204	-94	-8899	10766	-9315	-135	-128	-124	-69	-64	-59	-107	40	-151	17	29	-77	-23	-58	82	-31	-3
0.670000	-156	347	-972	-16900	84	-10768	-2008	-10713	-389	-9878	-4208	-13496	679	-9115	-4795	-12790	163	2640	3927	-15982	162	-11840	10204	-15158	-148	-10041	10712	-12241	-167	-8968	10619	-9240	-151	-128	-122	-66	-61	-58	-105	42	-146	18	29	-85	-19	-58	81	-29	0
0.670833	-136	177	-1058	-16826	105	-10954	-1889	-10861	-457	-10033	-4116	-13501	636	-9246	-4762	-12848	11	2662	3895	-16023	-154	-11935	10178	-15060	-252	-10151	10687	-12268	-58	-9035	10475	-9145	-147	-127	-119	-61	-60	-55	-105	39	-149	20	36	-74	-21	-55	86	-29	0
0.671667	-129	34	-1142	-16784	49	-11145	-1774	-10995	-417	-10183	-4028	-13496	657	-9391	-4732	-12904	-197	2689	3863	-16060	315	-12018	10149	-14967	-139	-10271	10656	-12295	1	-9094	10329	-9035	-146	-126	-119	-63	-64	-59	-104	43	-149	19	36	-39	-19	-58	85	-29	1
0.672500	-131	-97	-1222	-16759	47	-11341	-1671	-11099	-468	-10332	-3965	-13484	746	-9546	-4702	-12953	29	2711	3837	-16088	171	-12099	10119	-14882	-108	-10391	10617	-12322	-160	-9157	10195	-8917	-148	-126	-118	-62	-62	-57	-104	42	-146	19	34	-79	-23	-57	84	-31	1
0.673333	-118	-215	-1298	-16794	32	-11530	-1569	-11224	-468	-10486	-3886	-13473	838	-9716	-4675	-13004	-644	2726	3831	-16121	-317	-12189	10082	-14805	-141	-10518	10567	-12339	-166	-9222	10061	-8778	-152	-130	-121	-67	-66	-62	-109	38	-153	16	30	-79	-21	-59	81	-35	-5
0.674167	-132	-327	-1364	-16848	70	-11724	-1473	-11326	-369	-10640	-3829	-13460	759	-9896	-4644	-13045	-118	2739	3787	-16143	458	-12238	10059	-14732	-96	-10637	10522	-12349	-43	-9300	9937	-8624	-145	-126	-121	-66	-63	-59	-108	36	-151	17	35	-75	-22	-59	77	-34	0
0.675000	-135	-404	-1416	-16926	-24	-11918	-1381	-11402	-322	-10787	-3782	-13445	586	-10106	-4617	-13078	-128	2744	3765	-16165	34	-12303	10030	-14663	-177	-10759	10444	-12353	-165	-9349	9816	-8460	-149	-129	-121	-68	-66	-62	-108	40	-168	16	34	-77	-22	-59	80	-32	0
0.675833	-177	-471	-1455	-17033	68	-12110	-1286	-11475	-225	-10941	-3741	-13435	526	-10294	-4582	-13122	-126	2742	3752	-16182	140	-12364	10009	-14602	-134	-10881	10366	-12349	-245	-9420	9681	-8281	-149	-128	-120	-66	-65	-59	-104	40	-152	18	35	-80	-25	-62	80	-33	0
0.676667	-154	-526	-1486	-17179	-27	-12305	-1198	-11543	-133	-11097	-3714	-13430	519	-10505	-4552	-13156	-74	2730	3735	-16211	259	-12427	9990	-14544	6	-11003	10278	-12338	-188	-9495	9598	-8096	-146	-126	-122	-66	-62	-61	-107	40	-147	-12	36	-75	-21	-62	97	-31	2
0.677500	-163	-569	-1524	-17336	-208	-12499	-1111	-11606	-118	-11255	-3698	-13440	279	-10729	-4518	-13189	-145	2711	3718	-16228	8	-12487	9975	-14486	-56	-11125	10164	-12314	-191	-9577	9499	-7909	-148	-125	-142	-64	-63	-61	-103	41	-147	18	33	-75	-21	-59	80	-31	3
0.678333	-159	-609	-1517	-17513	-251	-12687	-1025	-11664	-6	-11415	-3686	-13452	-16	-10956	-4487	-13220	-391	2688	3702	-16247	-59	-12551	9967	-14437	-189	-11241	10062	-12278	-197	-9668	9406	-7716	-148	-122	-118	-64	-65	-59	-105	44	-148	21	38	-67	-23	-55	84	-30	0
0.679167	-147	-641	-1522	-17698	-174	-12876	-941	-11730	69	-11582	-3687	-13477	-166	-11189	-4453	-13248	178	2659	3678	-16284	704	-12611	9963	-14387	-138	-11354	9941	-12244	-220	-9769	9320	-7523	-145	-122	-115	-62	-62	-57	-102	43	-148	22	38	-72	-23	-58	82	-29	2
0.680000	-193	-672	-1529	-17895	-182	-13067	-859	-11770	196	-11753	-3697	-13513	-365	-11420	-4420	-13270	96	2620	3651	-16319	319	-12677	9960	-14339	-173	-11467	9806	-12181	-242	-9878	9242	-7336	-147	-122	-118	-65	-59	-63	-103	41	-147	-8	40	-74	-16	-58	82	-30	0
0.680833	-205	-703	-1536	-18094	-227	-13262	-781	-11821	329	-11931	-3712	-13562	-398	-11660	-4397	-13300	-181	2578	3615	-16359	81	-12751	9961	-14294	-187	-11581	9666	-12117	-297	-9999	9168	-7159	-148	-126	-118	-65	-65	-63	-107	40	-149	19	33	-77	-25	-63	77	-33	-1
0.681667	-239	-739	-1542	-18288	-176	-13452	-703	-11872	413	-12109	-3732	-13620	-314	-11889	-4365	-13321	-138	2525	3576	-16405	212	-12827	9967	-14245	-92	-11687	9520	-12037	-258	-10122	9104	-6989	-155	-129	-122	-69	-68	-62	-109	33	-148	17	32	-81	-25	-75	78	-36	-1
0.682500	-267	-776	-1549	-18465	-211	-13639	-628	-11914	348	-12295	-3754	-13683	-428	-12117	-4337	-13336	-128	2492	3533	-16446	180	-12896	9981	-14189	-116	-11785	9378	-11938	-211	-10247	9051	-6815	-151	-126	-120	-44	-63	-61	-107	43	-154	19	34	-76	-23	-60	77	-34	-3
0.683333	-253	-815	-1566	-18626	-308	-13823	-559	-11954	373	-12474	-3772	-13755	-459	-12336	-4305	-13348	81	2448	3496	-16488	453	-12970	9990	-14130	-94	-11880	9233	-11825	-168	-10374	9010	-6672	-151	-127	-119	-66	-66	-60	-109	35	-169	18	30	-75	-22	-68	76	-31	0
0.684167	-232	-854	-1591	-18765	-235	-14001	-494	-11986	505	-12663	-3793	-13829	-362	-12548	-4280	-13358	143	2404	3433	-16534	489	-13040	9999	-14066	-67	-11970	9088	-11701	-125	-10500	8973	-6539	-152	-127	-119	-64	-59	-63	-103	40	-150	20	34	-75	-23	-58	77	-32	-3
0.685000	-201	-895	-1623	-18877	-270	-14183	-443	-12024	395	-12849	-3806	-13911	-281	-12751	-4252	-13365	-93	2358	3381	-16578	591	-13112	10011	-13999	-236	-12054	8950	-11559	-198	-10621	8952	-6419	-150	-130	-118	-67	-58	-60	-105	37	-151	24	35	-78	-24	-58	80	-29	0
0.685833	-184	-948	-1661	-18967	-310	-14354	-395	-12054	352	-13038	-3815	-13994	-369	-12944	-4230	-13377	365	2310	3325	-16620	621	-13178	10023	-13924	-207	-12132	8808	-11410	-237	-10737	8933	-6331	-148	-128	-121	-66	-67	-61	-105	39	-151	17	33	-78	-22	-60	79	-30	-5
0.686667	-189	-991	-1705	-19028	-299	-14527	-365	-12081	392	-13227	-3823	-14077	-688	-13128	-4209	-13384	-130	2255	3273	-16653	-197	-13242	10031	-13846	-196	-12204	8700	-11246	-253	-10837	8928	-6231	-151	-128	-119	-66	-64	-62	-107	38	-155	18	34	-78	-10	-58	81	-32	-3
0.687500	-185	-1035	-1755	-19065	-303	-14692	-341	-12105	442	-13411	-3819	-14161	-844	-13309	-4194	-13400	-296	2197	3220	-16688	601	-13302	10037	-13761	-246	-12270	8586	-11076	-280	-10934	8928	-6162	-134	-128	-120	-67	-59	-64	-105	37	-152	15	34	-78	-22	-61	78	-33	-3
0.688333	-167	-1078	-1801	-19065	-325	-14851	-336	-12124	595	-13595	-3810	-14241	-878	-13483	-4179	-13411	-287	2134	3177	-16715	200	-13357	10044	-13674	-259	-12325	8493	-10896	-373	-11009	8942	-6103	-148	-127	-124	-67	-64	-61	-105	37	-152	16	38	-80	-19	-60	80	-29	-1
0.689167	-202	-1114	-1844	-19044	-179	-15000	-341	-12151	635	-13778	-3794	-14323	-956	-13651	-4173	-13435	-203	2057	3137	-16737	-13	-13406	10043	-13581	-334	-12380	8409	-10713	-362	-11081	8960	-6064	-151	-130	-125	-66	-65	-60	-108	38	-153	15	33	-78	-23	-62	78	-32	-5
0.690000	-210	-1143	-1890	-19011	-225	-15151	-358	-12160	583	-13958	-3773	-14398	-1058	-13825	-4174	-13440	-217	1975	3101	-16755	-86	-13447	10040	-13485	-337	-12429	8340	-10528	-291	-11114	8987	-6038	-156	-131	-125	-69	-63	-62	-115	34	-164	12	33	-80	-25	-62	80	-35	-6
0.690833	-168	-1165	-1918	-18954	-224	-15286	-380	-12174	570	-14129	-3744	-14472	-1099	-13984	-4166	-13500	-222	1889	3074	-16783	-273	-13479	10036	-13380	-258	-12468	8292	-10340	-283	-11140	9023	-6022	-149	-128	-119	-67	-63	-60	-105	39	-151	19	33	-77	-22	-61	84	-32	-7
0.691667	-161	-1173	-1936	-18885	-102	-15414	-404	-12188	523	-14296	-3707	-14538	-1228	-14151	-4165	-13544	-720	1793	3052	-16772	-737	-13504	10027	-13279	-204	-12499	8255	-10157	-247	-11158	9063	-6015	-150	-131	-121	-67	-62	-58	-105	40	-152	17	23	-78	-26	-58	84	-30	-1
0.692500	-154	-1169	-1941	-18796	-57	-15536	-437	-12204	428	-14462	-3672	-14600	-1321	-14322	-4174	-13603	-462	1684	3038	-16775	-161	-13525	10016	-13172	-245	-12526	8237	-9977	-247	-11153	9090	-6022	-144	-129	-121	-62	-62	-59	-102	39	-151	18	36	-75	-22	-57	80	-29	-4
0.693333	-185	-1176	-1929	-18734	-59	-15652	-472	-12221	314	-14624	-3636	-14663	-1239	-14497	-4186	-13672	-57	1550	3027	-16780	-456	-13533	9998	-13071	-243	-12551	8233	-9804	-254	-11142	9151	-6036	-149	-128	-120	-67	-61	-57	-103	36	-121	-3	34	-76	-19	-56	81	-34	1
0.694167	-161	-1165	-1898	-18663	-111	-15764	-500	-12239	185	-14774	-3600	-14722	-1128	-14683	-4202	-13758	-184	1460	3019	-16782	-788	-13548	9980	-12962	-222	-12572	8245	-9641	-243	-11116	9202	-6061	-154	-130	-119	-66	-63	-60	-103	38	-152	19	35	-77	-17	-56	82	-31	-4
0.695000	-149	-1147	-1850	-18599	-66	-15852	-527	-12263	164	-14920	-3571	-14779	-1013	-14870	-4217	-13847	-52	1342	3015	-16788	-411	-13553	9958	-12862	-232	-12589	8268	-9489	-411	-11087	9241	-6088	-150	-128	-120	-68	-65	-57	-85	28	-154	17	33	-76	-24	-57	84	-30	-3
0.695833	-148	-1128	-1784	-18546	4	-15940	-541	-12287	101	-15051	-3542	-14834	-1014	-15061	-4238	-13948	-110	1218	3009	-16796	-284	-13556	9934	-12760	-223	-12598	8304	-9357	-424	-11054	9287	-6124	-152	-129	-121	-67	-63	-59	-101	37	-150	19	34	-75	-22	-56	85	-32	0
0.696667	-137	-1102	-1710	-18505	-76	-16014	-547	-12318	7	-15178	-3515	-14893	-955	-15256	-4258	-14053	-73	1101	3010	-16808	-174	-13553	9910	-12659	-222	-12604	8346	-9212	-211	-11012	9327	-6170	-147	-128	-121	-66	-62	-56	-101	41	-152	13	35	-76	-22	-55	85	-28	-4
0.697500	-167	-1082	-1625	-18479	19	-16073	-545	-12351	43	-15289	-3496	-14950	-804	-15457	-4275	-14167	50	975	3009	-16825	-387	-13552	9885	-12560	-235	-12604	8397	-9091	-254	-10972	9365	-6214	-149	-128	-118	-67	-62	-58	-103	40	-150	20	36	-78	-22	-53	85	-31	0
0.698333	-151	-1063	-1529	-18470	64	-16116	-529	-12395	52	-15382	-3481	-15014	-730	-15662	-4285	-14275	-363	861	3005	-16849	-354	-13551	9857	-12464	-186	-12601	8455	-8981	-316	-10933	9395	-6278	-148	-128	-120	-66	-66	-62	-107	38	-154	17	4	-80	-24	-56	81	-32	0
0.699167	-132	-1054	-1437	-18475	25	-16149	-505	-12437	18	-15458	-3469	-15076	-619	-15850	-4300	-14380	34	747	3008	-16876	27	-13550	9836	-12362	-163	-12584	8515	-8881	-265	-10899	9430	-6339	-144	-125	-118	-65	-64	-55	-99	42	-151	21	38	-73	-21	-51	86	-29	0
0.700000	-121	-1046	-1341	-18489	88	-16160	-459	-12485	-103	-15502	-3458	-15145	-494	-16030	-4307	-14475	-188	637	3013	-16913	-975	-13551	9808	-12271	-85	-12569	8566	-8793	-265	-10863	9450	-6413	-149	-131	-121	-65	-66	-57	-103	40	-152	18	36	-76	-24	-55	85	-27	-1
0.700833	-116	-1052	-1258	-18521	126	-16160	-412	-12539	-194	-15557	-3449	-15218	-368	-16212	-4303	-14561	-423	523	3014	-16960	-275	-13554	9776	-12176	-47	-12542	8615	-8717	-276	-10832	9462	-6491	-152	-127	-122	-67	-59	-56	-107	38	-151	21	37	-76	-19	-45	84	-31	-1
0.701667	-133	-1061	-1181	-18555	71	-16143	-357	-12596	-214	-15570	-3443	-15313	-338	-16375	-4295	-14628	-85	418	3023	-17011	-227	-13561	9757	-12086	-160	-12506	8662	-8650	-204	-10805	9465	-6578	-151	-126	-120	-66	-61	-59	-107	41	-152	30	34	-78	-21	-57	85	-28	0
0.702500	-129	-1081	-1126	-18597	138	-16111	-296	-12658	-270	-15568	-3429	-15371	-305	-16531	-4279	-14674	-143	325	3040	-17068	-468	-13568	9733	-11994	-183	-12461	8703	-8587	-137	-10784	9466	-6669	-151	-125	-117	-66	-65	-59	-103	42	-151	19	36	-76	-25	-53	85	-28	-1
0.703333	-138	-1108	-1078	-18639	82	-16069	-233	-12721	-315	-15550	-3417	-15456	-272	-16669	-4275	-14701	-154	229	3066	-17134	-308	-13573	9705	-11908	-223	-12410	8727	-8541	-184	-10761	9451	-6762	-149	-122	-125	-64	-64	-59	-103	41	-153	26	34	-76	-22	-52	84	-28	0
0.704167	-127	-1119	-1047	-18682	96	-16023	-173	-12788	-350	-15514	-3398	-15546	-327	-16796	-4223	-14700	98	139	3087	-17204	-210	-13577	9673	-11820	-277	-12380	8740	-8497	-219	-10742	9429	-6859	-147	-125	-124	-64	-62	-55	-104	42	-151	18	39	-73	-19	-53	82	-36	0
0.705000	-117	-1179	-1040	-18716	132	-15972	-114	-12860	-199	-15473	-3368	-15635	-271	-16913	-4185	-14679	-222	57	3126	-17272	-735	-13581	9636	-11730	-178	-12280	8741	-8468	-198	-10724	9392	-6958	-149	-121	-120	-59	-63	-55	-103	45	-149	20	36	-77	-22	-55	85	-27	0
0.705833	-126	-1218	-1047	-18750	38	-15927	-63	-12934	-170	-15422	-3340	-15725	-145	-17025	-4141	-14635	-168	-24	3171	-17350	-187	-13580	9592	-11645	-81	-12209	8726	-8446	-180	-10709	9342	-7057	-146	-129	-121	-66	-63	-55	-103	41	-153	20	36	-73	-22	-53	85	-28	-3
0.706667	-91	-1254	-1068	-18771	150	-15887	-18	-13015	-254	-15381	-3307	-15821	-70	-17135	-4094	-14565	192	-104	3231	-17426	6	-13572	9533	-11569	-122	-12138	8692	-8444	-74	-10696	9275	-7161	-154	-127	-125	-65	-65	-59	-129	36	-150	18	34	-78	-24	-55	80	-31	-3
0.707500	-118	-1289	-1106	-18782	164	-15867	11	-13103	-306	-15351	-3264	-15909	-55	-17251	-4043	-14475	-26	-177	3298	-17505	-332	-13559	9468	-11489	-176	-12062	8647	-8457	-98	-10678	9196	-7257	-150	-127	-124	-66	-67	-59	-108	40	-154	18	36	-75	-23	-56	77	-26	0
0.708333	-130	-1315	-1145	-18780	-85	-15861	42	-13185	-442	-15337	-3205	-16000	-145	-17378	-3978	-14364	93	-245	3382	-17580	-235	-13531	9394	-11410	-162	-11984	8587	-8454	-73	-10663	9103	-7342	-149	-128	-122	-66	-61	-64	-103	37	-152	17	33	-77	-23	-57	78	-29	0
0.709167	-103	-1334	-1186	-18769	-132	-15883	62	-13274	-428	-15358	-3143	-16091	-270	-17520	-3904	-14232	-59	-313	3466	-17657	-275	-13498	9305	-11338	-223	-11911	8514	-8476	5	-10637	8999	-7428	-150	-128	-120	-67	-64	-60	-107	40	-154	17	35	-75	-23	-56	81	-30	-5
0.710000	-84	-1339	-1235	-18746	-45	-15936	79	-13371	-304	-15425	-3073	-16186	-456	-17697	-3823	-14088	-94	-375	3565	-17729	-168	-13450	9204	-11266	-253	-11840	8428	-8512	-7	-10618	8881	-7499	-148	-126	-131	-64	-77	-59	-105	45	-150	16	34	-74	-23	-57	81	-28	-4
0.710833	-109	-1336	-1280	-18710	-98	-16023	95	-13472	-252	-15516	-2983	-16274	-475	-17890	-3724	-13925	239	-436	3674	-17803	-297	-13394	9094	-11189	-178	-11769	8337	-8552	-102	-10590	8750	-7566	-147	-124	-119	-63	-60	-59	-105	41	-148	18	38	-73	-25	-44	85	-28	1
0.711667	-109	-1319	-1319	-18666	-53	-16149	112	-13578	-159	-15675	-2886	-16370	-235	-18136	-3610	-13745	-81	-497	3785	-17873	-520	-13326	8972	-11134	-194	-11710	8231	-8605	-124	-10567	8607	-7623	-145	-125	-121	-63	-61	-66	-104	42	-151	17	36	-73	-22	-56	81	-28	2
0.712500	-108	-1308	-1394	-18624	41	-16316	136	-13687	-66	-15901	-2775	-16465	-62	-18426	-3470	-13569	-55	-558	3899	-17940	6	-13252	8840	-11075	-247	-11660	8116	-8668	-62	-10538	8458	-7670	-145	-125	-119	-61	-60	-57	-105	42	-150	19	37	-74	-18	-53	87	-28	-1
0.713333	-146	-1264	-1375	-18567	73	-16524	170	-13807	36	-16190	-2651	-16563	51	-18769	-3308	-13374	-145	-615	4019	-18003	-776	-13166	8700	-11024	-245	-11612	8000	-8737	-70	-10515	8293	-7712	-146	-126	-122	-65	-61	-58	-109	41	-149	17	35	-74	-21	-58	82	-31	0
0.714167	-139	-1220	-1390	-18514	115	-16773	213	-13931	156	-16546	-2510	-16665	43	-19161	-3114	-13180	-342	-678	4136	-18068	-316	-13080	8550	-10976	-146	-11574	7884	-8812	-69	-10490	8132	-7744	-148	-127	-120	-69	-61	-59	-109	39	-147	17	35	-76	-16	-58	80	-48	-1
0.715000	-128	-1172	-1396	-18456	167	-17051	282	-14062	155	-16968	-2356	-16775	-31	-19591	-2892	-12976	-14	-742	4253	-18133	24	-12984	8403	-10935	-182	-11541	7756	-8895	-38	-10470	7967	-7773	-156	-146	-126	-70	-63	-60	-97	35	-156	12	30	-75	-25	-62	78	-33	-4
0.715833	-129	-1118	-1394	-18403	50	-17366	362	-14196	207	-17446	-2183	-16883	-121	-20058	-2632	-12770	-222	-806	4371	-18184	-447	-12890	8254	-10895	-215	-11516	7650	-8977	-90	-10446	7806	-7786	-149	-127	-122	-69	-65	-59	-107	35	-155	16	34	-75	-21	-58	80	-33	1
0.716667	-128	-1059	-1379	-18348	-11	-17693	472	-14322	300	-17962	-1991	-16990	-372	-20544	-2335	-12560	51	-865	4494	-18237	-479	-12793	8107	-10870	-231	-11494	7521	-9058	-222	-10428	7640	-7806	-149	-129	-103	-69	-63	-59	-111	36	-173	19	35	-75	-21	-59	79	-30	0
0.717500	-135	-998	-1364	-18300	10	-18034	600	-14454	415	-18515	-1791	-17097	-541	-21047	-1999	-12345	21	-928	4607	-18288	-234	-12701	7968	-10859	-239	-11480	7424	-9144	-249	-10413	7487	-7812	-147	-127	-118	-64	-59	-60	-107	37	-150	18	39	-73	-21	-57	82	-29	1
0.718333	-155	-924	-1344	-18254	34	-18382	753	-14580	477	-19087	-1571	-17201	-457	-21545	-1626	-12138	-249	-988	4721	-18334	-710	-12609	7836	-10834	-227	-11467	7297	-9227	-205	-10400	7337	-7823	-147	-130	-121	-65	-68	-58	-104	38	-151	16	37	-74	-21	-57	84	-31	0
0.719167	-147	-836	-1323	-18219	-67	-18715	919	-14701	396	-19660	-1338	-17309	-288	-22010	-1228	-11924	-143	-1044	4831	-18376	-507	-12527	7702	-10828	-240	-11462	7186	-9307	-256	-10393	7197	-7832	-148	-124	-119	-65	-63	-56	-105	37	-150	16	35	-72	-19	-56	87	-26	0
0.720000	-86	-789	-1312	-18192	-115	-19039	1102	-14830	172	-20214	-1098	-17410	-182	-22439	-807	-11723	379	-1107	4936	-18415	50	-12453	7587	-10831	-247	-11455	7087	-9390	-423	-10390	7060	-7846	-126	-126	-118	-84	-58	-58	-108	40	-149	18	36	-74	-22	-59	82	-31	-4
0.720833	-96	-722	-1307	-18176	-255	-19337	1293	-14919	-70	-20740	-856	-17504	-263	-22813	-365	-11527	243	-1154	5039	-18450	-441	-12410	7475	-10846	-195	-11459	6992	-9466	-559	-10397	6935	-7858	-147	-130	-121	-66	-63	-60	-109	36	-151	13	32	-79	-17	-59	82	-32	-3
0.721667	-107	-652	-1308	-18163	-301	-19598	1502	-15003	-142	-21207	-627	-17588	-387	-23103	91	-11330	226	-1211	5140	-18480	-434	-12331	7375	-10864	-137	-11458	6901	-9538	-602	-10402	6822	-7871	-149	-128	-122	-68	-61	-61	-104	38	-156	20	34	-75	-22	-61	82	-28	0
0.722500	-116	-579	-1314	-18158	-246	-19812	1703	-15071	-119	-21601	-351	-17650	-342	-23314	545	-11142	191	-1255	5241	-18504	-258	-12281	7281	-10895	-164	-11457	6813	-9609	-600	-10410	6732	-7888	-142	-126	-120	-64	-61	-59	-105	38	-152	18	33	-76	-25	-57	84	-30	-1
0.723333	-141	-513	-1338	-18163	-236	-19976	1898	-15118	-90	-21913	-100	-17701	-284	-23419	990	-10962	217	-1297	5325	-18525	-113	-12247	7195	-10927	-122	-11463	6727	-9672	-507	-10427	6629	-7905	-152	-131	-126	-70	-66	-65	-109	38	-154	15	29	-79	-25	-59	79	-29	-5
0.724167	-154	-432	-1370	-18170	-212	-20081	2083	-15143	-4	-22123	142	-17726	-315	-23413	1420	-10786	399	-1337	5420	-18537	9	-12220	7139	-10963	-86	-11461	6646	-9735	-482	-10444	6552	-7921	-148	-127	-121	-69	-63	-61	-107	37	-152	16	33	-76	-23	-55	82	-29	2
0.725000	-183	-361	-1409	-18182	-184	-20124	2260	-15133	64	-22242	384	-17723	-426	-23292	1811	-10619	103	-1372	5505	-18549	-383	-12201	7046	-11002	-159	-11469	6569	-9791	-483	-10468	6487	-7933	-148	-128	-124	-68	-70	-62	-104	39	-150	18	34	-72	-23	-57	82	-29	0
0.725833	-205	-290	-1457	-18198	-215	-20111	2409	-15100	24	-22207	606	-17699	-681	-23067	2161	-10456	188	-1401	5582	-18551	168	-12189	6979	-11041	-179	-11480	6494	-9848	-349	-10491	6430	-7944	-149	-126	-124	-68	-65	-59	-105	39	-149	17	33	-76	-21	-58	82	-32	0
0.726667	-201	-219	-1520	-18220	-181	-20031	2538	-15035	-41	-22083	814	-17643	-559	-22731	2462	-10298	176	-1430	5649	-18553	-199	-12185	6917	-11083	-190	-11481	6422	-9900	-228	-10520	6383	-7952	-151	-125	-126	-67	-59	-60	-109	37	-149	20	35	-74	-23	-58	82	-28	-3
0.727500	-218	-162	-1582	-18248	-228	-19897	2639	-14944	-102	-21852	1002	-17554	-587	-22303	2700	-10148	-503	-1459	5706	-18548	-516	-12184	6857	-11116	-198	-11500	6350	-9953	-238	-10558	6348	-7956	-151	-128	-124	-66	-64	-58	-107	38	-156	18	35	-74	-25	-58	80	-23	-5
0.728333	-186	-93	-1651	-18277	-196	-19711	2711	-14824	-198	-21520	1177	-17434	-850	-21794	2880	-10013	51	-1490	5756	-18542	92	-12190	6798	-11152	-223	-11513	6281	-10003	-214	-10594	6321	-7955	-152	-126	-122	-70	-66	-59	-109	34	-151	17	33	-74	-22	-56	79	-28	-3
0.729167	-126	-32	-1723	-18303	-235	-19474	2760	-14681	-369	-21097	1329	-17276	-649	-21222	2987	-9856	-55	-1523	5793	-18536	-233	-12184	6740	-11176	-174	-11528	6218	-10052	-128	-10641	6302	-7942	-151	-126	-122	-68	-66	-62	-104	39	-153	18	30	-76	-25	-58	80	-33	-4
0.730000	-153	17	-1792	-18332	-254	-19200	2779	-14511	-386	-20603	1474	-17090	-139	-20606	3035	-9711	-33	-1565	5820	-18530	-255	-12207	6685	-11195	-169	-11555	6157	-10095	-155	-10690	6294	-7927	-150	-127	-122	-68	-63	-46	-107	37	-147	15	34	-74	-19	-57	80	-29	0
0.730833	-200	64	-1857	-18361	-164	-18887	2778	-14317	-291	-20054	1567	-16865	-67	-19970	3013	-9574	20	-1616	5832	-18512	-189	-12219	6636	-11207	-253	-11587	6106	-10135	-100	-10741	6299	-7905	-150	-127	-119	-68	-60	-57	-102	39	-152	18	38	-73	-15	-57	77	-31	-8
0.731667	-158	105	-1916	-18392	-90	-18557	2754	-14115	-374	-19471	1653	-16611	-190	-19329	2932	-9444	-104	-1677	5837	-18509	-594	-12235	6581	-11220	-277	-11625	6062	-10173	0	-10803	6307	-7878	-152	-134	-122	-68	-64	-56	-113	35	-154	16	27	-77	-24	-59	81	-30	-4
0.732500	-112	138	-1974	-18428	-234	-18213	2713	-13897	-365	-18876	1721	-16322	-69	-18696	2794	-9312	-356	-1750	5829	-18496	-592	-12246	6536	-11213	-324	-11672	6023	-10212	-30	-10869	6325	-7848	-154	-127	-120	-67	-63	-58	-105	37	-152	17	33	-75	-22	-58	81	-33	-6
0.733333	-188	165	-2015	-18458	-178	-17861	2665	-13668	-262	-18284	1772	-16000	-193	-18100	2609	-9188	254	-1842	5814	-18490	130	-12264	6489	-11213	-315	-11724	5995	-10224	-31	-10942	6353	-7817	-148	-129	-120	-80	-63	-59	-104	33	-151	13	41	-79	-21	-58	82	-32	2
0.734167	-225	185	-2048	-18490	-73	-17511	2616	-13438	-288	-17715	1810	-15654	-369	-17558	2411	-9075	178	-1938	5790	-18485	-302	-12281	6455	-11209	-303	-11781	5981	-10240	64	-11020	6382	-7790	-150	-129	-119	-65	-61	-58	-107	38	-151	17	35	-56	-22	-63	80	-29	-3
0.735000	-197	198	-2074	-18523	-81	-17175	2562	-13208	-391	-17194	1831	-15284	-314	-17078	2182	-8966	-11	-2055	5758	-18475	-249	-12301	6412	-11201	-268	-11850	5974	-10245	-133	-11104	6425	-7762	-148	-129	-120	-67	-61	-59	-107	39	-154	16	32	-79	-22	-57	81	-32	-5
0.735833	-183	198	-2096	-18561	-83	-16852	2519	-12978	-417	-16725	1843	-14893	-302	-16669	1953	-8870	76	-2191	5717	-18478	-217	-12325	6383	-11194	-187	-11925	5982	-10247	-446	-11195	6476	-7740	-146	-131	-120	-70	-63	-57	-105	37	-151	15	32	-79	-23	-58	91	-30	2
0.736667	-166	195	-2107	-18596	-22	-16556	2490	-12758	-377	-16327	1848	-14482	-283	-16326	1726	-8791	124	-2337	5673	-18477	-285	-12355	6362	-11187	-200	-12008	5998	-10236	-303	-11295	6531	-7726	-148	-130	-119	-64	-64	-59	-100	39	-151	15	30	-78	-22	-55	84	-29	0
0.737500	-170	173	-2118	-18634	-41	-16281	2480	-12539	-411	-16010	1852	-14059	-179	-16086	1520	-8725	249	-2502	5622	-18484	6	-12387	6319	-11186	-200	-12092	6027	-10221	-154	-11398	6595	-7722	-147	-128	-120	-68	-61	-53	-103	40	-148	19	33	-75	-21	-56	85	-27	1
0.738333	-162	150	-2123	-18677	-114	-16038	2492	-12323	-482	-15765	1863	-13624	-165	-15892	1343	-8676	8	-2673	5571	-18487	-343	-12426	6340	-11191	-199	-12190	6064	-10190	-145	-11510	6666	-7731	-147	-121	-116	-63	-60	-57	-103	36	-150	20	35	-77	-17	-55	86	-30	2
0.739167	-152	99	-2129	-18723	-168	-15824	2528	-12116	-520	-15598	1856	-13187	-456	-15797	1208	-8647	-292	-2854	5513	-18502	-129	-12476	6338	-11204	-205	-12287	6099	-10161	-55	-11626	6744	-7751	-146	-129	-117	-63	-63	-57	-103	41	-147	20	38	-79	-21	-52	88	-28	2
0.740000	-170	59	-2141	-18778	-91	-15667	2594	-11906	-475	-15515	1867	-12757	-678	-15753	1115	-8646	-86	-3047	5444	-18514	-376	-12536	6344	-11231	-243	-12397	6152	-10134	-51	-11759	6819	-7796	-147	-167	-100	-66	-63	-62	-107	37	-151	12	30	-82	-27	-59	84	-31	-5
0.740833	-149	-13	-2158	-18837	-41	-15493	2688	-11707	-521	-15501	1880	-12331	-901	-15757	1077	-8664	-712	-3243	5376	-18564	-833	-12603	6361	-11268	-229	-12502	6206	-10102	-11	-11888	6905	-7851	-152	-130	-120	-66	-67	-60	-111	37	-153	16	30	-79	-21	-59	82	-31	0
0.741667	-108	-92	-2180	-18897	51	-15364	2815	-11497	-491	-15532	1910	-11914	-1153	-15801	1098	-8702	-317	-3433	5305	-18553	-18	-12675	6388	-11313	-151	-12609	6259	-10071	208	-12024	6992	-7916	-150	-130	-120	-66	-50	-60	-107	39	-149	17	32	-79	-23	-59	80	-33	3
0.742500	-114	-189	-2208	-18962	33	-15260	2974	-11285	-412	-15615	1951	-11518	-1163	-15861	1176	-8771	-237	-3625	5229	-18575	-479	-12758	6419	-11367	-221	-12723	6314	-10043	232	-12164	7094	-8002	-145	-128	-119	-65	-65	-60	-107	38	-152	18	33	-79	-22	-57	82	-30	1
0.743333	-113	-305	-2246	-19037	2	-15178	3159	-11072	-432	-15726	2005	-11143	-910	-15953	1304	-8870	-176	-3814	5151	-18602	-410	-12849	6459	-11434	-239	-12828	6365	-10025	207	-12310	7189	-8097	-127	-129	-119	-65	-91	-63	-104	41	-153	20	34	-75	-27	-56	82	-30	-1
0.744167	-152	-435	-2296	-19116	-21	-15112	3375	-10848	-377	-15860	2071	-10805	-592	-16017	1490	-8998	-213	-3996	5065	-18635	-195	-12948	6511	-11513	-293	-12936	6415	-10015	189	-12458	7297	-8209	-151	-127	-122	-62	-61	-59	-105	37	-122	18	36	-73	-22	-46	84	-29	-5
0.745000	-154	-580	-2347	-19197	-29	-15053	3615	-10616	-432	-15992	2153	-10496	-325	-16081	1715	-9158	-183	-4174	4977	-18666	-138	-13049	6571	-11599	-253	-13043	6463	-10012	129	-12608	7379	-8336	-151	-127	-119	-61	-61	-58	-105	42	-151	19	36	-74	-23	-52	85	-28	0
0.745833	-137	-737	-2420	-19290	-143	-15002	3870	-10383	-596	-16105	2248	-10230	-687	-16134	1972	-9351	-359	-4344	4882	-18704	-360	-13154	6637	-11701	-141	-13150	6501	-10020	112	-12759	7514	-8472	-147	-129	-116	-62	-59	-59	-85	43	-151	17	39	-73	-16	-53	86	-27	-1
0.746667	-201	-912	-2497	-19377	-68	-14959	4145	-10138	-564	-16196	2352	-10002	-1257	-16131	2263	-9582	316	-4512	4790	-18746	420	-13257	6715	-11813	-13	-13250	6545	-10053	58	-12909	7631	-8623	-149	-129	-120	-63	-61	-57	-102	42	-152	20	37	-72	-21	-53	87	-28	0
0.747500	-178	-1095	-2573	-19484	-7	-14915	4431	-9901	-371	-16251	2463	-9819	-1339	-16104	2567	-9851	469	-4675	4693	-18789	310	-13362	6790	-11932	-13	-13353	6580	-10077	10	-13064	7739	-8781	-148	-125	-119	-63	-63	-61	-103	42	-151	18	33	-65	-22	-55	86	-27	8
0.748333	-139	-1288	-2677	-19579	-67	-14874	4723	-9652	-335	-16259	2582	-9675	-1135	-16041	2877	-10149	139	-4834	4594	-18836	154	-13468	6878	-12067	-52	-13450	6617	-10128	-14	-13215	7857	-8950	-151	-129	-122	-57	-65	-65	-105	38	-151	17	36	-75	-25	-61	80	-29	-5
0.749167	-155	-1491	-2732	-19679	-49	-14823	5010	-9409	-361	-16222	2702	-9575	-1204	-15931	3185	-10482	206	-4987	4514	-18877	185	-13563	6978	-12208	-179	-13549	6656	-10188	-18	-13354	7985	-9124	-153	-128	-121	-65	-63	-60	-107	41	-150	17	34	-77	-25	-58	85	-29	-1
0.750000	-142	-1699	-2803	-19770	7	-14772	5304	-9156	-250	-16126	2826	-9506	-1264	-15787	3477	-10844	112	-5140	4408	-18918	232	-13655	7082	-12359	-217	-13640	6702	-10258	10	-13485	8116	-9304	-153	-128	-122	-66	-64	-58	-104	42	-152	18	37	-75	-24	-58	86	-27	-4
0.750833	-121	-1905	-2871	-19857	-11	-14723	5587	-8910	-281	-15982	2938	-9478	-1593	-15603	3742	-11251	195	-5285	4318	-18952	408	-13739	7199	-12519	-171	-13732	6756	-10341	135	-13611	8242	-9484	-150	-125	-117	-61	-66	-59	-101	42	-145	36	39	-72	-21	-55	86	-25	3
0.751667	-119	-2115	-2920	-19935	-39	-14680	5854	-8669	-540	-15797	3055	-9448	-2100	-15394	3976	-11647	318	-5440	4237	-18977	222	-13822	7322	-12689	-240	-13821	6819	-10427	230	-13723	8379	-9669	-147	-128	-121	-66	-62	-59	-103	40	-148	19	35	-74	-19	-55	84	-28	1
0.752500	-136	-2331	-2973	-20004	-81	-14650	6102	-8430	-771	-15579	3145	-9450	-2298	-15163	4164	-12084	-64	-5593	4157	-18993	550	-13898	7448	-12870	-245	-13910	6892	-10532	115	-13824	8520	-9853	-149	-127	-119	-64	-62	-57	-102	41	-151	19	35	-69	-26	-56	86	-27	0
0.753333	-163	-2549	-3002	-20060	-62	-14630	6324	-8199	-745	-15339	3222	-9456	-2268	-14921	4301	-12537	306	-5749	4085	-18996	708	-13972	7583	-13061	-178	-14000	6981	-10628	-65	-13907	8661	-10041	-151	-126	-119	-65	-65	-62	-107	41	-149	19	37	-73	-19	-57	86	-28	0
0.754167	-153	-2763	-3019	-20095	-14	-14634	6514	-7969	-782	-15075	3273	-9466	-1984	-14680	4383	-12985	-114	-5909	4022	-18983	-242	-14041	7726	-13261	-176	-14093	7088	-10748	61	-13979	8813	-10224	-150	-129	-118	-88	-62	-67	-103	40	-131	17	30	-74	-23	-59	82	-28	-1
0.755000	-163	-2978	-3021	-20118	-22	-14665	6679	-7748	-614	-14818	3302	-9465	-1540	-14444	4410	-13448	-220	-6072	3967	-18952	753	-14113	7872	-13469	-201	-14181	7215	-10865	107	-14032	8967	-10408	-149	-127	-121	-69	-63	-61	-105	37	-150	17	34	-75	-21	-61	78	-31	-1
0.755833	-170	-3196	-3005	-20124	-51	-14723	6806	-7534	-533	-14576	3301	-9470	-1034	-14225	4369	-13897	-87	-6239	3918	-18905	699	-14185	8024	-13685	-137	-14269	7355	-10990	13	-14075	9124	-10583	-147	-124	-118	-64	-64	-62	-104	38	-151	17	35	-78	-25	-59	80	-30	0
0.756667	-177	-3416	-2983	-20111	-108	-14823	6892	-7330	-684	-14365	3271	-9445	-321	-14056	4274	-14337	-141	-6409	3875	-18837	742	-14263	8169	-13908	-13	-14362	7512	-11117	175	-14099	9283	-10760	-152	-131	-125	-69	-63	-63	-111	34	-152	15	30	-78	-24	-61	79	-31	0
0.757500	-193	-3633	-2930	-20087	-110	-14962	6940	-7138	-391	-14197	3209	-9418	422	-13921	4121	-14758	-46	-6576	3846	-18749	829	-14340	8341	-14131	-61	-14451	7689	-11244	137	-14106	9449	-10926	-154	-130	-121	-66	-63	-58	-105	41	-153	13	35	-76	-21	-58	81	-31	-4
0.758333	-190	-3847	-2867	-20035	77	-15141	6949	-6956	24	-14077	3125	-9377	1122	-13837	3912	-15153	141	-6744	3826	-18641	1071	-14425	8502	-14358	-91	-14537	7879	-11375	-93	-14104	9614	-11090	-150	-127	-120	-64	-63	-60	-108	40	-151	18	34	-76	-22	-59	84	-30	-3
0.759167	-155	-4057	-2801	-19987	44	-15368	6914	-6794	111	-14029	3006	-9336	1498	-13818	3647	-15511	-307	-6911	3808	-18522	704	-14519	8664	-14583	-78	-14624	8078	-11509	-35	-14100	9774	-11248	-148	-129	-120	-62	-61	-53	-99	39	-150	20	35	-75	-21	-56	81	-28	-4
0.760000	-149	-4268	-2729	-19924	29	-15648	6830	-6657	275	-14058	2860	-9304	1714	-13868	3348	-15857	-119	-7077	3798	-18384	1112	-14620	8824	-14810	-17	-14714	8267	-11644	-31	-14087	9930	-11400	-147	-128	-120	-65	-59	-60	-105	35	-150	17	35	-75	-21	-57	82	-28	1
0.760833	-166	-4477	-2649	-19864	-17	-15972	6710	-6559	430	-14161	2686	-9285	2110	-13989	3004	-16165	90	-7238	3788	-18245	945	-14738	8979	-15032	-24	-14804	8497	-11784	-111	-14078	10075	-11547	-153	-132	-118	-64	-61	-65	-105	39	-150	15	30	-80	-21	-60	81	-29	-4
0.761667	-167	-4673	-2565	-19797	-112	-16339	6545	-6462	615	-14344	2492	-9285	2417	-14182	2633	-16436	-174	-7388	3789	-18084	638	-14861	9133	-15226	-114	-14890	8707	-11925	-19	-14069	10219	-11682	-150	-128	-120	-66	-62	-62	-111	37	-154	15	33	-76	-23	-57	79	-29	0
0.762500	-150	-4886	-2482	-19735	-110	-16731	6341	-6413	581	-14605	2273	-9324	2799	-14437	2237	-16667	-218	-7530	3790	-17942	695	-14988	9287	-15445	-39	-14974	8913	-12066	23	-14065	10356	-11809	-149	-129	-127	-69	-63	-61	-107	38	-152	13	28	-80	-19	-55	80	-30	0
0.763333	-149	-5075	-2391	-19681	-137	-17154	6098	-6407	305	-14938	2032	-9410	3215	-14755	1823	-16887	-301	-7657	3795	-17797	633	-15124	9431	-15639	-38	-15061	9114	-12218	-50	-14076	10480	-11927	-130	-129	-119	-65	-62	-60	-107	37	-154	16	32	-80	-21	-57	79	-31	0
0.764167	-173	-5264	-2308	-19634	-149	-17598	5809	-6450	170	-15336	1777	-9555	3380	-15106	1403	-17075	-342	-7766	3800	-17658	744	-15269	9572	-15824	-163	-15147	9307	-12363	-36	-14097	10596	-12034	-178	-130	-122	-68	-67	-60	-110	36	-153	18	34	-77	-21	-57	81	-31	0
0.765000	-178	-5432	-2215	-19603	-81	-18054	5485	-6545	141	-15785	1500	-9769	3276	-15526	982	-17249	-322	-7853	3811	-17528	401	-15436	9702	-15997	-234	-15237	9490	-12516	-62	-14139	10696	-12127	-149	-128	-126	-69	-64	-64	-110	39	-154	16	28	-81	-35	-60	79	-33	-4
0.765833	-145	-5595	-2126	-19587	-61	-18507	5119	-6694	249	-16273	1204	-10052	3120	-15948	568	-17405	-644	-7917	3823	-17421	125	-15578	9836	-16160	-239	-15325	9664	-12666	-116	-14194	10790	-12209	-149	-126	-124	-68	-66	-66	-109	42	-151	15	33	-77	-23	-58	80	-31	-3
0.766667	-164	-5736	-2022	-19578	-84	-18945	4738	-6897	352	-16788	896	-10415	2971	-16372	166	-17555	-346	-7954	3841	-17325	114	-15741	9960	-16311	-263	-15430	9815	-12824	-4	-14274	10874	-12275	-152	-127	-124	-67	-63	-60	-111	36	-154	18	33	-77	-24	-58	76	-31	-9
0.767500	-156	-5864	-1922	-19590	-118	-19358	4313	-7160	520	-17309	563	-10854	2778	-16788	-223	-17704	-568	-7961	3857	-17254	-1119	-15904	10067	-16453	-403	-15516	9957	-12967	53	-14377	10948	-12323	-150	-128	-119	-69	-64	-59	-124	23	-149	18	34	-77	-23	-55	84	-28	0
0.768333	-167	-5976	-1807	-19618	-105	-19739	3864	-7480	612	-17831	214	-11380	2568	-17178	-594	-17860	-575	-7932	3879	-17207	-625	-16068	10177	-16586	-388	-15626	10087	-13120	-12	-14500	11014	-12358	-150	-128	-120	-67	-63	-61	-109	38	-150	18	34	-76	-23	-57	79	-34	3
0.769167	-204	-6066	-1691	-19661	-105	-20087	3381	-7860	461	-18329	-167	-11977	2355	-17519	-910	-18014	-180	-7870	3904	-17184	-876	-16230	10272	-16725	-342	-15738	10205	-13271	-43	-14646	11074	-12372	-152	-129	-119	-69	-63	-65	-112	36	-147	17	34	-76	-22	-58	79	-32	0
0.770000	-187	-6138	-1564	-19714	-173	-20389	2872	-8292	84	-18791	-558	-12636	2041	-17814	-1261	-18176	-359	-7769	3937	-17181	-1476	-16396	10368	-16854	-369	-15863	10312	-13422	-53	-14812	11127	-12370	-151	-129	-120	-72	-63	-60	-105	40	-152	17	30	-75	0	-66	82	-32	-4
0.770833	-184	-6187	-1425	-19780	-200	-20621	2344	-8771	-163	-19205	-974	-13349	1576	-18033	-1558	-18331	-338	-7627	3984	-17198	-2088	-16562	10453	-16986	-423	-15985	10412	-13564	-7	-14994	11166	-12342	-151	-126	-116	-67	-62	-58	-103	39	-151	16	36	-74	-19	-56	82	-29	2
0.771667	-166	-6217	-1274	-19858	-97	-20841	1790	-9289	15	-19562	-1417	-14105	1231	-18192	-1838	-18482	-266	-7439	4036	-17225	-2201	-16727	10526	-17117	-460	-16117	10501	-13702	54	-15196	11211	-12305	-148	-127	-120	-67	-60	-60	-105	42	-147	16	39	-74	-18	-59	84	-28	1
0.772500	-159	-6224	-1116	-19953	-144	-21003	1214	-9847	-102	-19859	-1889	-14893	986	-18282	-2094	-18625	-551	-7216	4101	-17272	-2559	-16895	10592	-17255	-484	-16267	10581	-13847	47	-15411	11248	-12245	-149	-127	-120	-66	-60	-58	-107	42	-153	17	29	-75	-17	-57	84	-30	2
0.773333	-168	-6215	-919	-20054	-255	-21120	620	-10432	-210	-20085	-2390	-15697	594	-18304	-2337	-18752	-439	-6949	4178	-17326	-1995	-17065	10645	-17400	-435	-16429	10662	-13982	-33	-15635	11269	-12177	-151	-128	-128	-74	-61	-63	-110	36	-149	13	34	-76	-23	-64	82	-28	0
0.774167	-169	-6177	-788	-20161	-146	-21200	7	-11032	-98	-20245	-2919	-16500	260	-18254	-2565	-18845	-27	-6640	4277	-17377	-1665	-17233	10684	-17543	-407	-16579	10734	-14117	63	-15880	11293	-12091	-149	-127	-115	-68	-62	-62	-107	37	-150	17	35	-77	-27	-58	82	-30	0
0.775000	-185	-6118	-618	-20272	-191	-21243	-618	-11658	-102	-20324	-3459	-17282	114	-18154	-2773	-18894	-156	-6296	4387	-17431	-1933	-17403	10729	-17700	-392	-16749	10805	-14244	62	-16116	11303	-11993	-149	-128	-126	-70	-63	-63	-109	39	-151	12	30	-75	-22	-74	79	-28	3
0.775833	-189	-6039	-447	-20383	-290	-21262	-1256	-12289	-119	-20338	-4030	-18036	9	-17999	-2983	-18900	-235	-5914	4518	-17472	-1653	-17576	10733	-17859	-388	-16922	10869	-14366	-57	-16351	11305	-11886	-149	-128	-124	-75	-64	-62	-107	37	-150	17	35	-77	-25	-61	81	-31	-3
0.776667	-162	-5938	-284	-20495	-221	-21261	-1905	-12911	-98	-20294	-4612	-18743	-184	-17798	-3191	-18845	-315	-5505	4668	-17511	-1650	-17752	10735	-17998	-513	-17101	10927	-14488	-47	-16594	11293	-11774	-151	-128	-121	-70	-63	-62	-108	37	-150	16	35	-74	-19	-58	80	-33	0
0.777500	-176	-5818	-130	-20603	-165	-21249	-2559	-13533	-177	-20189	-5207	-19404	-249	-17558	-3399	-18722	-101	-5072	4835	-17532	-1631	-17928	10726	-18186	-617	-17290	10977	-14603	-152	-16832	11272	-11652	-149	-126	-120	-64	-64	-65	-107	38	-148	21	35	-73	-19	-56	79	-32	2
0.778333	-143	-5681	12	-20702	-152	-21235	-3224	-14153	-250	-20036	-5812	-20012	-229	-17293	-3618	-18528	75	-4621	5018	-17543	-1876	-18114	10692	-18346	-484	-17482	11018	-14720	-265	-17063	11242	-11526	-146	-126	-119	-64	-64	-60	-103	40	-149	19	37	-74	-23	-56	85	-28	2
0.779167	-115	-5526	141	-20792	-93	-21217	-3890	-14762	-256	-19841	-6419	-20559	-203	-17006	-3845	-18261	-220	-4160	5211	-17540	-2225	-18300	10650	-18506	-434	-17685	11047	-14830	-284	-17278	11200	-11406	-148	-129	-119	-39	-59	-43	-103	43	-147	20	36	-75	-18	-56	84	-28	0
0.780000	-130	-5354	249	-20872	-33	-21203	-4561	-15373	-292	-19621	-7021	-21040	-153	-16708	-4109	-17919	9	-3708	5413	-17523	-1436	-18497	10585	-18654	-350	-17899	11055	-14942	-389	-17483	11147	-11286	-147	-128	-122	-64	-59	-59	-104	39	-151	15	35	-73	-19	-56	84	-30	0
0.780833	-155	-5172	333	-20967	-28	-21201	-5228	-15978	-357	-19384	-7610	-21456	-96	-16407	-4389	-17509	13	-3248	5621	-17494	-2033	-18699	10502	-18805	-264	-18115	11050	-15054	-473	-17696	11085	-11173	-153	-129	-125	-68	-48	-61	-105	36	-153	15	30	-75	-24	-57	78	-34	-4
0.781667	-129	-4971	400	-20976	-57	-21210	-5895	-16582	-195	-19139	-8180	-21815	-25	-16104	-4701	-17025	-369	-2799	5837	-17431	-1672	-18906	10404	-18940	-267	-18334	11026	-15162	-500	-17864	10994	-11063	-153	-128	-126	-69	-67	-64	-113	38	-152	12	29	-79	-27	-61	79	-28	-5
0.782500	-90	-4761	443	-20998	-25	-21227	-6546	-17183	133	-18892	-8729	-22112	16	-15805	-5048	-16433	-44	-2368	6048	-17397	-1162	-19113	10297	-19048	-199	-18558	10983	-15264	-618	-18028	10909	-10953	-149	-131	-125	-65	-63	-60	-105	36	-153	7	35	-77	-21	-60	81	-31	-1
0.783333	-117	-4536	478	-21000	33	-21259	-7178	-17790	25	-18657	-9242	-22352	-59	-15520	-5436	-15880	-132	-1960	6268	-17336	-1171	-19322	10177	-19125	-143	-18775	10920	-15369	-703	-18175	10811	-10854	-149	-133	-125	-68	-62	-59	-104	40	-150	17	30	-76	-23	-57	84	-29	-9
0.784167	-136	-4301	489	-20972	76	-21300	-7801	-18412	-41	-18445	-9727	-22541	-119	-15301	-5873	-15250	-22	-1583	6467	-17271	-653	-19540	10043	-19220	-94	-19022	10837	-15470	-810	-18308	10706	-10769	-151	-130	-124	-63	-64	-69	-102	43	-151	21	36	-73	-23	-57	86	-30	0
0.785000	-115	-4059	491	-20920	135	-21350	-8366	-19054	170	-18271	-10174	-22676	-181	-15031	-6362	-14595	69	-1234	6660	-17220	-385	-19755	9905	-19278	-98	-19253	10733	-15576	-781	-18425	10596	-10682	-151	-126	-118	-63	-61	-60	-103	38	-149	20	36	-58	-23	-55	84	-30	0
0.785833	-134	-3815	483	-20849	168	-21423	-8914	-19720	143	-18135	-10581	-22766	-299	-14855	-6914	-13933	-75	-927	6838	-17124	-1519	-19980	9758	-19318	-75	-19486	10612	-15680	-682	-18524	10481	-10605	-148	-126	-124	-66	-59	-61	-107	41	-148	17	37	-75	-22	-58	85	-30	0
0.786667	-159	-3566	473	-20755	107	-21503	-9418	-20409	231	-18055	-10960	-22818	-372	-14731	-7533	-13270	-72	-655	6997	-17025	-1756	-20199	9614	-19341	171	-19711	10474	-15783	-702	-18611	10362	-10544	-148	-127	-119	-64	-63	-57	-107	43	-151	18	37	-75	-22	-57	84	-28	-1
0.787500	-167	-3321	464	-20647	93	-21601	-9879	-21153	445	-18027	-11298	-22819	-360	-14663	-8226	-12635	295	-418	7140	-16965	-976	-20421	9465	-19349	308	-19933	10329	-15890	-702	-18677	10248	-10491	-152	-126	-114	-65	-63	-59	-116	41	-151	22	35	-75	-23	-56	85	-32	0
0.788333	-161	-3076	466	-20522	-33	-21711	-10283	-21872	649	-18071	-11614	-22783	-365	-14676	-8997	-12039	99	-221	7261	-16890	-985	-20640	9329	-19348	309	-20144	10175	-15998	-701	-18732	10131	-10454	-151	-126	-117	-66	-65	-57	-108	42	-153	20	35	-74	-24	-57	82	-31	-3
0.789167	-129	-2839	475	-20382	-42	-21844	-10643	-22652	682	-18183	-11905	-22708	-432	-14762	-9843	-11499	-60	-63	7358	-16815	-547	-20850	9201	-19338	343	-20341	10012	-16110	-615	-18771	10025	-10422	-149	-127	-122	-66	-65	-60	-109	40	-153	19	29	-78	-24	-56	85	-29	-3
0.790000	-113	-2604	495	-20235	-64	-22000	-10953	-23452	643	-18346	-12185	-22589	-609	-14933	-10778	-11033	-18	59	7447	-16740	342	-21064	9083	-19323	359	-20527	9854	-16221	-483	-18799	9917	-10404	-151	-130	-119	-68	-66	-63	-109	40	-153	17	34	-77	-26	-60	86	-29	-5
0.790833	-125	-2380	530	-20082	-104	-22186	-11213	-24264	645	-18578	-12464	-22429	-823	-15173	-11793	-10653	86	159	7497	-16660	1240	-21263	8990	-19305	327	-20695	9703	-16328	-484	-18803	9833	-10393	-146	-126	-117	-67	-61	-57	-105	43	-149	19	34	-75	-21	-53	89	-28	0
0.791667	-139	-2158	588	-19919	-108	-22400	-11427	-25076	681	-18854	-12745	-22224	-826	-15490	-12899	-10374	224	226	7542	-16581	1757	-21438	8917	-19286	392	-20841	9563	-16447	-570	-18798	9736	-10396	-151	-128	-118	-66	-60	-57	-104	44	-150	18	36	-73	-22	-56	86	-25	-6
0.792500	-134	-1950	654	-19761	-117	-22662	-11612	-25896	711	-19186	-13073	-21972	-787	-15878	-14106	-10213	-33	269	7571	-16505	1467	-21648	8864	-19281	438	-20979	9432	-16564	-551	-18779	9662	-10413	-151	-124	-117	-65	-60	-52	-103	41	-150	19	34	-77	-24	-57	81	-29	0
0.793333	-127	-1758	723	-19608	-149	-22970	-11771	-26683	654	-19552	-13404	-21689	-900	-16328	-15394	-10171	-96	290	7584	-16428	1938	-21830	8837	-19280	402	-21092	9321	-16684	-328	-18754	9598	-10439	-149	-127	-120	-65	-63	-60	-104	41	-153	20	37	-73	-25	-60	89	-25	0
0.794167	-139	-1574	821	-19460	-98	-23326	-11915	-27446	528	-19955	-13804	-21367	-872	-16832	-16762	-10259	34	294	7590	-16354	1502	-22003	8841	-19287	400	-21188	9221	-16804	-231	-18704	9549	-10474	-145	-128	-118	-67	-63	-56	-105	41	-151	19	34	-79	-23	-57	84	-27	0
0.795000	-170	-1402	915	-19318	-103	-23736	-12062	-28164	364	-20355	-14257	-21016	-917	-17359	-18194	-10477	-292	282	7582	-16283	1589	-22169	8873	-19311	306	-21265	9148	-16921	-322	-18650	9515	-10524	-148	-127	-122	-66	-66	-59	-103	41	-151	20	33	-80	-23	-58	86	-27	1
0.795833	-196	-1247	1001	-19177	-96	-24191	-12219	-28822	285	-20767	-14782	-20640	-745	-17907	-19680	-10817	90	257	7578	-16208	3077	-22317	8937	-19346	396	-21326	9096	-17041	-309	-18588	9488	-10588	-155	-126	-118	-79	-67	-61	-107	37	-152	21	35	-74	-23	-59	79	-28	0
0.796667	-171	-1103	1102	-19047	-44	-24686	-12408	-29396	294	-21162	-15382	-20261	-635	-18467	-21208	-11279	-48	222	7566	-16170	3291	-22462	9029	-19397	398	-21364	9066	-17156	-163	-18514	9490	-10660	-149	-124	-119	-66	-63	-60	-105	40	-147	20	33	-75	-19	-56	84	-31	0
0.797500	-138	-973	1190	-18923	8	-25208	-12640	-29891	214	-21562	-16068	-19891	-740	-19028	-22758	-11842	15	179	7550	-16080	3219	-22583	9153	-19458	230	-21386	9055	-17273	-38	-18430	9499	-10754	-146	-126	-122	-65	-62	-58	-103	42	-149	17	36	-73	-21	-56	81	-26	0
0.798333	-137	-860	1267	-18799	-44	-25747	-12934	-30275	44	-21861	-16849	-19540	-696	-19578	-24295	-12497	4	121	7535	-16022	3127	-22696	9297	-19543	204	-21389	9069	-17392	-60	-18343	9527	-10839	-149	-127	-119	-67	-64	-61	-109	37	-151	17	37	-75	-21	-60	79	-29	-3
0.799167	-146	-757	1331	-18688	0	-26285	-13301	-30567	-12	-22141	-17730	-19233	-616	-20111	-25793	-13216	21	61	7520	-15974	2641	-22787	9475	-19634	160	-21375	9104	-17509	-79	-18252	9570	-10939	-149	-118	-117	-64	-93	-60	-101	41	-151	19	37	-70	-22	-55	86	-27	-1
0.800000	-159	-666	1383	-18572	-13	-26804	-13749	-30734	-22	-22364	-18682	-18986	-776	-20623	-27225	-13979	-103	-8	7499	-15936	2527	-22867	9671	-19744	72	-21344	9161	-17632	-41	-18154	9631	-11047	-148	-124	-119	-65	-61	-59	-104	37	-152	8	37	-73	-22	-57	84	-29	0
0.800833	-165	-590	1446	-18455	-3	-27284	-14291	-30771	-260	-22523	-19721	-18819	-672	-21112	-28567	-14768	386	-86	7478	-15909	3115	-22927	9884	-19866	140	-21297	9230	-17755	-45	-18064	9698	-11168	-146	-128	-119	-66	-61	-59	-108	38	-146	17	37	-75	-21	-60	84	-28	-3
0.801667	-160	-528	1444	-18338	8	-27709	-14927	-30737	-367	-22621	-20830	-18746	-723	-21581	-29787	-15545	325	-174	7452	-15888	2459	-22959	10112	-19999	68	-21229	9307	-17878	-67	-17968	9781	-11289	-148	-125	-118	-68	-63	-58	-104	38	-152	16	33	-76	-22	-58	81	-30	0
0.802500	-177	-480	1454	-18223	120	-28058	-15658	-30555	-323	-22658	-21999	-18786	-840	-22028	-30872	-16301	144	-268	7415	-15884	2368	-22987	10345	-20142	-56	-21140	9396	-18007	-4	-17872	9872	-11415	-152	-128	-118	-68	-61	-59	-105	46	-151	18	33	-78	-24	-59	84	-29	0
0.803333	-165	-443	1450	-18100	143	-28325	-16486	-30301	-418	-22643	-23215	-18936	-763	-22465	-31791	-17001	179	-367	7375	-15884	2369	-22986	10577	-20297	-130	-21034	9491	-18130	80	-17785	9966	-11546	-150	-126	-119	-66	-62	-60	-107	38	-151	17	30	-76	-19	-57	81	-30	0
0.804167	-161	-423	1442	-17974	121	-28500	-17410	-29935	-513	-22580	-24447	-19211	-813	-22884	-32288	-17631	85	-478	7325	-15898	2104	-22962	10800	-20462	-204	-20910	9588	-18266	85	-17697	10079	-11679	-148	-128	-135	-67	-63	-60	-105	36	-146	19	36	-75	-22	-58	82	-30	2
0.805000	-167	-414	1431	-17845	154	-28575	-18417	-29481	-432	-22494	-25688	-19611	-734	-23298	-32490	-18170	259	-568	7262	-15922	2080	-22916	11008	-20640	-221	-20772	9674	-18402	61	-17619	10173	-11806	-146	-125	-116	-65	-59	-59	-105	41	-149	17	35	-78	-22	-60	84	-28	-1
0.805833	-163	-420	1412	-17714	150	-28566	-19498	-28964	-379	-22395	-26899	-20126	-557	-23707	-32589	-18612	-101	-720	7184	-15960	1504	-22850	11193	-20831	-205	-20620	9752	-18542	113	-17549	10272	-11938	-193	-129	-121	-67	-61	-61	-108	41	-149	13	33	-77	-19	-58	82	-31	0
0.806667	-155	-440	1399	-17584	87	-28468	-20643	-28399	-417	-22302	-28061	-20747	-581	-24117	-32617	-18956	-178	-851	7088	-16000	1603	-22780	11337	-21035	-224	-20457	9809	-18684	86	-17488	10359	-12071	-152	-130	-122	-69	-65	-62	-110	38	-152	12	30	-79	-24	-65	77	-34	-3
0.807500	-143	-474	1384	-17456	139	-28322	-21827	-27801	-494	-22222	-29149	-21457	-429	-24518	-32649	-19183	423	-980	6980	-16045	1334	-22655	11447	-21247	-271	-20281	9851	-18822	59	-17427	10438	-12194	-147	-128	-120	-68	-66	-61	-109	38	-149	16	33	-79	-24	-60	80	-34	0
0.808333	-129	-516	1383	-17325	34	-28075	-23032	-27184	-460	-22187	-30149	-22250	-317	-24918	-32646	-19306	-308	-1111	6842	-16098	578	-22527	11506	-21476	-307	-20098	9856	-18967	94	-17380	10499	-12316	-146	-132	-125	-68	-61	-61	-108	38	-150	13	34	-78	-21	-63	78	-33	0
0.809167	-127	-573	1388	-17200	29	-27816	-24248	-26568	-493	-22203	-31045	-23085	-373	-25308	-32657	-19340	-98	-1236	6716	-16152	1295	-22389	11507	-21719	-254	-19913	9838	-19108	-9	-17337	10542	-12435	-137	-129	-121	-66	-64	-63	-113	36	-152	13	32	-79	-22	-63	80	-35	-3
0.810000	-104	-638	1403	-17082	90	-27534	-25453	-25974	-529	-22282	-31819	-23948	-457	-25677	-32659	-19293	49	-1358	6555	-16206	692	-22233	11448	-21973	-241	-19728	9782	-19244	-86	-17309	10559	-12549	-149	-127	-119	-69	-64	-60	-109	39	-158	18	32	-78	-23	-62	81	-34	1
0.810833	-135	-708	1425	-16973	43	-27256	-26617	-25414	-489	-22421	-32328	-24804	-355	-26014	-32657	-19184	-116	-1472	6393	-16264	570	-22068	11324	-22240	-306	-19552	9680	-19370	-17	-17284	10548	-12661	-149	-131	-121	-65	-60	-60	-108	39	-151	18	36	-75	-19	-57	84	-32	-1
0.811667	-152	-792	1453	-16866	-72	-26999	-27720	-24901	-482	-22630	-32542	-25625	-213	-26313	-32639	-19040	-195	-1575	6219	-16336	507	-21884	11132	-22519	-374	-19384	9537	-19492	25	-17270	10505	-12771	-149	-129	-120	-66	-58	-59	-105	38	-148	17	34	-76	-17	-56	78	-34	15
0.812500	-121	-884	1481	-16780	42	-26790	-28747	-24454	-459	-22900	-32616	-26382	-251	-26562	-32535	-18886	-115	-1669	6035	-16384	92	-21739	10864	-22812	-380	-19239	9344	-19600	-55	-17269	10421	-12871	-149	-124	-121	-67	-60	-66	-109	40	-150	13	35	-75	-19	-58	82	-33	-1
0.813333	-76	-978	1511	-16708	-13	-26636	-29665	-24060	-508	-23234	-32671	-27085	-369	-26739	-32286	-18736	-595	-1750	5847	-16442	-311	-21581	10531	-23092	-326	-19112	9105	-19697	-94	-17274	10304	-12971	-151	-131	-121	-68	-60	-60	-107	43	-153	18	36	-77	-19	-57	81	-34	2
0.814167	-66	-1076	1538	-16648	-30	-26546	-30495	-23742	-549	-23613	-32683	-27669	-407	-26840	-31996	-18620	-232	-1814	5664	-16504	506	-21436	10123	-23421	-223	-19012	8818	-19780	-139	-17296	10145	-13071	-152	-127	-125	-66	-62	-60	-107	39	-149	15	32	-80	-24	-56	82	-32	-4
0.815000	-109	-1173	1556	-16603	30	-26517	-31179	-23488	-410	-24008	-32696	-28134	-523	-26850	-31731	-18538	-160	-1856	5476	-16570	191	-21306	9650	-23743	-254	-18943	8484	-19846	-218	-17328	9947	-13176	-153	-132	-128	-70	-65	-63	-111	34	-130	13	33	-66	-22	-60	77	-36	-5
0.815833	-131	-1272	1565	-16575	-22	-26555	-31754	-23296	-393	-24414	-32708	-28465	-470	-26769	-31510	-18559	-268	-1901	5304	-16631	-35	-21196	9120	-24057	-297	-18905	8111	-19888	-182	-17362	9717	-13271	-153	-130	-125	-67	-63	-59	-109	37	-151	15	34	-79	-24	-57	80	-34	-3
0.816667	-161	-1364	1565	-16562	-14	-26649	-32190	-23152	-447	-24797	-32695	-28639	-371	-26588	-31355	-18630	-16	-1917	5139	-16698	-11	-21092	8538	-24380	-253	-18903	7698	-19910	-138	-17428	9441	-13371	-151	-127	-124	-68	-68	-62	-109	38	-154	17	35	-78	-22	-56	81	-33	0
0.817500	-141	-1450	1545	-16560	90	-26774	-32489	-23052	-362	-25140	-32704	-28666	-334	-26310	-31270	-18781	-161	-1919	4987	-16763	-159	-21052	7914	-24696	-224	-18940	7254	-19913	-234	-17507	9131	-13465	-150	-126	-122	-70	-62	-60	-103	40	-150	21	37	-73	-18	-58	84	-30	2
0.818333	-103	-1529	1513	-16580	39	-26913	-32611	-22984	-327	-25425	-32692	-28543	-290	-25940	-31257	-19000	-119	-1908	4851	-16836	-38	-21024	7261	-25008	-230	-19013	6773	-19903	-287	-17593	8795	-13560	-148	-125	-122	-65	-62	-60	-107	37	-149	19	38	-73	-19	-53	81	-43	1
0.819167	-141	-1606	1456	-16609	34	-27042	-32667	-22916	-409	-25630	-32701	-28269	-360	-25495	-31319	-19282	-41	-1887	4730	-16909	-411	-21027	6582	-25313	-303	-19125	6278	-19873	-159	-17701	8432	-13654	-146	-124	-139	-66	-60	-55	-103	38	-149	22	39	-73	-21	-51	80	-30	-3
0.820000	-162	-1670	1384	-16660	57	-27133	-32692	-22893	-322	-25726	-32597	-27858	-325	-24985	-31445	-19601	-266	-1856	4624	-16990	-310	-21065	5885	-25613	-341	-19276	5765	-19829	-77	-17830	8044	-13742	-148	-124	-118	-65	-63	-59	-88	39	-153	19	39	-70	-19	-56	81	-28	0
0.820833	-143	-1733	1296	-16724	53	-27159	-32588	-22831	-248	-25711	-32428	-27323	-180	-24439	-31624	-19959	155	-1817	4535	-17077	-126	-21141	5208	-25898	-343	-19456	5251	-19782	-118	-17974	7647	-13827	-151	-128	-119	-66	-64	-58	-104	37	-153	17	37	-78	-21	-56	80	-31	-3
0.821667	-146	-1779	1189	-16810	-30	-27091	-32406	-22751	-225	-25569	-32239	-26674	-242	-23861	-31833	-20305	-345	-1779	4463	-17165	-1079	-21237	4514	-26170	-403	-19666	4742	-19721	-117	-18132	7242	-13903	-150	-128	-122	-66	-63	-58	-102	39	-155	17	36	-79	-27	-53	82	-30	-8
0.822500	-217	-1820	1070	-16911	-52	-26912	-32133	-22632	-194	-25301	-32072	-25933	-272	-23275	-32071	-20627	-288	-1718	4411	-17257	-252	-21366	3858	-26427	-349	-19894	4248	-19660	-158	-18309	6839	-13978	-155	-127	-132	-65	-66	-58	-93	37	-151	18	36	-76	-25	-53	79	-29	-4
0.823333	-249	-1847	945	-17016	-27	-26596	-31813	-22470	-128	-24902	-31940	-25108	-292	-22703	-32304	-20885	107	-1660	4370	-17351	-696	-21517	3229	-26665	-273	-20149	3771	-19599	-126	-18503	6444	-14041	-156	-128	-122	-67	-66	-61	-105	36	-153	16	35	-81	-27	-57	74	-29	-4
0.824167	-198	-1873	812	-17141	-57	-26137	-31450	-22251	-162	-24363	-31843	-24232	-370	-22160	-32512	-21057	-21	-1602	4343	-17443	-810	-21684	2647	-26883	-223	-20399	3329	-19545	-12	-18701	6075	-14092	-150	-126	-121	-70	-64	-58	-103	42	-151	19	37	-77	-21	-52	82	-28	0
0.825000	-204	-1886	681	-17276	-57	-25527	-31057	-21962	-208	-23739	-31797	-23314	-281	-21658	-32597	-21094	-92	-1544	4325	-17526	-679	-21861	2104	-27085	-246	-20659	2930	-19497	-66	-18906	5727	-14137	-151	-124	-119	-64	-65	-52	-102	42	-167	18	37	-77	-22	-56	84	-30	1
0.825833	-222	-1901	544	-17428	-45	-24762	-30652	-21613	-185	-23002	-31781	-22376	-239	-21216	-32646	-21027	91	-1490	4317	-17613	-590	-22051	1612	-27271	-271	-20906	2572	-19465	-194	-19102	5416	-14172	-127	-125	-119	-64	-64	-59	-101	38	-152	16	37	-74	-22	-57	80	-29	-1
0.826667	-162	-1919	407	-17591	-195	-23856	-30238	-21193	-138	-22194	-31801	-21437	-342	-20836	-32649	-20782	-289	-1422	4317	-17686	-1142	-22236	1180	-27441	-297	-21146	2268	-19445	-105	-19319	5145	-14203	-152	-126	-119	-64	-63	-56	-104	37	-148	16	37	-55	-23	-58	77	-28	-1
0.827500	-182	-1931	277	-17768	-168	-22826	-29837	-20713	-162	-21328	-31836	-20502	-267	-20513	-32663	-20367	67	-1397	4321	-17751	-343	-22417	798	-27594	-300	-21362	2020	-19441	9	-19513	4921	-14220	-151	-128	-124	-65	-64	-63	-107	39	-151	17	36	-76	-22	-58	79	-28	-1
0.828333	-217	-1950	149	-17953	-147	-21690	-29444	-20164	-142	-20428	-31876	-19591	-194	-20263	-32576	-19779	355	-1366	4323	-17801	-447	-22584	482	-27733	-258	-21553	1832	-19460	23	-19694	4755	-14236	-150	-128	-121	-68	-61	-58	-104	38	-148	17	35	-75	-23	-58	79	-30	-5
0.829167	-214	-1974	35	-18153	-219	-20483	-29061	-19566	-95	-19523	-31904	-18714	-341	-20070	-32333	-19005	90	-1342	4331	-17840	-1020	-22728	219	-27857	-220	-21713	1709	-19495	27	-19857	4649	-14268	-154	-126	-121	-66	-63	-62	-109	37	-154	16	36	-74	-24	-58	80	-28	-3
0.830000	-231	-2001	-81	-18358	-200	-19214	-28681	-18917	-47	-18627	-31893	-17881	-241	-19924	-31972	-18072	77	-1330	4334	-17861	-870	-22848	15	-27964	-216	-21829	1651	-19549	11	-19996	4604	-14256	-153	-129	-121	-62	-62	-59	-105	37	-152	17	29	-76	-18	-55	80	-31	-1
0.830833	-213	-2038	-193	-18567	-198	-17927	-28310	-18234	9	-17770	-31829	-17094	-23	-19819	-31486	-16986	10	-1315	4336	-17867	-1089	-22940	-126	-28061	-253	-21912	1653	-19615	-25	-20109	4619	-14258	-148	-128	-119	-64	-60	-55	-102	41	-149	13	38	-74	-19	-53	85	-27	2
0.831667	-169	-2072	-298	-18785	-215	-16659	-27934	-17523	15	-16970	-31693	-16363	29	-19747	-30890	-15771	-5	-1317	4333	-17860	-1184	-23003	-231	-28151	-336	-21947	1724	-19704	47	-20194	4696	-14271	-150	-132	-126	-67	-64	-61	-108	39	-150	11	33	-77	-23	-59	79	-31	-5
0.832500	-172	-2119	-406	-19008	-204	-15451	-27555	-16804	17	-16248	-31472	-15680	139	-19691	-30184	-14452	-90	-1320	4329	-17836	-1183	-23028	-281	-28231	-353	-21939	1854	-19799	-52	-20248	4841	-14282	-150	-128	-124	-66	-62	-55	-105	38	-151	16	32	-77	-22	-55	80	-27	0
0.833333	-167	-2159	-511	-19228	-163	-14297	-27148	-16075	60	-15598	-31136	-15045	227	-19636	-29383	-13064	-411	-1333	4301	-17800	-1057	-23018	-287	-28302	-334	-21889	2043	-19905	-155	-20270	5046	-14302	-151	-130	-121	-66	-62	-60	-105	38	-151	18	54	-78	-22	-55	81	-31	0
0.834167	-137	-2201	-619	-19443	-178	-13257	-26749	-15357	20	-15048	-30683	-14473	284	-19582	-28495	-11642	8	-1344	4297	-17755	-899	-22976	-249	-28360	-314	-21798	2299	-20022	-46	-20261	5309	-14349	-151	-128	-121	-67	-64	-57	-105	41	-149	18	35	-78	-22	-55	82	-29	0
0.835000	-163	-2244	-727	-19658	-195	-12324	-26227	-14657	-53	-14594	-30100	-13941	263	-19506	-27507	-10225	-222	-1360	4269	-17700	-2480	-22893	-173	-28415	-327	-21666	2579	-20133	-81	-20221	5620	-14368	-152	-128	-120	-66	-65	-62	-103	39	-152	17	33	-76	-19	-55	78	-30	-4
0.835833	-177	-2281	-845	-19867	-237	-11528	-25700	-13991	-49	-14237	-29387	-13476	200	-19416	-26548	-8848	-326	-1376	4237	-17643	-2177	-22779	-61	-28466	-224	-21506	2915	-20248	-133	-20147	5980	-14415	-151	-127	-120	-67	-66	-59	-105	40	-152	16	35	-79	-24	-58	78	-31	0
0.836667	-136	-2315	-971	-20072	-280	-10884	-25106	-13369	44	-13981	-28540	-13052	120	-19298	-25515	-7544	-184	-1401	4197	-17584	-1980	-22638	81	-28509	-206	-21314	3283	-20357	-130	-20061	6380	-14475	-149	-125	-121	-66	-60	-58	-105	40	-151	19	34	-72	-16	-53	81	-29	2
0.837500	-127	-2336	-1108	-20262	-231	-10380	-24459	-12794	-1	-13812	-27565	-12674	-61	-19153	-24461	-6349	-266	-1404	4151	-17521	-2171	-22464	258	-28544	-282	-21104	3689	-20459	-67	-19960	6816	-14547	-148	-122	-146	-62	-61	-58	-101	42	-150	20	37	-75	-18	-56	82	-30	2
0.838333	-137	-2351	-1256	-20444	-264	-10029	-23744	-12279	-65	-13727	-26466	-12346	-147	-18984	-23413	-5296	-116	-1409	4097	-17462	-2165	-22272	464	-28575	-299	-20874	4116	-20551	-102	-19813	7275	-14630	-148	-125	-118	-60	-58	-52	-102	40	-148	24	39	-93	-22	-52	82	-29	4
0.839167	-110	-2351	-1418	-20610	-331	-9812	-22968	-11830	-133	-13709	-25266	-12066	-230	-18799	-22390	-4413	-108	-1411	4035	-17410	-1834	-22061	695	-28594	-317	-20641	4555	-20636	-129	-19691	7746	-14726	-148	-124	-118	-61	-57	-56	-101	42	-150	22	39	-73	-18	-57	82	-28	-4
0.840000	-83	-2347	-1598	-20779	-377	-9731	-22132	-11451	-127	-13758	-23991	-11841	-439	-18604	-21401	-3716	-405	-1389	3964	-17369	-2195	-21840	951	-28611	-303	-20409	5000	-20707	-122	-19513	8218	-14834	-151	-130	-120	-67	-62	-53	-104	43	-154	15	34	-76	-24	-58	81	-29	-5
0.840833	-150	-2335	-1797	-20933	-321	-9761	-21248	-11143	-18	-13854	-22668	-11655	-491	-18401	-20460	-3219	-253	-1410	3893	-17330	-1478	-21612	1231	-28614	-198	-20180	5450	-20762	-200	-19352	8690	-14945	-152	-129	-122	-61	-63	-58	-103	40	-153	20	35	-76	-22	-55	79	-33	1
0.841667	-168	-2301	-2004	-21071	-231	-9887	-20316	-10908	-19	-13978	-21303	-11517	-480	-18198	-19566	-2917	267	-1396	3810	-17289	-1089	-21373	1542	-28611	-241	-19961	5896	-20809	-179	-19187	9157	-15069	-154	-127	-122	-64	-63	-60	-105	35	-151	18	33	-79	-18	-57	79	-32	0
0.842500	-153	-2265	-2226	-21192	-262	-10094	-19358	-10743	-101	-14120	-19934	-11427	-607	-18002	-18719	-2831	87	-1379	3725	-17278	-1433	-21138	1870	-28598	-309	-19755	6334	-20837	-136	-19015	9611	-15197	-150	-128	-120	-80	-63	-58	-103	40	-150	18	37	-76	-21	-56	80	-30	0
0.843333	-156	-2223	-2457	-21304	-228	-10370	-18377	-10651	-13	-14282	-18579	-11383	-526	-17820	-17931	-2933	205	-1364	3638	-17263	-1056	-20906	2221	-28571	-283	-19573	6758	-20852	-208	-18850	10034	-15325	-151	-127	-120	-62	-60	-58	-104	39	-152	17	35	-84	-22	-56	81	-40	-1
0.844167	-197	-2169	-2702	-21408	-105	-10701	-17395	-10626	18	-14439	-17267	-11391	-437	-17659	-17199	-3218	391	-1339	3540	-17261	-824	-20677	2587	-28531	-302	-19406	7167	-20862	-181	-18685	10448	-15460	-150	-124	-121	-66	-64	-57	-101	39	-151	21	34	-74	-21	-57	82	-28	0
0.845000	-188	-2117	-2957	-21497	-122	-11052	-16417	-10663	-52	-14594	-16024	-11440	-479	-17519	-16521	-3663	250	-1313	3446	-17263	-688	-20457	2972	-28481	-223	-19265	7549	-20844	-218	-18531	10791	-15594	-152	-125	-125	-69	-66	-57	-100	41	-141	19	37	-75	-22	-56	82	-28	0
0.845833	-172	-2060	-3218	-21580	-195	-11435	-15462	-10760	-38	-14740	-14867	-11535	-443	-17408	-15896	-4244	235	-1290	3342	-17273	-719	-20250	3367	-28433	-186	-19129	7907	-20817	-144	-18385	11111	-15725	-146	-127	-119	-63	-63	-59	-104	40	-150	19	36	-74	-21	-55	84	-28	-4
0.846667	-205	-2011	-3485	-21649	-143	-11833	-14542	-10907	-25	-14874	-13818	-11677	-300	-17323	-15305	-4933	46	-1270	3233	-17292	-764	-20051	3773	-28340	-305	-19053	8239	-20786	-183	-18237	11388	-15856	-149	-126	-120	-62	-61	-57	-103	40	-155	21	35	-70	-21	-52	78	-28	0
0.847500	-218	-1948	-3751	-21712	-128	-12235	-13660	-11100	-58	-14989	-12882	-11855	-250	-17256	-14751	-5691	236	-1250	3121	-17324	-130	-19868	4178	-28248	-217	-18974	8542	-20736	-203	-18103	11627	-15977	-176	-126	-120	-65	-62	-61	-104	37	-153	19	34	-73	-23	-56	79	-29	0
0.848333	-177	-1906	-4017	-21763	-139	-12633	-12844	-11323	-22	-15091	-12068	-12071	-258	-17214	-14218	-6488	-6	-1238	3005	-17382	-937	-19697	4587	-28144	-176	-18914	8820	-20691	-247	-17975	11819	-16098	-152	-126	-122	-68	-64	-62	-103	38	-142	16	29	-78	-26	-56	76	-34	-4
0.849167	-172	-1864	-4275	-21811	-82	-13032	-12073	-11574	-52	-15181	-11377	-12324	-227	-17182	-13706	-7287	-390	-1227	2894	-17408	-618	-19539	4995	-28020	-201	-18861	9075	-20624	-223	-17851	11977	-16207	-152	-127	-126	-67	-64	-60	-104	35	-155	12	32	-78	-22	-58	79	-31	-3
0.850000	-201	-1817	-4522	-21846	-43	-13417	-11362	-11833	-98	-15253	-10799	-12585	-187	-17159	-13201	-8059	136	-1220	2779	-17459	-217	-19388	5399	-27877	-174	-18820	9305	-20556	-210	-17732	12099	-16307	-152	-127	-124	-70	-64	-57	-104	80	-153	16	33	-77	-23	-57	79	-31	-1
0.850833	-184	-1788	-4755	-21872	-82	-13794	-10704	-12105	-35	-15313	-10338	-12854	-221	-17137	-12706	-8776	12	-1212	2667	-17531	-439	-19247	5791	-27723	-112	-18780	9518	-20477	-256	-17619	12189	-16397	-150	-122	-119	-64	-59	-55	-105	41	-150	19	35	-75	-16	-56	84	-26	4
0.851667	-161	-1747	-4982	-21895	-162	-14169	-10090	-12370	-24	-15368	-9977	-13124	-132	-17120	-12215	-9406	4	-1213	2553	-17590	-81	-19116	6169	-27537	-129	-18734	9714	-20395	-360	-17514	12250	-16483	-149	-125	-122	-64	-62	-59	-105	45	-148	20	37	-75	-24	-57	81	-27	0
0.852500	-200	-1705	-5192	-21919	-108	-14567	-9535	-12629	-82	-15422	-9704	-13386	35	-17103	-11724	-9962	129	-1213	2441	-17676	251	-18991	6524	-27339	-223	-18683	9890	-20312	-406	-17406	12292	-16575	-151	-125	-121	-74	-61	-57	-104	39	-151	19	33	-75	-23	-56	82	-26	-3
0.853333	-224	-1712	-5389	-21941	3	-14900	-9006	-12863	-15	-15468	-9494	-13623	86	-17074	-11238	-10394	-228	-1222	2337	-17772	11	-18870	6861	-27117	-251	-18625	10062	-20214	-264	-17302	12315	-16639	-149	-125	-121	-66	-65	-56	-105	35	-151	17	35	-68	-14	-59	81	-27	0
0.854167	-211	-1704	-5565	-21956	-86	-15260	-8480	-13074	19	-15519	-9331	-13820	-31	-17044	-10753	-10708	-453	-1230	2239	-17881	612	-18757	7167	-26873	-303	-18551	10223	-20121	-342	-17205	12333	-16706	-147	-125	-119	-64	-64	-59	-104	39	-150	19	36	-77	-26	-59	80	-27	0
0.855000	-195	-1707	-5740	-21977	-41	-15618	-8021	-13254	-55	-15570	-9220	-13966	-55	-17001	-10279	-10903	56	-1239	2151	-18004	1118	-18642	7468	-26601	-316	-18465	10381	-20021	-386	-17099	12347	-16774	-150	-134	-121	-64	-65	-61	-105	39	-152	17	36	-75	-27	-60	81	-28	-3
0.855833	-183	-1753	-5895	-21997	63	-15972	-7538	-13399	-84	-15629	-9077	-14060	56	-16959	-9817	-10982	-254	-1251	2074	-18139	458	-18523	7740	-26308	-287	-18359	10542	-19924	-217	-17003	12366	-16836	-153	-126	-121	-65	-60	-58	-104	37	-151	16	33	-78	-23	-58	79	-30	-4
0.856667	-188	-1745	-6039	-22022	2	-16319	-7060	-13508	-83	-15691	-8951	-14092	51	-16909	-9357	-10959	-196	-1265	2005	-18286	745	-18408	7984	-25989	-274	-18236	10687	-19821	-268	-16888	12389	-16896	-151	-129	-124	-65	-65	-59	-108	35	-151	0	32	-78	-21	-60	80	-29	-1
0.857500	-162	-1780	-6173	-22073	33	-16663	-6566	-13579	-51	-15765	-8799	-14053	73	-16858	-8941	-10846	-148	-1271	1957	-18451	1048	-18279	8216	-25645	-224	-18113	10850	-19718	-325	-16774	12423	-16951	-149	-126	-117	-62	-63	-56	-103	38	-150	18	37	-73	-23	-58	81	-30	0
0.858333	-151	-1817	-6292	-22087	46	-16991	-6058	-13610	-45	-15843	-8613	-13946	155	-16806	-8527	-10683	-154	-1280	1920	-18622	836	-18144	8423	-25287	-195	-17929	11011	-19616	-337	-16656	12496	-17004	-148	-125	-118	-63	-62	-55	-107	39	-153	6	36	-73	-18	-56	84	-29	2
0.859167	-150	-1865	-6430	-22133	6	-17319	-5525	-13606	-59	-15939	-8385	-13776	142	-16762	-8146	-10421	183	-1287	1897	-18808	490	-17994	8615	-24898	-235	-17745	11180	-19517	-307	-16536	12577	-17049	-151	-126	-119	-62	-60	-58	-103	41	-149	20	37	-73	-23	-56	85	-27	5
0.860000	-152	-1920	-6511	-22188	84	-17638	-4972	-13574	-38	-16066	-8114	-13547	104	-16724	-7789	-10142	3	-1291	1888	-19007	72	-17833	8797	-24500	-252	-17543	11348	-19423	-227	-16412	12684	-17091	-149	-126	-121	-65	-62	-56	-107	38	-150	17	32	-76	-24	-59	82	-29	1
0.860833	-146	-1981	-6612	-22256	-19	-17946	-4402	-13518	-122	-16186	-7794	-13272	226	-16701	-7458	-9885	87	-1297	1892	-19222	708	-17654	8973	-24085	-176	-17322	11522	-19330	-241	-16284	12809	-17126	-151	-131	-125	-68	-64	-59	-104	39	-153	12	33	-78	-21	-59	82	-32	-4
0.861667	-161	-2040	-6705	-22330	-29	-18240	-3817	-13444	-231	-16343	-7433	-12977	309	-16690	-7151	-9640	217	-1300	1917	-19435	241	-17458	9136	-23678	-99	-17083	11702	-19243	-210	-16151	12960	-17151	-150	-129	-121	-67	-64	-55	-108	36	-152	17	32	-79	-26	-59	80	-30	-4
0.862500	-182	-2094	-6790	-22417	-40	-18518	-3219	-13356	-153	-16514	-7026	-12628	200	-16690	-6863	-9404	-230	-1301	1951	-19660	-155	-17241	9301	-23262	-119	-16828	11883	-19155	-274	-16008	13135	-17162	-135	-126	-122	-68	-64	-63	-105	38	-150	19	33	-74	-24	-62	80	-32	0
0.863333	-159	-2158	-6866	-22509	-87	-18781	-2631	-13261	-69	-16712	-6587	-12285	127	-16703	-6585	-9230	245	-1295	2001	-19911	482	-17006	9471	-22848	-146	-16562	12067	-19076	-279	-15863	13333	-17161	-153	-131	-121	-68	-64	-58	-105	38	-152	17	33	-81	-26	-60	78	-33	-1
0.864167	-170	-2210	-6936	-22613	-76	-19019	-2048	-13172	-116	-16929	-6123	-11954	102	-16728	-6339	-9124	144	-1295	2061	-20125	-90	-16752	9641	-22444	-146	-16277	12252	-18994	-249	-15713	13550	-17146	-150	-128	-125	-69	-66	-60	-108	35	-151	16	32	-79	-24	-58	82	-42	0
0.865000	-186	-2254	-6996	-22725	6	-19237	-1478	-13088	-238	-17165	-5649	-11656	192	-16760	-6094	-9091	138	-1296	2129	-20357	-88	-16472	9823	-22057	-97	-15997	12431	-18934	-357	-15557	13778	-17127	-153	-132	-125	-66	-64	-62	-111	35	-150	11	33	-79	-22	-61	77	-35	-3
0.865833	-170	-2316	-7049	-22843	13	-19437	-951	-13026	-202	-17410	-5173	-11409	192	-16797	-5850	-9132	74	-1292	2206	-20594	699	-16173	10014	-21688	-82	-15704	12607	-18868	-337	-15395	14026	-17064	-154	-131	-124	-67	-62	-60	-110	34	-155	15	33	-78	-19	-59	81	-33	-1
0.866667	-167	-2313	-7081	-22959	72	-19598	-453	-12980	-96	-17660	-4714	-11225	113	-16834	-5585	-9258	36	-1291	2294	-20832	653	-15860	10218	-21342	-163	-15405	12793	-18814	-253	-15236	14282	-17000	-154	-132	-125	-70	-63	-61	-112	36	-149	16	33	-77	-23	-58	81	-32	-1
0.867500	-151	-2317	-7094	-23083	-28	-19732	-14	-12959	-79	-17909	-4250	-11126	54	-16860	-5349	-9460	-132	-1291	2384	-21070	-51	-15532	10430	-21023	-216	-15108	12950	-18767	-251	-15072	14548	-16902	-153	-129	-126	-68	-65	-61	-108	35	-153	13	29	-76	-22	-56	80	-30	3
0.868333	-145	-2309	-7107	-23203	18	-19831	362	-12965	-47	-18147	-3827	-11115	49	-16872	-5086	-9732	381	-1297	2464	-21301	108	-15198	10656	-20732	-137	-14810	13135	-18729	-346	-14904	14816	-16816	-150	-131	-128	-68	-64	-62	-108	26	-149	11	33	-77	-19	-57	82	-32	-4
0.869167	-125	-2305	-7095	-23323	51	-19898	671	-13003	-147	-18368	-3435	-11210	-64	-16878	-4807	-10076	230	-1304	2575	-21530	-503	-14858	10893	-20477	-115	-14523	13303	-18695	-319	-14738	15087	-16703	-149	-129	-121	-68	-61	-63	-108	35	-154	13	29	-80	-19	-58	79	-36	-4
0.870000	-132	-2244	-7067	-23443	-16	-19919	915	-13063	-186	-18553	-3082	-11390	-204	-16855	-4522	-10469	110	-1318	2672	-21758	-598	-14513	11141	-20252	-167	-14237	13466	-18670	-195	-14569	15355	-16573	-150	-128	-126	-55	-63	-61	-105	38	-152	15	30	-78	-23	-58	81	-31	0
0.870833	-128	-2177	-7012	-23548	1	-19898	1083	-13172	-159	-18686	-2767	-11696	-292	-16802	-4228	-10904	170	-1323	2781	-21977	-555	-14170	11401	-20058	-129	-13977	13629	-18649	-276	-14400	15620	-16435	-147	-126	-120	-63	-61	-60	-108	38	-135	20	35	-74	-22	-59	80	-30	0
0.871667	-126	-2095	-6938	-23652	-66	-19829	1184	-13304	-207	-18763	-2494	-12080	-408	-16720	-3929	-11371	-47	-1339	2883	-22195	-564	-13841	11666	-19896	-110	-13696	13786	-18635	-291	-14233	15884	-16291	-147	-120	-120	-65	-73	-67	-107	40	-146	16	34	-77	-23	-58	84	-31	1
0.872500	-117	-1998	-6843	-23746	-75	-19716	1214	-13465	-142	-18781	-2272	-12553	-576	-16600	-3636	-11861	41	-1356	2985	-22406	-314	-13527	11938	-19770	-132	-13449	13940	-18629	-145	-14067	16139	-16140	-148	-128	-122	-65	-60	-58	-107	39	-150	17	33	-77	-21	-57	82	-33	2
0.873333	-164	-1886	-6724	-23839	-27	-19549	1187	-13655	-136	-18714	-2106	-13091	-576	-16437	-3353	-12374	-9	-1375	3085	-22613	-639	-13231	12207	-19676	-135	-13215	14096	-18630	-218	-13900	16386	-15989	-152	-128	-124	-68	-66	-63	-112	37	-159	13	29	-77	-22	-59	81	-32	-1
0.874167	-211	-1760	-6586	-23918	-62	-19334	1110	-13866	-184	-18556	-1943	-13675	-481	-16230	-3090	-12840	-127	-1389	3192	-22807	-125	-12971	12489	-19600	-166	-12994	14259	-18631	-197	-13737	16628	-15836	-151	-127	-122	-67	-58	-59	-109	41	-151	13	32	-77	-13	-58	82	-31	-3
0.875000	-167	-1611	-6420	-23983	15	-19039	994	-14095	-90	-18306	-1821	-14284	-455	-15977	-2856	-13305	118	-1404	3299	-22998	86	-12703	12767	-19548	-155	-12787	14419	-18629	-87	-13578	16863	-15686	-146	-126	-122	-67	-64	-61	-107	40	-155	17	33	-76	-24	-57	84	-30	-3
0.875833	-197	-1452	-6232	-24050	-41	-18732	849	-14335	-94	-17957	-1734	-14899	-346	-15687	-2654	-13735	-422	-1419	3411	-23176	-292	-12480	13050	-19515	-125	-12602	14579	-18643	-100	-13416	17088	-15545	-149	-130	-124	-67	-61	-59	-108	40	-151	16	36	-75	-21	-56	84	-30	4
0.876667	-143	-1283	-6019	-24108	-52	-18359	688	-14587	-145	-17519	-1670	-15502	-205	-15356	-2497	-14170	16	-1420	3522	-23347	862	-12290	13329	-19500	-122	-12435	14751	-18651	-144	-13254	17308	-15404	-149	-126	-119	-60	-62	-56	-108	43	-152	19	34	-74	-19	-56	86	-27	0
0.877500	-93	-1101	-5796	-24159	-68	-17933	525	-14838	-104	-16991	-1622	-16065	-112	-14981	-2394	-14553	42	-1420	3638	-23484	743	-12132	13601	-19490	-218	-12279	14927	-18658	-151	-13101	17518	-15272	-148	-124	-119	-63	-59	-59	-102	43	-150	21	36	-72	-21	-52	88	-27	-9
0.878333	-125	-907	-5551	-24207	-86	-17468	370	-15087	-55	-16401	-1591	-16586	-121	-14575	-2339	-14904	-57	-1412	3762	-23655	776	-12003	13877	-19493	-306	-12146	15105	-18667	-14	-12947	17731	-15151	-138	-121	-117	-44	-59	-56	-101	42	-148	19	38	-74	-19	-51	88	-26	0
0.879167	-120	-716	-5294	-24254	-169	-16959	237	-15333	11	-15706	-1566	-17038	-253	-14140	-2342	-15222	-132	-1400	3887	-23791	968	-11911	14149	-19504	-300	-12024	15294	-18670	-78	-12803	17913	-15046	-144	-121	-118	-63	-59	-55	-103	44	-146	22	38	-70	-16	-51	95	-25	2
0.880000	-125	-510	-5010	-24296	-99	-16419	132	-15558	13	-14979	-1559	-17418	-276	-13687	-2399	-15508	-161	-1372	4023	-23910	988	-11848	14415	-19515	-306	-11924	15485	-18674	-127	-12669	18095	-14939	-146	-120	-117	-65	-63	-56	-102	44	-147	22	40	-73	-21	-57	87	-26	1
0.880833	-104	-305	-4755	-24348	-193	-15853	69	-15780	98	-14216	-1550	-17715	-274	-13211	-2505	-15771	-528	-1340	4158	-24023	658	-11814	14678	-19532	-300	-11843	15683	-18675	13	-12543	18267	-14863	-149	-125	-118	-65	-66	-55	-107	41	-151	19	57	-73	-22	-56	82	-30	0
0.881667	-85	-97	-4478	-24397	-169	-15267	53	-15974	76	-13442	-1551	-17927	-276	-12734	-2659	-16007	42	-1297	4301	-24116	1359	-11805	14937	-19543	-219	-11774	15884	-18663	7	-12431	18432	-14786	-152	-128	-117	-67	-65	-60	-108	36	-152	19	33	-78	-29	-56	77	-31	-7
0.882500	-153	118	-4207	-24448	-39	-14670	82	-16137	-63	-12674	-1554	-18059	-213	-12244	-2841	-16225	179	-1242	4454	-24181	983	-11820	15199	-19546	-227	-11718	16094	-18660	-52	-12320	18595	-14714	-150	-125	-120	-64	-64	-58	-105	38	-151	18	36	-75	-22	-55	82	-29	3
0.883333	-179	333	-3935	-24497	-74	-14059	179	-16266	0	-11920	-1554	-18112	-181	-11757	-3042	-16426	-153	-1173	4611	-24253	808	-11848	15466	-19544	-173	-11682	16308	-18645	-179	-12222	18747	-14634	-156	-127	-121	-65	-62	-59	-102	40	-148	19	36	-75	-21	-57	82	-30	-3
0.884167	-138	545	-3673	-24554	-122	-13455	314	-16362	45	-11208	-1556	-18102	-214	-11281	-3252	-16612	-121	-1106	4777	-24299	1034	-11892	15726	-19542	-162	-11660	16525	-18628	-218	-12140	18894	-14596	-151	-128	-122	-65	-63	-51	-98	39	-152	15	34	-70	-21	-55	84	-27	1
0.885000	-174	760	-3423	-24612	-58	-12857	509	-16424	-90	-10548	-1559	-18042	-243	-10823	-3460	-16808	-145	-1024	4942	-24331	859	-11951	15993	-19527	-243	-11656	16750	-18605	-186	-12070	19027	-14545	-151	-125	-120	-65	-62	-56	-102	40	-151	19	35	-74	-22	-53	81	-30	-5
0.885833	-184	965	-3186	-24674	46	-12278	743	-16452	-55	-9957	-1564	-17946	-120	-10393	-3655	-16988	33	-939	5108	-24348	811	-12016	16263	-19513	-191	-11673	16970	-18571	-356	-12016	19156	-14498	-155	-126	-121	-62	-64	-83	-104	38	-154	17	36	-76	-22	-56	84	-30	0
0.886667	-165	1160	-2971	-24739	-41	-11725	1012	-16443	106	-9445	-1563	-17824	-174	-9989	-3822	-17180	-109	-848	5275	-24356	657	-12089	16535	-19491	-152	-11704	17195	-18536	-407	-11974	19275	-14454	-149	-128	-122	-67	-61	-58	-103	41	-147	18	35	-77	-21	-58	84	-28	-3
0.887500	-176	1354	-2768	-24809	-142	-11201	1311	-16393	26	-9017	-1563	-17703	-255	-9625	-3944	-17365	-317	-754	5441	-24350	889	-12171	16809	-19468	-165	-11759	17412	-18495	-359	-11952	19384	-14412	-150	-126	-119	-66	-65	-59	-107	40	-150	16	35	-80	-22	-57	82	-29	1
0.888333	-141	1534	-2585	-24880	-56	-10717	1629	-16316	50	-8665	-1555	-17591	-107	-9288	-4018	-17557	229	-666	5600	-24344	877	-12251	17087	-19437	-125	-11832	17636	-18451	-279	-11938	19486	-14366	-151	-128	-122	-68	-62	-58	-104	39	-151	18	33	-75	-21	-59	80	-31	0
0.889167	-119	1700	-2427	-24949	-33	-10272	1957	-16207	114	-8402	-1543	-17505	-38	-9005	-4036	-17756	-503	-580	5754	-24324	-301	-12337	17365	-19408	-221	-11931	17848	-18405	-186	-11946	19580	-14328	-152	-128	-125	-67	-64	-61	-105	35	-152	16	32	-80	-26	-60	79	-32	0
0.890000	-129	1852	-2285	-25027	-21	-9867	2292	-16071	68	-8213	-1521	-17454	-68	-8748	-3995	-17941	-360	-497	5899	-24300	680	-12424	17648	-19382	-242	-12044	18059	-18342	-191	-11961	19662	-14288	-152	-131	-125	-69	-66	-65	-113	34	-152	15	30	-81	-25	-62	79	-33	0
0.890833	-119	1993	-2159	-25086	32	-9505	2612	-15902	28	-8093	-1481	-17447	-114	-8544	-3887	-18119	-84	-412	6039	-24267	529	-12503	17945	-19343	-217	-12174	18272	-18286	-170	-11979	19744	-14239	-148	-130	-127	-65	-63	-60	-109	38	-150	19	34	-78	-22	-58	80	-31	0
0.891667	-127	2118	-2049	-25141	-19	-9190	2926	-15718	-31	-8023	-1427	-17488	-111	-8382	-3711	-18301	-245	-336	6168	-24236	421	-12588	18235	-19310	-255	-12323	18465	-18226	-164	-12017	19811	-14186	-147	-133	-121	-67	-64	-62	-108	39	-153	16	32	-78	-21	-58	82	-31	-6
0.892500	-166	2218	-1963	-25191	-194	-8921	3207	-15524	40	-8010	-1361	-17582	-125	-8255	-3484	-18476	-286	-269	6293	-24202	544	-12672	18530	-19271	-275	-12484	18664	-18158	-181	-12057	19868	-14133	-151	-128	-119	-68	-62	-62	-108	38	-151	21	33	-76	-22	-53	78	-32	-3
0.893333	-141	2301	-1883	-25227	-110	-8697	3460	-15301	97	-8071	-1279	-17731	-100	-8176	-3200	-18631	-298	-206	6407	-24163	428	-12760	18823	-19233	-241	-12659	18852	-18090	-81	-12106	19917	-14067	-131	-129	-120	-68	-62	-61	-107	35	-151	13	32	-76	-19	-59	81	-30	2
0.894167	-113	2366	-1817	-25254	-70	-8516	3679	-15104	15	-8064	-1171	-17910	-147	-8128	-2877	-18779	-549	-146	6519	-24127	-348	-12848	19119	-19184	-315	-12842	19029	-18015	49	-12161	19954	-13996	-150	-132	-125	-74	-60	-63	-108	37	-146	17	34	-77	-21	-61	81	-31	0
0.895000	-141	2411	-1763	-25263	-91	-8377	3864	-14891	-112	-8110	-1050	-18168	-74	-8113	-2520	-18902	-233	-86	6622	-24087	398	-12943	19419	-19134	-321	-13030	19201	-17941	-59	-12224	19986	-13909	-151	-130	-122	-70	-62	-60	-108	38	-151	17	30	-81	-21	-59	78	-32	0
0.895833	-150	2434	-1717	-25255	-53	-8269	4007	-14663	-46	-8148	-908	-18441	52	-8121	-2140	-19003	-76	-36	6726	-24043	332	-13037	19709	-19076	-288	-13212	19358	-17861	-47	-12286	20003	-13815	-149	-120	-126	-69	-63	-61	-109	38	-151	13	34	-77	-19	-59	81	-32	-3
0.896667	-132	2446	-1700	-25225	-11	-8197	4116	-14482	70	-8180	-751	-18733	-70	-8150	-1757	-19076	-204	20	6834	-23995	-225	-13137	20004	-19003	-301	-13393	19508	-17780	106	-12351	20015	-13706	-149	-132	-120	-65	-60	-59	-107	39	-148	18	34	-79	-22	-59	81	-31	0
0.897500	-141	2438	-1635	-25177	0	-8152	4184	-14299	18	-8187	-577	-19041	-143	-8200	-1375	-19127	-17	75	6944	-23946	9	-13240	20291	-18926	-141	-13559	19653	-17695	226	-12418	20013	-13586	-148	-130	-119	-67	-64	-59	-105	39	-152	18	33	-76	-22	-58	80	-31	4
0.898333	-188	2414	-1593	-25110	-36	-8130	4219	-14124	-13	-8173	-395	-19350	40	-8255	-1009	-19143	-239	135	7057	-23891	-47	-13344	20576	-18829	-124	-13720	19775	-17608	249	-12491	19998	-13450	-153	-131	-118	-66	-62	-63	-110	39	-152	16	34	-79	-24	-62	74	-32	-3
0.899167	-178	2373	-1552	-25025	-55	-8128	4222	-13976	42	-8127	-204	-19649	166	-8312	-660	-19134	-119	202	7177	-23829	-82	-13449	20856	-18729	-182	-13860	19890	-17517	368	-12553	19979	-13296	-152	-127	-118	-64	-61	-45	-117	39	-150	20	39	-74	-19	-56	80	-31	2
0.900000	-132	2325	-1504	-24918	-79	-8134	4208	-13845	35	-8051	-16	-19915	115	-8367	-365	-19080	44	281	7304	-23764	-289	-13554	21131	-18612	-127	-13981	20015	-17434	674	-12631	19943	-13134	-149	-130	-121	-68	-64	-60	-107	39	-151	17	35	-78	-23	-57	81	-31	0
0.900833	-145	2268	-1452	-24800	-96	-8151	4167	-13733	-47	-7949	163	-20158	104	-8417	-100	-18998	-345	364	7434	-23695	-251	-13657	21396	-18488	-194	-14089	20060	-17345	628	-12702	19898	-12957	-151	-132	-120	-63	-64	-63	-110	36	-152	15	35	-77	-22	-58	81	-32	-1
0.901667	-149	2196	-1389	-24669	-93	-8163	4121	-13655	-120	-7825	333	-20355	103	-8455	112	-18881	95	459	7576	-23620	69	-13753	21658	-18344	-194	-14173	20120	-17256	450	-12773	19843	-12771	-153	-131	-121	-67	-63	-61	-107	37	-152	16	36	-75	-24	-58	78	-32	-4
0.902500	-115	2118	-1317	-24530	-55	-8185	4057	-13600	-28	-7683	483	-20507	36	-8481	273	-18703	-33	570	7722	-23541	-1282	-13843	21910	-18201	-147	-14237	20160	-17168	450	-12846	19781	-12566	-151	-129	-121	-68	-66	-60	-109	39	-164	3	32	-76	-23	-51	81	-30	0
0.903333	-132	2034	-1239	-24388	-60	-8185	3985	-13566	-49	-7528	610	-20607	-1	-8485	380	-18532	-156	685	7872	-23461	-613	-13921	22147	-18046	-191	-14282	20181	-17076	339	-12925	19719	-12360	-150	-129	-120	-66	-65	-59	-110	41	-149	18	34	-75	-22	-59	78	-29	-3
0.904167	-125	1949	-1142	-24247	-110	-8199	3931	-13564	-100	-7353	708	-20654	-58	-8476	431	-18306	-8	820	8024	-23377	-418	-13985	22372	-17885	-230	-14305	20176	-16995	345	-13004	19627	-12140	-147	-132	-121	-68	-63	-61	-105	40	-152	17	33	-75	-18	-57	81	-28	3
0.905000	-155	1858	-1042	-24110	-36	-8193	3871	-13584	-32	-7215	775	-20643	-84	-8450	429	-18047	-91	959	8177	-23293	-717	-14036	22579	-17717	-223	-14308	20152	-16909	205	-13084	19539	-11923	-147	-128	-124	-66	-60	-56	-105	41	-152	18	36	-72	-26	-57	79	-41	0
0.905833	-196	1767	-925	-23986	-40	-8179	3814	-13634	-104	-7085	804	-20577	-47	-8413	372	-17763	17	1108	8331	-23206	-732	-14068	22763	-17558	-245	-14294	20103	-16828	-9	-13166	19437	-11695	-153	-128	-118	-65	-63	-59	-104	40	-154	17	36	-76	-24	-59	82	-26	-1
0.906667	-202	1684	-805	-23875	-15	-8159	3759	-13697	-134	-6948	798	-20459	-79	-8363	268	-17444	90	1261	8483	-23126	-560	-14084	22921	-17396	-183	-14266	20021	-16748	30	-13253	19334	-11468	-152	-128	-119	-69	-66	-63	-109	38	-152	18	36	-78	-24	-59	80	-27	0
0.907500	-203	1593	-679	-23782	-132	-8128	3710	-13790	-64	-6851	757	-20295	-103	-8305	115	-17107	-203	1419	8634	-23045	-1135	-14072	23064	-17237	-121	-14220	19951	-16669	-50	-13337	19226	-11242	-149	-127	-118	-66	-63	-60	-92	40	-153	17	37	-74	-24	-58	77	-29	0
0.908333	-189	1508	-548	-23709	-193	-8088	3666	-13900	0	-6778	688	-20078	-27	-8238	-63	-16751	-75	1578	8782	-22974	-445	-14046	23166	-17096	-80	-14159	19844	-16590	-182	-13422	19108	-11015	-150	-126	-120	-67	-64	-64	-109	37	-150	17	36	-76	-23	-61	80	-28	-1
0.909167	-182	1432	-411	-23657	-57	-8042	3620	-14030	1	-6740	583	-19821	-145	-8178	-285	-16372	329	1735	8923	-22906	-228	-13992	23242	-16948	-60	-14087	19723	-16512	-269	-13508	18990	-10794	-151	-126	-121	-66	-67	-61	-105	62	-147	18	37	-77	-23	-58	78	-32	-1
0.910000	-146	1356	-279	-23628	-118	-7995	3571	-14175	4	-6734	458	-19535	-206	-8118	-524	-15989	3	1888	9071	-22845	-791	-13914	23282	-16818	-84	-13997	19587	-16438	-492	-13584	18872	-10571	-151	-126	-118	-65	-65	-58	-102	39	-153	20	39	-74	-22	-44	84	-29	0
0.910833	-159	1294	-148	-23621	-145	-7942	3505	-14335	9	-6764	322	-19214	-196	-8065	-784	-15603	-64	2034	9198	-22785	-455	-13811	23291	-16695	-198	-13904	19447	-16354	-510	-13659	18757	-10368	-151	-122	-116	-59	-60	-56	-101	40	-150	22	39	-70	-18	-51	84	-29	-3
0.911667	-152	1240	-27	-23637	-108	-7897	3461	-14508	-64	-6822	149	-18872	-303	-8028	-1063	-15207	-26	2169	9322	-22741	-361	-13689	23256	-16586	-264	-13800	19285	-16275	-499	-13731	18623	-10143	-149	-125	-116	-60	-63	-56	-102	39	-149	16	38	-69	-19	-50	86	-21	0
0.912500	-186	1183	86	-23676	-101	-7858	3383	-14688	-110	-6916	-24	-18502	-306	-8008	-1352	-14821	28	2292	9438	-22704	-182	-13555	23181	-16491	-129	-13683	19127	-16196	-556	-13796	18495	-9938	-148	-125	-120	-63	-60	-61	-103	41	-151	22	35	-69	-23	-51	85	-28	0
0.913333	-194	1143	191	-23736	-101	-7823	3291	-14864	-184	-7035	-208	-18145	-207	-8007	-1645	-14446	200	2397	9554	-22671	-64	-13404	23066	-16408	-21	-13581	18957	-16113	-610	-13854	18366	-9741	-145	-122	-116	-63	-60	-55	-102	39	-149	21	39	-74	-22	-50	84	-26	3
0.914167	-151	1107	282	-23802	-85	-7803	3177	-15070	-149	-7170	-397	-17769	-176	-8025	-1939	-14085	-193	2485	9656	-22653	-223	-13243	22909	-16340	-47	-13431	18790	-16028	-651	-13894	18237	-9546	-150	-126	-134	-51	-64	-58	-90	41	-150	22	39	-73	-24	-51	85	-28	0
0.915000	-130	1079	363	-23883	-63	-7796	3042	-15270	-34	-7322	-585	-17387	-207	-8069	-2229	-13740	45	2559	9751	-22639	506	-13070	22709	-16285	-59	-13301	18613	-15946	-581	-13924	18102	-9366	-153	-126	-120	-68	-65	-60	-105	37	-151	17	34	-79	-27	-56	81	-32	-3
0.915833	-146	1052	426	-23978	-8	-7809	2880	-15465	20	-7485	-769	-17006	-196	-8126	-2512	-13418	143	2613	9835	-22628	-119	-12893	22470	-16239	7	-13163	18444	-15851	-546	-13935	17967	-9189	-154	-125	-119	-69	-68	-61	-105	38	-152	18	37	-74	-24	-52	84	-30	0
0.916667	-184	1057	484	-24063	-108	-7806	2700	-15653	74	-7638	-947	-16626	-215	-8198	-2786	-13113	-214	2652	9913	-22621	242	-12710	22202	-16193	0	-13026	18269	-15756	-649	-13930	17846	-9022	-149	-125	-118	-63	-62	-56	-107	40	-150	19	40	-74	-21	-55	80	-30	1
0.917500	-152	1035	526	-24157	-33	-7833	2492	-15837	35	-7786	-1121	-16263	-203	-8264	-3050	-12830	235	2672	9983	-22622	838	-12533	21896	-16180	15	-12892	18101	-15658	-623	-13908	17725	-8857	-148	-126	-118	-65	-62	-57	-107	39	-153	21	40	-73	-21	-53	87	-27	4
0.918333	-167	1027	558	-24245	85	-7866	2268	-16008	-38	-7934	-1293	-15885	-224	-8387	-3300	-12574	-149	2677	10041	-22626	329	-12344	21566	-16162	54	-12747	17932	-15558	-577	-13871	17598	-8706	-148	-122	-117	-66	-58	-55	-101	44	-148	22	38	-75	-21	-53	84	-29	1
0.919167	-194	1024	576	-24333	22	-7909	2018	-16168	-55	-8064	-1463	-15516	-291	-8484	-3538	-12340	-291	2667	10085	-22636	277	-12182	21206	-16153	-88	-12628	17764	-15450	-736	-13812	17484	-8565	-147	-132	-119	-65	-60	-58	-109	43	-148	19	39	-73	-21	-53	87	-26	-1
0.920000	-168	1021	585	-24409	41	-7951	1752	-16305	-103	-8173	-1632	-15183	-350	-8592	-3762	-12132	-102	2639	10122	-22652	544	-12015	20831	-16151	-108	-12508	17598	-15340	-827	-13740	17368	-8433	-153	-128	-118	-61	-61	-56	-103	40	-152	21	38	-74	-22	-55	85	-30	-4
0.920833	-170	1018	587	-24482	0	-8000	1480	-16426	-220	-8255	-1805	-14851	-311	-8690	-3969	-11942	-326	2606	10152	-22672	60	-11857	20435	-16155	-6	-12393	17440	-15231	-712	-13657	17255	-8311	-149	-126	-120	-62	-64	-58	-107	40	-151	17	33	-76	-24	-57	84	-29	-1
0.921667	-188	1008	577	-24546	-166	-8045	1184	-16516	-258	-8308	-1980	-14529	-398	-8774	-4162	-11772	-256	2567	10167	-22695	268	-11705	20035	-16161	-57	-12285	17285	-15112	-599	-13561	17154	-8197	-150	-132	-120	-69	-59	-57	-103	41	-150	17	34	-76	-22	-59	86	-46	-5
0.922500	-150	1002	567	-24597	-121	-8086	895	-16581	-234	-8337	-2160	-14215	-403	-8841	-4340	-11615	539	2522	10190	-22723	682	-11562	19630	-16167	-161	-12189	17131	-14993	-604	-13451	17056	-8096	-152	-129	-120	-65	-51	-57	-99	43	-153	17	30	-69	-23	-57	82	-30	-5
0.923333	-132	975	554	-24646	-113	-8112	605	-16613	-232	-8340	-2346	-13916	-318	-8884	-4508	-11474	198	2472	10198	-22756	26	-11423	19226	-16184	-135	-12098	16976	-14864	-596	-13337	16966	-8007	-154	-130	-125	-72	-67	-61	-109	37	-154	16	33	-78	-25	-64	79	-32	-4
0.924167	-151	956	538	-24686	-58	-8127	321	-16612	-275	-8310	-2541	-13634	-361	-8903	-4656	-11339	-55	2426	10209	-22787	59	-11290	18832	-16190	-102	-12015	16850	-14730	-551	-13219	16894	-7917	-148	-129	-121	-67	-52	-60	-104	40	-152	17	32	-79	-23	-59	82	-28	0
0.925000	-154	928	523	-24722	-28	-8126	55	-16567	-288	-8251	-2737	-13354	-349	-8897	-4792	-11209	29	2383	10218	-22823	-7	-11166	18443	-16201	-109	-11936	16722	-14590	-662	-13098	16822	-7850	-151	-128	-121	-66	-65	-62	-107	40	-152	26	35	-94	-24	-61	84	-28	0
0.925833	-159	885	510	-24753	-80	-8106	-201	-16491	-262	-8174	-2944	-13094	-197	-8858	-4922	-11091	131	2340	10225	-22862	-158	-11038	18066	-16211	-92	-11865	16595	-14445	-550	-12980	16758	-7794	-152	-128	-121	-67	-72	-62	-109	38	-151	19	32	-77	-23	-61	79	-30	0
0.926667	-131	835	500	-24787	-160	-8071	-437	-16374	-258	-8076	-3158	-12850	-160	-8790	-5038	-10968	213	2294	10239	-22904	-159	-10918	17711	-16218	-130	-11802	16478	-14294	-443	-12865	16713	-7745	-150	-128	-119	-67	-65	-59	-105	36	-152	17	35	-77	-24	-59	81	-29	0
0.927500	-120	771	493	-24817	-119	-8019	-649	-16223	-377	-7965	-3373	-12625	-189	-8692	-5153	-10854	-128	2254	10258	-22948	-372	-10798	17372	-16225	-143	-11739	16364	-14142	-376	-12758	16663	-7712	-149	-130	-118	-66	-61	-59	-111	38	-152	12	32	-78	-23	-58	79	-30	-5
0.928333	-152	694	493	-24856	-147	-7951	-842	-16035	-318	-7841	-3595	-12414	-300	-8573	-5261	-10730	96	2214	10283	-22989	130	-10686	17054	-16233	-118	-11683	16257	-13983	-301	-12661	16627	-7689	-152	-129	-122	-68	-62	-60	-107	36	-154	13	33	-77	-23	-64	80	-43	-4
0.929167	-147	610	503	-24896	-125	-7867	-1012	-15811	-249	-7698	-3817	-12222	-116	-8431	-5365	-10619	155	2174	10317	-23033	-615	-10573	16751	-16237	-194	-11618	16157	-13823	-243	-12577	16595	-7673	-152	-139	-126	-67	-61	-63	-107	36	-154	12	30	-78	-23	-63	80	-31	-4
0.930000	-166	519	519	-24939	-191	-7775	-1161	-15559	-388	-7568	-4030	-12047	-187	-8272	-5470	-10494	-734	2136	10372	-23072	-867	-10466	16472	-16237	-223	-11557	16058	-13658	-229	-12506	16573	-7676	-148	-127	-121	-66	-63	-61	-107	36	-151	16	26	-79	-23	-60	77	-30	0
0.930833	-155	416	546	-24990	-129	-7670	-1282	-15274	-319	-7432	-4232	-11893	-379	-8091	-5573	-10375	-298	2097	10410	-23110	-6	-10355	16212	-16233	-184	-11486	15965	-13484	-215	-12441	16550	-7683	-147	-128	-122	-65	-64	-57	-105	38	-150	19	34	-75	-18	-60	81	-29	1
0.931667	-158	308	586	-25044	-64	-7556	-1386	-14973	-280	-7292	-4428	-11761	-353	-7907	-5680	-10257	-345	2057	10468	-23147	-578	-10250	15972	-16235	-213	-11420	15871	-13327	-195	-12397	16528	-7704	-152	-129	-125	-68	-68	-62	-111	35	-153	15	28	-79	-22	-61	79	-31	-1
0.932500	-160	193	628	-25102	-57	-7444	-1483	-14657	-336	-7161	-4610	-11649	-283	-7720	-5771	-10143	-285	2008	10534	-23177	-560	-10143	15743	-16231	-155	-11344	15787	-13158	-100	-12358	16508	-7724	-150	-128	-122	-68	-64	-61	-124	37	-151	17	32	-77	-22	-61	81	-30	-1
0.933333	-136	78	684	-25149	-27	-7328	-1556	-14322	-374	-7037	-4772	-11554	-249	-7531	-5897	-10032	-255	1961	10605	-23202	-376	-10040	15536	-16229	-116	-11244	15697	-12992	-62	-12320	16483	-7752	-146	-125	-122	-69	-62	-62	-108	38	-149	19	29	-77	-23	-61	80	-30	-14
0.934167	-144	-33	752	-25214	-55	-7215	-1629	-13980	-396	-6921	-4919	-11481	-255	-7336	-6003	-9929	-469	1905	10679	-23223	-703	-9935	15336	-16224	-245	-11165	15608	-12825	-112	-12297	16457	-7776	-122	-126	-120	-61	-62	-61	-111	36	-150	19	32	-76	-22	-58	80	-31	0
0.935000	-191	-142	821	-25265	-146	-7105	-1696	-13643	-365	-6815	-5054	-11427	-150	-7160	-6121	-9840	-689	1848	10750	-23237	-844	-9828	15148	-16219	-263	-11070	15517	-12660	-134	-12277	16423	-7801	-147	-128	-122	-68	-63	-62	-107	39	-150	17	35	-76	-22	-62	79	-30	-1
0.935833	-169	-247	900	-25315	-72	-7009	-1771	-13306	-376	-6722	-5171	-11392	-114	-6990	-6209	-9754	16	1787	10817	-23242	-203	-9723	14971	-16216	-156	-10964	15420	-12501	-167	-12248	16368	-7820	-148	-134	-122	-68	-60	-62	-107	35	-152	17	36	-77	-24	-60	81	-28	1
0.936667	-154	-341	974	-25358	-35	-6917	-1843	-12977	-352	-6638	-5265	-11371	-335	-6831	-6301	-9683	-94	1725	10881	-23245	-712	-9610	14803	-16212	-211	-10851	15323	-12346	-66	-12216	16334	-7831	-150	-125	-122	-67	-63	-58	-103	40	-146	18	30	-75	-19	-78	91	-30	1
0.937500	-149	-425	1051	-25393	-38	-6833	-1927	-12667	-354	-6562	-5351	-11356	-326	-6676	-6387	-9623	-329	1660	10938	-23237	-697	-9500	14640	-16207	-281	-10736	15218	-12194	-83	-12181	16278	-7830	-145	-124	-117	-66	-61	-73	-103	36	-152	17	36	-72	-18	-55	85	-30	1
0.938333	-92	-501	1125	-25414	-22	-6756	-2021	-12368	-335	-6495	-5423	-11364	-279	-6543	-6464	-9576	-145	1596	10978	-23232	-518	-9384	14485	-16202	-252	-10608	15108	-12051	-90	-12136	16216	-7815	-145	-127	-121	-69	-59	-56	-101	42	-148	19	36	-77	-16	-53	84	-28	-1
0.939167	-119	-564	1198	-25429	-16	-6692	-2133	-12091	-220	-6437	-5488	-11368	-174	-6420	-6531	-9543	-247	1533	11012	-23221	-599	-9271	14329	-16199	-272	-10485	14987	-11907	-79	-12081	16138	-7786	-148	-127	-115	-65	-60	-51	-102	43	-152	18	35	-76	-18	-53	86	-26	0
0.940000	-145	-617	1260	-25427	2	-6638	-2263	-11846	-260	-6384	-5545	-11401	-74	-6313	-6587	-9528	-51	1471	11023	-23209	-561	-9150	14164	-16199	-355	-10359	14861	-11773	-112	-12018	16046	-7747	-151	-129	-121	-70	-67	-59	-108	39	-155	-17	32	-75	-22	-58	82	-31	-3
0.940833	-169	-659	1314	-25401	-23	-6591	-2404	-11618	-242	-6338	-5595	-11432	19	-6217	-6631	-9525	36	1418	11029	-23189	-892	-9030	14010	-16191	-363	-10221	14725	-11648	-29	-11943	15949	-7681	-152	-127	-121	-70	-63	-63	-107	39	-151	16	32	-77	-28	-60	82	-28	-4
0.941667	-174	-689	1365	-25376	-79	-6546	-2558	-11424	-207	-6291	-5642	-11464	11	-6128	-6659	-9525	-131	1369	11018	-23173	-402	-8906	13854	-16184	-286	-10095	14584	-11509	-118	-11855	15845	-7617	-151	-128	-126	-69	-65	-62	-108	38	-151	13	33	-76	-24	-58	82	-26	-1
0.942500	-132	-707	1405	-25325	-9	-6504	-2722	-11245	-246	-6245	-5688	-11497	-77	-6045	-6677	-9535	170	1327	10998	-23147	-591	-8778	13704	-16176	-215	-9967	14435	-11374	-98	-11756	15727	-7531	-149	-128	-122	-68	-62	-56	-105	43	-146	17	34	-74	-23	-59	79	-30	-1
0.943333	-121	-720	1438	-25269	-82	-6466	-2895	-11100	-237	-6196	-5735	-11531	8	-5970	-6680	-9557	-447	1296	10964	-23118	-1353	-8652	13547	-16164	-176	-9843	14271	-11241	5	-11650	15606	-7429	-150	-128	-122	-66	-65	-59	-108	39	-152	17	34	-75	-26	-56	84	-33	-4
0.944167	-136	-731	1459	-25184	-51	-6420	-3072	-10972	-204	-6149	-5789	-11563	156	-5902	-6675	-9581	-162	1268	10919	-23094	-227	-8523	13389	-16148	-156	-9721	14111	-11107	-27	-11537	15457	-7342	-151	-129	-119	-93	-63	-57	-104	41	-151	17	36	-72	-22	-59	85	-30	0
0.945000	-126	-737	1467	-25097	-88	-6389	-3253	-10875	-211	-6103	-5846	-11593	132	-5837	-6660	-9608	-74	1253	10868	-23068	-690	-8398	13228	-16129	-131	-9607	13945	-10975	-114	-11421	15345	-7199	-146	-126	-120	-66	-62	-57	-93	38	-149	16	35	-73	-16	-57	81	-28	0
0.945833	-137	-745	1464	-24995	-68	-6347	-3431	-10792	-240	-6045	-5901	-11625	230	-5781	-6643	-9639	-12	1233	10817	-23039	-806	-8279	13068	-16103	-193	-9498	13769	-10840	-25	-11309	15208	-7079	-167	-127	-121	-68	-66	-55	-103	39	-152	16	37	-76	-23	-55	85	-27	-4
0.946667	-152	-755	1451	-24884	-67	-6307	-3597	-10730	-205	-6008	-5963	-11652	260	-5725	-6624	-9671	49	1213	10758	-23005	-690	-8159	12913	-16075	-299	-9398	13590	-10700	47	-11193	15063	-6949	-150	-126	-119	-66	-63	-55	-103	41	-153	16	36	-74	-19	-59	84	-25	0
0.947500	-102	-770	1428	-24765	11	-6263	-3758	-10688	-126	-5958	-6016	-11679	110	-5671	-6603	-9709	68	1216	10704	-22975	-752	-8052	12740	-16038	-298	-9307	13411	-10564	-77	-11081	14911	-6802	-150	-129	-121	-68	-62	-66	-105	39	-150	18	34	-75	-21	-56	84	-26	-4
0.948333	-90	-786	1393	-24640	-84	-6234	-3902	-10658	-121	-5920	-6102	-11700	66	-5627	-6590	-9741	-303	1212	10651	-22935	-1045	-7957	12572	-15997	-303	-9229	13227	-10427	-10	-10973	14758	-6707	-154	-130	-125	-70	-64	-60	-110	36	-156	13	32	-79	-25	-61	80	-36	-4
0.949167	-144	-810	1347	-24508	-94	-6201	-4022	-10643	-49	-5881	-6167	-11721	-65	-5581	-6579	-9776	-36	1207	10609	-22906	-359	-7863	12403	-15945	-169	-9150	13047	-10281	-9	-10864	14603	-6595	-153	-127	-122	-73	-68	-60	-105	37	-156	16	34	-75	-23	-60	80	-31	-3
0.950000	-156	-833	1296	-24370	-42	-6168	-4139	-10633	-59	-5847	-6230	-11736	19	-5540	-6574	-9806	-101	1198	10575	-22863	-656	-7781	12229	-15888	-230	-9082	12869	-10137	-17	-10777	14442	-6484	-150	-128	-122	-68	-65	-62	-107	38	-153	32	34	-68	-28	-70	79	-28	-3
0.950833	-144	-861	1243	-24223	-38	-6141	-4225	-10625	-91	-5813	-6293	-11746	-11	-5504	-6573	-9833	-361	1189	10552	-22818	-634	-7711	12059	-15819	-326	-9036	12696	-9990	-125	-10682	14281	-6379	-147	-126	-119	-66	-63	-62	-104	40	-149	19	36	-76	-18	-58	86	-27	0
0.951667	-172	-895	1178	-24071	0	-6115	-4290	-10627	-69	-5786	-6355	-11757	-193	-5472	-6590	-9864	-167	1171	10537	-22769	-311	-7636	11885	-15750	-262	-8974	12524	-9850	-154	-10596	14109	-6293	-148	-127	-119	-66	-59	-59	-105	39	-149	19	32	-74	-13	-57	79	-31	0
0.952500	-162	-929	1104	-23921	-41	-6107	-4340	-10636	-59	-5773	-6409	-11768	-19	-5447	-6612	-9892	-93	1141	10529	-22720	-463	-7605	11706	-15669	-302	-8935	12355	-9711	4	-10514	13937	-6214	-149	-126	-119	-66	-74	-60	-108	36	-153	18	34	-76	-22	-58	84	-30	-3
0.953333	-115	-972	1040	-23761	-92	-6104	-4370	-10645	-15	-5763	-6472	-11778	96	-5434	-6643	-9916	6	1103	10528	-22662	-266	-7572	11532	-15592	-299	-8908	12189	-9578	-113	-10436	13760	-6146	-152	-127	-121	-67	-61	-58	-104	39	-151	17	35	-77	-16	-55	81	-32	-5
0.954167	-165	-1020	955	-23603	-27	-6104	-4385	-10660	-97	-5763	-6528	-11793	-33	-5422	-6677	-9938	33	1058	10533	-22601	-338	-7549	11353	-15493	-258	-8875	12024	-9450	-216	-10359	13579	-6089	-149	-139	-120	-65	-62	-57	-110	38	-152	18	34	-77	-21	-58	80	-29	-1
0.955000	-181	-1064	877	-23443	6	-6127	-4388	-10676	-146	-5765	-6574	-11808	11	-5421	-6721	-9957	-298	995	10535	-22539	-134	-7534	11177	-15392	-232	-8855	11861	-9331	-122	-10288	13395	-6040	-151	-128	-121	-66	-61	-59	-107	40	-153	15	33	-76	-23	-59	80	-34	-5
0.955833	-154	-1114	797	-23264	24	-6159	-4387	-10692	-108	-5773	-6618	-11825	128	-5429	-6767	-9971	62	932	10542	-22473	40	-7535	11000	-15294	-141	-8836	11715	-9223	-178	-10215	13205	-5998	-148	-128	-122	-67	-64	-60	-107	37	-152	13	30	-80	-19	-58	79	-33	0
0.956667	-143	-1168	719	-23103	-80	-6194	-4374	-10711	-128	-5787	-6658	-11848	-34	-5442	-6831	-10002	-356	849	10543	-22421	-848	-7541	10829	-15188	-162	-8831	11534	-9124	-185	-10140	13009	-5966	-151	-132	-127	-69	-65	-62	-110	36	-132	12	30	-78	-27	-58	79	-31	-5
0.957500	-148	-1222	645	-22920	-137	-6244	-4365	-10709	-147	-5808	-6700	-11872	-181	-5461	-6850	-9979	-78	761	10544	-22333	285	-7557	10667	-15079	-224	-8826	11372	-9036	-189	-10059	12818	-5933	-124	-117	-124	-68	-62	-59	-108	40	-152	16	35	-79	-23	-58	82	-31	-1
0.958333	-147	-1279	583	-22748	-153	-6297	-4354	-10752	-74	-5818	-6730	-11896	-247	-5488	-6884	-9967	172	666	10537	-22267	-29	-7582	10510	-14974	-271	-8820	11202	-8960	-287	-9981	12618	-5911	-148	-130	-122	-70	-59	-61	-108	39	-148	6	34	-79	-16	-75	82	-30	0
0.959167	-118	-1337	526	-22573	-81	-6354	-4355	-10776	5	-5838	-6757	-11925	-206	-5520	-6914	-9949	-38	561	10523	-22189	-115	-7611	10358	-14862	-259	-8819	11041	-8896	-301	-9904	12424	-5889	-152	-127	-120	-67	-61	-61	-104	41	-147	18	33	-77	-23	-58	84	-30	1
0.960000	-92	-1397	473	-22389	-97	-6420	-4345	-10810	-15	-5856	-6783	-11964	-180	-5560	-6934	-9917	-156	451	10495	-22118	334	-7648	10216	-14757	-247	-8822	10866	-8846	-305	-9822	12230	-5873	-149	-126	-122	-69	-64	-60	-108	44	-148	18	30	-78	-23	-60	82	-32	1
0.960833	-126	-1463	433	-22207	-42	-6487	-4350	-10849	-79	-5877	-6805	-11988	-122	-5597	-6947	-9871	-95	331	10455	-22045	408	-7691	10081	-14657	-247	-8828	10687	-8809	-400	-9747	12037	-5860	-148	-130	-122	-70	-63	-60	-109	39	-152	11	33	-78	-23	-62	76	-34	-3
0.961667	-139	-1527	403	-22024	-50	-6552	-4365	-10892	-59	-5901	-6819	-12016	-187	-5631	-6947	-9813	-529	209	10410	-21974	-346	-7741	9961	-14560	-160	-8831	10516	-8783	-311	-9671	11849	-5845	-150	-128	-121	-69	-65	-61	-111	22	-153	13	25	-79	-24	-61	81	-30	0
0.962500	-112	-1592	389	-21845	-99	-6612	-4379	-10951	33	-5922	-6826	-12040	-296	-5687	-6932	-9740	-178	86	10358	-21903	590	-7789	9856	-14464	-72	-8836	10343	-8768	-263	-9615	11663	-5830	-152	-128	-129	-70	-63	-60	-109	37	-150	17	30	-81	-23	-60	79	-32	0
0.963333	-125	-1657	386	-21668	-115	-6660	-4401	-11015	121	-5948	-6825	-12061	-197	-5730	-6905	-9645	253	-39	10300	-21834	749	-7841	9759	-14375	-81	-8842	10172	-8764	-303	-9531	11492	-5817	-149	-129	-126	-70	-64	-59	-113	37	-159	13	30	-76	-23	-60	79	-32	0
0.964167	-121	-1724	395	-21501	-143	-6708	-4423	-11083	109	-5973	-6816	-12075	-227	-5771	-6872	-9542	104	-167	10239	-21766	320	-7897	9680	-14287	-165	-8845	10008	-8767	-284	-9473	11320	-5806	-150	-130	-124	-73	-66	-58	-108	38	-152	16	32	-78	-27	-59	79	-26	-4
0.965000	-119	-1790	420	-21332	-122	-6744	-4448	-11164	136	-6011	-6793	-12082	-334	-5817	-6832	-9428	251	-293	10175	-21705	550	-7956	9610	-14211	-138	-8854	9846	-8776	-276	-9426	11160	-5794	-163	-131	-124	-77	-65	-61	-110	36	-154	11	30	-79	-23	-61	78	-36	-6
0.965833	-148	-1858	457	-21178	-99	-6767	-4468	-11249	219	-6043	-6763	-12083	-293	-5864	-6782	-9299	40	-426	10113	-21632	643	-8020	9559	-14135	-33	-8860	9699	-8793	-276	-9386	11011	-5784	-148	-131	-121	-70	-61	-59	-109	39	-152	13	34	-77	-28	-59	80	-30	-3
0.966667	-165	-1920	515	-21027	-70	-6781	-4473	-11335	138	-6075	-6715	-12085	-248	-5903	-6727	-9161	-24	-552	10060	-21581	722	-8079	9514	-14065	0	-8871	9559	-8817	-253	-9366	10868	-5769	-150	-132	-151	-69	-63	-58	-107	42	-151	16	28	-78	-23	-59	79	-29	-4
0.967500	-176	-1987	580	-20886	-78	-6790	-4474	-11428	98	-6115	-6657	-12044	-235	-5941	-6666	-9019	-9	-684	10010	-21525	553	-8147	9484	-14016	-73	-8866	9436	-8845	-279	-9360	10736	-5763	-151	-128	-124	-68	-66	-58	-104	37	-149	18	30	-75	-19	-56	79	-31	3
0.968333	-164	-2056	667	-20757	-95	-6788	-4466	-11517	57	-6155	-6588	-12011	-246	-5981	-6607	-8875	-366	-813	9968	-21469	624	-8215	9462	-13943	-94	-8893	9321	-8884	-344	-9373	10611	-5754	-149	-129	-119	-67	-63	-60	-110	44	-150	18	33	-78	-24	-61	78	-28	1
0.969167	-147	-2124	764	-20644	-82	-6786	-4444	-11604	30	-6197	-6508	-11971	-137	-6024	-6550	-8732	76	-947	9933	-21421	1067	-8293	9451	-13881	-36	-8908	9222	-8923	-225	-9402	10497	-5751	-148	-130	-121	-69	-63	-62	-108	38	-151	17	34	-77	-24	-56	80	-29	-3
0.970000	-166	-2198	873	-20536	-70	-6781	-4394	-11691	88	-6234	-6417	-11925	-183	-6066	-6494	-8593	-396	-1078	9912	-21370	-94	-8363	9450	-13824	-44	-8934	9140	-8972	-173	-9447	10387	-5746	-151	-129	-121	-70	-62	-59	-105	43	-152	20	30	-75	-23	-57	79	-29	0
0.970833	-196	-2272	993	-20441	-56	-6768	-4342	-11764	8	-6275	-6313	-11863	-344	-6101	-6459	-8457	-598	-1212	9902	-21320	533	-8441	9450	-13767	-17	-8963	9075	-9016	-116	-9511	10290	-5742	-149	-125	-115	-65	-59	-58	-102	39	-146	21	35	-73	-23	-52	82	-30	0
0.971667	-191	-2358	1121	-20376	-1	-6758	-4266	-11829	-76	-6316	-6202	-11805	-335	-6140	-6389	-8348	-144	-1348	9902	-21279	847	-8522	9466	-13715	-17	-8998	9021	-9072	-193	-9590	10197	-5745	-145	-124	-117	-62	-60	-58	-103	39	-148	20	36	-73	-18	-56	79	-28	1
0.972500	-172	-2449	1255	-20290	-23	-6756	-4182	-11885	36	-6350	-6091	-11744	-287	-6182	-6349	-8246	-247	-1486	9909	-21223	779	-8613	9478	-13666	-46	-9027	8972	-9129	-268	-9685	10109	-5745	-148	-128	-118	-65	-61	-61	-104	40	-149	18	36	-73	-21	-53	81	-29	-6
0.973333	-138	-2547	1390	-20237	-53	-6755	-4078	-11925	136	-6383	-5974	-11678	-250	-6226	-6313	-8162	114	-1623	9926	-21205	639	-8710	9498	-13615	-87	-9100	8945	-9194	-232	-9792	10022	-5751	-184	-132	-120	-68	-62	-60	-107	37	-152	19	34	-79	-24	-57	80	-32	-7
0.974167	-149	-2659	1524	-20199	-17	-6758	-3967	-11957	108	-6419	-5856	-11618	19	-6261	-6278	-8100	336	-1756	9954	-21170	666	-8807	9524	-13564	-131	-9165	8923	-9258	-268	-9901	9944	-5754	-149	-129	-121	-66	-62	-62	-105	41	-148	15	33	-96	-7	-56	81	-30	0
0.975000	-161	-2773	1659	-20173	-81	-6764	-3838	-11968	155	-6441	-5730	-11554	243	-6298	-6249	-8042	-166	-1888	9989	-21136	178	-8903	9554	-13514	-197	-9241	8912	-9326	-258	-10023	9865	-5760	-149	-132	-124	-66	-64	-63	-105	39	-150	18	35	-75	-23	-56	82	-32	-1
0.975833	-176	-2903	1789	-20157	-96	-6779	-3705	-11974	81	-6471	-5611	-11496	129	-6331	-6223	-8040	-31	-2008	10030	-21103	697	-9010	9589	-13462	-148	-9328	8902	-9386	-230	-10139	9793	-5764	-150	-127	-119	-68	-63	-60	-104	36	-152	17	33	-79	-19	-56	80	-31	0
0.976667	-193	-3036	1905	-20158	-61	-6796	-3570	-11963	37	-6493	-5491	-11443	49	-6360	-6199	-7997	355	-2126	10076	-21073	752	-9121	9633	-13410	-91	-9427	8897	-9448	-165	-10255	9720	-5769	-149	-130	-119	-69	-63	-58	-103	42	-149	18	35	-75	-19	-56	84	-29	3
0.977500	-206	-3190	2015	-20171	-162	-6813	-3432	-11949	54	-6520	-5375	-11397	-224	-6386	-6174	-8003	146	-2238	10122	-21041	321	-9231	9678	-13361	-91	-9540	8895	-9505	-174	-10372	9650	-5770	-148	-128	-119	-66	-58	-59	-105	42	-151	20	36	-94	-19	-56	84	-30	-1
0.978333	-180	-3349	2103	-20197	-132	-6818	-3297	-11926	49	-6545	-5268	-11355	-680	-6408	-6155	-8023	349	-2340	10174	-21015	606	-9351	9723	-13311	-151	-9658	8888	-9545	-154	-10477	9577	-5775	-130	-130	-121	-68	-61	-59	-103	43	-150	17	37	-73	-18	-53	87	-29	1
0.979167	-146	-3515	2188	-20226	-85	-6857	-3166	-11895	-10	-6573	-5160	-11324	-982	-6421	-6129	-8048	195	-2399	10225	-20979	414	-9470	9773	-13264	-180	-9791	8885	-9609	-167	-10576	9515	-5778	-148	-128	-119	-66	-60	-57	-102	43	-148	20	47	-73	-19	-56	84	-30	4
0.980000	-141	-3690	2249	-20268	-66	-6899	-3045	-11861	-61	-6604	-5055	-11293	-1028	-6435	-6101	-8111	135	-2519	10267	-20955	333	-9599	9824	-13221	-159	-9937	8875	-9647	-104	-10663	9447	-5789	-146	-127	-117	-67	-63	-61	-104	41	-148	17	39	-75	-19	-56	84	-30	1
0.980833	-120	-3871	2289	-20316	-107	-6907	-2928	-11825	-61	-6637	-4959	-11275	-906	-6445	-6072	-8175	375	-2596	10300	-20929	209	-9729	9874	-13183	-259	-10095	8861	-9687	-68	-10744	9378	-5787	-151	-131	-121	-66	-61	-58	-108	37	-146	13	35	-78	-24	-60	80	-36	-4
0.981667	-131	-4056	2312	-20366	-143	-6932	-2816	-11788	-68	-6675	-4870	-11259	-736	-6447	-6030	-8248	-120	-2670	10326	-20903	-131	-9866	9916	-13146	-350	-10269	8845	-9722	-72	-10811	9350	-5787	-153	-131	-127	-73	-68	-65	-110	34	-155	12	34	-79	-25	-62	80	-35	-3
0.982500	-162	-4242	2319	-20409	-15	-6949	-2710	-11742	-116	-6709	-4784	-11252	-708	-6443	-5981	-8329	80	-2730	10347	-20871	342	-9994	9966	-13105	-243	-10426	8824	-9743	46	-10865	9254	-5789	-153	-131	-124	-68	-65	-62	-108	38	-152	12	35	-73	-26	-62	81	-36	-4
0.983333	-172	-4418	2314	-20445	41	-6958	-2605	-11670	-257	-6743	-4695	-11256	-635	-6438	-5917	-8410	-107	-2781	10358	-20838	-624	-10126	10006	-13073	-288	-10599	8803	-9762	99	-10909	9196	-5787	-151	-129	-119	-68	-64	-63	-110	36	-153	15	36	-75	-26	-63	80	-30	0
0.984167	-174	-4589	2299	-20475	-53	-6968	-2505	-11636	-305	-6777	-4609	-11230	-523	-6433	-5837	-8499	-507	-2826	10385	-20804	-376	-10262	10037	-13035	-337	-10772	8778	-9778	-3	-10947	9142	-5786	-151	-130	-125	-72	-61	-61	-95	32	-149	16	33	-75	-16	-60	82	-31	1
0.985000	-191	-4764	2273	-20490	-47	-6973	-2402	-11582	-206	-6811	-4526	-11227	-452	-6426	-5764	-8588	-43	-2866	10347	-20774	-32	-10394	10060	-13008	-252	-10956	8753	-9789	-29	-10982	9087	-5785	-149	-128	-119	-68	-64	-61	-105	36	-152	17	32	-76	-21	-59	80	-30	2
0.985833	-199	-4902	2239	-20504	-52	-6983	-2305	-11522	-165	-6841	-4443	-11224	-401	-6430	-5674	-8684	-255	-2898	10322	-20745	-591	-10530	10068	-12976	-217	-11115	8722	-9799	40	-11014	9029	-5781	-149	-126	-119	-70	-64	-58	-104	38	-152	18	33	-73	-23	-59	82	-29	-1
0.986667	-183	-5034	2211	-20493	-102	-6958	-2210	-11457	-154	-6871	-4363	-11230	-325	-6436	-5575	-8780	-182	-2916	10290	-20711	-682	-10658	10062	-12949	-268	-11279	8685	-9810	18	-11045	8967	-5781	-152	-128	-124	-67	-63	-58	-103	40	-152	15	33	-75	-24	-61	82	-27	-1
0.987500	-165	-5153	2185	-20465	29	-6998	-2112	-11389	-117	-6899	-4283	-11230	-311	-6453	-5472	-8883	-110	-2928	10255	-20678	-639	-10790	10043	-12930	-215	-11433	8650	-9824	103	-11078	8904	-5785	-147	-129	-121	-70	-62	-61	-108	40	-152	12	34	-76	0	-61	80	-30	1
0.988333	-104	-5250	2175	-20421	15	-7011	-2003	-11309	-105	-6922	-4207	-11233	-435	-6487	-5361	-8990	-403	-2924	10218	-20644	-1248	-10916	10007	-12908	-206	-11582	8606	-9846	178	-11117	8828	-5786	-146	-130	-120	-67	-62	-57	-104	38	-153	17	33	-78	-22	-60	78	-33	-3
0.989167	-53	-5327	2181	-20358	-139	-7028	-1921	-11242	-145	-6945	-4134	-11235	-508	-6536	-5246	-9101	-586	-2905	10175	-20611	-1016	-11040	9955	-12894	-179	-11713	8558	-9863	163	-11160	8744	-5797	-151	-127	-120	-70	-64	-62	-109	43	-152	15	33	-77	-23	-62	80	-31	-3
0.990000	-141	-5378	2205	-20288	-62	-7048	-1823	-11166	-196	-6965	-4062	-11235	-389	-6586	-5133	-9213	-80	-2868	10136	-20578	-465	-11162	9886	-12876	-116	-11832	8506	-9890	135	-11208	8651	-5809	-152	-131	-124	-73	-65	-63	-108	35	-151	16	33	-77	-24	-60	78	-30	-1
0.990833	-131	-5408	2252	-20185	-107	-7077	-1729	-11085	-159	-6980	-3993	-11235	-254	-6655	-5018	-9324	-464	-2809	10108	-20543	-1063	-11274	9810	-12860	-185	-11930	8447	-9920	176	-11274	8547	-5816	-149	-122	-125	-68	-72	-60	-105	43	-152	13	36	-77	-21	-58	84	-28	0
0.991667	-88	-5407	2328	-20080	-84	-7107	-1634	-10996	-112	-6999	-3931	-11236	-238	-6742	-4905	-9443	-589	-2727	10083	-20506	-1043	-11386	9718	-12848	-245	-12017	8378	-9955	82	-11349	8422	-5839	-151	-128	-118	-68	-64	-61	-105	42	-150	18	35	-77	-19	-60	81	-29	-3
0.992500	-144	-5397	2424	-19963	-47	-7151	-1552	-10916	-111	-7021	-3876	-11237	-234	-6845	-4796	-9565	-479	-2606	10065	-20474	-847	-11494	9614	-12842	-190	-12093	8295	-10002	21	-11432	8287	-5856	-150	-128	-119	-67	-62	-57	-107	40	-152	21	35	-75	-21	-56	91	-29	-3
0.993333	-183	-5352	2539	-19851	-133	-7200	-1481	-10830	-129	-7042	-3833	-11233	-141	-6959	-4695	-9693	-423	-2493	10056	-20439	-816	-11598	9498	-12831	-165	-12156	8204	-10053	33	-11523	8131	-5886	-166	-121	-120	-69	-62	-59	-104	39	-147	15	36	-76	-23	-55	82	-28	0
0.994167	-132	-5289	2672	-19736	-105	-7257	-1411	-10748	-105	-7074	-3798	-11241	9	-7091	-4602	-9818	-303	-2337	10063	-20408	-720	-11696	9378	-12826	-162	-12207	8096	-10110	-27	-11627	7967	-5915	-147	-127	-120	-67	-65	-57	-104	37	-156	17	35	-86	-24	-53	79	-28	0
0.995000	-96	-5208	2809	-19629	-46	-7319	-1364	-10667	-181	-7100	-3769	-11245	2	-7229	-4519	-9944	-610	-2162	10067	-20376	-803	-11803	9250	-12822	-126	-12256	7975	-10171	-40	-11742	7786	-5952	-148	-128	-121	-72	-66	-60	-104	38	-150	17	38	-78	-21	-56	80	-30	0
0.995833	-100	-5106	2960	-19532	-62	-7389	-1333	-10584	-287	-7138	-3759	-11253	-92	-7373	-4445	-10049	-435	-1963	10086	-20344	-227	-11889	9119	-12821	-116	-12301	7840	-10235	-61	-11866	7594	-5989	-149	-128	-119	-68	-61	-58	-105	37	-147	17	34	-75	-23	-55	84	-28	-5
0.996667	-137	-4991	3120	-19444	-4	-7467	-1312	-10498	-272	-7181	-3760	-11256	-6	-7519	-4383	-10193	-84	-1750	10105	-20313	-835	-11981	8986	-12819	-227	-12345	7697	-10296	-70	-11996	7390	-6033	-149	-124	-119	-67	-65	-62	-104	38	-148	21	36	-74	-19	-55	81	-29	0
0.997500	-143	-4855	3231	-19371	-11	-7541	-1316	-10415	-251	-7230	-3776	-11270	-11	-7695	-4334	-10306	-539	-1525	10127	-20279	-946	-12072	8853	-12822	-262	-12398	7533	-10361	-6	-12137	7184	-6080	-147	-125	-121	-65	-64	-60	-99	40	-147	22	37	-67	-45	-57	80	-26	3
0.998333	-159	-4709	3341	-19322	4	-7628	-1339	-10334	-219	-7286	-3810	-11282	-65	-7813	-4289	-10420	-85	-1291	10139	-20253	-156	-12166	8716	-12828	-200	-12465	7355	-10425	-58	-12280	6979	-6130	-148	-127	-125	-68	-63	-61	-108	36	-153	18	33	-76	-21	-56	81	-30	0
0.999167	-153	-4553	3422	-19293	-50	-7706	-1376	-10250	-170	-7350	-3852	-11302	-66	-7951	-4259	-10523	-188	-1050	10147	-20219	-369	-12255	8589	-12831	-223	-12529	7171	-10483	-134	-12423	6768	-6178	-148	-126	-118	-63	-61	-56	-103	44	-139	22	36	-74	-18	-52	85	-27	-4
1.000000	-155	-4386	3473	-19274	-40	-7784	-1425	-10161	-169	-7416	-3905	-11320	-29	-8077	-4232	-10614	-50	-828	10148	-20192	-263	-12351	8457	-12838	-174	-12615	6982	-10538	-119	-12565	6568	-6227	-149	-125	-120	-64	-61	-59	-105	39	-152	21	37	-72	-22	-55	89	-28	0
1.000833	-223	-4200	3486	-19276	-21	-7865	-1490	-10075	-142	-7486	-3969	-11345	-103	-8200	-4219	-10702	178	-607	10137	-20167	-265	-12450	8332	-12853	-121	-12708	6788	-10592	-152	-12707	6376	-6277	-153	-127	-124	-64	-65	-40	-107	39	-151	16	35	-70	-22	-58	81	-30	-5
1.001667	-246	-4012	3456	-19291	0	-7944	-1565	-9990	-168	-7567	-4038	-11374	-62	-8309	-4214	-10774	104	-400	10111	-20142	-414	-12558	8210	-12868	-144	-12814	6599	-10637	-183	-12838	6203	-6318	-148	-126	-125	-65	-63	-59	-105	39	-153	12	35	-70	-25	-56	84	-28	-3
1.002500	-199	-3812	3384	-19315	-99	-8018	-1643	-9896	-158	-7645	-4116	-11407	17	-8421	-4213	-10845	-267	-220	10060	-20120	-440	-12669	8098	-12885	-210	-12932	6417	-10677	-206	-12961	6047	-6351	-152	-127	-122	-66	-63	-58	-104	41	-156	-4	32	-70	-21	-57	84	-28	-7
1.003333	-162	-3605	3282	-19354	-18	-8090	-1724	-9808	-81	-7731	-4194	-11436	78	-8499	-4215	-10903	470	-57	10009	-20096	226	-12791	7987	-12907	-217	-13055	6244	-10714	-291	-13069	5913	-6376	-150	-134	-121	-64	-60	-58	-104	39	-152	17	34	-75	-23	-55	84	-30	-1
1.004167	-194	-3384	3136	-19379	-1	-8158	-1800	-9718	-39	-7801	-4269	-11470	47	-8581	-4226	-10956	715	77	9930	-20077	-10	-12917	7880	-12934	-207	-13183	6090	-10745	-248	-13175	5800	-6397	-148	-124	-122	-64	-58	-59	-107	40	-148	20	38	-72	-19	-58	84	-29	3
1.005000	-177	-3156	2962	-19415	-94	-8225	-1869	-9627	-59	-7884	-4346	-11510	-15	-8644	-4238	-11003	422	182	9841	-20068	63	-13056	7779	-12962	-150	-13315	5955	-10777	-265	-13263	5718	-6406	-149	-126	-120	-64	-65	-59	-105	41	-148	18	36	-75	-24	-57	84	-24	0
1.005833	-161	-2924	2761	-19445	-118	-8292	-1930	-9537	-24	-7962	-4404	-11545	55	-8700	-4256	-11047	266	259	9735	-20046	166	-13206	7685	-12997	-110	-13442	5849	-10800	-215	-13332	5657	-6403	-147	-122	-121	-65	-63	-64	-108	38	-147	19	34	-74	-22	-56	80	-29	0
1.006667	-191	-2682	2547	-19467	-125	-8359	-1975	-9459	7	-8040	-4459	-11586	69	-8762	-4276	-11087	218	303	9618	-20031	66	-13366	7595	-13030	-148	-13565	5758	-10831	-116	-13388	5624	-6395	-153	-127	-121	-67	-65	-61	-111	37	-152	19	33	-75	-26	-63	77	-28	-4
1.007500	-202	-2430	2316	-19486	-115	-8430	-2009	-9382	39	-8113	-4499	-11620	49	-8810	-4307	-11125	354	316	9512	-20022	263	-13536	7514	-13068	-40	-13680	5719	-10852	-232	-13421	5618	-6370	-152	-128	-121	-69	-32	-61	-110	36	-162	18	34	-77	-22	-59	80	-30	-1
1.008333	-167	-2176	2096	-19491	-63	-8495	-2012	-9313	97	-8182	-4519	-11655	55	-8847	-4311	-11155	290	305	9367	-20013	-39	-13709	7441	-13108	-35	-13783	5702	-10874	-281	-13441	5638	-6343	-152	-130	-125	-70	-66	-62	-110	35	-156	12	32	-76	-27	-60	78	-29	-5
1.009167	-142	-1919	1877	-19489	-82	-8567	-2003	-9254	39	-8254	-4538	-11687	-84	-8882	-4337	-11182	227	271	9236	-20002	248	-13892	7376	-13146	-138	-13866	5724	-10909	-214	-13443	5682	-6304	-149	-128	-127	-69	-63	-60	-113	21	-158	11	20	-76	-24	-60	75	-28	-4
1.010000	-155	-1653	1681	-19477	-66	-8638	-1969	-9199	-48	-8315	-4514	-11711	-1	-8913	-4335	-11209	396	217	9111	-19990	24	-14078	7322	-13181	-107	-13946	5781	-10936	-217	-13428	5748	-6258	-150	-128	-122	-68	-63	-61	-109	38	-148	16	30	-76	-22	-63	80	-27	1
1.010833	-186	-1392	1510	-19461	-85	-8716	-1915	-9158	26	-8376	-4497	-11735	122	-8934	-4336	-11224	-471	149	8989	-19977	-465	-14265	7285	-13210	-94	-13999	5872	-10970	-218	-13401	5843	-6213	-145	-125	-120	-64	-59	-58	-107	39	-150	17	30	-76	-21	-59	80	-25	3
1.011667	-177	-1119	1365	-19446	-110	-8799	-1837	-9128	34	-8435	-4432	-11759	27	-8953	-4336	-11237	-44	71	8868	-19974	618	-14449	7258	-13236	-131	-14041	5989	-11011	-214	-13361	5949	-6170	-150	-127	-125	-67	-60	-59	-104	41	-149	17	34	-75	-19	-57	81	-26	0
1.012500	-122	-873	1252	-19423	-154	-8886	-1752	-9116	59	-8496	-4370	-11777	-40	-8968	-4333	-11241	125	-12	8762	-19950	23	-14633	7243	-13263	-190	-14068	6136	-11054	-176	-13323	6075	-6133	-149	-122	-120	-66	-62	-57	-107	38	-150	18	30	-80	-22	-57	78	-26	0
1.013333	-132	-623	1174	-19408	-63	-8970	-1652	-9115	41	-8549	-4289	-11791	-11	-8977	-4320	-11241	-35	-94	8664	-19931	-153	-14806	7243	-13286	-236	-14084	6312	-11100	-113	-13276	6211	-6108	-144	-133	-122	-69	-64	-60	-105	40	-149	18	32	-77	-22	-58	81	-27	0
1.014167	-184	-376	1131	-19385	-125	-9071	-1541	-9123	-79	-8604	-4197	-11806	52	-8983	-4296	-11237	-49	-170	8578	-19908	7	-14971	7260	-13306	-255	-14089	6502	-11157	-218	-13225	6364	-6090	-147	-129	-102	-69	-60	-60	-107	39	-148	20	29	-78	-21	-60	78	-28	2
1.015000	-237	-141	1117	-19371	-23	-9164	-1421	-9146	-78	-8656	-4100	-11826	54	-8984	-4266	-11212	2	-238	8506	-19886	175	-15121	7292	-13322	-177	-14086	6702	-11214	-223	-13175	6521	-6088	-151	-135	-124	-74	-66	-64	-110	37	-153	15	24	-80	-25	-60	77	-32	-4
1.015833	-243	89	1128	-19352	-134	-9256	-1301	-9161	43	-8710	-3992	-11841	-78	-8974	-4223	-11188	-419	-290	8429	-19851	123	-15252	7345	-13337	-219	-14072	6922	-11271	-173	-13124	6696	-6108	-150	-149	-121	-70	-64	-62	-109	35	-149	15	29	-81	-24	-61	76	-31	1
1.016667	-202	317	1138	-19334	-225	-9339	-1173	-9218	57	-8756	-3876	-11855	21	-8954	-4163	-11152	145	-320	8374	-19815	923	-15358	7414	-13371	-240	-14053	7137	-11333	-135	-13076	6878	-6148	-151	-129	-120	-73	-61	-59	-109	36	-151	17	35	-81	-23	-59	78	-26	0
1.017500	-245	530	1223	-19315	-152	-9414	-1051	-9263	26	-8803	-3761	-11861	195	-8934	-4096	-11113	330	-332	8324	-19770	563	-15443	7505	-13369	-204	-14037	7353	-11389	-29	-13033	7063	-6213	-150	-128	-118	-66	-61	-38	-105	42	-151	-6	32	-77	-18	-56	81	-31	-3
1.018333	-234	735	1273	-19295	-145	-9483	-939	-9316	1	-8846	-3648	-11883	171	-8901	-4015	-11061	56	-320	8286	-19721	404	-15499	7607	-13394	-233	-14017	7562	-11450	-81	-12998	7255	-6308	-148	-127	-119	-68	-62	-60	-107	39	-153	19	35	-76	-17	-56	82	-29	1
1.019167	-203	931	1355	-19269	-97	-9538	-833	-9369	-60	-8892	-3537	-11919	93	-8871	-3925	-11010	108	-290	8243	-19668	505	-15532	7725	-13422	-160	-13999	7758	-11510	-199	-12978	7450	-6428	-151	-125	-120	-68	-59	-60	-104	23	-153	17	32	-72	-17	-55	82	-28	0
1.020000	-235	1115	1421	-19235	-76	-9583	-736	-9428	-7	-8934	-3427	-11927	140	-8833	-3824	-10951	88	-236	8214	-19613	343	-15535	7853	-13463	-193	-13991	7942	-11570	-137	-12962	7647	-6573	-149	-127	-118	-67	-62	-61	-108	39	-150	16	33	-75	-18	-57	86	-27	0
1.020833	-212	1289	1474	-19196	-100	-9618	-642	-9484	15	-8980	-3323	-11948	194	-8799	-3718	-10895	273	-168	8179	-19552	317	-15519	7991	-13514	-165	-13981	8103	-11627	-150	-12957	7843	-6759	-147	-130	-121	-70	-64	-69	-111	39	-153	16	29	-79	-24	-58	80	-30	-6
1.021667	-204	1451	1517	-19144	-101	-9634	-579	-9540	-82	-9012	-3227	-11972	175	-8758	-3600	-10834	320	-76	8148	-19488	-53	-15474	8136	-13579	-107	-13978	8248	-11686	-253	-12957	8037	-6954	-153	-130	-122	-69	-64	-62	-108	38	-153	12	28	-78	-24	-58	80	-21	-3
1.022500	-219	1603	1537	-19075	-128	-9639	-516	-9591	-69	-9040	-3127	-11986	116	-8706	-3478	-10778	-48	20	8128	-19418	-167	-15409	8284	-13649	-169	-13974	8375	-11742	-173	-12968	8235	-7180	-151	-130	-124	-69	-62	-62	-109	37	-152	17	30	-78	-25	-58	81	-32	0
1.023333	-189	1743	1522	-18996	-64	-9627	-461	-9639	-64	-9072	-3032	-12004	102	-8677	-3351	-10722	469	127	8090	-19348	-367	-15324	8430	-13738	-181	-13981	8479	-11802	-147	-12990	8424	-7434	-153	-131	-122	-69	-68	-64	-112	35	-152	13	27	-80	-29	-62	79	-31	-5
1.024167	-211	1868	1518	-18904	-91	-9611	-424	-9684	-148	-9099	-2935	-12012	-17	-8641	-3225	-10668	-22	241	8061	-19278	-1199	-15222	8578	-13832	-191	-13984	8563	-11850	-201	-13007	8613	-7699	-148	-128	-125	-67	-66	-60	-107	39	-152	17	35	-76	-25	-57	81	-29	-3
1.025000	-206	1982	1475	-18795	-109	-9580	-384	-9718	-131	-9106	-2839	-12009	-112	-8608	-3092	-10617	77	354	8031	-19175	-205	-15103	8713	-13943	-218	-13991	8632	-11909	-107	-13035	8790	-7981	-150	-126	-121	-69	-62	-59	-107	39	-152	15	34	-78	-21	-57	84	-29	-3
1.025833	-180	2076	1405	-18677	-161	-9543	-356	-9754	-132	-9117	-2743	-11993	-145	-8579	-2964	-10573	200	458	7995	-19128	-457	-14979	8841	-14065	-275	-14002	8684	-11962	-64	-13063	8958	-8298	-154	-127	-119	-64	-65	-39	-108	38	-152	17	34	-75	-21	-59	84	-28	0
1.026667	-170	2156	1314	-18546	-160	-9500	-326	-9782	-170	-9126	-2644	-11976	-253	-8558	-2840	-10532	-70	553	7960	-19056	-436	-14845	8958	-14197	-229	-14011	8716	-12017	-160	-13090	9114	-8577	-152	-127	-119	-65	-64	-59	-107	37	-149	19	37	-70	-22	-57	82	-30	2
1.027500	-147	2220	1203	-18415	-109	-9457	-304	-9812	-197	-9107	-2543	-11938	-322	-8539	-2726	-10499	-14	639	7917	-18985	-385	-14717	9048	-14328	-218	-14014	8738	-12072	-181	-13115	9257	-8874	-150	-127	-119	-75	-60	-61	-108	29	-151	5	36	-75	-19	-59	81	-27	0
1.028333	-144	2266	1080	-18286	-26	-9413	-280	-9833	-76	-9124	-2442	-11900	-289	-8529	-2619	-10471	335	713	7866	-18917	-638	-14590	9127	-14468	-254	-14018	8751	-12129	-173	-13133	9383	-9172	-152	-128	-119	-67	-67	-58	-107	40	-151	17	36	-78	-23	-57	82	-30	-5
1.029167	-138	2292	926	-18154	-98	-9369	-254	-9856	76	-9117	-2337	-11849	-166	-8524	-2516	-10443	105	769	7809	-18845	-1181	-14464	9175	-14615	-191	-14016	8759	-12179	-126	-13149	9493	-9454	-151	-129	-134	-63	-62	-59	-107	33	-155	17	33	-77	-23	-56	81	-30	0
1.030000	-125	2313	774	-18032	-74	-9326	-219	-9877	-17	-9104	-2231	-11789	-147	-8525	-2426	-10422	292	817	7746	-18813	-441	-14344	9209	-14757	-236	-14023	8763	-12226	-158	-13151	9580	-9720	-150	-128	-118	-66	-61	-57	-109	39	-151	18	38	-75	-33	-57	79	-28	-8
1.030833	-133	2314	615	-17923	-14	-9262	-179	-9896	-101	-9087	-2123	-11721	-308	-8529	-2347	-10400	527	857	7671	-18716	-761	-14236	9217	-14895	-274	-13989	8766	-12269	-234	-13148	9637	-9962	-135	-125	-118	-65	-63	-57	-105	37	-150	17	36	-74	-24	-55	81	-26	0
1.031667	-176	2307	442	-17827	-32	-9256	-130	-9916	-47	-9067	-2016	-11649	-430	-8540	-2278	-10383	138	881	7580	-18650	-1394	-14137	9201	-15029	-218	-13964	8762	-12307	-215	-13130	9705	-10186	-152	-128	-120	-69	-65	-59	-108	35	-151	16	35	-76	-23	-60	78	-46	-4
1.032500	-183	2290	276	-17754	-57	-9228	-77	-9937	-17	-9047	-1920	-11589	-391	-8551	-2219	-10379	267	900	7481	-18591	-1178	-14047	9166	-15155	-219	-13934	8771	-12338	-147	-13094	9747	-10374	-151	-127	-117	-64	-60	-57	-108	33	-147	16	53	-79	-22	-56	82	-28	1
1.033333	-168	2244	114	-17706	-79	-9204	-3	-9956	28	-9016	-1818	-11501	-194	-8565	-2167	-10348	455	919	7367	-18534	-1128	-13972	9111	-15271	-206	-13894	8782	-12357	-137	-13048	9768	-10534	-152	-129	-118	-67	-63	-57	-102	35	-150	16	36	-74	-21	-57	81	-28	0
1.034167	-165	2248	-36	-17677	4	-9179	67	-9977	73	-8962	-1720	-11426	-201	-8584	-2124	-10333	235	933	7242	-18474	-1091	-13904	9034	-15377	-200	-13846	8791	-12371	-213	-12992	9777	-10660	-150	-125	-117	-61	-62	-53	-104	39	-151	19	34	-74	-22	-56	81	-32	0
1.035000	-149	2224	-183	-17681	-52	-9162	149	-10004	84	-8960	-1628	-11360	-446	-8600	-2088	-10323	154	954	7102	-18421	-1199	-13849	8943	-15473	-197	-13790	8807	-12373	-184	-12921	9773	-10754	-148	-124	-118	-66	-62	-58	-107	38	-149	18	35	-74	-22	-59	80	-29	-1
1.035833	-137	2205	-317	-17727	-152	-9145	245	-10026	17	-8913	-1542	-11303	-390	-8620	-2058	-10309	-126	979	6949	-18364	-926	-13800	8842	-15557	-163	-13731	8828	-12367	-24	-12842	9769	-10814	-141	-146	-121	-66	-62	-55	-104	41	-149	19	33	-74	-21	-59	81	-30	1
1.036667	-170	2193	-436	-17773	-44	-9132	344	-10050	-25	-8903	-1455	-11259	-159	-8638	-2025	-10300	271	1009	6788	-18312	-322	-13766	8732	-15625	-165	-13669	8849	-12359	-130	-12750	9760	-10841	-148	-126	-119	-65	-61	-58	-104	38	-150	18	36	-75	-22	-57	96	-27	-1
1.037500	-196	2183	-543	-17854	-36	-9115	451	-10073	-67	-8882	-1372	-11218	-250	-8660	-2026	-10294	-32	1051	6625	-18261	-1146	-13724	8620	-15681	-200	-13605	8877	-12322	-231	-12653	9751	-10841	-150	-115	-118	-63	-61	-57	-100	43	-148	21	35	-74	-18	-58	86	-28	0
1.038333	-178	2187	-633	-17959	-9	-9105	562	-10101	-10	-8858	-1295	-11197	-341	-8679	-1967	-10291	-194	1100	6453	-18212	-180	-13696	8503	-15722	-147	-13534	8905	-12286	-196	-12553	9751	-10811	-149	-121	-118	-61	-63	-56	-103	41	-149	22	36	-72	-22	-55	86	-47	-3
1.039167	-180	2199	-708	-18085	36	-9087	675	-10125	26	-8839	-1220	-11190	-269	-8700	-1933	-10291	269	1157	6277	-18168	63	-13664	8394	-15749	-177	-13466	8931	-12248	-176	-12453	9753	-10764	-149	-142	-119	-63	-78	-55	-102	24	-146	21	36	-73	-18	-56	85	-26	2
1.040000	-153	2222	-771	-18229	-44	-9073	788	-10146	-52	-8824	-1152	-11197	-223	-8726	-1898	-10298	87	1221	6087	-18126	-269	-13641	8286	-15769	-242	-13400	8954	-12207	-198	-12355	9769	-10700	-148	-129	-119	-67	-59	-58	-103	39	-152	13	35	-69	-19	-58	81	-29	-1
1.040833	-144	2246	-827	-18387	-65	-9054	905	-10171	-55	-8816	-1083	-11221	-272	-8753	-1856	-10317	-94	1286	5933	-18085	-141	-13616	8191	-15774	-198	-13328	8981	-12165	-233	-12257	9795	-10625	-154	-131	-124	-68	-66	-58	-105	38	-152	17	35	-76	-22	-59	79	-29	-1
1.041667	-160	2293	-869	-18546	52	-9048	1020	-10195	-36	-8812	-1017	-11248	-211	-8777	-1809	-10342	25	1348	5773	-18045	193	-13585	8113	-15767	-225	-13260	9002	-12121	-166	-12165	9836	-10532	-152	-126	-122	-67	-63	-60	-109	40	-153	18	32	-77	-23	-61	81	-28	0
1.042500	-130	2341	-906	-18704	-8	-9033	1134	-10213	-114	-8809	-954	-11291	-308	-8807	-1749	-10369	-135	1435	5620	-18009	-430	-13553	8050	-15747	-277	-13182	9024	-12079	-156	-12080	9897	-10439	-150	-130	-122	-68	-64	-58	-101	40	-153	18	25	-75	-23	-55	82	-27	-3
1.043333	-148	2395	-914	-18863	-206	-9022	1242	-10234	-165	-8814	-894	-11338	-343	-8842	-1686	-10405	-3	1501	5487	-17973	32	-13518	8005	-15716	-275	-13106	9048	-12038	-133	-12003	9975	-10350	-149	-128	-119	-66	-59	-59	-104	39	-150	18	34	-76	-19	-55	82	-30	0
1.044167	-158	2455	-968	-19006	-408	-9017	1346	-10262	-139	-8824	-840	-11385	-142	-8887	-1610	-10456	614	1559	5366	-17941	406	-13477	7977	-15679	-213	-13021	9066	-12013	-147	-11934	10060	-10267	-149	-113	-121	-67	-58	-58	-104	42	-150	22	36	-73	-19	-56	86	-25	0
1.045000	-104	2516	-1000	-19133	-461	-9018	1446	-10283	-163	-8839	-793	-11451	-27	-8922	-1532	-10508	408	1606	5261	-17907	285	-13429	7967	-15632	-166	-12933	9084	-11993	-233	-11880	10158	-10192	-149	-125	-117	-66	-62	-62	-102	42	-150	19	36	-74	-22	-57	84	-30	2
1.045833	-59	2581	-1043	-19244	-326	-9026	1537	-10309	-96	-8818	-748	-11512	39	-8967	-1447	-10583	177	1634	5174	-17884	583	-13374	7977	-15578	-101	-12840	9101	-11980	-105	-11832	10263	-10129	-148	-126	-120	-77	-61	-60	-104	38	-148	19	38	-75	-21	-55	85	-28	0
1.046667	-98	2639	-1093	-19329	-310	-9027	1627	-10333	-40	-8881	-715	-11578	-76	-9020	-1361	-10655	50	1643	5100	-17860	486	-13307	8011	-15535	-93	-12738	9120	-11981	-52	-11797	10372	-10080	-150	-125	-117	-66	-63	-56	-100	40	-150	20	38	-72	-18	-57	67	-14	1
1.047500	-102	2697	-1152	-19393	-290	-9049	1701	-10364	-103	-8908	-695	-11645	-101	-9077	-1273	-10740	182	1639	5037	-17841	578	-13237	8054	-15453	-166	-12633	9134	-11991	-94	-11770	10481	-10046	-148	-127	-117	-67	-63	-58	-107	38	-151	19	34	-76	-22	-57	84	-27	-1
1.048333	-105	2757	-1229	-19426	-248	-9074	1769	-10395	-65	-8938	-681	-11713	-149	-9149	-1184	-10834	569	1611	4988	-17831	715	-13156	8118	-15380	-238	-12523	9156	-12020	-75	-11757	10586	-10033	-155	-128	-124	-70	-64	-59	-107	38	-153	13	30	-78	-24	-60	81	-31	-3
1.049167	-126	2810	-1319	-19435	-243	-9101	1827	-10430	-114	-8968	-676	-11782	-169	-9221	-1099	-10927	49	1569	4951	-17821	624	-13059	8196	-15302	-163	-12400	9176	-12052	-81	-11751	10688	-10026	-143	-129	-122	-67	-55	-60	-104	38	-154	16	34	-75	-22	-55	81	-28	-1
1.050000	-92	2872	-1414	-19414	-156	-9126	1877	-10454	-132	-8997	-673	-11848	-84	-9288	-1016	-11022	308	1519	4919	-17816	1153	-12951	8286	-15213	-96	-12272	9206	-12095	-83	-11747	10775	-10039	-151	-130	-120	-65	-67	-56	-103	41	-150	19	37	-76	-21	-56	82	-28	3
1.050833	-121	2936	-1522	-19365	-112	-9153	1920	-10482	-88	-9025	-682	-11914	-47	-9366	-936	-11115	354	1455	4893	-17820	618	-12824	8388	-15120	-205	-12139	9236	-12148	-52	-11754	10850	-10063	-145	-125	-122	-66	-60	-53	-103	44	-151	15	34	-75	-18	-53	82	-28	-1
1.051667	-165	3001	-1647	-19291	-136	-9179	1937	-10505	-103	-9051	-694	-11984	-109	-9443	-868	-11211	-262	1382	4863	-17832	1307	-12686	8493	-15026	-190	-11995	9275	-12208	-87	-11760	10902	-10095	-147	-129	-121	-68	-61	-56	-105	43	-149	20	35	-74	-7	-58	84	-24	0
1.052500	-149	3077	-1770	-19202	-68	-9209	1944	-10528	-86	-9077	-722	-12061	-12	-9524	-806	-11303	18	1303	4828	-17848	1558	-12532	8596	-14925	-137	-11858	9313	-12278	-28	-11771	10928	-10140	-151	-126	-101	-65	-62	-56	-98	43	-151	17	33	-75	-24	-56	81	-27	0
1.053333	-182	3157	-1900	-19095	-13	-9228	1933	-10546	-188	-9095	-753	-12135	-4	-9604	-770	-11382	-33	1226	4788	-17876	829	-12365	8702	-14823	-105	-11714	9357	-12353	11	-11775	10940	-10193	-148	-128	-119	-66	-62	-56	-104	39	-151	19	37	-72	-21	-55	82	-27	1
1.054167	-211	3254	-2019	-18978	59	-9238	1909	-10565	-274	-9116	-790	-12227	-143	-9678	-741	-11458	-22	1158	4737	-17909	822	-12183	8804	-14717	-171	-11564	9399	-12426	37	-11778	10924	-10253	-147	-124	-119	-64	-61	-59	-105	42	-148	21	35	-74	-22	-59	82	-25	0
1.055000	-189	3363	-2130	-18858	90	-9237	1864	-10577	-214	-9127	-836	-12287	-171	-9746	-730	-11515	-128	1093	4668	-17951	1215	-11983	8902	-14611	-237	-11410	9445	-12504	-13	-11767	10888	-10309	-150	-126	-119	-68	-65	-59	-107	41	-150	20	39	-76	-21	-58	81	-28	0
1.055833	-168	3487	-2225	-18728	-6	-9222	1802	-10585	-193	-9133	-885	-12367	-129	-9806	-731	-11559	-575	1048	4587	-17997	786	-11769	8987	-14507	-240	-11253	9488	-12583	-99	-11752	10828	-10373	-151	-135	-120	-66	-61	-59	-105	38	-152	20	35	-75	-24	-60	77	-30	1
1.056667	-107	3628	-2296	-18608	-34	-9198	1725	-10599	-246	-9139	-941	-12444	-251	-9851	-752	-11573	-971	1011	4489	-18050	700	-11547	9063	-14404	-223	-11096	9524	-12664	-103	-11708	10750	-10435	-151	-128	-124	-65	-63	-63	-111	37	-153	17	30	-75	-29	-63	81	-30	-5
1.057500	-95	3785	-2339	-18489	18	-9176	1634	-10606	-280	-9135	-1002	-12523	-404	-9884	-786	-11596	-645	994	4374	-18103	959	-11304	9130	-14303	-121	-10928	9555	-12737	-216	-11647	10662	-10491	-149	-127	-119	-72	-67	-58	-109	42	-154	20	34	-74	-25	-56	79	-30	0
1.058333	-98	3964	-2351	-18389	18	-9094	1526	-10611	-268	-9134	-1067	-12595	-410	-9893	-831	-11581	-724	1018	4242	-18166	530	-11054	9182	-14202	-146	-10751	9580	-12810	-314	-11559	10554	-10554	-147	-124	-120	-65	-62	-59	-107	40	-151	20	36	-74	-15	-58	82	-21	1
1.059167	-135	4158	-2327	-18299	95	-9010	1406	-10620	-193	-9120	-1140	-12664	-338	-9885	-890	-11550	-905	1025	4092	-18227	597	-10791	9220	-14114	-220	-10569	9595	-12880	-300	-11447	10439	-10617	-148	-126	-108	-67	-59	-56	-104	44	-147	21	34	-78	-21	-57	82	-30	0
1.060000	-145	4368	-2272	-18223	96	-8925	1273	-10636	-243	-9107	-1215	-12727	-323	-9858	-960	-11487	-1034	1067	3951	-18289	329	-10525	9237	-14028	-213	-10379	9595	-12947	-274	-11312	10312	-10673	-150	-125	-119	-65	-62	-59	-105	41	-151	18	36	-70	-21	-60	82	-29	1
1.060833	-139	4588	-2189	-18161	51	-8818	1127	-10654	-262	-9088	-1300	-12787	-354	-9809	-1048	-11434	-1126	1124	3748	-18361	217	-10248	9244	-13935	-155	-10176	9585	-13011	-267	-11149	10185	-10736	-153	-129	-124	-67	-64	-62	-108	39	-149	15	29	-77	-24	-58	79	-28	-4
1.061667	-125	4822	-2077	-18126	36	-8698	975	-10676	-230	-9057	-1384	-12841	-391	-9735	-1137	-11345	-1020	1203	3558	-18428	380	-9967	9241	-13875	-182	-9967	9566	-13070	-268	-10956	10052	-10795	-149	-129	-124	-68	-63	-61	-107	37	-152	12	33	-77	-23	-60	80	-30	-5
1.062500	-119	5067	-1938	-18093	61	-8570	822	-10691	-324	-9019	-1469	-12878	-390	-9642	-1231	-11242	-1140	1291	3366	-18499	-26	-9684	9225	-13802	-213	-9743	9543	-13126	-265	-10735	9927	-10860	-152	-130	-102	-68	-65	-60	-108	37	-150	16	36	-76	-24	-60	77	-30	-3
1.063333	-135	5321	-1785	-18073	101	-8432	669	-10734	-311	-8972	-1563	-12914	-378	-9526	-1328	-11127	-1142	1386	3168	-18570	456	-9397	9201	-13733	-216	-9507	9507	-13177	-294	-10493	9809	-10920	-153	-126	-121	-65	-65	-59	-107	37	-154	20	33	-76	-38	-60	81	-31	0
1.064167	-160	5575	-1629	-18062	159	-8291	515	-10770	-204	-8915	-1651	-12942	-394	-9400	-1425	-11004	-1005	1506	2968	-18645	-152	-9107	9165	-13664	-203	-9264	9463	-13240	-212	-10228	9702	-10988	-153	-128	-125	-70	-64	-59	-108	38	-153	18	30	-77	-26	-58	79	-32	0
1.065000	-228	5830	-1467	-18050	130	-8150	365	-10817	-235	-8848	-1743	-12907	-380	-9258	-1521	-10879	-1284	1622	2774	-18721	-478	-8820	9126	-13598	-170	-9008	9411	-13275	-186	-9948	9597	-11062	-155	-129	-126	-69	-66	-61	-108	38	-156	15	30	-79	-27	-59	79	-33	-6
1.065833	-299	6079	-1324	-18041	132	-8005	224	-10861	-323	-8773	-1829	-12967	-249	-9099	-1612	-10752	-677	1746	2586	-18800	146	-8532	9090	-13532	-222	-8737	9361	-13317	-220	-9649	9511	-11138	-151	-126	-121	-68	-66	-62	-110	38	-151	17	33	-77	-24	-58	77	-29	-4
1.066667	-289	6336	-1193	-18023	62	-7861	93	-10909	-344	-8675	-1912	-13001	-256	-8938	-1701	-10626	-647	1869	2411	-18874	-271	-8240	9048	-13462	-293	-8469	9306	-13355	-167	-9347	9433	-11218	-149	-128	-126	-64	-65	-59	-107	30	-151	18	36	-77	-22	-60	78	-32	0
1.067500	-305	6579	-1094	-17996	110	-7726	-26	-10959	-221	-8575	-1992	-12962	-392	-8775	-1784	-10508	-353	1996	2252	-18949	-25	-7951	9009	-13387	-254	-8190	9245	-13397	-173	-9031	9376	-11310	-149	-127	-121	-70	-60	-61	-107	34	-150	16	34	-77	-22	-58	80	-31	0
1.068333	-296	6807	-1032	-17965	157	-7593	-135	-11010	-260	-8466	-2070	-12950	-326	-8610	-1867	-10395	-251	2120	2112	-19018	249	-7663	8974	-13321	-229	-7905	9193	-13435	-319	-8719	9328	-11412	-148	-128	-121	-68	-60	-60	-127	39	-151	16	36	-93	-23	-60	79	-33	-4
1.069167	-257	7018	-1013	-17926	113	-7472	-237	-11058	-412	-8351	-2146	-12929	-148	-8454	-1946	-10303	-436	2242	1993	-19085	-84	-7381	8945	-13252	-271	-7624	9119	-13477	-294	-8404	9303	-11518	-152	-127	-121	-69	-66	-61	-108	36	-154	12	34	-77	-21	-60	80	-33	-4
1.070000	-241	7218	-1041	-17870	25	-7359	-325	-11105	-353	-8225	-2253	-12899	-165	-8309	-2031	-10218	-713	2362	1898	-19140	-91	-7093	8926	-13176	-191	-7338	9085	-13517	-161	-8099	9292	-11631	-151	-128	-118	-70	-63	-44	-107	39	-151	17	36	-80	-24	-58	81	-33	-6
1.070833	-216	7408	-1113	-17805	132	-7248	-403	-11147	-338	-8094	-2282	-12856	-109	-8173	-2113	-10151	-96	2507	1826	-19184	502	-6808	8912	-13104	-167	-7058	9034	-13553	-99	-7800	9295	-11747	-148	-122	-119	-68	-60	-56	-102	40	-152	16	33	-60	-16	-58	87	-28	3
1.071667	-202	7570	-1239	-17731	122	-7149	-474	-11187	-376	-7962	-2347	-12805	-143	-8052	-2202	-10098	-235	2606	1777	-19214	-358	-6523	8904	-13030	-145	-6778	8980	-13600	-171	-7510	9317	-11876	-151	-129	-122	-65	-46	-57	-105	40	-144	19	36	-74	-21	-55	82	-30	0
1.072500	-166	7714	-1407	-17640	-3	-7059	-541	-11211	-318	-7835	-2416	-12754	-247	-7950	-2297	-10058	-574	2730	1760	-19225	-1062	-6242	8904	-12960	-56	-6505	8932	-13648	-247	-7231	9347	-12011	-145	-125	-118	-66	-63	-60	-105	39	-148	18	35	-77	-22	-60	80	-30	3
1.073333	-151	7842	-1618	-17558	-19	-6975	-608	-11234	-380	-7713	-2480	-12688	-137	-7867	-2401	-10040	-558	2845	1764	-19192	-966	-5964	8911	-12897	-74	-6245	8880	-13699	-236	-6965	9390	-12152	-151	-130	-121	-70	-73	-61	-103	39	-153	6	34	-78	-22	-59	79	-31	-3
1.074167	-159	7953	-1867	-17472	-33	-6901	-676	-11249	-373	-7593	-2557	-12617	-18	-7801	-2511	-10034	-354	2970	1800	-19164	-833	-5700	8927	-12835	-82	-5982	8830	-13753	-110	-6705	9449	-12289	-149	-127	-121	-68	-62	-60	-107	39	-150	17	30	-77	-31	-60	82	-22	0
1.075000	-135	8050	-2127	-17380	-69	-6828	-741	-11254	-232	-7497	-2625	-12534	-67	-7751	-2633	-10036	24	3091	1865	-19083	-902	-5404	8950	-12775	-100	-5735	8782	-13810	-138	-6456	9509	-12430	-152	-131	-120	-70	-66	-62	-105	40	-152	17	35	-76	-23	-57	80	-33	-3
1.075833	-143	8137	-2407	-17286	-38	-6760	-811	-11249	-201	-7368	-2702	-12444	-96	-7721	-2763	-10049	-188	3219	1955	-18962	-960	-5125	8966	-12723	7	-5494	8736	-13875	-176	-6216	9580	-12564	-154	-127	-120	-66	-61	-61	-104	40	-148	16	35	-61	-26	-60	79	-28	0
1.076667	-107	8211	-2701	-17204	3	-6697	-890	-11238	-187	-7261	-2790	-12375	-115	-7698	-2901	-10069	-371	3350	2070	-18799	-348	-4847	9024	-12666	33	-5264	8690	-13938	-126	-5980	9654	-12697	-150	-125	-119	-67	-61	-66	-108	40	-147	21	32	-75	-19	-55	84	-28	1
1.077500	-112	8284	-2986	-17126	13	-6633	-980	-11219	-193	-7179	-2885	-12250	-78	-7696	-3047	-10094	-28	3480	2202	-18588	-547	-4573	9071	-12622	-33	-5046	8637	-14009	-241	-5748	9727	-12822	-147	-126	-118	-66	-60	-57	-102	42	-148	17	37	-74	-19	-55	68	-30	-4
1.078333	-176	8347	-3261	-17055	-135	-6579	-1080	-11196	-125	-7102	-2990	-12139	-161	-7698	-3198	-10122	-601	3612	2357	-18326	-1024	-4298	9123	-12580	55	-4835	8603	-14086	-280	-5520	9803	-12938	-148	-126	-118	-65	-62	-60	-137	37	-150	20	37	-72	-19	-57	86	-25	0
1.079167	-182	8407	-3517	-16994	-152	-6521	-1186	-11168	-19	-7034	-3106	-12041	-234	-7710	-3356	-10153	-298	3744	2523	-18017	-105	-4027	9183	-12531	95	-4634	8563	-14164	-227	-5293	9877	-13044	-149	-121	-116	-60	-59	-58	-102	42	-149	23	38	-72	-16	-53	79	-25	0
1.080000	-115	8479	-3750	-16938	-181	-6465	-1297	-11134	-40	-6968	-3221	-11940	-240	-7722	-3515	-10178	-233	3881	2698	-17658	-249	-3761	9250	-12492	44	-4445	8526	-14251	-310	-5057	9946	-13147	-147	-121	-128	-61	-57	-57	-102	41	-149	18	37	-70	-18	-53	86	-27	2
1.080833	-104	8541	-3955	-16889	-220	-6407	-1436	-11104	28	-6912	-3376	-11849	-64	-7744	-3686	-10212	-220	4016	2879	-17248	-32	-3503	9319	-12450	32	-4263	8496	-14340	-183	-4837	10006	-13225	-152	-129	-121	-67	-62	-60	-104	35	-154	19	35	-78	-28	-56	86	-28	-6
1.081667	-132	8612	-4125	-16842	-119	-6357	-1574	-11073	109	-6857	-3528	-11758	-92	-7757	-3854	-10237	-269	4161	3062	-16790	66	-3255	9392	-12417	-40	-4086	8470	-14432	-108	-4610	10059	-13302	-153	-128	-111	-62	-68	-64	-108	35	-153	17	30	-79	-25	-58	79	-28	-7
1.082500	-127	8686	-4263	-16791	-50	-6290	-1712	-11039	141	-6793	-3690	-11685	-213	-7758	-4024	-10258	-31	4311	3238	-16288	-45	-3007	9477	-12373	-74	-3903	8463	-14521	-195	-4368	10111	-13360	-152	-127	-121	-66	-64	-61	-105	41	-152	19	34	-74	-24	-56	84	-27	-8
1.083333	-118	8768	-4359	-16733	-115	-6217	-1850	-11003	181	-6723	-3862	-11613	-263	-7747	-4193	-10272	138	4473	3405	-15742	-459	-2770	9566	-12337	-92	-3725	8461	-14617	-219	-4128	10167	-13411	-151	-128	-121	-65	-70	-61	-100	43	-149	26	35	-76	-26	-56	85	-26	0
1.084167	-146	8847	-4430	-16665	-102	-6143	-1989	-10970	140	-6649	-4039	-11554	-112	-7729	-4365	-10286	889	4639	3552	-15170	214	-2549	9657	-12302	-119	-3545	8480	-14705	-260	-3888	10219	-13455	-149	-127	-122	-67	-66	-60	-103	42	-149	18	34	-75	-21	-57	82	-29	0
1.085000	-131	8935	-4473	-16584	-127	-6061	-2124	-10943	109	-6561	-4218	-11512	-43	-7694	-4537	-10295	999	4820	3676	-14565	-136	-2324	9753	-12268	-167	-3356	8496	-14799	-234	-3642	10285	-13490	-151	-122	-118	-63	-62	-57	-102	42	-149	21	38	-74	-22	-56	82	-28	-1
1.085833	-92	9026	-4477	-16491	-124	-5974	-2251	-10919	160	-6462	-4410	-11478	-153	-7643	-4714	-10307	874	5016	3729	-13942	-370	-2117	9850	-12241	-205	-3167	8551	-14887	-95	-3393	10326	-13519	-150	-125	-119	-64	-64	-60	-103	43	-150	16	36	-74	-23	-59	87	-26	1
1.086667	-109	9116	-4471	-16377	-159	-5873	-2370	-10901	211	-6355	-4597	-11461	-121	-7576	-4899	-10316	890	5229	3818	-13326	-191	-1926	9945	-12220	-149	-2971	8607	-14979	-127	-3149	10385	-13555	-149	-122	-118	-66	-61	-60	-102	43	-149	19	36	-73	-24	-58	82	-27	0
1.087500	-110	9207	-4448	-16252	-159	-5766	-2481	-10886	159	-6229	-4790	-11454	-88	-7485	-5087	-10329	710	5463	3826	-12716	-267	-1745	10037	-12213	-122	-2768	8676	-15066	-203	-2894	10450	-13583	-150	-124	-120	-64	-63	-59	-108	40	-151	17	34	-75	-23	-46	81	-28	0
1.088333	-97	9296	-4407	-16110	-142	-5647	-2568	-10877	106	-6107	-4983	-11458	-268	-7379	-5277	-10345	748	5719	3789	-12129	-155	-1575	10128	-12206	-199	-2564	8760	-15156	-122	-2639	10522	-13618	-150	-126	-119	-65	-69	-61	-102	40	-150	16	35	-75	-24	-57	81	-31	-6
1.089167	-139	9381	-4363	-15958	-152	-5526	-2666	-10874	133	-5943	-5164	-11470	-215	-7256	-5471	-10361	791	5999	3704	-11572	-490	-1419	10212	-12220	-251	-2349	8861	-15251	-92	-2384	10611	-13657	-149	-128	-120	-68	-61	-60	-105	37	-153	16	33	-77	-34	-58	79	-31	0
1.090000	-146	9469	-4311	-15799	-124	-5388	-2734	-10870	123	-5782	-5340	-11489	-41	-7117	-5673	-10387	669	6308	3565	-11081	-319	-1280	10288	-12238	-241	-2129	8965	-15342	-158	-2128	10703	-13702	-155	-139	-126	-72	-65	-59	-107	37	-152	12	32	-77	-28	-61	77	-30	-5
1.090833	-117	9552	-4250	-15633	-40	-5248	-2807	-10877	73	-5614	-5511	-11505	-81	-6957	-5875	-10411	926	6647	3378	-10644	-287	-1150	10358	-12271	-233	-1905	9090	-15436	-178	-1869	10814	-13751	-151	-126	-120	-67	-61	-55	-101	28	-151	16	35	-83	-19	-52	84	-29	-1
1.091667	-108	9638	-4184	-15468	-96	-5090	-2856	-10870	107	-5440	-5663	-11520	-74	-6786	-6079	-10446	292	7018	3132	-10277	-1220	-1034	10419	-12319	-197	-1678	9222	-15534	-97	-1608	10908	-13812	-150	-127	-119	-65	-61	-55	-105	39	-149	17	34	-75	-21	-55	79	-28	1
1.092500	-102	9725	-4111	-15317	-101	-4941	-2909	-10882	192	-5268	-5806	-11539	30	-6607	-6284	-10489	319	7413	2842	-10002	-272	-931	10466	-12384	-176	-1491	9354	-15637	-103	-1350	11053	-13876	-148	-127	-117	-67	-62	-56	-102	40	-151	19	34	-78	-19	-58	81	-28	0
1.093333	-84	9808	-4039	-15186	-67	-4790	-2956	-10891	216	-5096	-5938	-11570	-15	-6422	-6489	-10546	378	7827	2502	-9827	-708	-834	10498	-12464	-214	-1229	9500	-15741	-167	-1093	11184	-13947	-151	-126	-121	-68	-64	-53	-101	43	-152	16	33	-73	-19	-55	80	-27	1
1.094167	-49	9897	-3963	-15076	-47	-4638	-3005	-10900	62	-4936	-6058	-11555	-90	-6234	-6689	-10596	183	8256	2129	-9746	-987	-750	10515	-12564	-207	-1007	9648	-15854	-155	-836	11319	-14023	-153	-124	-119	-67	-65	-56	-102	39	-150	18	37	-75	-26	-53	81	-44	0
1.095000	-33	9982	-3880	-15008	-60	-4487	-3091	-10909	10	-4781	-6157	-11554	-172	-6045	-6883	-10656	196	8700	1722	-9782	-796	-672	10528	-12682	-131	-782	9813	-15960	-27	-579	11455	-14097	-148	-126	-118	-68	-62	-57	-103	38	-149	17	35	-73	-22	-53	79	-28	1
1.095833	-58	10079	-3788	-14972	17	-4347	-3110	-10916	109	-4639	-6253	-11548	-66	-5866	-7072	-10720	275	9150	1285	-9919	-636	-620	10522	-12812	8	-566	9948	-16070	-132	-321	11583	-14176	-149	-127	-117	-68	-62	-55	-105	26	-151	19	35	-74	-1	-55	79	-28	2
1.096667	-104	10179	-3695	-14988	-32	-4211	-3173	-10926	161	-4512	-6309	-11532	-141	-5696	-7244	-10792	-195	9594	831	-10167	-874	-537	10507	-12966	-55	-353	10103	-16179	-152	-67	11712	-14250	-147	-130	-120	-69	-60	-56	-107	41	-148	19	35	-70	-18	-55	79	-27	0
1.097500	-149	10284	-3594	-15049	-45	-4087	-3243	-10932	198	-4402	-6406	-11511	-407	-5539	-7406	-10868	-15	10019	370	-10515	-128	-471	10482	-13137	-205	-142	10250	-16285	-68	179	11824	-14311	-148	-126	-118	-64	-61	-56	-105	41	-148	18	34	-73	-21	-55	90	-32	2
1.098333	-121	10390	-3487	-15166	-33	-3974	-3329	-10935	268	-4279	-6470	-11485	-308	-5393	-7557	-10944	240	10432	-93	-10954	-260	-414	10452	-13327	-303	63	10399	-16385	-102	422	11932	-14371	-152	-128	-119	-66	-66	-60	-116	39	-152	15	35	-75	-25	-56	81	-31	-3
1.099167	-105	10502	-3380	-15332	-41	-3875	-3421	-10937	242	-4233	-6538	-11461	-267	-5269	-7688	-11018	56	10814	-542	-11479	-672	-349	10430	-13533	-386	274	10554	-16472	-142	661	12028	-14406	-145	-124	-118	-65	-61	-58	-103	43	-149	19	30	-73	-16	-58	92	-30	0
1.100000	-128	10617	-3263	-15547	-29	-3786	-3536	-10936	131	-4173	-6595	-11433	-380	-5161	-7798	-11090	136	11153	-976	-12075	-383	-281	10397	-13765	-298	476	10708	-16552	-187	894	12112	-14428	-150	-124	-120	-65	-63	-59	-107	41	-151	16	36	-74	-22	-56	84	-29	-1
1.100833	-100	10731	-3155	-15809	-81	-3709	-3645	-10935	95	-4129	-6661	-11412	-331	-5076	-7904	-11143	164	11429	-1389	-12738	-380	-211	10372	-14012	-291	676	10849	-16621	-292	1105	12161	-14442	-152	-129	-125	-66	-63	-62	-107	38	-138	16	33	-78	-22	-57	80	-32	-4
1.101667	-115	10845	-3045	-16112	-98	-3646	-3777	-10935	52	-4103	-6725	-11396	-235	-5005	-7987	-11235	147	11687	-1761	-13440	-363	-134	10356	-14275	-407	880	10999	-16677	-382	1312	12209	-14441	-153	-128	-127	-66	-63	-59	-107	37	-154	12	33	-76	-22	-59	81	-27	-3
1.102500	-186	10950	-2941	-16436	-81	-3593	-3913	-10924	41	-4083	-6796	-11386	-508	-4954	-8058	-11299	225	11871	-2088	-14168	-394	-51	10355	-14551	-400	1085	11149	-16708	-306	1503	12238	-14394	-149	-130	-125	-66	-62	-59	-108	37	-151	13	32	-76	6	-56	84	-30	-4
1.103333	-168	11051	-2846	-16784	-87	-3546	-4060	-10914	13	-4076	-6874	-11385	-817	-4920	-8117	-11346	-96	11993	-2364	-14907	-289	35	10366	-14844	-402	1287	11297	-16727	-143	1677	12256	-14343	-162	-124	-120	-73	-65	-59	-104	38	-149	18	33	-80	-23	-56	85	-29	0
1.104167	-128	11137	-2769	-17137	-68	-3506	-4216	-10901	45	-4071	-6965	-11396	-645	-4892	-8162	-11396	217	12049	-2588	-15649	110	135	10378	-15154	-402	1490	11449	-16728	-44	1836	12262	-14274	-151	-128	-127	-67	-62	-58	-103	41	-152	12	34	-75	-21	-55	84	-29	0
1.105000	-153	11211	-2704	-17488	-92	-3497	-4379	-10890	57	-4073	-7067	-11417	-581	-4871	-8205	-11444	64	12046	-2755	-16367	-763	239	10447	-15473	-488	1695	11600	-16711	-137	1975	12259	-14186	-148	-126	-124	-64	-60	-56	-101	40	-152	17	35	-75	-23	-53	87	-32	0
1.105833	-189	11260	-2662	-17824	-58	-3434	-4544	-10870	1	-4071	-7174	-11449	-682	-4861	-8254	-11481	-249	11982	-2864	-17069	-33	349	10521	-15810	-525	1901	11755	-16671	-245	2090	12250	-14079	-144	-124	-125	-65	-63	-56	-103	42	-150	16	38	-74	-18	-56	85	-27	0
1.106667	-173	11292	-2615	-18137	-52	-3400	-4714	-10849	-130	-4075	-7298	-11500	-471	-4851	-8279	-11507	-117	11854	-2910	-17732	127	467	10613	-16152	-455	2100	11905	-16619	-176	2189	12234	-13963	-148	-127	-125	-69	-67	-60	-107	37	-150	17	36	-81	-26	-60	80	-29	1
1.107500	-144	11301	-2642	-18423	-152	-3367	-4886	-10838	-144	-4075	-7429	-11555	-234	-4839	-8316	-11524	-220	11681	-2893	-18351	-29	592	10732	-16501	-365	2297	12059	-16551	-207	2274	12224	-13828	-150	-127	-124	-64	-65	-60	-105	38	-151	17	33	-76	-22	-57	81	-31	-3
1.108333	-162	11287	-2661	-18663	-97	-3336	-5054	-10818	-81	-4073	-7565	-11618	-179	-4819	-8360	-11531	-271	11465	-2820	-18914	-32	725	10862	-16857	-307	2493	12209	-16466	-250	2336	12217	-13679	-152	-130	-113	-66	-66	-58	-103	40	-153	15	33	-77	-25	-60	79	-33	-4
1.109167	-200	11249	-2706	-18857	0	-3282	-5226	-10798	-134	-4059	-7709	-11692	-87	-4792	-8405	-11528	-240	11222	-2690	-19425	-44	881	11014	-17218	-216	2687	12362	-16369	-164	2392	12218	-13517	-153	-126	-122	-66	-65	-60	-105	36	-153	13	34	-78	-21	-56	81	-31	1
1.110000	-212	11186	-2768	-19006	8	-3232	-5400	-10783	-119	-4044	-7856	-11778	-80	-4760	-8465	-11517	-407	10953	-2503	-19884	-373	1008	11182	-17585	-223	2881	12513	-16268	-160	2436	12226	-13341	-149	-127	-124	-65	-63	-59	-103	40	-149	17	34	-76	-19	-55	82	-30	0
1.110833	-207	11107	-2843	-19104	-101	-3179	-5570	-10766	-142	-4024	-8003	-11861	-48	-4707	-8532	-11494	-240	10665	-2272	-20296	293	1155	11360	-17953	-250	3071	12658	-16135	-248	2476	12252	-13147	-148	-126	-120	-62	-59	-59	-100	37	-149	18	38	-72	-17	-53	86	-25	2
1.111667	-200	11016	-2936	-19156	-125	-3122	-5735	-10766	-165	-4000	-8152	-11947	114	-4666	-8612	-11466	92	10376	-1992	-20651	373	1309	11545	-18314	-212	3253	12797	-16007	-223	2510	12278	-12936	-148	-125	-117	-64	-61	-55	-99	42	-153	21	39	-73	-22	-52	87	-27	0
1.112500	-170	10890	-3038	-19162	-65	-3066	-5905	-10746	-139	-3974	-8290	-12031	96	-4607	-8708	-11424	-84	10097	-1678	-20966	161	1459	11731	-18677	-173	3431	12931	-15869	-147	2542	12332	-12711	-150	-126	-116	-63	-61	-57	-104	42	-150	18	39	-72	-24	-58	85	-24	3
1.113333	-155	10763	-3145	-19129	-9	-3010	-6075	-10742	-213	-3945	-8476	-12121	42	-4543	-8814	-11384	-99	9828	-1343	-21237	523	1610	11917	-19031	-95	3606	13049	-15723	-239	2578	12397	-12468	-149	-128	-119	-64	-60	-53	-94	41	-150	21	35	-74	-19	-51	87	-26	1
1.114167	-129	10633	-3254	-19064	-19	-2954	-6245	-10745	-256	-3915	-8561	-12205	82	-4474	-8935	-11333	-155	9586	-980	-21473	423	1763	12099	-19386	-58	3774	13160	-15573	-365	2619	12473	-12203	-149	-126	-119	-68	-64	-56	-100	46	-152	16	32	-76	-19	-53	85	-26	-3
1.115000	-125	10494	-3365	-18974	-50	-2930	-6411	-10755	-204	-3882	-8687	-12287	121	-4404	-9069	-11279	-146	9367	-611	-21671	521	1916	12263	-19719	-46	3934	13258	-15416	-272	2671	12559	-11912	-150	-131	-125	-68	-65	-58	-107	41	-152	17	36	-77	-23	-56	82	-29	-5
1.115833	-186	10366	-3470	-18857	-99	-2853	-6575	-10772	-233	-3849	-8802	-12376	207	-4330	-9206	-11216	-103	9185	-225	-21840	653	2067	12426	-20054	11	4093	13337	-15253	-227	2732	12661	-11596	-148	-126	-116	-66	-63	-58	-105	44	-147	20	37	-74	-23	-44	81	-27	-1
1.116667	-208	10227	-3571	-18727	-76	-2806	-6731	-10790	-280	-3810	-8910	-12429	188	-4260	-9351	-11148	-233	9034	151	-21984	512	2215	12578	-20367	-68	4244	13398	-15079	-346	2808	12770	-11246	-150	-127	-118	-66	-66	-60	-104	42	-151	22	37	-76	-23	-53	86	-25	0
1.117500	-164	10136	-3663	-18585	-42	-2760	-6885	-10814	-242	-3767	-9010	-12489	92	-4191	-9499	-11075	59	8918	509	-22097	850	2360	12723	-20659	-90	4390	13436	-14903	-368	2900	12885	-10863	-148	-127	-118	-67	-64	-57	-104	43	-149	25	37	-77	-15	-53	82	-25	1
1.118333	-189	10043	-3744	-18447	-3	-2717	-7031	-10844	-288	-3725	-9107	-12542	104	-4124	-9642	-11006	-59	8837	880	-22187	18	2500	12843	-20932	-64	4522	13453	-14716	-307	3008	13028	-10450	-149	-126	-118	-65	-61	-57	-104	43	-152	24	38	-74	-22	-51	86	-25	-3
1.119167	-183	9963	-3827	-18307	-19	-2681	-7171	-10878	-336	-3681	-9204	-12591	128	-4069	-9789	-10932	-487	8782	1212	-22248	316	2635	12954	-21187	-114	4651	13446	-14523	-218	3127	13128	-10006	-147	-126	-118	-64	-58	-57	-101	41	-147	24	49	-74	-18	-53	84	-26	4
1.120000	-164	9887	-3899	-18172	-33	-2649	-7318	-10918	-227	-3633	-9295	-12636	190	-4015	-9929	-10861	-187	8752	1517	-22284	652	2760	13054	-21414	-76	4764	13416	-14325	-199	3258	13249	-9538	-150	-127	-118	-64	-62	-59	-103	41	-149	22	39	-74	-23	-53	84	-27	0
1.120833	-177	9867	-3969	-18049	-107	-2622	-7420	-10966	-231	-3586	-9393	-12676	192	-3978	-10063	-10791	-163	8760	1791	-22294	451	2881	13142	-21612	-90	4865	13357	-14124	-179	3398	13366	-9021	-152	-129	-119	-76	-58	-59	-105	39	-130	21	34	-75	-26	-56	81	-30	-4
1.121667	-217	9846	-4042	-17937	-147	-2597	-7526	-11014	-248	-3539	-9477	-12716	164	-3941	-10192	-10720	-257	8758	2032	-22263	443	2991	13218	-21782	-152	4952	13256	-13915	-177	3540	13479	-8476	-152	-133	-120	-67	-64	-60	-107	40	-152	16	34	-77	-23	-56	84	-28	-4
1.122500	-198	9838	-4115	-17830	-105	-2574	-7612	-11058	-212	-3488	-9564	-12751	262	-3913	-10309	-10655	-414	8775	2239	-22197	526	3107	13282	-21917	-133	5024	13179	-13696	-200	3690	13584	-7905	-155	-132	-121	-66	-63	-58	-107	42	-151	20	33	-75	-24	-55	85	-32	-3
1.123333	-138	9844	-4192	-17729	-78	-2556	-7691	-11076	-216	-3442	-9651	-12790	340	-3890	-10419	-10590	-407	8805	2404	-22091	133	3186	13336	-22022	-144	5082	13051	-13477	-159	3834	13682	-7320	-152	-132	-124	-78	-75	-62	-107	37	-154	15	28	-78	-24	-60	80	-31	0
1.124167	-185	9859	-4279	-17637	-158	-2540	-7749	-11165	-240	-3393	-9732	-12828	276	-3873	-10505	-10531	-460	8834	2536	-21948	268	3268	13380	-22088	-93	5122	12913	-13248	-181	3978	13771	-6698	-151	-133	-124	-68	-64	-57	-107	39	-133	20	34	-74	-26	-58	84	-30	-5
1.125000	-174	9886	-4380	-17543	-105	-2524	-7791	-11217	-238	-3348	-9810	-12868	200	-3857	-10606	-10469	-165	8866	2635	-21753	542	3345	13413	-22120	-138	5146	12758	-13016	-306	4111	13847	-6067	-152	-130	-121	-66	-64	-59	-107	39	-151	18	30	-77	-21	-56	84	-23	1
1.125833	-144	9908	-4472	-17451	-41	-2514	-7815	-11270	-204	-3306	-9881	-12915	136	-3846	-10689	-10420	-161	8889	2703	-21522	42	3406	13433	-22120	-180	5158	12593	-12780	-225	4228	13909	-5424	-152	-130	-119	-66	-66	-61	-104	42	-150	21	32	-73	-23	-57	84	-28	0
1.126667	-166	9930	-4590	-17357	-36	-2508	-7827	-11314	-160	-3272	-9947	-12965	202	-3834	-10771	-10370	-194	8898	2739	-21249	52	3463	13445	-22077	-47	5137	12414	-12550	-154	4334	13949	-4771	-152	-130	-122	-67	-63	-58	-104	42	-153	15	34	-77	-25	-58	85	-28	-4
1.127500	-121	9945	-4721	-17261	-33	-2514	-7823	-11374	-156	-3244	-10004	-13018	98	-3825	-10849	-10328	-153	8903	2742	-20944	25	3503	13444	-22006	-40	5121	12234	-12315	-112	4424	13991	-4126	-151	-130	-121	-67	-66	-60	-105	40	-148	16	7	-76	-21	-57	85	-29	0
1.128333	-113	9944	-4865	-17155	-18	-2525	-7812	-11427	-176	-3229	-10053	-13078	-11	-3820	-10924	-10289	-256	8895	2726	-20609	28	3533	13430	-21898	-70	5080	12046	-12078	-64	4487	14025	-3486	-148	-129	-122	-68	-64	-60	-107	40	-152	17	34	-77	-22	-61	79	-30	-3
1.129167	-212	9934	-5022	-17045	15	-2543	-7783	-11480	-190	-3224	-10092	-13137	107	-3808	-10994	-10257	-256	8885	2687	-20254	-165	3557	13401	-21756	-52	5022	11863	-11842	-148	4545	13996	-2861	-152	-129	-119	-69	-66	-60	-94	40	-155	16	32	-105	-22	-58	81	-30	-1
1.130000	-224	9903	-5203	-16923	56	-2570	-7747	-11534	-243	-3226	-10119	-13202	23	-3801	-11061	-10232	-561	8857	2627	-19888	-592	3564	13364	-21578	-52	4959	11681	-11616	-185	4573	13966	-2258	-148	-131	-122	-70	-60	-58	-105	40	-149	15	29	-77	-22	-59	81	-32	-3
1.130833	-151	9855	-5357	-16789	21	-2605	-7703	-11585	-206	-3240	-10138	-13259	-65	-3787	-11121	-10210	-775	8826	2555	-19520	4	3566	13309	-21372	-69	4883	11512	-11374	-138	4596	13918	-1681	-150	-126	-119	-69	-63	-63	-107	40	-156	19	32	-74	-21	-58	82	-28	-3
1.131667	-147	9761	-5535	-16648	13	-2652	-7661	-11634	-160	-3271	-10146	-13318	12	-3784	-11191	-10193	-644	8793	2470	-19161	-377	3556	13243	-21133	-77	4796	11346	-11145	-118	4594	13837	-1134	-151	-130	-120	-73	-62	-60	-107	38	-150	16	29	-79	-24	-59	79	-32	-4
1.132500	-109	9685	-5714	-16506	-49	-2718	-7620	-11686	-201	-3315	-10149	-13373	21	-3776	-11253	-10178	-861	8760	2375	-18829	-633	3529	13165	-20868	-111	4708	11196	-10918	-51	4588	13738	-620	-150	-127	-121	-69	-60	-56	-107	40	-153	16	26	-75	-21	-56	80	-32	0
1.133333	-84	9568	-5884	-16353	-15	-2785	-7575	-11730	-172	-3379	-10142	-13416	0	-3769	-11309	-10172	-582	8730	2277	-18515	-13	3502	13071	-20577	-158	4615	11055	-10691	-58	4569	13601	-149	-138	-130	-122	-69	-60	-60	-108	40	-150	17	34	-76	-19	-59	81	-27	1
1.134167	-113	9430	-6046	-16200	18	-2868	-7540	-11772	-111	-3421	-10134	-13456	-252	-3771	-11364	-10163	-624	8706	2178	-18247	-246	3461	12963	-20259	-142	4516	10927	-10461	-8	4543	13456	270	-150	-127	-119	-68	-62	-33	-108	40	-150	21	30	-80	-21	-57	81	-29	0
1.135000	-142	9267	-6217	-16049	36	-2962	-7510	-11813	-33	-3485	-10121	-13482	-255	-3771	-11415	-10157	-612	8691	2075	-18023	-107	3410	12841	-19907	-95	4426	10817	-10232	-45	4515	13278	645	-150	-126	-121	-70	-62	-56	-108	39	-149	20	30	-76	-21	-57	82	-15	1
1.135833	-127	9085	-6343	-15906	-26	-3061	-7494	-11856	0	-3563	-10109	-13504	-65	-3778	-11467	-10156	-580	8684	1979	-17851	-136	3342	12703	-19535	-163	4315	10711	-10002	-125	4482	13074	966	-149	-128	-118	-66	-64	-57	-110	42	-152	16	32	-79	-23	-53	84	-29	-3
1.136667	-99	8878	-6465	-15756	5	-3170	-7485	-11896	-58	-3642	-10098	-13510	23	-3801	-11510	-10159	-490	8683	1888	-17729	-524	3265	12550	-19144	-164	4218	10626	-9754	-110	4444	12871	1232	-150	-127	-120	-68	-65	-57	-105	41	-151	19	32	-74	-22	-56	82	-27	1
1.137500	-76	8659	-6572	-15648	-53	-3280	-7491	-11931	-111	-3726	-10093	-13509	22	-3825	-11547	-10178	-532	8694	1804	-17654	-461	3181	12379	-18720	-170	4110	10543	-9528	-120	4405	12599	1447	-149	-124	-118	-66	-59	-57	-101	43	-149	20	35	-73	-13	-53	85	-27	4
1.138333	-108	8420	-6658	-15536	-64	-3398	-7508	-11964	-214	-3811	-10090	-13495	-17	-3858	-11585	-10162	-333	8715	1742	-17633	151	3081	12192	-18275	-142	4007	10470	-9280	-55	4368	12337	1606	-155	-124	-117	-66	-63	-60	-101	42	-147	20	36	-72	-19	-51	81	-28	3
1.139167	-118	8166	-6726	-15445	-69	-3502	-7546	-12000	-247	-3898	-10098	-13477	-4	-3900	-11612	-10168	-230	8743	1694	-17651	-141	2970	11986	-17809	-124	3899	10406	-9024	7	4322	12058	1701	-146	-124	-116	-65	-55	-59	-99	40	-149	22	40	-96	-19	-55	85	-27	3
1.140000	-111	7898	-6772	-15375	-56	-3612	-7597	-12035	-104	-3986	-10114	-13451	1	-3949	-11659	-10178	2	8771	1639	-17716	-31	2841	11759	-17324	-189	3782	10337	-8766	-17	4273	11769	1741	-148	-125	-120	-67	-64	-61	-107	37	-153	18	35	-75	-23	-57	82	-32	-3
1.140833	-143	7611	-6801	-15335	-83	-3718	-7660	-12065	0	-4079	-10141	-13424	-129	-4006	-11693	-10180	49	8803	1606	-17804	72	2704	11523	-16809	-172	3659	10274	-8498	-92	4222	11478	1733	-153	-133	-124	-67	-62	-62	-107	37	-150	16	32	-75	-22	-57	80	-32	-6
1.141667	-125	7321	-6803	-15311	-109	-3816	-7725	-12100	-64	-4152	-10170	-13386	-285	-4064	-11729	-10186	55	8828	1592	-17911	-150	2555	11265	-16280	-114	3532	10190	-8233	-90	4161	11187	1676	-151	-129	-122	-68	-64	-59	-104	35	-154	16	33	-75	-22	-56	81	-30	0
1.142500	-132	7018	-6785	-15304	-59	-3907	-7799	-12130	-119	-4232	-10207	-13345	-430	-4130	-11765	-10190	352	8846	1592	-18028	11	2393	10997	-15728	-141	3397	10142	-7937	-64	4087	10895	1563	-152	-128	-121	-64	-63	-61	-104	39	-150	16	35	-78	-25	-55	82	-28	0
1.143333	-133	6706	-6752	-15323	-18	-3990	-7882	-12189	-24	-4319	-10252	-13307	-290	-4206	-11807	-10189	196	8848	1602	-18136	-103	2218	10717	-15162	-138	3245	10062	-7645	-67	4005	10601	1393	-149	-126	-120	-62	-65	-59	-108	37	-152	18	34	-74	-24	-56	80	-27	-1
1.144167	-98	6386	-6700	-15361	-66	-4068	-7965	-12200	22	-4385	-10306	-13267	-154	-4279	-11854	-10197	236	8833	1612	-18239	164	2033	10422	-14578	-161	3091	9970	-7354	-125	3907	10336	1207	-148	-129	-120	-67	-63	-59	-109	46	-145	21	36	-73	-22	-60	82	-25	0
1.145000	-111	6066	-6639	-15415	-1	-4143	-8047	-12235	-55	-4458	-10364	-13232	-143	-4358	-11906	-10191	593	8794	1639	-18312	-12	1832	10120	-13989	-240	2919	9868	-7060	-146	3792	10080	968	-149	-127	-117	-65	-62	-56	-103	43	-151	19	35	-73	-22	-55	85	-28	-14
1.145833	-163	5736	-6557	-15483	-73	-4213	-8139	-12273	-27	-4530	-10421	-13177	-9	-4438	-11960	-10194	115	8723	1664	-18383	-497	1622	9815	-13373	-263	2738	9749	-6769	-108	3659	9835	691	-147	-126	-120	-64	-61	-56	-103	60	-147	20	44	-69	-21	-52	84	-26	0
1.146667	-164	5402	-6454	-15559	-163	-4280	-8195	-12316	3	-4605	-10487	-13169	188	-4518	-12027	-10188	325	8619	1691	-18408	262	1400	9508	-12768	-234	2544	9612	-6482	-236	3511	9605	375	-149	-126	-118	-65	-63	-57	-102	42	-152	18	37	-72	-23	-57	84	-29	1
1.147500	-110	5063	-6373	-15639	-128	-4349	-8259	-12362	50	-4676	-10548	-13141	71	-4600	-12100	-10188	483	8485	1710	-18401	-75	1167	9202	-12165	-276	2344	9463	-6205	-259	3344	9394	24	-147	-128	-118	-65	-42	-58	-103	39	-147	21	37	-72	-16	-58	79	-27	1
1.148333	-88	4727	-6274	-15722	-15	-4431	-8311	-12411	59	-4753	-10608	-13118	-92	-4688	-12167	-10187	382	8313	1728	-18358	-126	925	8905	-11565	-235	2127	9290	-5943	-216	3155	9208	-346	-153	-131	-119	-69	-64	-61	-108	37	-153	18	32	-76	-25	-62	78	-30	-3
1.149167	-152	4387	-6171	-15804	-72	-4499	-8349	-12466	-92	-4834	-10665	-13093	-14	-4770	-12238	-10183	438	8111	1738	-18278	-134	683	8619	-10967	-284	1911	9107	-5689	-198	2961	9031	-746	-151	-130	-121	-67	-65	-61	-105	27	-154	17	33	-72	-22	-55	84	-27	-5
1.150000	-173	4058	-6068	-15872	-35	-4572	-8365	-12519	-100	-4918	-10707	-13065	40	-4851	-12294	-10174	514	7875	1746	-18162	-200	438	8351	-10384	-313	1687	8914	-5454	-18	2751	8875	-1167	-153	-128	-121	-69	-65	-59	-104	39	-154	17	33	-74	-23	-59	86	-30	0
1.150833	-142	3728	-5963	-15920	-115	-4650	-8366	-12572	-51	-5010	-10739	-13030	-178	-4933	-12346	-10163	211	7614	1748	-18013	-459	189	8101	-9816	-269	1465	8711	-5240	-4	2543	8740	-1603	-145	-127	-115	-66	-60	-57	-103	40	-150	19	34	-73	-21	-56	82	-27	4
1.151667	-166	3406	-5863	-15956	-160	-4731	-8345	-12625	-72	-5088	-10755	-13011	-246	-5017	-12389	-10151	371	7325	1738	-17833	216	-58	7880	-9272	-230	1239	8499	-5048	-205	2333	8619	-2060	-147	-129	-121	-67	-64	-58	-103	42	-151	22	33	-74	-21	-56	81	-28	-1
1.152500	-217	3084	-5775	-15978	-136	-4822	-8316	-12684	-98	-5184	-10766	-12981	-337	-5104	-12424	-10138	553	7015	1735	-17636	74	-303	7678	-8751	-300	1016	8283	-4882	-272	2112	8511	-2528	-152	-127	-119	-66	-62	-57	-102	41	-155	19	34	-72	-23	-55	81	-31	-4
1.153333	-193	2771	-5691	-15964	-138	-4922	-8264	-12733	-171	-5279	-10762	-12947	-431	-5190	-12429	-10124	365	6692	1707	-17421	-16	-544	7502	-8260	-333	799	8065	-4743	-225	1903	8411	-3008	-133	-128	-119	-66	-61	-58	-103	42	-147	18	33	-75	-21	-55	80	-28	1
1.154167	-150	2467	-5614	-15950	-109	-5013	-8200	-12788	-150	-5386	-10742	-12906	-345	-5283	-12419	-10104	119	6363	1686	-17194	32	-783	7360	-7799	-284	581	7848	-4632	-205	1692	8328	-3493	-148	-126	-121	-75	-63	-58	-104	41	-149	0	30	-79	-21	-56	81	-27	1
1.155000	-178	2175	-5548	-15910	-70	-5116	-8117	-12832	-105	-5490	-10704	-12865	-395	-5377	-12389	-10081	50	6032	1660	-16955	-246	-1015	7230	-7375	-290	377	7646	-4545	-234	1501	8252	-3980	-149	-130	-121	-67	-63	-61	-104	42	-151	17	34	-74	-22	-57	79	-28	0
1.155833	-220	1897	-5487	-15847	161	-5218	-8028	-12873	-210	-5598	-10659	-12819	-398	-5458	-12334	-10054	-18	5702	1634	-16718	-216	-1239	7155	-6984	-300	173	7446	-4493	-240	1318	8183	-4468	-147	-126	-132	-66	-63	-56	-105	33	-150	17	32	-80	-25	-59	80	-27	-3
1.156667	-207	1623	-5426	-15776	412	-5330	-7927	-12912	-150	-5714	-10598	-12766	-198	-5567	-12260	-10028	-193	5377	1603	-16479	-478	-1459	7092	-6637	-296	-25	7264	-4476	-215	1154	8118	-4960	-153	-130	-127	-69	-68	-63	-108	41	-152	12	30	-78	-25	-60	78	-29	-4
1.157500	-205	1368	-5386	-15685	284	-5441	-7823	-12941	-142	-5836	-10530	-12706	-147	-5661	-12161	-9993	-195	5065	1577	-16236	-438	-1667	7060	-6321	-204	-219	7095	-4466	-180	1003	8066	-5439	-150	-129	-120	-64	-60	-58	-108	43	-150	17	33	-103	-25	-59	80	-28	-3
1.158333	-218	1154	-5331	-15594	214	-5553	-7710	-12956	-185	-5956	-10443	-12636	-102	-5753	-12041	-9946	94	4772	1551	-16001	-281	-1873	7046	-6053	-191	-405	6942	-4492	-163	871	8016	-5906	-149	-127	-121	-66	-63	-60	-109	40	-149	18	36	-75	-17	-55	80	-30	0
1.159167	-183	910	-5276	-15492	96	-5666	-7599	-12970	-186	-6079	-10353	-12567	-80	-5844	-11903	-9901	-184	4503	1525	-15768	-1012	-2073	7051	-5818	-281	-597	6812	-4548	-248	748	7973	-6368	-146	-125	-119	-65	-84	-58	-103	34	-150	19	35	-76	-24	-56	82	-29	0
1.160000	-176	702	-5220	-15398	-14	-5791	-7487	-12975	-240	-6209	-10261	-12494	-26	-5936	-11747	-9851	-181	4236	1496	-15561	-193	-2270	7070	-5584	-282	-789	6730	-4630	-310	641	7935	-6812	-148	-127	-122	-67	-61	-59	-107	38	-151	18	30	-76	-25	-58	78	-51	0
1.160833	-184	516	-5160	-15320	-48	-5915	-7378	-12964	-194	-6346	-10174	-12424	-47	-6024	-11583	-9795	-289	3996	1465	-15324	-449	-2470	7103	-5475	-257	-985	6600	-4735	-276	542	7898	-7244	-160	-134	-126	-67	-63	-51	-108	38	-150	13	30	-79	-24	-59	78	-32	-3
1.161667	-180	340	-5092	-15248	-80	-6045	-7273	-12956	-200	-6476	-10072	-12345	-136	-6107	-11404	-9726	-337	3777	1434	-15111	-354	-2661	7142	-5362	-294	-1181	6523	-4861	-254	455	7872	-7657	-150	-129	-126	-68	-62	-57	-108	34	-153	13	32	-79	-22	-58	78	-31	2
1.162500	-196	187	-5012	-15191	-88	-6173	-7169	-12929	-250	-6610	-9972	-12267	-203	-6185	-11201	-9661	-236	3581	1400	-14877	-197	-2861	7190	-5286	-369	-1379	6465	-5005	-113	369	7848	-8051	-151	-128	-122	-67	-64	-59	-105	38	-159	16	33	-79	-23	-56	81	-30	-4
1.163333	-196	54	-4923	-15160	-55	-6315	-7065	-12899	-237	-6745	-9873	-12190	-138	-6264	-11018	-9574	-306	3406	1362	-14705	9	-3060	7232	-5247	-301	-1591	6424	-5169	-150	279	7832	-8427	-149	-127	-119	-68	-63	-57	-105	39	-153	17	32	-81	-23	-58	80	-30	-1
1.164167	-189	-65	-4827	-15148	-141	-6460	-6963	-12859	-208	-6876	-9770	-12117	-288	-6336	-10818	-9481	-497	3250	1316	-14517	-255	-3260	7270	-5240	-248	-1799	6398	-5351	-205	188	7821	-8785	-150	-127	-121	-68	-64	-59	-108	37	-150	16	33	-78	-22	-57	79	-31	-1
1.165000	-198	-163	-4724	-15157	-168	-6614	-6862	-12815	-76	-7005	-9669	-12041	-387	-6406	-10620	-9383	-291	3117	1265	-14335	77	-3468	7298	-5263	-249	-2017	6382	-5546	-185	84	7814	-9126	-150	-126	-125	-67	-61	-60	-109	36	-149	13	29	-82	-24	-65	76	-31	0
1.165833	-163	-250	-4616	-15196	-163	-6774	-6753	-12762	53	-7136	-9537	-11972	-246	-6491	-10414	-9270	40	3000	1205	-14173	-143	-3679	7326	-5321	-206	-2235	6388	-5748	-211	-26	7817	-9448	-148	-133	-124	-67	-64	-55	-76	41	-151	19	36	-79	-21	-57	81	-29	0
1.166667	-151	-316	-4490	-15246	-207	-6940	-6642	-12700	15	-7255	-9436	-11903	-212	-6550	-10207	-9144	-38	2900	1140	-14021	-635	-3892	7338	-5431	-154	-2459	6395	-5968	-201	-150	7819	-9762	-149	-127	-121	-67	-66	-56	-104	39	-153	17	30	-78	-25	-60	79	-30	-3
1.167500	-137	-372	-4381	-15322	-187	-7117	-6526	-12638	56	-7384	-9311	-11836	-198	-6621	-9997	-9012	-255	2819	1060	-13892	-739	-4114	7335	-5516	-105	-2681	6417	-6191	-198	-291	7824	-10059	-150	-128	-121	-49	-63	-59	-103	36	-165	17	32	-76	-26	-57	80	-34	2
1.168333	-127	-409	-4261	-15406	-232	-7295	-6401	-12567	114	-7483	-9177	-11765	-205	-6696	-9788	-8864	-165	2748	975	-13776	-626	-4341	7321	-5648	-105	-2905	6444	-6426	-246	-449	7831	-10345	-150	-126	-120	-67	-61	-57	-102	37	-151	16	35	-76	-24	-58	79	-32	-1
1.169167	-199	-441	-4164	-15505	-288	-7482	-6275	-12498	23	-7590	-9033	-11702	-149	-6772	-9585	-8740	-195	2695	878	-13696	-409	-4576	7290	-5804	-196	-3127	6481	-6664	-221	-624	7843	-10618	-149	-128	-119	-66	-64	-64	-104	39	-160	16	33	-77	-25	-57	78	-29	-3
1.170000	-208	-465	-4073	-15609	-227	-7674	-6135	-12420	37	-7692	-8882	-11639	-258	-6852	-9368	-8548	-383	2655	769	-13637	10	-4811	7257	-5978	-220	-3347	6521	-6910	-200	-808	7855	-10880	-150	-128	-121	-69	-64	-58	-104	36	-151	17	33	-76	-22	-57	79	-32	-5
1.170833	-160	-464	-3991	-15711	-265	-7864	-5987	-12340	127	-7757	-8719	-11567	-383	-6928	-9155	-8376	-535	2628	654	-13611	1475	-5056	7210	-6167	-207	-3549	6570	-7154	-217	-1007	7872	-11124	-149	-126	-112	-67	-62	-57	-102	37	-151	17	37	-74	-18	-53	84	-30	0
1.171667	-165	-465	-3926	-15808	-223	-8060	-5823	-12259	141	-7877	-8545	-11499	-386	-7007	-8946	-8204	-200	2614	530	-13599	2237	-5300	7160	-6370	-137	-3752	6624	-7400	-154	-1217	7881	-11365	-149	-124	-118	-64	-60	-56	-104	41	-148	19	35	-74	-19	-57	78	-29	-1
1.172500	-170	-458	-3886	-15898	-160	-8260	-5665	-12178	161	-7969	-8371	-11432	-408	-7097	-8738	-8018	-148	2610	396	-13660	885	-5551	7103	-6588	-177	-3945	6672	-7655	-284	-1439	7896	-11588	-148	-126	-119	-69	-60	-60	-103	37	-150	19	35	-75	-26	-57	82	-30	1
1.173333	-166	-449	-3866	-15975	-208	-8437	-5496	-12098	125	-8062	-8191	-11364	-389	-7180	-8536	-7848	-405	2612	257	-13741	1393	-5803	7048	-6813	-213	-4130	6725	-7916	-372	-1670	7905	-11817	-150	-132	-124	-68	-64	-61	-104	39	-154	15	33	-75	-23	-57	79	-31	-4
1.174167	-190	-434	-3866	-16038	-240	-8647	-5331	-12015	90	-8156	-8007	-11291	-409	-7265	-8331	-7675	-341	2633	120	-13848	1213	-6055	6993	-7052	-198	-4300	6786	-8162	-331	-1894	7914	-11999	-148	-130	-122	-67	-58	-69	-108	39	-149	16	32	-76	-18	-59	82	-30	0
1.175000	-179	-409	-3884	-16077	-218	-8835	-5157	-11922	79	-8245	-7816	-11213	-537	-7353	-8135	-7503	-288	2654	-16	-13985	869	-6311	6943	-7293	-211	-4460	6853	-8415	-417	-2119	7926	-12175	-147	-128	-120	-70	-63	-62	-103	37	-153	17	37	-78	-21	-67	80	-31	2
1.175833	-152	-382	-3917	-16102	-236	-9017	-4983	-11830	62	-8344	-7632	-11138	-444	-7436	-7944	-7342	-345	2691	-145	-14156	781	-6563	6901	-7543	-260	-4619	6916	-8670	-429	-2340	7938	-12333	-147	-130	-124	-66	-62	-60	-103	37	-151	15	33	-76	-26	-59	80	-28	0
1.176667	-148	-356	-3968	-16112	-141	-9195	-4818	-11741	20	-8450	-7451	-11061	-203	-7522	-7763	-7191	-409	2728	-268	-14347	740	-6817	6863	-7801	-257	-4767	6989	-8918	-436	-2556	7947	-12474	-151	-131	-121	-68	-63	-61	-104	37	-152	15	35	-75	-24	-57	81	-34	0
1.177500	-108	-331	-4027	-16104	-210	-9364	-4658	-11648	-47	-8557	-7276	-10982	-251	-7613	-7589	-7053	-311	2779	-375	-14554	264	-7070	6843	-8070	-221	-4909	7068	-9167	-482	-2769	7962	-12590	-147	-128	-118	-65	-61	-58	-81	44	-149	18	36	-76	-23	-60	81	-28	0
1.178333	-121	-302	-4084	-16088	-284	-9525	-4504	-11552	-62	-8672	-7107	-10898	-272	-7703	-7422	-6924	-225	2832	-461	-14774	456	-7318	6836	-8344	-188	-5052	7153	-9413	-527	-2968	7975	-12685	-146	-126	-119	-66	-60	-60	-105	40	-145	22	36	-75	-16	-55	82	-28	3
1.179167	-173	-277	-4149	-16067	-145	-9677	-4363	-11457	-62	-8794	-6948	-10820	-179	-7794	-7275	-6813	6	2888	-530	-14997	400	-7559	6831	-8626	-151	-5199	7238	-9661	-523	-3159	7993	-12758	-146	-125	-126	-67	-60	-69	-103	41	-144	20	34	-73	-17	-57	81	-28	4
1.180000	-160	-255	-4204	-16044	-178	-9827	-4232	-11361	-78	-8929	-6805	-10746	-238	-7883	-7129	-6722	75	2943	-572	-15217	42	-7804	6830	-8916	-205	-5352	7327	-9901	-220	-3342	8018	-12807	-150	-130	-120	-66	-61	-58	-105	37	-150	17	34	-90	-22	-57	75	-29	-1
1.180833	-168	-239	-4249	-16022	-234	-9970	-4112	-11268	-120	-9081	-6663	-10674	-294	-7987	-7006	-6647	196	2999	-607	-15431	121	-8047	6857	-9218	-218	-5510	7422	-10141	-143	-3526	8046	-12838	-151	-127	-121	-67	-63	-60	-110	37	-153	16	30	-77	-23	-60	75	-33	0
1.181667	-171	-227	-4283	-16009	-152	-10104	-4005	-11178	-159	-9215	-6537	-10604	-281	-8088	-6889	-6586	192	3055	-610	-15622	-171	-8281	6887	-9522	-211	-5677	7513	-10380	-293	-3695	8074	-12840	-152	-131	-124	-73	-65	-64	-112	29	-154	16	29	-72	-25	-62	76	-36	-5
1.182500	-160	-216	-4299	-16006	-135	-10236	-3911	-11084	-126	-9364	-6419	-10531	-293	-8190	-6784	-6543	54	3104	-586	-15803	-365	-8507	6929	-9828	-260	-5853	7612	-10610	-210	-3862	8115	-12822	-154	-132	-126	-70	-62	-62	-107	30	-152	17	29	-77	-25	-59	78	-35	-4
1.183333	-147	-204	-4276	-16013	-213	-10358	-3827	-10993	-122	-9505	-6308	-10456	-198	-8299	-6687	-6509	175	3154	-538	-15952	-390	-8732	6974	-10140	-230	-6041	7709	-10840	-94	-4029	8163	-12780	-150	-128	-121	-68	-62	-65	-109	34	-153	15	29	-78	-25	-60	84	-26	-1
1.184167	-356	-202	-4264	-16041	-222	-10479	-3749	-10903	-146	-9654	-6177	-10384	-207	-8413	-6601	-6488	71	3187	-478	-16066	-522	-8951	7026	-10460	-217	-6244	7798	-11065	-47	-4172	8208	-12722	-153	-129	-121	-68	-66	-60	-108	37	-149	17	34	-79	-25	-57	80	-28	0
1.185000	-773	-205	-4213	-16083	-160	-10603	-3683	-10815	-103	-9792	-6106	-10307	-249	-8522	-6523	-6472	115	3221	-398	-16151	-24	-9163	7083	-10778	-187	-6459	7883	-11289	-67	-4363	8277	-12651	-148	-127	-122	-67	-65	-57	-108	37	-153	15	30	-77	-17	-56	80	-28	-1
1.185833	-774	-215	-4146	-16146	-127	-10723	-3630	-10737	-72	-9924	-6012	-10232	-162	-8636	-6455	-6476	234	3233	-317	-16203	-867	-9376	7136	-11099	-266	-6687	7962	-11509	-125	-4540	8361	-12565	-147	-130	-121	-69	-61	-60	-109	38	-149	17	33	-75	-19	-59	85	-29	3
1.186667	-591	-227	-4060	-16230	-176	-10852	-3580	-10663	-186	-10051	-5926	-10152	-184	-8753	-6395	-6490	0	3237	-217	-16221	-764	-9582	7187	-11416	-378	-6928	8028	-11731	-76	-4728	8405	-12469	-148	-126	-120	-70	-60	-59	-108	39	-149	20	27	-79	-23	-56	82	-30	2
1.187500	-530	-243	-3963	-16333	-116	-10977	-3537	-10593	-225	-10163	-5843	-10068	-298	-8864	-6337	-6501	37	3222	-132	-16207	-424	-9780	7234	-11730	-332	-7178	8081	-11942	52	-4921	8472	-12365	-153	-128	-122	-68	-62	-60	-108	38	-153	15	33	-79	-21	-58	82	-32	0
1.188333	-446	-259	-3856	-16444	-72	-11104	-3500	-10532	-229	-10265	-5760	-9976	-254	-8980	-6284	-6521	16	3211	-40	-16166	-630	-9979	7278	-12040	-185	-7434	8119	-12157	112	-5133	8541	-12253	-148	-128	-120	-65	-67	-59	-108	40	-154	13	33	-82	-13	-59	80	-31	-7
1.189167	-367	-288	-3748	-16565	-59	-11235	-3465	-10471	-243	-10353	-5677	-9877	-108	-9091	-6232	-6542	138	3151	37	-16102	-625	-10176	7307	-12348	-116	-7694	8140	-12378	123	-5354	8618	-12137	-151	-128	-121	-69	-65	-63	-108	40	-153	10	32	-80	-26	-58	80	-30	-7
1.190000	-321	-314	-3639	-16704	-58	-11364	-3427	-10416	-249	-10433	-5606	-9774	-131	-9196	-6181	-6568	98	3088	108	-16017	-557	-10368	7328	-12652	-184	-7959	8148	-12578	144	-5592	8650	-12024	-153	-129	-125	-70	-66	-61	-111	35	-155	8	28	-81	-25	-62	74	-34	-6
1.190833	-288	-346	-3539	-16846	-83	-11498	-3391	-10358	-265	-10493	-5532	-9661	-279	-9297	-6129	-6590	-103	3024	172	-15920	-966	-10554	7342	-12945	-218	-8217	8142	-12778	135	-5840	8701	-11899	-147	-128	-125	-65	-63	-59	-108	41	-151	13	33	-78	-22	-56	77	-32	-1
1.191667	-232	-352	-3434	-16980	-131	-11612	-3345	-10297	-229	-10541	-5458	-9543	-333	-9387	-6071	-6617	-300	2937	222	-15817	-783	-10739	7347	-13221	-215	-8468	8118	-12976	175	-6110	8737	-11786	-149	-126	-122	-66	-59	-57	-108	37	-149	13	33	-75	-19	-58	79	-31	-3
1.192500	-147	-372	-3350	-17123	-134	-11734	-3300	-10242	-206	-10585	-5392	-9428	-187	-9481	-6020	-6647	-14	2852	259	-15713	-442	-10927	7336	-13502	-197	-8720	8077	-13178	216	-6401	8758	-11665	-148	-129	-127	-65	-60	-58	-109	39	-153	16	35	-77	-21	-59	82	-27	0
1.193333	-130	-386	-3280	-17258	-130	-11850	-3249	-10178	-180	-10618	-5333	-9308	-93	-9572	-5963	-6680	47	2756	293	-15618	-747	-11114	7312	-13769	-212	-8956	8021	-13366	182	-6708	8768	-11544	-151	-127	-126	-66	-62	-56	-105	42	-151	16	30	-73	-25	-56	76	-29	-3
1.194167	-132	-366	-3229	-17389	-43	-11954	-3201	-10115	-246	-10648	-5278	-9186	-119	-9653	-5903	-6711	-18	2656	301	-15534	-534	-11300	7274	-14037	-187	-9192	7938	-13555	118	-7034	8753	-11430	-150	-126	-121	-64	-62	-59	-109	39	-153	16	34	-75	-22	-56	81	-34	2
1.195000	-43	-396	-3199	-17507	-141	-12051	-3141	-10043	-236	-10677	-5231	-9072	-264	-9735	-5838	-6749	38	2552	314	-15475	-428	-11490	7228	-14297	-91	-9415	7874	-13737	121	-7376	8751	-11312	-153	-130	-122	-64	-65	-58	-107	40	-149	15	37	-76	-23	-57	82	-28	-5
1.195833	-6	-387	-3182	-17620	-162	-12135	-3079	-9968	-153	-10706	-5188	-8960	-357	-9813	-5773	-6788	89	2454	325	-15448	-356	-11684	7176	-14555	-67	-9626	7785	-13917	80	-7738	8689	-11202	-149	-129	-119	-64	-63	-56	-104	43	-150	11	36	-74	-26	-57	82	-21	0
1.196667	-8	-368	-3181	-17719	-23	-12212	-3021	-9887	-155	-10707	-5147	-8855	-298	-9898	-5705	-6832	242	2361	338	-15432	-222	-11880	7114	-14807	-112	-9828	7694	-14089	109	-8116	8628	-11092	-149	-126	-121	-52	-63	-57	-109	66	-147	19	25	-75	-22	-59	82	-28	0
1.197500	19	-338	-3191	-17812	66	-12274	-2962	-9802	-132	-10776	-5117	-8757	-318	-9981	-5639	-6879	167	2275	359	-15459	-311	-12081	7048	-15062	-229	-10029	7590	-14262	25	-8513	8554	-10984	-150	-128	-121	-67	-61	-57	-103	41	-152	18	36	-75	-23	-59	84	-27	0
1.198333	21	-299	-3213	-17887	-5	-12329	-2907	-9714	-134	-10825	-5092	-8651	-240	-10064	-5561	-6935	106	2199	386	-15523	258	-12289	6981	-15310	-256	-10226	7492	-14429	7	-8926	8469	-10881	-150	-128	-124	-67	-64	-87	-103	39	-153	-5	35	-77	-21	-55	84	-31	-3
1.199167	69	-255	-3256	-17948	-46	-12370	-2859	-9623	-156	-10885	-5065	-8594	-160	-10154	-5499	-6992	127	2131	430	-15616	-41	-12495	6919	-15553	-181	-10419	7391	-14587	77	-9349	8380	-10779	-148	-122	-119	-62	-60	-56	-104	43	-149	21	36	-75	-21	-55	81	-27	-1
1.200000	99	-190	-3266	-18004	-68	-12401	-2817	-9530	-144	-10949	-5044	-8523	-266	-10250	-5430	-7053	-66	2076	485	-15749	36	-12713	6856	-15809	-109	-10621	7289	-14744	-161	-9780	8271	-10685	-148	-126	-118	-61	-63	-53	-103	39	-152	19	40	-76	-22	-55	86	-28	2
1.200833	78	-122	-3294	-18049	27	-12428	-2783	-9438	-158	-11030	-5027	-8470	-240	-10344	-5362	-7121	151	2030	556	-15921	395	-12929	6801	-16036	-102	-10822	7188	-14899	-385	-10226	8163	-10594	-149	-127	-121	-68	-63	-58	-104	40	-151	19	32	-67	-22	-57	81	-30	0
1.201667	64	-49	-3317	-18089	-33	-12448	-2761	-9358	-171	-11120	-5014	-8427	-266	-10442	-5294	-7191	-97	1996	646	-16107	-70	-13147	6753	-16299	-187	-11033	7092	-15043	-291	-10676	8058	-10507	-149	-121	-105	-64	-62	-56	-103	38	-160	17	36	-75	-23	-55	86	-28	-3
1.202500	106	29	-3334	-18117	-40	-12463	-2748	-9255	-132	-11221	-5001	-8394	-263	-10547	-5231	-7267	-153	1963	758	-16325	33	-13365	6718	-16536	-91	-11249	7000	-15185	-269	-11133	7953	-10430	-152	-126	-119	-65	-64	-56	-103	38	-151	19	36	-75	-25	-55	84	-29	-6
1.203333	102	115	-3332	-18140	-52	-12476	-2746	-9168	-42	-11324	-4989	-8370	-250	-10652	-5172	-7346	-8	1949	884	-16564	-77	-13578	6692	-16772	32	-11480	6905	-15319	-267	-11596	7854	-10358	-151	-127	-117	-63	-60	-58	-100	39	-154	18	44	-73	-24	-56	82	-27	0
1.204167	57	204	-3324	-18157	-14	-12489	-2757	-9078	6	-11425	-4981	-8353	-265	-10754	-5116	-7425	-63	1927	1027	-16814	-475	-13783	6679	-16999	-43	-11741	6822	-15446	-173	-12057	7761	-10291	-146	-124	-119	-65	-60	-55	-100	42	-152	19	37	-69	-21	-53	85	-25	0
1.205000	38	290	-3302	-18172	-53	-12515	-2771	-8994	-72	-11533	-4978	-8345	-270	-10857	-5064	-7507	-279	1911	1191	-17072	-463	-13975	6671	-17224	-88	-11975	6738	-15566	-236	-12522	7684	-10237	-153	-122	-116	-65	-60	-56	-101	38	-150	20	36	-72	-18	-55	86	-28	1
1.205833	17	371	-3271	-18184	-15	-12538	-2800	-8914	34	-11630	-4975	-8345	-230	-10952	-5020	-7594	47	1886	1364	-17337	62	-14156	6674	-17440	-16	-12216	6666	-15679	-339	-12984	7619	-10186	-150	-126	-119	-65	-62	-56	-100	37	-151	22	37	-70	-22	-46	82	-24	18
1.206667	24	445	-3224	-18197	4	-12572	-2833	-8837	32	-11725	-4987	-8349	-329	-11042	-4989	-7683	119	1855	1549	-17594	-457	-14321	6679	-17646	9	-12504	6590	-15785	-236	-13442	7562	-10153	-152	-126	-121	-67	-70	-60	-104	37	-153	17	34	-76	-27	-59	80	-28	-4
1.207500	0	511	-3170	-18217	-43	-12616	-2870	-8759	-181	-11808	-4998	-8358	-268	-11128	-4964	-7771	-1	1817	1745	-17842	-668	-14465	6696	-17837	-3	-12769	6529	-15878	-194	-13892	7525	-10126	-150	-125	-119	-67	-64	-57	-102	36	-153	20	35	-73	-24	-55	84	-30	-3
1.208333	-30	575	-3109	-18213	-69	-12663	-2902	-8676	-73	-11875	-5012	-8370	-250	-11194	-4937	-7861	-13	1765	1949	-18075	-595	-14584	6719	-18017	26	-13047	6470	-15968	-160	-14337	7500	-10106	-151	-128	-121	-77	-63	-57	-104	36	-155	19	37	-75	-21	-55	80	-28	-1
1.209167	-23	629	-3039	-18217	-113	-12721	-2940	-8596	-125	-11930	-5044	-8375	-291	-11257	-4925	-7949	-61	1696	2159	-18289	-589	-14688	6745	-18181	67	-13332	6423	-16045	-91	-14773	7488	-10099	-149	-124	-122	-68	-68	-60	-104	36	-152	20	34	-74	-24	-57	84	-30	-4
1.210000	10	673	-2974	-18224	-67	-12781	-2973	-8517	-217	-11975	-5078	-8387	-184	-11304	-4926	-8040	45	1612	2369	-18486	-581	-14761	6776	-18337	13	-13578	6389	-16118	-195	-15178	7484	-10106	-159	-127	-127	-67	-66	-55	-102	40	-151	20	36	-74	-23	-53	82	-28	-4
1.210833	9	709	-2904	-18227	-61	-12844	-3005	-8433	-70	-11997	-5116	-8398	-70	-11330	-4933	-8130	72	1519	2586	-18659	-712	-14813	6811	-18473	-69	-13822	6365	-16181	-190	-15567	7495	-10114	-149	-126	-120	-66	-63	-58	-103	40	-153	20	37	-79	-22	-49	85	-24	-3
1.211667	13	740	-2837	-18227	-151	-12911	-3029	-8345	-91	-12010	-5166	-8407	-72	-11350	-4951	-8222	1	1389	2803	-18816	-267	-14843	6855	-18587	-33	-14050	6358	-16242	-185	-15942	7513	-10136	-154	-124	-118	-63	-60	-56	-101	34	-150	22	38	-73	-17	-53	85	-28	0
1.212500	-12	760	-2775	-18230	-70	-12981	-3054	-8260	-55	-12016	-5216	-8419	-81	-11357	-4983	-8315	216	1250	3018	-18953	-604	-14861	6894	-18692	12	-14258	6363	-16307	-149	-16288	7534	-10164	-148	-120	-118	-64	-62	-57	-101	41	-151	18	35	-73	-19	-56	86	-26	0
1.213333	-70	778	-2732	-18231	-102	-13045	-3076	-8172	106	-12010	-5270	-8431	-93	-11326	-5022	-8409	-143	1094	3225	-19024	-1107	-14860	6942	-18775	-4	-14439	6386	-16372	-174	-16617	7562	-10202	-151	-122	-121	-64	-61	-57	-103	43	-151	18	37	-76	-22	-53	85	-28	2
1.214167	-95	795	-2687	-18232	-45	-13100	-3095	-8085	130	-12004	-5330	-8451	-176	-11341	-5072	-8502	-219	920	3436	-19169	-152	-14854	6989	-18847	19	-14601	6426	-16438	-210	-16913	7594	-10245	-148	-126	-119	-64	-62	-58	-102	43	-151	18	36	-74	-22	-55	84	-28	-3
1.215000	-115	800	-2652	-18235	-68	-13157	-3111	-7998	70	-11993	-5373	-8467	-154	-11323	-5132	-8600	-183	734	3642	-19259	-376	-14845	7043	-18905	-47	-14736	6483	-16514	-41	-17179	7619	-10293	-151	-118	-115	-70	-64	-58	-108	40	-153	20	35	-76	-22	-59	81	-30	0
1.215833	-104	813	-2629	-18238	-48	-13195	-3125	-7914	113	-11979	-5440	-8488	4	-11297	-5198	-8691	-115	542	3853	-19328	-254	-14837	7098	-18920	-98	-14847	6563	-16595	-77	-17411	7654	-10340	-149	-127	-119	-66	-61	-59	-102	41	-150	19	35	-76	-17	-55	85	-28	1
1.216667	-121	827	-2607	-18239	-29	-13225	-3131	-7825	77	-11965	-5483	-8508	53	-11266	-5263	-8782	-169	337	4043	-19391	-57	-14837	7163	-18976	-136	-14940	6655	-16688	-179	-17610	7686	-10390	-149	-126	-107	-66	-63	-61	-103	44	-149	19	35	-76	-23	-55	84	-28	-5
1.217500	-147	842	-2588	-18238	-24	-13240	-3134	-7751	-32	-11958	-5524	-8537	41	-11239	-5334	-8870	-238	130	4233	-19438	-58	-14846	7225	-19010	-149	-15019	6757	-16791	-191	-17779	7721	-10434	-149	-126	-118	-64	-64	-57	-103	41	-151	20	37	-76	-26	-56	80	-44	-1
1.218333	-143	855	-2567	-18241	-44	-13243	-3139	-7677	-7	-11950	-5555	-8567	0	-11205	-5391	-8960	-499	-69	4419	-19479	-177	-14879	7287	-19016	-72	-15088	6875	-16903	-87	-17910	7756	-10470	-148	-125	-120	-65	-62	-59	-120	44	-148	19	35	-73	-19	-55	84	-27	2
1.219167	-181	871	-2548	-18238	-22	-13236	-3141	-7612	-41	-11950	-5584	-8604	24	-11183	-5470	-9048	-326	-274	4591	-19518	285	-14932	7346	-19036	-138	-15136	6995	-17031	-31	-18019	7787	-10502	-147	-125	-119	-67	-61	-57	-102	43	-149	20	38	-76	-18	-57	80	-30	1
1.220000	-191	886	-2526	-18257	-66	-13221	-3142	-7559	-118	-11931	-5601	-8644	97	-11160	-5528	-9135	-163	-471	4759	-19532	-254	-15016	7400	-19055	-288	-15235	7118	-17175	-93	-18096	7820	-10522	-149	-127	-122	-64	-64	-59	-104	43	-151	19	35	-74	-22	-53	82	-30	-1
1.220833	-194	898	-2499	-18269	-33	-13194	-3139	-7511	-136	-11968	-5615	-8691	112	-11145	-5585	-9224	-132	-660	4915	-19553	-127	-15128	7450	-19082	-179	-15322	7235	-17326	-214	-18157	7848	-10539	-154	-127	-121	-65	-62	-62	-105	36	-148	13	35	-75	-23	-56	78	-33	-5
1.221667	-264	907	-2463	-18284	24	-13166	-3114	-7475	-189	-11987	-5620	-8742	124	-11135	-5629	-9301	-47	-838	5058	-19556	223	-15270	7492	-19112	-99	-15431	7344	-17491	-224	-18194	7873	-10530	-150	-129	-116	-67	-62	-52	-107	38	-151	11	35	-75	-21	-58	80	-31	-4
1.222500	-379	915	-2411	-18303	-15	-13132	-3121	-7442	-197	-12005	-5618	-8798	196	-11135	-5665	-9379	-18	-1000	5191	-19556	109	-15439	7522	-19149	-150	-15562	7441	-17658	-239	-18216	7904	-10508	-152	-129	-125	-68	-67	-60	-108	40	-151	16	32	-77	-22	-58	80	-33	-4
1.223333	-354	914	-2353	-18323	-85	-13097	-3109	-7425	-137	-12029	-5613	-8855	176	-11137	-5689	-9448	47	-1146	5311	-19545	137	-15645	7536	-19199	-300	-15730	7515	-17835	-196	-18237	7924	-10472	-154	-130	-128	-68	-66	-62	-110	28	-154	10	28	-83	-25	-63	78	-34	-3
1.224167	-290	903	-2288	-18352	-49	-13066	-3089	-7407	-171	-12054	-5602	-8917	132	-11144	-5698	-9514	40	-1281	5415	-19518	-105	-15872	7538	-19231	-328	-15922	7572	-18004	-245	-18249	7942	-10412	-153	-131	-125	-66	-61	-59	-105	40	-154	16	32	-77	-22	-57	80	-31	0
1.225000	-302	889	-2199	-18399	-51	-13034	-3062	-7391	-146	-12061	-5588	-8978	-11	-11157	-5695	-9576	-139	-1391	5509	-19484	-139	-16123	7521	-19325	-279	-16153	7600	-18169	-343	-18270	7928	-10338	-134	-128	-122	-65	-64	-59	-108	42	-150	17	34	-75	-23	-59	81	-29	-3
1.225833	-301	863	-2111	-18407	-15	-13012	-3037	-7382	-77	-12103	-5573	-9037	-23	-11177	-5685	-9629	12	-1490	5584	-19440	-66	-16394	7484	-19404	-285	-16419	7599	-18325	-208	-18296	7929	-10248	-149	-127	-120	-70	-64	-60	-108	40	-149	19	33	-74	-22	-59	81	-30	2
1.226667	-308	824	-2013	-18443	-31	-12997	-3011	-7375	-74	-12133	-5587	-9106	-30	-11205	-5664	-9684	-168	-1572	5644	-19386	-701	-16673	7427	-19494	-257	-16715	7564	-18469	-12	-18335	7896	-10138	-150	-131	-120	-66	-60	-59	-103	39	-153	16	33	-75	-24	-59	80	-30	-3
1.227500	-338	771	-1913	-18481	-57	-12992	-2975	-7368	-94	-12163	-5555	-9159	143	-11239	-5639	-9731	-107	-1638	5692	-19326	9	-16964	7352	-19595	-188	-17039	7521	-18594	-41	-18388	7840	-10018	-148	-128	-122	-70	-63	-61	-105	36	-150	16	33	-74	-19	-58	76	-34	-10
1.228333	-309	701	-1808	-18515	-135	-12994	-2944	-7360	-77	-12191	-5551	-9219	90	-11285	-5610	-9775	-84	-1688	5727	-19255	-326	-17252	7252	-19701	-313	-17380	7397	-18701	-237	-18455	7758	-9881	-150	-127	-122	-73	-64	-63	-105	38	-152	16	35	-75	-26	-61	80	-30	-1
1.229167	-201	619	-1706	-18557	-150	-13013	-2916	-7347	-109	-12226	-5548	-9272	-45	-11314	-5579	-9813	-130	-1727	5748	-19179	-286	-17535	7133	-19810	-421	-17735	7269	-18783	-201	-18532	7652	-9743	-151	-129	-122	-69	-66	-63	-111	35	-151	17	33	-77	-23	-59	75	-30	0
1.230000	-130	527	-1606	-18599	-132	-13054	-2884	-7333	-134	-12260	-5553	-9306	-112	-11361	-5551	-9847	-246	-1749	5758	-19101	3	-17807	6991	-19922	-367	-18095	7107	-18839	-249	-18615	7514	-9598	-150	-129	-124	-108	-63	-59	-108	40	-149	15	35	-76	-23	-60	80	-31	-3
1.230833	-101	419	-1508	-18636	-74	-13069	-2857	-7318	-133	-12294	-5553	-9365	-224	-11407	-5523	-9880	-197	-1757	5761	-18989	556	-18059	6832	-20029	-217	-18442	6931	-18869	-242	-18701	7345	-9451	-150	-127	-120	-66	-60	-62	-107	39	-149	37	36	-70	-14	-55	86	-26	2
1.231667	-101	301	-1417	-18676	-84	-13107	-2829	-7302	-163	-12337	-5560	-9408	-215	-11464	-5507	-9909	-398	-1761	5759	-18934	342	-18285	6658	-20129	-190	-18778	6726	-18875	-17	-18785	7157	-9308	-156	-130	-122	-66	-64	-61	-108	37	-153	17	33	-77	-23	-57	79	-36	0
1.232500	-81	168	-1336	-18717	0	-13155	-2812	-7293	-112	-12384	-5567	-9444	-63	-11523	-5496	-9937	-333	-1748	5753	-18854	640	-18485	6464	-20225	-66	-19078	6504	-18847	311	-18852	6914	-9173	-149	-129	-121	-65	-62	-58	-107	38	-154	15	35	-74	-22	-57	79	-27	0
1.233333	8	35	-1252	-18750	19	-13200	-2796	-7272	-55	-12429	-5567	-9474	35	-11618	-5496	-9963	-61	-1732	5744	-18778	687	-18648	6264	-20309	159	-19343	6281	-18798	506	-18904	6659	-9051	-154	-129	-120	-67	-66	-61	-108	34	-152	17	36	-77	-25	-57	80	-29	-1
1.234167	-5	-52	-1179	-18788	-29	-13256	-2786	-7264	-174	-12482	-5569	-9506	-38	-11664	-5502	-9986	-128	-1697	5734	-18703	503	-18780	6065	-20383	113	-19563	6046	-18723	383	-18921	6381	-8935	-151	-128	-122	-64	-60	-58	-104	39	-153	18	32	-74	-23	-63	85	-28	1
1.235000	-91	-264	-1116	-18822	-30	-13308	-2781	-7260	-92	-12537	-5567	-9530	-159	-11740	-5521	-10011	-76	-1662	5730	-18640	520	-18872	5833	-20437	-177	-19732	5806	-18620	-84	-18909	6082	-8842	-150	-129	-122	-63	-60	-55	-102	42	-152	19	35	-75	-22	-53	86	-29	-4
1.235833	-108	-408	-1061	-18856	-29	-13359	-2781	-7264	20	-12599	-5561	-9556	-221	-11827	-5551	-10034	-132	-1618	5730	-18584	399	-18929	5607	-20484	-336	-19844	5564	-18498	-530	-18853	5772	-8767	-148	-127	-121	-63	-61	-57	-103	39	-149	19	32	-75	-22	-48	90	-28	2
1.236667	-91	-567	-1013	-18889	-28	-13408	-2785	-7275	10	-12660	-5545	-9580	-196	-11915	-5591	-10063	-49	-1571	5738	-18539	492	-18951	5391	-20513	-264	-19896	5332	-18353	-772	-18755	5448	-8712	-150	-129	-147	-68	-61	-56	-104	41	-152	19	34	-74	-22	-53	85	-27	-1
1.237500	-94	-715	-966	-18918	-4	-13451	-2795	-7299	5	-12727	-5526	-9597	-246	-12012	-5632	-10088	139	-1517	5755	-18495	437	-18953	5173	-20529	-134	-19885	5094	-18179	-746	-18605	5132	-8673	-148	-125	-119	-63	-61	-57	-102	40	-149	21	33	-75	-18	-53	85	-29	0
1.238333	-97	-865	-926	-18946	0	-13488	-2815	-7331	-45	-12788	-5499	-9619	-306	-12106	-5685	-10114	-17	-1462	5775	-18470	360	-18884	4969	-20534	-189	-19816	4865	-17984	-632	-18408	4824	-8653	-150	-125	-120	-62	-61	-56	-101	42	-146	23	38	-73	-21	-55	86	-27	2
1.239167	-105	-1004	-891	-18973	-8	-13524	-2828	-7381	-67	-12858	-5466	-9642	-254	-12205	-5731	-10142	8	-1405	5807	-18450	610	-18803	4777	-20524	-252	-19692	4636	-17772	-531	-18165	4525	-8650	-146	-126	-120	-63	-61	-53	-101	42	-151	21	36	-79	-18	-53	91	-26	2
1.240000	-58	-1141	-867	-19007	12	-13549	-2851	-7448	-112	-12925	-5435	-9667	-323	-12304	-5784	-10176	-173	-1352	5840	-18440	-263	-18697	4598	-20507	-251	-19519	4402	-17532	-358	-17881	4267	-8662	-151	-128	-110	-66	-66	-59	-104	38	-152	18	35	-79	-25	-58	82	-32	-1
1.240833	-68	-1270	-845	-19037	1	-13570	-2880	-7520	-80	-12988	-5399	-9694	-283	-12399	-5832	-10209	-70	-1297	5885	-18433	295	-18563	4438	-20483	-256	-19302	4173	-17274	-363	-17563	3994	-8689	-152	-129	-122	-65	-65	-62	-105	39	-152	20	30	-80	-28	-50	82	-31	-5
1.241667	-41	-1392	-830	-19081	-48	-13587	-2904	-7599	-55	-13047	-5357	-9720	-268	-12493	-5868	-10241	91	-1242	5938	-18442	375	-18411	4305	-20443	-286	-19053	3943	-16993	-324	-17212	3768	-8725	-152	-131	-110	-67	-65	-61	-109	38	-153	18	33	-78	-22	-58	82	-30	0
1.242500	-31	-1502	-816	-19091	-60	-13593	-2928	-7690	-34	-13107	-5317	-9746	-346	-12583	-5895	-10269	-154	-1189	5995	-18449	193	-18240	4192	-20407	-279	-18781	3712	-16685	-100	-16839	3576	-8766	-150	-127	-122	-65	-64	-56	-107	40	-149	18	34	-78	-22	-60	89	-30	-10
1.243333	-81	-1602	-804	-19118	-41	-13599	-2955	-7784	-57	-13157	-5279	-9775	-285	-12665	-5902	-10306	33	-1145	6057	-18459	191	-18066	4094	-20342	-299	-18482	3478	-16353	0	-16458	3416	-8808	-152	-125	-121	-43	-62	-59	-108	16	-151	21	33	-78	-22	-57	82	-29	0
1.244167	-55	-1697	-797	-19146	-10	-13597	-2977	-7882	-150	-13207	-5242	-9811	-194	-12741	-5907	-10331	183	-1117	6102	-18474	179	-17886	4023	-20276	-257	-18187	3238	-15999	42	-16077	3290	-8854	-151	-126	-120	-68	-62	-57	-103	41	-151	18	45	-76	-22	-58	77	-30	-4
1.245000	-16	-1781	-796	-19178	-68	-13598	-2995	-7981	-155	-13254	-5211	-9842	-322	-12815	-5889	-10359	-238	-1073	6174	-18491	-378	-17706	3963	-20200	-298	-17900	2995	-15622	93	-15715	3203	-8898	-148	-124	-118	-67	-64	-58	-105	40	-152	20	35	-76	-21	-55	84	-28	0
1.245833	-65	-1865	-792	-19207	-118	-13595	-3013	-8078	-90	-13300	-5184	-9876	-335	-12880	-5863	-10389	-311	-1049	6226	-18526	95	-17530	3918	-20108	-323	-17619	2746	-15229	-208	-15362	3117	-8940	-150	-125	-118	-70	-62	-57	-102	39	-151	2	35	-76	-21	-56	82	-30	0
1.246667	-92	-1944	-798	-19238	-66	-13594	-3025	-8170	-95	-13343	-5167	-9914	-248	-12942	-5814	-10410	62	-1035	6274	-18538	206	-17365	3880	-20003	-286	-17368	2497	-14813	-583	-15043	3083	-8979	-151	-126	-122	-67	-48	-58	-105	36	-151	15	36	-76	-19	-56	85	-29	-1
1.247500	-109	-2027	-806	-19272	-49	-13596	-3038	-8254	-158	-13389	-5157	-9953	-223	-13007	-5754	-10430	-65	-1035	6309	-18561	-219	-17213	3842	-19856	-291	-17137	2249	-14383	-701	-14758	3026	-9017	-152	-129	-121	-68	-61	-57	-103	36	-150	12	35	-76	-22	-57	81	-17	-5
1.248333	-118	-2110	-804	-19311	-56	-13608	-3049	-8328	-172	-13435	-5169	-9990	-130	-13069	-5683	-10450	110	-1039	6339	-18592	-65	-17078	3797	-19733	-292	-16943	1996	-13942	-1109	-14518	2998	-9055	-150	-128	-124	-67	-65	-61	-110	35	-154	12	29	-81	-26	-63	80	-34	-5
1.249167	-136	-2199	-810	-19351	-53	-13620	-3047	-8399	-168	-13483	-5161	-10030	-197	-13130	-5604	-10467	206	-1062	6343	-18622	-52	-16951	3738	-19557	-281	-16770	1756	-13490	-2628	-14318	2971	-9081	-153	-130	-125	-73	-68	-60	-111	33	-152	17	33	-80	-18	-60	77	-34	0
1.250000	-113	-2290	-810	-19387	-41	-13637	-3066	-8451	-112	-13541	-5171	-10072	-262	-13193	-5515	-10477	-75	-1091	6365	-18650	-66	-16843	3674	-19350	-365	-16632	1522	-13040	-3712	-14165	2944	-9109	-151	-128	-120	-74	-66	-62	-110	35	-152	13	32	-82	-27	-59	80	-34	-4
1.250833	-77	-2393	-813	-19434	-31	-13665	-3036	-8497	-74	-13601	-5183	-10112	-308	-13257	-5423	-10477	52	-1134	6362	-18684	-17	-16743	3580	-19108	-412	-16517	1300	-12588	-2864	-14045	2914	-9136	-151	-127	-120	-67	-65	-60	-108	36	-141	15	37	-75	-23	-58	81	-32	-4
1.251667	-104	-2505	-832	-19475	-75	-13696	-3027	-8532	-137	-13670	-5199	-10150	-407	-13332	-5328	-10485	127	-1187	6355	-18721	-168	-16654	3461	-18834	-329	-16423	1100	-12156	-2326	-13973	2865	-9162	-147	-128	-116	-67	-62	-58	-105	39	-148	17	35	-76	-21	-61	80	-32	0
1.252500	-103	-2629	-815	-19523	-93	-13743	-3025	-8562	-222	-13758	-5222	-10193	-341	-13414	-5238	-10487	343	-1258	6334	-18768	112	-16583	3300	-18525	-183	-16349	913	-11742	-2002	-13940	2797	-9201	-148	-126	-120	-70	-61	-59	-109	37	-150	20	32	-74	-19	-57	82	-32	-1
1.253333	-138	-2766	-815	-19577	-45	-13797	-3022	-8589	-170	-13861	-5252	-10241	-348	-13501	-5159	-10483	481	-1344	6306	-18814	-475	-16511	3110	-18175	-153	-16289	743	-11351	-1377	-13932	2709	-9243	-152	-129	-119	-78	-64	-61	-104	38	-153	18	33	-76	-19	-58	81	-34	-1
1.254167	-178	-2912	-816	-19630	-156	-13862	-3025	-8615	-164	-13964	-5281	-10286	-363	-13602	-5087	-10479	147	-1441	6278	-18868	-238	-16445	2880	-17790	-33	-16229	600	-10996	-1025	-13947	2602	-9292	-149	-128	-120	-65	-61	-63	-105	37	-153	19	36	-74	-19	-58	85	-28	0
1.255000	-181	-3072	-815	-19691	-121	-13935	-3025	-8638	-349	-14092	-5308	-10335	-237	-13714	-5031	-10473	282	-1546	6246	-18927	-254	-16380	2617	-17361	66	-16163	480	-10679	-796	-13978	2468	-9360	-151	-127	-119	-65	-64	-60	-105	38	-151	18	32	-76	-23	-58	80	-33	-4
1.255833	-178	-3239	-817	-19752	-104	-14020	-3047	-8664	-362	-14236	-5338	-10391	-297	-13839	-4989	-10462	171	-1669	6207	-18995	-555	-16309	2318	-16910	-88	-16098	378	-10414	-549	-14017	2314	-9438	-147	-127	-120	-67	-63	-62	-107	39	-141	11	32	-80	-18	-59	81	-32	0
1.256667	-181	-3421	-816	-19813	-136	-14118	-3073	-8700	-325	-14391	-5370	-10452	-310	-13963	-4962	-10446	130	-1782	6167	-19063	-409	-16236	1993	-16433	-223	-16019	301	-10204	-460	-14047	2137	-9539	-139	-133	-125	-75	-64	-61	-108	37	-154	15	27	-76	-24	-60	79	-38	-5
1.257500	-178	-3607	-817	-19871	-148	-14224	-3107	-8738	-225	-14558	-5396	-10514	-101	-14101	-4949	-10426	36	-1894	6139	-19147	-336	-16153	1649	-15931	-281	-15914	245	-10046	-283	-14096	1940	-9657	-152	-125	-121	-65	-62	-63	-103	40	-153	15	30	-79	-25	-56	82	-32	-1
1.258333	-185	-3791	-810	-19919	-126	-14336	-3150	-8774	-136	-14723	-5413	-10575	96	-14247	-4950	-10398	-221	-2009	6113	-19194	-836	-16065	1291	-15429	-358	-15795	209	-9952	-90	-14121	1731	-9810	-150	-126	-119	-64	-62	-58	-105	37	-151	18	33	-76	-21	-57	81	-30	0
1.259167	-196	-3976	-804	-19968	-36	-14462	-3205	-8825	-233	-14922	-5429	-10660	215	-14407	-4964	-10366	-367	-2122	6090	-19259	-595	-15978	930	-14916	-384	-15655	184	-9922	28	-14121	1508	-9983	-147	-128	-119	-64	-63	-60	-102	44	-152	18	34	-59	-22	-55	81	-39	3
1.260000	-204	-4159	-785	-20008	4	-14602	-3272	-8889	-228	-15116	-5439	-10740	331	-14575	-4992	-10333	-46	-2214	6071	-19318	-57	-15869	573	-14408	-353	-15496	174	-9961	220	-14103	1278	-10190	-148	-129	-122	-70	-64	-62	-103	43	-150	16	29	-77	-21	-57	82	-30	0
1.260833	-181	-4337	-786	-20035	-29	-14748	-3353	-8951	-170	-15318	-5449	-10814	275	-14747	-5029	-10296	-53	-2303	6053	-19373	-326	-15760	229	-13922	-326	-15328	170	-10058	380	-14068	1048	-10432	-150	-127	-124	-68	-70	-62	-104	37	-153	13	32	-77	-25	-60	76	-35	-5
1.261667	-141	-4506	-771	-20052	-23	-14907	-3444	-9026	-134	-15520	-5454	-10939	265	-14926	-5079	-10249	1	-2373	6044	-19422	-134	-15654	-91	-13452	-426	-15139	171	-10221	428	-14008	819	-10714	-144	-130	-122	-70	-64	-66	-107	39	-150	15	29	-79	-25	-58	79	-31	-3
[truncated: 10,485 more rows]
[truncated: 15 more columns]
