# Supplementary material for: Novel Methods for Surface EMG Analysis and Exploration Based on Multi-Modal Gaussian Mixture Models
Source: PLoS One. 2016 Jun 30;11(6):e0157239. doi: 10.1371/journal.pone.0157239 (PMC4928879; doi:10.1371/journal.pone.0157239)
Supplement: S2 File — (ZIP) [file pone.0157239.s002.zip › Haf_horses_walk_data/Haf_h13_w3_kin.trc]

PathFileType	4	(X/Y/Z)	D:\Users\zsoldosr\Desktop\HaflingerProjektEMGBiopsy\RawData\M2\Susannew3r.trc
DataRate	CameraRate	NumFrames	NumMarkers	Units	OrigDataRate	OrigDataStartFrame	OrigNumFrames
120.00	120.00	1200	7	mm	120.00	1	1200
Frame#	Time	Head			Withers			Sacrum			HFL			HFR			HHL			HHR
		X1	Y1	Z1	X2	Y2	Z2	X3	Y3	Z3	X4	Y4	Z4	X5	Y5	Z5	X6	Y6	Z6	X7	Y7	Z7
1	0.000	984.74762	453.67719	1423.76404	-103.34685	375.32965	1309.79358	-1006.79742	359.66788	1316.40845	485.04315	482.54950	1.56860	-249.36873	288.79727	18.60941	-991.82257	557.78857	-5.94085	-801.16321	311.50751	42.79850
2	0.008	985.60095	453.81842	1423.18933	-104.60683	375.90012	1310.53772	-1007.79901	360.34738	1316.46533	472.73294	483.33011	1.43733	-249.76105	286.94241	21.39793	-1004.48022	558.70197	-5.74549	-769.61353	307.63507	43.38120
3	0.017	986.51971	453.97516	1422.52429	-106.00152	376.42743	1311.19067	-1008.93896	360.97763	1316.33838	460.34470	484.17996	1.30587	-248.85078	284.16034	25.50950	-1017.06494	559.63135	-5.60432	-738.40668	303.18530	43.79174
4	0.025	987.54138	454.14349	1421.69702	-107.62801	376.86035	1311.69287	-1010.32465	361.51108	1315.87903	447.83182	485.04199	1.16076	-244.90703	279.96329	31.71728	-1029.54053	560.60712	-5.56993	-707.93878	297.81577	43.83942
5	0.033	988.67328	454.30377	1420.66418	-109.52505	377.15024	1312.03101	-1012.02203	361.93109	1315.00146	435.21393	485.83994	0.99198	-236.24600	274.51910	39.44733	-1041.93933	561.60052	-5.68745	-678.63501	291.46701	43.33719
6	0.042	989.90869	454.43588	1419.41272	-111.67970	377.26300	1312.23230	-1014.04950	362.26764	1313.68347	422.57440	486.62402	0.80968	-222.23119	268.50330	46.88293	-1054.30994	562.55646	-5.93016	-650.84607	284.23367	42.17229
7	0.050	991.23810	454.52676	1417.95410	-114.04873	377.18088	1312.34412	-1016.36639	362.56564	1311.94617	409.99686	487.49844	0.63520	-203.52344	262.55005	52.44493	-1066.64563	563.51288	-6.16852	-624.77618	276.21857	40.35537
8	0.058	992.64801	454.57220	1416.31238	-116.57561	376.90665	1312.41016	-1018.87683	362.85120	1309.84375	397.51089	488.45938	0.46901	-181.40948	256.77322	56.00830	-1078.94446	564.51880	-6.27833	-600.54407	267.47366	38.00141
9	0.067	994.12054	454.57959	1414.51892	-119.19928	376.46790	1312.45862	-1021.45575	363.12604	1307.46289	385.10077	489.44913	0.31114	-157.11697	250.89822	58.50919	-1091.28650	565.53833	-6.24491	-578.31934	258.02310	35.27888
10	0.075	995.63629	454.56067	1412.60864	-121.85757	375.90759	1312.50317	-1023.97980	363.37027	1304.90320	372.72961	490.47083	0.18786	-131.53299	244.78534	60.76451	-1103.75635	566.56195	-6.13731	-558.38049	247.93991	32.37093
11	0.083	997.17493	454.52026	1410.61621	-124.48660	375.26273	1312.55029	-1026.35217	363.55133	1302.24377	360.34964	491.51804	0.10524	-105.17735	238.68987	62.90256	-1116.34436	567.63501	-6.03321	-541.03918	237.42624	29.44275
12	0.092	998.71637	454.45996	1408.57263	-127.01918	374.55063	1312.60327	-1028.51111	363.63181	1299.52283	347.92651	492.57504	0.05228	-78.31595	233.05463	64.61019	-1128.98425	568.72552	-5.97847	-526.52783	226.84921	26.57954
13	0.100	1000.24451	454.38342	1406.50647	-129.38855	373.77295	1312.66467	-1030.42798	363.57724	1296.73364	335.46790	493.68771	0.03807	-51.12767	228.18738	65.61366	-1141.65527	569.74280	-5.97130	-514.95435	216.72693	23.71309
14	0.108	1001.74506	454.29059	1404.44678	-131.53810	372.92859	1312.73877	-1032.09619	363.38348	1293.83923	323.00061	494.86060	0.07116	-23.79012	224.11340	65.96494	-1154.40002	570.72266	-5.98171	-506.32455	207.66273	20.60816
15	0.117	1003.20392	454.17978	1402.42285	-133.42880	372.02597	1312.83606	-1033.50024	363.09055	1290.80408	310.52271	495.96423	0.14507	3.56525	220.62415	66.00228	-1167.21277	571.78979	-6.00162	-500.59158	200.23061	16.94688
16	0.125	1004.61053	454.05298	1400.45874	-135.04076	371.08963	1312.97327	-1034.61499	362.73340	1287.61536	298.01627	496.86887	0.24808	30.92979	217.45177	66.09333	-1179.98462	572.89459	-6.03065	-497.73331	194.84515	12.50188
17	0.133	1005.95844	453.90445	1398.57397	-136.37051	370.15576	1313.16711	-1035.45850	362.28955	1284.28577	285.49786	497.65707	0.38409	58.40089	214.44693	66.40385	-1192.63831	573.85547	-6.04862	-497.86639	191.65009	7.38750
18	0.142	1007.24432	453.71191	1396.78638	-137.42348	369.26443	1313.42639	-1036.10864	361.70242	1280.86108	273.00101	498.54803	0.55653	86.10512	211.64636	66.84616	-1205.19678	574.66400	-6.04399	-501.29697	190.43787	2.29954
19	0.150	1008.47290	453.45380	1395.11340	-138.20732	368.45526	1313.74634	-1036.64380	360.92529	1277.42493	260.51770	499.58444	0.70263	114.15657	209.17526	67.21557	-1217.68518	575.48468	-6.00670	-508.26703	190.65111	-1.67543
20	0.158	1009.65393	453.13315	1393.56714	-138.73215	367.75604	1314.10754	-1037.08276	359.94284	1274.09460	248.02029	500.61478	0.73812	142.64143	207.10593	67.36694	-1230.11450	576.39771	-5.93517	-518.39563	191.57169	-3.86065
21	0.167	1010.79016	452.77286	1392.15637	-139.00797	367.16754	1314.48425	-1037.37573	358.79141	1271.01904	235.52565	501.56308	0.69676	171.58553	205.44992	67.25206	-1242.54260	577.30066	-5.86863	-530.49634	192.64902	-4.51732
22	0.175	1011.87158	452.38721	1390.89221	-139.03992	366.66013	1314.85303	-1037.44397	357.54105	1268.37366	223.06665	502.45309	0.68790	200.91945	204.19099	66.85419	-1255.03943	578.05939	-5.82570	-543.23291	193.66547	-4.44219
23	0.183	1012.87708	451.96942	1389.78809	-138.83228	366.19263	1315.19397	-1037.24219	356.24771	1266.32483	210.64188	503.24619	0.71418	230.51549	203.27408	66.16504	-1267.58398	578.70898	-5.77105	-555.83429	194.59636	-4.31436
24	0.192	1013.77588	451.50867	1388.86023	-138.39536	365.74005	1315.48645	-1036.77917	354.96225	1264.99023	198.25580	503.91516	0.68326	260.29004	202.61929	65.19858	-1280.01538	579.43726	-5.69685	-568.11682	195.43375	-4.43290
25	0.200	1014.53271	451.00620	1388.12964	-137.74622	365.29913	1315.70752	-1036.07813	353.79263	1264.43213	185.94986	504.56537	0.57737	290.25073	202.11034	63.98981	-1292.14795	580.35828	-5.63736	-580.15167	196.17654	-4.76867
26	0.208	1015.11926	450.47198	1387.62012	-136.90881	364.86987	1315.83276	-1035.15967	352.92975	1264.65747	173.76932	505.30075	0.47893	320.46411	201.59445	62.59500	-1303.93237	581.37830	-5.53775	-592.05762	196.84766	-5.14719
27	0.217	1015.51825	449.91440	1387.35046	-135.91830	364.44681	1315.83740	-1034.09424	352.61285	1265.59839	161.73486	506.10641	0.45664	351.02332	200.97751	61.09544	-1315.43628	582.30267	-5.12560	-603.93677	197.46913	-5.42221
28	0.225	1015.71722	449.34055	1387.33118	-134.82146	364.02689	1315.69885	-1033.04822	353.07120	1267.11389	149.82877	506.92957	0.51832	382.01550	200.26096	59.61119	-1326.70349	582.99603	-4.01747	-615.84271	198.06961	-5.55631
29	0.233	1015.70447	448.76300	1387.56702	-133.66766	363.61578	1315.40271	-1032.21973	354.44034	1269.04517	137.97995	507.72800	0.63352	413.45233	199.45270	58.33416	-1337.69470	583.43286	-2.00864	-627.77002	198.67360	-5.60357
30	0.242	1015.47058	448.19455	1388.06030	-132.49989	363.22815	1314.94836	-1031.68909	356.62640	1271.29285	126.08401	508.45245	0.74077	445.20074	198.47644	57.53181	-1348.36780	583.65588	0.85894	-639.69763	199.27399	-5.63897
31	0.250	1015.00916	447.63437	1388.81116	-131.35680	362.88086	1314.34839	-1031.33887	359.19815	1273.81262	114.07666	509.09897	0.77236	476.94464	197.19388	57.46524	-1358.77942	583.66925	4.48288	-651.62579	199.86015	-5.69643
32	0.258	1014.32092	447.06812	1389.81458	-130.28117	362.58487	1313.62170	-1030.96375	361.55103	1276.52112	101.98187	509.73825	0.70974	508.15027	195.57083	58.22920	-1369.05408	583.38110	8.82038	-663.56500	200.44135	-5.75195
33	0.267	1013.41803	446.47858	1391.05884	-129.32153	362.33926	1312.79211	-1030.47058	363.34811	1279.25513	89.86478	510.42883	0.60648	538.04797	193.78496	59.59407	-1379.22156	582.70703	13.85283	-675.53723	201.02774	-5.76773
34	0.275	1012.31976	445.85083	1392.52795	-128.52499	362.12601	1311.88733	-1029.91687	364.74588	1281.83948	77.75916	511.14548	0.54186	565.70746	192.07565	60.96453	-1389.07227	581.66498	19.47219	-687.58582	201.61707	-5.74732
35	0.283	1011.04352	445.17444	1394.20239	-127.92708	361.91412	1310.93579	-1029.36584	366.08194	1284.16113	65.64737	511.82916	0.54679	590.26758	190.52042	61.55835	-1398.21960	580.33344	25.51827	-699.74774	202.19907	-5.72876
36	0.292	1009.60010	444.45264	1396.06079	-127.54424	361.67368	1309.96484	-1028.81628	367.47955	1286.20020	53.45737	512.47809	0.58537	611.25311	189.03894	60.78531	-1406.26367	578.79480	32.00592	-712.02832	202.77695	-5.73551
37	0.300	1007.99792	443.70792	1398.07861	-127.37157	361.38599	1309.00012	-1028.30237	368.93204	1288.03381	41.08920	513.15826	0.59854	628.74268	187.57678	58.56227	-1412.68188	577.12604	39.13442	-724.42169	203.39801	-5.75038
38	0.308	1006.24854	442.96878	1400.22876	-127.38271	361.04712	1308.05847	-1027.93604	370.50543	1289.79138	28.49896	513.92914	0.54842	643.25427	186.15839	55.28978	-1416.50903	575.47260	47.01909	-736.93713	204.13708	-5.73663
39	0.317	1004.36615	442.24985	1402.48254	-127.53021	360.66254	1307.14575	-1027.77100	372.15533	1291.56738	15.73172	514.77972	0.44507	655.46790	184.77951	51.54342	-1416.43726	573.98523	55.42095	-749.59784	205.01843	-5.68357
40	0.325	1002.36658	441.54776	1404.81091	-127.75028	360.23325	1306.26440	-1027.71362	373.57599	1293.37402	2.85422	515.64630	0.33780	665.89624	183.38850	47.74903	-1411.57825	572.45197	63.58545	-762.41052	205.97070	-5.61873
41	0.333	1000.26361	440.85223	1407.18518	-127.97147	359.74377	1305.42017	-1027.60193	374.41736	1295.16284	-10.09842	516.48572	0.26115	674.61780	181.95378	44.06592	-1402.20337	570.37354	70.47859	-775.34552	206.88730	-5.57452
42	0.342	998.06915	440.15616	1409.57861	-128.12328	359.15967	1304.62573	-1027.30981	374.53098	1296.86658	-23.11151	517.31433	0.21026	681.32642	180.44867	40.51165	-1389.65344	567.64014	75.46513	-788.37146	207.73149	-5.56326
43	0.350	995.79901	439.45996	1411.96472	-128.14377	358.43600	1303.89673	-1026.78552	374.01129	1298.42700	-36.17334	518.16913	0.17044	685.65588	178.84576	37.13268	-1375.47803	564.61816	78.76666	-801.47461	208.56958	-5.57432
44	0.358	993.47394	438.77145	1414.31677	-127.98614	357.53165	1303.24695	-1026.04126	373.10428	1299.80823	-49.28339	519.06183	0.13890	687.40015	177.19406	34.00249	-1360.56836	561.53259	81.14050	-814.62311	209.48958	-5.57933
45	0.367	991.11420	438.10178	1416.60706	-127.62276	356.42117	1302.68420	-1025.12610	372.08466	1301.00134	-62.44806	519.98346	0.12379	686.50708	175.60815	31.04082	-1344.87683	558.25891	82.99708	-827.77228	210.50209	-5.55558
46	0.375	988.74091	437.45953	1418.81177	-127.04610	355.09982	1302.21362	-1024.10144	371.16452	1302.02332	-75.65466	520.92480	0.13480	683.03186	174.18835	27.89065	-1327.71436	554.65472	83.88701	-840.90466	211.53842	-5.51079
47	0.383	986.38232	436.84961	1420.91699	-126.26329	353.57822	1301.84021	-1023.02539	370.45755	1302.91174	-88.87177	521.87408	0.16744	677.17883	173.05319	24.16814	-1308.30164	550.76355	83.00265	-854.02765	212.52618	-5.46401
48	0.392	984.07599	436.28067	1422.91541	-125.28916	351.87375	1301.57007	-1021.94800	369.98749	1303.71973	-102.05786	522.79828	0.20230	669.34381	172.41748	20.01519	-1286.24487	546.75226	80.07041	-867.15283	213.44048	-5.40778
49	0.400	981.86456	435.76334	1424.79858	-124.14646	350.00928	1301.40967	-1020.91180	369.71710	1304.51086	-115.17169	523.67853	0.23182	659.95825	172.49881	16.26213	-1261.68481	542.78369	75.64104	-880.28693	214.30394	-5.32165
50	0.408	979.79169	435.29910	1426.55627	-122.87006	348.01666	1301.36353	-1019.95557	369.57819	1305.35583	-128.20398	524.57202	0.27375	649.25201	173.24702	13.75052	-1235.06995	538.89124	70.66968	-893.42627	215.16936	-5.21334
51	0.417	977.90033	434.88046	1428.17615	-121.50848	345.93338	1301.43408	-1019.11768	369.49588	1306.32813	-141.16913	525.55316	0.33837	637.35095	174.27390	12.56625	-1206.79565	534.97327	65.96030	-906.55353	216.07710	-5.11527
52	0.425	976.23230	434.49658	1429.64392	-120.12357	343.79166	1301.62122	-1018.43805	369.40677	1307.49622	-154.05450	526.60706	0.41041	624.56842	175.21362	12.17217	-1177.00903	530.94006	61.93964	-919.63379	217.02798	-5.05124
53	0.433	974.82343	434.13885	1430.94617	-118.78958	341.61145	1301.91846	-1017.95685	369.27234	1308.90674	-166.80145	527.66400	0.48788	611.37506	176.03989	12.06272	-1145.64526	526.78802	58.72498	-932.62793	218.01367	-5.01738
54	0.442	973.69623	433.81256	1432.07202	-117.58887	339.40723	1302.31213	-1017.70868	369.08801	1310.56018	-179.31244	528.70447	0.63354	598.15100	176.91699	11.99790	-1112.60815	522.53607	56.25459	-945.52832	219.02193	-4.97852
55	0.450	972.85883	433.53955	1433.01208	-116.60136	337.20425	1302.78271	-1017.71124	368.88239	1312.37891	-191.48077	529.79535	0.98353	585.07544	177.88953	11.86650	-1077.97473	518.25116	54.48445	-958.36298	220.01425	-4.90044
56	0.458	972.30737	433.33630	1433.75684	-115.89021	335.04898	1303.31262	-1017.94897	368.69604	1314.18567	-203.22485	531.04291	1.67555	572.17932	178.83052	11.62545	-1042.10254	514.18732	53.61834	-971.15204	220.95799	-4.80134
57	0.467	972.02496	433.19867	1434.29688	-115.49146	333.00232	1303.89185	-1018.35669	368.52441	1315.71802	-214.48242	532.48944	2.75184	559.43408	179.61649	11.31986	-1005.64575	510.67932	53.97374	-983.88562	221.84909	-4.72997
58	0.475	971.98358	433.11771	1434.62158	-115.41583	331.12860	1304.51575	-1018.81903	368.23889	1316.71326	-225.19073	534.07648	4.16727	546.79901	180.23712	11.06486	-969.56042	507.83185	55.45084	-996.54022	222.67583	-4.68982
59	0.483	972.15100	433.09290	1434.71838	-115.65983	329.48840	1305.17810	-1019.22473	367.62650	1317.02405	-235.27014	535.74933	5.90525	534.24292	180.77187	10.94216	-934.98022	505.53278	57.34215	-1009.09332	223.39236	-4.63012
60	0.492	972.49976	433.12448	1434.57556	-116.21329	328.12863	1305.86877	-1019.56708	366.62018	1316.65149	-244.59503	537.54785	8.06664	521.74249	181.35280	10.89724	-902.76306	503.71622	58.82268	-1021.53217	223.92717	-4.49316
61	0.500	973.01080	433.20792	1434.18689	-117.05779	327.07266	1306.57898	-1019.97205	365.40338	1315.67737	-252.96014	539.54468	10.85697	509.28235	182.08533	10.80757	-872.95483	502.44525	59.50922	-1033.88794	224.27872	-4.26073
62	0.508	973.67114	433.33984	1433.55115	-118.16373	326.31589	1307.30420	-1020.60681	364.20703	1314.20007	-260.06512	541.71954	14.49588	496.86444	182.94937	10.63623	-844.75525	501.78522	59.47408	-1046.25330	224.64609	-3.99778
63	0.517	974.47443	433.52097	1432.66797	-119.49122	325.82498	1308.03760	-1021.59473	363.15558	1312.32312	-265.54089	543.93109	19.07307	484.46906	183.81955	10.45732	-817.09302	501.66656	58.86029	-1058.69849	225.27945	-3.81191
64	0.525	975.42651	433.74722	1431.53015	-120.99421	325.54599	1308.76282	-1022.99664	362.32300	1310.16919	-269.02637	546.01691	24.47367	472.02740	184.57513	10.36217	-789.25439	502.04828	57.72980	-1071.20532	226.18506	-3.74114
65	0.533	976.53839	433.99811	1430.12354	-122.62797	325.41876	1309.46179	-1024.79187	361.75757	1307.86401	-270.22449	547.96161	30.62951	459.48700	185.20035	10.36403	-761.07391	503.10617	56.21280	-1083.74072	227.17938	-3.74041
66	0.542	977.80890	434.23849	1428.43713	-124.35872	325.38602	1310.12415	-1026.86743	361.42676	1305.46509	-268.73199	549.98737	37.91235	446.86774	185.81139	10.36874	-732.74530	504.92499	54.47294	-1096.30151	228.12375	-3.74945
67	0.550	979.22363	434.43982	1426.47107	-126.16760	325.40405	1310.74475	-1029.06531	361.23343	1302.93677	-263.77704	552.44098	46.92427	434.24408	186.53148	10.25729	-704.57538	507.29315	52.55993	-1108.86377	228.97171	-3.73191
68	0.558	980.76776	434.59421	1424.23291	-128.04788	325.45413	1311.31006	-1031.25708	361.10138	1300.22534	-254.53320	555.52686	57.58385	421.69867	187.33592	10.01707	-676.85529	510.04626	50.46515	-1121.38721	229.71921	-3.68805
69	0.567	982.42712	434.70605	1421.73596	-130.00000	325.53827	1311.79358	-1033.39075	361.00543	1297.32739	-240.93909	559.03986	68.56602	409.26239	188.10759	9.74584	-649.85437	513.15332	48.14035	-1133.86987	230.39136	-3.63715
70	0.575	984.18134	434.78009	1419.00293	-132.02345	325.66830	1312.16772	-1035.50317	360.93674	1294.28271	-223.96448	562.38843	77.96406	396.87555	188.80536	9.53295	-623.87299	516.24652	45.31547	-1146.35522	231.04507	-3.58316
71	0.583	986.00537	434.81699	1416.06409	-134.11081	325.85965	1312.41553	-1037.66724	360.89551	1291.14319	-204.95905	564.98792	84.61491	384.43542	189.46947	9.40640	-599.28308	518.59741	41.54355	-1158.89282	231.73987	-3.51653
72	0.592	987.87561	434.81558	1412.95300	-136.25005	326.12228	1312.53418	-1039.87634	360.92334	1287.96765	-184.89075	566.56238	88.72781	371.88214	190.12309	9.35493	-576.52002	520.02686	36.72531	-1171.49585	232.49403	-3.43115
73	0.600	989.77753	434.78076	1409.70166	-138.42496	326.45306	1312.53589	-1042.00500	361.09738	1284.81873	-164.13696	567.10406	91.36113	359.23309	190.77679	9.32758	-555.98328	521.29272	31.36069	-1184.15527	233.27563	-3.32111
74	0.608	991.70630	434.72974	1406.33875	-140.60997	326.84161	1312.44812	-1043.90271	361.46902	1281.71973	-142.72919	566.74097	93.55772	346.56531	191.46902	9.25600	-537.86462	522.82159	25.87291	-1196.88159	234.04388	-3.19343
75	0.617	993.65845	434.69141	1402.89551	-142.76569	327.28046	1312.30676	-1045.48352	362.02090	1278.62219	-120.68378	565.63776	95.89523	333.94952	192.21565	9.12528	-522.15851	523.75085	20.02378	-1209.69812	234.79684	-3.08620
76	0.625	995.62305	434.69595	1399.40955	-144.83614	327.76160	1312.14709	-1046.71692	362.68045	1275.43359	-98.14642	563.88641	98.46694	321.37512	192.97934	8.99582	-508.99686	523.18744	13.49430	-1222.60571	235.56433	-3.03658
77	0.633	997.58264	434.75687	1395.92566	-146.75108	328.26456	1311.99939	-1047.60742	363.36990	1272.05432	-75.31122	561.45471	101.05894	308.76257	193.73988	8.93615	-498.89291	521.67670	6.74418	-1235.58582	236.36093	-3.03596
78	0.642	999.52081	434.86572	1392.49097	-148.43747	328.76196	1311.89087	-1048.19934	364.06186	1268.41479	-52.29620	558.24683	103.37272	296.06085	194.51706	8.95569	-492.51141	520.68799	0.97662	-1248.60559	237.16458	-3.04225
79	0.650	1001.42834	435.00882	1389.15198	-149.83020	329.23462	1311.84839	-1048.57068	364.79111	1264.53699	-29.11609	554.20221	105.19382	283.28430	195.29970	9.01444	-490.17584	521.17627	-2.68811	-1261.61182	237.94206	-3.02119
80	0.658	1003.30188	435.18146	1385.95300	-150.87767	329.67462	1311.89124	-1048.80347	365.61511	1260.54138	-5.73166	549.36829	106.48694	270.45508	196.04903	9.06929	-491.64801	522.84253	-4.12216	-1274.54834	238.68779	-2.95856
81	0.667	1005.13806	435.38684	1382.93933	-151.54993	330.08405	1312.02271	-1048.94263	366.57034	1256.57581	17.88879	543.92535	107.41465	257.58331	196.77048	9.08755	-496.52066	524.59009	-4.24015	-1287.39307	239.43179	-2.87313
82	0.675	1006.92853	435.63278	1380.15955	-151.84726	330.47635	1312.22668	-1048.96838	367.64569	1252.76978	41.73831	538.12378	108.22234	244.69273	197.48294	9.05046	-504.57645	525.70062	-4.05343	-1300.16699	240.20270	-2.82360
83	0.683	1008.65625	435.93372	1377.66382	-151.79977	330.86774	1312.46973	-1048.81946	368.78378	1249.24854	65.78751	532.16681	109.03536	231.80910	198.16109	8.97461	-515.37732	526.30927	-3.98428	-1312.90674	240.99445	-2.84437
84	0.692	1010.29315	436.30591	1375.49963	-151.45749	331.26599	1312.70789	-1048.45251	369.91434	1246.14685	90.04382	526.15533	109.74244	218.95253	198.80713	8.90253	-527.88702	526.81140	-4.05909	-1325.62036	241.77548	-2.87656
85	0.700	1011.80109	436.75104	1373.71008	-150.87880	331.67068	1312.89746	-1047.88013	370.97855	1243.60645	114.58578	520.11914	110.05531	206.15202	199.49664	8.85845	-540.94678	527.40411	-4.25780	-1338.23755	242.51450	-2.79774
86	0.708	1013.13593	437.25211	1372.33228	-150.12177	332.07645	1313.00378	-1047.15808	371.91431	1241.76160	139.49420	514.04596	109.69551	193.42619	200.27957	8.82896	-553.88867	528.18164	-4.57499	-1350.60913	243.20410	-2.50715
87	0.717	1014.24963	437.78564	1371.39319	-149.23427	332.47122	1313.00146	-1046.34180	372.62320	1240.69629	164.77402	507.90771	108.57201	180.76906	201.13315	8.79112	-566.55444	529.19415	-4.98489	-1362.59790	243.88544	-1.96445
88	0.725	1015.09802	438.32785	1370.90613	-148.24545	332.83820	1312.87073	-1045.44763	372.96643	1240.40356	190.38101	501.72409	106.80688	168.18022	202.03281	8.75262	-579.01227	530.37006	-5.43875	-1374.16895	244.64191	-1.15816
89	0.733	1015.65448	438.85931	1370.87427	-147.16766	333.16489	1312.59570	-1044.46521	372.81860	1240.80542	216.29514	495.60147	104.60693	155.66460	202.97585	8.74912	-591.38855	531.55865	-5.87887	-1385.36035	245.54730	-0.05697
90	0.742	1015.91223	439.37500	1371.29822	-146.01248	333.44983	1312.16577	-1043.41699	372.12378	1241.81360	242.55891	489.66830	102.09256	143.20186	203.95413	8.80690	-603.76648	532.67456	-6.24450	-1396.16821	246.61359	1.39661
91	0.750	1015.87323	439.88031	1372.17725	-144.80849	333.69528	1311.58093	-1042.40173	370.89658	1243.35449	269.25940	483.99487	99.22664	130.77238	204.97180	8.91586	-616.06995	533.66949	-6.53420	-1406.50403	247.78604	3.24117
92	0.758	1015.53760	440.38022	1373.50171	-143.60004	333.89752	1310.85071	-1041.54602	369.19092	1245.34839	296.47012	478.62744	95.92181	118.38210	206.05881	9.01941	-628.14209	534.24982	-6.94734	-1416.28564	249.00137	5.45639
93	0.767	1014.90503	440.87656	1375.24622	-142.43056	334.04910	1309.99158	-1040.89355	367.06732	1247.69153	324.22003	473.64948	92.18347	106.02138	207.24820	9.03441	-639.99829	534.10577	-7.72106	-1425.55847	250.26263	7.96564
94	0.775	1013.97717	441.36426	1377.37146	-141.33554	334.14020	1309.02917	-1040.36206	364.58704	1250.26355	352.49713	469.16489	88.12363	93.65797	208.54425	8.91240	-651.87183	533.72107	-8.66403	-1434.49585	251.63675	10.65614
95	0.783	1012.75952	441.83160	1379.83142	-140.34518	334.15921	1307.99768	-1039.80872	361.84457	1252.95605	381.22733	465.22626	83.90138	81.27989	209.89235	8.68913	-663.96313	534.01245	-9.28502	-1443.16431	253.14526	13.42149
96	0.792	1011.26489	442.27020	1382.57629	-139.48224	334.10126	1306.93262	-1039.12439	358.98770	1255.69446	410.25482	461.74878	79.65739	68.88670	211.22116	8.45556	-676.25574	535.08740	-9.42396	-1451.18420	254.66417	16.21096
97	0.800	1009.51245	442.67584	1385.55640	-138.76073	333.97266	1305.86487	-1038.28857	356.20914	1258.46289	439.34576	458.51166	75.45232	56.46489	212.49417	8.28808	-688.66840	536.64545	-9.17577	-1457.71802	256.04037	18.97010
98	0.808	1007.52545	443.04269	1388.72388	-138.19180	333.78516	1304.81934	-1037.37683	353.72522	1261.33167	468.13614	455.31299	71.27834	44.00481	213.66721	8.21843	-701.20911	538.80182	-8.54128	-1461.88525	257.41034	21.49653
99	0.817	1005.33154	443.36462	1392.03625	-137.78683	333.55283	1303.81555	-1036.50439	351.70206	1264.39624	496.05576	452.11267	67.10398	31.50200	214.70560	8.22504	-713.82446	541.07764	-7.82112	-1463.14966	259.32584	23.48779
100	0.825	1002.96539	443.63690	1395.45654	-137.55244	333.29858	1302.86719	-1035.73254	350.17291	1267.65247	522.40198	448.99850	62.85695	18.95750	215.66731	8.24512	-726.37469	542.23950	-7.63803	-1461.37598	262.43518	24.84960
101	0.833	1000.46710	443.85712	1398.94714	-137.48462	333.05872	1301.98022	-1035.03882	349.05856	1270.98901	546.57819	446.09683	58.41623	6.38589	216.64777	8.23281	-738.86377	542.22119	-8.04164	-1456.62842	266.98535	25.88804
102	0.842	997.87335	444.03574	1402.46777	-137.56566	332.87311	1301.15625	-1034.37573	348.24924	1274.28735	568.23651	443.53879	53.65752	-6.20668	217.65659	8.18859	-751.40723	542.23376	-8.46223	-1448.89966	272.51129	27.11481
103	0.850	995.21204	444.19928	1405.97644	-137.76160	332.77121	1300.39819	-1033.73828	347.66016	1277.49707	587.20502	441.41861	48.48203	-18.82646	218.62207	8.13523	-764.02460	542.80206	-8.63593	-1438.00562	277.96811	28.81240
104	0.858	992.50482	444.36984	1409.43054	-138.02162	332.77176	1299.71106	-1033.17419	347.26181	1280.65332	603.42273	439.74191	42.84692	-31.48186	219.51244	8.09599	-776.71924	543.73517	-8.62543	-1423.76257	282.43411	30.65212
105	0.867	989.77600	444.54608	1412.79370	-138.28041	332.89154	1299.10193	-1032.73218	347.05545	1283.82202	616.95697	438.45209	36.84575	-44.19711	220.40393	8.07584	-789.57458	545.12213	-8.36868	-1406.13989	285.77383	31.74739
106	0.875	987.05469	444.70663	1416.04199	-138.46141	333.14594	1298.58459	-1032.38806	347.00079	1286.99780	627.93311	437.54504	30.73060	-56.99243	221.39769	8.05499	-802.54297	546.56409	-8.05894	-1385.13574	288.45599	31.28859
107	0.883	984.36774	444.82831	1419.16492	-138.48357	333.54581	1298.18225	-1032.04846	347.00476	1290.08521	636.35907	437.13727	24.80656	-69.85938	222.49680	8.01803	-815.41614	547.13654	-8.15773	-1360.71313	290.91614	29.18628
108	0.892	981.74084	444.90875	1422.15540	-138.27231	334.10077	1297.91968	-1031.64026	346.99475	1293.00317	642.00555	437.40341	19.32255	-82.78493	223.59369	7.98089	-828.13916	547.19165	-8.53856	-1332.97998	293.28650	26.10690
109	0.900	979.20404	444.97256	1424.99744	-137.76978	334.82364	1297.81372	-1031.16577	346.96817	1295.75659	644.47803	438.43353	14.42146	-95.75284	224.58606	7.97637	-840.87329	548.25153	-8.51401	-1302.30713	295.48877	23.03181
110	0.908	976.78906	445.04538	1427.66577	-136.94191	335.72852	1297.86963	-1030.66028	346.96545	1298.39526	643.45911	440.08786	10.17318	-108.72833	225.46915	8.01573	-853.75073	550.73267	-7.85665	-1269.24255	297.36713	20.77501
111	0.917	974.52618	445.12723	1430.13892	-135.78143	336.82724	1298.07849	-1030.13306	347.02542	1300.95081	638.97156	441.97897	6.70204	-121.67667	226.29091	8.07205	-866.78937	553.48132	-7.02683	-1234.36560	298.79150	19.70506
112	0.925	972.44806	445.19891	1432.40454	-134.30426	338.12155	1298.41687	-1029.55798	347.16177	1303.42493	631.48975	443.64172	4.22251	-134.56271	227.08870	8.10373	-879.95850	555.46942	-6.45708	-1198.17883	299.74841	19.75889
113	0.933	970.59247	445.24634	1434.45251	-132.54276	339.58920	1298.85632	-1028.89844	347.35150	1305.79663	621.75427	444.79727	2.86186	-147.32887	227.87234	8.09391	-893.16547	556.55707	-6.21412	-1161.07861	300.37701	20.62872
114	0.942	968.99615	445.27078	1436.27039	-130.54248	341.18298	1299.37622	-1028.12012	347.54147	1308.01624	610.41815	445.53027	2.42228	-159.90720	228.61618	8.05654	-906.26160	556.85162	-6.26355	-1123.41638	300.91046	21.93800
115	0.950	967.68372	445.27875	1437.84436	-128.36339	342.84781	1299.96887	-1027.19421	347.67972	1310.00244	597.97192	446.16489	2.40650	-172.24158	229.26985	8.01886	-919.18384	556.36700	-6.66329	-1085.58960	301.52911	23.43674
116	0.958	966.66473	445.27597	1439.16089	-126.08472	344.53336	1300.63367	-1026.10327	347.74799	1311.68896	584.92792	446.92825	2.39774	-184.29849	229.76491	8.05420	-932.06445	555.32452	-7.41090	-1048.08167	302.22549	25.17511
117	0.967	965.94409	445.27460	1440.20764	-123.81296	346.19797	1301.37207	-1024.86084	347.76276	1313.06763	571.77185	447.80789	2.29909	-196.05669	230.04265	8.29425	-945.07532	554.32855	-8.25564	-1011.45093	302.85825	27.36384
118	0.975	965.52966	445.29575	1440.97131	-121.67960	347.81696	1302.18811	-1023.53967	347.75470	1314.16980	558.75116	448.70490	2.16374	-207.46600	230.10579	8.83386	-958.20532	554.05817	-8.83715	-976.26086	303.34457	29.97556
119	0.983	965.42548	445.35892	1441.43774	-119.81847	349.38147	1303.08875	-1022.26575	347.76047	1315.02881	545.86493	449.58914	2.00694	-218.43822	230.00365	9.66739	-971.33881	554.81738	-8.95637	-942.87140	303.70181	32.61348
120	0.992	965.62012	445.47076	1441.59424	-118.34016	350.88135	1304.07654	-1021.16534	347.82587	1315.65869	533.00696	450.49957	1.81147	-228.86153	229.79822	10.75423	-984.43445	556.50952	-8.60164	-911.16864	303.89462	34.81295
121	1.000	966.08722	445.62286	1441.43152	-117.32097	352.29703	1305.13647	-1020.33148	347.99832	1316.05481	520.10864	451.49313	1.59601	-238.53465	229.56119	12.10678	-997.49677	558.88647	-7.85405	-880.55005	303.74994	36.34962
122	1.008	966.79956	445.79892	1440.94373	-116.80170	353.60861	1306.22571	-1019.82697	348.29956	1316.20459	507.20609	452.58624	1.43072	-247.06241	229.33311	13.79828	-1010.48535	561.50006	-6.95132	-850.26996	303.04300	37.28051
123	1.017	967.74438	445.97983	1440.12805	-116.78932	354.79987	1307.27917	-1019.69470	348.70981	1316.08630	494.39005	453.71097	1.36589	-253.89159	229.07695	15.88051	-1023.34558	563.77051	-6.22871	-819.83118	301.58759	37.82851
124	1.025	968.92218	446.14230	1438.98218	-117.26485	355.85321	1308.22864	-1019.96289	349.18201	1315.65942	481.73190	454.79962	1.38329	-258.56067	228.69052	18.30625	-1036.06360	565.45428	-5.81043	-789.11267	299.23807	38.21899
125	1.033	970.33008	446.26282	1437.49963	-118.19649	356.74963	1309.02258	-1020.64185	349.66660	1314.87378	469.26669	455.90350	1.44702	-260.95090	228.00443	21.07325	-1048.63989	566.71320	-5.57816	-758.26733	295.89929	38.55208
126	1.042	971.94800	446.32825	1435.67151	-119.54401	357.47528	1309.63293	-1021.71820	350.13184	1313.69641	456.96442	457.14594	1.54381	-261.09436	226.72897	24.57967	-1061.06970	567.77393	-5.43253	-727.60242	291.59186	38.79434
127	1.050	973.74341	446.33731	1433.49634	-121.25039	358.03220	1310.05371	-1023.16150	350.56659	1312.12720	444.70941	458.53305	1.63061	-258.52811	224.53751	29.55917	-1073.37073	568.79059	-5.40528	-697.50787	286.47852	38.82859
128	1.058	975.68616	446.29294	1430.98425	-123.24146	358.44037	1310.29944	-1024.93457	350.96930	1310.18933	432.38257	459.90155	1.62722	-252.09258	221.38153	36.19312	-1085.60925	569.85083	-5.55684	-668.36450	280.77463	38.50436
129	1.067	977.75604	446.19684	1428.15051	-125.44035	358.72418	1310.40259	-1026.99377	351.34976	1307.92163	419.94153	461.12894	1.53160	-240.75566	217.64479	43.41841	-1097.89258	570.97656	-5.81555	-640.45703	274.61938	37.72010
130	1.075	979.93835	446.04858	1425.00720	-127.78029	358.90024	1310.40491	-1029.28528	351.73560	1305.38330	407.41730	462.24313	1.42915	-224.52400	213.80113	49.61411	-1110.29102	572.13733	-5.98445	-613.96637	268.04175	36.48815
131	1.083	982.21826	445.84796	1421.56665	-130.21133	358.97232	1310.34619	-1031.74536	352.15997	1302.64844	394.89291	463.27985	1.35290	-204.37842	209.99014	53.95229	-1122.76453	573.26843	-5.94388	-589.02991	261.02206	34.91846
132	1.092	984.58191	445.60391	1417.85144	-132.70020	358.93027	1310.25488	-1034.29395	352.64792	1299.78406	382.43359	464.21646	1.25751	-181.55984	206.05373	56.80798	-1135.23328	574.34167	-5.76229	-565.82446	253.58664	33.16071
133	1.100	987.01660	445.33820	1413.89954	-135.21692	358.75888	1310.14185	-1036.83618	353.21036	1296.83350	370.01062	465.04431	1.11028	-157.05234	201.90314	59.01422	-1147.71753	575.41260	-5.62624	-544.61304	245.89130	31.34248
134	1.108	989.50311	445.07037	1409.76465	-137.72359	358.44104	1310.00500	-1039.27600	353.83795	1293.81665	357.55771	465.80426	0.92738	-131.52176	197.75293	61.02732	-1160.34399	576.52533	-5.71999	-525.71698	238.21506	29.51014
135	1.117	992.00732	444.80038	1405.51343	-140.17740	357.95798	1309.84204	-1041.53210	354.49747	1290.73523	345.06024	466.55817	0.74721	-105.43201	194.01779	62.77267	-1173.14258	577.60992	-6.06215	-509.47342	230.87329	27.61791
136	1.125	994.48535	444.50952	1401.21680	-142.53210	357.30740	1309.65906	-1043.54797	355.13696	1287.57788	332.54529	467.34180	0.58902	-79.07744	191.01981	64.01313	-1185.90063	578.56085	-6.40467	-496.20880	224.16412	25.55395
137	1.133	996.89618	444.17615	1396.94043	-144.73402	356.52338	1309.47046	-1045.30054	355.71152	1284.32349	320.05731	468.20880	0.47045	-52.60593	188.80997	64.70213	-1198.43359	579.41907	-6.44928	-486.16544	218.38617	23.10863
138	1.142	999.21332	443.79034	1392.73999	-146.72575	355.67444	1309.29993	-1046.79968	356.19824	1280.94849	307.64493	469.26678	0.45262	-26.09630	187.24202	65.04744	-1210.87695	580.34167	-6.19294	-479.43744	213.84775	19.93421
139	1.150	1001.42871	443.35669	1388.66150	-148.45932	354.83783	1309.17981	-1048.06824	356.56912	1277.43738	295.29327	470.51065	0.56929	0.43359	186.11932	65.35096	-1223.46582	581.38416	-5.87552	-476.02243	210.80231	15.67723
140	1.158	1003.54712	442.88797	1384.74194	-149.90787	354.06326	1309.14050	-1049.12329	356.76981	1273.79309	282.89722	471.76440	0.76047	27.06609	185.26198	65.81435	-1236.24402	582.46674	-5.65544	-475.93250	209.33894	10.31535
141	1.167	1005.57849	442.39633	1381.00977	-151.06494	353.36084	1309.19922	-1049.97546	356.73663	1270.04504	270.34869	472.89938	0.95008	53.94164	184.56206	66.46556	-1249.11780	583.50610	-5.54241	-479.25363	209.27298	4.53947
142	1.175	1007.53210	441.88611	1377.48523	-151.93384	352.72000	1309.35779	-1050.63208	356.42310	1266.25452	257.61395	473.92813	1.10157	81.15904	184.03212	67.21996	-1262.00293	584.49493	-5.51642	-486.05426	210.13449	-0.31726
143	1.183	1009.41150	441.35059	1374.18640	-152.51666	352.13028	1309.60803	-1051.08960	355.81686	1262.52136	244.73370	474.90781	1.18799	108.72954	183.76205	67.96990	-1274.86206	585.46973	-5.56268	-496.03595	211.36867	-3.21558
144	1.192	1011.21429	440.78156	1371.13477	-152.80751	351.59027	1309.93372	-1051.32800	354.95688	1258.98633	231.80305	475.87155	1.19477	136.61494	183.82965	68.62633	-1287.67773	586.42535	-5.66361	-508.22141	212.60376	-4.26527
145	1.200	1012.93622	440.17978	1368.35620	-152.79343	351.11069	1310.31030	-1051.31653	353.94128	1255.82251	218.91547	476.77655	1.13675	164.76457	184.25967	69.12431	-1300.45178	587.34845	-5.77558	-521.28729	213.72452	-4.35001
146	1.208	1014.57080	439.54974	1365.87500	-152.46484	350.70923	1310.70923	-1051.02771	352.90155	1253.21411	206.08099	477.53397	1.03010	193.09212	185.02209	69.43478	-1313.17749	588.29919	-5.82482	-534.31934	214.75760	-4.24897
147	1.217	1016.10852	438.89505	1363.70837	-151.82687	350.39755	1311.10413	-1050.45081	351.95837	1251.32312	193.25070	478.16135	0.88373	221.49367	186.05702	69.56369	-1325.80420	589.29431	-5.79648	-547.07922	215.74948	-4.33200
148	1.225	1017.53845	438.21945	1361.86572	-150.90170	350.16940	1311.47278	-1049.59949	351.19907	1250.25916	180.42566	478.80042	0.73342	249.95811	187.28595	69.51540	-1338.27002	590.20801	-5.74458	-559.66608	216.71060	-4.66383
149	1.233	1018.84753	437.52271	1360.35693	-149.72530	349.99786	1311.79492	-1048.51624	350.68851	1250.05371	167.66644	479.54214	0.63325	278.60736	188.55708	69.28477	-1350.50696	591.01068	-5.57418	-572.17743	217.61290	-5.12331
150	1.242	1020.02002	436.79468	1359.19946	-148.34579	349.85016	1312.04675	-1047.26685	350.48950	1250.64539	155.01645	480.35123	0.60635	307.58319	189.70190	68.88072	-1362.41956	591.89026	-4.92111	-584.64209	218.41965	-5.51917
151	1.250	1021.03729	436.02060	1358.41467	-146.82210	349.70593	1312.20068	-1045.91516	350.67590	1251.90247	142.46552	481.18689	0.64628	336.92059	190.69308	68.32648	-1373.91357	592.94116	-3.39987	-597.08704	219.11409	-5.72651
152	1.258	1021.87585	435.19165	1358.01831	-145.22034	349.56366	1312.22998	-1044.50928	351.33002	1253.67188	129.96234	482.05963	0.74015	366.56439	191.58481	67.66756	-1384.95581	594.00146	-0.88018	-609.55383	219.70586	-5.76931
153	1.267	1022.50934	434.31189	1358.01025	-143.60294	349.44211	1312.11633	-1043.11682	352.50510	1255.81946	117.46484	482.93057	0.85260	396.49207	192.33035	67.02290	-1395.60229	594.86285	2.54246	-622.04858	220.22025	-5.77364
154	1.275	1022.91412	433.39697	1358.37842	-142.01492	349.37671	1311.85522	-1041.85547	354.20093	1258.25574	104.99011	483.72693	0.93031	426.71130	192.77634	66.61635	-1405.96143	595.40027	6.73445	-634.52631	220.68579	-5.83330
155	1.283	1023.07373	432.46155	1359.10791	-140.48630	349.40338	1311.45581	-1040.83984	356.38324	1260.92078	92.57568	484.44659	0.93778	457.11200	192.81459	66.68353	-1416.08521	595.48621	11.58160	-646.93176	221.13907	-5.93526
156	1.292	1022.97858	431.50769	1360.18188	-139.04825	349.54071	1310.93640	-1040.07922	358.96906	1263.72632	80.20422	485.12177	0.88436	487.38617	192.52582	67.30872	-1425.83313	595.03613	16.92329	-659.25500	221.62303	-6.01297
157	1.300	1022.62848	430.53217	1361.57520	-137.74139	349.77905	1310.31873	-1039.45251	361.79135	1266.53833	67.82764	485.75778	0.82098	517.02142	192.11972	68.35512	-1434.90918	594.18359	22.62709	-671.54260	222.15958	-6.03092
158	1.308	1022.03912	429.54068	1363.25342	-136.60999	350.08276	1309.62427	-1038.79761	364.64853	1269.24487	55.43329	486.31339	0.76787	545.27710	191.70592	69.48216	-1443.04565	593.17242	28.71384	-683.85156	222.73795	-6.00756
159	1.317	1021.24109	428.54645	1365.18030	-135.69046	350.41241	1308.87463	-1038.01123	367.39853	1271.85229	43.01700	486.71036	0.67473	571.28967	191.20670	70.18471	-1449.94214	592.05359	35.25465	-696.22302	223.33922	-5.98354
160	1.325	1020.26605	427.55515	1367.32507	-135.00418	350.74622	1308.09167	-1037.06213	369.96591	1274.49109	30.54001	486.97562	0.52226	594.40308	190.46638	69.94151	-1455.00256	590.68542	42.26848	-708.68414	223.96210	-5.97957
161	1.333	1019.13403	426.55814	1369.65894	-134.55516	351.07819	1307.29443	-1035.95337	372.27374	1277.29688	17.97241	487.36127	0.40575	614.47192	189.37006	68.48697	-1457.28271	589.02777	49.77353	-721.23077	224.62956	-5.97808
162	1.342	1017.85364	425.53964	1372.14905	-134.32623	351.40079	1306.49634	-1034.72070	374.22443	1280.29932	5.33432	488.13120	0.42831	631.81976	187.91832	65.94081	-1455.78662	587.24060	57.65025	-733.82623	225.37433	-5.94595
163	1.350	1016.42908	424.48422	1374.76160	-134.27620	351.69159	1305.70581	-1033.44019	375.74066	1283.42676	-7.35114	489.21863	0.55556	646.90106	186.22844	62.63214	-1450.03650	585.46692	65.34672	-746.44354	226.19946	-5.87345
164	1.358	1014.86560	423.38455	1377.46667	-134.34567	351.91357	1304.92908	-1032.19873	376.79309	1286.57312	-20.09235	490.30099	0.66215	660.01514	184.42975	58.85661	-1440.51257	583.67419	71.96906	-759.09314	227.06390	-5.78329
165	1.367	1013.17273	422.25027	1380.23486	-134.46638	352.02292	1304.17493	-1031.06152	377.39618	1289.64709	-32.89685	491.16644	0.67352	671.24243	182.56046	54.80899	-1428.42114	581.67908	76.86169	-771.80060	227.92587	-5.71103
166	1.375	1011.36511	421.10468	1383.03638	-134.56685	351.97708	1303.45935	-1030.06091	377.59317	1292.58997	-45.73871	491.85495	0.59823	680.50159	180.58939	50.64660	-1414.93262	579.16406	80.06366	-784.57764	228.77802	-5.67943
167	1.383	1009.46210	419.97018	1385.84314	-134.57632	351.74445	1302.80542	-1029.20227	377.44159	1295.37183	-58.56543	492.53510	0.47702	687.60236	178.48709	46.55293	-1400.57544	575.83124	82.11265	-797.41449	229.63818	-5.67811
168	1.392	1007.48511	418.86288	1388.62427	-134.43140	351.30743	1302.24011	-1028.47363	377.00336	1297.98352	-71.35773	493.33002	0.36258	692.25348	176.20241	42.72392	-1385.15625	571.73517	83.33635	-810.28381	230.52849	-5.67235
169	1.400	1005.45837	417.79932	1391.34277	-134.08102	350.65228	1301.78540	-1027.85474	376.33951	1300.42566	-84.16119	494.25473	0.32153	694.09302	173.66388	39.23289	-1368.05566	567.27637	83.39072	-823.16791	231.44707	-5.63517
170	1.408	1003.40704	416.79312	1393.96277	-133.48697	349.75882	1301.44897	-1027.32336	375.50797	1302.70288	-97.02344	495.26923	0.38202	692.80969	170.89294	35.83521	-1348.61255	562.83636	81.71748	-836.08173	232.36026	-5.56587
171	1.417	1001.35455	415.84152	1396.45740	-132.62674	348.60696	1301.22083	-1026.85767	374.56393	1304.81970	-109.95313	496.30930	0.48897	688.34052	168.06346	31.99014	-1326.45532	558.53674	78.32958	-849.04980	233.25595	-5.49148
172	1.425	999.32397	414.92584	1398.81055	-131.49786	347.19348	1301.07861	-1026.43713	373.56091	1306.77893	-122.93005	497.29996	0.56841	681.08911	165.47241	27.32002	-1301.66309	554.21942	73.81537	-862.06641	234.16603	-5.43668
173	1.433	997.34296	414.03098	1401.01147	-130.11469	345.54297	1301.00098	-1026.04260	372.55270	1308.58215	-135.90802	498.20209	0.60359	671.96942	163.51776	22.16146	-1274.62292	549.63824	68.82900	-875.09436	235.10703	-5.38129
174	1.442	995.44562	413.16129	1403.04846	-128.50438	343.70499	1300.97644	-1025.65405	371.59561	1310.23047	-148.84235	499.04758	0.63481	661.98859	162.60208	17.51000	-1245.71606	544.73474	63.87280	-888.10608	236.05211	-5.28814
175	1.450	993.67230	412.33685	1404.90564	-126.70906	341.73636	1301.00464	-1025.25073	370.75089	1311.72485	-161.71661	499.91730	0.70932	651.56555	162.82602	14.26333	-1215.12537	539.65479	59.29234	-901.11169	236.96945	-5.16114
176	1.458	992.06726	411.58124	1406.56360	-124.78670	339.68204	1301.09290	-1024.80945	370.08670	1313.06702	-174.52002	500.86856	0.82032	640.43280	163.79207	12.55564	-1182.88000	534.59155	55.29145	-914.13593	237.85971	-5.03693
177	1.467	990.67316	410.91138	1408.00317	-122.80750	337.57175	1301.25146	-1024.30676	369.67722	1314.25891	-187.21191	501.90872	0.94334	628.33002	164.93228	11.87505	-1148.98718	529.73358	52.02338	-927.17035	238.76135	-4.94310
178	1.475	989.52698	410.32962	1409.20874	-120.85327	335.42780	1301.48938	-1023.72217	369.59662	1315.30127	-199.69049	503.05228	1.15226	615.49017	165.95602	11.66183	-1113.51282	525.25201	49.65128	-940.17255	239.71544	-4.87859
179	1.483	988.66071	409.82513	1410.16895	-119.02000	333.27390	1301.81079	-1023.04547	369.90381	1316.19006	-211.79529	504.31873	1.61137	602.40094	166.85573	11.61539	-1076.65735	521.18909	48.28942	-953.10834	240.72476	-4.82417
180	1.492	988.09924	409.38330	1410.87439	-117.41283	331.14203	1302.21729	-1022.28772	370.61533	1316.91174	-223.39807	505.65616	2.45056	589.40845	167.67241	11.58433	-1038.91516	517.42914	47.94280	-965.97119	241.74741	-4.75882
181	1.500	987.85077	408.98898	1411.31934	-116.12890	329.08093	1302.70630	-1021.49298	371.66827	1317.43774	-234.48181	506.99905	3.71811	576.60083	168.41646	11.46091	-1001.23120	513.95032	48.51960	-978.76819	242.71103	-4.65940
182	1.508	987.90118	408.62912	1411.50012	-115.23708	327.16388	1303.27014	-1020.74420	372.88458	1317.72168	-245.07965	508.41144	5.42551	563.89661	169.13330	11.21803	-964.86102	510.93710	49.71573	-991.49603	243.55457	-4.52119
183	1.517	988.21899	408.30139	1411.41199	-114.76826	325.47766	1303.89465	-1020.14917	373.96454	1317.70569	-255.15015	510.02396	7.60448	551.19171	169.89268	10.92428	-930.81903	508.43854	50.89847	-1004.13025	244.27498	-4.38169
184	1.525	988.76672	408.01740	1411.04773	-114.71968	324.08920	1304.55762	-1019.79889	374.55771	1317.33997	-264.49713	511.86469	10.38129	538.47827	170.68686	10.68095	-899.31146	506.18430	51.43763	-1016.65546	244.90530	-4.27385
185	1.533	989.51123	407.78979	1410.40015	-115.06685	323.02213	1305.22864	-1019.73639	374.44403	1316.60168	-272.71246	513.89014	13.96731	525.82819	171.44559	10.54597	-869.68274	503.96185	51.15974	-1029.10754	245.47636	-4.17672
186	1.542	990.42792	407.62082	1409.46399	-115.77505	322.26917	1305.87354	-1019.99072	373.70538	1315.49219	-279.16119	516.08862	18.46650	513.27997	172.14590	10.49698	-840.90326	501.99292	50.30369	-1041.55200	246.03583	-4.05387
187	1.550	991.49799	407.50629	1408.23853	-116.80590	321.81577	1306.46252	-1020.62238	372.65601	1314.02075	-283.19287	518.43597	23.75584	500.81415	172.82085	10.45625	-812.14191	500.72653	49.13557	-1054.02136	246.65027	-3.90100
188	1.558	992.70404	407.43936	1406.72900	-118.11889	321.64209	1306.98010	-1021.69568	371.59561	1312.20227	-284.46442	520.88898	29.69780	488.40448	173.50919	10.36299	-783.02740	500.37680	47.74430	-1066.50635	247.35268	-3.73713
189	1.567	994.03186	407.41104	1404.94360	-119.67030	321.71216	1307.42847	-1023.21875	370.69370	1310.06445	-282.84802	523.56525	36.50518	476.02246	174.23767	10.23543	-753.58044	500.83139	46.15272	-1078.98633	248.11922	-3.59399
190	1.575	995.47485	407.41599	1402.89026	-121.41467	321.97324	1307.82397	-1025.11389	370.03107	1307.63843	-277.94159	526.82385	44.77639	463.63538	175.00223	10.14187	-724.03467	501.86191	44.43900	-1091.44214	248.90953	-3.51197
191	1.583	997.02954	407.45047	1400.58057	-123.31187	322.37021	1308.18652	-1027.23083	369.64197	1304.94421	-269.02155	530.99658	54.85185	451.22961	175.77557	10.09211	-694.71307	503.30798	42.68674	-1103.85791	249.70682	-3.50885
192	1.592	998.68738	407.49994	1398.03394	-125.33296	322.85611	1308.52539	-1029.41602	369.52896	1302.00342	-255.76160	536.01196	65.99105	438.80170	176.54172	10.01123	-665.97339	505.15039	40.90704	-1116.24023	250.51561	-3.55208
193	1.600	1000.43243	407.53946	1395.27698	-127.46027	323.38992	1308.83118	-1031.57678	369.65732	1298.85779	-238.80566	541.32898	76.43233	426.35211	177.27803	9.85102	-638.16223	507.40182	39.01289	-1128.62793	251.33896	-3.57924
194	1.608	1002.24628	407.55414	1392.33972	-129.68365	323.94037	1309.08044	-1033.68958	369.95407	1295.56335	-219.39856	546.24622	84.47850	413.89337	177.95346	9.66086	-611.56146	509.91248	36.83281	-1141.06567	252.15863	-3.54729
195	1.617	1004.11462	407.54990	1389.25232	-131.99446	324.49609	1309.24854	-1035.79370	370.34351	1292.17322	-198.57599	550.25562	89.56395	401.42145	178.60262	9.51943	-586.38257	512.42993	34.19850	-1153.57031	252.94788	-3.46028
196	1.625	1006.02814	407.53937	1386.04321	-134.37958	325.06610	1309.32068	-1037.94287	370.77893	1288.73682	-176.81018	553.16577	92.36475	388.92438	179.31648	9.44237	-562.85010	514.89539	31.06056	-1166.12183	253.70796	-3.36093
197	1.633	1007.97595	407.52591	1382.74329	-136.81686	325.66800	1309.29822	-1040.09607	371.25201	1285.29517	-154.22546	555.03125	94.08627	376.41876	180.11859	9.37946	-541.27124	517.49109	27.49201	-1178.67395	254.46646	-3.29145
198	1.642	1009.94299	407.50952	1379.39282	-139.26978	326.31070	1309.19885	-1042.07935	371.79059	1281.84167	-130.91675	556.02466	95.71422	363.92419	180.93304	9.28145	-521.97412	520.31030	23.56699	-1191.20593	255.23599	-3.24548
199	1.650	1011.91638	407.50290	1376.03943	-141.68573	326.98657	1309.05127	-1043.69849	372.41800	1278.29138	-107.05109	556.29944	97.67875	351.43811	181.70120	9.14414	-505.23584	523.15021	19.28666	-1203.76855	255.99567	-3.18310
200	1.658	1013.89197	407.53067	1372.73059	-144.00037	327.68646	1308.88843	-1044.86255	373.10599	1274.50769	-82.80823	555.87329	99.90160	338.95465	182.46628	8.99937	-491.33832	525.67877	14.66403	-1216.43701	256.73300	-3.10039
201	1.667	1015.87262	407.61456	1369.50879	-146.14066	328.41205	1308.74243	-1045.59900	373.80978	1270.38159	-58.34088	554.62537	102.05898	326.46008	183.28236	8.89560	-480.63901	527.65259	9.89195	-1229.23193	257.48145	-3.03909
202	1.675	1017.86200	407.76602	1366.41199	-148.02884	329.16568	1308.63965	-1045.99817	374.53806	1265.93005	-33.77783	552.45441	103.85531	313.92047	184.09293	8.87257	-473.52551	528.97345	5.42437	-1242.10852	258.28488	-3.02981
203	1.683	1019.85913	407.98679	1363.47302	-149.59183	329.93948	1308.59973	-1046.16687	375.34583	1261.33289	-9.17944	549.40424	105.14935	301.31506	184.80545	8.92326	-470.20227	529.62640	1.76483	-1254.99158	259.14279	-3.05425
204	1.692	1021.85590	408.26938	1360.71777	-150.77229	330.71738	1308.63245	-1046.19934	376.27377	1256.84814	15.48050	545.60809	105.93548	288.67426	185.44557	8.99209	-470.47961	529.62396	-0.90714	-1267.81958	259.99805	-3.05885
205	1.700	1023.83929	408.60065	1358.16931	-151.53934	331.47949	1308.73669	-1046.15503	377.31476	1252.68640	40.23871	541.21558	106.30202	276.04315	186.14224	9.01852	-473.97717	529.13605	-2.75236	-1280.58069	260.78592	-3.00953
206	1.708	1025.79443	408.97403	1355.85205	-151.89624	332.20483	1308.90186	-1046.04431	378.41733	1248.95227	65.09894	536.43018	106.40508	263.41107	186.96324	8.98086	-480.55872	528.64191	-3.94865	-1293.28955	261.50696	-2.93152
207	1.717	1027.70032	409.39789	1353.79553	-151.87727	332.87558	1309.11182	-1045.82581	379.50604	1245.66736	90.07175	531.50366	106.38058	250.73335	187.82549	8.92108	-490.12164	528.63611	-4.60819	-1305.94373	262.21677	-2.87822
208	1.725	1029.52161	409.88916	1352.03516	-151.53656	333.48300	1309.34912	-1045.42126	380.50656	1242.83228	115.20999	526.58752	106.21111	238.01097	188.61514	8.91341	-501.94189	529.20184	-4.91243	-1318.54700	262.94507	-2.87136
209	1.733	1031.20776	410.45978	1350.60791	-150.93597	334.02820	1309.59534	-1044.76038	381.37073	1240.48499	140.60980	521.65100	105.70357	225.29637	189.32607	8.97210	-514.80310	530.19940	-5.03888	-1331.11743	263.66733	-2.87382
210	1.742	1032.70325	411.10825	1349.54761	-150.13327	334.51651	1309.82971	-1043.85938	382.09079	1238.72046	166.37637	516.61560	104.63663	212.63329	190.01285	9.02913	-527.76257	531.51636	-5.08779	-1343.58789	264.34866	-2.79711
211	1.750	1033.96094	411.82111	1348.88489	-149.17062	334.95746	1310.02673	-1042.84985	382.67017	1237.65173	192.54715	511.48669	102.92809	200.02699	190.70375	9.03394	-540.45282	532.88177	-5.19215	-1355.76685	264.99045	-2.53494
212	1.758	1034.95056	412.57913	1348.65002	-148.07065	335.36746	1310.15527	-1041.87048	383.04669	1237.32739	219.06381	506.34207	100.67751	187.47209	191.41550	9.01557	-552.87671	534.03699	-5.44453	-1367.47644	265.63297	-1.99848
213	1.767	1035.65625	413.36102	1348.86963	-146.84492	335.75867	1310.17981	-1040.93787	383.06216	1237.68616	245.83530	501.31097	98.08482	174.98796	192.18076	9.02434	-565.16638	535.12402	-5.73912	-1378.67700	266.32538	-1.13322
214	1.775	1036.06848	414.14539	1349.56091	-145.50583	336.12317	1310.06885	-1039.96472	382.54483	1238.61255	272.80743	496.56506	95.30252	162.60356	193.02908	9.06937	-577.41016	536.47327	-5.90260	-1389.43457	267.10355	0.07309
215	1.783	1036.18176	414.91492	1350.73047	-144.06752	336.43976	1309.80481	-1038.85645	381.42130	1240.02466	300.00693	492.24625	92.33021	150.30388	193.97299	9.12824	-589.59839	538.17065	-5.90185	-1399.80505	267.97998	1.60358
216	1.792	1035.99341	415.65924	1352.37524	-142.54495	336.69531	1309.38696	-1037.58508	379.74026	1241.87109	327.56946	488.41437	89.07500	138.03404	195.02695	9.16978	-601.73273	539.98126	-5.84873	-1409.77368	268.94016	3.45052
217	1.800	1035.50000	416.37723	1354.48132	-140.96181	336.88922	1308.82690	-1036.23608	377.59573	1244.06689	355.68958	485.08511	85.49856	125.75386	196.22110	9.14685	-613.89380	541.53632	-5.88516	-1419.30786	269.95761	5.61608
218	1.808	1034.69275	417.07391	1357.02307	-139.35390	337.01794	1308.14575	-1034.95459	375.06512	1246.49304	384.46573	482.28040	81.67801	113.44051	197.56966	9.01652	-626.08844	542.53192	-6.12646	-1428.44080	271.03769	8.05228
219	1.817	1033.56177	417.75558	1359.96594	-137.75999	337.06970	1307.37390	-1033.78406	372.24472	1249.06189	413.77527	479.99295	77.78035	101.09010	199.00671	8.80417	-638.16162	542.68091	-6.73427	-1437.27246	272.25818	10.63253
220	1.825	1032.10950	418.43115	1363.26990	-136.21364	337.04279	1306.54956	-1032.61523	369.28851	1251.73523	443.26288	478.10086	73.99000	88.75603	200.39914	8.60271	-650.01923	541.83533	-7.81443	-1445.81616	273.66953	13.23023
221	1.833	1030.35803	419.11011	1366.88953	-134.74249	336.95972	1305.71106	-1031.32996	366.36789	1254.48450	472.32465	476.39993	70.40347	76.49489	201.67191	8.47902	-661.83936	540.70758	-8.98993	-1453.74341	275.10724	15.81569
222	1.842	1028.34119	419.79126	1370.77441	-133.37149	336.85449	1304.88794	-1029.90723	363.62869	1257.29517	500.11285	474.74445	66.95908	64.26784	202.83664	8.42772	-673.94043	540.80920	-9.45908	-1460.34180	276.32590	18.38398
223	1.850	1026.09570	420.46011	1374.87000	-132.12474	336.75327	1304.09888	-1028.37610	361.20496	1260.21741	525.71600	473.11765	63.45713	51.97945	203.89122	8.41417	-686.43036	542.76379	-8.92246	-1464.86890	277.43823	20.78417
224	1.858	1023.65710	421.09912	1379.12219	-131.02155	336.67084	1303.35193	-1026.76904	359.22513	1263.35828	548.43140	471.60028	59.64334	39.60045	204.82668	8.40439	-699.06543	545.21490	-8.11920	-1466.92004	279.03845	22.77838
225	1.867	1021.05499	421.69348	1383.47925	-130.06873	336.61438	1302.64856	-1025.17651	357.76486	1266.79395	567.95483	470.27771	55.27584	27.17708	205.69113	8.37467	-711.55811	546.38879	-7.95783	-1466.39880	281.77277	24.30756
226	1.875	1018.31573	422.22757	1387.89526	-129.25870	336.58893	1301.98438	-1023.77991	356.80869	1270.51013	584.43341	469.17303	50.20713	14.71651	206.53958	8.33119	-723.91516	546.33698	-8.39915	-1463.18030	285.78357	25.58935
227	1.883	1015.46484	422.68930	1392.33435	-128.57385	336.61057	1301.35449	-1022.73962	356.27084	1274.42334	598.35718	468.28510	44.48898	2.16412	207.38945	8.29562	-736.31683	546.34509	-8.81684	-1456.97485	290.55493	26.95498
228	1.892	1012.52490	423.08377	1396.76941	-127.98866	336.71307	1300.76257	-1022.05627	356.03204	1278.43225	610.29297	467.61932	38.35673	-10.49672	208.25266	8.27626	-748.82910	546.86383	-9.00511	-1447.55811	295.25287	28.61169
229	1.900	1009.51538	423.42673	1401.17285	-127.46721	336.93683	1300.22485	-1021.57446	355.96802	1282.45154	620.57306	467.16183	32.10678	-23.21753	209.14871	8.26854	-761.42914	547.80566	-8.99768	-1434.95923	299.22754	30.42723
230	1.908	1006.45612	423.72791	1405.50793	-126.96196	337.31622	1299.76367	-1021.10223	355.98825	1286.41602	629.12378	466.91254	25.99281	-35.94142	210.10538	8.25278	-774.11511	549.58789	-8.59886	-1419.31482	302.33124	31.86121
231	1.917	1003.37109	423.99426	1409.73083	-126.41753	337.87701	1299.40027	-1020.52118	356.05356	1290.25720	635.54443	466.97992	20.18274	-48.65016	211.14453	8.20797	-786.86389	552.18359	-7.84079	-1400.60864	304.84955	32.24886
232	1.925	1000.29413	424.23712	1413.80151	-125.77879	338.64096	1299.15137	-1019.80353	356.13986	1293.89526	639.36780	467.59039	14.82342	-61.38882	212.22067	8.15874	-799.64685	554.63953	-7.15416	-1378.66577	307.13684	31.28293
233	1.933	997.26636	424.46494	1417.69153	-124.99902	339.62726	1299.02710	-1018.95618	356.19742	1297.26892	640.26581	468.92404	10.18117	-74.21642	213.22745	8.16104	-812.46204	556.30524	-6.79538	-1353.39893	309.32288	29.23131
234	1.942	994.32672	424.67410	1421.38513	-124.04288	340.84143	1299.03235	-1017.99774	356.17456	1300.37036	638.08582	470.89334	6.65605	-87.11461	214.12886	8.22446	-825.29431	557.32068	-6.66702	-1325.02393	311.33551	26.75093
235	1.950	991.50928	424.85052	1424.87439	-122.88553	342.26691	1299.17053	-1016.98804	356.09204	1303.25293	632.85150	473.08521	4.51235	-99.99602	215.01227	8.29797	-838.14514	558.04724	-6.60872	-1294.05396	313.11288	24.54234
236	1.958	988.84882	424.97867	1428.14844	-121.51468	343.87521	1299.44678	-1016.00684	356.06436	1305.98962	624.78485	474.98917	3.56475	-112.77449	215.95667	8.33730	-851.05969	558.75696	-6.54297	-1261.08044	314.64151	23.09114
237	1.967	986.38361	425.05014	1431.18738	-119.93623	345.63818	1299.86499	-1015.08081	356.21271	1308.61731	614.30750	476.36093	3.26243	-125.41398	216.92914	8.34000	-864.06366	559.57245	-6.46167	-1226.56250	315.82953	22.58565
238	1.975	984.15637	425.07196	1433.96753	-118.17626	347.52594	1300.42236	-1014.16760	356.57532	1311.13855	602.08759	477.35577	3.10044	-137.95078	217.83046	8.31602	-877.10144	560.43103	-6.39105	-1190.80298	316.56546	22.95527
239	1.983	982.21069	425.06854	1436.46838	-116.27954	349.50424	1301.10535	-1013.19159	357.12427	1313.55225	588.97864	478.28333	2.88713	-150.41100	218.57706	8.28779	-890.03363	561.10968	-6.37576	-1154.05273	316.89243	23.96038
240	1.992	980.58197	425.06863	1438.67480	-114.31219	351.54153	1301.89294	-1012.08429	357.81183	1315.83679	575.68878	479.28036	2.67430	-162.70934	219.13660	8.32785	-902.74878	561.39026	-6.46188	-1116.63098	316.98962	25.33220
241	2.000	979.29065	425.09125	1440.57263	-112.36597	353.61185	1302.76709	-1010.84760	358.55035	1317.91125	562.54700	480.27420	2.52547	-174.69937	219.51160	8.55073	-915.32056	561.47809	-6.59588	-1078.98425	316.98648	26.93409
242	2.008	978.34076	425.14575	1442.14783	-110.55340	355.68448	1303.72192	-1009.58435	359.22537	1319.66309	549.61066	481.19568	2.40420	-186.27490	219.73315	9.04018	-927.98657	562.00879	-6.60906	-1041.66138	316.85699	28.82436
243	2.017	977.71899	425.23740	1443.39001	-108.99046	357.71378	1304.76123	-1008.43817	359.78329	1321.02246	536.84192	482.08960	2.23868	-197.39972	219.87070	9.78936	-940.92328	563.33936	-6.41065	-1005.27026	316.50623	31.09999
244	2.025	977.39746	425.36298	1444.29211	-107.77727	359.64041	1305.88586	-1007.52002	360.25629	1321.98035	524.17651	483.03955	2.00896	-208.08035	219.97885	10.74816	-954.05554	565.15448	-6.11566	-970.38416	315.89633	33.65701
245	2.033	977.34320	425.50198	1444.84814	-106.98683	361.40527	1307.08252	-1006.88934	360.70636	1322.55408	511.55048	484.07791	1.76946	-218.28949	220.05110	11.92672	-967.14294	566.87030	-5.91319	-937.29541	315.04825	36.17129
246	2.042	977.53204	425.62717	1445.05493	-106.65787	362.97308	1308.32227	-1006.56879	361.18585	1322.76147	498.92664	485.16577	1.60112	-227.87915	220.06647	13.41684	-980.05896	568.18506	-5.84779	-905.79529	313.96536	38.29769
247	2.050	977.95465	425.72638	1444.91333	-106.78963	364.34793	1309.56287	-1006.56781	361.72223	1322.61328	486.30484	486.26215	1.54695	-236.52011	220.04065	15.32926	-992.89380	569.19067	-5.79148	-875.25745	312.56323	39.85577
248	2.058	978.61285	425.80469	1444.42419	-107.34531	365.56219	1310.75317	-1006.89636	362.30875	1322.10706	473.69028	487.37201	1.57690	-243.69904	220.01765	17.70171	-1005.77313	570.05890	-5.63969	-844.96759	310.63004	40.89386
249	2.067	979.51068	425.87231	1443.58618	-108.26593	366.64813	1311.84338	-1007.55945	362.91516	1321.22961	461.05621	488.48413	1.59791	-248.86516	220.02478	20.41129	-1018.67145	570.81372	-5.45620	-814.44586	307.89139	41.61329
250	2.075	980.64520	425.93408	1442.39539	-109.48585	367.62161	1312.79736	-1008.54669	363.51077	1319.97498	448.37952	489.54437	1.53189	-251.65024	220.00742	23.26455	-1031.46484	571.47797	-5.35782	-783.60474	304.16348	42.19972
251	2.083	982.00452	425.98154	1440.84851	-110.94280	368.49002	1313.59583	-1009.84106	364.07779	1318.35425	435.69592	490.53751	1.39124	-251.86267	219.80861	26.32737	-1044.11426	572.20367	-5.35140	-752.69495	299.43192	42.68724
252	2.092	983.57190	425.99396	1438.94739	-112.58600	369.25946	1314.23376	-1011.43115	364.60825	1316.38806	423.05777	491.52896	1.24896	-249.13559	219.24731	30.06126	-1056.69592	573.11749	-5.37294	-722.13293	293.80157	42.95204
253	2.100	985.32721	425.95380	1436.70227	-114.37959	369.92648	1314.72119	-1013.29736	365.09708	1314.10681	410.46323	492.59674	1.14481	-242.65897	218.22563	34.83235	-1069.29175	574.18060	-5.37981	-692.33301	287.40475	42.81841
254	2.108	987.24829	425.86392	1434.13269	-116.29449	370.47723	1315.08484	-1015.38617	365.54968	1311.56714	397.88690	493.80505	1.07985	-231.56870	216.80347	40.25106	-1081.90088	575.27631	-5.35847	-663.60303	280.34756	42.16243
255	2.117	989.31232	425.74582	1431.26379	-118.29997	370.90817	1315.35962	-1017.60986	365.98984	1308.84888	385.34650	495.20380	1.07464	-215.68890	215.14841	45.31282	-1094.42981	576.38196	-5.33285	-636.14905	272.72604	40.94284
256	2.125	991.49158	425.61969	1428.12695	-120.36440	371.23941	1315.57141	-1019.86481	366.44733	1306.02856	372.87482	496.69785	1.12825	-195.75034	213.35019	49.27422	-1106.83252	577.54248	-5.37089	-610.14227	264.68152	39.17881
257	2.133	993.75122	425.49271	1424.76099	-122.45470	371.49942	1315.72754	-1022.04889	366.93942	1303.16187	360.45407	498.07257	1.19074	-172.93680	211.39972	52.15081	-1119.22168	578.69501	-5.50435	-585.76477	256.41754	36.91890
258	2.142	996.05475	425.36523	1421.21069	-124.53017	371.70392	1315.82349	-1024.07788	367.46063	1300.27954	348.02408	499.26355	1.24344	-148.33029	209.36072	54.38839	-1131.70850	579.72247	-5.65818	-563.24390	248.15613	34.24495
259	2.150	998.37128	425.23550	1417.52234	-126.54085	371.85355	1315.85852	-1025.89136	367.98599	1297.38330	335.53653	500.36658	1.28731	-122.67068	207.41206	56.32217	-1144.26599	580.65167	-5.72468	-542.87622	240.10104	31.27876
260	2.158	1000.67841	425.09418	1413.73975	-128.43564	371.94064	1315.84192	-1027.45850	368.48590	1294.44373	322.98529	501.41470	1.28644	-96.39427	205.75528	58.00128	-1156.86926	581.62238	-5.67585	-525.00354	232.46277	28.12047
261	2.167	1002.96094	424.92303	1409.90381	-130.16934	371.95483	1315.78967	-1028.78345	368.93399	1291.40979	310.37897	502.34753	1.22901	-69.74901	204.52505	59.35689	-1169.59509	582.69226	-5.59723	-509.96710	225.49969	24.76377
262	2.175	1005.20819	424.70508	1406.05640	-131.70203	371.89075	1315.71826	-1029.89746	369.30243	1288.23474	297.70303	503.13135	1.15966	-42.87627	203.76472	60.36392	-1182.49927	583.78900	-5.62308	-498.08173	219.51237	21.05839
263	2.183	1007.41357	424.43594	1402.24377	-133.00267	371.75070	1315.64282	-1030.83838	369.55392	1284.89783	284.94928	503.85776	1.13703	-15.84467	203.46777	61.05820	-1195.51904	584.85272	-5.77143	-489.62177	214.80609	16.73848
264	2.192	1009.57355	424.12756	1398.51489	-134.05544	371.54181	1315.57727	-1031.63879	369.64423	1281.41260	272.16650	504.72177	1.20987	11.33611	203.56061	61.54655	-1208.54736	585.92834	-5.87265	-484.84766	211.60930	11.62828
265	2.200	1011.68530	423.79565	1394.91577	-134.85263	371.28064	1315.53442	-1032.32446	369.53760	1277.83203	259.42285	505.79871	1.36261	38.71266	203.88437	61.99505	-1221.52673	587.05292	-5.77255	-484.09729	209.94017	6.06061
266	2.208	1013.74933	423.43851	1391.48584	-135.38193	370.99899	1315.52661	-1032.89209	369.21075	1274.23853	246.70280	506.91299	1.48102	66.38753	204.31303	62.52212	-1234.44458	588.12537	-5.56392	-487.74670	209.55292	1.04216
267	2.217	1015.76721	423.03232	1388.26038	-135.62494	370.73230	1315.56274	-1033.27783	368.64862	1270.72937	233.90419	507.85928	1.44767	94.48949	204.85483	63.13462	-1247.29517	589.03320	-5.47182	-495.75006	210.04619	-2.37469
268	2.225	1017.73376	422.54889	1385.27112	-135.56293	370.50146	1315.64343	-1033.38342	367.85883	1267.42419	220.97528	508.66452	1.28618	123.09642	205.60059	63.78441	-1260.09192	589.84131	-5.54813	-507.08499	211.02527	-3.95984
269	2.233	1019.63531	421.97589	1382.54590	-135.18323	370.30923	1315.75647	-1033.14563	366.88345	1264.46082	207.98694	509.54074	1.16273	152.17833	206.61702	64.41882	-1272.87354	590.70081	-5.64353	-520.03162	212.19359	-4.32487
270	2.242	1021.45355	421.31915	1380.10767	-134.48677	370.14758	1315.87830	-1032.56372	365.79428	1261.97437	195.01364	510.57510	1.17277	181.65367	207.86951	64.98362	-1285.66077	591.65955	-5.64087	-533.21161	213.35223	-4.25370
271	2.250	1023.16638	420.59717	1377.97693	-133.49442	370.00308	1315.97693	-1031.66272	364.68106	1260.09021	182.04294	511.58813	1.21417	211.48375	209.24593	65.44164	-1298.42139	592.66687	-5.55999	-546.12872	214.38287	-4.25057
272	2.258	1024.74841	419.83704	1376.17566	-132.24850	369.85806	1316.01721	-1030.46069	363.63232	1258.91943	169.08368	512.40289	1.15662	241.66924	210.67908	65.78069	-1311.05481	593.67346	-5.43324	-558.82141	215.26675	-4.48375
273	2.267	1026.17224	419.06165	1374.72559	-130.80412	369.69101	1315.96655	-1028.97949	362.73309	1258.53210	156.23761	513.06213	0.98792	272.17841	212.15175	65.99530	-1323.40479	594.64734	-5.13809	-571.40570	216.05637	-4.87192
274	2.275	1027.40918	418.27930	1373.64453	-129.21388	369.48315	1315.79785	-1027.26965	362.08383	1258.92322	143.58823	513.70709	0.77292	302.92554	213.57796	66.08270	-1335.32324	595.56885	-4.34734	-583.93494	216.79507	-5.24200
275	2.283	1028.42786	417.49823	1372.94287	-127.52272	369.23138	1315.48938	-1025.43921	361.81152	1260.00317	131.12695	514.43616	0.60568	333.84601	214.79227	66.05641	-1346.75867	596.47516	-2.67640	-596.42456	217.49315	-5.48925
276	2.292	1029.20203	416.73645	1372.62207	-125.77286	368.95947	1315.02612	-1023.66364	362.05801	1261.63818	118.78613	515.27496	0.56214	364.97064	215.67242	65.94861	-1357.79724	597.36401	0.06641	-608.88544	218.14047	-5.62135
277	2.300	1029.72253	416.00632	1372.67456	-124.00517	368.71478	1314.40588	-1022.11920	362.93561	1263.71130	106.46362	516.16455	0.63003	396.38660	216.21964	65.80176	-1368.56812	598.00391	3.82600	-621.32922	218.71239	-5.70486
278	2.308	1029.99646	415.30072	1373.08618	-122.25903	368.55014	1313.64111	-1020.89294	364.47113	1266.13220	94.07486	517.01270	0.72941	428.14868	216.46709	65.71074	-1379.04797	598.07965	8.47206	-633.74731	219.19910	-5.79559
279	2.317	1030.03723	414.59610	1373.83875	-120.57396	368.50302	1312.75366	-1019.98853	366.59045	1268.80542	81.62686	517.76740	0.79173	460.21338	216.37561	65.86897	-1388.96436	597.58679	13.88710	-646.10754	219.63612	-5.89313
280	2.325	1029.85864	413.87079	1374.90820	-118.98976	368.58447	1311.77197	-1019.38043	369.14780	1271.62183	69.19174	518.41162	0.78407	492.31952	215.90950	66.48475	-1397.97156	596.84875	19.94080	-658.40179	220.09048	-5.95318
281	2.333	1029.47327	413.12222	1376.26599	-117.54861	368.78278	1310.72827	-1019.01123	371.95923	1274.46924	56.81107	518.96265	0.71265	523.85663	215.14160	67.58789	-1405.85229	596.16406	26.53173	-670.67041	220.62466	-5.94714
282	2.342	1028.89001	412.36078	1377.88342	-116.29807	369.07321	1309.65210	-1018.77448	374.83926	1277.23022	44.44769	519.48627	0.62146	553.88629	214.21793	68.86474	-1412.32983	595.63879	33.67363	-682.96387	221.26112	-5.90105
283	2.350	1028.11719	411.59363	1379.72974	-115.28439	369.42529	1308.56580	-1018.53937	377.64569	1279.79028	32.02148	520.05255	0.54384	581.32831	213.24356	69.66618	-1416.75427	595.22693	41.46548	-695.31854	221.95235	-5.86291
284	2.358	1027.17249	410.81830	1381.76501	-114.53554	369.81036	1307.48743	-1018.20251	380.29095	1282.07813	19.49118	520.69373	0.47527	605.30035	212.20529	69.27840	-1418.15186	594.70465	49.87675	-707.75964	222.62245	-5.84451
285	2.367	1026.08362	410.02448	1383.94373	-114.04530	370.20865	1306.43420	-1017.74072	382.71869	1284.11206	6.89859	521.41992	0.40884	625.51642	211.01854	67.32401	-1415.56958	593.73389	58.54105	-720.28564	223.27022	-5.82115
286	2.375	1024.87659	409.20590	1386.22388	-113.76842	370.60947	1305.42175	-1017.19507	384.84045	1285.99060	-5.68704	522.22729	0.35283	642.38556	209.66711	63.94122	-1408.58569	592.20856	66.79486	-732.86230	223.97305	-5.77203
287	2.383	1023.56799	408.37112	1388.57178	-113.63046	371.00348	1304.46436	-1016.56659	386.44055	1287.83105	-18.25974	523.06842	0.30779	656.64325	208.27254	59.56878	-1397.77722	590.37653	73.88205	-745.45374	224.78067	-5.70530
288	2.392	1022.17346	407.52930	1390.95752	-113.54521	371.37302	1303.57666	-1015.77423	387.25150	1289.73047	-30.87970	523.86371	0.26026	668.85211	206.99588	54.60053	-1384.51855	588.39044	79.18692	-758.05780	225.66595	-5.65203
289	2.400	1020.71936	406.67230	1393.34778	-113.42819	371.68539	1302.77502	-1014.76672	387.23654	1291.74414	-43.59088	524.57654	0.20425	679.18695	205.84071	49.24586	-1370.05151	586.09656	82.51995	-770.70538	226.57233	-5.63463
290	2.408	1019.23383	405.78680	1395.70532	-113.20270	371.89310	1302.07434	-1013.63312	386.69724	1293.86914	-56.37476	525.26764	0.16356	687.55865	204.56299	43.62206	-1354.75781	583.40631	84.19147	-783.42755	227.46480	-5.64307
291	2.417	1017.73688	404.87704	1397.99622	-112.80269	371.94275	1301.48267	-1012.55139	386.04938	1296.06360	-69.18823	526.06342	0.18227	693.81543	202.82541	37.89538	-1338.25366	580.46387	84.61716	-796.22791	228.33665	-5.63823
292	2.425	1016.24976	403.95746	1400.19507	-112.17513	371.79007	1301.00244	-1011.64435	385.59583	1298.28650	-82.02094	527.02753	0.27165	697.81299	200.42149	32.33520	-1319.90601	577.44543	83.86589	-809.08331	229.19574	-5.58050
293	2.433	1014.80005	403.02734	1402.27966	-111.28189	371.40872	1300.63049	-1010.91754	385.50186	1300.50732	-94.89990	528.07117	0.38575	699.35876	197.37741	27.25247	-1299.21899	574.43219	81.66382	-821.97278	230.05441	-5.46864
294	2.442	1013.41583	402.07980	1404.22607	-110.10094	370.78568	1300.35889	-1010.31293	385.84830	1302.68933	-107.82379	529.03802	0.46207	698.14276	194.00859	22.84974	-1276.03674	571.41589	77.83566	-834.90063	230.92180	-5.34484
295	2.450	1012.12341	401.13217	1406.01001	-108.62736	369.91498	1300.17676	-1009.76453	386.65598	1304.79199	-120.72528	529.84943	0.47066	693.83295	190.94647	19.13869	-1250.58838	568.31958	72.69584	-847.88428	231.80865	-5.26077
296	2.458	1010.94843	400.22421	1407.61169	-106.87581	368.80280	1300.07214	-1009.19495	387.86765	1306.79150	-133.53540	530.57800	0.44085	686.36884	188.94879	16.11104	-1223.25757	565.06537	66.94074	-860.91425	232.72720	-5.23074
297	2.467	1009.91748	399.39563	1409.01709	-104.88262	367.47693	1300.03674	-1008.49780	389.29694	1308.68079	-146.24231	531.41376	0.44701	676.16595	188.41501	13.90610	-1194.23608	561.74487	61.26971	-873.93787	233.66377	-5.20572
298	2.475	1009.06293	398.67444	1410.21655	-102.70404	365.98334	1300.06848	-1007.56042	390.66797	1310.45422	-158.83899	532.50159	0.57143	664.05219	189.01501	12.60213	-1163.44690	558.57239	56.15950	-886.90491	234.58502	-5.12314
299	2.483	1008.42285	398.07031	1411.20117	-100.41576	364.37482	1300.16797	-1006.32581	391.77591	1312.10327	-171.23853	533.81525	0.90022	650.99860	190.00827	12.01301	-1130.79175	555.59357	51.83032	-899.82208	235.48529	-4.99503
300	2.492	1008.03497	397.57288	1411.95874	-98.11763	362.70428	1300.33240	-1004.81836	392.55005	1313.61780	-183.28644	535.22424	1.52408	637.75714	190.90901	11.84829	-1096.37207	552.81750	48.43954	-912.72717	236.38011	-4.89818
301	2.500	1007.93146	397.16077	1412.46997	-95.93205	361.01889	1300.55969	-1003.10156	392.92249	1314.96729	-194.85236	536.63147	2.50333	624.67352	191.66183	11.85210	-1060.46045	550.48120	46.26036	-925.61707	237.26106	-4.86436
302	2.508	1008.13025	396.80817	1412.70972	-93.98790	359.35556	1300.85657	-1001.24847	392.72498	1316.07495	-205.91553	538.04065	3.84917	611.79651	192.38257	11.80248	-1023.43597	548.68524	45.47593	-938.45258	238.10535	-4.83998
303	2.517	1008.62903	396.48535	1412.65662	-92.39899	357.75464	1301.23950	-999.36328	391.81372	1316.84338	-216.55347	539.53589	5.58720	599.07819	193.16194	11.59456	-985.95154	547.11066	45.91978	-951.22174	238.91939	-4.76857
304	2.525	1009.40839	396.17157	1412.30542	-91.24664	356.27765	1301.72363	-997.59088	390.29260	1317.22229	-226.78668	541.18628	7.85215	586.48456	194.02513	11.28119	-949.09625	545.44086	47.08911	-963.95105	239.74356	-4.65567
305	2.533	1010.43866	395.86798	1411.67102	-90.57077	354.99829	1302.30872	-996.10016	388.55292	1317.22864	-236.37598	542.99054	10.86817	573.96130	194.95403	10.95958	-914.10876	543.78638	48.33628	-976.66296	240.59735	-4.54010
306	2.542	1011.68170	395.58719	1410.77820	-90.37293	353.98300	1302.97302	-995.04919	387.05298	1316.90186	-244.72180	544.93304	14.80097	561.40125	195.89462	10.69751	-881.67310	542.52057	49.15913	-989.34131	241.42415	-4.43839
307	2.550	1013.09253	395.33795	1409.64331	-90.62791	353.28091	1303.67786	-994.53955	386.06091	1316.26294	-251.00330	546.99756	19.62374	548.76721	196.74902	10.55622	-851.42786	541.79535	49.36136	-1001.93335	242.12029	-4.31588
308	2.558	1014.63000	395.12793	1408.26746	-91.29662	352.91394	1304.38013	-994.59540	385.59998	1315.30957	-254.55780	549.12402	25.13402	536.15979	197.43309	10.54833	-822.25714	541.52435	48.99586	-1014.40564	242.65776	-4.12178
309	2.567	1016.26849	394.96317	1406.64294	-92.33397	352.87170	1305.04773	-995.17651	385.55521	1314.03271	-255.14856	551.32202	31.21253	523.67981	197.96503	10.58332	-793.08307	541.83875	48.26750	-1026.80774	243.17041	-3.87654
310	2.575	1017.99915	394.83026	1404.76270	-93.68848	353.12698	1305.66516	-996.20978	385.78467	1312.42578	-252.73932	553.85193	38.15966	511.30847	198.47842	10.54654	-763.39917	543.04962	47.37934	-1039.22498	243.81854	-3.67475
311	2.583	1019.82404	394.69223	1402.62402	-95.30183	353.65167	1306.22729	-997.63416	386.17050	1310.47559	-246.98608	557.15192	46.60548	498.94641	199.12164	10.40457	-733.30457	545.25562	46.42788	-1051.67322	244.59169	-3.58933
312	2.592	1021.74768	394.50812	1400.22717	-97.11880	354.41232	1306.73279	-999.41919	386.61768	1308.16077	-237.25549	561.50757	56.76674	486.51569	199.90121	10.21277	-703.25763	548.43170	45.50471	-1064.11572	245.37003	-3.62089
313	2.600	1023.77069	394.25693	1397.57703	-99.09861	355.36523	1307.18188	-1001.53992	387.04880	1305.46716	-223.37750	566.77197	67.71323	474.01123	200.67863	10.04395	-673.74377	552.54858	44.70246	-1076.54797	246.10092	-3.70822
314	2.608	1025.89001	393.94540	1394.68799	-101.21260	356.47226	1307.57471	-1003.94452	387.42798	1302.41125	-206.13000	572.38635	77.59521	461.49213	201.36635	9.91364	-645.07452	557.35608	43.92529	-1088.99878	246.81685	-3.76553
315	2.617	1028.09888	393.58984	1391.58691	-103.43353	357.71533	1307.90588	-1006.54700	387.79083	1299.06335	-186.76990	577.68439	84.79556	449.03699	202.01442	9.79495	-617.44305	562.42450	42.87815	-1101.47253	247.55151	-3.74297
316	2.625	1030.38525	393.19678	1388.30945	-105.73113	359.08817	1308.16748	-1009.23102	388.22150	1295.53845	-166.23767	582.21100	88.94297	436.65576	202.68858	9.68253	-591.10046	567.45825	41.27815	-1113.93970	248.30162	-3.65513
317	2.633	1032.73438	392.76385	1384.89661	-108.07357	360.57623	1308.35718	-1011.85565	388.80206	1291.95264	-144.87372	585.81165	90.92566	424.26031	203.39391	9.58943	-566.43762	572.44537	39.01690	-1126.38708	249.05878	-3.55728
318	2.642	1035.12683	392.28748	1381.39404	-110.42661	362.14621	1308.48364	-1014.26941	389.59598	1288.39819	-122.71387	588.53790	92.08400	411.77686	204.12077	9.50892	-543.87109	577.55585	36.16278	-1138.84973	249.82751	-3.49536
319	2.650	1037.53772	391.77145	1377.84888	-112.74997	363.75134	1308.56604	-1016.34381	390.63565	1284.93286	-99.84882	590.52631	93.42661	399.23419	204.87427	9.41990	-523.65552	582.82745	32.82262	-1151.37537	250.59430	-3.46441
320	2.658	1039.93945	391.23035	1374.30579	-114.99455	365.34714	1308.63379	-1018.02209	391.90656	1281.55859	-76.48914	591.87054	95.36102	386.70441	205.64410	9.31949	-505.85031	587.91675	28.98620	-1163.96130	251.33678	-3.41895
321	2.667	1042.30603	390.68497	1370.81055	-117.10254	366.90387	1308.72351	-1019.33331	393.34750	1278.21094	-52.86902	592.54004	97.80196	374.21790	206.40013	9.22242	-490.43097	592.14447	24.46086	-1176.55151	252.07390	-3.32652
322	2.675	1044.62036	390.16754	1367.40649	-119.01111	368.40430	1308.87146	-1020.34119	394.86938	1274.79260	-29.17737	592.44476	100.40743	361.75073	207.13904	9.12983	-477.41400	594.70221	18.94659	-1189.11304	252.83875	-3.20104
323	2.683	1046.87903	389.72867	1364.12964	-120.65958	369.83420	1309.10376	-1021.09192	396.39279	1271.22192	-5.49600	591.54181	102.81445	349.25330	207.88367	9.04214	-467.04144	595.20496	12.45730	-1201.68433	253.61980	-3.08339
324	2.692	1049.08911	389.41901	1361.00940	-121.99840	371.17828	1309.43445	-1021.61615	397.87418	1267.46362	18.22943	589.86224	104.81531	336.70245	208.62683	8.99224	-459.92236	594.44073	5.88999	-1214.33545	254.39816	-3.00458
325	2.700	1051.25659	389.25873	1358.07104	-122.99533	372.42014	1309.86548	-1021.94446	399.32068	1263.55115	42.10065	587.52356	106.43595	324.13104	209.33530	9.00938	-456.77460	594.05396	0.77667	-1227.09790	255.18687	-2.96701
326	2.708	1053.37939	389.23569	1355.33521	-123.63753	373.54626	1310.38770	-1022.10028	400.79132	1259.58508	66.14005	584.74890	107.88017	311.59485	210.02997	9.06150	-457.87537	594.92163	-2.01665	-1239.92444	255.98314	-2.93916
327	2.717	1055.44849	389.32721	1352.82300	-123.93098	374.55038	1310.98352	-1022.09473	402.35428	1255.69617	90.30542	581.78412	109.34871	299.12103	210.80441	9.07969	-462.91058	596.20715	-3.12003	-1252.71436	256.75528	-2.88276
328	2.725	1057.44739	389.51132	1350.56372	-123.89890	375.42950	1311.63171	-1021.93152	404.04474	1252.01807	114.59296	578.75275	110.83192	286.69037	211.70352	9.04466	-471.30823	596.67456	-3.74610	-1265.38867	257.49200	-2.80854
329	2.733	1059.35205	389.76221	1348.59290	-123.57851	376.17871	1312.31506	-1021.61023	405.86395	1248.68262	139.05603	575.63788	112.06953	274.25403	212.63034	9.02495	-482.33997	596.60553	-4.27376	-1277.93420	258.21478	-2.76290
330	2.742	1061.13416	390.05576	1346.94836	-123.01575	376.80051	1313.02014	-1021.13086	407.78851	1245.80371	163.75128	572.39465	112.75220	261.78387	213.46152	9.09430	-494.92462	597.20673	-4.41773	-1290.36792	258.95441	-2.73650
331	2.750	1062.76379	390.38171	1345.66858	-122.25836	377.32083	1313.72876	-1020.48743	409.75897	1243.45325	188.69092	569.03375	112.76080	249.31105	214.21207	9.21739	-507.81201	598.44037	-4.38459	-1302.66223	259.73218	-2.64589
332	2.758	1064.20728	390.74133	1344.79077	-121.34995	377.78589	1314.40930	-1019.65564	411.66098	1241.67578	213.81650	565.61774	112.19930	236.89220	214.97453	9.28712	-520.20483	599.24591	-4.76158	-1314.71533	260.54837	-2.40855
333	2.767	1065.43298	391.13657	1344.34741	-120.32285	378.23871	1315.01526	-1018.60852	413.33640	1240.52588	239.02888	562.21832	111.22131	224.55901	215.75330	9.27459	-532.11230	599.65344	-5.46990	-1326.41089	261.38525	-1.96759
334	2.775	1066.41772	391.56171	1344.36414	-119.19430	378.69928	1315.48914	-1017.35474	414.62573	1240.05383	264.27405	558.87720	109.87093	212.31798	216.50302	9.26113	-543.95374	600.66772	-5.92306	-1337.69165	262.22403	-1.25143
335	2.783	1067.14893	391.99869	1344.85901	-117.97396	379.16351	1315.77551	-1015.94849	415.42477	1240.26367	289.60312	555.59680	108.08276	200.14372	217.25964	9.32031	-555.89697	602.24963	-6.09416	-1348.56848	263.07819	-0.18172
336	2.792	1067.62012	392.42810	1345.84058	-116.67709	379.61417	1315.83618	-1014.45441	415.73062	1241.11633	315.14145	552.39813	105.77906	187.98164	218.11305	9.43120	-567.81024	603.42169	-6.43871	-1359.08508	264.01538	1.26248
337	2.800	1067.82849	392.85284	1347.30481	-115.33078	380.03021	1315.65942	-1012.92133	415.60455	1242.54395	340.99701	549.40723	102.95303	175.80635	219.12199	9.52014	-579.70734	604.24506	-6.89263	-1369.27686	265.09961	3.02510
338	2.808	1067.77295	393.30130	1349.23511	-113.97050	380.39493	1315.25903	-1011.40045	415.06927	1244.43042	367.21350	546.83533	99.67608	163.64122	220.29207	9.55191	-591.78003	605.68250	-6.96012	-1379.13696	266.31232	5.03327
339	2.817	1067.45264	393.79858	1351.60608	-112.63159	380.70126	1314.66931	-1009.94464	414.08383	1246.61353	393.79794	544.84619	96.06641	151.50761	221.57155	9.53507	-603.98517	607.58350	-6.73192	-1388.63184	267.59543	7.25471
340	2.825	1066.86194	394.34192	1354.38452	-111.34128	380.94888	1313.93555	-1008.57819	412.64069	1248.96008	420.74307	543.46954	92.27612	139.39336	222.87730	9.45557	-616.05353	608.84503	-6.79038	-1397.77942	268.95514	9.67667
341	2.833	1065.98938	394.90201	1357.52625	-110.11285	381.14267	1313.10742	-1007.30890	410.86218	1251.43823	448.00684	542.61908	88.46068	127.25804	224.15407	9.28990	-627.96802	609.58911	-7.09426	-1406.68762	270.47687	12.25603
342	2.842	1064.82703	395.44037	1360.97717	-108.94565	381.30188	1312.23438	-1006.14978	408.96887	1254.08240	475.43024	542.14233	84.74509	115.06425	225.38663	9.08423	-640.00568	611.12823	-6.98711	-1415.38940	272.21967	14.93797
343	2.850	1063.38257	395.93469	1364.67981	-107.83613	381.46274	1311.35974	-1005.08936	407.15567	1256.91589	502.60181	541.87726	81.20957	102.81844	226.55670	8.94427	-652.27594	613.59064	-6.40591	-1423.54077	274.06955	17.70930
344	2.858	1061.67749	396.39209	1368.57788	-106.78881	381.66495	1310.51453	-1004.07520	405.52478	1259.92017	528.81866	541.68610	77.81645	90.55724	227.64857	8.92483	-664.59204	615.41461	-6.13200	-1430.37610	275.80502	20.52414
345	2.867	1059.73840	396.83481	1372.62146	-105.81398	381.93930	1309.71680	-1003.05634	404.12524	1263.04541	553.24438	541.46942	74.34186	78.29195	228.69443	8.96535	-676.79187	615.59741	-6.62975	-1435.05444	277.45483	23.12397
346	2.875	1057.59143	397.28510	1376.76904	-104.91969	382.30551	1308.97668	-1002.02039	403.00122	1266.23975	575.19421	541.21594	70.44885	66.00322	229.72260	8.97104	-688.96967	615.19385	-7.30905	-1437.02417	279.57352	25.05682
347	2.883	1055.26294	397.76352	1380.98511	-104.10706	382.77490	1308.29785	-1000.98212	402.17429	1269.47363	594.41455	540.97876	65.84612	53.66502	230.70108	8.91532	-701.35413	615.91516	-7.30106	-1436.13562	283.03238	26.00845
348	2.892	1052.77417	398.28381	1385.23157	-103.36864	383.35425	1307.67651	-999.96741	401.62683	1272.73547	611.16223	540.76782	60.42553	41.22942	231.61243	8.83350	-713.99731	617.93835	-6.57855	-1432.46680	288.31897	26.13705
349	2.900	1050.13794	398.84882	1389.46838	-102.68780	384.05310	1307.10449	-999.01044	401.33972	1276.02039	625.93713	540.55969	54.31399	28.65041	232.49704	8.77691	-726.72900	620.02997	-5.83277	-1426.00488	294.92700	26.06740
350	2.908	1047.36194	399.45117	1393.66052	-102.03772	384.89023	1306.57495	-998.12970	401.30728	1279.32654	639.07855	540.38574	47.78998	15.95427	233.39664	8.77087	-739.38379	621.15442	-5.62483	-1416.63367	301.59769	26.47793
351	2.917	1044.45422	400.07098	1397.78259	-101.38148	385.89169	1306.09155	-997.29980	401.51135	1282.64929	650.58636	540.34796	41.14566	3.21150	234.32266	8.78381	-751.91821	621.15845	-6.03909	-1404.41614	307.28104	27.51860
352	2.925	1041.42883	400.67896	1401.81421	-100.67683	387.08459	1305.67004	-996.46405	401.91293	1285.97864	660.18994	540.56854	34.61066	-9.55367	235.25865	8.76969	-764.43671	620.75574	-6.69327	-1389.56372	311.79544	28.58183
353	2.933	1038.31140	401.24799	1405.73621	-99.88215	388.49393	1305.33057	-995.58160	402.45959	1289.30444	667.48541	541.15118	28.33441	-22.36229	236.17831	8.73223	-777.10437	620.85614	-7.10072	-1372.10217	315.60196	28.77781
354	2.942	1035.14124	401.76385	1409.53210	-98.95924	390.13425	1305.09302	-994.66351	403.08661	1292.61304	672.09058	542.17395	22.41246	-35.21083	237.07556	8.71391	-789.93933	621.50146	-7.22751	-1351.83765	319.16470	27.67269
355	2.950	1031.96643	402.22461	1413.18616	-97.87492	391.99805	1304.97571	-993.75885	403.71875	1295.87012	673.76111	543.64569	16.95659	-48.05840	237.98624	8.73787	-802.86102	622.43066	-7.20730	-1328.65552	322.62613	25.55198
356	2.958	1028.83411	402.63107	1416.67627	-96.60394	394.06226	1304.99231	-992.90253	404.29593	1299.01672	672.36938	545.45172	12.18962	-60.88618	238.97118	8.77339	-815.86847	623.96448	-6.87451	-1302.71069	325.90332	23.11180
357	2.967	1025.78662	402.98267	1419.97217	-95.13326	396.30441	1305.14661	-992.07904	404.81119	1301.99536	667.85352	547.33789	8.46779	-73.72377	240.03317	8.77139	-828.96692	626.07074	-6.20453	-1274.36499	328.86127	21.00702
358	2.975	1022.86237	403.27966	1423.04321	-93.46518	398.70282	1305.43262	-991.23975	405.30887	1304.77588	660.32819	548.96509	6.05405	-86.60136	241.09995	8.73732	-842.08447	628.00403	-5.53269	-1244.04016	331.38568	19.60077
359	2.983	1020.09821	403.52429	1425.86536	-91.61836	401.23199	1305.84265	-990.33344	405.84470	1307.34619	650.21191	550.14874	4.82218	-99.49109	242.12320	8.72690	-855.15338	629.40924	-5.06792	-1212.11963	333.41495	18.97171
360	2.992	1017.53229	403.71579	1428.42188	-89.62986	403.86536	1306.37134	-989.31396	406.45059	1309.69495	638.20392	551.05402	4.33237	-112.30850	243.09222	8.76953	-868.16937	630.49591	-4.79296	-1178.91650	334.98544	19.03702
361	3.000	1015.20398	403.84662	1430.70178	-87.55922	406.57425	1307.01062	-988.14697	407.12045	1311.81787	625.17035	551.96924	4.16644	-124.95824	243.95236	8.85481	-881.16315	631.41571	-4.70397	-1144.67090	336.21924	19.65160
362	3.008	1013.15009	403.90717	1432.69751	-85.48875	409.32391	1307.74304	-986.82782	407.81546	1313.72229	611.89899	552.99017	4.08328	-137.34421	244.64331	8.99594	-894.14264	632.23804	-4.76345	-1109.55396	337.22058	20.67496
363	3.017	1011.39832	403.89447	1434.40271	-83.51643	412.07501	1308.54810	-985.42114	408.48157	1315.40784	598.81677	554.06683	3.97701	-149.36108	245.19685	9.26694	-907.06995	633.12634	-4.83359	-1073.70007	338.02313	22.00853
364	3.025	1009.96069	403.81812	1435.80994	-81.74593	414.78720	1309.41455	-984.08704	409.08398	1316.85730	585.98792	555.15887	3.81006	-160.91504	245.67691	9.77678	-919.86707	634.14722	-4.84469	-1037.30566	338.61847	23.61406
365	3.033	1008.82953	403.69617	1436.90796	-80.27760	417.42001	1310.34534	-983.00336	409.65756	1318.07080	573.32660	556.25146	3.57587	-171.94757	246.07559	10.59335	-932.43585	635.04523	-4.92762	-1000.76477	338.96573	25.52827
366	3.042	1007.98108	403.54941	1437.68323	-79.19830	419.93259	1311.34534	-982.24921	410.30994	1319.08215	560.73566	557.35291	3.31743	-182.45132	246.34415	11.69055	-944.78735	635.40125	-5.29727	-964.70032	339.04059	27.77757
367	3.050	1007.39142	403.39999	1438.12231	-78.57108	422.28528	1312.40527	-981.82611	411.12762	1319.89014	548.13965	558.49097	3.12651	-192.45422	246.46361	13.01332	-957.15240	635.08582	-5.99521	-929.75159	338.91388	30.22186
368	3.058	1007.04865	403.26620	1438.21692	-78.42722	424.44717	1313.49646	-981.74518	412.09171	1320.40588	535.50793	559.66553	3.05285	-201.92761	246.48436	14.57844	-969.75330	634.51093	-6.79553	-896.20605	338.67377	32.55721
369	3.067	1006.94824	403.15552	1437.96704	-78.76350	426.40643	1314.57605	-982.02362	413.11816	1320.50952	522.87207	560.83099	3.04339	-210.66806	246.51196	16.47820	-982.52692	634.28772	-7.41131	-863.81787	338.27136	34.51020
370	3.075	1007.08258	403.06226	1437.38416	-79.54727	428.17090	1315.59949	-982.65277	414.14078	1320.13257	510.29636	561.94202	3.00143	-218.24628	246.59837	18.80172	-995.27747	634.69623	-7.71647	-832.01801	337.53677	35.99516
371	3.083	1007.43829	402.96912	1436.49036	-80.72264	429.75455	1316.53394	-983.61548	415.13214	1319.27039	497.80515	562.98492	2.87391	-224.08521	246.70903	21.52180	-1007.93768	635.71869	-7.69377	-800.29199	336.29279	37.09957
372	3.092	1007.99969	402.85141	1435.31079	-82.21457	431.16223	1317.36572	-984.91101	416.08719	1317.95288	485.35022	563.97583	2.68350	-227.66608	246.82686	24.44899	-1020.56323	637.42224	-7.27055	-768.40442	334.37424	37.97788
373	3.100	1008.75183	402.68600	1433.86462	-83.94096	432.39346	1318.09900	-986.54419	417.00400	1316.22351	472.87543	564.95959	2.50533	-228.68958	246.94760	27.41052	-1033.21094	639.88800	-6.40811	-736.42126	331.63058	38.74080
374	3.108	1009.68005	402.46527	1432.16309	-85.83074	433.45837	1318.75012	-988.49060	417.85187	1314.12817	460.38565	565.99841	2.40403	-226.96698	247.01735	30.52799	-1045.85168	642.72723	-5.38589	-704.63104	327.98575	39.38152
375	3.117	1010.76697	402.20123	1430.21350	-87.83296	434.37726	1319.34204	-990.68115	418.56732	1311.71509	447.92899	567.13098	2.37520	-222.09920	246.98880	34.17510	-1058.37476	645.19562	-4.69840	-673.42249	323.43567	39.78264
376	3.125	1011.98981	401.91019	1428.02991	-89.91472	435.17047	1319.89502	-993.02692	419.12686	1309.04956	435.53439	568.31622	2.34866	-213.37860	246.83604	38.47910	-1070.71277	647.00256	-4.54305	-643.16663	317.97028	39.79340
377	3.133	1013.32428	401.59662	1425.63989	-92.05553	435.85022	1320.41467	-995.45514	419.60022	1306.21619	423.17453	569.45062	2.25409	-200.21121	246.55794	42.91666	-1082.98389	648.46014	-4.69084	-614.17065	311.52682	39.31368
378	3.142	1014.74896	401.25351	1423.08032	-94.24208	436.41895	1320.88782	-997.90985	420.09363	1303.29980	410.79031	570.50098	2.08769	-182.65627	246.24208	46.63872	-1095.40771	649.77515	-4.85160	-586.70428	304.03412	38.31754
379	3.150	1016.24225	400.87262	1420.38904	-96.46225	436.88531	1321.29395	-1000.32947	420.66803	1300.36316	398.34180	571.54480	1.91510	-161.50391	245.97647	49.21230	-1108.02136	650.78467	-4.90542	-561.02545	295.50665	36.83446
380	3.158	1017.78180	400.45279	1417.60254	-98.69743	437.27350	1321.61902	-1002.63696	421.30484	1297.43237	385.82645	572.63885	1.80250	-137.88985	245.76541	50.88161	-1120.70142	651.41882	-4.88092	-537.39008	286.08240	34.94952
381	3.167	1019.35065	399.99722	1414.75708	-100.91695	437.60562	1321.85889	-1004.75568	421.91364	1294.49438	373.27380	573.75391	1.73932	-112.84221	245.64224	52.17176	-1133.44971	651.91821	-4.89833	-516.09509	276.00864	32.78045
382	3.175	1020.93958	399.50980	1411.88733	-103.08043	437.88205	1322.01624	-1006.64050	422.37891	1291.50989	360.71906	574.84631	1.66251	-87.07542	245.72107	53.41553	-1146.30103	652.52917	-5.00973	-497.50098	265.66986	30.38885
383	3.183	1022.54401	398.99643	1409.02759	-105.14408	438.08255	1322.09509	-1008.30426	422.62531	1288.44678	348.16675	575.91125	1.56657	-61.02574	246.13020	54.61281	-1159.06018	653.35504	-5.04203	-481.96542	255.62975	27.70087
384	3.192	1024.15918	398.46094	1406.21143	-107.06257	438.18063	1322.10059	-1009.79944	422.64261	1285.29138	335.59735	576.95636	1.51409	-34.92372	246.95750	55.58957	-1171.54468	654.44958	-4.84431	-469.76544	246.58527	24.49510
385	3.200	1025.77539	397.90173	1403.47339	-108.79003	438.15964	1322.04480	-1011.15131	422.42557	1282.00208	323.00858	577.97266	1.54332	-8.83347	248.20256	56.23235	-1183.90479	655.77167	-4.59713	-461.09747	239.20038	20.45512
386	3.208	1027.38025	397.31580	1400.85107	-110.28688	438.02557	1321.94617	-1012.32306	421.92560	1278.50012	310.42712	578.94684	1.63771	17.28654	249.77818	56.59507	-1196.44373	657.07745	-4.52855	-456.13800	233.88443	15.35599
387	3.217	1028.96753	396.70248	1398.37769	-111.52625	437.80670	1321.82263	-1013.25208	421.11420	1274.76868	297.87073	579.88867	1.75728	43.53239	251.57205	56.84087	-1209.31934	658.09119	-4.55384	-455.10147	230.67670	9.41911
388	3.225	1030.53992	396.06293	1396.07471	-112.49078	437.53915	1321.68591	-1013.88464	420.04550	1270.92896	285.30664	580.85260	1.86285	70.04021	253.48785	57.11612	-1222.41931	658.84326	-4.50005	-458.21619	229.30975	3.57353
389	3.233	1032.10352	395.39334	1393.95715	-113.16440	437.25424	1321.54346	-1014.17505	418.78494	1267.17871	272.68365	581.91730	1.94079	96.92961	255.44650	57.48032	-1235.44690	659.62671	-4.40191	-465.45917	229.31908	-0.89622
390	3.242	1033.66138	394.68588	1392.04150	-113.53180	436.97195	1321.39929	-1014.08771	417.30420	1263.68079	260.01288	583.14526	2.03188	124.25026	257.40173	57.92092	-1248.25964	660.61572	-4.35689	-476.10172	230.13675	-3.29638
391	3.250	1035.20532	393.94183	1390.34888	-113.58647	436.69775	1321.25049	-1013.62317	415.53601	1260.54175	247.35320	584.54590	2.20475	152.03481	259.36670	58.38106	-1260.99780	661.70471	-4.31889	-488.69293	231.26146	-4.00563
392	3.258	1036.71326	393.16751	1388.90234	-113.33764	436.42709	1321.08459	-1012.83563	413.51385	1257.85999	234.70840	585.97375	2.44010	180.33342	261.37717	58.79443	-1273.75610	662.72247	-4.23315	-501.80447	232.41330	-3.93956
393	3.267	1038.14893	392.35681	1387.72803	-112.81025	436.15555	1320.88257	-1011.79913	411.37180	1255.74890	222.01590	587.12262	2.57804	209.14635	263.42697	59.13860	-1286.37769	663.67517	-4.20270	-514.71301	233.49811	-3.83509
394	3.275	1039.46790	391.49908	1386.85669	-112.03996	435.87854	1320.62195	-1010.56219	409.24542	1254.31946	209.24451	587.81110	2.46896	238.39366	265.46115	59.43559	-1298.69727	664.67139	-4.28910	-527.33105	234.49069	-3.99844
395	3.283	1040.62622	390.59500	1386.32043	-111.06786	435.57971	1320.27966	-1009.14771	407.24271	1253.65332	196.44827	588.21545	2.15891	267.96667	267.40320	59.68713	-1310.71289	665.75531	-4.24086	-539.80316	235.38889	-4.37863
396	3.292	1041.58386	389.64517	1386.14331	-109.93482	435.23816	1319.83728	-1007.58881	405.48718	1253.78040	183.72296	588.67316	1.85224	297.79529	269.18475	59.84004	-1322.45947	666.90247	-3.55365	-552.25562	236.19859	-4.77647
397	3.300	1042.30188	388.64017	1386.34155	-108.67884	434.85452	1319.28333	-1005.96216	404.13660	1254.65820	171.13394	589.36090	1.70936	327.86993	270.74918	59.84742	-1333.99365	667.96307	-1.78091	-564.71252	236.91391	-5.04698
398	3.308	1042.74780	387.57471	1386.93176	-107.33777	434.45328	1318.61060	-1004.37927	403.31793	1256.15515	158.69165	590.27026	1.75743	358.19965	272.03217	59.73481	-1345.41248	668.61426	1.15159	-577.12469	237.52267	-5.17479
399	3.317	1042.90454	386.45419	1387.92896	-105.94868	434.05804	1317.81653	-1002.94861	403.06464	1258.09216	146.37073	591.30780	1.93884	388.79120	273.01093	59.56593	-1356.67957	668.59296	4.92496	-589.45654	238.04118	-5.22863
400	3.325	1042.77173	385.28323	1389.33984	-104.54498	433.68121	1316.90540	-1001.74908	403.34906	1260.33606	134.11588	592.30359	2.13569	419.67657	273.72452	59.40754	-1367.58887	667.96570	9.20757	-601.72540	238.51826	-5.27631
401	3.333	1042.35693	384.05710	1391.16077	-103.16071	433.33670	1315.88672	-1000.81415	404.13498	1262.83398	121.84802	593.08215	2.21726	450.87329	274.17828	59.36839	-1377.96509	667.02777	13.96488	-613.97070	238.99849	-5.34177
402	3.342	1041.66638	382.76297	1393.37927	-101.83771	433.03900	1314.77551	-1000.13086	405.38358	1265.57019	109.49756	593.59473	2.13880	482.24384	274.37125	59.59975	-1387.76392	665.98322	19.32607	-626.22388	239.50940	-5.42580
403	3.350	1040.70764	381.38928	1395.97449	-100.62529	432.78409	1313.59460	-999.66156	407.03268	1268.50488	97.05307	593.94867	1.95963	513.34924	274.38956	60.21811	-1396.96167	664.80505	25.33011	-638.49438	240.06432	-5.51668
404	3.358	1039.49316	379.94897	1398.90906	-99.57100	432.55463	1312.37500	-999.35968	408.96140	1271.53357	84.60010	594.34009	1.78688	543.39893	274.27722	61.19477	-1405.36890	663.32770	31.92008	-650.77423	240.65506	-5.57519
405	3.367	1038.03381	378.50128	1402.11658	-98.70727	432.34491	1311.15161	-999.16394	410.97302	1274.49731	72.24210	594.90662	1.70442	571.37683	273.92670	62.19978	-1412.50562	661.44482	39.11185	-663.07037	241.27315	-5.57905
406	3.375	1036.33740	377.13116	1405.50830	-98.04224	432.16431	1309.96033	-998.98309	412.84033	1277.24609	59.94077	595.59540	1.70398	596.36017	273.21417	62.56088	-1417.54858	659.23962	47.02830	-675.41217	241.93610	-5.56662
407	3.383	1034.42712	375.89014	1409.00488	-97.55958	432.02802	1308.83386	-998.69574	414.39194	1279.72217	47.54962	596.28528	1.72300	617.87958	272.11557	61.59496	-1419.32935	656.93689	55.64433	-687.81256	242.66492	-5.57115
408	3.392	1032.34741	374.77051	1412.55542	-97.22412	431.95428	1307.79541	-998.20056	415.54730	1282.00562	35.03506	597.00958	1.74347	636.03802	270.68839	59.09415	-1416.65356	654.71906	64.44728	-700.24823	243.44910	-5.55803
409	3.400	1030.14490	373.73535	1416.12878	-96.98666	431.95566	1306.85706	-997.48041	416.27908	1284.25977	22.51862	597.87567	1.76706	651.28455	269.05051	55.41634	-1409.06909	652.46313	72.38870	-712.69092	244.25995	-5.48303
410	3.408	1027.84949	372.75098	1419.69666	-96.78828	432.02356	1306.02283	-996.59930	416.60504	1286.62073	10.07404	598.83209	1.75649	664.07867	267.33978	51.10012	-1397.38525	649.74609	78.41553	-725.13843	245.09406	-5.36837
411	3.417	1025.47693	371.79980	1423.22925	-96.56685	432.12592	1305.29248	-995.64569	416.64410	1289.14587	-2.38547	599.70660	1.68919	674.69434	265.63177	46.48762	-1383.21045	646.28485	82.25331	-737.60217	245.96780	-5.27931
412	3.425	1023.04443	370.88681	1426.69800	-96.26340	432.21848	1304.66418	-994.68738	416.63922	1291.83301	-14.97168	600.44391	1.60974	683.18671	263.92303	41.69377	-1367.92920	642.17664	84.57037	-750.09772	246.87151	-5.25260
413	3.433	1020.58228	370.02832	1430.08276	-95.82468	432.25598	1304.13672	-993.75281	416.85953	1294.64941	-27.65112	601.17664	1.58676	689.43744	262.15051	36.78873	-1352.08203	637.63654	86.26067	-762.66754	247.77054	-5.26685
414	3.442	1018.12671	369.22955	1433.37354	-95.20499	432.19519	1303.70935	-992.83362	417.40872	1297.53369	-40.29376	602.02649	1.64101	693.19720	260.20541	31.93479	-1335.37122	632.79205	87.52894	-775.34680	248.64848	-5.26508
415	3.450	1015.70563	368.48297	1436.56287	-94.37109	431.99335	1303.38281	-991.88544	418.06720	1300.38171	-52.87024	602.94421	1.73065	694.14032	258.03998	27.36034	-1317.02966	627.77808	87.70962	-788.09735	249.51871	-5.21178
416	3.458	1013.34003	367.78149	1439.63647	-93.30584	431.60629	1303.15881	-990.80481	418.32980	1303.05884	-65.48114	603.82690	1.81142	691.98914	255.80084	23.22025	-1296.34143	622.76776	86.00677	-800.85052	250.39030	-5.13253
417	3.467	1011.05615	367.12042	1442.57141	-92.00874	430.98624	1303.03589	-989.47418	417.76459	1305.46155	-78.19470	604.67310	1.88894	686.67841	253.84026	19.55776	-1273.01538	617.86432	82.28535	-813.59723	251.24149	-5.07272
418	3.475	1008.89093	366.49988	1445.33875	-90.49619	430.09171	1303.01111	-987.89600	416.42667	1307.57178	-90.97870	605.52710	1.97480	678.46631	252.60229	16.50258	-1247.18726	613.11206	77.18182	-826.38055	252.05417	-5.03971
419	3.483	1006.88806	365.93201	1447.90735	-88.80120	428.91187	1303.08325	-986.20966	414.78558	1309.43713	-103.78772	606.33862	2.01886	667.90320	252.34912	14.34754	-1219.19714	608.54041	71.66119	-839.23157	252.85722	-5.00945
420	3.492	1005.09509	365.43719	1450.24988	-86.97380	427.47205	1303.25415	-984.56189	413.29037	1311.12561	-116.59222	607.02008	1.97702	655.72540	252.88188	13.19282	-1189.35706	604.13959	66.49506	-852.13409	253.69379	-4.95417
421	3.500	1003.56152	365.02283	1452.34741	-85.08109	425.81671	1303.52393	-983.04498	412.15442	1312.69006	-129.27368	607.67480	1.95327	642.73828	253.70464	12.73775	-1157.79370	599.95447	62.06634	-865.02893	254.57088	-4.86044
422	3.508	1002.33032	364.66391	1454.18774	-83.20433	423.99768	1303.88879	-981.72113	411.38205	1314.11267	-141.59717	608.59161	2.18140	629.58954	254.51285	12.58838	-1124.48535	596.10284	58.49194	-877.86041	255.45834	-4.74350
423	3.517	1001.42761	364.30972	1455.76392	-81.43513	422.06873	1304.34253	-980.61823	410.83801	1315.29626	-153.36157	609.95734	2.84869	616.56000	255.32217	12.50323	-1089.44629	592.46356	55.72486	-890.62866	256.32465	-4.63300
424	3.525	1000.86115	363.91309	1457.06848	-79.86839	420.08411	1304.88110	-979.72552	410.37332	1316.14624	-164.55646	611.69714	3.99676	603.63159	256.18692	12.36810	-1052.81445	588.66229	53.68134	-903.38501	257.18063	-4.54325
425	3.533	1000.62122	363.45520	1458.08997	-78.58969	418.10602	1305.50415	-979.02478	409.91156	1316.62817	-175.32294	613.60608	5.60012	590.73022	257.05978	12.16154	-1014.88812	584.68030	52.53432	-916.17914	258.05341	-4.46744
426	3.542	1000.68103	362.95007	1458.81738	-77.66211	416.20483	1306.21179	-978.51501	409.42099	1316.76404	-185.74896	615.53687	7.69563	577.87482	257.89642	11.91687	-976.30469	581.01849	52.66574	-929.00977	258.92950	-4.39611
427	3.550	1001.00134	362.42792	1459.24609	-77.11623	414.45212	1306.99890	-978.20941	408.89606	1316.61060	-195.72272	617.42145	10.40891	565.13483	258.70914	11.67011	-938.15839	578.05316	54.07870	-941.82623	259.77997	-4.33495
428	3.558	1001.54315	361.91870	1459.37537	-76.94641	412.91324	1307.85315	-978.11725	408.39340	1316.22815	-204.82135	619.26489	13.89206	552.50812	259.53772	11.43999	-901.70795	575.74280	56.10600	-954.59528	260.58865	-4.28867
429	3.567	1002.28076	361.44769	1459.20349	-77.11772	411.63821	1308.75317	-978.23285	408.02539	1315.64575	-212.27679	621.17029	18.25591	539.89948	260.40533	11.23622	-867.72906	573.95538	57.88783	-967.33398	261.35175	-4.23594
430	3.575	1003.20551	361.02594	1458.72400	-77.58254	410.65839	1309.66650	-978.55585	407.86981	1314.83777	-217.26550	623.19623	23.47629	527.22687	261.24698	11.08243	-836.04108	572.63104	58.95807	-980.06689	262.11301	-4.15580
431	3.583	1004.32098	360.64026	1457.92468	-78.29597	409.98938	1310.55432	-979.11737	407.89642	1313.73169	-219.30347	625.28052	29.38297	514.51154	261.95209	10.99622	-805.67700	571.70374	59.28617	-992.79987	262.95209	-4.07251
432	3.592	1005.63635	360.26187	1456.79065	-79.22092	409.62689	1311.38196	-979.96368	407.99384	1312.25281	-218.29596	627.45001	35.93950	501.85114	262.51190	10.94537	-775.57416	571.13446	58.96435	-1005.53131	263.90054	-4.04102
433	3.600	1007.15637	359.86188	1455.30896	-80.32632	409.54294	1312.12573	-981.10480	408.04446	1310.37170	-214.14435	629.94916	43.54081	489.32068	263.01956	10.88053	-745.17419	570.99493	58.03843	-1018.24640	264.89923	-4.08469
434	3.608	1008.87634	359.42108	1453.47473	-81.58562	409.70001	1312.77356	-982.49658	407.99286	1308.12109	-206.37488	633.07611	52.71035	476.87958	263.56741	10.79013	-714.52124	571.41376	56.54799	-1030.91797	265.84039	-4.17051
435	3.617	1010.78711	358.93991	1451.29614	-82.97624	410.06821	1313.32141	-984.08990	407.86768	1305.57764	-194.47003	636.93323	63.26435	464.39105	264.21634	10.67477	-684.01941	572.42920	54.54419	-1043.53735	266.65656	-4.24752
436	3.625	1012.87909	358.44235	1448.79089	-84.48026	410.62201	1313.76709	-985.88184	407.72849	1302.83032	-178.62927	641.31104	73.92325	451.78772	264.97708	10.51883	-654.18262	573.94141	52.03902	-1056.12732	267.36880	-4.28237
437	3.633	1015.13702	357.96259	1445.98242	-86.08593	411.33444	1314.10693	-987.88153	407.64529	1299.95227	-159.88922	645.76190	82.97868	439.15375	265.79932	10.32649	-625.48657	575.79700	48.97813	-1068.71509	268.02670	-4.25398
438	3.642	1017.53418	357.52615	1442.90112	-87.78516	412.18304	1314.33459	-990.04846	407.76474	1296.99976	-139.43756	649.77667	89.39832	426.58087	266.61407	10.14439	-598.32513	577.83850	45.20861	-1081.30347	268.63269	-4.15306
439	3.650	1020.03442	357.14545	1439.58557	-89.56616	413.15585	1314.44714	-992.29749	408.31970	1294.02222	-118.00830	652.97040	93.35236	414.05634	267.36404	10.01796	-573.05225	579.87598	40.46544	-1093.87158	269.17609	-4.00138
440	3.658	1022.60120	356.82895	1436.08179	-91.40659	414.24368	1314.45276	-994.53119	409.51941	1291.05481	-95.85602	655.19983	95.83803	401.51898	268.03320	9.94331	-550.01892	581.82330	34.56920	-1106.38940	269.67398	-3.82921
441	3.667	1025.20459	356.58862	1432.43982	-93.26801	415.42313	1314.37292	-996.64600	411.41486	1288.10449	-73.03754	656.51282	97.90811	388.93420	268.67383	9.88266	-529.53625	583.91589	27.72232	-1118.83765	270.14496	-3.64299
442	3.675	1027.81946	356.43793	1428.71094	-95.09391	416.65607	1314.23840	-998.52655	413.81549	1285.15356	-49.63953	656.98077	100.16838	376.32556	269.33502	9.80889	-511.77008	586.34784	20.41376	-1131.24219	270.63193	-3.45689
443	3.683	1030.42053	356.38199	1424.94275	-96.81785	417.90576	1314.08582	-1000.06366	416.34122	1282.16272	-25.82721	656.61658	102.73421	363.74854	269.99188	9.71985	-496.71796	588.58014	13.05079	-1143.67603	271.20535	-3.30396
444	3.692	1032.98438	356.41504	1421.18005	-98.37477	419.14261	1313.95081	-1001.18335	418.58075	1279.07190	-1.78891	655.39215	105.42076	351.22937	270.61826	9.63176	-484.48871	589.81268	6.14317	-1156.20947	271.88104	-3.18981
445	3.700	1035.49866	356.52692	1417.46570	-99.70596	420.33810	1313.85986	-1001.84863	420.18329	1275.82288	22.31653	653.24109	107.93639	338.75177	271.27240	9.56228	-475.62939	590.30048	0.70862	-1168.86450	272.61566	-3.09461
446	3.708	1037.96509	356.70459	1413.83838	-100.76106	421.46008	1313.82800	-1002.05939	420.91364	1272.38904	46.41885	650.09143	110.01837	326.27472	272.04156	9.50643	-470.87445	591.02557	-2.44232	-1181.59302	273.38223	-3.01070
447	3.717	1040.38818	356.93198	1410.33252	-101.50266	422.47333	1313.85803	-1001.89911	420.81760	1268.80615	70.56500	645.95752	111.53215	313.74860	272.92490	9.44387	-470.57709	591.93359	-3.79993	-1194.30615	274.18262	-2.93684
448	3.725	1042.76184	357.19440	1406.98096	-101.91235	423.35165	1313.94373	-1001.54974	420.35474	1265.19006	94.84302	640.97992	112.52078	301.15308	273.82245	9.37070	-474.68744	592.09393	-4.56881	-1206.96240	275.00754	-2.86349
449	3.733	1045.06824	357.48389	1403.81726	-101.99337	424.08942	1314.07507	-1001.17859	420.18805	1261.69556	119.29660	635.37903	113.14162	288.51764	274.65359	9.31285	-482.91290	591.73151	-5.16091	-1219.61584	275.82260	-2.77678
450	3.742	1047.28369	357.80725	1400.87671	-101.76717	424.69907	1314.24231	-1000.82245	420.75464	1258.45129	143.93381	629.38409	113.52473	275.89191	275.42792	9.31552	-494.34399	592.12720	-5.23815	-1232.32788	276.59570	-2.66072
451	3.750	1049.37793	358.18655	1398.19568	-101.26972	425.19958	1314.43567	-1000.42401	422.07053	1255.56165	168.77032	623.15540	113.66465	263.28931	276.17899	9.40578	-507.35889	593.38031	-4.96166	-1245.05493	277.33447	-2.51240
452	3.758	1051.30957	358.64355	1395.81104	-100.54910	425.60236	1314.64099	-999.90936	423.77521	1253.13184	193.83911	616.73389	113.39680	250.66441	276.92798	9.53507	-520.48541	594.34949	-5.04750	-1257.65820	278.07678	-2.34536
453	3.767	1053.02917	359.17981	1393.75635	-99.65847	425.90359	1314.83325	-999.18451	425.22336	1251.26074	219.16968	610.08984	112.49300	237.97893	277.72635	9.59613	-533.18665	594.77307	-5.68385	-1269.98169	278.81921	-2.13765
454	3.775	1054.48950	359.76889	1392.05774	-98.64353	426.09787	1314.97241	-998.15430	425.79300	1250.02563	244.77664	603.21210	110.82782	225.26741	278.61023	9.54614	-545.60852	595.39569	-6.45220	-1281.90039	279.50607	-1.78478
455	3.783	1055.65430	360.36841	1390.73657	-97.53359	426.19803	1315.01282	-996.81165	425.32761	1249.48218	270.65176	596.14478	108.46020	212.58916	279.53690	9.45691	-557.91772	596.41718	-7.09824	-1293.35730	280.12778	-1.13807
456	3.792	1056.50378	360.94492	1389.81116	-96.34575	426.23343	1314.91699	-995.26160	424.14304	1249.64172	296.74673	588.97614	105.57129	199.97148	280.46579	9.42347	-570.20667	597.78461	-7.45250	-1304.35791	280.75668	-0.09805
457	3.800	1057.03638	361.49371	1389.29578	-95.09701	426.22406	1314.66406	-993.64246	422.57529	1250.43384	323.00439	581.80176	102.33595	187.42461	281.43436	9.47644	-582.62933	599.88000	-7.23481	-1314.91260	281.46127	1.33735
458	3.808	1057.26172	362.03381	1389.19727	-93.80862	426.16431	1314.24866	-992.05713	420.71371	1251.72070	349.42084	574.71344	98.82635	174.94313	282.49896	9.56661	-595.16577	602.28333	-6.72989	-1325.01233	282.24887	3.11132
459	3.817	1057.18848	362.58725	1389.51233	-92.50307	426.03699	1313.67834	-990.56299	418.52121	1253.36536	376.05133	567.84399	95.02637	162.50493	283.69946	9.59414	-607.56860	603.63049	-6.73791	-1334.66235	283.09250	5.16733
460	3.825	1056.81641	363.16977	1390.22656	-91.20316	425.83096	1312.97241	-989.18976	415.99139	1255.26672	402.97052	561.37402	90.93388	150.09825	285.04932	9.48663	-619.75690	603.59589	-7.46517	-1343.92871	283.99683	7.45049
461	3.833	1056.13977	363.79330	1391.31506	-89.93057	425.54645	1312.16040	-987.95941	413.17761	1257.34827	430.25952	555.46448	86.62009	137.70461	286.44739	9.28324	-631.90869	603.25677	-8.35488	-1352.93054	285.04013	9.88290
462	3.842	1055.15356	364.46378	1392.74585	-88.70392	425.20099	1311.27844	-986.88202	410.18881	1259.56458	458.02338	550.20984	82.21255	125.28313	287.73523	9.08995	-644.16785	603.45270	-8.95421	-1361.68433	286.25519	12.39742
463	3.850	1053.86353	365.17493	1394.48633	-87.54372	424.82867	1310.36438	-985.92529	407.18677	1261.92114	486.35132	545.62939	77.85704	112.81746	288.87402	8.96794	-656.54291	604.13257	-9.25380	-1369.85229	287.47079	14.97660
464	3.858	1052.29175	365.91275	1396.50293	-86.47701	424.46466	1309.45215	-985.00714	404.34357	1264.44348	515.21924	541.64935	73.66299	100.33250	289.92068	8.92489	-668.97241	605.01575	-9.37875	-1376.72754	288.47931	17.56284
465	3.867	1050.47070	366.66519	1398.75586	-85.53038	424.13464	1308.57239	-984.05060	401.77835	1267.11951	544.41370	538.10150	69.67519	87.85747	290.93344	8.93622	-681.37109	605.99829	-9.40429	-1381.54883	289.39291	19.93217
466	3.875	1048.43347	367.41998	1401.20215	-84.71713	423.86020	1307.75000	-983.06274	399.54050	1269.89941	573.46497	534.78363	65.88759	75.39696	291.95425	8.95291	-693.71674	607.01477	-9.39661	-1383.81958	290.70996	21.79444
467	3.883	1046.21143	368.16440	1403.79907	-84.03230	423.66431	1307.00000	-982.12628	397.65881	1272.75171	601.60101	531.56091	62.20790	62.93169	292.97635	8.94393	-706.07184	607.94922	-9.41487	-1383.39551	293.04883	23.09731
468	3.892	1043.83191	368.89893	1406.50574	-83.45955	423.56628	1306.32666	-981.30151	396.18555	1275.69739	627.85443	528.40839	58.39173	50.43224	293.97528	8.90567	-718.50537	608.80988	-9.43220	-1380.31079	296.77396	24.16368
469	3.900	1041.31995	369.63660	1409.28687	-82.97958	423.57404	1305.72742	-980.57477	395.17108	1278.78101	651.38293	525.39191	54.09774	37.87193	294.96799	8.84708	-731.06458	609.85559	-9.31411	-1374.45422	301.66660	25.46597
470	3.908	1038.69995	370.38135	1412.11462	-82.56937	423.68307	1305.19788	-979.88757	394.60526	1282.01196	671.81171	522.65680	49.09302	25.24745	295.97711	8.79106	-743.79785	611.40717	-8.91372	-1365.46680	306.87341	27.25883
471	3.917	1035.99512	371.11700	1414.96521	-82.19607	423.88669	1304.73792	-979.17920	394.39056	1285.33386	689.28815	520.37079	43.43310	12.57933	296.98969	8.75502	-756.72290	613.54395	-8.18994	-1353.05347	311.42255	29.29949
472	3.925	1033.22510	371.82233	1417.81531	-81.81433	424.18570	1304.35510	-978.41595	394.37860	1288.65356	704.19507	518.60632	37.42030	-0.12117	297.98306	8.73153	-769.76746	615.96234	-7.28400	-1337.23511	314.98965	30.81343
473	3.933	1030.40186	372.48935	1420.63867	-81.36768	424.58749	1304.06238	-977.59875	394.44730	1291.89771	716.74841	517.31226	31.39972	-12.85240	298.96344	8.70232	-782.81104	618.14203	-6.47398	-1318.14197	317.99557	30.92436
474	3.942	1027.53015	373.12296	1423.40393	-80.79312	425.09760	1303.87219	-976.74054	394.54538	1295.02637	726.74152	516.44708	25.62788	-25.59972	299.93207	8.66820	-795.77374	619.72797	-5.98193	-1295.79541	320.94791	29.32935
475	3.950	1024.62000	373.72787	1426.07935	-80.03052	425.71576	1303.79150	-975.84070	394.67459	1298.00146	733.60974	516.07715	20.25682	-38.36371	300.85196	8.64742	-808.63995	620.75220	-5.83063	-1270.23633	323.93872	26.55998
476	3.958	1021.69745	374.29889	1428.63770	-79.03062	426.44559	1303.82214	-974.89874	394.83691	1300.76794	736.75269	516.29156	15.37497	-51.16550	301.72189	8.63884	-821.45929	621.54413	-5.86016	-1241.68701	326.74704	23.59650
477	3.967	1018.80066	374.82501	1431.05859	-77.76019	427.30615	1303.95947	-973.94891	394.99265	1303.26526	735.87891	517.07129	11.12247	-63.98604	302.60236	8.62729	-834.31750	622.43298	-5.86525	-1210.54980	329.16760	21.28009
478	3.975	1015.97205	375.30249	1433.32410	-76.20895	428.32166	1304.19397	-973.05109	395.08636	1305.45532	731.22852	518.20398	7.76404	-76.77408	303.52341	8.62315	-847.25653	623.47327	-5.76211	-1177.32861	331.14465	20.01855
479	3.983	1013.25604	375.74149	1435.41443	-74.39297	429.49646	1304.51196	-972.23669	395.11856	1307.35583	723.60327	519.26825	5.52600	-89.51814	304.43442	8.65425	-860.24933	624.48810	-5.61274	-1142.54688	332.72751	19.82957
480	3.992	1010.69989	376.15848	1437.30859	-72.35245	430.80487	1304.89539	-971.47430	395.15158	1309.03857	714.02698	519.86188	4.32662	-102.23764	305.26300	8.71582	-873.24731	625.37445	-5.48927	-1106.68347	334.01688	20.48851
481	4.000	1008.35498	376.55981	1438.98499	-70.14966	432.20068	1305.32544	-970.68439	395.24030	1310.57886	703.16730	520.01331	3.78482	-114.90804	305.98291	8.75528	-886.21857	626.26654	-5.37241	-1070.12402	335.10730	21.65669
482	4.008	1006.27734	376.93195	1440.42078	-67.86494	433.63068	1305.78979	-969.78900	395.39978	1312.01611	691.24890	520.22888	3.52282	-127.43680	306.57401	8.73925	-899.15814	627.34552	-5.20578	-1033.15503	336.02054	23.03316
483	4.017	1004.52460	377.25021	1441.59436	-65.59454	435.04343	1306.28760	-968.77484	395.62695	1313.35486	678.55261	520.99579	3.39028	-139.69676	306.97357	8.72335	-912.07758	628.56006	-5.01570	-996.01740	336.67487	24.53892
484	4.025	1003.14587	377.50037	1442.49048	-63.45371	436.39667	1306.82520	-967.72516	395.92050	1314.57739	665.57898	522.36230	3.40205	-151.55054	307.13547	8.83104	-924.98792	629.64008	-4.91820	-958.98114	336.93436	26.34335
485	4.033	1002.16736	377.68567	1443.10046	-61.57117	437.66418	1307.40955	-966.77252	396.30215	1315.66016	652.70380	523.99615	3.51078	-162.88927	307.08191	9.17704	-937.89539	630.44775	-4.96320	-922.41534	336.71899	28.60614
486	4.042	1001.58533	377.81024	1443.41760	-60.07144	438.83545	1308.04749	-966.01483	396.81067	1316.57422	640.02124	525.49731	3.53871	-173.68842	306.89005	9.79817	-950.78821	631.18872	-5.04765	-886.78906	336.03427	31.21650
487	4.050	1001.37329	377.86493	1443.43225	-59.05592	439.90536	1308.74438	-965.48669	397.44855	1317.25439	627.48743	526.66547	3.36099	-183.97540	306.64554	10.65312	-963.62793	632.10632	-5.05775	-852.47723	334.89343	33.83719
488	4.058	1001.49127	377.83417	1443.13708	-58.58949	440.86420	1309.49341	-965.19360	398.16547	1317.60620	615.01807	527.54706	3.03724	-193.73044	306.38992	11.71011	-976.37012	633.14575	-5.00486	-819.47375	333.28781	36.12614
489	4.067	1001.89282	377.70587	1442.53442	-58.69646	441.69836	1310.26440	-965.15118	398.90134	1317.56116	602.52527	528.32275	2.73098	-202.81818	306.11951	13.01448	-989.00098	634.11078	-4.96799	-787.36426	331.19812	37.89484
490	4.075	1002.53497	377.47745	1441.63574	-59.36359	442.40076	1311.00574	-965.40308	399.61688	1317.10022	589.98584	529.18811	2.56556	-210.93605	305.82733	14.65395	-1001.56409	634.98914	-4.96263	-755.64087	328.53171	39.16126
491	4.083	1003.38696	377.16385	1440.45508	-60.54445	442.97736	1311.66150	-966.01801	400.29492	1316.22278	577.42346	530.21814	2.54293	-217.61232	305.52707	16.65918	-1014.12024	635.92889	-4.92370	-724.02808	325.09894	40.09179
492	4.092	1004.42737	376.78955	1439.00452	-62.16382	443.44153	1312.19409	-967.06171	400.92807	1314.91931	564.84167	531.31042	2.56124	-222.35989	305.21268	18.95436	-1026.69067	636.98431	-4.80678	-692.55188	320.73071	40.84713
493	4.100	1005.63403	376.36987	1437.29553	-64.12296	443.80618	1312.59387	-968.55664	401.50351	1313.17444	552.24347	532.33069	2.52212	-224.89790	304.76505	21.51493	-1039.27173	638.06018	-4.64379	-661.42114	315.37213	41.45613
494	4.108	1006.98218	375.90915	1435.34106	-66.31202	444.07288	1312.87500	-970.46918	401.99890	1310.98450	539.64911	533.25500	2.40128	-225.10373	303.92209	24.66701	-1051.85571	639.05890	-4.51645	-630.92310	309.03323	41.82360
495	4.117	1008.44800	375.41229	1433.15808	-68.63062	444.22601	1313.06628	-972.73114	402.38696	1308.37207	527.07916	534.13245	2.21143	-222.55429	302.43036	29.02803	-1064.42432	639.99219	-4.49122	-601.36450	301.70636	41.83452
496	4.125	1010.00916	374.88550	1430.76611	-71.00562	444.24213	1313.20129	-975.26227	402.64447	1305.38782	514.56543	535.02582	1.98156	-216.26035	300.30670	34.74884	-1076.96326	640.96570	-4.55308	-572.99719	293.37473	41.43071
497	4.133	1011.64435	374.33081	1428.18665	-73.39817	444.10315	1313.30811	-977.97760	402.76599	1302.10730	502.14462	536.00049	1.76384	-205.24548	297.93042	40.83512	-1089.48218	642.03009	-4.64468	-545.96832	284.07843	40.61745
498	4.142	1013.33722	373.75204	1425.44507	-75.80044	443.80701	1313.39844	-980.78540	402.76978	1298.61804	489.81604	537.05286	1.58232	-189.39325	295.76172	45.71771	-1101.99683	643.10474	-4.73107	-520.34265	273.94131	39.47373
499	4.150	1015.08154	373.15686	1422.56909	-78.22031	443.37759	1313.46497	-983.58386	402.69098	1295.00574	477.51990	538.11316	1.43156	-169.52162	293.91415	48.60879	-1114.47327	644.13513	-4.75526	-496.16437	263.16223	38.16904
500	4.158	1016.88116	372.54257	1419.58643	-80.65746	442.86292	1313.49231	-986.27393	402.56458	1291.34521	465.17511	539.16547	1.33365	-146.77963	292.11530	49.96737	-1126.84485	645.17645	-4.65194	-473.52740	252.01701	36.91530
501	4.167	1018.74225	371.88873	1416.52710	-83.09167	442.31607	1313.47241	-988.77789	402.39148	1287.69238	452.74136	540.20416	1.28716	-122.16025	290.10245	50.71595	-1139.12793	646.24286	-4.45876	-452.63797	240.85246	35.87848
502	4.175	1020.66321	371.17560	1413.42627	-85.49402	441.77310	1313.40588	-991.04169	402.12085	1284.07056	440.23468	541.17340	1.22287	-96.40251	287.92310	51.37108	-1151.44702	647.25891	-4.29276	-433.83636	230.07489	35.10384
503	4.183	1022.63239	370.40332	1410.31714	-87.84201	441.24237	1313.29565	-993.03406	401.68817	1280.46729	427.68817	542.09509	1.10053	-70.03659	285.90808	51.85841	-1163.93433	648.20892	-4.20960	-417.53717	220.16103	34.46087
504	4.192	1024.63477	369.58746	1407.22595	-90.12039	440.70715	1313.14307	-994.75146	401.06567	1276.84949	415.11151	543.05518	0.95452	-43.43591	284.42633	51.86251	-1176.66479	649.16321	-4.17184	-404.09711	211.62746	33.65548
505	4.200	1026.65845	368.74283	1404.17249	-92.31250	440.13666	1312.94885	-996.21326	400.26154	1273.18396	402.48846	544.06848	0.83501	-16.88733	283.55460	51.28313	-1189.63965	650.13086	-4.14081	-393.72079	204.90372	32.32628
506	4.208	1028.69128	367.86786	1401.17395	-94.39619	439.50345	1312.71826	-997.45319	399.29285	1269.44409	389.80917	545.10645	0.78391	9.42189	283.00858	50.38188	-1202.74268	651.05927	-4.11506	-386.47003	200.21169	30.10492
507	4.217	1030.71765	366.94855	1398.24451	-96.34334	438.80029	1312.47119	-998.50958	398.17828	1265.61682	377.10950	546.17419	0.82737	35.47844	282.45181	49.55217	-1215.77661	651.94769	-4.11634	-382.30792	197.53403	26.59263
508	4.225	1032.72546	365.98749	1395.39417	-98.11601	438.04559	1312.24219	-999.41046	396.93307	1261.71143	364.44385	547.29529	0.93465	61.41515	281.74356	49.04930	-1228.65063	652.81946	-4.19852	-381.13983	196.61923	21.42129
509	4.233	1034.71094	365.01370	1392.63086	-99.66585	437.27444	1312.06946	-1000.15973	395.54907	1257.75378	351.80627	548.43781	1.01826	87.40889	280.89407	48.91249	-1241.45349	653.69934	-4.37110	-382.87958	197.01237	14.61005
510	4.242	1036.67346	364.05499	1389.97046	-100.94508	436.52103	1311.98254	-1000.73621	393.98135	1253.78076	339.14447	549.51544	1.02106	113.60329	279.97849	49.03645	-1254.30017	654.65015	-4.51375	-387.53223	198.14531	7.13935
511	4.250	1038.61328	363.11627	1387.44385	-101.92263	435.80078	1311.99573	-1001.10413	392.15738	1249.84619	326.44348	550.48334	0.96996	140.07500	279.13138	49.27610	-1267.20142	655.70850	-4.48896	-395.15448	199.48280	0.86545
512	4.258	1040.53040	362.18048	1385.09070	-102.59095	435.10632	1312.10645	-1001.22406	390.01599	1246.03528	313.73172	551.37604	0.91651	166.83696	278.48483	49.53505	-1280.10095	656.82513	-4.31987	-405.53195	200.69049	-2.83523
513	4.267	1042.41455	361.21906	1382.94910	-102.95915	434.41821	1312.30090	-1001.06708	387.55530	1242.47107	301.03265	552.25665	0.88402	193.84190	278.03165	49.84495	-1292.94580	657.89777	-4.17073	-417.84460	201.71413	-4.15485
514	4.275	1044.23914	360.21042	1381.04907	-103.04366	433.71542	1312.56030	-1000.63177	384.84586	1239.31067	288.36795	553.17932	0.89200	220.99834	277.58057	50.35801	-1305.68774	658.87878	-4.11905	-430.91974	202.67062	-4.23338
515	4.283	1045.96375	359.15359	1379.42114	-102.86584	432.97559	1312.86243	-999.94391	382.01175	1236.72290	275.76312	554.15204	0.94842	248.24693	276.88010	51.18827	-1318.28552	659.84955	-4.00908	-443.92267	203.64386	-4.04261
516	4.292	1047.54395	358.06277	1378.10242	-102.45488	432.17639	1313.17737	-999.03564	379.20572	1234.85864	263.17267	555.09070	1.00771	275.63501	275.76990	52.29207	-1330.69116	660.87714	-3.60064	-456.62601	204.59557	-4.04629
517	4.300	1048.94128	356.95297	1377.13037	-101.84653	431.30396	1313.46423	-997.93457	376.58502	1233.81665	250.47670	555.89233	1.02178	303.26941	274.22052	53.55697	-1342.81934	661.87006	-2.74512	-469.12311	205.44194	-4.31102
518	4.308	1050.12793	355.83392	1376.53491	-101.07692	430.36169	1313.67725	-996.67303	374.29761	1233.62195	237.64893	556.56458	1.00349	331.18451	272.27856	54.93281	-1354.58228	662.69714	-1.32021	-481.53662	206.14978	-4.68454
519	4.317	1051.08350	354.72443	1376.34143	-100.18041	429.36981	1313.77515	-995.30988	372.49017	1234.23523	224.83032	557.19904	0.99677	359.32605	269.99594	56.43326	-1365.94214	663.36145	0.87288	-493.92538	206.75244	-5.00024
520	4.325	1051.78613	353.66492	1376.57300	-99.18768	428.35175	1313.72681	-993.94495	371.30170	1235.57996	212.17511	557.86255	1.03781	387.67365	267.40613	58.07594	-1376.89929	663.97058	4.00966	-506.28326	207.30746	-5.20340
521	4.333	1052.21082	352.69366	1377.24390	-98.11740	427.32590	1313.51404	-992.69092	370.80124	1237.53687	199.72473	558.56769	1.12844	416.27374	264.53680	59.87843	-1387.45850	664.51050	8.03388	-518.57611	207.84442	-5.33870
522	4.342	1052.33826	351.80811	1378.35120	-96.97636	426.31326	1313.13354	-991.61505	370.94574	1239.93994	187.43250	559.28046	1.21097	445.11749	261.40015	61.90358	-1397.63867	664.73688	12.65214	-530.79388	208.35629	-5.47579
523	4.350	1052.15894	350.96332	1379.88013	-95.77647	425.34457	1312.59656	-990.72540	371.63632	1242.63989	175.21881	559.94427	1.21391	474.02252	257.99103	64.24838	-1407.48901	664.39185	17.59957	-542.96399	208.83379	-5.65446
524	4.358	1051.66919	350.10596	1381.81213	-94.54861	424.45316	1311.92651	-990.01013	372.78735	1245.57349	163.01059	560.53815	1.13594	502.61285	254.32735	66.95853	-1417.02441	663.40509	22.81428	-555.11401	209.28360	-5.86222
525	4.367	1050.86658	349.21051	1384.12244	-93.33986	423.66360	1311.15308	-989.45697	374.30606	1248.73572	150.76862	561.09839	1.04908	530.33771	250.46826	69.94579	-1426.16577	661.84851	28.36840	-567.25201	209.72935	-6.04709
526	4.375	1049.75061	348.28714	1386.77112	-92.20566	422.98679	1310.30469	-989.03375	376.02829	1252.09375	138.48886	561.67566	1.01868	556.52454	246.47723	72.93034	-1434.77673	659.83179	34.37912	-579.38922	210.21622	-6.15440
527	4.383	1048.32886	347.35715	1389.70752	-91.20422	422.41418	1309.40881	-988.68146	377.71405	1255.56140	126.19543	562.26801	1.03863	580.53479	242.37070	75.44974	-1442.65601	657.44421	40.97089	-591.55096	210.79031	-6.16661
528	4.392	1046.62000	346.42920	1392.88379	-90.38766	421.91528	1308.49390	-988.34888	379.12347	1259.04016	113.91354	562.80273	1.05535	601.96204	238.14600	77.00876	-1449.35437	654.76703	48.24566	-603.75635	211.45515	-6.12475
529	4.400	1044.65027	345.49979	1396.26038	-89.78898	421.45255	1307.58679	-988.02789	380.09241	1262.46143	101.64935	563.26550	1.04500	620.71509	233.87650	77.29630	-1453.98474	651.94568	56.20839	-616.00201	212.17197	-6.08935
530	4.408	1042.44861	344.56610	1399.80078	-89.41272	421.00034	1306.70801	-987.73413	380.56143	1265.80151	89.39917	563.80505	1.02901	636.95264	229.67462	76.31020	-1455.35803	649.08167	64.48102	-628.27356	212.90701	-6.07208
531	4.417	1040.04297	343.63010	1403.46265	-89.23466	420.54498	1305.87109	-987.45801	380.59161	1269.07166	77.13541	564.57013	1.02665	650.95422	225.56416	74.30138	-1452.57422	645.93188	72.02983	-640.57471	213.65398	-6.03777
532	4.425	1037.45874	342.69211	1407.19861	-89.20846	420.07489	1305.08276	-987.16138	380.35007	1272.29858	64.80927	565.50641	1.03401	663.00543	221.51616	71.56047	-1445.67212	641.97595	77.53921	-652.92236	214.44016	-5.97054
533	4.433	1034.71887	341.74982	1410.96533	-89.27650	419.57477	1304.34705	-986.81696	380.02484	1275.51978	52.39609	566.43665	1.03764	673.32928	217.56789	68.21962	-1435.69580	636.97351	80.36626	-665.31384	215.31302	-5.89400
534	4.442	1031.84985	340.80112	1414.73047	-89.38150	419.02399	1303.67175	-986.42853	379.75174	1278.78101	39.89511	567.28149	1.02930	682.05634	213.80386	64.23685	-1424.08545	631.15479	81.15763	-677.74951	216.26195	-5.82575
535	4.450	1028.88391	339.84439	1418.47290	-89.47240	418.39340	1303.07166	-986.02808	379.63248	1282.12219	27.30859	568.11035	1.02172	689.20074	210.27121	59.52624	-1411.96411	624.77283	81.41344	-690.26453	217.19736	-5.75675
536	4.458	1025.85193	338.88580	1422.17761	-89.50323	417.64365	1302.56665	-985.68256	379.78345	1285.55884	14.64661	568.99927	1.03688	694.68536	206.95026	54.11322	-1399.73633	617.89539	82.20563	-702.89160	218.05222	-5.67298
537	4.467	1022.77942	337.94339	1425.82654	-89.43144	416.73035	1302.17688	-985.50519	380.33188	1289.07031	1.92371	569.92346	1.05433	698.45581	203.76146	48.21020	-1387.01746	610.69238	83.23904	-715.62280	218.84512	-5.57075
538	4.475	1019.69202	337.03397	1429.39111	-89.21965	415.61411	1301.91956	-985.60840	381.36020	1292.59363	-10.85675	570.81128	1.02165	700.50452	200.63062	42.14286	-1372.92163	603.53406	83.26807	-728.43042	219.64111	-5.46153
539	4.483	1016.61914	336.16132	1432.83643	-88.83903	414.27057	1301.80249	-985.99561	382.82098	1296.03320	-23.70120	571.62097	0.94033	700.76685	197.56052	36.20356	-1356.62476	596.75122	81.32947	-741.28870	220.49568	-5.37090
540	4.492	1013.59143	335.32217	1436.13135	-88.27380	412.69281	1301.82300	-986.51776	384.48560	1299.29688	-36.61292	572.34741	0.86970	699.07928	194.62579	30.55014	-1337.79102	590.46619	77.47607	-754.17480	221.42020	-5.32417
541	4.500	1010.63629	334.51956	1439.25525	-87.52180	410.88632	1301.97363	-986.96558	386.03577	1302.32495	-49.58252	573.04309	0.85189	695.19769	191.98424	25.24439	-1316.55713	584.59656	72.54448	-767.08203	222.37323	-5.31601
542	4.508	1007.77625	333.76431	1442.19653	-86.58783	408.86612	1302.25000	-987.19312	387.24374	1305.08826	-62.57959	573.83167	0.90619	688.80511	189.91945	20.49767	-1293.23352	579.00610	67.51775	-780.02856	223.30437	-5.30632
543	4.517	1005.03467	333.06351	1444.94470	-85.48038	406.65634	1302.64941	-987.14636	388.03427	1307.57434	-75.56091	574.77454	1.03017	679.66064	188.74666	16.80435	-1268.03955	573.71558	63.12619	-793.03070	224.20465	-5.26589
544	4.525	1002.44440	332.41376	1447.48914	-84.22154	404.28992	1303.16626	-986.80420	388.39081	1309.78247	-88.49481	575.77771	1.15808	668.03564	188.54623	14.53019	-1241.07825	568.76007	59.73039	-806.06604	225.09995	-5.20042
545	4.533	1000.04773	331.80405	1449.82288	-82.85735	401.80624	1303.78943	-986.13525	388.26910	1311.72717	-101.36438	576.76367	1.22908	654.94629	189.04944	13.45374	-1212.46497	563.87634	57.34690	-819.07501	226.01797	-5.12875
546	4.542	997.88892	331.22000	1451.94080	-81.45551	399.24161	1304.50098	-985.15155	387.65085	1313.44031	-114.14728	577.77570	1.28505	641.55237	189.88332	13.02071	-1182.37109	558.69989	55.79378	-832.01361	226.96037	-5.06078
547	4.550	996.00781	330.65103	1453.82898	-80.09846	396.62372	1305.27942	-984.00977	386.71237	1314.97168	-126.81232	578.83643	1.42875	628.40979	190.79848	12.83671	-1150.96167	553.23303	54.86261	-844.90826	227.89954	-4.98645
548	4.558	994.43677	330.09305	1455.46326	-78.87694	393.97961	1306.10681	-982.97968	385.85437	1316.37195	-139.32123	579.89856	1.76334	615.51239	191.64505	12.70542	-1118.34875	547.94568	54.45180	-857.82544	228.80699	-4.88909
549	4.567	993.19556	329.54108	1456.81750	-77.87776	391.34290	1306.97363	-982.24164	385.35721	1317.63977	-151.59473	580.92517	2.36831	602.70111	192.35461	12.49611	-1084.65039	543.29669	54.51373	-870.77258	229.67255	-4.77731
550	4.575	992.28601	328.98648	1457.87195	-77.17109	388.75757	1307.87524	-981.77625	384.99066	1318.67517	-163.50116	581.90271	3.24683	589.87091	192.96921	12.16987	-1050.17566	539.19257	54.91278	-883.67773	230.50098	-4.68899
551	4.583	991.69110	328.42358	1458.61267	-76.80580	386.28464	1308.80713	-981.50000	384.20972	1319.32642	-174.92786	582.85077	4.35417	577.03137	193.57622	11.81378	-1015.55475	535.27063	55.58347	-896.49139	231.29913	-4.66536
552	4.592	991.38226	327.85120	1459.02893	-76.81158	383.99594	1309.76404	-981.43475	382.76920	1319.50037	-185.86975	583.85016	5.72377	564.25482	194.24817	11.55434	-981.58337	531.46570	56.65094	-909.23669	232.06708	-4.71370
553	4.600	991.33350	327.26736	1459.11267	-77.20207	381.95129	1310.73804	-981.70361	380.92712	1319.20776	-196.41858	584.97986	7.51413	551.57404	195.03081	11.43643	-948.83392	527.89264	58.11143	-921.94446	232.80489	-4.77845
554	4.608	991.52924	326.66718	1458.85950	-77.97754	380.18600	1311.71680	-982.40869	379.11234	1318.51892	-206.61578	586.23657	9.94857	538.96613	195.88760	11.39883	-917.36102	524.60199	59.66567	-934.61469	233.51822	-4.77165
555	4.617	991.96130	326.04895	1458.26782	-79.12550	378.71405	1312.68445	-983.54602	377.61145	1317.51208	-216.26904	587.55975	13.21776	526.38934	196.68945	11.35261	-886.74805	521.62012	60.98165	-947.24133	234.19148	-4.63986
556	4.625	992.62097	325.41541	1457.33582	-80.61636	377.52554	1313.62109	-985.02612	376.50378	1316.24280	-224.86902	588.89978	17.36441	513.81744	197.33934	11.26205	-856.45349	518.94904	61.87081	-959.81989	234.76978	-4.39631
557	4.633	993.49670	324.76910	1456.06140	-82.39943	376.58286	1314.50476	-986.75543	375.72308	1314.73132	-231.70032	590.21649	22.25425	501.25262	197.87300	11.14492	-826.16913	516.63525	62.26965	-972.34369	235.24817	-4.12771
558	4.642	994.57709	324.11655	1454.44495	-84.41040	375.83337	1315.31934	-988.68768	375.14645	1312.97278	-236.09961	591.44312	27.69710	488.68280	198.41516	11.00939	-795.88831	514.87103	62.22969	-984.83722	235.76118	-3.95635
559	4.650	995.84924	323.47244	1452.48792	-86.58727	375.23111	1316.05542	-990.80933	374.66806	1310.95996	-237.62036	592.50134	33.59448	476.06628	199.07217	10.84160	-765.73694	513.87769	61.87113	-997.36285	236.44531	-3.92048
560	4.658	997.29175	322.85052	1450.19312	-88.87926	374.74274	1316.70142	-993.10364	374.23221	1308.69702	-235.95300	593.36237	40.04631	463.40656	199.84424	10.66218	-735.84583	513.69525	61.26058	-1009.96191	237.26460	-3.92982
561	4.667	998.87451	322.25513	1447.57043	-91.24686	374.33707	1317.23853	-995.53510	373.81607	1306.20215	-230.71875	594.12347	47.33931	450.78107	200.63622	10.51287	-706.35339	514.09644	60.32496	-1022.62292	238.10889	-3.90449
562	4.675	1000.56543	321.68677	1444.63928	-93.66287	373.98438	1317.64807	-998.05896	373.42416	1303.50745	-221.49884	595.01807	55.61400	438.24268	201.35023	10.38087	-677.45447	514.77551	58.89362	-1035.29956	238.93936	-3.87874
563	4.683	1002.33325	321.15225	1441.42639	-96.11278	373.67029	1317.91858	-1000.63684	373.14111	1300.66150	-208.27850	596.24323	64.42386	425.75446	201.94434	10.22130	-649.42542	515.66339	56.81639	-1047.93445	239.74536	-3.91471
564	4.692	1004.14844	320.65723	1437.96338	-98.58989	373.39600	1318.04541	-1003.24091	373.15088	1297.72949	-191.76770	597.74487	72.78708	413.25879	202.47726	10.03493	-622.59210	516.90222	54.02033	-1060.50439	240.49617	-3.99138
565	4.700	1005.98877	320.19824	1434.28894	-101.08754	373.16119	1318.02710	-1005.84094	373.64282	1294.79285	-173.04944	599.20398	79.76610	400.75024	203.09381	9.86683	-597.22968	518.48340	50.45302	-1073.05115	241.18968	-4.02548
566	4.708	1007.84216	319.77594	1430.44885	-103.59083	372.95886	1317.87000	-1008.37170	374.62180	1291.92053	-152.96594	600.21521	84.98973	388.25592	203.85596	9.75802	-573.50928	520.26489	46.11126	-1085.63879	241.87036	-3.96600
567	4.717	1009.70282	319.40033	1426.49329	-106.07092	372.78674	1317.59558	-1010.71436	375.77512	1289.11133	-131.92242	600.51001	88.73753	375.78271	204.65186	9.70832	-551.60004	522.38599	41.20901	-1098.28809	242.58470	-3.84246
568	4.725	1011.56799	319.07272	1422.46814	-108.48589	372.65247	1317.23792	-1012.75659	376.70386	1286.29419	-110.07892	600.02643	91.63166	363.29913	205.36563	9.66526	-531.75452	525.17670	36.10997	-1110.96936	243.36041	-3.73421
569	4.733	1013.43652	318.78207	1418.41052	-110.78587	372.56042	1316.83289	-1014.49567	377.36038	1283.41260	-87.55444	598.78040	94.22130	350.75885	206.03548	9.57032	-514.24072	528.60577	30.98573	-1123.64795	244.20274	-3.69617
570	4.742	1015.30750	318.52435	1414.35645	-112.91911	372.49860	1316.41248	-1016.01270	377.99008	1280.47412	-64.50610	596.77637	96.76644	338.14294	206.76089	9.42391	-499.28516	532.10907	25.67212	-1136.32983	245.07083	-3.70936
571	4.750	1017.17761	318.31174	1410.35022	-114.83809	372.44745	1316.00818	-1017.30548	378.60675	1277.50818	-41.10583	594.01917	99.25975	325.47614	207.54346	9.28781	-487.09296	534.88800	19.86649	-1149.05725	245.89542	-3.70662
572	4.758	1019.03833	318.15805	1406.43909	-116.50262	372.40036	1315.65247	-1018.25909	378.91040	1274.50964	-17.47861	590.51428	101.56223	312.80768	208.31152	9.21933	-477.86316	536.23523	13.43112	-1161.84619	246.66080	-3.63726
573	4.767	1020.87830	318.06592	1402.66162	-117.87920	372.36145	1315.37378	-1018.83185	378.79688	1271.45337	6.32974	586.26526	103.55678	300.17291	209.06348	9.19948	-471.84277	535.99951	6.77534	-1174.65405	247.42821	-3.49918
574	4.775	1022.69238	318.03378	1399.04272	-118.94115	372.32452	1315.18677	-1019.13177	378.57108	1268.33496	30.33640	581.27295	105.21178	287.54742	209.87210	9.15925	-469.34027	535.06799	1.02746	-1187.43945	248.24617	-3.32933
575	4.783	1024.48120	318.06525	1395.59827	-119.67020	372.26700	1315.08923	-1019.28363	378.58463	1265.17419	54.57074	575.58612	106.55871	274.85559	210.73741	9.08344	-470.48853	534.65875	-2.75146	-1200.20752	249.09061	-3.17623
576	4.792	1026.24414	318.16406	1392.34290	-120.05994	372.16254	1315.06677	-1019.33398	378.95407	1262.01294	79.04593	569.38983	107.66983	262.05988	211.56364	9.01407	-475.03894	534.81097	-4.69013	-1212.98718	249.91109	-3.07347
577	4.800	1027.97534	318.32516	1389.29651	-120.11928	371.99200	1315.10425	-1019.27307	379.63516	1258.92981	103.77899	562.95215	108.60783	249.19756	212.31140	8.96415	-482.61099	534.70605	-5.76854	-1225.80811	250.69116	-3.03689
578	4.808	1029.66187	318.53815	1386.48682	-119.87434	371.75217	1315.19141	-1019.07123	380.53662	1256.04517	128.80447	556.45679	109.34729	236.32695	213.03862	8.92165	-492.88153	534.53729	-6.44734	-1238.67798	251.45612	-3.05441
579	4.817	1031.27869	318.80292	1383.94910	-119.36847	371.46393	1315.31812	-1018.70221	381.52255	1253.49951	154.16434	549.93677	109.74507	223.49074	213.77014	8.90781	-505.19843	535.34399	-6.55461	-1251.54761	252.23355	-3.06208
580	4.825	1032.78491	319.13696	1381.71594	-118.65577	371.16714	1315.46729	-1018.16095	382.42014	1251.43176	179.88486	543.34949	109.59985	210.70097	214.48198	8.94383	-518.39056	536.95123	-6.34997	-1264.31775	253.00226	-2.98418
581	4.833	1034.12830	319.55997	1379.81323	-117.79016	370.89902	1315.61340	-1017.46960	383.08823	1249.96655	205.95468	536.67572	108.77829	197.93987	215.19757	8.99685	-531.41156	538.06903	-6.53261	-1276.87683	253.71004	-2.80327
582	4.842	1035.25830	320.07297	1378.26489	-116.81738	370.67618	1315.72217	-1016.67328	383.47330	1249.19812	232.33472	529.95355	107.28954	185.21269	215.95009	9.02958	-544.01050	538.54016	-7.15779	-1289.11951	254.35193	-2.53074
583	4.850	1036.14075	320.65137	1377.09875	-115.77207	370.49634	1315.75122	-1015.83258	383.60013	1249.15942	258.98190	523.24469	105.23798	172.55803	216.73145	9.05577	-556.48059	539.47333	-7.61263	-1300.97046	254.98425	-2.10944
584	4.858	1036.75867	321.25418	1376.34167	-114.68018	370.34763	1315.65515	-1015.01953	383.51144	1249.80603	285.83789	516.61011	102.74512	159.98198	217.58481	9.08278	-568.94122	541.07074	-7.72431	-1312.41162	255.68332	-1.41061
585	4.867	1037.10046	321.84430	1376.01160	-113.56310	370.21613	1315.39905	-1014.30988	383.19394	1251.03174	312.83691	510.14694	99.88974	147.46086	218.62766	9.06241	-581.24420	542.41797	-7.89204	-1323.47192	256.51935	-0.33259
586	4.875	1037.15100	322.41083	1376.11487	-112.44047	370.09570	1314.96912	-1013.74597	382.52505	1252.70288	339.98846	503.99295	96.65164	135.00578	219.91339	8.95989	-593.42340	543.48785	-8.12973	-1334.15576	257.51566	1.14175
587	4.883	1036.89172	322.97284	1376.64868	-111.33374	369.99054	1314.37427	-1013.26837	381.27802	1254.67566	367.42279	498.28558	92.95486	122.63548	221.35339	8.80528	-605.72888	545.10529	-8.06869	-1344.39465	258.62769	2.97481
588	4.892	1036.31140	323.55731	1377.60071	-110.26871	369.90131	1313.63953	-1012.72400	379.24997	1256.82239	395.31226	493.16156	88.79887	110.30473	222.78143	8.65126	-618.19629	546.94171	-7.90529	-1354.11926	259.80453	5.11999
589	4.900	1035.41492	324.18011	1378.94617	-109.27286	369.81549	1312.79810	-1012.00293	376.45898	1259.06885	423.76471	488.72980	84.29738	97.94072	224.05582	8.53340	-630.59491	547.90814	-8.19739	-1363.35583	261.05600	7.52000
590	4.908	1034.22437	324.84570	1380.65222	-108.37113	369.71808	1311.88843	-1011.13446	373.18512	1261.37817	452.75214	485.00064	79.62830	85.52415	225.16733	8.45448	-642.87103	548.39886	-8.74055	-1372.21704	262.42548	10.08719
591	4.917	1032.77100	325.55124	1382.68469	-107.58481	369.60645	1310.95215	-1010.22424	369.80569	1263.72314	482.03864	481.88336	74.97481	73.08745	226.25894	8.38433	-655.25153	549.91754	-8.73102	-1380.70789	263.88925	12.73437
592	4.925	1031.08618	326.28787	1385.00757	-106.93085	369.48837	1310.02637	-1009.36389	366.64703	1266.13428	511.12317	479.23038	70.43662	60.65984	227.45746	8.29810	-667.81409	552.57977	-8.04171	-1388.42908	265.30533	15.40702
593	4.933	1029.19666	327.03815	1387.58301	-106.41791	369.36880	1309.13672	-1008.61969	363.94699	1268.72412	539.25214	476.85220	65.96745	48.23796	228.72916	8.20672	-680.32324	554.68268	-7.49917	-1394.57349	266.57867	18.01533
594	4.942	1027.12903	327.77609	1390.37073	-106.04419	369.24152	1308.29675	-1008.02045	361.82703	1271.58960	565.54529	474.60291	61.40396	35.79375	229.94693	8.14009	-692.58173	554.85260	-7.82748	-1398.33984	267.93176	20.37500
595	4.950	1024.91003	328.47595	1393.32568	-105.80023	369.09412	1307.51025	-1007.50641	360.26672	1274.70276	589.23218	472.50125	56.54252	23.28267	231.02858	8.11941	-704.70142	553.59698	-8.82928	-1399.28442	269.88791	22.33885
596	4.958	1022.56177	329.12238	1396.39795	-105.67116	368.91965	1306.77673	-1006.94623	359.14865	1277.93115	609.90851	470.64514	51.19732	10.66899	231.98085	8.14301	-716.94653	552.45996	-9.76103	-1397.29578	272.91931	23.98244
597	4.967	1020.09882	329.71674	1399.53796	-105.63509	368.72507	1306.09717	-1006.23779	358.32980	1281.14709	627.64813	469.04968	45.25864	-2.01912	232.84543	8.18715	-729.43433	552.30804	-10.19461	-1392.31836	277.03455	25.58135
598	4.975	1017.53314	330.27325	1402.70068	-105.65898	368.53122	1305.47437	-1005.37933	357.66733	1284.28333	642.83386	467.71909	38.80266	-14.71652	233.66739	8.22012	-742.09949	552.96210	-10.22931	-1384.12354	281.55695	27.39237
599	4.983	1014.88556	330.80750	1405.84583	-105.69677	368.36728	1304.91064	-1004.44696	357.04260	1287.31433	655.78589	466.77795	32.13626	-27.40860	234.50728	8.21514	-754.86780	553.97675	-10.10403	-1372.44055	285.43961	29.37987
600	4.992	1012.18915	331.33102	1408.93176	-105.69163	368.26883	1304.41003	-1003.52844	356.41302	1290.24500	666.49866	466.38965	25.66249	-40.13100	235.41437	8.16652	-767.72070	555.06494	-9.96943	-1357.22559	288.07153	31.01635
601	5.000	1009.48035	331.85150	1411.91614	-105.58116	368.27820	1303.98108	-1002.69061	355.82199	1293.11975	674.67029	466.63718	19.71180	-52.91243	236.39780	8.10359	-780.63318	556.04205	-9.91087	-1338.57202	289.70624	31.44239
602	5.008	1006.79077	332.37054	1414.76294	-105.30538	368.43924	1303.63916	-1001.97620	355.35709	1296.00403	679.88116	467.56772	14.51231	-65.75400	237.42549	8.07651	-793.56879	556.88477	-9.92953	-1316.47412	290.98798	30.08072
603	5.017	1004.14581	332.88327	1417.44177	-104.81508	368.78647	1303.40295	-1001.39435	355.11554	1298.93848	681.76453	469.18713	10.24156	-78.63931	238.43430	8.11174	-806.54211	557.82532	-9.89407	-1290.90112	292.26855	27.14705
604	5.025	1001.56726	333.38419	1419.92444	-104.07858	369.33521	1303.28809	-1000.91840	355.16528	1301.91846	680.17151	471.28513	7.01612	-91.53740	239.36893	8.18721	-819.62689	559.28674	-9.55222	-1262.03345	293.47638	23.51170
605	5.033	999.07758	333.87170	1422.18677	-103.08456	370.07547	1303.29980	-1000.48901	355.49289	1304.89099	675.29803	473.40411	4.83340	-104.39940	240.23796	8.25813	-832.86719	561.54785	-8.71686	-1230.32837	294.37741	20.14623
606	5.042	996.70392	334.34528	1424.21130	-101.83707	370.97604	1303.42773	-1000.01770	355.99698	1307.75537	667.67969	475.06805	3.56290	-117.17738	241.10411	8.28179	-846.18988	564.23340	-7.59401	-1196.38721	294.80164	17.70460
607	5.050	994.47894	334.80106	1425.98633	-100.35002	372.00037	1303.64832	-999.41473	356.54224	1310.39417	657.97083	476.08887	2.98891	-129.84421	241.96747	8.24172	-859.46729	566.53467	-6.68269	-1160.79150	294.73141	16.42355
608	5.058	992.44220	335.22519	1427.50171	-98.65227	373.11734	1303.93726	-998.62683	357.01840	1312.72180	646.68726	476.72668	2.82482	-142.38434	242.72488	8.18289	-872.64172	568.13257	-6.21420	-1124.03760	294.29074	16.21826
609	5.067	990.64038	335.59265	1428.74402	-96.79649	374.29962	1304.28259	-997.64105	357.36008	1314.69958	634.27954	477.40717	2.75463	-154.75758	243.29628	8.18945	-885.70557	569.27838	-6.05992	-1086.52820	293.67957	16.81651
610	5.075	989.11896	335.87726	1429.69653	-94.86023	375.52179	1304.68591	-996.47644	357.54175	1316.32898	621.29944	478.27823	2.60245	-166.87177	243.70201	8.32187	-898.62195	569.96765	-6.18895	-1048.59106	293.07962	17.88620
611	5.083	987.91296	336.05927	1430.34070	-92.94119	376.76193	1305.15930	-995.20435	357.57791	1317.63293	608.23492	479.23453	2.40772	-178.61566	243.99716	8.60914	-911.36218	569.82166	-6.74938	-1010.58777	292.55969	19.20193
612	5.092	987.04468	336.12894	1430.65845	-91.15355	377.99835	1305.72083	-993.96002	357.51685	1318.63110	595.30792	480.20755	2.25034	-189.92648	244.18802	9.09323	-924.00415	568.94006	-7.64654	-973.06464	292.04694	20.76501
613	5.100	986.52271	336.09363	1430.63818	-89.62234	379.20193	1306.38940	-992.89966	357.40604	1319.33765	582.52515	481.22339	2.10955	-200.80487	244.23755	9.83309	-936.69769	568.14404	-8.45397	-936.74707	291.42917	22.65588
614	5.108	986.33691	335.97592	1430.28064	-88.47071	380.33527	1307.17444	-992.13562	357.26465	1319.77368	569.81531	482.29752	1.93956	-211.24377	244.14168	10.85938	-949.49451	568.13324	-8.85256	-902.28998	290.66437	24.73439
615	5.117	986.45673	335.80090	1429.59644	-87.80186	381.36505	1308.06299	-991.70819	357.10086	1319.96118	557.12286	483.39481	1.76268	-221.11734	243.95474	12.17713	-962.30615	568.93164	-8.88210	-869.93103	289.71207	26.62983
616	5.125	986.83832	335.58670	1428.59888	-87.67966	382.27490	1309.01147	-991.61328	356.92926	1319.90356	544.44086	484.45773	1.62528	-230.11108	243.73813	13.81894	-975.04968	570.13641	-8.76468	-839.30676	288.43085	28.02987
617	5.133	987.44159	335.33466	1427.29907	-88.11536	383.06665	1309.95203	-991.84827	356.75595	1319.57996	531.79120	485.44693	1.53407	-237.73105	243.55511	15.82952	-987.72449	571.35187	-8.67516	-809.60876	286.60895	28.87246
618	5.142	988.24353	335.02573	1425.70789	-89.07016	383.75366	1310.81409	-992.42853	356.57306	1318.95190	519.20129	486.38824	1.46595	-243.41319	243.48552	18.16197	-1000.35535	572.39685	-8.67256	-780.01569	284.04349	29.31444
619	5.150	989.23438	334.63718	1423.83594	-90.47282	384.35349	1311.54688	-993.37494	356.37637	1317.97717	506.69107	487.37128	1.40460	-246.74098	243.49219	20.68193	-1012.96021	573.28973	-8.71372	-750.10840	280.59113	29.59207
620	5.158	990.40167	334.16782	1421.68945	-92.24064	384.87579	1312.12622	-994.69781	356.17279	1316.63049	494.25702	488.51593	1.38483	-247.60599	243.31178	23.42362	-1025.55554	574.27502	-8.63544	-719.99512	276.17862	29.85453
621	5.167	991.72064	333.65796	1419.26746	-94.29314	385.31253	1312.54834	-996.38818	355.96921	1314.91553	481.87280	489.91031	1.47044	-245.98529	242.63184	26.83627	-1038.13977	575.81689	-8.20585	-690.15375	270.78882	30.06231
622	5.175	993.15771	333.18765	1416.56482	-96.55921	385.64032	1312.82568	-998.41583	355.76923	1312.86157	469.50000	491.47202	1.63088	-241.41309	241.34018	31.48016	-1050.71045	578.18146	-7.36515	-661.15723	264.44119	30.04972
623	5.183	994.67474	332.84320	1413.57886	-98.98158	385.83234	1312.98877	-1000.73010	355.58133	1310.51306	457.09970	492.95181	1.72513	-232.92053	239.60962	37.19002	-1063.28882	580.93231	-6.42185	-633.43555	257.18121	29.69223
624	5.192	996.23199	332.68378	1410.31885	-101.51688	385.87064	1313.08167	-1003.26190	355.41898	1307.92017	444.66434	494.15036	1.64527	-219.79953	237.79832	42.78612	-1075.86938	583.24475	-5.79651	-607.20807	249.09988	28.99009
625	5.200	997.80188	332.71710	1406.82629	-104.12817	385.75040	1313.14465	-1005.92596	355.29639	1305.13306	432.21570	495.04578	1.40291	-202.27454	236.14066	46.98696	-1088.39233	584.78656	-5.55638	-582.58258	240.37558	28.01174
626	5.208	999.38745	332.85901	1403.19275	-106.77586	385.47897	1313.19861	-1008.62482	355.22073	1302.20996	419.76764	495.76880	1.09973	-181.28882	234.55241	49.42226	-1100.83704	585.88129	-5.45403	-559.68103	231.29187	26.82455
627	5.217	1001.01440	332.94208	1399.53809	-109.41662	385.07614	1313.24426	-1011.25903	355.18008	1299.22156	407.31580	496.51312	0.84655	-157.89917	232.86176	50.59435	-1113.26807	586.89661	-5.34206	-538.66748	222.16925	25.50784
628	5.225	1002.69684	332.82190	1395.95789	-112.00796	384.56775	1313.27283	-1013.73737	355.14651	1296.23035	394.84442	497.40677	0.70072	-132.95206	231.09830	51.17577	-1125.74438	587.91388	-5.25444	-519.71686	213.29074	24.15674
629	5.233	1004.41907	332.46008	1392.49963	-114.50912	383.97162	1313.28174	-1015.97968	355.08203	1293.26428	382.34344	498.47150	0.67852	-107.03177	229.48224	51.50359	-1138.26855	588.95807	-5.18045	-503.03247	204.94809	22.79557
630	5.242	1006.14642	331.90265	1389.18164	-116.87788	383.29724	1313.27954	-1017.92596	354.93710	1290.31116	369.80988	499.63556	0.73959	-80.52805	228.24808	51.55588	-1150.84436	590.11768	-5.05945	-488.85678	197.51036	21.30188
631	5.250	1007.84497	331.22772	1386.01758	-119.07111	382.55957	1313.28271	-1019.55200	354.66745	1287.32996	357.24255	500.74719	0.75657	-53.74783	227.49615	51.24028	-1163.49451	591.32727	-4.94034	-477.41373	191.37939	19.40849
632	5.258	1009.49158	330.51025	1383.02319	-121.05372	381.78104	1313.30847	-1020.87695	354.24246	1284.26172	344.65454	501.70959	0.63750	-26.96024	227.13171	50.64603	-1176.21216	592.37891	-4.92113	-468.85693	186.84312	16.75434
633	5.267	1011.07446	329.79352	1380.21191	-122.80788	380.98361	1313.37024	-1021.95911	353.62381	1281.04333	332.06683	502.57111	0.44899	-0.35976	226.87210	50.06602	-1188.99365	593.23730	-4.98955	-463.32501	183.93970	13.01818
634	5.275	1012.58893	329.07770	1377.58838	-124.33023	380.18796	1313.47803	-1022.88202	352.75638	1277.63440	319.51318	503.43530	0.34123	25.99623	226.37881	49.81403	-1201.86401	594.05237	-5.06009	-461.10434	182.46037	8.20232
635	5.283	1014.03705	328.33881	1375.15405	-125.61931	379.41476	1313.63623	-1023.71576	351.59039	1274.03894	307.01340	504.37408	0.39663	52.24956	225.51126	49.98361	-1214.78479	594.90033	-5.09368	-462.71259	182.07748	2.98709
636	5.292	1015.42822	327.55722	1372.91394	-126.66585	378.67664	1313.84338	-1024.46729	350.11548	1270.33167	294.51434	505.40173	0.56451	78.70689	224.38995	50.42086	-1227.67053	595.77234	-5.09044	-468.57489	182.45122	-1.36128
637	5.300	1016.77258	326.72473	1370.88037	-127.45308	377.96976	1314.09241	-1025.08118	348.38214	1266.66284	281.94736	506.50095	0.74218	105.65324	223.16194	50.93741	-1240.50574	596.67883	-5.06452	-478.33566	183.25238	-3.89500
638	5.308	1018.07019	325.83478	1369.07080	-127.96623	377.27380	1314.37573	-1025.49011	346.48880	1263.22266	269.31396	507.64941	0.89136	133.18968	221.84927	51.45058	-1253.31616	597.61389	-5.04606	-490.60934	184.22565	-4.73257
639	5.317	1019.30981	324.87604	1367.50696	-128.20364	376.55963	1314.68628	-1025.64819	344.54306	1260.19788	256.64212	508.77802	1.02676	161.24599	220.42773	51.96018	-1266.09277	598.53766	-5.01939	-503.73706	185.26717	-4.68965
640	5.325	1020.47205	323.83597	1366.21143	-128.17995	375.80530	1315.01282	-1025.53406	342.62756	1257.74951	243.92064	509.78180	1.13843	189.68559	218.87662	52.53392	-1278.80640	599.41736	-4.93672	-516.73193	186.33369	-4.51998
641	5.333	1021.53308	322.71265	1365.20605	-127.92254	375.01154	1315.33740	-1025.15466	340.79553	1256.00220	231.12320	510.58615	1.17133	218.38530	217.17351	53.27289	-1291.41943	600.24713	-4.79797	-529.39746	187.32858	-4.59386
642	5.342	1022.46777	321.52240	1364.51196	-127.46587	374.19678	1315.63550	-1024.54468	339.09546	1255.02869	218.26950	511.19211	1.08767	247.27885	215.33249	54.18904	-1303.87390	601.03711	-4.58206	-541.88428	188.16687	-4.90955
643	5.350	1023.25220	320.29468	1364.14673	-126.84315	373.38239	1315.88110	-1023.75220	337.59119	1254.83154	205.43820	511.71515	0.94119	276.37787	213.37378	55.17514	-1316.09070	601.82861	-4.08351	-554.34875	188.86760	-5.27660
644	5.358	1023.86292	319.05887	1364.12268	-126.08260	372.58801	1316.04797	-1022.83411	336.36096	1255.34180	192.71616	512.29913	0.82832	305.73694	211.23480	56.12623	-1327.98511	602.69092	-2.92564	-566.84338	189.51318	-5.54230
645	5.367	1024.27612	317.83304	1364.44629	-125.21381	371.83105	1316.10986	-1021.86163	335.50620	1256.44702	180.12903	512.97766	0.78629	335.37451	208.80032	57.03076	-1339.52930	603.59210	-0.81957	-579.33838	190.15436	-5.67496
646	5.375	1024.46912	316.62210	1365.12158	-124.27206	371.12250	1316.04382	-1020.92572	335.16556	1258.05420	167.62817	513.71655	0.80156	365.23633	206.05193	57.94731	-1350.75952	604.32806	2.22066	-591.79443	190.78650	-5.72758
647	5.383	1024.42419	315.42542	1366.15405	-123.29428	370.46671	1315.83691	-1020.14215	335.47760	1260.14697	155.17020	514.50934	0.85878	395.23785	203.08769	58.94758	-1361.69043	604.66943	5.95487	-604.20410	191.38451	-5.78389
648	5.392	1024.13135	314.24683	1367.54480	-122.31563	369.86539	1315.48914	-1019.61499	336.48273	1262.74280	142.76233	515.35284	0.93961	425.27917	199.95322	60.13342	-1372.27576	604.54584	10.15611	-616.58167	191.93521	-5.89421
649	5.400	1023.58466	313.10123	1369.28064	-121.36845	369.31573	1315.00964	-1019.36072	338.02844	1265.76538	130.39444	516.19562	1.00887	455.16376	196.59093	61.66842	-1382.46045	604.04596	14.72505	-628.93164	192.46341	-6.03168
650	5.408	1022.78101	312.00745	1371.33167	-120.48169	368.80859	1314.41296	-1019.29303	339.80591	1269.00671	118.03445	516.96326	1.02875	484.50311	192.97029	63.65186	-1392.23059	603.26740	19.65218	-641.23975	193.01849	-6.12263
651	5.417	1021.71960	310.97144	1373.65747	-119.68580	368.33447	1313.71863	-1019.30145	341.56421	1272.25439	105.70233	517.64331	1.00044	512.66107	189.16776	65.92224	-1401.56470	602.22217	24.97371	-653.50330	193.61867	-6.12471
652	5.425	1020.40729	309.98358	1376.21484	-119.01668	367.89044	1312.95313	-1019.31201	343.24869	1275.39563	93.42169	518.29968	0.97053	538.80737	185.33566	68.01491	-1410.32910	600.90540	30.75032	-665.74854	194.24042	-6.07204
653	5.433	1018.86395	309.02850	1378.96375	-118.51112	367.48041	1312.14722	-1019.27411	344.88995	1278.37305	81.12784	518.98407	0.98025	562.17157	181.58304	69.30960	-1418.18994	599.42065	37.08061	-678.01849	194.86249	-6.03535
654	5.442	1017.11700	308.09344	1381.86865	-118.19836	367.10721	1311.32935	-1019.15314	346.46796	1281.12146	68.73755	519.67969	1.01136	582.34375	177.88168	69.31882	-1424.50952	597.96765	44.10866	-690.34918	195.49487	-6.04712
655	5.450	1015.18976	307.17664	1384.89368	-118.09208	366.76273	1310.52051	-1018.95203	347.90414	1283.58899	56.25784	520.32123	0.98552	599.38861	174.17671	67.95038	-1428.28198	596.73468	51.89252	-702.73975	196.16678	-6.07479
656	5.458	1013.10034	306.28564	1387.99988	-118.18251	366.42963	1309.73096	-1018.69458	349.11450	1285.78394	43.75311	520.88483	0.85803	613.72937	170.54607	65.48157	-1428.32068	595.75348	60.10472	-715.16394	196.89461	-6.05603
657	5.467	1010.86670	305.42593	1391.14844	-118.43298	366.09259	1308.96179	-1018.38910	350.06720	1287.79834	31.25409	521.48303	0.69584	625.89313	167.14958	62.28170	-1423.82202	594.74097	67.81745	-727.62024	197.68626	-5.97206
658	5.475	1008.51086	304.59738	1394.30774	-118.78777	365.73950	1308.21106	-1018.04834	350.78583	1289.79541	18.73679	522.27136	0.59846	636.26447	164.07924	58.58799	-1415.00635	593.29626	73.85242	-740.13916	198.55904	-5.87874
659	5.483	1006.06250	303.79788	1397.45313	-119.18910	365.35034	1307.48132	-1017.73279	351.29532	1291.90930	6.15863	523.25140	0.59147	644.98773	161.34059	54.45900	-1403.16675	591.29401	77.64308	-752.74158	199.49997	-5.84024
660	5.492	1003.55701	303.02084	1400.56421	-119.58871	364.89044	1306.78162	-1017.54327	351.58609	1294.11572	-6.49939	524.27478	0.63367	652.00385	158.91695	49.86667	-1389.89954	588.78387	79.68754	-765.41602	200.44679	-5.85728
661	5.500	1001.02789	302.24973	1403.62329	-119.94913	364.31549	1306.12390	-1017.56226	351.64252	1296.26550	-19.22565	525.21289	0.66502	657.15356	156.74376	44.90482	-1376.17859	585.69006	81.02042	-778.13300	201.34494	-5.87848
662	5.508	998.50470	301.46286	1406.61475	-120.23976	363.58380	1305.52087	-1017.79285	351.51178	1298.26819	-32.00006	526.05762	0.64332	660.29926	154.67578	39.90622	-1362.04492	581.94763	82.26817	-790.86353	202.20517	-5.86143
663	5.517	996.01624	300.64407	1409.52136	-120.43298	362.66318	1304.98523	-1018.15210	351.32324	1300.17517	-44.80096	526.88525	0.57320	661.34637	152.59982	35.26418	-1346.88818	577.74731	83.14138	-803.59839	203.09406	-5.80405
664	5.525	993.58984	299.79724	1412.31433	-120.50265	361.53101	1304.52954	-1018.52625	351.21503	1302.08289	-57.60864	527.74725	0.50126	660.18237	150.54828	31.13140	-1329.88379	573.43976	82.77800	-816.36530	204.04103	-5.73105
665	5.533	991.24109	298.96436	1414.94592	-120.42378	360.18106	1304.16699	-1018.82831	351.24612	1304.02307	-70.42291	528.60376	0.47016	656.66522	148.66896	27.27926	-1310.41431	569.28308	80.64155	-829.20715	204.99545	-5.67337
666	5.542	988.97394	298.21161	1417.36438	-120.17368	358.62894	1303.91235	-1019.01178	351.38226	1305.95605	-83.26459	529.39246	0.48021	650.69342	147.14990	23.32815	-1288.34070	565.36438	77.03626	-842.12927	205.92252	-5.64450
667	5.550	986.79443	297.58353	1419.53943	-119.73661	356.90057	1303.78271	-1019.05365	351.53888	1307.82117	-96.14801	530.15320	0.52222	642.34308	146.17236	19.31659	-1263.94580	561.63715	72.75430	-855.09314	206.85374	-5.62407
668	5.558	984.72302	297.07880	1421.46680	-119.11113	355.01993	1303.79480	-1018.93524	351.62292	1309.56335	-109.05103	531.00092	0.61084	631.95422	145.84180	15.91223	-1237.64258	557.88361	68.45717	-868.06488	207.80389	-5.57828
669	5.567	982.79395	296.66550	1423.15259	-118.31667	353.00867	1303.95825	-1018.63959	351.55704	1311.14014	-121.92749	531.95880	0.72593	620.03455	146.07007	13.73368	-1209.67834	553.85144	64.51162	-881.03601	208.72809	-5.49630
670	5.575	981.04749	296.30933	1424.60181	-117.39620	350.88519	1304.27014	-1018.17004	351.30237	1312.54126	-134.72638	532.93359	0.79761	607.16553	146.58459	12.68565	-1180.06689	549.55469	61.15904	-893.98767	209.59219	-5.39663
671	5.583	979.52332	295.99057	1425.81482	-116.41460	348.66345	1304.71130	-1017.57672	350.88745	1313.79077	-147.37512	533.86969	0.83588	593.97192	147.17999	12.26246	-1148.78992	545.30493	58.59776	-906.88141	210.41707	-5.30213
672	5.592	978.25629	295.69986	1426.78564	-115.45337	346.36234	1305.25134	-1016.96686	350.41458	1314.90955	-159.78662	534.81177	1.00004	580.91840	147.85706	12.10280	-1115.97327	541.41705	56.94687	-919.70935	211.24477	-5.21911
673	5.600	977.27002	295.42398	1427.50208	-114.60020	344.01236	1305.86121	-1016.47400	350.00461	1315.88757	-171.89209	535.82440	1.47808	568.10565	148.66312	12.01128	-1081.83630	537.86621	56.19567	-932.50439	212.10947	-5.13354
674	5.608	976.57135	295.14471	1427.95068	-113.93474	341.65308	1306.52271	-1016.18994	349.70886	1316.68054	-183.64124	536.93835	2.36689	555.38556	149.56177	11.85250	-1046.64526	534.36115	56.25744	-945.28857	213.01527	-5.02875
675	5.617	976.15167	294.85434	1428.12244	-113.51846	339.33658	1307.22900	-1016.11328	349.47675	1317.20190	-194.98724	538.16064	3.67973	542.64069	150.45712	11.60588	-1010.89453	530.75525	57.08405	-958.05969	213.91817	-4.92032
676	5.625	975.99353	294.56625	1428.01526	-113.39309	337.13245	1307.97852	-1016.18134	349.21893	1317.34143	-205.87195	539.47864	5.41111	529.88934	151.24753	11.36195	-975.43805	527.22052	58.61733	-970.81958	214.76395	-4.85090
677	5.633	976.07367	294.30850	1427.63147	-113.58283	335.11493	1308.76794	-1016.36078	348.90033	1317.03271	-216.19440	540.87347	7.63253	517.16949	151.89915	11.20925	-941.23730	524.10632	60.61186	-983.56329	215.52386	-4.82760
678	5.642	976.36517	294.10394	1426.97241	-114.09552	333.34378	1309.58508	-1016.70117	348.57321	1316.31006	-225.73059	542.37897	10.58467	504.46790	152.49176	11.14512	-908.86572	521.60632	62.59759	-996.26135	216.16223	-4.78210
679	5.650	976.84241	293.95142	1426.03687	-114.92197	331.85495	1310.40747	-1017.31226	348.33313	1315.28149	-233.97882	544.08978	14.59221	491.78864	153.14227	11.10043	-878.21063	519.54761	64.12170	-1008.87732	216.65417	-4.62749
680	5.658	977.48730	293.82260	1424.82336	-116.03516	330.66095	1311.20569	-1018.29395	348.24854	1314.02832	-240.09082	546.06445	19.76030	479.16827	153.89162	11.01549	-848.64502	517.63898	64.98102	-1021.39722	217.09390	-4.37168
681	5.667	978.29047	293.68292	1423.32971	-117.39381	329.75858	1311.95105	-1019.67908	348.34375	1312.54565	-243.20435	548.24689	25.81567	466.60925	154.69016	10.87539	-819.48969	515.82324	65.16155	-1033.85864	217.66150	-4.12498
682	5.675	979.24622	293.52487	1421.54810	-118.95294	329.13394	1312.61951	-1021.43506	348.63690	1310.78772	-242.97754	550.49597	32.40936	454.08490	155.45569	10.71297	-790.37018	514.29895	64.69601	-1046.32825	218.40991	-3.97503
683	5.683	980.34375	293.37988	1419.46643	-120.67796	328.75870	1313.19495	-1023.49963	349.12280	1308.73022	-239.55548	552.78271	39.65597	441.57465	156.14557	10.57169	-761.27246	513.33136	63.62559	-1058.83423	219.21951	-3.92533
684	5.692	981.55896	293.29694	1417.07288	-122.55318	328.59311	1313.67090	-1025.80103	349.69016	1306.38281	-232.92316	555.40076	48.26036	429.05579	156.80426	10.44253	-732.39441	513.15106	62.01442	-1071.36401	220.00220	-3.94176
685	5.700	982.85419	293.32867	1414.36035	-124.57788	328.59653	1314.04736	-1028.27307	350.15109	1303.78967	-222.65973	558.75702	58.77277	416.52271	157.51118	10.27237	-704.01672	513.91351	59.93680	-1083.90771	220.79106	-3.98000
686	5.708	984.18549	293.54453	1411.32690	-126.75189	328.73328	1314.32227	-1030.89868	350.45496	1301.02307	-208.55756	562.84344	70.58689	404.01404	158.28351	10.04430	-676.45496	515.56732	57.37213	-1096.45752	221.61029	-3.99442
687	5.717	985.51221	294.01944	1407.97998	-129.06354	328.97772	1314.48730	-1033.70618	350.77670	1298.13623	-191.22186	567.09363	81.92390	391.56641	159.05791	9.80636	-650.02008	517.79095	54.11940	-1108.98975	222.41141	-3.96277
688	5.725	986.81342	294.76401	1404.34998	-131.49098	329.31647	1314.53210	-1036.65649	351.25925	1295.14209	-171.81500	570.80469	90.96072	379.16132	159.74654	9.62572	-625.00281	520.03754	49.83834	-1121.48120	223.15912	-3.88747
689	5.733	988.10925	295.65698	1400.51489	-134.00800	329.73761	1314.45142	-1039.54163	351.75192	1292.07898	-151.33923	573.53375	96.94879	366.75153	160.32431	9.53324	-601.67633	521.65192	44.21112	-1133.94836	223.87086	-3.78167
690	5.742	989.45032	296.49283	1396.58936	-136.58382	330.21942	1314.25281	-1042.07153	351.96024	1289.04419	-130.28558	575.12762	100.37805	354.31964	160.88132	9.48647	-580.28394	522.43628	37.29939	-1146.44971	224.57173	-3.67323
691	5.750	990.87292	297.12582	1392.67065	-139.18193	330.73260	1313.95874	-1044.09387	351.84412	1286.11780	-108.77087	575.59924	102.34994	341.87628	161.53925	9.40767	-561.10992	523.25562	29.81078	-1159.02258	225.27654	-3.59198
692	5.758	992.37775	297.53958	1388.80786	-141.75981	331.25067	1313.60010	-1045.67078	351.69995	1283.29004	-86.77734	575.01660	103.88216	329.40802	162.30415	9.27604	-544.51581	525.35248	22.68611	-1171.64954	225.99875	-3.53644
693	5.767	993.94482	297.79480	1385.01819	-144.26422	331.76007	1313.20862	-1046.93799	351.83459	1280.47729	-64.30768	573.45837	105.56407	316.87543	163.06593	9.14567	-530.74414	528.80634	16.33550	-1184.30737	226.73886	-3.47382
694	5.775	995.55048	297.96680	1381.30969	-146.62468	332.26068	1312.81580	-1047.97729	352.32959	1277.58008	-41.46484	571.01025	107.51868	304.27423	163.74896	9.08409	-519.81146	532.27820	10.60316	-1197.00598	227.48326	-3.38256
695	5.783	997.17712	298.11920	1377.69177	-148.75879	332.75064	1312.45618	-1048.82117	353.11380	1274.53784	-18.42075	567.70709	109.53973	291.65442	164.40509	9.11180	-511.74548	534.35236	5.50672	-1209.75867	228.23541	-3.28564
696	5.792	998.81335	298.29092	1374.18127	-150.58946	333.21344	1312.16931	-1049.50146	354.11005	1271.35974	4.68927	563.53442	111.32947	279.06464	165.13071	9.18899	-506.77502	534.65961	1.53540	-1222.54810	229.01701	-3.22031
697	5.800	1000.45026	298.49493	1370.80664	-152.05939	333.62778	1311.99072	-1050.04541	355.26932	1268.10242	27.82187	558.53094	112.68420	266.50323	165.92769	9.25822	-505.20374	533.79816	-0.99238	-1235.34155	229.82999	-3.18961
698	5.808	1002.08118	298.73178	1367.60510	-153.13864	333.98465	1311.93713	-1050.44604	356.53571	1264.83264	51.01346	552.82269	113.53717	253.92476	166.71014	9.28094	-507.27234	532.63824	-2.38471	-1248.13098	230.65259	-3.17472
699	5.817	1003.69812	299.00189	1364.61780	-153.82788	334.28625	1311.99902	-1050.67419	357.83743	1261.62366	74.35275	546.60742	113.94508	241.27733	167.42950	9.23643	-513.11401	531.79584	-3.16771	-1260.92480	231.45615	-3.16322
700	5.825	1005.28510	299.30618	1361.88416	-154.15666	334.53146	1312.14856	-1050.71741	359.11316	1258.56311	97.94299	540.13708	114.04735	228.54124	168.11879	9.13975	-522.45618	531.51300	-3.66131	-1273.70325	232.21446	-3.14383
701	5.833	1006.81738	299.64563	1359.43494	-154.17685	334.71375	1312.35474	-1050.59241	360.33707	1255.75293	121.85059	533.63318	113.95441	215.76146	168.83084	9.05936	-534.28845	531.77087	-4.01311	-1286.41504	232.92886	-3.09724
702	5.842	1008.26434	300.02341	1357.29041	-153.94885	334.83459	1312.59375	-1050.32007	361.50522	1253.31091	146.09473	527.19617	113.63144	203.01958	169.59372	9.04971	-547.19684	532.44696	-4.30069	-1299.00879	233.62888	-3.00453
703	5.850	1009.59357	300.44717	1355.46716	-153.52415	334.91162	1312.84790	-1049.90405	362.59293	1251.37146	170.69592	520.81787	112.91095	190.35307	170.41251	9.07535	-560.12823	533.42993	-4.55607	-1311.45703	234.33571	-2.85931
704	5.858	1010.77820	300.93396	1353.98535	-152.93625	334.97189	1313.09631	-1049.34558	363.53195	1250.06921	195.69525	514.47491	111.63360	177.75179	171.26889	9.07039	-572.71545	534.63782	-4.78282	-1323.72742	235.06372	-2.65201
705	5.867	1011.79968	301.50629	1352.86511	-152.20193	335.03815	1313.30701	-1048.66418	364.20956	1249.50891	221.10669	508.19794	109.75533	165.22847	172.12752	9.04471	-585.04315	535.97845	-4.98714	-1335.72485	235.83961	-2.32505
706	5.875	1012.64130	302.17682	1352.11816	-151.32846	335.11646	1313.44031	-1047.90015	364.47601	1249.72937	246.87601	502.08658	107.34506	152.80241	172.98174	9.05776	-597.32214	537.34491	-5.19923	-1347.31653	236.67471	-1.76448
707	5.883	1013.28320	302.94391	1351.74854	-150.32794	335.19354	1313.45691	-1047.09680	364.16846	1250.66870	272.90881	496.26929	104.52081	140.43340	173.87273	9.12496	-609.66791	538.65375	-5.43746	-1358.45142	237.54680	-0.86477
708	5.892	1013.70581	303.80182	1351.75623	-149.23134	335.24673	1313.32666	-1046.27734	363.15613	1252.16357	299.16351	490.82599	101.37074	128.07646	174.84396	9.20908	-622.00677	539.86285	-5.68616	-1369.19629	238.43506	0.40737
709	5.900	1013.89508	304.74811	1352.13501	-148.08554	335.25864	1313.03394	-1045.44519	361.40787	1254.01025	325.69601	485.79001	97.90601	115.74989	175.92645	9.25350	-634.20013	540.86127	-5.97480	-1379.61230	239.35400	2.02568
710	5.908	1013.84271	305.78036	1352.87268	-146.94133	335.22241	1312.58130	-1044.59961	359.03809	1256.05078	352.59662	481.19635	94.08131	103.47350	177.15092	9.19819	-646.21570	541.31311	-6.46782	-1389.65955	240.34203	3.95708
711	5.917	1013.54260	306.89154	1353.95508	-145.84810	335.13611	1311.98755	-1043.74304	356.26465	1258.20154	379.92627	477.07339	89.88927	91.21437	178.49506	9.03029	-658.13062	541.01605	-7.28644	-1399.26880	241.42969	6.16990
712	5.925	1012.98773	308.07077	1355.36536	-144.85254	335.00024	1311.28198	-1042.89966	353.30777	1260.42236	407.70453	473.42047	85.43977	78.91518	179.84810	8.82462	-670.10236	540.60291	-8.15045	-1408.47205	242.63315	8.59966
713	5.933	1012.17413	309.30676	1357.08130	-143.99026	334.82086	1310.49915	-1042.12891	350.32870	1262.68445	435.86218	470.18094	80.92649	66.54237	181.09274	8.68395	-682.27521	540.98846	-8.61693	-1417.38916	243.95163	11.15107
714	5.942	1011.10541	310.59464	1359.07690	-143.27596	334.60339	1309.67639	-1041.48743	347.43842	1264.96619	464.13940	467.22543	76.53144	54.11876	182.21185	8.63762	-694.61646	542.04028	-8.71823	-1425.98975	245.30203	13.74842
715	5.950	1009.79150	311.93509	1361.32141	-142.70535	334.33963	1308.84985	-1040.98108	344.71695	1267.26794	492.03143	464.40106	72.33332	41.69106	183.28360	8.62346	-707.01410	543.10730	-8.73789	-1433.85486	246.49556	16.35095
716	5.958	1008.24762	313.31726	1363.77466	-142.26718	334.01089	1308.04749	-1040.56641	342.22354	1269.61853	518.82751	461.62357	68.25504	29.26128	184.36737	8.57443	-719.44946	544.13989	-8.70671	-1440.26917	247.45248	18.86537
717	5.967	1006.49664	314.71490	1366.39246	-141.95236	333.61212	1307.28589	-1040.18665	340.02237	1272.06287	543.74817	458.92780	64.08560	16.78944	185.44600	8.48348	-731.91162	545.11774	-8.67547	-1444.56409	248.48322	21.06060
718	5.975	1004.56775	316.10724	1369.13562	-141.75401	333.16821	1306.57092	-1039.79761	338.19785	1274.63867	566.16089	456.39465	59.54420	4.24693	186.47881	8.37448	-744.37830	545.88824	-8.74873	-1446.36646	250.24414	22.69390
719	5.983	1002.49048	317.48950	1371.96851	-141.66193	332.72623	1305.89587	-1039.36707	336.82449	1277.35974	585.75659	454.05237	54.38410	-8.36209	187.44205	8.27581	-756.89276	546.72125	-8.79432	-1445.56592	253.29903	23.78635
720	5.992	1000.29053	318.86520	1374.85669	-141.65717	332.33704	1305.24719	-1038.86572	335.92444	1280.21948	602.58990	451.93433	48.53850	-21.00299	188.34937	8.22002	-769.47754	547.76202	-8.73276	-1442.05420	257.61594	24.71191
721	6.000	997.98773	320.24301	1377.76855	-141.70891	332.04074	1304.61487	-1038.27380	335.46005	1283.21045	616.95959	450.17499	42.19766	-33.63680	189.25642	8.21258	-782.14539	548.98810	-8.58086	-1435.57446	262.47180	25.96093
722	6.008	995.59375	321.63336	1380.67834	-141.77399	331.86163	1303.99670	-1037.61438	335.34589	1286.31921	629.17352	448.95221	35.74864	-46.27475	190.20160	8.22850	-794.96405	550.68005	-8.21279	-1425.90771	266.91455	27.75783
723	6.017	993.11139	323.03424	1383.56116	-141.80106	331.81491	1303.39832	-1036.97644	335.46088	1289.49695	639.33478	448.35190	29.62003	-58.96678	191.17104	8.24576	-807.86530	552.44769	-7.80734	-1413.05347	270.38184	29.78165
724	6.025	990.54144	324.42969	1386.38953	-141.73601	331.91974	1302.83118	-1036.45752	335.67447	1292.65161	647.24225	448.26868	24.07100	-71.73790	192.13351	8.23786	-820.63635	553.04749	-7.93424	-1397.07349	272.93298	31.24107
725	6.033	987.89740	325.81036	1389.13367	-141.52698	332.20569	1302.31299	-1036.06519	335.86108	1295.67212	652.44305	448.45016	19.08134	-84.59863	193.07690	8.18387	-833.27460	552.28442	-8.66872	-1377.87756	274.97900	31.37530
726	6.042	985.21057	327.19046	1391.76563	-141.13037	332.70749	1301.86523	-1035.72021	335.90567	1298.46973	654.44739	448.74106	14.53055	-97.56480	194.02023	8.11474	-846.02911	551.53967	-9.36440	-1355.31738	276.86435	29.98807
727	6.050	982.52197	328.59967	1394.26172	-140.51564	333.45129	1301.51245	-1035.35547	335.75623	1301.02087	653.00122	449.19333	10.47231	-110.60683	194.98840	8.08137	-859.05444	552.08893	-9.43322	-1329.43286	278.66217	27.54241
728	6.058	979.87256	330.05533	1396.60120	-139.66354	334.43945	1301.27710	-1034.96570	335.47543	1303.36987	648.27936	449.83652	7.16991	-123.64365	195.96910	8.08709	-872.28577	554.08307	-8.78746	-1300.54175	280.23132	24.83487
729	6.067	977.29944	331.54608	1398.76611	-138.56195	335.64655	1301.17212	-1034.56152	335.19183	1305.57178	640.89929	450.49930	4.87605	-136.59673	196.92673	8.10326	-885.56775	556.83118	-7.73037	-1269.14136	281.37924	22.60075
730	6.075	974.83978	333.05356	1400.74353	-137.20976	337.02682	1301.19775	-1034.11304	334.99774	1307.64490	631.60687	450.98730	3.58654	-149.42188	197.84839	8.11880	-898.75769	559.42554	-6.71654	-1235.76514	282.01593	21.27392
731	6.083	972.53668	334.58490	1402.52539	-135.62619	338.52881	1301.34497	-1033.54675	334.91663	1309.59277	620.84375	451.36923	3.01629	-162.12943	198.72522	8.14222	-911.80811	561.35138	-6.02864	-1200.89954	282.23245	20.92896
732	6.092	970.43585	336.17007	1404.10413	-133.85654	340.11090	1301.60156	-1032.78564	334.94177	1311.44092	608.81799	451.91919	2.79149	-174.76602	199.51965	8.17281	-924.76965	562.59393	-5.68505	-1164.95105	282.20300	21.38649
733	6.100	968.57379	337.83017	1405.47339	-131.97130	341.74051	1301.95850	-1031.80127	335.06650	1313.21985	595.93054	452.76282	2.64575	-187.32222	200.19144	8.20506	-937.69763	563.37146	-5.61354	-1128.22986	282.02774	22.37754
734	6.108	966.97156	339.55426	1406.63354	-130.05954	343.38431	1302.41382	-1030.65588	335.28116	1314.91248	582.76318	453.77127	2.48295	-199.67378	200.71930	8.28198	-950.62170	563.98877	-5.71233	-1091.00562	281.74124	23.66210
735	6.117	965.64014	341.30035	1407.59143	-128.22153	345.00952	1302.97180	-1029.47363	335.56146	1316.43750	569.71832	454.82272	2.31410	-211.64412	201.09323	8.51067	-963.55591	564.71094	-5.82785	-1053.63818	281.35529	25.15166
736	6.125	964.58875	343.02292	1408.35278	-126.56095	346.58484	1303.64014	-1028.36743	335.86401	1317.68433	556.91064	455.97476	2.18218	-223.12550	201.31053	8.98657	-976.47113	565.64081	-5.83480	-1016.66852	280.81305	26.94912
737	6.133	963.82031	344.70398	1408.92017	-125.17700	348.07416	1304.42517	-1027.42456	336.14218	1318.56848	544.28186	457.30261	2.10839	-234.12093	201.38464	9.72459	-989.31738	566.72864	-5.72074	-980.76733	280.04889	29.12680
738	6.142	963.32166	346.34845	1409.29529	-124.16003	349.43738	1305.32178	-1026.72900	336.37964	1319.06921	531.70068	458.69589	2.04859	-244.65538	201.34708	10.69877	-1002.07947	567.86029	-5.56147	-946.50476	279.09927	31.48536
739	6.150	963.06732	347.96625	1409.47791	-123.58642	350.64157	1306.30310	-1026.35217	336.59991	1319.21936	519.05518	459.94284	1.94022	-254.66676	201.22908	11.92636	-1014.76477	568.93951	-5.46128	-914.04260	278.00662	33.64600
740	6.158	963.03351	349.57016	1409.46155	-123.50718	351.67526	1307.32214	-1026.33545	336.83667	1319.06628	506.33337	460.97473	1.79242	-263.95270	201.05254	13.48647	-1027.38391	569.91876	-5.49127	-883.00598	276.65759	35.33113
741	6.167	963.20471	351.16660	1409.23511	-123.93414	352.55444	1308.32275	-1026.69824	337.09988	1318.64038	493.60428	461.91284	1.66746	-272.12549	200.82962	15.47650	-1039.97571	570.79907	-5.61132	-852.69952	274.80869	36.51021
742	6.175	963.57141	352.73480	1408.78833	-124.83485	353.31094	1309.25183	-1027.44836	337.36823	1317.94397	480.91946	462.86951	1.57793	-278.61780	200.57756	17.90855	-1052.59424	571.63544	-5.68612	-822.51025	272.22028	37.34065
743	6.183	964.12268	354.23090	1408.11731	-126.14644	353.97192	1310.06946	-1028.57874	337.60901	1316.95459	468.27246	463.83905	1.47328	-282.87820	200.31802	20.61269	-1065.25818	572.53345	-5.61024	-792.20679	268.74677	37.98362
744	6.192	964.84149	355.62494	1407.22449	-127.79935	354.54642	1310.75073	-1030.05908	337.80554	1315.64429	455.63959	464.80762	1.33714	-284.64886	199.96768	23.41199	-1077.95129	573.57794	-5.39066	-761.97406	264.34494	38.44957
745	6.200	965.70526	356.92743	1406.11743	-129.73016	355.02493	1311.28479	-1031.85413	337.96570	1313.99280	443.01718	465.80740	1.21654	-283.91864	199.28879	26.53421	-1090.66260	574.72571	-5.13433	-732.22644	259.03131	38.60794
746	6.208	966.68658	358.17462	1404.80737	-131.88258	355.38559	1311.67761	-1033.93982	338.10767	1311.99219	430.41339	466.86169	1.15258	-280.42926	198.08704	30.62084	-1103.38708	575.83527	-4.97354	-703.36560	252.85257	38.30900
747	6.217	967.75342	359.39929	1403.30798	-134.21002	355.59988	1311.95239	-1036.28516	338.24643	1309.66174	417.82248	467.99683	1.14239	-273.35892	196.39175	35.98334	-1116.07373	576.84998	-4.96256	-675.63904	245.87633	37.48888
748	6.225	968.87091	360.61795	1401.63733	-136.67790	355.64404	1312.14307	-1038.82336	338.39502	1307.06140	405.22626	469.22079	1.14241	-261.82147	194.41943	41.92566	-1128.63110	577.85388	-5.05366	-649.17358	238.18155	36.19094
749	6.233	970.00732	361.83685	1399.82349	-139.25781	355.51572	1312.28113	-1041.46558	338.56317	1304.26819	392.62241	470.43796	1.08934	-245.66151	192.42703	47.15385	-1141.04651	578.91431	-5.18438	-624.10803	229.88239	34.50121
750	6.242	971.14178	363.05923	1397.90540	-141.91747	355.23660	1312.38330	-1044.13660	338.74579	1301.33533	380.02551	471.52798	0.97228	-225.57715	190.53931	50.85973	-1153.47449	579.99799	-5.32033	-600.66687	221.18695	32.47342
751	6.250	972.26471	364.28537	1395.92468	-144.61646	354.83517	1312.44861	-1046.77808	338.92453	1298.29077	367.42856	472.47302	0.85391	-202.63193	188.71700	53.17981	-1166.14783	581.05908	-5.44407	-579.12994	212.37650	30.14179
752	6.258	973.37109	365.51480	1393.91638	-147.30798	354.32767	1312.47070	-1049.31470	339.08060	1295.16699	354.80774	473.33594	0.78196	-177.81400	186.94095	54.71764	-1179.11865	582.08160	-5.58994	-559.75891	203.70509	27.59555
753	6.267	974.45593	366.74915	1391.90759	-149.94020	353.71600	1312.45081	-1051.64954	339.19586	1292.00391	342.18253	474.22101	0.74742	-151.88167	185.37077	55.91808	-1192.09814	583.07111	-5.79453	-542.77307	195.40903	24.97311
754	6.275	975.51257	367.98840	1389.91687	-152.45659	353.00082	1312.40063	-1053.70605	339.24457	1288.82190	329.61914	475.21402	0.71715	-125.37521	184.27757	56.87565	-1204.73853	584.11536	-6.00142	-528.38513	187.81653	22.33315
755	6.283	976.53052	369.22839	1387.95911	-154.80017	352.18680	1312.34033	-1055.45862	339.18845	1285.60950	317.14395	476.28931	0.65910	-98.67108	183.83505	57.51947	-1217.07715	585.31476	-6.09386	-516.81122	181.34871	19.52818
756	6.292	977.49701	370.46661	1386.05737	-156.92142	351.27881	1312.29578	-1056.91711	338.98251	1282.33398	304.69846	477.37979	0.58154	-72.02715	183.99191	57.86699	-1229.51465	586.55945	-5.98017	-508.25192	176.38815	16.21824
757	6.300	978.39941	371.70261	1384.24780	-158.78455	350.28809	1312.29065	-1058.10315	338.58603	1278.95276	292.21112	478.49731	0.55011	-45.57976	184.54494	58.08642	-1242.34985	587.59827	-5.70977	-502.92725	173.14644	12.07563
758	6.308	979.22626	372.92822	1382.57153	-160.36871	349.24228	1312.34033	-1059.05066	337.96136	1275.43103	279.65924	479.65482	0.61643	-19.31090	185.31351	58.37864	-1255.44141	588.41553	-5.49409	-501.18787	171.58609	7.14583
759	6.317	979.97186	374.12604	1381.06140	-161.66397	348.18225	1312.45093	-1059.80798	337.07721	1271.76550	267.04291	480.78381	0.74422	6.94142	186.22676	58.85611	-1268.41858	589.28198	-5.46686	-503.53610	171.40509	2.15223
760	6.325	980.64056	375.27753	1379.73718	-162.66676	347.14786	1312.62231	-1060.41650	335.92596	1268.00476	254.33876	481.84006	0.84292	33.41286	187.30881	59.49351	-1281.20361	590.33844	-5.51609	-510.22635	172.12671	-1.75277
761	6.333	981.24554	376.36536	1378.60681	-163.37700	346.16870	1312.85254	-1060.89612	334.52225	1264.25342	241.51302	482.86859	0.85719	60.30528	188.64076	60.17674	-1294.05212	591.40637	-5.48099	-520.61169	173.27399	-3.87299
762	6.342	981.80426	377.36942	1377.66919	-163.79654	345.26422	1313.13477	-1061.25366	332.89304	1260.66296	228.60510	483.92731	0.81185	87.68465	190.27669	60.82985	-1307.04150	592.33240	-5.37288	-533.14392	174.51302	-4.49469
763	6.350	982.32971	378.26895	1376.92188	-163.93063	344.44113	1313.45557	-1061.48438	331.10040	1257.41809	215.73129	485.03461	0.78745	115.45988	192.15039	61.47895	-1319.91199	593.25128	-5.29206	-546.29175	175.68250	-4.43100
764	6.358	982.82104	379.05310	1376.37146	-163.79266	343.68570	1313.79480	-1061.56042	329.25409	1254.71484	202.94427	486.14349	0.83373	143.47423	194.11058	62.17755	-1332.43750	594.37146	-5.25588	-559.28638	176.73145	-4.34824
765	6.367	983.26251	379.73196	1376.03149	-163.40491	342.96667	1314.12793	-1061.43872	327.47702	1252.72363	190.17929	487.13821	0.90390	171.62785	196.06659	62.90746	-1344.66162	595.67340	-5.15038	-572.00171	177.65485	-4.52518
766	6.375	983.62805	380.33087	1375.91577	-162.79506	342.25574	1314.42627	-1061.09143	325.87503	1251.55225	177.37711	487.93741	0.90389	199.88560	198.04218	63.57776	-1356.79333	596.89447	-4.75035	-584.54480	178.46664	-4.92001
767	6.383	983.88452	380.87164	1376.03638	-161.99709	341.54114	1314.66089	-1060.52747	324.53705	1251.22485	164.57504	488.58511	0.79567	228.20445	200.06531	64.09853	-1368.96143	597.74707	-3.78967	-597.04309	179.18764	-5.34349
768	6.392	983.99811	381.36530	1376.40417	-161.05392	340.82190	1314.80396	-1059.78479	323.55045	1251.68835	151.86533	489.17776	0.62549	256.56213	202.07312	64.43146	-1381.04858	598.15869	-2.07681	-609.54504	179.84097	-5.62817
769	6.400	983.94397	381.81445	1377.02637	-160.01404	340.10785	1314.82654	-1058.92725	323.01923	1252.84583	139.29962	489.75745	0.46927	285.03094	203.93684	64.57784	-1392.80591	598.29614	0.43641	-622.01514	180.45209	-5.73596
770	6.408	983.70917	382.21225	1377.90479	-158.92529	339.42755	1314.70313	-1058.05774	323.04916	1254.59790	126.83859	490.34760	0.38802	313.76337	205.49644	64.55206	-1404.09277	598.35516	3.70529	-634.41882	181.04012	-5.75694
771	6.417	983.28967	382.54535	1379.03625	-157.83263	338.81528	1314.42114	-1057.29626	323.70212	1256.86023	114.41794	490.99390	0.39951	342.90411	206.60991	64.37996	-1414.90088	598.36993	7.68312	-646.76685	181.60722	-5.79733
772	6.425	982.68689	382.80771	1380.41260	-156.78006	338.28558	1313.98389	-1056.71582	324.96362	1259.54199	102.03705	491.70578	0.44965	372.47925	207.25317	64.11783	-1425.21582	598.21075	12.33768	-659.08307	182.14374	-5.88643
773	6.433	981.90436	383.01208	1382.02625	-155.81065	337.82983	1313.40576	-1056.32471	326.71997	1262.51367	89.73767	492.44598	0.46307	402.35986	207.46449	63.90254	-1434.96497	597.72363	17.61693	-671.38013	182.64131	-5.98248
774	6.442	980.94214	383.17685	1383.87329	-154.96329	337.43497	1312.70642	-1056.09912	328.74524	1265.59888	77.51489	493.15601	0.42460	432.29248	207.20065	63.96425	-1444.05347	596.83722	23.42461	-683.66138	183.10846	-6.03059
775	6.450	979.79645	383.30215	1385.94580	-154.27419	337.10181	1311.90674	-1055.98035	330.77420	1268.61206	65.27975	493.77911	0.36741	461.87115	206.44598	64.47710	-1452.36572	595.57068	29.65731	-695.92444	183.59560	-6.01807
776	6.458	978.46918	383.37836	1388.21936	-153.77885	336.84399	1311.03259	-1055.85376	332.63763	1271.43652	52.92828	494.34177	0.32700	490.47174	205.37943	65.33912	-1459.68616	594.05011	36.30770	-708.17548	184.17026	-5.98089
777	6.467	976.97675	383.41077	1390.64990	-153.50420	336.66855	1310.11694	-1055.61292	334.29532	1274.07849	40.44382	494.95364	0.32215	517.23773	204.23428	66.10770	-1465.53540	592.49475	43.50487	-720.45435	184.83505	-5.95907
778	6.475	975.34595	383.41287	1393.18616	-153.46072	336.56299	1309.19446	-1055.24377	335.74283	1276.62195	27.90912	495.66931	0.33723	541.24957	203.07230	66.15073	-1469.00049	591.01636	51.32330	-732.81592	185.53450	-5.95950
779	6.483	973.60425	383.39063	1395.78821	-153.64252	336.50055	1308.29175	-1054.80627	336.93646	1279.13025	15.41592	496.43848	0.33682	561.93170	201.79196	64.93727	-1468.89575	589.45428	59.44390	-745.27783	186.25137	-5.95174
780	6.492	971.77399	383.34799	1398.43164	-154.02496	336.45319	1307.42578	-1054.36475	337.79608	1281.61621	2.95624	497.20462	0.30557	579.31421	200.28922	62.30621	-1464.45361	587.57660	67.07207	-757.81586	187.02322	-5.90108
781	6.500	969.86914	383.28668	1401.09912	-154.55994	336.39963	1306.60376	-1053.96387	338.25116	1284.07825	-9.57605	497.95654	0.24633	593.84454	198.58324	58.49866	-1456.01489	585.24066	73.26222	-770.40063	187.87520	-5.82555
782	6.508	967.89404	383.20053	1403.77380	-155.18155	336.31946	1305.82678	-1053.63403	338.30591	1286.52478	-22.24567	498.71329	0.16196	606.01538	196.79773	53.95309	-1444.89966	582.32434	77.44818	-783.03040	188.77461	-5.78206
783	6.517	965.84692	383.08499	1406.43713	-155.82043	336.18002	1305.09692	-1053.39526	338.06497	1288.97278	-35.00458	499.53638	0.06972	616.12091	194.99438	49.06240	-1432.51367	578.85425	79.89494	-795.71875	189.66393	-5.78621
784	6.525	963.72833	382.94629	1409.06641	-156.41112	335.93500	1304.42236	-1053.25085	337.67297	1291.44604	-47.80579	500.48474	0.00650	624.21112	193.06566	44.03152	-1419.57349	575.05127	81.50140	-808.46545	190.54099	-5.80488
785	6.533	961.55103	382.79941	1411.63489	-156.89081	335.54025	1303.81860	-1053.17725	337.23178	1293.96777	-60.68402	501.51770	-0.00166	630.21063	190.80705	38.92927	-1405.96899	571.03558	82.84415	-821.26685	191.45076	-5.80260
786	6.542	959.34009	382.65909	1414.11743	-157.19972	334.96829	1303.30212	-1053.12708	336.78735	1296.53931	-73.66095	502.52274	0.03342	634.02631	188.03470	33.87482	-1391.05261	566.66803	83.50392	-834.12622	192.40155	-5.75117
787	6.550	957.12421	382.52936	1416.49841	-157.28784	334.20377	1302.88501	-1053.04492	336.37057	1299.12183	-86.66559	503.45026	0.07403	635.51544	184.66306	29.09480	-1374.05054	561.81458	82.56709	-847.04437	193.36682	-5.65085
788	6.558	954.92950	382.40659	1418.76794	-157.12277	333.22888	1302.57117	-1052.88562	336.02118	1301.64563	-99.61627	504.35388	0.09813	634.43317	180.79068	24.77053	-1354.46582	556.70776	79.68090	-860.02722	194.34030	-5.55178
789	6.567	952.77960	382.29459	1420.91370	-156.69202	332.02527	1302.36218	-1052.63550	335.77420	1304.03821	-112.51819	505.27496	0.10690	630.51471	176.81145	20.91741	-1332.26477	551.79883	75.37731	-873.07910	195.32222	-5.49952
790	6.575	950.69977	382.20703	1422.91943	-155.99997	330.59039	1302.26172	-1052.31494	335.62857	1306.25256	-125.43848	506.15915	0.10627	623.69592	173.46475	17.52948	-1307.71021	547.21936	70.53465	-886.18567	196.28308	-5.47479
791	6.583	948.72119	382.15677	1424.76770	-155.06448	328.93750	1302.27490	-1051.94434	335.52609	1308.27686	-138.42731	506.95313	0.12387	614.27728	171.56340	14.79101	-1281.08386	542.67407	65.83893	-899.31702	197.18546	-5.41758
792	6.592	946.88428	382.15076	1426.43994	-153.91957	327.07861	1302.40527	-1051.50867	335.36224	1310.11768	-151.47235	507.71786	0.19748	602.83502	171.33447	12.93243	-1252.57251	537.92126	61.67348	-912.43225	198.03020	-5.29462
793	6.600	945.24103	382.19537	1427.91736	-152.62082	325.01617	1302.65479	-1050.96985	335.03647	1311.78308	-164.50116	508.57458	0.31487	590.07172	172.17964	11.90785	-1222.31287	533.15533	58.23718	-925.49670	198.86104	-5.13875
794	6.608	943.84869	382.29630	1429.18579	-151.24197	322.75409	1303.01929	-1050.31836	334.52264	1313.29333	-177.42218	509.57104	0.42725	576.73798	173.33714	11.43946	-1190.44775	528.74664	55.59496	-938.50537	199.71710	-5.01606
795	6.617	942.74927	382.44604	1430.23584	-149.86438	320.31638	1303.48584	-1049.60608	333.90237	1314.70020	-190.16370	510.64926	0.54188	563.41339	174.45049	11.29767	-1157.10767	524.70227	53.64973	-951.47107	200.59557	-4.94431
796	6.625	941.94952	382.62280	1431.05774	-148.57091	317.75577	1304.03784	-1048.92358	333.30890	1316.05774	-202.67334	511.73853	0.77518	550.29669	175.44754	11.33833	-1122.40991	520.74359	52.29699	-964.40344	201.49109	-4.87617
797	6.633	941.42529	382.81152	1431.64038	-147.44301	315.14471	1304.66321	-1048.34290	332.81158	1317.34912	-214.88745	512.84100	1.31322	537.32379	176.33704	11.39264	-1086.59180	516.80878	51.65121	-977.31396	202.42860	-4.76809
798	6.642	941.14093	383.01639	1431.97583	-146.55246	312.56256	1305.35669	-1047.89124	332.35211	1318.45447	-226.72522	513.99280	2.30265	524.42560	177.18463	11.30622	-1050.23486	513.04285	51.91407	-990.21704	203.40561	-4.62894
799	6.650	941.06250	383.24442	1432.06238	-145.95360	310.08569	1306.11194	-1047.58984	331.80969	1319.21326	-238.10132	515.18298	3.77018	511.60565	178.05125	11.05276	-1014.34363	509.49863	53.00249	-1003.10352	204.36981	-4.50894
800	6.658	941.16278	383.48993	1431.89917	-145.68150	307.77484	1306.91602	-1047.49597	331.12280	1319.51575	-248.92108	516.39197	5.68374	498.86407	178.90236	10.74103	-980.06348	506.16437	54.43272	-1015.93024	205.28658	-4.45391
801	6.667	941.42255	383.74634	1431.47803	-145.75308	305.67099	1307.75391	-1047.68103	330.32788	1319.33203	-259.05450	517.68646	8.10268	486.16357	179.65933	10.50033	-948.11316	503.04980	55.58629	-1028.65564	206.14859	-4.45031
802	6.675	941.83179	384.02271	1430.78650	-146.16930	303.81000	1308.61169	-1048.16724	329.51443	1318.69983	-268.26245	519.18866	11.25161	473.47363	180.34592	10.36167	-918.35626	500.08563	56.05349	-1041.27136	206.91026	-4.41026
803	6.683	942.39294	384.33383	1429.81421	-146.91739	302.22791	1309.47119	-1048.91443	328.78406	1317.71558	-276.07245	520.94775	15.39911	460.81049	181.05644	10.26215	-889.92773	497.19922	55.78061	-1053.79541	207.53049	-4.24715
804	6.692	943.11951	384.67471	1428.55237	-147.97145	300.94577	1310.30872	-1049.90002	328.22217	1316.50012	-281.76959	522.89899	20.60273	448.21771	181.81445	10.14498	-861.83984	494.60361	55.00182	-1066.26611	208.09402	-3.98174
805	6.700	944.02496	385.01233	1426.99231	-149.29480	299.96140	1311.09924	-1051.17139	327.85120	1315.12842	-284.70306	524.95972	26.67391	435.71625	182.58455	10.01653	-833.51892	492.63934	53.97582	-1078.73901	208.73550	-3.72215
806	6.708	945.11102	385.31085	1425.12561	-150.84889	299.25513	1311.82190	-1052.77539	327.60193	1313.58862	-284.62354	527.13068	33.53876	423.27252	183.34421	9.91009	-804.89709	491.34680	52.78998	-1091.23914	209.46626	-3.54187
807	6.717	946.36719	385.56097	1422.94861	-152.60271	298.79269	1312.46436	-1054.69580	327.36172	1311.81494	-281.44849	529.52899	41.55951	410.81378	184.09386	9.82232	-776.19507	490.54871	51.48461	-1103.72729	210.22124	-3.43479
808	6.725	947.78052	385.77481	1420.46973	-154.53214	298.52881	1313.02515	-1056.88025	327.04935	1309.73145	-274.77924	532.40356	51.29698	398.29608	184.85516	9.71474	-747.71851	490.09009	50.15322	-1116.15747	210.98376	-3.36738
809	6.733	949.33899	385.96082	1417.71191	-156.61499	298.41858	1313.51025	-1059.27319	326.63214	1307.26892	-264.10626	536.00745	62.75772	385.75647	185.64761	9.56741	-719.77606	489.76233	48.78936	-1128.56323	211.77115	-3.32695
810	6.742	951.02655	386.11591	1414.70752	-158.83305	298.42804	1313.92468	-1061.83362	326.11127	1304.40320	-249.52747	540.24542	74.85434	373.26495	186.44084	9.39818	-692.67474	489.25668	47.19095	-1141.02734	212.57642	-3.30727
811	6.750	952.82019	386.22922	1411.49316	-161.17444	298.53586	1314.26721	-1064.54138	325.53711	1301.19739	-231.96570	544.55627	85.83717	360.83636	187.17401	9.24349	-666.74841	488.41016	45.12534	-1153.57153	213.37468	-3.28277
812	6.758	954.69458	386.28882	1408.10669	-163.62805	298.72998	1314.52759	-1067.36792	325.03006	1297.78723	-212.64838	548.29401	94.39941	348.41876	187.85321	9.13131	-642.34033	487.42477	42.53279	-1166.15552	214.16968	-3.23891
813	6.767	956.62933	386.29553	1404.58533	-166.17888	299.00150	1314.69226	-1070.23792	324.74539	1294.31494	-192.45691	551.10669	100.34691	335.95850	188.56633	9.06022	-619.72955	486.60172	39.48279	-1178.75830	214.98459	-3.19590
814	6.775	958.61041	386.26547	1400.96716	-168.80795	299.33783	1314.75659	-1073.04651	324.78986	1290.88367	-171.70062	552.94299	104.34900	323.46918	189.36021	9.00435	-599.12659	485.90149	36.02254	-1191.40149	215.81595	-3.17830
815	6.783	960.62451	386.21649	1397.29285	-171.49142	299.72632	1314.72961	-1075.68225	325.11182	1287.56018	-150.34979	553.84998	107.27733	311.01617	190.16641	8.94495	-580.71295	485.01926	32.18765	-1204.10669	216.64456	-3.17856
816	6.792	962.65759	386.16003	1393.60474	-174.19537	300.15637	1314.63477	-1078.02258	325.46863	1284.36194	-128.36432	553.82684	109.74918	298.60730	190.89346	8.89659	-564.61133	483.80667	28.06363	-1216.85608	217.46167	-3.15625
817	6.800	964.69739	386.10956	1389.94177	-176.86615	300.60889	1314.50439	-1079.99829	325.62756	1281.22449	-105.83307	552.85925	112.04752	286.14374	191.53802	8.89027	-550.89270	482.38156	23.70780	-1229.61218	218.26566	-3.08676
818	6.808	966.73584	386.08932	1386.33765	-179.42575	301.05603	1314.37292	-1081.67676	325.57977	1278.04492	-82.92535	550.98730	114.23170	273.51813	192.17374	8.92985	-539.71265	480.89374	19.05898	-1242.37085	219.05940	-3.00429
819	6.817	968.76770	386.12537	1382.82483	-181.78285	301.47729	1314.26782	-1083.19238	325.46951	1274.78003	-59.79523	548.24451	116.22377	260.73584	192.88332	8.98216	-531.38361	479.36148	14.03139	-1255.16016	219.84897	-2.96674
820	6.825	970.78369	386.22949	1379.43750	-183.85104	301.86105	1314.20959	-1084.59082	325.42654	1271.46960	-36.53253	544.61456	117.87234	247.90331	193.69662	9.01507	-526.24194	477.69214	8.74203	-1268.00146	220.63847	-2.98690
821	6.833	972.76910	386.39709	1376.20801	-185.55995	302.19275	1314.21521	-1085.77185	325.51260	1268.14758	-13.16516	540.11444	119.05206	235.10268	194.57883	9.02400	-524.47235	475.80649	3.68639	-1280.89661	221.43234	-3.02633
822	6.842	974.71204	386.61749	1373.16284	-186.86345	302.45825	1314.29651	-1086.57275	325.73224	1264.77222	10.31793	534.85449	119.73778	222.32140	195.48074	9.02102	-526.02637	473.81485	-0.38956	-1293.82666	222.24425	-3.04392
823	6.850	976.60797	386.88092	1370.32605	-187.74437	302.65790	1314.45300	-1086.89246	326.06232	1261.27051	33.95120	529.00000	119.99663	209.49654	196.34610	9.01548	-530.64880	472.05719	-3.01183	-1306.75806	223.07498	-3.02384
824	6.858	978.45282	387.17911	1367.72180	-188.21127	302.80768	1314.67175	-1086.74194	326.47940	1257.64514	57.78491	522.71912	119.91452	196.58592	197.12024	8.99847	-538.04956	470.89227	-4.36268	-1319.66675	223.88257	-2.97988
825	6.867	980.23474	387.50162	1365.37109	-188.29422	302.93152	1314.93323	-1086.22400	326.97977	1254.04260	81.86807	516.17371	119.52660	183.61504	197.81421	8.95356	-547.96002	470.45667	-5.01063	-1332.55493	224.61931	-2.94942
826	6.875	981.93250	387.83133	1363.29138	-188.04248	303.05231	1315.21716	-1085.47571	327.59079	1250.72070	106.24097	509.51923	118.82363	170.66643	198.47922	8.89133	-559.83362	470.64130	-5.39093	-1345.42493	225.27838	-2.94965
827	6.883	983.51813	388.14673	1361.50208	-187.51718	303.17963	1315.50452	-1084.60535	328.33231	1247.93921	130.95313	502.85889	117.77083	157.79399	199.13516	8.84880	-572.73749	471.24100	-5.65380	-1358.23450	225.88257	-2.93818
828	6.892	984.95728	388.43665	1360.02124	-186.77670	303.30005	1315.77588	-1083.66797	329.13989	1245.86475	156.06238	496.18164	116.27380	144.96373	199.79562	8.85016	-585.83429	472.07446	-5.83445	-1370.89929	226.47113	-2.84825
829	6.900	986.21112	388.71106	1358.86292	-185.86287	303.38525	1316.00989	-1082.68726	329.80762	1244.53064	181.59058	489.39987	114.21088	132.10915	200.48291	8.89220	-598.78467	473.00815	-5.99545	-1383.33020	227.10168	-2.64674
830	6.908	987.24316	388.99060	1358.04224	-184.80038	303.41855	1316.17615	-1081.69336	330.01865	1243.85657	207.49683	482.48361	111.54950	119.22990	201.19777	8.95487	-611.56958	473.97046	-6.21879	-1395.44409	227.80820	-2.31188
831	6.917	988.02466	389.28738	1357.57764	-183.61034	303.41318	1316.22852	-1080.74133	329.52780	1243.73975	233.70326	475.54248	108.38324	106.40919	201.96614	8.99898	-624.19617	474.96573	-6.53403	-1407.16602	228.55878	-1.77046
832	6.925	988.53894	389.60297	1357.48608	-182.32327	303.39911	1316.11401	-1079.88379	328.32410	1244.14075	260.14059	468.76724	104.85423	93.72514	202.86702	8.99537	-636.67200	476.04898	-6.87296	-1418.44739	229.30609	-0.90925
833	6.933	988.78143	389.93893	1357.77734	-180.98106	303.39771	1315.79187	-1079.13635	326.54431	1245.05652	286.79956	462.32953	101.05981	81.18742	203.96307	8.94764	-649.04401	477.27359	-7.12696	-1429.25476	230.04320	0.35681
834	6.942	988.75256	390.29453	1358.45020	-179.63165	303.41217	1315.24402	-1078.47949	324.26865	1246.43604	313.76251	456.35748	97.02673	68.76509	205.24930	8.85011	-661.36975	478.61188	-7.26048	-1439.54163	230.78967	2.04200
835	6.950	988.44891	390.65491	1359.49243	-178.32397	303.42673	1314.47668	-1077.88123	321.46637	1248.15515	341.15710	450.94495	92.77452	56.40977	206.62169	8.70743	-673.69116	479.95404	-7.32283	-1449.26086	231.57967	4.09088
836	6.958	987.85846	390.98718	1360.88782	-177.10225	303.41431	1313.51587	-1077.31982	318.15015	1250.07776	369.05222	446.15198	88.39536	44.06288	207.92003	8.57604	-686.00562	481.23880	-7.38163	-1458.42065	232.45062	6.41182
837	6.967	986.96783	391.25049	1362.62036	-176.00052	303.35553	1312.39978	-1076.78467	314.51385	1252.13110	397.39209	441.99121	84.04558	31.68102	209.07901	8.48877	-698.28528	482.47870	-7.47698	-1467.10815	233.41594	8.90377
838	6.975	985.77423	391.41788	1364.66919	-175.04288	303.24750	1311.16968	-1076.25244	310.85046	1254.31335	425.97012	438.38663	79.85975	19.25441	210.16672	8.41141	-710.53101	483.67126	-7.60374	-1475.33057	234.42996	11.46051
839	6.983	984.28906	391.48779	1367.00073	-174.24762	303.09357	1309.86475	-1075.67725	307.40979	1256.65161	454.36240	435.18030	75.88066	6.82430	211.28610	8.30578	-722.76147	484.82013	-7.71988	-1482.72876	235.36559	13.98281
840	6.992	982.53461	391.47867	1369.56812	-173.62787	302.89896	1308.51978	-1075.01672	304.36835	1259.16541	481.87506	432.21243	72.01086	-5.55257	212.48651	8.17727	-735.01221	485.94653	-7.78867	-1488.56702	236.14247	16.36398
841	7.000	980.54108	391.42041	1372.32056	-173.18912	302.68240	1307.16235	-1074.25061	301.83917	1261.85168	507.63397	429.40485	67.99895	-17.89035	213.71210	8.07205	-747.34039	487.02454	-7.82674	-1492.11914	236.94502	18.48598
842	7.008	978.34265	391.33673	1375.21094	-172.92871	302.47958	1305.80896	-1073.37866	299.86716	1264.68689	530.81384	426.80957	63.53728	-30.26881	214.85480	8.01860	-759.76135	488.01361	-7.87981	-1492.99329	238.22446	20.34243
843	7.017	975.97308	391.22821	1378.19666	-172.83449	302.32809	1304.46899	-1072.42188	298.43976	1267.63452	550.93457	424.55353	58.41072	-42.73756	215.87970	7.97173	-772.24030	488.92078	-7.94561	-1491.06335	240.44147	22.15869
844	7.025	973.46259	391.08469	1381.24036	-172.88185	302.25287	1303.15222	-1071.42883	297.51477	1270.64905	568.09393	422.72101	52.57742	-55.28133	216.85396	7.87071	-784.75647	489.79321	-7.97584	-1486.21069	243.73532	24.29748
845	7.033	970.83685	390.90692	1384.30933	-173.03384	302.26526	1301.87573	-1070.46326	297.02441	1273.68298	582.87982	421.34317	46.18647	-67.87958	217.84554	7.73629	-797.31171	490.70236	-7.94821	-1478.21289	247.70160	26.99313
846	7.042	968.11865	390.70560	1387.37256	-173.24167	302.37048	1300.66174	-1069.57251	296.85419	1276.70154	595.90070	420.42407	39.55297	-80.53987	218.83458	7.64703	-809.92432	491.69763	-7.87231	-1466.81909	251.54037	30.05448
847	7.050	965.32898	390.48669	1390.39758	-173.44241	302.57245	1299.53601	-1068.77319	296.85886	1279.68738	607.31512	419.87201	33.05839	-93.26341	219.77577	7.63326	-822.64124	492.73828	-7.74527	-1451.84119	254.61864	32.71065
848	7.058	962.48859	390.25095	1393.35083	-173.55856	302.87634	1298.52881	-1068.06982	296.91998	1282.63293	616.74640	419.47339	26.98222	-106.03123	220.68274	7.65456	-835.49915	493.63605	-7.58909	-1433.18201	256.91797	33.91210
849	7.067	959.62097	390.00787	1396.19897	-173.50604	303.29446	1297.67285	-1067.47107	296.98007	1285.53284	623.58551	419.05505	21.39880	-118.82864	221.60486	7.66748	-848.45587	494.10318	-7.52459	-1410.83765	258.86755	33.04232
850	7.075	956.75684	389.77597	1398.91028	-173.20645	303.84940	1296.99817	-1066.98169	297.03448	1288.38062	627.36890	418.69464	16.28773	-131.65556	222.59531	7.65620	-861.40027	494.20291	-7.63076	-1384.92615	260.81653	30.37978
851	7.083	953.93805	389.56113	1401.45532	-172.59566	304.56738	1296.52649	-1066.58936	297.10724	1291.16431	627.91223	418.64050	11.72851	-144.51543	223.66228	7.62450	-874.26678	494.64236	-7.72573	-1355.72131	262.73892	26.89809
852	7.092	951.21637	389.34943	1403.80933	-171.62918	305.46631	1296.26697	-1066.25098	297.22922	1293.87097	625.24426	418.98584	7.95276	-157.39194	224.72850	7.59295	-887.10864	495.92795	-7.58619	-1323.64917	264.35251	23.71471
853	7.100	948.64685	389.12598	1405.95361	-170.28644	306.54791	1296.20984	-1065.89111	297.41983	1296.48950	619.62207	419.55057	5.22568	-170.24455	225.70433	7.57456	-900.04041	497.54065	-7.31821	-1289.25269	265.42361	21.61892
854	7.108	946.27832	388.88782	1407.87891	-168.57353	307.79752	1296.32947	-1065.41187	297.66629	1298.99988	611.55414	420.08807	3.61858	-183.04814	226.53754	7.56354	-913.11523	498.43158	-7.29320	-1253.12732	265.95563	20.85854
855	7.117	944.14972	388.64069	1409.58337	-166.52472	309.18738	1296.59717	-1064.72034	297.92096	1301.36572	601.54633	420.55383	2.89736	-195.81355	227.20078	7.54893	-926.25592	497.96625	-7.80586	-1215.84326	266.12527	21.21723
856	7.125	942.29718	388.39575	1411.06873	-164.20255	310.68118	1296.99243	-1063.76819	298.13275	1303.54736	589.92651	421.13568	2.67469	-208.52196	227.72002	7.51727	-939.35938	496.59579	-8.70369	-1177.91895	266.10953	22.26386
857	7.133	940.76257	388.16553	1412.33276	-161.69504	312.23672	1297.50635	-1062.57336	298.28873	1305.52100	577.12244	421.97485	2.61373	-221.05794	228.13275	7.48151	-952.42218	495.68979	-9.39534	-1139.86011	265.99515	23.61980
858	7.142	939.59119	387.95258	1413.36499	-159.11203	313.80743	1298.13977	-1061.20276	298.42709	1307.28687	563.78479	422.97601	2.53151	-233.26262	228.39665	7.50769	-965.49133	496.38879	-9.38215	-1102.16968	265.77057	25.18170
859	7.150	938.81586	387.75000	1414.15088	-156.58405	315.34021	1298.89880	-1059.74121	298.60052	1308.86365	550.44446	423.96564	2.38610	-245.03951	228.43155	7.68658	-978.57764	498.75095	-8.65427	-1065.28796	265.37671	27.11835
860	7.158	938.44342	387.55310	1414.68091	-154.25754	316.77679	1299.78979	-1058.27588	298.83719	1310.26880	537.29852	424.90878	2.18568	-256.36804	228.22241	8.10217	-991.63861	501.80310	-7.64891	-1029.56396	264.81906	29.53884
861	7.167	938.45306	387.36060	1414.95251	-152.27646	318.06241	1300.81128	-1056.89246	299.16251	1311.50354	524.32343	425.91037	1.95447	-267.23688	227.83473	8.81279	-1004.61304	504.37073	-6.87870	-995.24146	264.19342	32.21622
862	7.175	938.80511	387.17200	1414.96851	-150.75795	319.15533	1301.94482	-1055.67700	299.62601	1312.55029	511.43390	427.03348	1.73120	-277.55920	227.36293	9.83015	-1017.49835	506.02972	-6.52180	-962.34479	263.53021	34.71809
863	7.183	939.45190	386.98825	1414.73792	-149.77863	320.03864	1303.14746	-1054.72302	300.26611	1313.37891	498.58084	428.20386	1.53786	-287.09131	226.87872	11.14935	-1030.37195	507.06296	-6.44122	-930.57739	262.66605	36.71381
864	7.192	940.34863	386.80780	1414.27185	-149.37360	320.72748	1304.35327	-1054.12573	301.06519	1313.95483	485.77313	429.33087	1.38236	-295.40594	226.40790	12.80777	-1043.30127	507.82721	-6.46062	-899.42920	261.32642	38.12133
865	7.200	941.45984	386.62302	1413.57532	-149.54095	321.26028	1305.48340	-1053.95667	301.95404	1314.23962	473.02158	430.39713	1.27598	-301.98236	225.94643	14.83490	-1056.25244	508.53772	-6.47225	-868.41833	259.28165	39.07665
866	7.208	942.75732	386.41730	1412.64648	-150.24699	321.67520	1306.46338	-1054.24036	302.84561	1314.19165	460.30743	431.40277	1.22149	-306.41425	225.43805	17.16405	-1069.11768	509.32779	-6.42081	-837.28033	256.39322	39.80799
867	7.217	944.21661	386.16046	1411.47839	-151.43352	321.98688	1307.24023	-1054.96118	303.67010	1313.77429	447.61688	432.34473	1.20410	-308.58844	224.61925	19.81744	-1081.83057	510.22821	-6.30872	-806.04858	252.58163	40.47174
868	7.225	945.81445	385.81946	1410.05884	-153.02689	322.18951	1307.79529	-1056.09277	304.40714	1312.96509	434.96320	433.27014	1.19960	-308.46240	222.96797	23.28758	-1094.41553	511.17676	-6.20800	-775.02917	247.80743	41.05591
869	7.233	947.52594	385.37927	1408.37305	-154.94525	322.28400	1308.14526	-1057.60815	305.08084	1311.75952	422.37167	434.24634	1.16813	-305.45251	220.06354	28.34401	-1106.92566	512.15216	-6.20790	-744.67334	242.07385	41.41118
870	7.242	949.32434	384.84607	1406.41333	-157.10825	322.28918	1308.33289	-1059.46899	305.71213	1310.17249	409.85461	435.26871	1.04824	-298.33765	216.02112	34.97018	-1119.41516	513.24902	-6.32737	-715.41095	235.41837	41.35223
871	7.250	951.18420	384.23773	1404.18640	-159.44778	322.22589	1308.41089	-1061.62317	306.29462	1308.23840	397.38815	436.27859	0.81572	-286.16125	211.44363	41.76158	-1131.96484	514.52667	-6.51383	-687.54065	227.87634	40.75359
872	7.258	953.08289	383.58405	1401.71289	-161.91240	322.10287	1308.42725	-1064.00439	306.81677	1306.01013	384.92731	437.24988	0.54033	-269.05096	206.92256	46.96613	-1144.56726	515.85645	-6.67183	-661.21381	219.46707	39.60106
873	7.267	954.99945	382.92426	1399.01917	-164.45892	321.92523	1308.41614	-1066.51941	307.28552	1303.55298	372.45456	438.21887	0.32873	-248.01616	202.56506	50.00253	-1157.04773	517.05005	-6.67243	-636.48932	210.23595	37.98809
874	7.275	956.91693	382.29163	1396.13440	-167.03488	321.71301	1308.39636	-1069.05139	307.72275	1300.93506	359.98495	439.23715	0.22453	-224.28673	198.04892	51.62595	-1169.34473	518.07294	-6.49194	-613.43799	200.30933	36.07024
875	7.283	958.82703	381.70398	1393.09314	-169.57498	321.49579	1308.37378	-1071.48438	308.14349	1298.21741	347.53760	440.31015	0.19795	-198.92532	193.17532	52.85086	-1181.69971	519.01044	-6.29730	-592.23413	189.90878	34.00404
876	7.292	960.72681	381.16049	1389.93384	-172.01895	321.28195	1308.34827	-1073.72095	308.54504	1295.43896	335.12457	441.40857	0.21366	-172.71011	188.22806	54.07757	-1194.33984	519.89441	-6.24611	-573.16943	179.32379	31.90169
877	7.300	962.61145	380.64371	1386.69446	-174.32254	321.05170	1308.31995	-1075.68445	308.91815	1292.61121	322.73737	442.51181	0.26059	-146.13152	183.74030	55.15139	-1207.18787	520.74030	-6.32549	-556.59985	168.92690	29.78831
878	7.308	964.47412	380.13263	1383.41016	-176.45306	320.78253	1308.29150	-1077.33118	309.25681	1289.72705	310.34302	443.59222	0.31804	-119.47844	180.07196	55.87857	-1220.01001	521.67194	-6.42622	-542.85498	159.21313	27.55177
879	7.317	966.31012	379.61118	1380.11646	-178.38799	320.46414	1308.27026	-1078.67456	309.53818	1286.76428	297.91089	444.58856	0.35160	-92.93056	177.23285	56.34324	-1232.69714	522.75568	-6.47006	-532.16510	150.73790	24.93058
880	7.325	968.11737	379.06659	1376.84900	-180.11798	320.09390	1308.26819	-1079.78149	309.69788	1283.68311	285.43121	445.48346	0.36465	-66.54752	174.92714	56.88089	-1245.32959	523.85840	-6.47032	-524.65826	143.99738	21.55716
881	7.333	969.89490	378.49423	1373.64136	-181.64417	319.67792	1308.30042	-1080.73242	309.64828	1280.43750	272.89847	446.37292	0.41169	-40.22810	172.75241	57.84454	-1258.00879	524.87634	-6.47210	-520.39600	139.32310	17.08218
882	7.342	971.64197	377.89844	1370.52625	-182.96994	319.23468	1308.38110	-1081.58069	309.32813	1277.00208	260.28613	447.34381	0.52538	-13.75302	170.47716	59.35971	-1270.72412	525.86432	-6.47256	-519.41797	136.75879	11.45353
883	7.350	973.35767	377.28131	1367.54053	-184.09354	318.78665	1308.52185	-1082.33032	308.73224	1273.40198	247.56093	448.34790	0.65221	13.09468	168.18326	61.25988	-1283.42053	526.86133	-6.45388	-521.81677	135.97516	5.31470
884	7.358	975.04242	376.64114	1364.72180	-184.99841	318.35486	1308.72986	-1082.94116	307.89801	1269.72009	234.72093	449.29892	0.70490	40.39445	166.18924	63.22952	-1296.11865	527.80054	-6.43829	-527.74072	136.34453	0.01905
885	7.367	976.69830	375.97882	1362.10449	-185.64584	317.96744	1309.00073	-1083.35938	306.87357	1266.07642	221.81091	450.19568	0.66303	68.06252	164.80263	65.01482	-1308.90283	528.64246	-6.45423	-537.06250	137.21663	-3.27753
886	7.375	978.32465	375.29279	1359.71912	-185.98975	317.65726	1309.31274	-1083.53699	305.70673	1262.61267	208.91238	451.08862	0.57996	95.95464	164.08005	66.53355	-1321.79810	529.48859	-6.47285	-548.92590	138.21202	-4.56433
887	7.383	979.91327	374.57501	1357.59241	-186.00578	317.44379	1309.63135	-1083.43237	304.44550	1259.48792	196.10468	451.99554	0.50005	123.95409	163.84547	67.81874	-1334.71826	530.46002	-6.43993	-561.97137	139.23248	-4.70705
888	7.392	981.44788	373.82123	1355.74536	-185.70201	317.32516	1309.91956	-1083.02051	303.13620	1256.85901	183.41745	452.86716	0.39535	152.01170	163.92880	68.87877	-1347.55042	531.52551	-6.35765	-575.15417	140.24390	-4.57033
889	7.400	982.90631	373.04019	1354.19910	-185.10843	317.27899	1310.14758	-1082.30688	301.82938	1254.85657	170.78860	453.66376	0.23764	180.16982	164.30670	69.63399	-1360.22925	532.53632	-6.28255	-588.10193	141.17706	-4.60902
890	7.408	984.25848	372.24719	1352.97607	-184.26694	317.25775	1310.29346	-1081.32886	300.57550	1253.56848	158.06644	454.45303	0.10569	208.53117	164.98186	70.00073	-1372.73877	533.39917	-6.22164	-600.83960	141.99886	-4.88647
891	7.417	985.46613	371.45007	1352.09534	-183.22604	317.19995	1310.34082	-1080.15051	299.42154	1253.02344	145.16479	455.31238	0.08049	237.20665	165.84387	69.97469	-1385.09485	534.16187	-5.98387	-613.48328	142.74017	-5.24929
892	7.425	986.49274	370.64838	1351.56836	-182.03229	317.06329	1310.27856	-1078.85303	298.45807	1253.18542	132.17691	456.21286	0.13113	266.29504	166.72423	69.59555	-1397.30322	534.90137	-5.17836	-626.09937	143.43869	-5.53918
893	7.433	987.30957	369.84503	1351.40393	-180.72510	316.84186	1310.09875	-1077.51538	297.85590	1253.97119	119.24283	457.10532	0.23713	295.83173	167.50000	68.90067	-1409.28064	535.59100	-3.50008	-638.67273	144.10420	-5.70122
894	7.442	987.89386	369.04358	1351.60974	-179.34003	316.55875	1309.79443	-1076.19922	297.79364	1255.27026	106.45026	457.94357	0.40737	325.74445	168.13748	67.96000	-1420.84448	536.11395	-0.96936	-651.17072	144.72818	-5.77486
895	7.450	988.23022	368.23901	1352.18591	-177.91254	316.25836	1309.36072	-1074.94189	298.35510	1256.96545	93.87018	458.62949	0.54352	355.92566	168.67593	66.93027	-1431.89990	536.35028	2.25351	-663.60974	145.30376	-5.83702
896	7.458	988.31372	367.42914	1353.12146	-176.47952	315.99707	1308.80176	-1073.76453	299.52045	1258.96851	81.48642	459.13901	0.53183	386.29901	169.11278	66.04076	-1442.57715	536.21924	6.16460	-676.03528	145.84352	-5.93535
897	7.467	988.15216	366.62524	1354.39575	-175.08478	315.82101	1308.13684	-1072.70532	301.20621	1261.23853	69.14563	459.60895	0.40891	416.75970	169.31979	65.52939	-1453.03247	535.67316	10.87905	-688.46631	146.37717	-6.04856
898	7.475	987.76465	365.84113	1355.98096	-173.78149	315.74768	1307.39502	-1071.82520	303.29056	1263.74988	56.71356	460.17044	0.27845	447.07147	169.15929	65.56709	-1463.18164	534.71887	16.42376	-700.89545	146.92813	-6.12014
899	7.483	987.17499	365.08209	1357.84180	-172.62285	315.76437	1306.60400	-1071.15833	305.63989	1266.44812	44.19116	460.81683	0.17530	476.77948	168.64627	66.12901	-1472.70264	533.42786	22.68279	-713.33044	147.50104	-6.11935
900	7.492	986.40747	364.34625	1359.93567	-171.64886	315.83786	1305.78967	-1070.68054	308.12048	1269.24487	31.64389	461.48077	0.07816	505.18982	167.90265	66.88393	-1481.19739	531.86499	29.51372	-725.80115	148.09924	-6.06245
901	7.500	985.48334	363.62610	1362.22021	-170.88123	315.93115	1304.97937	-1070.32813	310.58490	1272.04871	19.09760	462.13272	-0.02801	531.50555	166.97388	67.26656	-1488.23340	530.07275	36.88691	-738.32446	148.75121	-6.00931
902	7.508	984.41699	362.90997	1364.66162	-170.32391	316.01828	1304.19788	-1070.02246	312.88184	1274.79626	6.52460	462.79294	-0.12973	555.08319	165.80812	66.71041	-1493.13892	528.15436	44.91460	-750.89014	149.48016	-6.01810
903	7.517	983.21741	362.18640	1367.23621	-169.95973	316.08521	1303.46313	-1069.68567	314.88846	1277.45837	-6.08289	463.50266	-0.20660	575.66864	164.40681	64.90306	-1494.79797	526.21130	53.62149	-763.47754	150.24734	-6.06978
904	7.525	981.89545	361.44803	1369.92322	-169.74496	316.12073	1302.78723	-1069.26501	316.51544	1280.03503	-18.68616	464.27191	-0.26242	593.44745	162.85294	61.92583	-1492.04480	524.10645	62.48531	-776.06567	150.98981	-6.07951
905	7.533	980.46838	360.69244	1372.69800	-169.61514	316.11023	1302.17480	-1068.75586	317.70123	1282.54895	-31.26831	465.07159	-0.31783	608.81873	161.20798	58.13913	-1484.59912	521.51904	70.35914	-788.63013	151.71440	-6.00411
906	7.542	978.95447	359.91891	1375.53040	-169.50122	316.03064	1301.61987	-1068.19214	318.43170	1285.03748	-43.86145	465.89642	-0.37414	622.09631	159.49149	53.89394	-1473.44263	518.32990	76.19417	-801.16125	152.49644	-5.88873
907	7.550	977.36493	359.12378	1378.38782	-169.33871	315.84274	1301.10730	-1067.59985	318.76050	1287.54041	-56.50555	466.76459	-0.41429	633.40405	157.73215	49.37632	-1460.11768	514.69708	79.83335	-813.70496	153.37283	-5.79962
908	7.558	975.70642	358.30530	1381.23669	-169.06807	315.49213	1300.62378	-1066.96594	318.79272	1290.08923	-69.21161	467.65103	-0.43955	642.67865	155.94043	44.70292	-1445.72607	510.80664	82.02664	-826.33936	154.28922	-5.75908
909	7.567	973.99023	357.47763	1384.04016	-168.63672	314.92834	1300.17212	-1066.25208	318.63342	1292.70056	-81.96265	468.50888	-0.46423	649.66608	154.00156	40.06252	-1430.45215	506.71481	83.62975	-839.09497	155.18900	-5.74376
910	7.575	972.23627	356.66904	1386.76208	-168.00470	314.12167	1299.77258	-1065.43140	318.35159	1295.37573	-94.75330	469.34308	-0.48108	654.03009	151.71242	35.70173	-1413.74121	502.34943	84.65459	-851.94336	156.08379	-5.71980
911	7.583	970.47046	355.90588	1389.37231	-167.14880	313.05856	1299.44543	-1064.52759	318.00378	1298.10547	-107.60291	470.20837	-0.46695	655.52350	149.00845	31.75329	-1394.82520	497.76520	84.25847	-864.84619	156.98869	-5.67266
912	7.592	968.72180	355.20456	1391.84399	-166.06146	311.73398	1299.19519	-1063.62842	317.67749	1300.87988	-120.51685	471.15253	-0.41635	654.04828	146.06818	28.06593	-1373.22681	493.28961	81.74702	-877.78351	157.88515	-5.60441
913	7.600	967.02350	354.56821	1394.15247	-164.74475	310.15631	1299.01306	-1062.84167	317.48343	1303.70117	-133.46051	472.15701	-0.34832	649.70190	143.27570	24.28905	-1348.93628	489.12738	77.31614	-890.75952	158.78822	-5.52573
914	7.608	965.41284	353.98853	1396.27795	-163.20625	308.34927	1298.89026	-1062.21582	317.49826	1306.58337	-146.38916	473.13004	-0.28289	642.88916	141.22873	20.30702	-1322.22070	485.11279	71.82055	-903.78284	159.74405	-5.45022
915	7.617	963.92926	353.45966	1398.20325	-161.46066	306.35208	1298.82813	-1061.69836	317.71594	1309.51990	-159.29761	473.99789	-0.22829	634.24652	140.48967	16.58134	-1293.36255	481.02649	66.13223	-916.84497	160.74023	-5.37337
916	7.625	962.61121	352.98425	1399.90991	-159.53348	304.21869	1298.83728	-1061.15930	318.04333	1312.43860	-172.21320	474.80542	-0.17912	624.27240	141.06091	13.81007	-1262.56030	476.83453	60.79994	-929.92859	161.71213	-5.27073
917	7.633	961.49451	352.55899	1401.38159	-157.46368	302.00470	1298.93201	-1060.44678	318.33148	1315.18164	-185.13470	475.69473	-0.11947	613.12408	142.33722	12.23889	-1229.94666	472.66394	56.08676	-943.01599	162.63547	-5.12466
918	7.642	960.61426	352.17645	1402.60474	-155.30560	299.75281	1299.12549	-1059.43542	318.41837	1317.53125	-197.99176	476.76080	-0.04372	600.89996	143.67584	11.54342	-1195.63354	468.71829	52.08805	-956.08801	163.53902	-4.94073
919	7.650	960.00360	351.84695	1403.56311	-153.13220	297.49283	1299.42371	-1058.06030	318.17233	1319.27100	-210.66797	477.97223	0.06884	587.94110	144.82248	11.28654	-1159.75195	465.13150	48.82542	-969.11047	164.43811	-4.74331
920	7.658	959.68695	351.59183	1404.23608	-151.03670	295.24857	1299.82666	-1056.34521	317.53308	1320.26245	-223.04803	479.26196	0.33199	574.72675	145.82515	11.21103	-1122.48730	461.90359	46.36753	-982.02527	165.29919	-4.54997
921	7.667	959.67273	351.41333	1404.60474	-149.12222	293.04355	1300.33423	-1054.42090	316.54163	1320.51245	-235.03644	480.61090	0.93810	561.59906	146.76688	11.17765	-1084.14856	458.92383	44.85012	-994.79840	166.09033	-4.35471
922	7.675	959.95184	351.28735	1404.65601	-147.48145	290.90784	1300.94897	-1052.51550	315.33792	1320.18872	-246.56281	482.04617	2.02252	548.64868	147.64018	11.09017	-1045.35449	456.10150	44.36243	-1007.50238	166.87968	-4.17542
923	7.683	960.50098	351.18298	1404.38196	-146.18237	288.88470	1301.67102	-1050.88818	314.09903	1319.54089	-257.57971	483.61081	3.56556	535.81769	148.40741	10.90787	-1007.17639	453.54840	44.78224	-1020.28809	167.78900	-4.07974
924	7.692	961.28906	351.08325	1403.78052	-145.26718	287.02869	1302.48877	-1049.73303	312.94888	1318.76514	-268.03021	485.28265	5.45629	523.05072	149.11227	10.65170	-970.85767	451.36707	45.59072	-1033.19592	168.78513	-4.08835
925	7.700	962.28986	350.99185	1402.85339	-144.75764	285.39377	1303.37732	-1049.13757	311.93408	1317.94250	-277.80194	486.97101	7.67488	510.33539	149.84485	10.40223	-937.15057	449.39944	46.04013	-1046.06921	169.66612	-4.10985
926	7.708	963.48938	350.92908	1401.60144	-144.66074	284.01953	1304.30432	-1049.11230	311.07092	1317.06421	-286.66901	488.63840	10.40768	497.67780	150.61984	10.25080	-905.85187	447.51825	45.72155	-1058.74219	170.32668	-4.04653
927	7.717	964.87915	350.91376	1400.02209	-144.96844	282.92200	1305.23828	-1049.60864	310.36728	1316.04895	-294.24121	490.30920	13.95959	485.09735	151.38113	10.20464	-875.98779	445.99060	44.79632	-1071.22461	170.90012	-3.90569
928	7.725	966.44745	350.94189	1398.11218	-145.65375	282.09314	1306.15442	-1050.53601	309.80853	1314.77393	-299.99487	491.95139	18.52202	472.60675	152.07608	10.18333	-846.46295	445.32922	43.63586	-1083.62842	171.56093	-3.74947
929	7.733	968.18036	350.99677	1395.87073	-146.67291	281.50928	1307.03479	-1051.80432	309.36298	1313.14478	-303.40973	493.47357	24.03247	460.18219	152.69583	10.11460	-816.59058	445.75455	42.43386	-1096.03491	172.30879	-3.60484
930	7.742	970.06177	351.07678	1393.30322	-147.97298	281.13956	1307.86426	-1053.34729	309.01605	1311.12646	-304.10266	494.88129	30.38884	447.75897	153.31584	9.98157	-786.21027	446.93619	41.17381	-1108.49561	173.04315	-3.48078
931	7.750	972.07239	351.19415	1390.42371	-149.49672	280.95325	1308.63098	-1055.13354	308.80127	1308.71558	-301.72217	496.37524	37.82854	435.26868	154.05042	9.79667	-755.55420	448.29559	39.77112	-1121.03101	173.73503	-3.40538
932	7.758	974.19250	351.35272	1387.25073	-151.18878	280.92929	1309.32898	-1057.16382	308.77240	1305.91846	-295.68744	498.23993	46.80107	422.70081	154.89937	9.59023	-725.05493	449.36316	38.13282	-1133.59436	174.43918	-3.39568
933	7.767	976.40338	351.53857	1383.80469	-153.00648	281.05649	1309.95081	-1059.41187	308.92261	1302.76611	-285.39484	500.62607	57.20564	410.10895	155.72557	9.41042	-695.18701	449.89273	36.16265	-1146.12744	175.20221	-3.41971
934	7.775	978.68524	351.73346	1380.11377	-154.92570	281.31857	1310.47754	-1061.76489	309.12479	1299.32983	-270.90082	503.38995	67.89510	397.54791	156.42081	9.28684	-666.44519	450.08704	33.89786	-1158.63843	176.00793	-3.42154
935	7.783	981.01746	351.93121	1376.22278	-156.93681	281.69153	1310.88501	-1064.05200	309.17532	1295.70959	-253.15137	506.13657	77.23586	385.03247	157.00514	9.19908	-639.37939	450.80450	31.64242	-1171.17700	176.80981	-3.38469
936	7.792	983.38153	352.13522	1372.19177	-159.03584	282.16162	1311.16089	-1066.15320	308.99219	1292.01099	-233.39758	508.47971	84.21660	372.55524	157.57642	9.10488	-614.42676	452.74451	29.60017	-1183.76746	177.58752	-3.33055
937	7.800	985.76233	352.34979	1368.08398	-161.21518	282.72949	1311.31238	-1068.06311	308.75977	1288.32202	-212.50934	510.21317	88.93814	360.10339	158.25032	8.98807	-591.66638	455.25150	27.36350	-1196.40002	178.34619	-3.26965
938	7.808	988.14569	352.58038	1363.95251	-163.45442	283.39862	1311.35864	-1069.82190	308.77951	1284.68799	-190.80481	511.24146	92.17539	347.65033	159.07526	8.87280	-570.98462	457.09152	24.33400	-1209.06152	179.09109	-3.20248
939	7.817	990.51776	352.82767	1359.83667	-165.71489	284.16843	1311.32495	-1071.44495	309.25421	1281.11450	-168.31049	511.53879	94.70097	335.17877	159.94577	8.80274	-552.54877	458.36722	20.57327	-1221.74792	179.82788	-3.13573
940	7.825	992.86670	353.08200	1355.76648	-167.94377	285.02533	1311.24243	-1072.95935	310.27151	1277.61707	-145.06134	511.18488	96.96395	322.70563	160.72504	8.78990	-536.84338	460.09467	16.54654	-1234.46692	180.56670	-3.07511
941	7.833	995.18243	353.33154	1351.76611	-170.08313	285.93198	1311.14600	-1074.42041	311.83539	1274.23474	-121.17938	510.27118	99.10365	310.23712	161.43440	8.79626	-524.25909	462.13028	12.24966	-1247.23364	181.32179	-3.03204
942	7.842	997.45544	353.56992	1347.85938	-172.07236	286.83820	1311.06921	-1075.82007	313.75632	1270.96570	-96.80096	508.78613	101.06219	297.72980	162.17896	8.79716	-515.05182	463.36572	7.45845	-1260.04810	182.10770	-3.02765
943	7.850	999.67810	353.80191	1344.07874	-173.84619	287.70502	1311.03943	-1077.01392	315.55695	1267.71606	-72.04993	506.65384	102.69978	285.12500	162.97237	8.80989	-509.63943	463.75632	2.70872	-1272.89331	182.92654	-3.05988
944	7.858	1001.85114	354.05124	1340.46558	-175.33722	288.51367	1311.07605	-1077.82129	316.76007	1264.34583	-47.05444	503.82922	103.90785	272.38293	163.75331	8.84450	-508.38263	464.22882	-0.97442	-1285.76660	183.75406	-3.08597
945	7.867	1003.98303	354.35468	1337.05664	-176.48422	289.26321	1311.19067	-1078.21655	317.40460	1260.76807	-21.92749	500.35675	104.67717	259.49664	164.49524	8.88548	-511.06125	464.75061	-3.38841	-1298.67383	184.55244	-3.07045
946	7.875	1006.07739	354.74045	1333.87598	-177.24356	289.96756	1311.38757	-1078.35706	318.07010	1257.00464	3.28174	496.39038	105.09360	246.51872	165.22333	8.90071	-517.10315	464.52438	-5.17113	-1311.58887	185.31795	-3.03051
947	7.883	1008.12054	355.21381	1330.94250	-177.59908	290.64514	1311.66150	-1078.41418	319.32455	1253.16492	28.61719	492.14139	105.28102	233.55238	165.95139	8.85329	-526.15778	464.00385	-6.50149	-1324.46155	186.08398	-3.01224
948	7.892	1010.08337	355.76669	1328.28271	-177.56421	291.30652	1311.99451	-1078.41284	321.23785	1249.40344	54.16913	487.75949	105.30605	220.68211	166.66565	8.75277	-537.76453	464.54202	-6.98683	-1337.25598	186.87338	-3.03365
949	7.900	1011.92896	356.39328	1325.93262	-177.17361	291.95282	1312.35999	-1078.19690	323.31052	1245.90356	79.98517	483.28174	105.11784	207.91762	167.37898	8.67365	-550.78961	465.97458	-6.86864	-1349.94873	187.67918	-3.05521
950	7.908	1013.61700	357.08969	1323.92871	-176.47383	292.58130	1312.73218	-1077.53198	324.80109	1242.86755	106.05588	478.70261	104.58461	195.20039	168.13176	8.66883	-563.96570	466.80704	-7.03250	-1362.50171	188.46371	-3.00129
951	7.917	1015.10986	357.84912	1322.30078	-175.52118	293.18912	1313.08826	-1076.29712	325.24600	1240.49951	132.36438	474.04034	103.58209	182.48302	168.93463	8.69863	-576.77313	466.90717	-7.67812	-1374.84070	189.18350	-2.79017
952	7.925	1016.37738	358.66364	1321.06982	-174.37845	293.77350	1313.39917	-1074.61523	324.74548	1238.98486	158.90155	469.35590	102.07779	169.78651	169.77353	8.69238	-589.34680	467.60709	-8.18974	-1386.85583	189.85414	-2.33844
953	7.933	1017.39624	359.52643	1320.25171	-173.10229	294.32880	1313.62598	-1072.77600	323.75443	1238.43896	185.66422	464.74200	100.13819	157.14445	170.63641	8.64626	-601.80890	469.10120	-8.38811	-1398.44421	190.55823	-1.57674
954	7.942	1018.14661	360.43143	1319.86243	-171.73087	294.84360	1313.72681	-1071.02698	322.63226	1238.84851	212.67285	460.27823	97.84151	144.55247	171.49382	8.63097	-614.11328	470.27512	-8.70761	-1409.57373	191.36783	-0.47388
955	7.950	1018.61670	361.37268	1319.91345	-170.28552	295.30173	1313.66516	-1069.46985	321.43356	1240.09460	239.96559	456.00934	95.20558	132.00706	172.35468	8.69889	-626.36169	471.07285	-9.14142	-1420.27808	192.28392	0.97389
956	7.958	1018.80444	362.34192	1320.40491	-168.78424	295.68985	1313.41968	-1068.09912	320.00281	1242.01611	267.59833	451.97552	92.18652	119.53120	173.33348	8.78945	-638.76416	472.55148	-9.19672	-1430.56763	193.26591	2.76146
957	7.967	1018.71008	363.32483	1321.32837	-167.25339	295.99768	1312.99243	-1066.86938	318.14395	1244.44031	295.67889	448.26300	88.73352	107.13432	174.53479	8.77757	-651.27240	474.61813	-8.93582	-1440.37964	194.29703	4.86929
958	7.975	1018.32776	364.30878	1322.66943	-165.72800	296.21194	1312.40735	-1065.74866	315.79031	1247.21729	324.33710	445.00528	84.87384	94.77849	175.92581	8.62216	-663.63953	476.03079	-8.97329	-1449.65027	195.38788	7.26385
959	7.983	1017.64771	365.29541	1324.40247	-164.24333	296.32495	1311.69629	-1064.71558	313.07233	1250.23511	353.62512	442.28629	80.73657	82.41676	177.35704	8.41667	-675.83655	476.66925	-9.36834	-1458.40979	196.54858	9.89342
960	7.992	1016.66913	366.29056	1326.49219	-162.83122	296.34763	1310.89014	-1063.72253	310.21155	1253.39661	383.46585	440.07050	76.50128	70.04115	178.65746	8.28534	-688.07166	477.63843	-9.57121	-1466.71606	197.79141	12.65426
961	8.000	1015.40918	367.28903	1328.90186	-161.52271	296.30206	1310.01904	-1062.71924	307.40887	1256.63745	413.63177	438.25119	72.35866	57.65871	179.78032	8.25881	-700.39410	479.09827	-9.51132	-1474.38550	199.10529	15.38950
962	8.008	1013.89581	368.27942	1331.59778	-160.34676	296.20667	1309.11243	-1061.69714	304.81750	1259.95483	443.67334	436.68665	68.46358	45.26811	180.85062	8.26866	-712.63696	480.14517	-9.64589	-1480.81470	200.44592	17.93447
963	8.017	1012.15338	369.24460	1334.54578	-159.32797	296.07260	1308.19458	-1060.67346	302.51959	1263.35791	472.86542	435.21857	64.84003	32.86598	181.99860	8.24439	-724.78455	480.85681	-9.93225	-1485.22620	201.90039	20.14585
964	8.025	1010.20093	370.15704	1337.70654	-158.48790	295.91064	1307.28723	-1059.65295	300.51569	1266.81299	500.28238	433.74783	61.32523	20.41078	183.21198	8.17453	-737.04559	482.21317	-9.86918	-1487.10718	203.86226	21.95697
965	8.033	1008.05847	370.99713	1341.03516	-157.84241	295.73596	1306.41248	-1058.63379	298.78192	1270.26636	525.02216	432.28137	57.62346	7.85191	184.38374	8.07904	-749.53534	483.98782	-9.51882	-1486.30249	206.84802	23.46626
966	8.042	1005.74768	371.76837	1344.48340	-157.39267	295.56683	1305.58899	-1057.62732	297.32504	1273.69275	546.51837	430.88855	53.42046	-4.77284	185.43796	7.97227	-762.15112	484.97614	-9.43580	-1482.72131	211.01492	24.92707
967	8.050	1003.29053	372.48538	1348.00354	-157.12016	295.42285	1304.82825	-1056.65808	296.17673	1277.11426	564.76190	429.63016	48.52037	-17.39078	186.38937	7.86299	-774.80420	485.28052	-9.62570	-1476.13940	215.89294	26.62352
968	8.058	1000.70929	373.15756	1351.55103	-156.98911	295.32202	1304.13562	-1055.75085	295.36853	1280.59106	580.20117	428.54703	42.97451	-30.00180	187.30225	7.77499	-787.54041	486.19165	-9.54178	-1466.34460	220.64288	28.67138
969	8.067	998.02881	373.78790	1355.09204	-156.95059	295.27844	1303.51062	-1054.91077	294.89841	1284.16345	593.36932	427.66586	37.06981	-42.63771	188.21965	7.74767	-800.35596	487.88843	-9.07536	-1453.32190	224.62946	30.76879
970	8.075	995.27808	374.38156	1358.60461	-156.94580	295.31033	1302.94824	-1054.12109	294.71429	1287.81262	604.55908	426.96854	31.16231	-55.30710	189.15387	7.78982	-813.16547	489.31879	-8.63963	-1437.17249	227.82124	32.18993
971	8.083	992.48517	374.94763	1362.07117	-156.90942	295.44580	1302.44788	-1053.37488	294.74997	1291.49255	613.71637	426.39169	25.52380	-68.01782	190.12254	7.85443	-825.95239	489.96796	-8.46878	-1417.89307	230.64468	32.23648
972	8.092	989.67139	375.48996	1365.47327	-156.77231	295.71277	1302.02490	-1052.67456	294.94363	1295.14185	620.48871	425.90088	20.29102	-80.78285	191.15149	7.87917	-838.72498	489.98773	-8.59388	-1395.36353	233.49136	30.74733
973	8.100	986.85742	376.00421	1368.79053	-156.46378	296.13132	1301.71167	-1052.00476	295.22565	1298.66382	624.37164	425.58484	15.51096	-93.60155	192.24084	7.83069	-851.46875	489.55872	-9.02861	-1369.56494	236.42494	28.18880
974	8.108	984.07220	376.48526	1371.99805	-155.91988	296.72113	1301.54358	-1051.34424	295.55005	1301.95874	624.94641	425.63562	11.24802	-106.45329	193.35706	7.72794	-864.22998	489.13910	-9.57223	-1340.72046	239.23686	25.36564
975	8.117	981.35468	376.93277	1375.06543	-155.09607	297.50510	1301.54443	-1050.68225	295.93793	1304.96753	622.09412	426.17200	7.68246	-119.31889	194.43439	7.65092	-877.07758	489.25159	-9.93205	-1309.24414	241.65201	23.03186
976	8.125	978.74792	377.34900	1377.96179	-153.97301	298.49936	1301.72192	-1050.00439	296.45572	1307.68079	616.05121	427.06033	5.06223	-132.20003	195.39957	7.68066	-890.02856	489.89206	-10.04315	-1275.63574	243.52034	21.62064
977	8.133	976.29480	377.73383	1380.66040	-152.55087	299.70148	1302.06934	-1049.27039	297.10809	1310.12354	607.32947	427.96042	3.47236	-145.08763	196.24884	7.80883	-903.07263	490.71600	-10.02297	-1240.39600	244.88130	21.19254
978	8.142	974.03717	378.08722	1383.14136	-150.84380	301.08936	1302.57214	-1048.39026	297.69479	1312.31030	596.54980	428.64462	2.69849	-157.94075	197.04224	7.94906	-916.18103	491.58841	-9.94504	-1203.95801	245.88058	21.55962
979	8.150	972.01624	378.41547	1385.39063	-148.88138	302.62921	1303.21411	-1047.23840	297.88803	1314.23950	584.33301	429.22653	2.37332	-170.71426	197.79305	8.02881	-929.30109	492.72079	-9.75265	-1166.67065	246.66109	22.46238
980	8.158	970.27045	378.72513	1387.40015	-146.71510	304.28320	1303.97754	-1045.75684	297.60727	1315.94617	571.32916	429.95386	2.21575	-183.34694	198.45966	8.04059	-942.40051	494.33755	-9.36101	-1128.85181	247.30328	23.69510
981	8.167	968.83167	379.00949	1389.16589	-144.42152	306.01514	1304.84253	-1044.05676	297.15277	1317.49426	558.12976	430.89532	2.12924	-195.73735	199.02017	8.04589	-955.47351	496.19525	-8.86889	-1090.87402	247.79471	25.19248
982	8.175	967.71387	379.25687	1390.68274	-142.09969	307.79044	1305.79150	-1042.38599	296.86139	1318.91284	545.06018	431.98047	2.11631	-207.77849	199.43153	8.17457	-968.48346	497.52264	-8.61510	-1053.23352	248.05847	27.05129
983	8.183	966.90942	379.47562	1391.93811	-139.86842	309.56610	1306.81567	-1040.97266	296.84650	1320.17932	532.17206	433.16541	2.14314	-219.37984	199.60382	8.56436	-981.38257	498.01968	-8.72264	-1016.56628	248.04950	29.35550
984	8.192	966.39917	379.69485	1392.91504	-137.85721	311.29071	1307.91675	-1039.90332	297.07028	1321.23242	519.40778	434.40561	2.10707	-230.48390	199.52463	9.25108	-994.20178	498.63910	-8.72428	-981.50195	247.80869	31.92933
985	8.200	966.16150	379.93793	1393.60181	-136.18848	312.92181	1309.09509	-1039.15027	297.45947	1321.99072	506.71198	435.60736	1.92817	-241.10493	199.29297	10.18218	-1007.02649	500.43127	-8.13971	-948.35706	247.37982	34.35382
986	8.208	966.17523	380.20978	1394.00049	-134.96463	314.43835	1310.33105	-1038.67322	297.93924	1322.39734	494.03690	436.72675	1.66133	-251.25835	199.00607	11.34776	-1019.89105	503.08057	-7.19642	-916.91589	246.69624	36.23651
987	8.217	966.41797	380.50012	1394.12280	-134.25893	315.83990	1311.57886	-1038.46814	298.43982	1322.44482	481.34509	437.82779	1.46667	-260.79193	198.73769	12.80976	-1032.77710	505.42630	-6.48863	-886.52930	245.59775	37.42033
988	8.225	966.86426	380.78638	1393.97656	-134.10588	317.13571	1312.77808	-1038.55603	298.91180	1322.15125	468.62900	438.93716	1.42592	-269.31958	198.56827	14.61513	-1045.65112	506.96774	-6.18881	-856.46338	243.89752	38.00817
989	8.233	967.49213	381.04968	1393.55652	-134.49864	318.33316	1313.87024	-1038.96765	299.34589	1321.52856	455.88605	439.94928	1.44773	-276.29810	198.50388	16.74508	-1058.44324	508.06812	-6.05251	-826.23499	241.39648	38.24957
990	8.242	968.29492	381.28702	1392.84546	-135.39568	319.43628	1314.80920	-1039.73279	299.76715	1320.56897	443.11816	440.81271	1.40730	-281.18262	198.40610	19.11650	-1071.10352	509.03137	-5.93992	-795.74866	237.93890	38.35084
991	8.250	969.28088	381.49625	1391.81995	-136.73196	320.44220	1315.56592	-1040.86340	300.20963	1319.24756	430.37350	441.68185	1.30343	-283.64069	198.04707	21.67227	-1083.67847	509.82669	-5.91305	-765.22479	233.50758	38.34826
992	8.258	970.45642	381.66248	1390.46228	-138.42953	321.33536	1316.12708	-1042.33960	300.69131	1317.54626	417.73138	442.71924	1.20783	-283.56036	197.19601	24.64590	-1096.21948	510.55594	-5.98527	-735.04138	228.21555	38.13446
993	8.267	971.81335	381.76971	1388.77087	-140.40601	322.09744	1316.49426	-1044.12207	301.20581	1315.47681	405.21133	443.85971	1.13310	-280.61877	195.65521	28.66543	-1108.68262	511.53226	-6.05026	-705.61206	222.22913	37.55464
994	8.275	973.33392	381.81314	1386.76074	-142.58472	322.71988	1316.68909	-1046.16467	301.74564	1313.07654	392.74976	444.94272	1.03341	-273.97559	193.30325	34.19048	-1121.02063	512.86499	-6.02259	-677.31488	215.74945	36.48022
995	8.283	974.99591	381.79791	1384.45593	-144.90280	323.20081	1316.75378	-1048.40454	302.31976	1310.39697	380.29474	445.94943	0.88062	-262.77332	190.25854	40.74356	-1133.30652	514.31848	-5.93363	-650.43231	208.98628	34.87001
996	8.292	976.77173	381.73380	1381.88245	-147.30841	323.54361	1316.73877	-1050.75647	302.93506	1307.50220	367.82947	446.91379	0.66861	-246.90395	186.95279	47.04778	-1145.67224	515.60474	-5.87058	-625.13696	202.09189	32.80015
997	8.300	978.63470	381.63593	1379.06885	-149.75018	323.76202	1316.68616	-1053.12122	303.58371	1304.47131	355.32129	447.77783	0.40626	-227.09337	183.79633	52.05086	-1158.16956	516.63977	-5.88521	-601.56299	195.18637	30.42593
998	8.308	980.56580	381.52686	1376.04944	-152.17328	323.87613	1316.62024	-1055.40100	304.25067	1301.38696	342.76385	448.55594	0.17175	-204.42149	180.82327	55.62880	-1170.77808	517.57196	-5.98321	-579.89172	188.41885	27.93484
999	8.317	982.55060	381.42773	1372.86646	-154.52484	323.90363	1316.54578	-1057.51868	304.91779	1298.30627	330.21765	449.43939	0.09078	-179.89928	177.85519	58.31868	-1183.49609	518.58655	-6.11190	-560.40222	181.95045	25.51100
1000	8.325	984.57336	381.34314	1369.56592	-156.75983	323.85464	1316.45605	-1059.41992	305.56427	1295.23767	317.73248	450.54987	0.19484	-154.28082	174.88626	60.63824	-1196.34094	519.66180	-6.15692	-543.47485	175.95419	23.25114
1001	8.333	986.61554	381.26175	1366.18872	-158.84070	323.72827	1316.34534	-1061.06799	306.16766	1292.14600	305.28406	451.74637	0.36702	-128.02583	172.15302	62.73256	-1209.26880	520.65533	-6.08761	-529.49969	170.65930	21.05511
1002	8.342	988.66034	381.17535	1362.76892	-160.73480	323.51624	1316.21460	-1062.44653	306.70538	1288.97607	292.80591	452.81561	0.48066	-101.34743	169.93549	64.46074	-1222.15125	521.56720	-6.04618	-518.74280	166.35443	18.60367
1003	8.350	990.69525	381.08911	1359.34070	-162.41528	323.21033	1316.06958	-1063.56079	307.15048	1285.67236	280.24445	453.75320	0.54286	-74.32144	168.38464	65.65346	-1234.89856	522.53931	-6.12057	-511.31735	163.33498	15.48363
1004	8.358	992.70990	381.01013	1355.94263	-163.86322	322.81131	1315.91821	-1064.43127	307.46210	1282.19763	267.58981	454.68970	0.63006	-46.99684	167.44095	66.30875	-1247.56604	523.64941	-6.18181	-507.30148	161.80009	11.41489
1005	8.367	994.69452	380.93134	1352.61743	-165.06558	322.34192	1315.77319	-1065.08752	307.58493	1278.54724	254.87241	455.66910	0.74727	-19.42619	166.88470	66.61406	-1260.26697	524.81152	-6.11519	-506.91748	161.70349	6.55325
1006	8.375	996.64020	380.82809	1349.41089	-166.01283	321.84479	1315.65002	-1065.55798	307.46173	1274.75854	242.10638	456.66776	0.83512	8.36638	166.53929	66.80561	-1273.04517	525.87451	-6.02425	-510.55621	162.65807	1.70486
1007	8.383	998.53815	380.67914	1346.36768	-166.69804	321.35684	1315.56042	-1065.86157	307.04767	1270.91553	229.25833	457.68179	0.84741	36.41740	166.37845	67.01205	-1285.87231	526.78320	-6.07878	-518.33850	164.07942	-2.02180
1008	8.392	1000.37671	380.48831	1343.52478	-167.11250	320.89267	1315.50684	-1065.99951	306.32813	1267.15479	216.32822	458.73199	0.79628	64.80544	166.40259	67.22633	-1298.74341	527.58612	-6.29235	-529.48456	165.50180	-4.05168
1009	8.400	1002.14197	380.27625	1340.91028	-167.24353	320.45148	1315.48108	-1065.94519	305.35025	1263.65881	203.40009	459.83301	0.75161	93.59218	166.54523	67.37099	-1311.73608	528.30762	-6.51833	-542.42328	166.73904	-4.69346
1010	8.408	1003.82373	380.05505	1338.54370	-167.08154	320.02341	1315.46436	-1065.65698	304.23108	1260.62427	190.55585	460.93805	0.74329	122.80855	166.74069	67.35497	-1324.88708	528.96667	-6.57997	-555.73157	167.80022	-4.66964
1011	8.417	1005.41333	379.81723	1336.43799	-166.62918	319.58871	1315.43225	-1065.10522	303.11649	1258.22632	177.81143	461.94806	0.67978	152.47392	166.97131	67.11605	-1338.01672	529.70941	-6.40438	-568.77734	168.74741	-4.58213
1012	8.425	1006.89612	379.54712	1334.60669	-165.90240	319.12570	1315.35828	-1064.28479	302.14734	1256.60596	165.11844	462.80313	0.47951	182.56166	167.25159	66.64585	-1350.80420	530.69012	-6.06310	-581.52899	169.62064	-4.73264
1013	8.433	1008.25696	379.24338	1333.07056	-164.92577	318.62338	1315.21716	-1063.21094	301.45786	1255.86035	152.36728	463.54739	0.24180	212.96791	167.58572	65.97475	-1363.07202	531.85260	-5.56301	-594.12659	170.42593	-5.12281
1014	8.442	1009.48547	378.92572	1331.85583	-163.73123	318.08057	1314.98645	-1061.91943	301.16885	1256.01501	139.50049	464.26172	0.12006	243.60875	167.88071	65.14524	-1374.89355	532.98926	-4.67354	-606.67371	171.16208	-5.55664
1015	8.450	1010.56781	378.61749	1330.98718	-162.35712	317.50070	1314.64783	-1060.47742	301.37601	1256.99695	126.62604	464.97363	0.12096	274.54083	167.95215	64.19305	-1386.42053	533.92584	-3.10627	-619.20459	171.84518	-5.83426
1016	8.458	1011.48523	378.32202	1330.48071	-160.84134	316.89789	1314.18835	-1058.98083	302.15762	1258.65210	113.88757	465.71054	0.18349	305.89624	167.70058	63.13206	-1397.71350	534.61646	-0.67642	-631.71466	172.48593	-5.90511
1017	8.467	1012.21924	378.01471	1330.34204	-159.21765	316.30585	1313.60046	-1057.52661	303.58038	1260.80872	101.30081	466.51712	0.28626	337.72589	167.23477	61.96471	-1408.68225	535.11584	2.69805	-644.19824	173.05515	-5.85824
1018	8.475	1012.75452	377.66119	1330.56616	-157.52028	315.77347	1312.88281	-1056.17712	305.65924	1263.33704	88.78967	467.35022	0.39400	369.97797	166.72623	60.74148	-1419.11133	535.44586	6.96057	-656.66418	173.52359	-5.81332
1019	8.483	1013.08075	377.24402	1331.13647	-155.79094	315.34766	1312.04456	-1054.94141	308.25772	1266.13977	76.29245	468.09958	0.45359	402.56219	166.17905	59.63211	-1428.80371	535.56500	11.96389	-669.13013	173.94339	-5.84870
1020	8.492	1013.19196	376.76727	1332.02966	-154.08044	315.05774	1311.10706	-1053.78455	311.05679	1269.09290	63.80341	468.73242	0.45706	435.32379	165.46002	58.90193	-1437.67078	535.51215	17.60145	-681.59583	174.42197	-5.96329
1021	8.500	1013.08392	376.24432	1333.22363	-152.44385	314.91281	1310.10034	-1052.66858	313.76279	1272.03223	51.34570	469.32770	0.42664	467.90015	164.52551	58.76127	-1445.62500	535.46173	23.85883	-694.04016	175.01196	-6.07639
1022	8.508	1012.75879	375.68927	1334.69800	-150.93668	314.90494	1309.05542	-1051.58765	316.32858	1274.82300	38.90533	469.97165	0.36898	499.58514	163.50015	59.18296	-1452.45410	535.53760	30.74555	-706.45959	175.68802	-6.11250
1023	8.517	1012.23267	375.11536	1336.42944	-149.61502	315.01004	1307.99890	-1050.56030	318.85135	1277.43555	26.42038	470.65479	0.28374	529.37634	162.51044	59.78312	-1457.76306	535.55542	38.18348	-718.87738	176.39995	-6.08038
1024	8.525	1011.53107	374.53613	1338.38782	-148.52908	315.19180	1306.95166	-1049.60132	321.34125	1279.93921	13.86578	471.28061	0.17263	556.28632	161.51056	59.87769	-1460.87451	535.11292	46.02550	-731.30676	177.11200	-6.04663
1025	8.533	1010.67413	373.96225	1340.53491	-147.70712	315.41190	1305.93042	-1048.71167	323.67712	1282.40906	1.29559	471.81277	0.04030	579.73383	160.34938	58.79091	-1460.84180	534.09235	54.11588	-743.74341	177.83125	-6.05222
1026	8.542	1009.67242	373.39035	1342.82629	-147.14119	315.64081	1304.94763	-1047.88477	325.69797	1284.85388	-11.23657	472.38571	-0.08057	599.71027	158.97914	56.24842	-1456.89331	532.73480	62.10171	-756.20239	178.59370	-6.07108
1027	8.550	1008.53729	372.80093	1345.21667	-146.78564	315.85825	1304.01160	-1047.11548	327.29492	1287.23315	-23.74524	473.16296	-0.14920	616.64191	157.50096	52.52435	-1449.04370	531.18872	69.27241	-768.71521	179.40498	-6.04605
1028	8.558	1007.28607	372.17517	1347.66638	-146.56827	316.04269	1303.12830	-1046.40186	328.46234	1289.50928	-36.27344	474.12192	-0.17536	631.09613	156.03319	48.19067	-1438.20825	529.47992	74.91482	-781.27979	180.24734	-5.96373
1029	8.567	1005.93481	371.51328	1350.14343	-146.40601	316.16403	1302.30298	-1045.73560	329.27625	1291.69019	-48.82861	475.09052	-0.20833	643.51300	154.60738	43.73097	-1425.62598	527.60614	78.80264	-793.87665	181.13275	-5.88096
1030	8.575	1004.49445	370.83344	1352.62341	-146.21628	316.17953	1301.54468	-1045.09961	329.82425	1293.83496	-61.40375	475.94980	-0.26830	654.07208	153.14920	39.39788	-1412.07068	525.34174	81.23421	-806.52026	182.06876	-5.85572
1031	8.583	1002.97723	370.15219	1355.08350	-145.92085	316.02921	1300.86646	-1044.47522	330.17737	1296.02515	-74.03235	476.71658	-0.32347	662.68872	151.49802	35.32209	-1397.52002	522.45349	82.64935	-819.23468	183.00766	-5.87193
1032	8.592	1001.40228	369.47134	1357.49902	-145.44820	315.64551	1300.28430	-1043.84290	330.40561	1298.32544	-86.76807	477.48038	-0.33662	669.10632	149.47861	31.63485	-1381.43225	519.10516	83.15482	-832.00964	183.90306	-5.86129
1033	8.600	999.79736	368.78638	1359.84131	-144.74071	314.98096	1299.81445	-1043.17566	330.56726	1300.75867	-99.61646	478.32364	-0.30168	672.98615	147.02748	28.44338	-1363.20020	515.63043	82.40056	-844.82214	184.76694	-5.77927
1034	8.608	998.19891	368.10205	1362.07690	-143.76256	314.02295	1299.46899	-1042.43311	330.68130	1303.30737	-112.52582	479.25284	-0.23669	673.94739	144.26994	25.65784	-1342.44006	512.09637	79.99384	-857.68085	185.63045	-5.63759
1035	8.617	996.64343	367.43686	1364.17224	-142.49985	312.78278	1299.25183	-1041.56970	330.73291	1305.92664	-125.44855	480.18759	-0.17494	671.68878	141.52109	22.90844	-1319.09644	508.41370	76.04424	-870.61456	186.50421	-5.48337
1036	8.625	995.15875	366.81198	1366.10034	-140.95544	311.28384	1299.16174	-1040.55237	330.70554	1308.55054	-138.38251	481.06384	-0.13508	666.24713	139.29434	19.85992	-1293.40295	504.62823	71.21567	-883.61761	187.39369	-5.36571
1037	8.633	993.77002	366.24213	1367.84009	-139.14870	309.56213	1299.19812	-1039.37280	330.60419	1311.09766	-151.33246	481.91470	-0.08808	658.13190	138.15146	16.71377	-1265.71008	500.82440	66.25203	-896.63739	188.30661	-5.29271
1038	8.642	992.50720	365.74023	1369.37048	-137.11874	307.66422	1299.36169	-1038.04724	330.46039	1313.47925	-164.25604	482.80725	-0.00019	648.03107	138.25084	14.13003	-1236.27002	496.93588	61.59078	-909.63055	189.23540	-5.21410
1039	8.650	991.40540	365.32266	1370.67029	-134.92255	305.64056	1299.65149	-1036.61157	330.32462	1315.61328	-177.07965	483.77267	0.12087	636.45319	139.12746	12.52525	-1205.15430	492.85779	57.39625	-922.60474	190.16046	-5.08277
1040	8.658	990.50366	365.00137	1371.72107	-132.63191	303.54056	1300.05981	-1035.11536	330.25201	1317.43994	-189.75659	484.83902	0.27594	623.82690	140.14703	11.75555	-1172.34253	488.71811	53.80063	-935.58160	191.07478	-4.91776
1041	8.667	989.84003	364.76877	1372.50879	-130.33725	301.41003	1300.57153	-1033.61743	330.28247	1318.93848	-202.26648	486.04065	0.54615	610.66583	141.03694	11.47683	-1137.87305	484.89609	51.02878	-948.53619	191.97365	-4.76947
1042	8.675	989.44006	364.59412	1373.02441	-128.14984	299.29169	1301.16943	-1032.18066	330.41724	1320.13440	-214.53656	487.36227	1.07595	597.41718	141.86006	11.43660	-1101.95178	481.67719	49.29876	-961.40540	192.81735	-4.64108
1043	8.683	989.31018	364.44202	1373.26392	-126.18816	297.22107	1301.84131	-1030.86194	330.59702	1321.08508	-226.42365	488.74475	1.98321	584.29736	142.71057	11.43609	-1065.01965	479.03345	48.70959	-974.16846	193.57085	-4.49203
1044	8.692	989.43909	364.29626	1373.22510	-124.55565	295.22543	1302.58313	-1029.69849	330.70041	1321.82983	-237.80841	490.13916	3.30053	571.32910	143.60301	11.30735	-1027.84998	476.81116	49.20160	-986.91565	194.30432	-4.33027
1045	8.700	989.80078	364.17194	1372.90454	-123.32613	293.34152	1303.39697	-1028.71094	330.60699	1322.33643	-248.64630	491.51224	4.99994	558.48639	144.51933	11.00673	-991.53638	474.86908	50.39731	-999.76660	195.14851	-4.22609
1046	8.708	990.35730	364.10837	1372.30029	-122.53902	291.63013	1304.28271	-1027.93530	330.30276	1322.52026	-258.90179	492.84924	7.08358	545.77985	145.39548	10.65348	-957.16260	473.05865	51.56100	-1012.67358	196.09521	-4.19660
1047	8.717	991.06573	364.14264	1371.41431	-122.20187	290.15527	1305.22742	-1027.43774	329.89124	1322.32385	-268.44250	494.19885	9.68853	533.21552	146.13280	10.42384	-925.25659	471.38336	52.05270	-1025.43616	196.96179	-4.16319
1048	8.725	991.88971	364.27737	1370.25537	-122.30048	288.95831	1306.20190	-1027.28870	329.49289	1321.75659	-276.93604	495.66403	13.08628	520.74310	146.72537	10.38809	-895.47577	470.08261	51.76094	-1037.96594	197.62924	-4.05727
1049	8.733	992.80890	364.47656	1368.83679	-122.80743	288.05847	1307.16895	-1027.53247	329.17758	1320.86328	-283.77197	497.29102	17.47766	508.28656	147.29308	10.44570	-866.86646	469.46912	50.93335	-1050.38940	198.20932	-3.90257
1050	8.742	993.81696	364.69135	1367.17261	-123.68248	287.45691	1308.09375	-1028.17029	328.96249	1319.66699	-288.17438	499.00748	22.74663	495.81195	147.95230	10.42126	-838.45410	469.72229	49.74935	-1062.86316	198.87328	-3.75932
1051	8.750	994.91315	364.88467	1365.27295	-124.87358	287.12918	1308.94946	-1029.16504	328.84036	1318.14832	-289.59991	500.78174	28.59512	483.34662	148.70392	10.23627	-809.67108	470.76520	48.20893	-1075.40881	199.62387	-3.63466
1052	8.758	996.09906	365.03583	1363.14368	-126.32638	287.03372	1309.71606	-1030.46643	328.82324	1316.28735	-287.95355	502.83633	35.05999	470.92499	149.45848	9.97659	-780.45453	472.42416	46.35578	-1087.94873	200.37170	-3.51003
1053	8.767	997.37793	365.13367	1360.79248	-127.99393	287.13617	1310.38379	-1032.02173	328.93076	1314.08191	-283.14240	505.51532	42.69885	458.53729	150.17349	9.77018	-751.09412	474.62421	44.37494	-1100.40991	201.11276	-3.41136
1054	8.775	998.74915	365.17487	1358.23059	-129.84018	287.41373	1310.95569	-1033.79663	329.13773	1311.51453	-274.65424	508.95303	52.00354	446.14374	150.89833	9.65123	-721.99512	477.30710	42.42078	-1112.77734	201.89301	-3.38012
1055	8.783	1000.20483	365.16452	1355.47388	-131.83975	287.84082	1311.44006	-1035.82117	329.37537	1308.55493	-262.03015	512.98535	62.57294	433.72870	151.66068	9.56760	-693.53699	480.34637	40.49474	-1125.10291	202.69183	-3.40816
1056	8.792	1001.73566	365.10852	1352.53882	-133.97459	288.38766	1311.83801	-1038.18005	329.56949	1305.21082	-245.61981	517.21521	72.95655	421.32031	152.42613	9.45886	-666.08044	483.58307	38.45293	-1137.45056	203.45610	-3.44343
1057	8.800	1003.33466	365.01077	1349.44275	-136.22906	289.02774	1312.13818	-1040.90259	329.68121	1301.57861	-226.54095	521.13440	81.48225	408.95032	153.17699	9.31733	-640.00574	486.80450	36.04393	-1149.82434	204.19897	-3.43504
1058	8.808	1004.99463	364.88153	1346.20850	-138.58707	289.73416	1312.32764	-1043.86621	329.74753	1297.83044	-205.94360	524.35620	87.33611	396.61591	153.91995	9.19270	-615.65222	489.78537	33.05977	-1162.18567	204.96918	-3.36254
1059	8.817	1006.70752	364.73669	1342.87073	-141.02866	290.47296	1312.40369	-1046.83105	329.86203	1294.12134	-184.44702	526.72021	90.87667	384.28400	154.62820	9.12889	-593.23145	492.45071	29.52390	-1174.52197	205.75671	-3.24307
1060	8.825	1008.46155	364.58966	1339.47314	-143.52408	291.20969	1312.37793	-1049.56335	330.10818	1290.51721	-162.20038	528.20758	93.10392	371.93182	155.27768	9.10681	-572.86914	494.83719	25.62626	-1186.87354	206.51416	-3.11813
1061	8.833	1010.23853	364.45206	1336.05969	-146.03116	291.92746	1312.27197	-1051.91821	330.52811	1287.01306	-139.24371	528.86725	94.97161	359.57874	155.92926	9.05501	-554.72089	496.90094	21.48431	-1199.30518	207.24762	-3.03203
1062	8.842	1012.01697	364.33276	1332.67200	-148.49780	292.63837	1312.11389	-1053.83960	331.13013	1283.57568	-115.68579	528.75641	97.01411	347.25336	156.67580	8.91394	-539.01306	498.50000	17.06566	-1211.84888	208.00699	-2.99854
1063	8.850	1013.77942	364.23547	1329.35559	-150.86383	293.36584	1311.93762	-1055.33228	331.90271	1280.15308	-91.66937	527.85815	99.32233	334.94391	157.50999	8.71114	-526.03113	499.47751	12.32096	-1224.48474	208.80299	-2.98433
1064	8.858	1015.51837	364.16824	1326.16162	-153.06038	294.11612	1311.78052	-1056.43677	332.81836	1276.67212	-67.33057	526.07849	101.69888	322.60974	158.33655	8.55956	-516.12933	499.74130	7.41520	-1237.17847	209.59659	-2.95410
1065	8.867	1017.23346	364.14569	1323.14075	-155.01100	294.87634	1311.67493	-1057.20337	333.82483	1273.04932	-42.81061	523.35034	103.84241	310.22052	159.10211	8.54142	-509.71194	499.39038	2.85767	-1249.90186	210.35966	-2.91061
1066	8.875	1018.92163	364.17993	1320.33301	-156.63983	295.62430	1311.64331	-1057.67859	334.84711	1269.23059	-18.23685	519.71075	105.51165	297.77228	159.84155	8.61937	-507.12360	498.74652	-0.72449	-1262.62720	211.11398	-2.87272
1067	8.883	1020.57721	364.28455	1317.76465	-157.88686	296.33066	1311.69824	-1057.90991	335.83429	1265.25098	6.34363	515.26904	106.62950	285.27612	160.61565	8.69505	-508.56418	498.15671	-2.99690	-1275.33496	211.89981	-2.85405
1068	8.892	1022.19586	364.47296	1315.45898	-158.72237	296.97214	1311.84058	-1057.95667	336.82358	1261.26941	30.96899	510.17218	107.30299	272.72131	161.42293	8.70803	-514.06183	497.80081	-4.10742	-1288.01855	212.71854	-2.86806
1069	8.900	1023.77008	364.74188	1313.45154	-159.15045	297.55148	1312.05725	-1057.87537	337.92206	1257.52466	55.70135	504.61200	107.73715	260.08301	162.18716	8.65689	-523.21851	497.73901	-4.52160	-1300.67944	213.53011	-2.91068
1070	8.908	1025.28284	365.07626	1311.79028	-159.20207	298.09845	1312.31982	-1057.67542	339.19458	1254.22034	80.58502	498.78909	108.06570	247.39183	162.87003	8.58603	-534.93347	498.02792	-4.66254	-1313.30518	214.29643	-2.94241
1071	8.917	1026.70410	365.47314	1310.52551	-158.92567	298.65033	1312.59387	-1057.30347	340.58929	1251.44629	105.64032	492.82477	108.23743	234.72603	163.55334	8.54965	-547.77228	498.71335	-4.74294	-1325.85229	215.00887	-2.91439
1072	8.925	1027.99353	365.94278	1309.69922	-158.37875	299.22937	1312.84766	-1056.68848	341.96991	1249.20996	130.91058	486.70981	108.04208	222.11626	164.34225	8.55370	-560.70197	499.73703	-4.88959	-1338.25549	215.68742	-2.78644
1073	8.933	1029.11194	366.48450	1309.34241	-157.61911	299.83264	1313.05493	-1055.79370	343.18787	1247.53345	156.48743	480.36444	107.22891	209.52858	165.22961	8.56437	-573.35754	500.88107	-5.22124	-1350.41589	216.36789	-2.51080
1074	8.942	1030.02991	367.07385	1309.47571	-156.69363	300.44055	1313.19324	-1054.61279	344.12772	1246.50439	182.44125	473.78287	105.65402	196.94206	166.13098	8.55492	-585.78040	501.93906	-5.75234	-1362.20996	217.07959	-2.01730
1075	8.950	1030.72900	367.67215	1310.10400	-155.63043	301.02863	1313.24158	-1053.15918	344.71472	1246.24304	208.77066	467.10953	103.36420	184.39195	166.99719	8.52496	-598.04095	502.96964	-6.34175	-1373.56592	217.83911	-1.21917
1076	8.958	1031.19324	368.23868	1311.21655	-154.44696	301.56818	1313.18066	-1051.49927	344.89645	1246.82727	235.43565	460.54630	100.53139	171.92043	167.83379	8.51644	-610.10913	504.16431	-6.82549	-1384.49451	218.66884	-0.05706
1077	8.967	1031.39758	368.73883	1312.79285	-153.16620	302.02676	1312.99341	-1049.77747	344.62332	1248.21899	262.42218	454.21835	97.30709	159.52495	168.69221	8.58448	-622.02258	505.52234	-7.15493	-1395.01025	219.58752	1.46875
1078	8.975	1031.31006	369.15353	1314.80640	-151.82033	302.38013	1312.67346	-1048.18542	343.85461	1250.25562	289.78369	448.16965	93.75047	147.18462	169.67094	8.71104	-633.93835	506.86380	-7.38712	-1405.06091	220.57986	3.33826
1079	8.983	1030.90906	369.48053	1317.22925	-150.44391	302.62405	1312.23169	-1046.88208	342.59433	1252.73499	317.60422	442.44962	89.87141	134.89037	170.83376	8.79286	-645.96130	508.04803	-7.61289	-1414.57312	221.61261	5.54302
1080	8.992	1030.19312	369.72339	1320.04187	-149.06998	302.77368	1311.69556	-1045.90320	340.90582	1255.50537	345.94687	437.15448	85.71590	122.63310	172.12740	8.74442	-658.07056	509.09882	-7.86367	-1423.54639	222.68684	8.05009
1081	9.000	1029.17993	369.88245	1323.23035	-147.73039	302.85101	1311.09888	-1045.14685	338.86200	1258.46411	374.84460	432.37851	81.41823	110.40373	173.43762	8.57939	-670.20056	510.16458	-8.06428	-1432.06592	223.85924	10.76335
1082	9.008	1027.89954	369.95935	1326.77197	-146.45724	302.87360	1310.47021	-1044.44556	336.51007	1261.51672	404.25336	428.14023	77.16676	98.19865	174.68341	8.37918	-682.32367	511.35089	-8.12874	-1440.13538	225.16226	13.54158
1083	9.017	1026.38342	369.96490	1330.62537	-145.28027	302.85461	1309.82788	-1043.64807	333.96246	1264.60022	433.94174	424.36176	73.11434	86.00456	175.83090	8.22745	-694.46924	512.62347	-8.06975	-1447.40247	226.49072	16.26227
1084	9.025	1024.65393	369.91577	1334.73340	-144.22182	302.80829	1309.18323	-1042.65259	331.47437	1267.73083	463.38696	420.91797	69.31412	73.78893	176.87694	8.18691	-706.68567	513.85529	-7.98397	-1453.16870	227.71509	18.83232
1085	9.033	1022.72662	369.82462	1339.03381	-143.29401	302.75290	1308.54517	-1041.42725	329.30820	1270.95532	491.76700	417.71167	65.67311	61.51131	177.84430	8.26575	-718.99646	514.95300	-7.94390	-1456.80005	229.00137	21.14967
1086	9.042	1020.61829	369.69885	1343.46924	-142.50009	302.71149	1307.91968	-1040.07397	327.55463	1274.25659	518.11267	414.70969	61.93649	49.14714	178.77051	8.38440	-731.39465	515.94751	-7.91937	-1458.02307	230.89153	23.15990
1087	9.050	1018.35107	369.54492	1347.99121	-141.83893	302.71008	1307.31238	-1038.82813	326.14700	1277.54895	541.59894	411.91937	57.77619	36.70430	179.69957	8.43326	-743.86676	516.92487	-7.82885	-1456.76489	233.93088	24.95372
1088	9.058	1015.95105	369.36572	1352.56030	-141.30804	302.77277	1306.73438	-1037.88574	325.00763	1280.76624	561.86182	409.36932	52.95921	24.20235	180.68417	8.37230	-756.41327	517.93298	-7.64404	-1452.82825	238.16248	26.73901
1089	9.067	1013.44031	369.15634	1357.14673	-140.90088	302.91522	1306.20068	-1037.23389	324.14166	1283.92651	579.12238	407.11932	47.45523	11.64687	181.77840	8.24450	-769.01990	518.99176	-7.41590	-1445.87012	242.97913	28.70921
1090	9.075	1010.83331	368.90729	1361.73047	-140.59970	303.14087	1305.72217	-1036.70740	323.60001	1287.09570	593.93604	405.25354	41.42120	-0.95506	182.98550	8.11127	-781.64099	520.10406	-7.20907	-1435.68799	247.50169	30.85847
1091	9.083	1008.14276	368.60962	1366.29712	-140.37056	303.44785	1305.30127	-1036.18066	323.39145	1290.30750	606.71008	403.88297	35.14689	-13.59338	184.18570	8.02217	-794.26660	521.17688	-7.06819	-1422.34839	251.16724	32.79070
1092	9.092	1005.38824	368.25391	1370.83301	-140.16440	303.83984	1304.93713	-1035.61218	323.46957	1293.54651	617.40698	403.15268	28.96601	-26.27153	185.21021	8.01307	-806.93018	521.88293	-7.09263	-1405.96436	254.01866	33.79596
1093	9.100	1002.59668	367.83609	1375.32129	-139.92230	304.32538	1304.62988	-1034.95361	323.78601	1296.78845	625.63495	403.19568	23.12503	-38.97676	186.04893	8.06409	-819.62512	521.72137	-7.45270	-1386.47412	256.45621	33.31757
1094	9.108	999.79749	367.37561	1379.74377	-139.58156	304.91037	1304.38403	-1034.16882	324.30038	1300.00171	630.94208	404.09714	17.74994	-51.68828	186.86285	8.10385	-832.31580	520.64056	-8.16062	-1363.73169	258.77307	31.37550
1095	9.117	997.01941	366.91272	1384.08032	-139.08211	305.60236	1304.21387	-1033.32703	324.94678	1303.12305	633.05420	405.89383	12.93066	-64.43665	187.76558	8.09813	-844.99597	519.66248	-8.81993	-1337.76343	260.96628	28.53742
1096	9.125	994.29053	366.47464	1388.30383	-138.37395	306.41864	1304.14197	-1032.55542	325.64264	1306.07336	631.95380	408.50040	8.80695	-77.25792	188.73708	8.07575	-857.65027	520.03839	-8.93170	-1308.87085	262.88165	25.56615
1097	9.133	991.64124	366.05438	1392.38159	-137.42152	307.38254	1304.19189	-1031.89636	326.32474	1308.80054	627.84039	411.58746	5.60224	-90.11504	189.72513	8.06603	-870.26843	521.69580	-8.51375	-1277.52551	264.39877	23.07640
1098	9.142	989.10889	365.62698	1396.28467	-136.20447	308.51172	1304.37915	-1031.26831	326.94962	1311.29907	621.08044	414.56989	3.50654	-102.95045	190.68790	8.07169	-882.97986	523.65741	-7.97262	-1244.21484	265.46680	21.37824
1099	9.150	986.73822	365.17139	1399.99353	-134.72121	309.80872	1304.70654	-1030.55396	327.48053	1313.60413	612.12158	416.84692	2.43927	-115.75578	191.58752	8.09098	-895.97095	525.51099	-7.50219	-1209.37000	266.09198	20.50861
1100	9.158	984.57318	364.67365	1403.49316	-132.99435	311.25650	1305.16846	-1029.68311	327.89151	1315.76404	601.36365	418.24072	2.03254	-128.52557	192.42200	8.12112	-909.19482	527.29419	-7.07635	-1173.36841	266.37146	20.35603
1101	9.167	982.64972	364.12595	1406.76587	-131.07104	312.82120	1305.75354	-1028.63818	328.17502	1317.79407	589.22217	419.12177	1.90242	-141.20244	193.21449	8.14393	-922.41089	528.85767	-6.72630	-1136.53369	266.45398	20.76232
1102	9.175	980.99518	363.52988	1409.79163	-129.02084	314.46478	1306.44470	-1027.42664	328.35284	1319.65234	576.27966	419.96393	1.85392	-153.71562	193.94804	8.14229	-935.49658	530.06635	-6.51396	-1099.16333	266.41257	21.57592
1103	9.183	979.62714	362.89288	1412.55176	-126.93153	316.15955	1307.21851	-1026.07178	328.48639	1321.26892	563.11328	420.96875	1.86192	-166.01534	194.53812	8.15662	-948.48798	530.97284	-6.44686	-1061.62622	266.19641	22.72626
1104	9.192	978.54980	362.21652	1415.03125	-124.89896	317.89157	1308.05200	-1024.63574	328.65189	1322.58862	550.03430	422.14774	1.93709	-178.03438	194.90576	8.30935	-961.42603	531.71899	-6.48437	-1024.45142	265.71365	24.26587
1105	9.200	977.75476	361.49823	1417.21655	-123.02096	319.64713	1308.93091	-1023.22943	328.89346	1323.58252	537.12128	423.43860	2.01223	-189.68208	195.07016	8.72748	-974.33313	532.47925	-6.53423	-988.32208	264.96606	26.22102
1106	9.208	977.22632	360.74390	1419.09717	-121.39854	321.39523	1309.85364	-1021.97290	329.21039	1324.24414	524.33246	424.65366	1.95124	-200.88570	195.11716	9.44396	-987.24097	533.37018	-6.48752	-953.89545	264.08258	28.37934
1107	9.217	976.94226	359.96652	1420.66748	-120.12933	323.09290	1310.82178	-1020.95447	329.57803	1324.58081	511.55798	425.57071	1.67496	-211.58821	195.08543	10.41685	-1000.16248	534.37708	-6.31517	-921.47522	263.14319	30.35513
1108	9.225	976.87732	359.17877	1421.92493	-119.29102	324.71021	1311.82104	-1020.22870	329.97369	1324.60217	498.71863	426.19873	1.26517	-221.69865	194.93718	11.63290	-1013.09930	535.33246	-6.11756	-890.80792	262.01819	31.85260
1109	9.233	977.01721	358.39133	1422.86475	-118.92860	326.24472	1312.81250	-1019.83282	330.39798	1324.31567	485.84564	426.79846	0.90524	-231.02425	194.65822	13.14798	-1026.06543	536.03192	-6.03659	-861.20740	260.47208	32.77885
1110	9.242	977.36218	357.61032	1423.47546	-119.04971	327.70862	1313.74231	-1019.80554	330.87814	1323.72791	473.03778	427.58868	0.71671	-239.20891	194.33786	15.02118	-1039.05017	536.54028	-6.08322	-831.90961	258.32285	33.22088
1111	9.250	977.91571	356.83154	1423.74023	-119.62924	329.10828	1314.55750	-1020.20306	331.44403	1322.84106	460.35440	428.60333	0.68928	-245.74620	194.07118	17.22046	-1051.99084	537.20471	-6.11515	-802.41766	255.43085	33.39554
1112	9.258	978.67767	356.03653	1423.64490	-120.62309	330.43610	1315.21509	-1021.09296	332.09625	1321.64990	447.75543	429.79953	0.74425	-250.13588	193.77386	19.61543	-1064.81689	538.19775	-6.03813	-772.63354	251.68794	33.50671
1113	9.267	979.64777	355.19962	1423.18335	-121.98016	331.67267	1315.68933	-1022.51099	332.79144	1320.13318	435.14410	431.08978	0.80272	-252.10057	193.12946	22.18035	-1077.49854	539.33795	-5.91426	-742.77423	247.10077	33.60784
1114	9.275	980.82587	354.30142	1422.35693	-123.64631	332.79358	1315.97815	-1024.40149	333.45898	1318.24731	422.47644	432.34067	0.81471	-251.52907	191.73077	25.32211	-1090.05444	540.44379	-5.84747	-713.20959	241.80820	33.62424
1115	9.283	982.20532	353.33270	1421.17102	-125.56714	333.77151	1316.10291	-1026.61292	334.04099	1315.95837	409.78864	433.47891	0.77127	-248.03712	189.32225	29.79458	-1102.53027	541.51941	-5.89904	-684.31903	236.00154	33.45314
1116	9.292	983.76788	352.29926	1419.63599	-127.69336	334.57385	1316.10083	-1028.96838	334.53140	1313.29199	397.12341	434.53699	0.68898	-240.75520	185.95538	35.91026	-1114.99512	542.58026	-6.06235	-656.41553	229.87199	33.01263
1117	9.300	985.48547	351.23080	1417.76685	-129.98093	335.17746	1316.01453	-1031.32715	334.98730	1310.34436	384.50073	435.59381	0.59208	-228.89494	181.96121	42.88997	-1127.51392	543.58789	-6.21744	-629.75043	223.62979	32.24716
1118	9.308	987.32776	350.17322	1415.58655	-132.38519	335.58643	1315.87988	-1033.59766	335.49228	1307.24646	371.93213	436.71109	0.50720	-212.47972	177.81665	49.31717	-1140.08691	544.54749	-6.22896	-604.55524	217.51300	31.14555
1119	9.317	989.27118	349.16510	1413.12598	-134.85635	335.82602	1315.71655	-1035.74524	336.09006	1304.11023	359.40073	437.88104	0.44707	-192.34575	173.87881	54.25879	-1152.69189	545.52271	-6.12555	-581.06793	211.73700	29.77235
1120	9.325	991.30267	348.22232	1410.41687	-137.33688	335.93088	1315.52515	-1037.78918	336.75150	1300.98523	346.85651	439.03137	0.39865	-169.61845	170.14497	57.80157	-1165.37488	546.58740	-6.05625	-559.55273	206.44287	28.26581
1121	9.333	993.41040	347.33829	1407.49011	-139.76381	335.93787	1315.29895	-1039.75696	337.40677	1297.85388	334.26880	440.11383	0.34751	-145.29466	166.41643	60.59453	-1178.20178	547.77789	-6.08098	-540.33734	201.70120	26.76407
1122	9.342	995.57227	346.48923	1404.38232	-142.08081	335.86935	1315.03699	-1041.65198	337.98532	1294.65210	321.64636	441.12103	0.29763	-120.07033	162.67505	63.11686	-1191.14526	549.01788	-6.13094	-523.81006	197.58455	25.28295
1123	9.350	997.76245	345.64627	1401.13965	-144.24884	335.72165	1314.74695	-1043.45374	338.43256	1291.30396	308.99207	442.01553	0.24570	-94.32231	159.17242	65.40730	-1204.11719	550.12164	-6.15593	-510.33771	194.23688	23.64030
1124	9.358	999.96155	344.79309	1397.81384	-146.24423	335.47894	1314.43787	-1045.09399	338.74374	1287.77686	296.30939	442.77914	0.17756	-68.17984	156.23251	67.25873	-1217.07642	550.97290	-6.16010	-500.17371	191.86841	21.48510
1125	9.367	1002.15009	343.92972	1394.46021	-148.04948	335.13840	1314.11804	-1046.48120	338.98611	1284.11365	283.63855	443.53864	0.13086	-41.64786	154.02806	68.50282	-1229.99451	551.68127	-6.14205	-493.43628	190.70564	18.41198
1126	9.375	1004.30023	343.06363	1391.13293	-149.64569	334.72025	1313.79724	-1047.57336	339.23145	1280.38135	270.99701	444.49759	0.19894	-14.72522	152.48906	69.14595	-1242.81421	552.46710	-6.13908	-490.17627	190.87933	14.15714
1127	9.383	1006.38477	342.20093	1387.87988	-151.01003	334.25745	1313.48901	-1048.37390	339.44730	1276.58606	258.31650	445.69867	0.40813	12.54985	151.41142	69.34244	-1255.55530	553.41370	-6.21178	-490.46558	192.25963	8.87135
1128	9.392	1008.39038	341.33978	1384.74133	-152.11414	333.78329	1313.21326	-1048.89038	339.49850	1272.68811	245.51488	446.97559	0.65231	40.12013	150.62173	69.30743	-1268.33350	554.43311	-6.34231	-494.41919	194.38150	3.35970
1129	9.400	1010.31787	340.46890	1381.75781	-152.92410	333.32819	1312.99158	-1049.15015	339.27054	1268.71704	232.59570	448.14935	0.78772	67.94139	150.02805	69.22563	-1281.20044	555.43439	-6.47029	-502.03339	196.58969	-1.11646
1130	9.408	1012.17194	339.57538	1378.97388	-153.40817	332.91434	1312.83484	-1049.20337	338.74487	1264.82434	219.63037	449.17929	0.75245	96.01866	149.58669	69.17418	-1294.09412	556.44513	-6.55447	-512.78119	198.39323	-3.70897
1131	9.417	1013.95532	338.65759	1376.43506	-153.54767	332.54596	1312.73694	-1049.08167	337.96066	1261.23071	206.68634	450.14072	0.60142	124.42433	149.26157	69.12019	-1306.95447	557.55371	-6.55514	-525.45782	199.73138	-4.62543
1132	9.425	1015.66339	337.72818	1374.17834	-153.34280	332.20425	1312.67664	-1048.78076	336.96927	1258.15991	193.78403	451.08344	0.44073	153.24992	149.04271	68.97630	-1319.77173	558.73578	-6.45941	-538.73932	200.82799	-4.70121
1133	9.433	1017.27753	336.80164	1372.23132	-152.81186	331.85583	1312.62170	-1048.27954	335.84357	1255.79773	180.89981	451.97620	0.32608	182.52727	148.97549	68.65381	-1332.53113	559.83685	-6.32132	-551.84857	201.85004	-4.64142
1134	9.442	1018.76758	335.88470	1370.61707	-151.98621	331.47238	1312.53455	-1047.55054	334.70374	1254.26465	168.03323	452.81427	0.23463	212.19969	149.08517	68.11920	-1345.14941	560.77728	-6.19147	-564.61212	202.80838	-4.76154
1135	9.450	1020.10168	334.98230	1369.35742	-150.90385	331.04126	1312.37793	-1046.56812	333.72571	1253.60291	155.23157	453.63193	0.12416	242.18822	149.28712	67.41898	-1357.48340	561.65399	-5.94406	-577.14380	203.67334	-5.06125
1136	9.458	1021.25372	334.10327	1368.46851	-149.60442	330.56506	1312.11829	-1045.34619	333.14633	1253.78333	142.51712	454.43958	0.01938	272.48969	149.41551	66.62549	-1369.41626	562.59692	-5.22062	-589.60016	204.44081	-5.39275
1137	9.467	1022.20087	333.25104	1367.95972	-148.12524	330.06607	1311.72888	-1043.98401	333.24597	1254.71667	129.86429	455.26825	0.01471	303.17023	149.33148	65.76788	-1380.91418	563.61609	-3.64879	-602.07007	205.11665	-5.63840
1138	9.475	1022.91968	332.41809	1367.83630	-146.50133	329.58527	1311.19421	-1042.67371	334.29254	1256.26465	117.27316	456.14136	0.14096	334.29089	149.00752	64.83066	-1391.99268	564.60016	-1.08626	-614.55865	205.70863	-5.77688
1139	9.483	1023.38940	331.59793	1368.10217	-144.76985	329.16437	1310.51282	-1041.61719	336.46664	1258.28381	104.78876	456.97418	0.28758	365.87146	148.51523	63.81929	-1402.64478	565.39227	2.42708	-627.03491	206.24086	-5.84684
1140	9.492	1023.59784	330.79730	1368.75635	-142.97220	328.83176	1309.69727	-1040.87036	339.68961	1260.67188	92.40082	457.65546	0.33413	397.85992	147.93814	62.83993	-1412.82483	565.83887	6.88290	-639.47791	206.75250	-5.89246
1141	9.500	1023.54010	330.03503	1369.78918	-141.15405	328.59955	1308.77014	-1040.25049	343.41437	1263.35010	80.00616	458.20908	0.29183	430.11212	147.31201	62.11454	-1422.44482	565.81628	12.30042	-651.87933	207.27167	-5.93413
1142	9.508	1023.21191	329.32828	1371.18250	-139.36917	328.46353	1307.76001	-1039.42944	346.76428	1266.22034	67.53311	458.76297	0.24221	462.37567	146.63167	61.88982	-1431.28186	565.35480	18.53695	-664.23816	207.80975	-5.97439
1143	9.517	1022.61133	328.67395	1372.91345	-137.67886	328.41333	1306.69751	-1038.17810	349.10364	1269.18030	55.01501	459.37308	0.20186	494.15924	145.87810	62.29169	-1438.97131	564.74341	25.33934	-676.58173	208.37488	-6.01294
1144	9.525	1021.74719	328.04553	1374.95532	-136.14294	328.44229	1305.60889	-1036.55115	350.47449	1272.19507	42.50305	459.97446	0.11346	524.60553	145.03668	63.15848	-1445.13892	564.30396	32.57875	-688.96136	208.96832	-6.05296
1145	9.533	1020.64551	327.41071	1377.27161	-134.81168	328.54053	1304.51208	-1034.80249	351.38876	1275.31934	30.00299	460.52841	-0.04686	552.65906	144.10838	63.92084	-1449.31848	563.96027	40.25835	-701.39655	209.59300	-6.09697
1146	9.542	1019.34375	326.75525	1379.81665	-133.72282	328.69128	1303.41956	-1033.14807	352.28928	1278.61743	17.51691	461.12564	-0.20388	577.47577	143.09221	63.76274	-1450.72400	563.21771	48.37226	-713.84711	210.27007	-6.13728
1147	9.550	1017.87738	326.09262	1382.54626	-132.89677	328.88028	1302.34119	-1031.67383	353.34940	1282.07922	5.04767	461.86649	-0.27485	598.73651	141.95059	62.10759	-1448.43188	561.72723	56.80284	-726.27795	211.01630	-6.16076
1148	9.558	1016.27106	325.44519	1385.42749	-132.32936	329.09412	1301.28772	-1030.40198	354.61185	1285.62366	-7.43683	462.71753	-0.28183	616.68463	140.62965	59.00061	-1442.03027	559.56610	65.09763	-738.72070	211.81769	-6.15612
1149	9.567	1014.53815	324.81833	1388.43494	-131.98874	329.31055	1300.27063	-1029.33777	356.08795	1289.15063	-19.96918	463.57141	-0.30418	631.93506	139.12427	54.98200	-1432.05396	556.89752	72.37979	-751.22791	212.64795	-6.11206
1150	9.575	1012.68652	324.20190	1391.54382	-131.81877	329.50122	1299.30029	-1028.47168	357.76175	1292.57764	-32.56415	464.37735	-0.37243	645.13806	137.49075	50.62026	-1419.67725	553.80658	77.89970	-763.80835	213.50160	-6.03022
1151	9.583	1010.72675	323.58905	1394.72668	-131.74403	329.63409	1298.38733	-1027.77942	359.58966	1295.85059	-45.25580	465.17490	-0.45390	656.64539	135.79002	46.19730	-1405.95630	550.42877	81.70027	-776.45093	214.38548	-5.94191
1152	9.592	1008.67651	322.98068	1397.95581	-131.67603	329.66620	1297.54651	-1027.22668	361.50818	1298.93945	-58.05621	466.03336	-0.50220	666.40900	134.03500	41.75632	-1391.27490	546.87726	84.37256	-789.16730	215.28627	-5.88664
1153	9.600	1006.55786	322.37921	1401.20447	-131.52350	329.54007	1296.79810	-1026.77307	363.44214	1301.83020	-70.89758	466.94888	-0.50654	674.14886	132.16856	37.35234	-1375.30884	543.01868	86.12228	-801.96661	216.18307	-5.86449
1154	9.608	1004.39362	321.78784	1404.44580	-131.20416	329.19247	1296.16394	-1026.37610	365.31070	1304.51624	-83.69916	467.84015	-0.50025	679.55548	130.08716	33.21309	-1357.39868	538.55573	86.46366	-814.82050	217.07767	-5.83073
1155	9.617	1002.20575	321.21552	1407.64954	-130.65421	328.56757	1295.66187	-1025.99194	367.02927	1306.99255	-96.45776	468.66928	-0.51273	682.33978	127.78169	29.59119	-1337.02161	533.47656	84.93867	-827.69287	217.98410	-5.75071
1156	9.625	1000.02032	320.67804	1410.78064	-129.83386	327.63089	1295.30310	-1025.57495	368.50928	1309.25293	-109.22607	469.48355	-0.52746	682.22528	125.48184	26.42430	-1314.05664	528.18701	81.72717	-840.58051	218.91118	-5.64304
1157	9.633	997.87518	320.18933	1413.80603	-128.72319	326.37970	1295.09045	-1025.07764	369.65692	1311.28833	-122.05103	470.32745	-0.50715	679.03857	123.55835	23.26233	-1288.70605	523.06384	77.41344	-853.50232	219.84924	-5.55356
1158	9.642	995.81866	319.75412	1416.69995	-127.31357	324.84384	1295.01990	-1024.44995	370.37402	1313.08728	-134.93585	471.19882	-0.44335	672.90863	122.31219	19.76710	-1261.25220	518.12811	72.55493	-866.46289	220.76770	-5.49672
1159	9.650	993.89850	319.38040	1419.44019	-125.60957	323.07571	1295.08118	-1023.64069	370.56445	1314.63770	-147.81494	472.08725	-0.35908	664.34143	121.90311	16.29398	-1231.90442	513.21191	67.60738	-879.43018	221.65067	-5.43762
1160	9.658	992.15381	319.08768	1422.00305	-123.63873	321.13705	1295.25842	-1022.60358	370.15018	1315.93115	-160.59656	473.01669	-0.26607	653.92841	122.26801	13.64154	-1200.76343	508.25977	62.94642	-892.36993	222.51068	-5.33049
1161	9.667	990.61816	318.88889	1424.36377	-121.45477	319.08929	1295.53320	-1021.30817	369.09967	1316.96790	-173.24103	474.04507	-0.13392	642.11285	123.06519	12.18840	-1167.84241	503.45215	58.85906	-905.29114	223.36827	-5.17502
1162	9.675	989.32544	318.77319	1426.50085	-119.13519	316.98526	1295.89124	-1019.75684	367.46576	1317.76514	-185.71942	475.20395	0.11057	629.36884	123.92905	11.63884	-1133.16467	499.03900	55.57192	-918.21552	224.24887	-5.02889
1163	9.683	988.30847	318.71231	1428.39917	-116.78073	314.86438	1296.32593	-1018.00342	365.42014	1318.36279	-197.91547	476.46063	0.58612	616.23810	124.73740	11.51851	-1096.88464	495.01331	53.23558	-931.13306	225.16867	-4.94135
1164	9.692	987.59576	318.67847	1430.04822	-114.51095	312.75726	1296.83911	-1016.16302	363.25421	1318.82214	-209.66730	477.76758	1.43539	603.08551	125.53589	11.52090	-1059.36731	491.15250	51.95233	-944.02277	226.10835	-4.89026
1165	9.700	987.20758	318.65829	1431.44019	-112.45235	310.69580	1297.43945	-1014.39233	361.29483	1319.20715	-220.89795	479.11218	2.75347	590.06610	126.34901	11.47991	-1021.25946	487.48767	51.82758	-956.87604	227.02396	-4.81686
1166	9.708	987.15125	318.65298	1432.56921	-110.72258	308.72369	1298.13464	-1012.82635	359.71048	1319.54431	-231.63483	480.50320	4.56826	577.23615	127.12360	11.32118	-983.50024	484.42969	52.78822	-969.68811	227.88589	-4.69843
1167	9.717	987.41736	318.66495	1433.43164	-109.41011	306.90637	1298.92273	-1011.52692	358.38855	1319.79724	-241.88214	481.95813	6.94896	564.56622	127.81175	11.06127	-947.12860	482.30402	54.34186	-982.45184	228.70233	-4.56863
1168	9.725	987.97937	318.69043	1434.02332	-108.55789	305.32483	1299.78735	-1010.52679	357.12231	1319.90369	-251.45123	483.51566	10.10720	551.97467	128.45998	10.77406	-912.87384	480.96552	55.73294	-995.16254	229.51883	-4.49265
1169	9.733	988.79895	318.72971	1434.33594	-108.16584	304.04819	1300.69775	-1009.89172	355.86206	1319.82031	-259.82404	485.20486	14.28423	539.41254	129.15529	10.54792	-880.78296	479.97968	56.41040	-1007.82025	230.39272	-4.51796
1170	9.742	989.83478	318.79208	1434.35474	-108.20686	303.11038	1301.61340	-1009.68896	354.66663	1319.50256	-266.14435	487.00156	19.51052	526.87878	129.91805	10.43732	-850.22913	479.07147	56.25733	-1020.42920	231.32866	-4.61801
1171	9.750	991.04718	318.88269	1434.06458	-108.64175	302.51151	1302.49365	-1009.92981	353.56854	1318.88599	-269.51068	488.86038	25.57718	514.37592	130.69812	10.39915	-820.32263	478.27576	55.40017	-1032.99060	232.25760	-4.69449
1172	9.758	992.40277	318.99582	1433.45581	-109.42693	302.23282	1303.30505	-1010.57001	352.58658	1317.89563	-269.39856	490.78754	32.30729	501.89740	131.43594	10.33081	-790.38995	477.87308	54.00669	-1045.49866	233.10327	-4.64963
1173	9.767	993.88269	319.12561	1432.52698	-110.51532	302.24414	1304.02844	-1011.55090	351.75119	1316.43909	-265.66095	492.94296	39.87808	489.44928	132.10487	10.20625	-760.22260	478.31485	52.27856	-1057.93933	233.81821	-4.44786
1174	9.775	995.47913	319.26874	1431.28491	-111.85647	302.50385	1304.65930	-1012.83398	351.09125	1314.43042	-258.08044	495.69586	48.78331	477.04761	132.72318	10.08811	-730.02356	479.94296	50.39863	-1070.29346	234.36595	-4.14709
1175	9.783	997.18250	319.41245	1429.74500	-113.40128	302.96356	1305.20227	-1014.39978	350.62091	1311.85950	-246.28094	499.40918	59.19134	464.69684	133.33597	10.01110	-700.18433	482.75085	48.43134	-1082.56201	234.76436	-3.88960
1176	9.792	998.98047	319.53394	1427.93042	-115.10857	303.57617	1305.66565	-1016.23853	350.31650	1308.82190	-230.34448	504.06174	70.25591	452.37946	133.99518	9.93226	-671.07129	486.41431	46.30203	-1094.79321	235.14723	-3.77959
1177	9.800	1000.86578	319.61813	1425.86731	-116.95035	304.29987	1306.05481	-1018.34143	350.12787	1305.47864	-211.21283	509.13153	80.28220	440.06091	134.74365	9.79637	-642.94592	490.35553	43.76876	-1107.04846	235.67609	-3.77010
1178	9.808	1002.83807	319.66956	1423.58240	-118.91257	305.09808	1306.36658	-1020.67078	350.03403	1301.99854	-190.18311	513.87811	87.73792	427.72778	135.57159	9.60680	-616.07385	493.89954	40.45287	-1119.35400	236.38451	-3.74248
1179	9.817	1004.89386	319.70773	1421.10498	-120.98728	305.93936	1306.58521	-1023.12982	350.05542	1298.50732	-168.14246	517.72052	92.16406	415.39264	136.40491	9.41061	-590.86316	496.62207	36.06860	-1131.70667	237.17757	-3.64938
1180	9.825	1007.02008	319.75406	1418.47156	-123.15970	306.80096	1306.69324	-1025.57703	350.21442	1295.05676	-145.36432	520.39532	94.22503	403.04138	137.16258	9.25627	-567.82690	498.77631	30.73579	-1144.09949	237.95413	-3.53767
1181	9.833	1009.19684	319.82126	1415.72632	-125.39893	307.66672	1306.68970	-1027.86316	350.52917	1291.64783	-121.82001	521.91144	95.08358	390.64758	137.80902	9.17484	-547.43817	501.37311	25.04266	-1156.52075	238.68425	-3.47185
1182	9.842	1011.40405	319.91989	1412.91626	-127.65703	308.51572	1306.60071	-1029.84338	351.02982	1288.27661	-97.52454	522.42505	95.77066	378.22723	138.38396	9.14773	-529.96082	505.15155	19.52626	-1168.95581	239.39244	-3.45607
1183	9.850	1013.62384	320.06989	1410.08752	-129.87320	309.32254	1306.47229	-1031.40564	351.74023	1284.92627	-72.65186	522.07495	96.85440	365.81763	139.00240	9.10479	-515.31763	509.27948	14.04865	-1181.41089	240.11499	-3.43350
1184	9.858	1015.84064	320.29404	1407.28418	-131.97475	310.06870	1306.35571	-1032.51355	352.66159	1281.53784	-47.46130	520.88385	98.38685	353.42297	139.74730	8.99722	-503.34775	512.17084	8.24032	-1193.92163	240.86676	-3.35532
1185	9.867	1018.04022	320.60776	1404.54590	-133.87708	310.74292	1306.29492	-1033.19092	353.77441	1278.02026	-22.18915	518.81555	100.09935	341.01239	140.54219	8.85921	-494.35632	513.72644	2.64725	-1206.51392	241.62228	-3.22615
1186	9.875	1020.21118	321.01822	1401.90710	-135.49228	311.33398	1306.31946	-1033.48669	355.02316	1274.30493	3.01727	515.85986	101.67395	328.56940	141.23758	8.77216	-489.08627	515.27856	-1.42912	-1219.17432	242.36459	-3.09356
1187	9.883	1022.35022	321.52362	1399.39868	-136.74512	311.83374	1306.44348	-1033.47461	356.31339	1270.41504	28.13419	512.05005	102.89080	316.11078	141.83453	8.76418	-488.07440	517.41125	-3.44514	-1231.87292	243.12656	-3.01725
1188	9.892	1024.46021	322.11298	1397.04895	-137.58838	312.24573	1306.67053	-1033.23474	357.55399	1266.47424	53.24634	507.49640	103.68111	303.65326	142.49861	8.77280	-491.41605	519.49164	-4.09688	-1244.59106	243.92792	-3.01777
1189	9.900	1026.53711	322.76727	1394.88757	-138.01152	312.58643	1306.99524	-1032.80444	358.69977	1262.64087	78.47162	502.39163	104.12053	291.19464	143.33145	8.72904	-498.89343	521.01434	-4.26320	-1257.31177	244.73090	-3.05307
1190	9.908	1028.55969	323.46524	1392.94629	-138.03908	312.87796	1307.40259	-1032.17444	359.75745	1259.04565	103.87982	496.92862	104.33246	278.71466	144.23538	8.65013	-509.69492	522.05786	-4.30618	-1270.00171	245.48193	-3.06327
1191	9.917	1030.48962	324.19489	1391.25952	-137.72075	313.14069	1307.86926	-1031.32324	360.75482	1255.78540	129.47418	491.25690	104.37885	266.18500	145.06009	8.61985	-522.32788	522.83496	-4.31448	-1282.61157	246.16391	-3.00665
1192	9.925	1032.27869	324.95581	1389.86597	-137.11780	313.39035	1308.36963	-1030.23157	361.69888	1252.95654	155.24640	485.49176	104.20102	253.60368	145.80040	8.68153	-535.36011	523.52094	-4.39447	-1295.09082	246.81850	-2.87161
1193	9.933	1033.88123	325.74628	1388.80798	-136.28949	313.63565	1308.87537	-1028.89661	362.56207	1250.67651	181.21906	479.67871	103.61874	241.02110	146.55324	8.77966	-548.09125	524.26349	-4.66421	-1307.38257	247.50601	-2.68383
1194	9.942	1035.26160	326.55273	1388.12646	-135.28423	313.87067	1309.35022	-1027.37048	363.29352	1249.06970	207.42517	473.81714	102.44435	228.50432	147.35913	8.82153	-560.45465	525.13379	-5.13249	-1319.41309	248.23819	-2.44773
1195	9.950	1036.39185	327.36066	1387.85339	-134.13525	314.07361	1309.74927	-1025.79150	363.84155	1248.24402	233.88414	467.97348	100.64175	216.06081	148.21083	8.76465	-572.59967	526.16364	-5.64989	-1331.11658	248.98483	-2.06401
1196	9.958	1037.25085	328.17102	1388.00537	-132.86119	314.22128	1310.03015	-1024.34204	364.16248	1248.26794	260.60425	462.27780	98.33055	203.63231	149.12109	8.65687	-584.63953	527.42920	-6.02782	-1342.45068	249.73978	-1.36076
1197	9.967	1037.82959	328.99899	1388.57507	-131.47438	314.29666	1310.16650	-1023.10913	364.14206	1249.13269	287.60278	456.81027	95.64273	191.19041	150.07030	8.61967	-596.60474	528.96619	-6.21675	-1353.37158	250.55502	-0.22023
1198	9.975	1038.13721	329.85840	1389.51697	-129.99112	314.28040	1310.15527	-1021.98450	363.54224	1250.71338	314.91922	451.57452	92.63954	178.79243	150.99461	8.73387	-608.52679	530.59192	-6.35690	-1363.83984	251.50890	1.35009
1199	9.983	1038.21765	330.75037	1390.74084	-128.43623	314.15994	1310.02039	-1020.78748	362.21780	1252.78674	342.56219	446.53128	89.36407	166.50441	151.87032	8.95472	-620.50043	532.00146	-6.62834	-1373.88489	252.64055	3.24588
1200	9.992	1038.16467	331.66238	1392.11792	-126.84274	313.96341	1309.81396	-1019.47491	360.38416	1255.10022	370.42392	441.59998	85.91957	154.30779	152.72195	9.20071	-632.57178	533.12811	-7.05191	-1383.66479	253.90065	5.31506
