# Supplementary material for: Novel Methods for Surface EMG Analysis and Exploration Based on Multi-Modal Gaussian Mixture Models
Source: PLoS One. 2016 Jun 30;11(6):e0157239. doi: 10.1371/journal.pone.0157239 (PMC4928879; doi:10.1371/journal.pone.0157239)
Supplement: S2 File — (ZIP) [file pone.0157239.s002.zip › Haf_horses_walk_data/Haf_h14_w1_emg.anc]

File_Type:	Analog R/C ASCII	Generation#:	2
Board_Type:	NI USB-6225	Polarity:	Bipolar
Trial_Name:	Tornadaw	Trial#:	1	Duration(Sec.):	9.999166	#Channels:	64
BitDepth:	16	PreciseRate:	1200.000000
Name	LDL	acc1x	acc1y	acc1z	GM1L	acc2x	acc2y	acc2z	GM2L	acc3x	acc3y	acc3z	GM3L	acc4x	acc4y	acc4z	LDR	acc5x	acc5y	acc5z	GM1R	acc6x	acc6y	acc6z	GM2R	acc7x	acc7y	acc7z	GM3R	acc8x	acc8y	acc8z	BLDL	acc9x	acc9y	acc9z	BGM1L	acc10x	acc10y	acc10z	BGM2L	acc11x	acc11y	acc11z	BGM3L	acc12x	acc12y	acc12z	BLDR
Rate	1200	1200	1200	1200	1200	1200	1200	1200	1200	1200	1200	1200	1200	1200	1200	1200	1200	1200	1200	1200	1200	1200	1200	1200	1200	1200	1200	1200	1200	1200	1200	1200	1200	1200	1200	1200	1200	1200	1200	1200	1200	1200	1200	1200	1200	1200	1200	1200	1200
Range	5000	5000	5000	5000	5000	5000	5000	5000	5000	5000	5000	5000	5000	5000	5000	5000	5000	5000	5000	5000	5000	5000	5000	5000	5000	5000	5000	5000	5000	5000	5000	5000	5000	5000	5000	5000	5000	5000	5000	5000	5000	5000	5000	5000	5000	5000	5000	5000	5000
0.000000	-24	42	85	-60	-108	-28	13	-16	-16	5	-73	-59	-95	-10	-27	-58	-102	35	-83	-30	-107	-22	-97	-72	-64	1	-100	-10	-74	-70	-148	-75	94	508	488	-18488	-1492	-10192	1107	-13732	299	-8221	-1204	-10947	-688	-8851	-955	-10808	-2439
0.000833	-23	43	88	-60	-111	-31	13	-9	-18	5	-73	-63	-93	-13	-27	-59	-95	37	-83	-33	-107	-19	-97	-72	-63	0	-97	-10	-74	-68	-149	-80	-156	542	379	-18575	-1084	-10128	1089	-13893	-147	-8263	-1134	-11123	-263	-8870	-910	-10801	-1497
0.001667	-23	42	87	-43	-108	-32	12	-16	-19	5	-72	-64	-96	-14	-26	-60	-100	37	-81	-33	-107	-21	-99	-73	-64	1	-99	-13	-74	-81	-147	-83	-324	603	273	-18667	-854	-10050	1064	-14054	-189	-8309	-1074	-11291	41	-8893	-873	-10805	-1066
0.002500	-24	39	86	-62	-104	-33	12	-16	-23	4	-74	-64	-99	-14	-29	-63	-102	36	-83	-34	-109	-18	-100	-75	-65	1	-99	-15	-75	-73	-152	-80	-121	664	164	-18762	-458	-9963	1038	-14218	-156	-8345	-1021	-11451	161	-8923	-841	-10826	-641
0.003333	-12	38	82	-63	-111	-64	9	-18	-21	2	-73	-64	-96	-14	-30	-60	-101	34	-85	-33	-108	-24	-104	-80	-65	0	-94	-14	-74	-76	-153	-78	24	733	64	-18852	-132	-9869	1001	-14358	-1177	-8371	-975	-11591	965	-8953	-813	-10849	-90
0.004167	-26	40	84	-62	-110	-33	10	-10	-21	3	-73	-75	-99	-18	-32	-61	-102	33	-83	-33	-107	-24	-101	-72	-63	1	-99	-13	-74	-72	-149	-80	-154	802	-38	-18942	21	-9770	964	-14496	-376	-8395	-948	-11716	503	-8989	-783	-10887	1307
0.005000	-26	47	86	-64	-105	-34	12	-16	-29	3	-73	-68	-96	-15	-29	-61	-99	33	-85	-35	-108	-27	-100	-72	-63	-3	-99	-16	-77	-70	-149	-78	-417	874	-146	-19031	235	-9668	912	-14626	1386	-8411	-923	-11825	-1176	-9033	-778	-10933	2886
0.005833	-24	41	86	-65	-110	-35	15	-16	-21	3	-75	-69	-98	-17	-28	-61	-101	34	-85	-39	-107	-23	-102	-97	-65	0	-99	-17	-77	-69	-150	-78	-271	937	-255	-19122	242	-9575	856	-14744	-1012	-8428	-916	-11943	747	-9089	-784	-10988	1628
0.006667	-27	38	87	-63	-112	-38	12	-14	-21	3	-68	-67	-96	-16	-30	-59	-104	36	-87	-32	-109	-24	-102	-70	-67	0	-102	-15	-68	-75	-149	-78	-307	1017	-377	-19212	401	-9487	787	-14856	620	-8451	-920	-12012	460	-9156	-784	-11049	1875
0.007500	-28	36	82	-63	-112	-33	10	-17	-24	0	-78	-87	-117	-14	-30	-59	-99	34	-87	-33	-107	-22	-101	-69	-65	-3	-102	-17	-73	-70	-148	-78	-476	1044	-500	-19298	663	-9409	700	-14950	-74	-8467	-937	-12090	137	-9229	-799	-11121	1928
0.008333	-27	40	85	-60	-108	-32	12	-15	-18	4	-73	-66	-96	-14	-29	-62	-103	34	-85	-32	-105	-23	-98	-70	-64	-4	-100	-14	-93	-68	-158	-78	-471	1083	-636	-19383	850	-9344	630	-15032	107	-8490	-965	-12158	87	-9311	-822	-11197	2291
0.009167	-25	39	88	-62	-108	-31	12	-17	-21	2	-73	-67	-93	-14	-28	-59	-99	32	-84	-63	-104	-23	-98	-68	-62	-3	-99	-14	-72	-69	-149	-76	-315	1118	-776	-19465	937	-9296	539	-15098	605	-8522	-1006	-12224	-298	-9405	-859	-11280	3203
0.010000	-26	40	86	-59	-104	-35	18	-16	-25	2	-74	-66	-95	-17	-30	-62	-100	34	-85	-31	-110	-25	-100	-70	-63	0	-100	-14	-51	-70	-149	-77	-374	1146	-927	-19543	918	-9266	445	-15153	680	-8557	-1056	-12290	-1519	-9511	-904	-11366	5044
0.010833	-25	41	86	-61	-109	-38	11	-17	-18	4	-72	-64	-96	-14	-30	-63	-101	38	-84	-30	-110	-23	-101	-69	-63	0	-101	-14	-73	-72	-149	-77	-570	1149	-1083	-19617	941	-9247	347	-15195	-81	-8604	-1112	-12353	-358	-9617	-963	-11453	3492
0.011667	-26	42	62	-57	-111	-30	11	-32	-21	6	-73	-65	-96	-16	-30	-59	-101	37	-85	-32	-105	-24	-99	-69	-64	0	-99	-21	-75	-72	-151	-77	-574	1147	-1248	-19683	1020	-9244	251	-15215	812	-8660	-1179	-12416	206	-9729	-1012	-11550	2602
0.012500	-26	43	86	-61	-112	-33	11	-14	-18	6	-72	-67	-95	-7	-26	-56	-103	38	-86	-32	-108	-25	-101	-68	-63	0	-99	-14	-73	-70	-147	-73	-299	1148	-1413	-19737	883	-9263	154	-15239	3	-8724	-1246	-12484	-540	-9847	-1071	-11644	3693
0.013333	-23	51	77	-57	-104	-30	17	-12	-15	7	-69	-63	-94	-14	-25	-57	-100	38	-84	-31	-102	-22	-97	-65	-62	-3	-100	-14	-72	-73	-148	-74	-418	1138	-1581	-19783	695	-9285	68	-15236	666	-8797	-1314	-12553	-884	-9967	-1136	-11742	3637
0.014167	-24	42	85	-57	-111	-34	15	-14	-17	4	-84	-64	-95	-14	-27	-57	-102	37	-83	-35	-108	-25	-98	-67	-66	1	-98	-14	-73	-70	-147	-73	-455	1118	-1747	-19814	658	-9324	-19	-15233	573	-8882	-1385	-12631	-616	-10083	-1197	-11846	3806
0.015000	-24	22	81	-58	-103	-31	11	-15	-16	0	-73	-67	-100	-15	-27	-58	-103	35	-84	-34	-109	-22	-100	-68	-66	-1	-102	-17	-77	-73	-149	-82	-242	1098	-1917	-19836	611	-9380	-98	-15229	505	-8977	-1460	-12710	-527	-10210	-1261	-11952	3402
0.015833	-28	39	85	-61	-113	-34	10	-15	-24	4	-75	-66	-98	-16	-28	-59	-105	30	-85	-31	-107	-23	-114	-72	-61	1	-101	-12	-74	-68	-148	-77	-349	1071	-2080	-19841	478	-9439	-164	-15220	821	-9080	-1524	-12763	-372	-10328	-1310	-12053	2347
0.016667	-27	42	86	-56	-108	-31	12	-11	-24	5	-70	-64	-96	-15	-27	-59	-99	37	-84	-32	-105	-18	-98	-73	-63	0	-101	-14	-79	-62	-147	-76	-405	1046	-2239	-19827	347	-9509	-222	-15205	-1	-9190	-1590	-12864	239	-10448	-1368	-12151	1674
0.017500	-28	40	87	-60	-107	-30	11	-13	-19	5	-61	-63	-97	-13	-18	-62	-104	38	-84	-30	-105	-23	-100	-73	-62	1	-100	-13	-73	-72	-146	-77	-281	1034	-2400	-19796	139	-9588	-273	-15202	-142	-9305	-1645	-12935	414	-10567	-1409	-12246	2021
0.018333	-23	43	87	-58	-105	-31	11	-15	-22	6	-70	-63	-96	-15	-27	-53	-99	37	-80	-32	-107	-24	-83	-73	-65	0	-101	-13	-74	-72	-146	-74	-275	983	-2554	-19747	165	-9668	-308	-15183	2366	-9423	-1696	-13005	-1882	-10684	-1445	-12342	3034
0.019167	-24	43	88	-58	-109	-31	18	-12	-14	6	-68	-64	-121	-15	-32	-59	-99	35	-82	-29	-105	-21	-96	-68	-60	3	-97	-9	-73	-67	-146	-75	-166	953	-2705	-19680	292	-9756	-340	-15172	10	-9547	-1732	-13061	-609	-10797	-1467	-12433	1067
0.020000	-22	44	88	-58	-102	-31	32	-15	-18	7	-67	-64	-93	-17	-28	-56	-101	38	-82	-28	-107	-23	-97	-70	-61	2	-98	-11	-72	-69	-161	-74	-258	921	-2860	-19603	336	-9850	-359	-15171	1021	-9673	-1770	-13108	-253	-10927	-1482	-12523	-49
0.020833	-25	45	89	-58	-108	-30	12	-13	-18	6	-69	-62	-97	-14	-63	-60	-98	38	-86	-26	-112	-21	-97	-68	-61	1	-98	-10	-73	-72	-146	-73	-273	877	-3015	-19509	293	-9946	-374	-15166	606	-9799	-1802	-13157	-254	-11049	-1488	-12605	-532
0.021667	-25	46	91	-58	-108	-32	19	-6	-16	8	-69	-62	-95	-12	-27	-55	-99	39	-80	-28	-103	-21	-98	-69	-59	4	-101	-10	-67	-68	-144	-73	-43	836	-3170	-19400	86	-10051	-389	-15167	335	-9928	-1818	-13158	-488	-11175	-1483	-12682	-739
0.022500	-18	44	87	-58	-110	-31	11	-9	-16	4	-65	-65	-94	-15	-29	-60	-99	35	-81	-28	-104	-21	-96	-69	-60	0	-100	-12	-74	-70	-147	-74	-59	787	-3330	-19288	86	-10161	-398	-15152	139	-10063	-1826	-13162	-165	-11310	-1475	-12755	-276
0.023333	-25	43	104	-62	-113	-35	10	-15	-18	3	-73	-65	-97	-18	-28	-60	-102	35	-85	-32	-110	-33	-100	-72	-64	0	-103	-15	-78	-73	-148	-76	-325	735	-3491	-19169	120	-10281	-397	-15155	876	-10194	-1838	-13148	-1115	-11444	-1458	-12824	1546
0.024167	-24	39	85	-63	-113	-36	10	-16	-22	1	-75	-68	-99	-18	-19	-35	-101	33	-85	-30	-108	-22	-99	-72	-62	0	-102	-15	-75	-72	-148	-76	-198	679	-3659	-19036	297	-10410	-397	-15140	-237	-10322	-1860	-13109	44	-11586	-1439	-12881	546
0.025000	-51	39	84	-65	-102	-35	8	-13	-18	5	-75	-65	-98	-15	-28	-58	-102	34	-86	-31	-107	-22	-100	-68	-60	0	-101	-10	-70	-62	-146	-73	-108	645	-3824	-18903	567	-10531	-385	-15116	0	-10449	-1824	-13059	1457	-11728	-1419	-12936	-1000
0.025833	-26	41	84	-58	-107	-31	13	-13	-18	3	-73	-64	-96	-15	-28	-58	-100	35	-85	-22	-103	-18	-98	-64	-62	1	-99	-14	-70	-67	-147	-73	-251	550	-3989	-18764	472	-10666	-371	-15081	-729	-10573	-1806	-12995	1010	-11876	-1409	-12984	32
0.026667	-24	42	76	-58	-107	-31	13	-8	-17	4	-69	-61	-93	-11	-25	-55	-100	35	-84	-29	-107	-18	-97	-68	-62	3	-98	-9	-73	-67	-147	-76	-464	474	-4161	-18632	316	-10813	-355	-15036	-400	-10700	-1782	-12914	46	-12033	-1385	-13033	2
0.027500	-23	42	89	-57	-108	-29	15	-9	-19	6	-72	-62	-95	-9	-25	-53	-100	37	-81	-26	-103	-17	-97	-69	-61	1	-99	-11	-75	-67	-148	-75	-368	398	-4328	-18493	257	-10967	-331	-14976	-395	-10825	-1762	-12826	155	-12193	-1379	-13072	-102
0.028333	-23	43	85	-56	-102	-30	16	-11	-18	7	-69	-58	-93	-13	-24	-56	-101	36	-84	-27	-104	-16	-97	-67	-61	2	-96	-10	-70	-65	-147	-74	-205	305	-4495	-18367	205	-11135	-304	-14898	-517	-10947	-1735	-12727	476	-12361	-1378	-13085	-235
0.029167	-25	45	87	-53	-105	-28	13	-13	-17	5	-69	-59	-90	-10	-5	-53	-99	37	-79	-26	-104	-17	-98	-67	-63	2	-97	-9	-72	-68	-145	-76	-85	214	-4658	-18236	153	-11310	-270	-14809	-207	-11075	-1713	-12628	515	-12529	-1387	-13137	-564
0.030000	-26	42	84	-61	-108	-29	15	-7	-17	10	-69	-60	-94	-13	-27	-55	-101	36	-83	-29	-104	-19	-97	-67	-76	0	-96	-10	-75	-68	-147	-75	58	107	-4813	-18111	94	-11493	-229	-14701	-793	-11194	-1684	-12521	734	-12701	-1405	-13171	-727
0.030833	-24	40	86	-59	-112	-32	11	-15	-21	5	-73	-63	-96	-16	-27	-57	-105	40	-83	-28	-109	-22	-101	-69	-64	0	-101	-11	-76	-69	-148	-74	-27	-3	-4961	-17993	22	-11685	-182	-14580	-1258	-11319	-1666	-12416	1376	-12872	-1431	-13200	-611
0.031667	-26	42	106	-57	-111	-33	5	-14	-24	5	-74	-65	-99	-15	-29	-57	-101	35	-87	-31	-110	-24	-102	-70	-65	-1	-104	-13	-75	-76	-151	-78	-159	-127	-5099	-17878	-33	-11877	-130	-14447	1684	-11450	-1652	-12310	-892	-13047	-1469	-13228	455
0.032500	-25	42	84	-62	-112	-34	10	-14	-19	3	-74	-62	-112	-22	-29	-57	-103	58	-84	-30	-107	-22	-101	-68	-61	0	-99	-10	-72	-64	-146	-72	-27	-250	-5212	-17764	195	-12077	-69	-14300	79	-11570	-1645	-12204	-187	-13211	-1506	-13250	-1247
0.033333	-26	45	88	-56	-110	-28	15	-16	-17	7	-68	-64	-98	-11	-26	-51	-98	38	-81	-31	-116	-21	-98	-67	-62	19	-97	-12	-73	-69	-147	-73	13	-390	-5327	-17655	258	-12276	-8	-14144	211	-11692	-1643	-12106	547	-13380	-1552	-13277	-2937
0.034167	-23	43	90	-57	-102	-28	18	7	-17	10	-68	-79	-95	-11	-24	-52	-97	40	-82	-29	-105	-22	-97	-64	-60	2	-99	-10	-73	-67	-147	-74	35	-540	-5417	-17567	132	-12483	52	-13981	200	-11810	-1652	-12015	226	-13544	-1602	-13305	-3128
0.035000	-23	43	106	-53	-107	-29	17	-15	-19	6	-68	-63	-98	-11	-26	-55	-103	39	-83	-27	-104	-17	-95	-63	-64	1	-97	-11	-80	-69	-167	-73	143	-700	-5485	-17457	200	-12677	116	-13838	-18	-11931	-1672	-11926	-306	-13702	-1659	-13332	-3355
0.035833	-24	40	89	-59	-114	-30	18	-13	-22	7	-69	-61	-98	-11	-28	-63	-101	37	-90	-28	-112	-23	-98	-67	-61	0	-98	-12	-75	-68	-149	-74	234	-868	-5541	-17371	264	-12871	172	-13680	-92	-12048	-1702	-11837	-97	-13848	-1719	-13364	-3330
0.036667	-26	38	90	-55	-110	-30	16	-14	-23	5	-70	-62	-94	-10	-27	-56	-102	36	-80	-28	-103	-22	-96	-63	-67	1	-99	-11	-70	-69	-146	-75	243	-1044	-5574	-17282	244	-13052	227	-13542	606	-12157	-1744	-11773	-1297	-13989	-1780	-13399	-2099
0.037500	-29	38	88	-59	-107	-32	11	-14	-23	3	-68	-62	-108	-11	-29	-60	-101	38	-83	-33	-108	-22	-98	-69	-64	1	-98	-11	-74	-67	-146	-74	347	-1233	-5595	-17204	116	-13221	273	-13403	-476	-12260	-1797	-11708	-847	-14118	-1844	-13432	-2313
0.038333	-25	41	89	-58	-109	-30	12	-13	-23	4	-72	-63	-95	-12	-28	-58	-102	12	-81	-31	-100	-24	-98	-68	-62	1	-103	-11	-73	-72	-147	-75	338	-1423	-5584	-17132	114	-13379	313	-13274	-238	-12399	-1865	-11644	437	-14234	-1913	-13472	-4212
0.039167	-25	40	88	-59	-113	-31	15	-11	-16	13	-76	-62	-96	-11	-29	-59	-101	37	-84	-30	-105	-23	-96	-68	-62	2	-99	-11	-70	-70	-145	-79	333	-1623	-5565	-17067	167	-13508	339	-13158	-965	-12435	-1934	-11595	335	-14327	-1986	-13513	-2786
0.040000	-24	43	89	-55	-108	-30	15	-13	-19	5	-72	-60	-98	-12	-30	-61	-103	38	-82	-31	-126	-23	-100	-69	-62	1	-98	-13	-76	-72	-146	-75	422	-1824	-5527	-17011	-45	-13631	349	-13059	-1026	-12508	-2024	-11554	-424	-14412	-2063	-13560	-1416
0.040833	-26	41	85	-59	-112	-34	12	-11	-22	6	-68	-62	-98	-12	-28	-60	-101	34	-81	-31	-107	-23	-96	-67	-60	5	-97	-10	-73	-68	-146	-74	487	-2026	-5471	-16960	-82	-13720	340	-12964	-825	-12560	-2113	-11519	-286	-14476	-2144	-13608	-308
0.041667	-34	45	89	-58	-109	-32	13	-13	-15	7	-68	-60	-97	-11	-28	-56	-102	40	-81	-29	-107	-27	-96	-68	-62	0	-100	-9	-73	-67	-146	-73	481	-2228	-5403	-16923	95	-13793	328	-12890	-1357	-12604	-2216	-11487	8	-14525	-2223	-13664	761
0.042500	-25	44	88	-59	-110	-30	9	-13	-18	7	-42	-64	-99	-14	-30	-59	-102	38	-84	-33	-109	-24	-99	-68	-64	1	-101	-12	-77	-74	-153	-75	446	-2426	-5329	-16895	55	-13846	287	-12831	-1054	-12630	-2331	-11468	150	-14558	-2329	-13722	865
0.043333	-24	42	84	-63	-112	-34	9	-13	-23	6	-73	-64	-96	-7	-30	-61	-104	35	-85	-35	-110	-24	-102	-67	-64	0	-102	-13	-78	-75	-148	-75	454	-2616	-5244	-16871	-136	-13879	226	-12780	-1333	-12651	-2447	-11453	446	-14572	-2430	-13779	638
0.044167	-25	44	82	-67	-112	-32	10	-13	-10	5	-73	-65	-99	-13	-29	-56	-101	36	-84	-32	-104	-25	-99	-69	-63	2	-102	-12	-77	-74	-147	-77	336	-2796	-5149	-16859	-314	-13886	153	-12741	-2271	-12651	-2566	-11445	1574	-14572	-2541	-13841	625
0.045000	-24	44	85	-61	-113	-33	12	-12	-19	6	-70	-62	-93	-13	-29	-60	-99	37	-88	-32	-108	-24	-95	-76	-64	3	-100	-9	-75	-69	-146	-77	168	-2964	-5046	-16857	-216	-13881	58	-12711	0	-12638	-2691	-11444	168	-14558	-2654	-13895	1944
0.045833	-27	43	85	-59	-109	-31	16	-14	-17	15	-72	-96	-98	-13	-26	-50	-101	40	-82	-29	-102	-21	-97	-68	-61	2	-100	-11	-76	-72	-144	-72	232	-3118	-4945	-16865	-243	-13859	-55	-12690	-556	-12616	-2820	-11452	147	-14534	-2775	-13970	1438
0.046667	-26	44	84	-61	-109	-31	12	-11	-16	6	-72	-59	-95	-11	-26	-57	-101	35	-66	-27	-104	-21	-97	-64	-61	1	-98	-9	-70	-68	-143	-72	192	-3261	-4841	-16880	-619	-13834	-179	-12675	-1308	-12587	-2952	-11454	1445	-14501	-2902	-14039	-406
0.047500	-24	41	86	-58	-115	-32	13	-17	-19	5	-73	-64	-96	-13	-24	-58	-103	38	-81	-28	-104	-22	-97	-66	-65	-3	-97	-12	-72	-68	-144	-73	98	-3387	-4742	-16904	-634	-13797	-327	-12669	-230	-12555	-3089	-11484	1070	-14462	-3031	-14111	-340
0.048333	-26	41	82	-60	-113	-30	12	-13	-18	5	-69	-66	-96	-16	-28	-59	-102	41	-86	-32	-109	-24	-100	-68	-63	2	-100	-12	-79	-74	-146	-76	191	-3503	-4641	-16940	-659	-13752	-487	-12666	-528	-12513	-3224	-11503	622	-14429	-3166	-14182	-748
0.049167	-33	40	91	-61	-112	-29	11	-15	-26	3	-73	-64	-99	-16	-30	-59	-105	35	-84	-29	-108	-23	-100	-69	-65	0	-97	-11	-75	-61	-148	-74	73	-3599	-4536	-16977	-642	-13731	-656	-12663	-418	-12484	-3358	-11545	1026	-14390	-3300	-14251	-823
0.050000	-27	42	85	-62	-113	-32	12	-14	-24	6	-69	-64	-96	-17	-24	-59	-105	49	-78	-33	-108	-23	-101	-70	-63	1	-98	-13	-74	-70	-150	-76	-137	-3685	-4438	-17023	-630	-13703	-835	-12663	477	-12444	-3463	-11583	148	-14356	-3440	-14325	293
0.050833	-29	33	85	-60	-111	-32	12	-14	-22	11	-69	-64	-101	-15	-27	-58	-104	37	-83	-30	-109	-25	-99	-70	-66	1	-98	-12	-74	-61	-148	-73	9	-3755	-4334	-17077	-833	-13680	-1017	-12668	196	-12416	-3623	-11632	9	-14327	-3570	-14400	753
0.051667	-29	42	84	-60	-116	-34	11	-16	-22	4	-70	-64	-100	-15	-28	-60	-115	33	-84	-32	-109	-25	-98	-70	-65	1	-98	-13	-76	-70	-148	-78	-45	-3820	-4237	-17135	-577	-13667	-1205	-12667	469	-12391	-3747	-11684	1351	-14311	-3704	-14474	-2123
0.052500	-25	43	77	-57	-113	-33	13	-14	-18	4	-68	-60	-96	-14	-26	-56	-101	38	-81	-30	-107	-21	-98	-70	-64	2	-127	-11	-72	-66	-168	-72	-311	-3874	-4129	-17195	-361	-13664	-1391	-12668	533	-12373	-3865	-11739	1329	-14300	-3829	-14547	-2547
0.053333	-22	46	89	-60	-109	-29	15	-12	-17	9	-65	-60	-94	-14	-27	-57	-91	41	-81	-29	-104	-19	-96	-67	-59	3	-96	-9	-73	-68	-145	-72	-368	-3926	-4022	-17262	-565	-13671	-1576	-12667	390	-12367	-3977	-11799	352	-14306	-3952	-14621	-2355
0.054167	-28	44	88	-62	-107	-31	13	-12	-17	7	-68	-60	-95	-12	-27	-58	-99	37	-82	-28	-104	-21	-98	-69	-60	2	-96	-7	-73	-67	-145	-73	-201	-3976	-3901	-17331	-518	-13696	-1753	-12667	1022	-12368	-4077	-11871	202	-14324	-4070	-14697	-2347
0.055000	-23	43	88	-58	-107	-31	17	-12	-17	5	-68	-62	-97	-13	-35	-46	-99	36	-81	-27	-100	-19	-98	-67	-63	1	-94	-10	-74	-64	-144	-72	-115	-4020	-3773	-17405	-472	-13724	-1922	-12666	745	-12371	-4167	-11938	193	-14354	-4183	-14772	-1796
0.055833	-24	41	90	-58	-108	-36	13	-14	-16	5	-41	-61	-93	-12	-27	-56	-98	38	-80	-31	-107	-21	-97	-67	-64	3	-95	-8	-66	-65	-142	-73	-23	-4045	-3636	-17482	-384	-13756	-2080	-12667	797	-12407	-4251	-12012	-234	-14394	-4283	-14845	-1580
0.056667	-25	41	91	-58	-111	-30	15	-13	-21	3	-72	-66	-96	-14	-28	-58	-105	37	-83	-30	-103	-25	-100	-70	-63	1	-97	-12	-74	-69	-145	-76	-92	-4114	-3486	-17561	-242	-13819	-2238	-12666	304	-12441	-4330	-12088	-185	-14462	-4382	-14915	-1171
0.057500	-27	38	88	-61	-109	-34	12	-16	-23	4	-74	-65	-98	-14	-28	-59	-101	35	-86	-33	-108	-19	-99	-72	-60	-3	-96	-8	-74	-66	-143	-75	-151	-4159	-3319	-17640	-293	-13871	-2354	-12658	-866	-12481	-4393	-12154	803	-14511	-4464	-14973	-473
0.058333	-27	42	89	-59	-109	-31	13	-16	-18	4	-68	-64	-95	-17	-28	-58	-102	34	-82	-31	-105	-21	-99	-69	-63	0	-97	-14	-72	-68	-145	-72	-160	-4204	-3135	-17688	-323	-13930	-2466	-12648	477	-12532	-4451	-12227	-505	-14577	-4536	-15031	1391
0.059167	-27	19	89	-56	-109	-32	-7	-12	-16	7	-68	-62	-97	-11	-27	-56	-100	37	-84	-31	-105	-21	-100	-66	-61	4	-96	-9	-74	-87	-141	-74	-142	-4253	-2934	-17790	23	-13986	-2561	-12639	929	-12588	-4493	-12284	-1930	-14646	-4594	-15078	2371
0.060000	-18	43	94	-55	-108	-27	15	-12	-17	4	-70	-62	-95	-10	-28	-56	-100	50	-81	-19	-104	-21	-99	-70	-64	0	-96	-11	-74	-69	-145	-74	-94	-4299	-2712	-17866	59	-14050	-2633	-12628	-979	-12656	-4536	-12362	-351	-14724	-4642	-15112	1017
0.060833	-22	40	89	-56	-108	-44	-3	-10	-18	8	-69	-57	-96	-13	-27	-59	-102	37	-83	-30	-103	-22	-97	-68	-60	3	-93	-10	-70	-68	-146	-72	-327	-4339	-2484	-17934	111	-14103	-2686	-12612	300	-12715	-4569	-12384	-511	-14796	-4672	-15144	1208
0.061667	-22	45	92	-51	-105	-33	16	-13	-16	7	-69	-56	-95	-12	-24	-63	-100	22	-81	-28	-116	-18	-99	-70	-62	4	-96	-9	-68	-66	-144	-75	-219	-4373	-2232	-17995	515	-14157	-2719	-12601	-717	-12786	-4594	-12423	-819	-14872	-4689	-15155	1215
0.062500	-24	44	92	-57	-112	-33	-10	-13	-16	7	-68	-65	-96	-13	-28	-59	-102	37	-83	-30	-105	-21	-99	-69	-57	2	-97	-13	-74	-70	-146	-72	-176	-4408	-1978	-18061	578	-14209	-2737	-12584	-865	-12861	-4614	-12448	-597	-14948	-4694	-15160	1856
0.063333	-24	43	88	-55	-110	-34	9	-15	-19	5	-48	-64	-96	-15	-30	-62	-101	36	-83	-30	-107	-23	-100	-69	-66	1	-97	-10	-72	-73	-147	-75	-92	-4431	-1711	-18112	419	-14257	-2746	-12564	-300	-12933	-4629	-12456	-1352	-15016	-4683	-15143	3025
0.064167	-27	19	89	-56	-109	-31	7	-16	-19	6	-73	-65	-97	-16	-30	-60	-101	34	-83	-29	-103	-23	-107	-72	-60	1	-98	-13	-73	-72	-150	-77	-58	-4445	-1437	-18158	534	-14293	-2728	-12544	-702	-12999	-4637	-12459	-2075	-15084	-4657	-15112	4325
0.065000	-25	44	88	-59	-111	-32	7	-15	-19	4	-73	-66	-79	-16	-29	-61	-98	32	-94	-42	-108	-25	-103	-70	-63	0	-103	-14	-74	-75	-149	-76	-196	-4456	-1168	-18200	614	-14335	-2700	-12526	-1356	-13072	-4637	-12447	-643	-15148	-4620	-15074	2073
0.065833	-26	40	86	-59	-112	-36	6	-19	-17	11	-78	-68	-97	-16	-31	-59	-102	34	-84	-31	-104	-23	-101	-69	-61	1	-100	-14	-74	-72	-144	-73	-235	-4460	-895	-18228	666	-14359	-2659	-12502	-1435	-13140	-4625	-12426	-317	-15204	-4565	-15016	1567
0.066667	-23	40	88	-58	-105	-33	10	-16	-14	5	-72	-64	-97	-13	-25	-60	-99	32	-84	-31	-104	-24	-100	-68	-61	1	-98	-11	-72	-73	-145	-75	-137	-4448	-636	-18254	763	-14383	-2614	-12482	-2057	-13205	-4606	-12389	-1258	-15260	-4505	-14948	2359
0.067500	-22	46	89	-56	-119	-31	11	-11	-18	5	-72	-63	-94	-10	-25	-56	-99	37	-84	-28	-107	-21	-98	-66	-64	2	-99	-26	-77	-69	-146	-73	-102	-4432	-380	-18270	714	-14403	-2570	-12462	-1444	-13272	-4577	-12351	-1631	-15315	-4439	-14872	2342
0.068333	-27	43	88	-58	-107	-32	9	-8	-15	8	-70	-66	-97	-26	-27	-58	-100	34	-85	-31	-104	-22	-96	-67	-64	2	-98	-14	-73	-69	-146	-73	-137	-4413	-147	-18285	523	-14423	-2520	-12448	-1747	-13340	-4542	-12302	-1271	-15368	-4367	-14794	2479
0.069167	-25	42	88	-59	-110	-34	10	-16	-19	6	-75	-67	-96	-12	-28	-58	-99	36	-86	-30	-105	-21	-100	-72	-64	-17	-100	-10	-70	-69	-146	-75	-148	-4386	76	-18289	487	-14439	-2470	-12439	-1497	-13399	-4490	-12251	-1132	-15419	-4287	-14713	1911
0.070000	-29	41	86	-61	-110	-35	10	-17	-17	4	-74	-67	-96	-15	-28	-62	-102	32	-88	-32	-108	-22	-100	-69	-62	0	-100	-11	-75	-73	-149	-76	60	-4363	281	-18287	605	-14456	-2422	-12432	-1497	-13457	-4425	-12196	-1064	-15470	-4209	-14632	1113
0.070833	-24	45	86	-61	-111	-34	11	-17	-21	3	-75	-66	-99	-14	-29	-60	-103	34	-86	-32	-107	-24	-100	-73	-65	-9	-101	-12	-75	-73	-134	-75	141	-4333	468	-18284	628	-14469	-2373	-12434	-2392	-13513	-4355	-12142	-302	-15518	-4123	-14551	530
0.071667	-25	38	85	-60	-111	-33	8	-16	-19	3	-74	-67	-94	-16	-28	-60	-104	53	-84	-31	-107	-23	-97	-70	-67	-3	-100	-13	-74	-70	-151	-78	10	-4300	639	-18279	615	-14482	-2324	-12445	-1423	-13564	-4268	-12090	-484	-15551	-4031	-14479	893
0.072500	-25	42	86	-63	-111	-34	9	-16	-18	3	-70	-65	-96	-15	-27	-59	-100	36	-84	-31	-105	-25	-100	-69	-62	0	-98	-11	-73	-72	-147	-73	55	-4271	795	-18265	687	-14499	-2279	-12462	386	-13616	-4174	-12043	-2212	-15608	-3936	-14411	1245
0.073333	-25	40	87	-63	-105	-35	10	-15	-12	5	-69	-65	-98	-15	-30	-60	-103	36	-85	-31	-109	-22	-100	-72	-66	0	-99	-12	-74	-73	-150	-77	173	-4251	931	-18254	654	-14514	-2250	-12493	-1964	-13667	-4078	-12004	-626	-15654	-3844	-14359	-1422
0.074167	-24	39	84	-64	-114	-36	5	-18	-22	3	-74	-68	-99	-16	-30	-60	-100	34	-86	-34	-109	-25	-102	-72	-66	-1	-99	-13	-72	-74	-148	-76	190	-4233	1056	-18241	625	-14532	-2187	-12531	-332	-13710	-3966	-11971	-663	-15685	-3736	-14317	-2625
0.075000	-23	43	86	-59	-108	-34	11	-12	-16	5	-75	-67	-96	-15	-29	-61	-100	35	-85	-31	-103	-22	-101	-69	-60	0	-97	-13	-76	-72	-150	-75	300	-4217	1171	-18230	736	-14541	-2139	-12583	-934	-13750	-3866	-11950	-771	-15705	-3625	-14288	-4013
0.075833	-23	41	84	-59	-108	-14	12	-13	-16	6	-69	-64	-97	-14	-27	-57	-102	37	-84	-35	-107	-22	-98	-69	-62	0	-98	-11	-76	-72	-149	-76	240	-4216	1274	-18221	665	-14549	-2084	-12638	-701	-13792	-3739	-11938	-612	-15739	-3504	-14272	-4988
0.076667	-22	42	88	-58	-108	-33	13	-14	-18	3	-72	-63	-96	-14	-29	-58	-98	37	-84	-27	-107	-21	-99	-70	-64	0	-101	-12	-76	-72	-150	-77	126	-4216	1372	-18208	501	-14566	-2025	-12711	-373	-13834	-3620	-11941	-517	-15755	-3379	-14273	-5174
0.077500	-25	49	85	-31	-102	-33	13	-14	-16	1	-72	-64	-97	-13	-28	-58	-104	34	-85	-31	-103	-17	-100	-69	-64	17	-98	-14	-72	-72	-145	-78	447	-4228	1464	-18196	607	-14580	-1954	-12794	-50	-13868	-3496	-11951	-1446	-15766	-3239	-14284	-3869
0.078333	-26	41	87	-59	-110	-32	12	-16	-22	7	-70	-64	-95	-13	-31	-58	-103	36	-84	-33	-104	-22	-100	-72	-65	-3	-100	-12	-74	-70	-147	-79	540	-4242	1533	-18183	672	-14590	-1864	-12883	-702	-13898	-3373	-11977	153	-15768	-3091	-14303	-5284
0.079167	-26	40	89	-58	-110	-32	16	-14	-15	5	-69	-63	-94	-12	-29	-61	-101	36	-84	-30	-103	-22	-99	-68	-64	-1	-100	-13	-72	-66	-150	-76	373	-4270	1646	-18174	550	-14601	-1789	-12979	-76	-13922	-3244	-12016	1132	-15767	-2924	-14335	-5804
0.080000	-23	43	89	-58	-107	-32	15	-17	-16	4	-68	-62	-95	-11	-32	-60	-93	38	-81	-29	-104	-18	-100	-69	-63	-3	-98	-12	-68	-66	-150	-74	364	-4299	1727	-18163	454	-14590	-1684	-13102	-671	-13948	-3116	-12063	454	-15757	-2743	-14370	-3975
0.080833	-23	44	89	-55	-100	-33	16	-13	-14	3	-70	-60	-92	-14	-31	-61	-99	36	-81	-31	-103	-21	-99	-68	-61	1	-101	-12	-69	-69	-165	-77	220	-4338	1809	-18148	459	-14615	-1569	-13192	-42	-13962	-2985	-12138	143	-15738	-2550	-14408	-2846
0.081667	-22	44	89	-60	-108	-34	15	-15	-15	2	-69	-64	-99	-17	-28	-61	-102	35	-84	-32	-109	-25	-101	-73	-62	-4	-100	-14	-73	-70	-150	-79	131	-4388	1884	-18140	453	-14623	-1438	-13313	-41	-13982	-2854	-12213	501	-15724	-2346	-14447	-1421
0.082500	-26	39	86	-63	-111	-39	9	-17	-19	0	-75	-70	-99	-17	-32	-63	-102	33	-85	-38	-108	-24	-101	-68	-63	-5	-102	-15	-70	-73	-151	-77	-21	-4439	1952	-18124	361	-14632	-1295	-13429	-75	-13993	-2722	-12314	730	-15702	-2130	-14482	-468
0.083333	-27	39	86	-64	-113	-39	7	-17	-21	5	-70	-68	-97	-14	-33	-63	-101	32	-91	-35	-109	-27	-104	-73	-64	-5	-103	-16	-75	-72	-149	-77	-74	-4489	2015	-18099	241	-14646	-1132	-13547	227	-14007	-2584	-12418	864	-15680	-1900	-14506	-120
0.084167	-24	42	86	-63	-108	-35	12	-14	-18	1	-75	-67	-97	-17	-31	-62	-102	34	-88	-16	-94	-25	-101	-70	-62	-5	-102	-16	-75	-73	-151	-76	-63	-4563	2077	-18071	112	-14654	-952	-13666	-281	-14011	-2442	-12528	1343	-15662	-1664	-14517	96
0.085000	-25	40	84	-62	-107	-36	10	-14	-18	-1	-75	-94	-97	-15	-30	-61	-102	29	-88	-36	-105	-25	-98	-70	-62	-7	-100	-14	-70	-70	-148	-78	-154	-4631	2124	-18036	-45	-14670	-755	-13777	-258	-14016	-2298	-12646	1601	-15638	-1419	-14516	580
0.085833	-28	42	85	-63	-110	-34	10	-15	5	0	-75	-66	-94	-17	-29	-62	-100	32	-86	-33	-105	-24	-100	-69	-63	-3	-102	-17	-73	-72	-149	-78	-139	-4702	2156	-17995	-28	-14696	-547	-13898	2296	-14020	-2153	-12769	-621	-15628	-1169	-14496	2002
0.086667	-23	40	86	-62	-107	-33	10	-14	-16	1	-72	-86	-92	-16	-29	-61	-99	34	-87	-34	-103	-24	-101	-67	-63	-5	-100	-14	-70	-70	-149	-78	34	-4781	2176	-17951	-47	-14736	-314	-14019	222	-14025	-2005	-12892	595	-15614	-925	-14461	481
0.087500	-27	42	89	-60	-105	-34	12	-15	-18	1	-75	-65	-92	-17	-28	-62	-98	33	-85	-31	-103	-21	-91	-70	-59	-3	-100	-13	-69	-72	-150	-76	-21	-4862	2186	-17891	-186	-14772	-72	-14134	1500	-14033	-1860	-13022	526	-15613	-684	-14404	-360
0.088333	-17	41	88	-60	-108	-35	10	-14	-15	3	-73	-65	-94	-18	-31	-61	-102	32	-88	-32	-105	-25	-103	-69	-61	-3	-98	-14	-72	-73	-150	-75	-205	-4950	2172	-17825	-328	-14850	188	-14254	1083	-14045	-1712	-13148	312	-15617	-448	-14324	-695
0.089167	-22	42	96	-61	-108	-33	10	-16	-19	1	-73	-67	-96	-16	-29	-60	-99	33	-87	-33	-104	-22	-93	-57	-65	-5	-98	-15	-75	-73	-149	-76	-441	-5037	2146	-17752	-297	-14899	456	-14370	1037	-14061	-1562	-13274	252	-15631	-219	-14223	-1248
0.090000	-26	40	88	-63	-109	-35	9	-14	-19	0	-83	-67	-96	-19	-38	-51	-107	29	-90	-34	-107	-25	-101	-74	-66	-6	-102	-17	-76	-76	-151	-81	-557	-5138	2095	-17671	-318	-14986	734	-14490	976	-14083	-1414	-13398	260	-15655	0	-14108	-1610
0.090833	-29	37	85	-69	-113	-40	6	-21	-21	-3	-77	-69	-99	-21	-32	-64	-103	33	-91	-35	-109	-25	-104	-74	-66	-3	-102	-11	-72	-74	-152	-78	-628	-5235	2035	-17579	-409	-15088	1020	-14610	1708	-14110	-1258	-13514	-1364	-15686	214	-13968	-630
0.091667	-25	39	85	-63	-111	-38	8	-15	-22	0	-75	-65	-91	-18	-25	-62	-101	55	-86	-33	-109	-23	-98	-69	-66	-6	-100	-17	-73	-74	-151	-80	-776	-5335	1956	-17478	-537	-15193	1322	-14733	822	-14140	-1103	-13624	-525	-15724	420	-13821	-2348
0.092500	-18	40	89	-59	-107	-35	9	-13	-19	1	-73	-62	-94	-16	-30	-58	-101	32	-84	-31	-105	-16	-101	-65	-62	0	-96	-14	-76	-70	-147	-77	-997	-5437	1862	-17367	-702	-15324	1619	-14858	1269	-14181	-938	-13722	884	-15767	613	-13652	-4458
0.093333	-23	43	89	-58	-108	-30	13	-13	-25	4	-66	-81	-95	-18	-29	-59	-98	36	-84	-30	-102	-18	-97	-69	-63	0	-99	-13	-74	-70	-147	-78	-986	-5544	1744	-17253	-746	-15466	1918	-14986	434	-14230	-769	-13817	536	-15822	802	-13480	-3429
0.094167	-25	42	90	-58	-110	-34	12	-15	-16	6	-70	-62	-93	-16	-26	-60	-99	36	-84	-30	-107	-19	-100	-72	-62	1	-100	-14	-73	-67	-148	-69	-1153	-5660	1626	-17134	-594	-15618	2216	-15114	786	-14290	-599	-13899	-373	-15877	982	-13302	-2818
0.095000	-25	42	91	-58	-107	-30	16	-11	-16	6	-75	-61	-94	-15	-34	-57	-95	38	-83	-28	-103	-18	-96	-66	-58	1	-96	-14	-73	-70	-147	-74	-1285	-5776	1493	-17011	-607	-15775	2510	-15249	745	-14357	-415	-13977	-287	-15942	1169	-13121	-2100
0.095833	-22	44	93	-57	-116	-33	16	-12	-17	8	-72	-61	-95	-15	-24	-57	-99	36	-81	-31	-105	-16	-95	-66	-61	1	-96	-14	-73	-69	-145	-74	-1123	-5899	1348	-16890	-689	-15939	2784	-15384	384	-14437	-222	-14035	-132	-16006	1338	-12951	-1675
0.096667	-22	44	90	-57	-109	-30	16	-10	-16	6	-69	-62	-94	-13	-25	-56	-98	36	-83	-30	-103	-17	-95	-65	-61	1	-97	-12	-73	-64	-143	-72	-1157	-6021	1205	-16763	-615	-16108	3057	-15523	538	-14546	-18	-14085	-29	-16074	1508	-12790	-1732
0.097500	-21	43	89	-57	-108	-31	15	-11	-18	8	-67	-63	-96	-12	-26	-57	-100	36	-83	-28	-104	-17	-97	-67	-61	2	-97	-13	-74	-66	-145	-76	-1238	-6154	1058	-16641	-456	-16282	3312	-15652	-264	-14632	198	-14127	525	-16139	1677	-12622	-1849
0.098333	-23	43	89	-59	-109	-58	13	-13	-22	6	-70	-40	-98	-15	-27	-56	-102	35	-84	-30	-108	-19	-99	-67	-65	-3	-99	-12	-74	-66	-146	-74	-1113	-6290	916	-16522	-608	-16456	3548	-15781	-1103	-14747	430	-14137	1235	-16209	1838	-12506	-1770
0.099167	-25	42	87	-59	-112	-32	12	-14	-17	7	-73	-62	-98	-12	-28	-57	-102	33	-82	-30	-107	-19	-98	-60	-63	2	-78	-11	-70	-66	-146	-73	-1104	-6425	783	-16405	-586	-16625	3768	-15899	1383	-14864	680	-14138	-998	-16271	2004	-12390	-449
0.100000	-26	44	88	-56	-105	-30	15	-12	-18	9	-69	-62	-87	-10	-26	-53	-99	36	-81	-27	-102	-19	-98	-67	-63	1	-95	-11	-72	-66	-143	-72	-883	-6562	655	-16298	-496	-16786	3982	-16010	-639	-14998	940	-14119	-324	-16334	2160	-12292	-1579
0.100833	-22	47	91	-53	-114	-28	18	-9	-15	11	-65	-61	-93	-10	-27	-60	-96	38	-80	-30	-102	-17	-97	-63	-61	3	-93	-6	-72	-67	-146	-73	-883	-6706	542	-16201	-613	-16941	4149	-16102	-349	-15136	1213	-14086	306	-16392	2318	-12225	-2501
0.101667	-25	46	91	-56	-109	-30	12	-11	-19	11	-62	-62	-97	-29	-26	-57	-101	37	-82	-30	-108	-21	-100	-66	-62	3	-94	-11	-78	-67	-143	-73	-1234	-6849	448	-16102	-388	-17084	4318	-16185	-402	-15289	1516	-14031	52	-16445	2465	-12183	-1619
0.102500	-23	45	88	-59	-109	-29	16	-12	-21	8	-70	-64	-98	-13	-29	-58	-101	35	-84	-31	-150	-22	-99	-55	-65	1	-97	-14	-72	-73	-148	-70	-1303	-6991	368	-16042	-137	-17219	4448	-16248	-1177	-15447	1780	-13963	-143	-16493	2602	-12169	-793
0.103333	-27	43	85	-60	-113	-36	10	0	-15	0	-70	-86	-99	-14	-31	-60	-97	33	-84	-36	-110	-25	-104	-68	-61	0	-98	-13	-76	-70	-137	-70	-1051	-7125	312	-15984	-314	-17344	4568	-16293	-1489	-15602	2071	-13877	329	-16535	2730	-12182	9
0.104167	-25	42	86	-59	-111	-32	13	-15	-18	5	-70	-67	-99	-16	-31	-62	-94	34	-84	-33	-105	-28	-102	-69	-60	0	-100	-14	-76	-72	-147	-75	-758	-7265	278	-15930	-315	-17447	4674	-16318	-526	-15759	2361	-13773	-1069	-16573	2847	-12225	1644
0.105000	-24	40	85	-62	-112	-34	12	-14	-30	4	-72	-66	-95	-13	-28	-57	-102	32	-86	-34	-108	-25	-100	-65	-63	1	-101	-13	-75	-72	-147	-73	-460	-7395	269	-15895	-225	-17543	4767	-16324	-655	-15913	2653	-13657	-745	-16598	2950	-12301	1388
0.105833	-26	39	79	-60	-111	-36	11	-14	-16	2	-75	-69	-99	-15	-31	-55	-99	32	-84	-36	-107	-21	-101	-69	-62	-1	-100	2	-76	-70	-152	-72	-122	-7519	281	-15875	-187	-17623	4847	-16311	304	-16063	2913	-13533	345	-16626	3034	-12405	-584
0.106667	-23	40	82	-63	-111	-36	11	-15	-21	2	-77	-70	-99	-16	-13	-61	-131	29	-88	-41	-107	-26	-103	-68	-66	-3	-103	-16	-77	-73	-149	-77	249	-7621	295	-15867	-205	-17699	4914	-16289	29	-16205	3164	-13400	-36	-16644	3095	-12540	387
0.107500	-27	39	84	-66	-112	-38	8	-16	-23	-1	-74	-73	-99	-14	-31	-60	-98	29	-86	-50	-107	-24	-100	-30	-63	-3	-105	-14	-75	-73	-148	-77	482	-7714	372	-15863	-489	-17748	4981	-16242	344	-16352	3395	-13263	-430	-16654	3143	-12707	1154
0.108333	-25	37	81	-63	-111	-36	47	-17	-19	26	-75	-65	-95	-17	-31	-59	-103	30	-90	-36	-107	-27	-103	-69	-66	-3	-103	-14	-75	-72	-128	-77	638	-7787	452	-15887	-533	-17788	5042	-16190	1006	-16442	3601	-13128	67	-16663	3164	-12885	1469
0.109167	-27	36	85	-63	-107	-34	10	-16	-22	-3	-76	-69	-97	-15	-31	-61	-102	32	-87	-34	-108	-25	-101	-72	-68	-19	-102	-13	-75	-72	-150	-75	866	-7847	547	-15906	-712	-17824	5097	-16127	917	-16532	3770	-12998	381	-16664	3169	-13094	1073
0.110000	-27	38	82	-64	-111	-38	10	-19	-17	0	-75	-67	-99	-18	-17	-64	-102	32	-91	-34	-107	-25	-103	-72	-65	-3	-105	-15	-74	-73	-152	-78	1037	-7893	654	-15940	-1196	-17843	5146	-16057	1545	-16602	3908	-12875	232	-16661	3148	-13322	-468
0.110833	-29	36	80	-65	-113	-38	6	-22	-22	4	-74	-68	-98	-19	-35	-64	-101	29	-88	-40	-108	-26	-104	-78	-66	-5	-104	-16	-75	-74	-153	-77	1064	-7916	769	-15988	-1514	-17853	5200	-15982	1606	-16647	4002	-12766	459	-16655	3121	-13563	-1813
0.111667	-28	37	84	-62	-110	-36	5	-19	-22	0	-75	-74	-99	-21	-36	-64	-104	30	-87	-36	-109	-27	-105	-73	-65	-1	-104	-15	-74	-75	-154	-80	1012	-7919	893	-16042	-1783	-17844	5256	-15880	739	-16663	4058	-12671	1522	-16642	3077	-13812	-2401
0.112500	-24	33	86	-60	-112	-35	6	-18	-21	1	-70	-67	-95	-16	-30	-59	-100	33	-86	-34	-109	-25	-102	-72	-58	1	-103	-15	-73	-70	-148	-76	876	-7910	1012	-16105	-1702	-17819	5304	-15825	2835	-16649	4074	-12595	-68	-16619	3023	-14065	-1629
0.113333	-22	41	86	-62	-108	-22	11	-15	-16	-16	-73	-65	-97	-15	-31	-60	-97	34	-84	-34	-103	-22	-100	-70	-60	2	-101	-14	-72	-62	-136	-75	869	-7881	1132	-16183	-1224	-17782	5355	-15748	1850	-16614	4050	-12540	-207	-16595	2958	-14324	-2115
0.114167	-24	39	86	-60	-111	-38	8	-15	-18	2	-70	-62	-97	-16	-29	-60	-98	32	-85	-34	-104	-25	-102	-58	-60	0	-99	-17	-72	-67	-150	-74	556	-7837	1243	-16258	-917	-17732	5393	-15679	692	-16548	3981	-12513	860	-16566	2888	-14573	-3404
0.115000	-25	39	87	-61	-111	-33	10	-14	-17	-3	-68	-66	-98	-17	-33	-62	-102	33	-88	-36	-109	-24	-101	-72	-63	-1	-103	-18	-77	-66	-153	-76	273	-7791	1348	-16350	-530	-17663	5451	-15600	1172	-16461	3880	-12506	155	-16534	2816	-14821	-2857
0.115833	-27	38	85	-63	-112	-52	9	-22	-22	2	-74	-67	-97	-17	-30	-62	-105	34	-85	-36	-108	-23	-101	-60	-64	1	-100	-12	-55	-69	-130	-76	4	-7729	1424	-16443	9	-17581	5471	-15545	287	-16345	3747	-12516	-608	-16489	2753	-15053	-2664
0.116667	-25	41	86	-61	-107	-33	12	-14	-19	5	-74	-69	-102	-15	-28	-58	-101	34	-84	-35	-105	-21	-100	-70	-63	0	-100	-15	-78	-69	-148	-75	-195	-7665	1506	-16564	511	-17480	5504	-15482	-62	-16206	3584	-12558	-518	-16445	2692	-15271	-2124
0.117500	-25	42	86	-60	-108	-31	11	-12	-14	5	-70	-64	-96	-14	-27	-56	-101	34	-84	-31	-102	-19	-99	-69	-62	1	-97	-14	-67	-66	-150	-74	-120	-7596	1527	-16651	762	-17358	5527	-15423	540	-16050	3403	-12617	-1751	-16388	2640	-15471	-941
0.118333	-25	42	87	-62	-108	-31	25	-15	-18	3	-70	-66	-95	-12	-26	-59	-99	35	-81	-31	-102	-18	-99	-70	-62	1	-98	-13	-72	-67	-150	-74	-25	-7526	1550	-16762	613	-17224	5547	-15364	-63	-15877	3207	-12702	-2093	-16338	2602	-15650	-434
0.119167	-23	40	87	-59	-109	-30	13	-12	-16	7	-68	-63	-94	-12	-28	-52	-101	36	-80	-31	-102	-19	-99	-66	-55	1	-97	-10	-70	-66	-149	-73	-213	-7461	1543	-16875	-111	-17073	5568	-15308	-40	-15692	3007	-12799	-701	-16274	2577	-15810	-2164
0.120000	-23	44	89	-57	-107	-30	12	-10	-17	5	-68	-61	-93	-12	-27	-55	-99	39	-82	-29	-104	-19	-98	-67	-62	0	-95	-10	-72	-68	-149	-73	-418	-7395	1516	-16990	-1749	-16915	5581	-15231	363	-15499	2801	-12918	-730	-16207	2569	-15945	-1135
0.120833	-24	35	92	-55	-109	-32	15	-11	-16	10	-72	-58	-96	-14	-25	-56	-98	37	-82	-29	-102	-18	-96	-66	-75	1	-95	-11	-73	-64	-147	-72	-405	-7338	1469	-17108	-2720	-16727	5592	-15187	918	-15299	2601	-13051	-1953	-16140	2574	-16068	240
0.121667	-23	46	93	-55	-111	-31	16	-10	-15	15	-52	-61	-96	-11	-19	-55	-98	38	-78	-30	-102	-17	-98	-67	-61	2	-93	-12	-70	-66	-145	-72	-250	-7286	1401	-17217	-3076	-16534	5597	-15123	2126	-15097	2414	-13192	-2091	-16067	2588	-16165	898
0.122500	-25	47	93	-57	-108	-32	15	-12	-15	10	-69	-63	-96	-12	-27	-58	-99	37	-116	-33	-112	-18	-98	-88	-64	0	-96	-11	-72	-68	-148	-74	-257	-7247	1305	-17322	-3337	-16339	5600	-15052	2123	-14900	2246	-13345	-1334	-15997	2620	-16245	2093
0.123333	-24	41	87	-53	-112	-26	12	-14	-22	18	-75	-64	-98	-15	-31	-59	-104	33	-86	-33	-107	-23	-103	-70	-66	0	-97	-13	-74	-55	-147	-74	-161	-7197	1195	-17420	-3254	-16136	5599	-14982	2122	-14704	2096	-13504	-1042	-15925	2655	-16302	2678
0.124167	-29	39	87	-61	-113	-32	9	-14	-25	3	-74	-68	-100	-15	-32	-64	-107	35	-86	-33	-108	-17	-103	-68	-65	-3	-96	-11	-75	-70	-149	-74	-66	-7190	1078	-17496	-3184	-15919	5605	-14896	1018	-14509	1981	-13643	-675	-15845	2710	-16335	2882
0.125000	-28	44	89	-58	-114	-35	13	-12	-21	6	-70	-87	-96	-12	-26	-61	-100	37	-84	-33	-110	-24	-100	-67	-64	0	-96	-11	-72	-68	-148	-70	4	-7177	951	-17555	-3001	-15709	5605	-14805	-1402	-14326	1890	-13797	708	-15764	2775	-16342	3336
0.125833	-25	30	72	-53	-108	-31	15	-14	-19	6	-70	-65	-95	-11	-28	-59	-101	37	-82	-29	-103	-21	-99	-64	-55	2	-100	-14	-74	-70	-146	-73	-119	-7174	824	-17586	-2244	-15493	5613	-14702	-1614	-14144	1834	-13942	157	-15686	2847	-16331	4861
0.126667	-21	45	88	-59	-108	-31	13	-11	-18	4	-68	-64	-98	-13	-38	-57	-102	37	-84	-34	-108	-21	-100	-67	-62	1	-96	-12	-75	-69	-145	-72	-114	-7180	690	-17594	-638	-15284	5616	-14601	-2697	-13970	1809	-14070	-649	-15603	2921	-16298	5338
0.127500	-21	46	90	-57	-111	-32	13	-10	-18	4	-73	-63	-97	-15	-27	-58	-100	37	-81	-29	-105	-22	-98	-65	-63	0	-98	-12	-72	-67	-145	-73	173	-7193	569	-17564	861	-15078	5619	-14479	-5776	-13807	1817	-14187	1064	-15519	3006	-16243	3570
0.128333	-24	44	90	-57	-109	-33	15	-16	-16	6	-70	-63	-95	-12	-26	-59	-98	36	-86	-33	-107	-21	-98	-67	-61	1	-97	-12	-74	-59	-146	-73	288	-7218	450	-17499	1689	-14879	5618	-14370	-4898	-13649	1856	-14277	802	-15438	3086	-16166	3370
0.129167	-26	45	87	-58	-104	-33	13	-12	-18	1	-73	-63	-94	-13	-30	-65	-101	35	-83	-28	-104	-22	-99	-68	-64	-14	-100	-10	-70	-67	-146	-74	127	-7248	354	-17407	2139	-14689	5614	-14252	-5312	-13505	1924	-14357	388	-15354	3164	-16064	2911
0.130000	-26	43	85	-60	-107	-31	15	-19	-18	30	-72	-66	-95	-12	-30	-60	-104	34	-86	-34	-109	-23	-100	-67	-65	0	-99	-12	-73	-65	-146	-53	110	-7285	274	-17272	2590	-14515	5608	-14123	-4563	-13359	2020	-14408	416	-15268	3242	-15935	2861
0.130833	-25	37	84	-61	-111	-36	10	-15	-22	1	-74	-68	-95	-16	-33	-62	-102	34	-87	-34	-105	-26	-103	-83	-69	-6	-101	-12	-75	-70	-149	-76	303	-7324	215	-17114	3057	-14336	5593	-13999	-2944	-13220	2130	-14437	-891	-15183	3311	-15783	3416
0.131667	-27	39	85	-62	-113	-38	32	-16	-16	0	-74	-90	-99	-19	-35	-67	-108	32	-86	-34	-109	-29	-102	-76	-67	-5	-101	-13	-76	-73	-149	-78	362	-7366	181	-16937	2985	-14181	5564	-13879	-1862	-13082	2260	-14441	-2486	-15096	3372	-15611	3938
0.132500	-28	41	84	-66	-115	-38	8	-18	-23	0	-75	-70	-98	-18	-32	-64	-104	53	-88	-32	-117	-27	-103	-70	-75	-3	-99	-11	-74	-72	-146	-74	257	-7394	182	-16710	2695	-14024	5564	-13751	-929	-12944	2407	-14411	-1664	-15006	3440	-15409	1499
0.133333	-25	47	87	-59	-96	-33	11	-10	-17	12	-70	-65	-96	-15	-31	-60	-100	35	-84	-32	-104	-25	-100	-70	-62	0	-98	-8	-72	-67	-145	-75	267	-7427	208	-16478	2620	-13875	5541	-13628	394	-12812	2551	-14361	-1548	-14913	3468	-15199	923
0.134167	-21	40	88	-58	-108	-32	12	-11	-15	5	-68	-63	-96	-16	-17	-60	-100	38	-82	-31	-105	-27	-99	-70	-59	1	-96	-9	-72	-69	-145	-72	506	-7452	265	-16233	2730	-13739	5514	-13515	482	-12678	2700	-14292	-1513	-14814	3497	-14967	1620
0.135000	-24	43	88	-58	-111	-30	15	-9	-16	5	-70	-68	-95	-15	-31	-61	-99	35	-83	-31	-105	-23	-96	-68	-62	0	-98	-13	-73	-69	-148	-70	600	-7454	347	-15995	3066	-13610	5484	-13408	1624	-12546	2841	-14193	-362	-14727	3506	-14732	1686
0.135833	-19	42	88	-59	-109	-34	13	-13	-15	5	-72	-63	-94	-15	-30	-60	-96	36	-87	-31	-105	-23	-100	-45	-60	0	-101	-28	-74	-59	-145	-72	460	-7488	458	-15752	3128	-13485	5456	-13313	1684	-12418	2979	-14082	276	-14629	3504	-14495	1910
0.136667	-25	43	87	-58	-107	-33	12	-11	-14	3	-57	-67	-96	-25	-29	-57	-99	34	-82	-29	-107	-23	-100	-68	-63	0	-101	-15	-75	-70	-145	-67	384	-7493	595	-15549	2827	-13366	5427	-13237	1593	-12284	3101	-13962	1073	-14531	3486	-14269	1521
0.137500	-25	42	86	-59	-109	-30	11	-16	-18	4	-70	-65	-99	-12	-25	-90	-101	34	-85	-32	-119	-23	-100	-72	-62	-1	-99	-13	-73	-68	-146	-78	400	-7493	747	-15326	2741	-13250	5416	-13168	1096	-12150	3231	-13836	2205	-14430	3454	-14064	1083
0.138333	-25	30	87	-56	-107	-31	22	-15	-17	6	-72	-65	-94	-12	-27	-59	-100	37	-84	-31	-103	-23	-98	-67	-62	0	-99	-13	-76	-66	-147	-73	304	-7489	914	-15153	2748	-13137	5374	-13118	-461	-12016	3299	-13717	3455	-14327	3415	-13891	758
0.139167	-24	40	88	-58	-107	-30	12	-14	-17	5	-68	-62	-93	-14	-30	-59	-98	36	-82	-22	-104	-24	-97	-69	-61	1	-98	-10	-70	-66	-148	-75	244	-7479	1088	-15022	2435	-13026	5354	-13086	-162	-11882	3371	-13586	3598	-14223	3368	-13758	1459
0.140000	-21	43	89	-59	-116	-30	13	-14	-19	3	-73	-79	-99	-12	-29	-59	-100	36	-85	-33	-107	-24	-98	-69	-63	-3	-105	-15	-72	-69	-147	-74	279	-7465	1262	-14926	2071	-12918	5340	-13087	1544	-11748	3420	-13524	2000	-14115	3311	-13684	2402
0.140833	-28	39	85	-63	-109	-34	13	-17	-16	3	-73	-67	-99	-13	-29	-59	-104	32	-86	-47	-107	-23	-99	-75	-62	1	-99	-13	-75	-70	-147	-77	483	-7455	1434	-14878	1627	-12807	5337	-13100	-716	-11612	3458	-13463	3432	-14003	3256	-13669	678
0.141667	-23	41	89	-57	-108	-31	12	-15	-19	3	-73	-66	-97	-12	-28	-57	-100	36	-86	-31	-101	-22	-97	-70	-65	0	-101	-13	-73	-69	-145	-76	570	-7445	1590	-14868	1599	-12692	5342	-13138	1058	-11480	3478	-13441	3749	-13895	3204	-13723	437
0.142500	-27	40	88	-59	-110	-33	12	-13	-19	3	-72	-66	-94	-14	-29	-60	-100	32	-86	-32	-108	-29	-98	-72	-63	-1	-99	-15	-75	-70	-149	-77	541	-7445	1723	-14904	1360	-12580	5350	-13205	620	-11337	3477	-13464	3878	-13783	3163	-13857	622
0.143333	-25	39	86	-63	-109	-31	9	-16	-21	3	-74	-69	-96	-16	-29	-59	-101	32	-86	-38	-109	-26	-100	-76	-68	-3	-104	-16	-78	-73	-151	-75	478	-7447	1835	-14975	995	-12453	5378	-13296	1177	-11192	3465	-13536	3343	-13667	3130	-14055	1123
0.144167	-24	40	88	-59	-110	-36	11	-18	-19	4	-72	-66	-98	-18	-32	-59	-112	33	-84	-34	-113	-24	-102	-69	-64	0	-100	-14	-74	-72	-150	-75	380	-7454	1913	-15067	1808	-12319	5421	-13404	1928	-11037	3446	-13653	2051	-13551	3121	-14328	1944
0.145000	-24	41	88	-60	-112	-32	13	-45	-18	3	-70	-79	-97	-14	-28	-60	-102	32	-85	-34	-107	-24	-100	-69	-63	0	-99	-12	-73	-70	-150	-69	420	-7471	1962	-15175	2538	-12169	5473	-13534	2373	-10876	3422	-13825	-115	-13429	3138	-14659	3388
0.145833	-24	41	90	-59	-110	-33	13	-16	-17	5	-70	-67	-96	-16	-31	-58	-102	34	-83	-33	-105	-22	-100	-69	-64	-10	-95	-13	-76	-72	-151	-75	334	-7494	1969	-15309	2026	-12005	5551	-13686	1519	-10704	3397	-14053	-481	-13310	3197	-15047	1758
0.146667	-24	40	88	-60	-109	-35	11	-16	-10	1	-70	-59	-98	-16	-26	-58	-101	35	-85	-32	-111	-22	-101	-68	-64	2	-98	-13	-77	-72	-149	-77	182	-7525	1941	-15432	1797	-11827	5641	-13855	1833	-10518	3374	-14326	-2390	-13190	3261	-15474	696
0.147500	-26	45	88	-60	-109	-34	13	-14	-18	5	-73	-66	-99	-26	-28	-59	-100	34	-85	-39	-105	-18	-102	-67	-62	2	-99	-15	-75	-72	-148	-74	359	-7559	1879	-15546	1752	-11630	5747	-14039	538	-10325	3364	-14644	-5645	-13074	3371	-15925	1433
0.148333	-24	43	86	-46	-111	-34	32	-14	-17	5	-73	-67	-100	-13	-30	-59	-101	32	-87	-35	-108	-22	-100	-69	-62	0	-101	-16	-75	-69	-148	-73	476	-7597	1775	-15639	1523	-11416	5871	-14228	433	-10124	3344	-14990	-7421	-12961	3511	-16384	1444
0.149167	-19	40	82	-64	-113	-35	9	-16	-24	0	-77	-68	-100	-16	-31	-102	-103	32	-83	-31	-107	-3	-101	-70	-65	-1	-101	-17	-74	-72	-148	-74	328	-7630	1656	-15694	1310	-11194	6007	-14413	-238	-9916	3342	-15354	-7074	-12847	3702	-16833	1635
0.150000	-27	39	86	-63	-112	-34	10	-14	-19	7	-73	-66	-97	-16	-26	-62	-103	28	-84	-34	-108	-22	-101	-72	-66	0	-102	-13	-74	-70	-152	-76	257	-7653	1515	-15715	931	-10970	6155	-14592	-1107	-9703	3356	-15720	-6948	-12740	3900	-17254	1588
0.150833	-26	41	88	-62	-111	-33	12	-19	-23	5	-75	-64	-97	-16	-28	-62	-102	34	-84	-33	-110	-21	-99	-76	-66	-1	-102	-15	-75	-69	-151	-77	309	-7661	1369	-15687	490	-10752	6311	-14748	-1686	-9500	3377	-16059	-6848	-12639	4136	-17621	1307
0.151667	-28	38	85	-60	-112	-32	9	-21	-15	5	-66	-64	-99	-14	-30	-63	-105	32	-84	-34	-108	-21	-104	-69	-64	0	-101	-13	-74	-61	-149	-70	174	-7652	1224	-15616	241	-10552	6477	-14874	-2833	-9307	3410	-16388	-5070	-12542	4396	-17929	918
0.152500	-23	42	88	-60	-109	-33	10	-15	-19	5	-70	-62	-95	-14	-28	-57	-101	19	-83	-30	-112	-19	-101	-70	-63	1	-97	-10	-74	-69	-148	-74	206	-7617	1097	-15493	127	-10374	6641	-14963	-3497	-9143	3455	-16646	-3187	-12453	4672	-18163	1108
0.153333	-24	45	89	-60	-108	-13	16	-11	-16	8	-68	-63	-95	-12	-26	-59	-101	39	-82	-30	-105	-17	-98	-67	-53	1	-99	-10	-73	-66	-149	-75	335	-7563	992	-15329	-69	-10242	6807	-15002	-1456	-9012	3505	-16845	-4087	-12376	4951	-18314	1818
0.154167	-21	42	89	-59	-107	-32	12	-14	-14	7	-70	-40	-94	-12	-26	-56	-98	37	-80	-27	-107	-18	-98	-66	-59	0	-97	-12	-70	-66	-146	-73	219	-7471	922	-15129	54	-10172	6961	-14991	-3840	-8914	3558	-16952	-1677	-12310	5236	-18372	-232
0.155000	-23	44	89	-61	-102	-28	15	-11	0	9	-66	-63	-96	-12	-27	-57	-97	38	-82	-29	-103	-17	-96	-66	-58	0	-95	-11	-70	-69	-147	-72	23	-7352	895	-14896	137	-10170	7116	-14913	-2590	-8901	3623	-16954	54	-12259	5512	-18336	-1471
0.155833	-24	44	88	-58	-109	-29	13	-10	-15	6	-74	-63	-94	-12	-24	-53	-99	36	-81	-33	-103	-26	-109	-64	-61	2	-102	-14	-73	-69	-146	-73	263	-7191	918	-14647	-155	-10254	7254	-14774	-2650	-8941	3693	-16844	1173	-12220	5776	-18205	-1839
0.156667	-26	42	89	-57	-109	-32	10	-13	-17	5	-72	-75	-96	-15	-27	-60	-103	33	-85	-33	-104	-22	-101	-68	-64	-3	-98	-14	-83	-72	-147	-70	424	-7003	994	-14390	-405	-10427	7387	-14571	-2304	-9069	3775	-16621	1871	-12203	6015	-17995	-1801
0.157500	-25	40	84	-63	-110	-33	10	-16	-21	4	-77	-66	-94	-15	-27	-61	-100	35	-86	-28	-105	-19	-100	-66	-62	1	-98	-11	-72	-68	-146	-74	322	-6782	1127	-14134	-521	-10701	7488	-14305	-1430	-9274	3875	-16319	2989	-12199	6231	-17700	-1296
0.158333	-27	41	61	-59	-111	-31	13	-13	-19	5	-74	-62	-94	-13	-26	-57	-101	37	-85	-30	-107	-21	-99	-65	-62	1	-97	-23	-76	-70	-146	-74	366	-6529	1322	-13894	-587	-11085	7656	-13982	5	-9573	4002	-15813	2570	-12216	6414	-17336	364
0.159167	-26	41	86	-56	-108	-32	15	-12	-17	8	-73	-61	-97	-13	-27	-76	-99	39	-86	-32	-104	-19	-101	-66	-61	0	-96	-12	-72	-69	-143	-74	411	-6254	1560	-13691	-819	-11569	7796	-13616	-117	-9965	4155	-15240	3521	-12254	6560	-16911	-524
0.160000	-27	43	88	-58	-110	-25	5	-13	-18	6	-73	-64	-96	-15	-27	-55	-97	37	-84	-32	-104	-18	-97	-67	-63	0	-101	-13	-73	-70	-143	-74	-49	-5956	1853	-13522	-977	-12153	7946	-13215	1348	-10451	4346	-14573	4926	-12320	6670	-16446	-1980
0.160833	-24	41	86	-58	-109	-28	15	-12	-14	5	-72	-64	-92	-14	-27	-60	-107	34	-84	-32	-103	-17	-98	-66	-62	0	-98	-10	-70	-67	-144	-74	-117	-5650	2171	-13409	-956	-12831	8118	-12793	922	-11020	4590	-13821	5668	-12407	6741	-15955	-560
0.161667	-23	50	88	-58	-107	-30	17	-11	-15	6	-73	-61	-95	-12	-27	-57	-96	36	-85	-29	-101	-16	-98	-68	-61	-3	-99	-11	-70	-69	-151	-75	95	-5335	2532	-13358	-1051	-13595	8309	-12372	1278	-11682	4877	-13012	5815	-12519	6774	-15449	367
0.162500	-25	40	88	-58	-108	-33	12	-14	-14	5	-74	-62	-96	-14	-30	-58	-101	36	-84	-34	-104	-25	-100	-68	-62	0	-100	-14	-73	-73	-148	-79	-44	-5023	2862	-13373	-1033	-14438	8516	-11972	1498	-12406	5208	-12176	6316	-12649	6772	-14950	1314
0.163333	-24	43	63	-61	-96	-33	11	-17	-23	1	-75	-62	-96	-16	-31	-60	-100	32	-87	-34	-105	-26	-103	-80	-64	-4	-101	-14	-74	-77	-148	-79	-259	-4717	3214	-13460	-913	-15337	8755	-11606	1140	-13181	5589	-11328	6612	-12796	6744	-14448	2189
0.164167	-24	39	84	-61	-109	-33	12	-16	-17	2	-82	-65	-96	-17	-35	-63	-99	10	-87	-34	-107	-23	-100	-69	-63	-1	-101	-12	-75	-70	-151	-80	-253	-4427	3549	-13615	-934	-16281	9007	-11296	1315	-13989	6014	-10499	6361	-12943	6695	-13972	2765
0.165000	-25	47	86	-62	-111	-38	10	-18	-21	3	-76	-65	-96	-19	-33	-65	-101	33	-87	-36	-108	-24	-104	-72	-62	-4	-103	-16	-75	-73	-145	-79	-275	-4162	3856	-13844	-979	-17258	9266	-11071	777	-14822	6462	-9714	6760	-13130	6633	-13520	3175
0.165833	-25	37	81	-62	-109	-36	8	-18	-21	1	-77	-66	-100	-21	-38	-64	-99	30	-86	-34	-110	-26	-101	-68	-60	-3	-98	-14	-68	-75	-149	-78	-612	-3919	4116	-14123	-1004	-18240	9531	-10935	8	-15644	6933	-8991	7669	-13298	6564	-13096	3556
0.166667	-25	41	84	-63	-105	-35	9	-16	-17	4	-78	-66	-96	-16	-31	-63	-100	34	-88	-36	-107	-25	-101	-68	-62	-4	-103	-13	-66	-69	-147	-77	-789	-3703	4323	-14463	-1060	-19226	9777	-10917	2793	-16446	7404	-8365	5913	-13456	6495	-12710	4667
0.167500	-22	41	85	-61	-105	-33	10	-15	-15	3	-77	-38	-95	-14	-32	-59	-98	41	-87	-31	-104	-24	-99	-67	-62	0	-102	-14	-72	-69	-148	-76	-266	-3536	4476	-14857	-1008	-20194	9997	-11029	1197	-17195	7848	-7855	6928	-13607	6429	-12362	3343
0.168333	-25	39	87	-84	-108	-35	10	-13	-15	5	-75	-67	-91	-13	-30	-61	-100	35	-87	-35	-104	-26	-101	-67	-60	-13	-103	-13	-70	-69	-164	-77	443	-3397	4558	-15276	-1131	-21126	10171	-11277	1636	-17870	8252	-7475	6939	-13734	6374	-12056	1815
0.169167	-22	41	84	-59	-109	-36	10	-14	-19	2	-77	-65	-95	-14	-26	-61	-100	-13	-86	-33	-104	-24	-101	-69	-66	-4	-103	-14	-73	-70	-148	-78	490	-3294	4581	-15717	-1364	-22004	10288	-11674	2043	-18451	8581	-7240	5559	-13832	6327	-11791	1305
0.170000	-27	37	87	-62	-112	-38	8	-14	-18	3	-77	-66	-101	-17	-33	-64	-102	30	-90	-35	-108	-27	-100	-70	-62	-3	-102	-12	-74	-78	-152	-77	93	-3228	4534	-16177	-1457	-22809	10326	-12217	1698	-18915	8821	-7158	4178	-13896	6284	-11570	693
0.170833	-27	40	85	-60	-109	-36	9	-18	-21	3	-76	-66	-95	-15	-24	-63	-95	36	-86	-36	-102	-25	-101	-73	-64	-3	-102	-15	-72	-69	-148	-79	-109	-3192	4431	-16634	-1515	-23520	10286	-12911	1517	-19259	8947	-7233	2878	-13914	6252	-11397	403
0.171667	-24	39	84	-60	-101	-35	9	-16	0	3	-77	-69	-95	-17	-31	-64	-101	35	-88	-36	-107	-25	-101	-72	-62	0	-101	-19	-74	-68	-148	-78	-343	-3193	4273	-17075	-1431	-24121	10152	-13750	1899	-19459	8940	-7467	78	-13884	6214	-11275	880
0.172500	-22	39	87	-62	-109	-35	11	-15	-19	10	-75	-68	-84	-14	-27	-63	-100	16	-87	-35	-103	-24	-100	-68	-62	-1	-101	-13	-73	-69	-146	-76	-455	-3214	4070	-17498	-1321	-24590	9917	-14723	439	-19506	8787	-7850	-870	-13803	6166	-11207	-134
0.173333	-76	41	91	-60	-107	-34	10	-14	-17	4	-75	-65	-96	-16	-30	-64	-101	30	-85	-36	-108	-24	-101	-70	-63	0	-100	-15	-74	-72	-148	-76	-501	-3265	3834	-17892	-1313	-24918	9583	-15837	-149	-19400	8468	-8386	-958	-13669	6085	-11213	-2423
0.174167	-25	36	81	-61	-110	-36	8	-19	-19	20	-73	-67	-94	-14	-28	-63	-101	34	-84	-35	-107	-25	-99	-68	-61	1	-96	-12	-73	-68	-146	-76	-669	-3328	3580	-18226	-1404	-25076	9150	-17049	-2013	-19139	7992	-9052	-2128	-13481	5977	-11276	-1609
0.175000	-24	44	85	-58	-105	-58	9	-16	-15	6	-73	-66	-96	-12	-28	-60	-96	36	-85	-34	-103	-21	-99	-67	-62	-7	-97	-12	-72	-48	-148	-77	-1115	-3407	3317	-18553	-1419	-25077	8620	-18339	-2909	-18734	7355	-9842	-4007	-13248	5811	-11424	-1175
0.175833	-24	42	87	-60	-110	-34	9	-13	-16	7	-73	-63	-94	-13	-28	-58	-100	37	-88	-31	-107	-23	-118	-69	-60	0	-98	-13	-74	-70	-148	-74	-1168	-3494	3058	-18818	-1290	-24902	8005	-19697	-3564	-18192	6554	-10737	-4983	-12968	5585	-11644	-1057
0.176667	-10	42	88	-49	-107	-35	9	-13	-16	6	-74	-63	-98	-17	-29	-61	-97	36	-85	-33	-105	-19	-99	-69	-61	-5	-97	-12	-76	-73	-128	-75	-1049	-3586	2817	-19035	-1123	-24556	7309	-21095	-4895	-17533	5613	-11718	-5089	-12658	5273	-11948	-624
0.177500	-25	43	82	-59	-112	-35	8	-15	-15	4	-74	-68	-98	-17	-28	-62	-100	35	-85	-36	-110	-24	-101	-68	-62	0	-99	-11	-73	-73	-147	-75	-994	-3685	2600	-19200	-828	-24049	6532	-22496	-5324	-16796	4551	-12754	-4879	-12329	4874	-12332	-600
0.178333	-24	43	82	-58	-112	-33	11	-12	-15	2	-74	-66	-95	-18	-28	-61	-97	27	-87	-18	-108	-22	-99	-84	-64	-1	-98	-12	-68	-72	-146	-75	-866	-3759	2416	-19322	-862	-23394	5703	-23856	-5913	-15999	3392	-13832	-4140	-11992	4369	-12790	-380
0.179167	-21	42	86	-58	-110	-32	9	11	-18	3	-70	-64	-97	-14	-28	-62	-101	34	-85	-35	-108	-23	-99	-69	-63	-1	-99	-12	-73	-69	-146	-78	-1234	-3831	2279	-19402	-1166	-22632	4813	-25156	-6605	-15174	2157	-14930	-2803	-11658	3746	-13345	19
0.180000	-23	55	89	-59	-109	-32	13	-13	-16	5	-70	-66	-97	-16	-27	-60	-98	35	-85	-32	-105	-19	-99	-70	-63	-9	-97	-13	-75	-72	-145	-74	-1494	-3886	2183	-19443	-1457	-21749	3886	-26348	-3970	-14366	885	-16030	-3987	-11351	3012	-13961	1479
0.180833	-22	46	89	-60	-111	-31	15	-13	-16	4	-74	-65	-95	-10	-28	-60	-110	34	-84	-32	-104	-22	-97	-69	-61	-1	-99	-14	-73	-72	-148	-73	-1073	-3926	2133	-19455	-1558	-20824	2923	-27406	-3918	-13601	-415	-17110	-3565	-11078	2155	-14640	1542
0.181667	-24	54	81	-57	-105	-33	11	-15	-21	1	-73	-64	-99	-18	-30	-60	-99	32	-86	-35	-107	-25	-101	-69	-66	-1	-102	-15	-74	-75	-149	-77	-1041	-3957	2129	-19431	-1635	-19869	1920	-28309	-3983	-12916	-1702	-18161	-1913	-10867	1173	-15371	507
0.182500	-25	37	84	-62	-114	-35	9	-19	-22	2	-74	-69	-99	-19	-32	-62	-102	33	-92	-38	-109	-25	-102	-74	-66	-5	-103	-15	-75	-73	-148	-79	-920	-3960	2164	-19383	-1831	-18919	917	-29022	-2304	-12332	-2941	-19145	-1728	-10715	85	-16140	1137
0.183333	-18	41	86	-60	-112	-35	10	-18	-21	0	-77	-68	-99	-18	-31	-62	-105	30	-91	-27	-107	-25	-102	-76	-69	-6	-103	-14	-76	-75	-149	-80	-290	-3949	2242	-19312	-1758	-18003	-134	-29517	-1882	-11883	-4118	-20053	-1763	-10640	-1104	-16937	1366
0.184167	-28	39	87	-72	-110	-31	12	-14	-15	3	-74	-65	-97	-16	-30	-60	-100	33	-90	-33	-105	-22	-100	-73	-63	-3	-101	-12	-68	-70	-148	-78	-212	-3914	2347	-19224	-1669	-17168	-1164	-29785	-828	-11588	-5205	-20880	-1367	-10650	-2386	-17751	1782
0.185000	-25	40	86	-59	-110	-31	13	-16	-21	1	-75	-65	-95	-15	-32	-60	-104	34	-88	-33	-108	-22	-90	-73	-66	-5	-102	-42	-75	-70	-151	-76	-1090	-3857	2475	-19125	-1838	-16446	-2183	-29812	834	-11464	-6196	-21604	-2226	-10753	-3752	-18568	2863
0.185833	-28	39	88	-58	-109	-30	11	-16	-22	2	-73	-65	-100	-16	-39	-62	-105	33	-132	-33	-108	-21	-101	-75	-66	-3	-102	-10	-75	-72	-150	-80	-1375	-3783	2618	-19026	-2040	-15863	-3185	-29594	1051	-11512	-7075	-22213	-2304	-10956	-5159	-19372	3233
0.186667	-27	39	81	-59	-113	-31	9	-15	-21	2	-73	-65	-100	-16	-34	-59	-102	35	-80	-34	-108	-25	-101	-62	-66	-4	-101	-13	-74	-73	-148	-78	-1129	-3687	2761	-18877	-2175	-15431	-4157	-29114	1979	-11738	-7846	-22701	-886	-11264	-6603	-20158	1000
0.187500	-27	41	93	-58	-108	-32	-7	-10	-19	5	-73	-64	-100	-15	-31	-62	-102	36	-84	-32	-108	-22	-100	-72	-64	-3	-100	-13	-81	-69	-148	-77	-1150	-3595	2902	-18736	-2154	-15165	-5093	-28399	2826	-12123	-8498	-23068	-788	-11636	-8062	-20918	1182
0.188333	-25	44	89	-59	-111	-30	12	-11	-19	5	-70	-64	-95	-16	-29	-60	-133	35	-84	-24	-109	-22	-100	-72	-63	-1	-101	-10	-73	-67	-147	-75	-947	-3445	3025	-18580	-1847	-15074	-5980	-27468	3198	-12660	-9048	-23308	-2212	-12109	-9513	-21643	1701
0.189167	-24	43	114	-58	-107	-34	15	-15	-17	6	-76	-67	-98	-16	-32	-62	-101	34	-87	-34	-105	-17	-101	-72	-63	-1	-103	-13	-53	-70	-150	-79	-558	-3283	3129	-18409	-1410	-15143	-6801	-26359	4053	-13319	-9503	-23435	-3294	-12661	-10949	-22347	1193
0.190000	-23	39	84	-62	-113	-36	8	-17	-19	2	-74	-66	-101	-19	-32	-60	-105	33	-86	-35	-109	-26	-103	-78	-70	-5	-104	-16	-76	-73	-150	-81	-431	-3153	3210	-18231	-1128	-15370	-7552	-25101	3676	-14063	-9891	-23473	-3392	-13291	-12348	-23016	1101
0.190833	-30	34	81	-69	-114	-35	7	-21	-23	0	-78	-67	-101	-21	-34	-63	-107	32	-87	-34	-108	-26	-101	-74	-62	-3	-101	-15	-77	-74	-158	-79	-334	-2990	3270	-18031	-667	-15718	-8211	-23738	4149	-14860	-10231	-23389	-3845	-13981	-13662	-23650	902
0.191667	-22	38	85	-62	-113	-36	8	-21	-22	2	-76	-67	-99	-18	-31	-63	-100	30	-94	-36	-108	-23	-105	-64	-64	-5	-102	-14	-77	-69	-153	-80	2	-2819	3291	-17819	-297	-16168	-8779	-22322	4312	-15672	-10551	-23260	-4543	-14724	-14898	-24260	664
0.192500	-25	43	88	-62	-81	-33	10	-34	-15	7	-75	-67	-95	-17	-30	-59	-98	35	-85	-33	-105	-23	-101	-68	-64	-3	-103	-13	-73	-70	-148	-74	192	-2648	3289	-17591	5	-16688	-9238	-20920	3133	-16454	-10889	-23085	-4289	-15507	-16034	-24858	529
0.193333	-24	41	88	-60	-107	-32	11	-14	-15	8	-72	-64	-93	-14	-28	-56	-103	37	-79	-32	-104	-22	-101	-68	-63	-4	-99	-13	-73	-67	-148	-77	216	-2475	3255	-17360	391	-17249	-9594	-19594	4288	-17170	-11271	-22905	-5731	-16328	-17076	-25445	1169
0.194167	-25	43	87	-60	-114	-32	11	-12	-17	8	-75	-65	-95	-13	-30	-57	-98	37	-87	-31	-103	-21	-99	-68	-61	-3	-102	-12	-74	-64	-146	-81	394	-2306	3206	-17116	705	-17804	-9834	-18403	4500	-17783	-11727	-22750	-6694	-17177	-18010	-26030	970
0.195000	-24	44	85	-60	-108	-30	11	-11	-17	9	-74	-65	-95	-12	-27	-58	-83	37	-85	-36	-105	-22	-83	-69	-61	-3	-101	-11	-73	-68	-149	-76	586	-2142	3136	-16874	1053	-18326	-9973	-17406	2360	-18260	-12278	-22642	-4460	-18047	-18826	-26612	-1416
0.195833	-23	44	86	-58	-109	-31	12	-15	-15	6	-77	-62	-116	-14	-27	-59	-100	34	-83	-33	-103	-19	-99	-67	-63	-5	-102	-13	-73	-67	-150	-76	731	-1987	3052	-16654	1283	-18781	-10020	-16654	2939	-18581	-12958	-22614	-3880	-18905	-19541	-27197	-1991
0.196667	-21	40	85	-59	-104	-32	11	-14	-15	6	-73	-64	-93	-14	-29	-60	-101	35	-86	-32	-107	-22	-101	-69	-70	0	-100	-12	-70	-66	-146	-76	790	-1839	2966	-16398	1318	-19144	-9988	-16170	1355	-18734	-13766	-22691	-3779	-19758	-20145	-27775	-2564
0.197500	-21	41	79	-61	-108	-30	8	-22	-19	5	-75	-62	-95	-13	-30	-60	-101	34	-84	-34	-105	-22	-101	-72	-62	-5	-102	-11	-70	-67	-142	-78	688	-1701	2879	-16171	1494	-19395	-9909	-15997	662	-18727	-14721	-22876	-2952	-20585	-20663	-28307	-2759
0.198333	-25	41	84	-61	-108	-34	9	-14	-17	4	-76	-67	-97	-15	-30	-62	-97	34	-88	-36	-105	-24	-102	-70	-62	-4	-102	-16	-70	-70	-149	-78	794	-1573	2796	-15965	1761	-19527	-9806	-16118	223	-18554	-15807	-23200	-2504	-21374	-21114	-28816	-2110
0.199167	-26	38	82	-65	-110	-35	8	-19	-24	1	-76	-67	-94	-18	-30	-62	-101	32	-87	-34	-105	-24	-101	-72	-62	-3	-101	-13	-72	-72	-147	-75	847	-1447	2745	-15778	1823	-19526	-9712	-16605	-736	-18245	-17017	-23647	-2256	-22103	-21508	-29265	-965
0.200000	-18	42	86	-60	-108	-33	13	-13	-13	3	-72	-63	-94	-15	-30	-59	-99	29	-84	-34	-103	-21	-100	-67	-63	-3	-100	-14	-72	-70	-146	-78	782	-1332	2682	-15617	1523	-19399	-9666	-17371	-128	-17819	-18343	-24226	1010	-22760	-21871	-29635	-2745
0.200833	-22	43	87	-59	-104	-43	33	-15	-17	4	-79	-61	-92	-13	-28	-56	-96	35	-82	-31	-99	-19	-98	-68	-60	2	-97	-10	-68	-68	-144	-75	746	-1228	2654	-15488	1248	-19152	-9703	-18416	-18	-17310	-19760	-24917	3513	-23330	-22219	-29903	-2852
0.201667	-19	42	88	-58	-105	-30	13	-13	-15	6	-69	-62	-93	-14	-29	-55	-99	33	-81	-33	-102	-16	-98	-70	-59	0	-98	-11	-73	-69	-146	-78	707	-1110	2648	-15389	1208	-18807	-9858	-19704	-1129	-16765	-21232	-25716	3617	-23796	-22577	-30045	-1642
0.202500	-22	42	78	-60	-109	-26	9	-15	-16	4	-69	-66	-94	-16	-29	-60	-98	29	-84	-35	-105	-24	-101	-70	-63	-3	-97	-13	-74	-73	-169	-76	659	-1006	2642	-15327	1084	-18378	-10157	-21188	346	-16217	-22711	-26573	3664	-24150	-22944	-30032	-841
0.203333	-27	39	87	-62	-110	-38	13	-18	-19	2	-72	-66	-98	-21	-43	-65	-100	30	-84	-35	-108	-24	-102	-69	-62	-3	-101	-15	-78	-75	-149	-77	574	-892	2704	-15302	876	-17881	-10619	-22794	224	-15711	-24158	-27464	4245	-24381	-23340	-29838	211
0.204167	-14	41	86	-60	-110	-46	17	-17	-16	4	-70	-65	-97	-15	-31	-60	-99	34	-85	-36	-107	-23	-102	-78	-60	0	-99	-17	-72	-72	-151	-75	473	-776	2760	-15317	783	-17341	-11263	-24474	983	-15272	-25519	-28334	4642	-24484	-23762	-29433	638
0.205000	-21	43	89	-58	-110	-31	15	-14	-15	4	-70	-67	-95	-16	-30	-58	-97	37	-83	-36	-104	-23	-97	-72	-62	1	-101	-12	-76	-73	-146	-75	453	-662	2835	-15364	689	-16784	-12095	-26161	1042	-14940	-26751	-29153	4817	-24471	-24213	-28816	790
0.205833	-21	42	88	-59	-121	-32	13	-13	-18	6	-72	-66	-88	-16	-28	-58	-99	34	-87	-36	-107	-23	-99	-69	-62	-1	-102	-12	-73	-68	-146	-73	573	-537	2923	-15459	419	-16231	-13112	-27795	-42	-14734	-27811	-29868	5103	-24323	-24684	-27963	856
0.206667	-23	41	88	-59	-107	-31	13	-15	-18	1	-72	-67	-99	-17	-28	-60	-102	33	-86	-35	-108	-22	-88	-70	-64	-1	-102	-15	-75	-72	-149	-75	692	-406	3013	-15579	316	-15703	-14304	-29326	802	-14681	-28673	-30440	4094	-24074	-25141	-26882	1358
0.207500	-27	39	85	-61	-115	-38	9	-16	-18	3	-73	-66	-97	-18	-30	-60	-101	34	-84	-33	-108	-23	-99	-70	-61	4	-93	-12	-69	-72	-145	-72	550	-269	3110	-15729	354	-15204	-15638	-30679	2119	-14770	-29221	-30821	2004	-23720	-25606	-25573	1970
0.208333	-24	43	89	-60	-108	-31	13	-14	-19	3	-78	-65	-92	-13	-30	-56	-99	32	-84	-31	-103	-24	-98	-70	-62	0	-102	-12	-73	-69	-147	-76	554	-129	3197	-15912	384	-14752	-17098	-31782	-459	-15011	-29540	-30989	2853	-23291	-26018	-24057	-210
0.209167	-25	51	87	-61	-108	-15	12	-14	-17	5	-70	-64	-98	-16	-30	-58	-102	34	-85	-31	-105	-22	-98	-70	-60	0	-100	-12	-81	-70	-149	-74	437	11	3273	-16125	258	-14362	-18631	-32319	608	-15384	-29516	-30909	1648	-22798	-26368	-22339	-1196
0.210000	-26	40	89	-60	-104	-33	12	-12	-19	1	-69	-66	-96	-11	-30	-56	-98	37	-85	-31	-103	-38	-101	-72	-64	1	-100	-14	-77	-73	-150	-77	386	156	3332	-16360	219	-14033	-20189	-32560	-798	-15876	-29209	-30547	623	-22262	-26626	-20471	-1620
0.210833	-22	39	87	-59	-113	-33	11	-15	-17	4	-75	-64	-95	-15	-32	-59	-100	34	-86	-34	-107	-24	-99	-70	-64	2	-101	-15	-83	-74	-150	-77	465	298	3382	-16613	144	-13770	-21711	-32640	-1159	-16447	-28589	-29912	-143	-21704	-26746	-18494	-1676
0.211667	-27	40	85	-61	-110	-36	7	-15	-19	3	-75	-66	-96	-15	-31	-57	-86	36	-87	-33	-104	-28	-102	-75	-64	1	-100	-14	-73	-72	-149	-78	408	433	3388	-16872	179	-13566	-23157	-32680	-1448	-17080	-27654	-28968	-1242	-21144	-26737	-16460	-1491
0.212500	-25	41	77	-59	-109	-31	12	-8	-17	4	-73	-64	-95	-14	-29	-57	-97	38	-85	-32	-103	-23	-99	-68	-64	0	-109	-11	-73	-69	-150	-82	366	564	3381	-17141	1004	-13423	-24453	-32696	-1720	-17723	-26498	-27736	-2770	-20603	-26508	-14427	-394
0.213333	-24	44	90	-60	-107	-34	12	-11	-17	7	-69	-63	-96	-14	-27	-56	-99	37	-87	-30	-107	-23	-98	-68	-62	3	-98	-10	-73	-68	-146	-74	530	683	3342	-17419	1775	-13343	-25554	-32690	-3002	-18347	-25088	-26239	-1580	-20094	-26102	-12445	-2225
0.214167	-24	16	90	-58	-111	-32	16	-13	-16	5	-73	-65	-99	-16	-28	-57	-100	37	-85	-31	-103	-22	-98	-66	-46	1	-95	-13	-77	-69	-154	-77	351	790	3272	-17693	1777	-13310	-26399	-32458	-2963	-18914	-23502	-24488	-781	-19632	-25484	-10568	-3299
0.215000	-24	41	88	-60	-109	-33	16	-14	-17	5	-73	-66	-96	-15	-31	-48	-98	36	-88	-36	-109	-17	-100	-68	-62	0	-101	-16	-76	-70	-146	-76	261	877	3173	-17965	1762	-13335	-26957	-31738	-3893	-19401	-21775	-22527	-1251	-19217	-24644	-8853	-2385
0.215833	-25	40	86	-61	-111	-32	9	-14	-21	2	-75	-68	-99	-19	-31	-60	-101	37	-88	-32	-109	-23	-99	-69	-62	-3	-101	-12	-74	-72	-149	-77	298	949	3056	-18212	1687	-13395	-27183	-30697	-3627	-19758	-19944	-20386	-1644	-18870	-23596	-7351	-2417
0.216667	-25	40	85	-60	-112	-33	11	-12	-21	0	-73	-63	-96	-15	-28	-58	-103	34	-91	-34	-112	-21	-98	-69	-64	-1	-99	-12	-74	-68	-148	-77	249	1002	2913	-18461	1212	-13503	-27056	-29414	-3812	-19990	-18083	-18132	-1220	-18578	-22350	-6097	-1942
0.217500	-25	40	81	-60	-107	-32	13	-12	-19	2	-73	-63	-96	-15	-26	-58	-103	37	-85	-32	-104	-21	-98	-67	-60	1	-99	-11	-73	-64	-147	-77	229	1041	2750	-18684	1163	-13650	-26554	-27951	-3388	-20071	-16245	-15823	-989	-18337	-20924	-5137	-1468
0.218333	-27	40	86	-58	-110	-33	12	-9	-18	6	-70	-63	-85	-14	-29	-59	-102	36	-91	-34	-107	-21	-98	-70	-61	1	-95	-12	-70	-70	-147	-77	126	1053	2572	-18900	1094	-13839	-25688	-26350	-2978	-19967	-14472	-13521	-870	-18148	-19349	-4426	-1263
0.219167	-25	43	86	-57	-110	-34	13	-13	-19	3	-70	-61	-96	-14	-29	-58	-99	34	-85	-31	-99	-22	-99	-67	-63	24	-96	-11	-69	-65	-148	-76	-55	1051	2388	-19080	748	-14068	-24480	-24658	-3520	-19794	-12813	-11285	3	-17993	-17645	-4029	-1003
0.220000	-24	43	85	-58	-108	-32	15	-12	-14	6	-69	-63	-95	-15	-23	-59	-100	37	-83	-33	-99	-21	-97	-67	-63	1	-95	-11	-74	-69	-147	-76	-186	1024	2196	-19239	602	-14336	-22925	-22909	-3176	-19449	-11297	-9171	508	-17858	-15856	-3927	-276
0.220833	-19	41	89	-56	-105	-30	16	-17	-16	6	-69	-63	-92	-16	-27	-57	-99	37	-86	-31	-103	-22	-98	-67	-64	-1	-98	-12	-73	-67	-138	-73	-294	982	2001	-19376	456	-14650	-21067	-21133	-221	-18984	-9943	-7227	-1324	-17739	-14024	-4094	953
0.221667	-22	45	88	-58	-107	-31	16	-11	-16	5	-73	-62	-97	-16	-26	-59	-94	38	-83	-30	-103	-1	-96	-65	-59	0	-98	-9	-72	-69	-146	-75	-146	922	1804	-19488	349	-15010	-18942	-19356	-2100	-18426	-8792	-5535	438	-17621	-12209	-4518	-491
0.222500	-24	43	85	-60	-118	-32	15	-15	-17	2	-76	-65	-97	-16	-30	-61	-99	33	-84	-35	-108	-23	-101	-67	-64	-4	-90	-12	-74	-83	-147	-77	-194	845	1614	-19577	295	-15418	-16605	-17645	-495	-17825	-7838	-4121	812	-17497	-10444	-5156	-862
0.223333	-25	40	82	-60	-112	-33	9	-16	-19	3	-77	-69	-99	-21	-35	-83	-103	33	-87	-38	-111	-26	-102	-70	-65	-5	-102	-15	-80	-75	-150	-79	-146	751	1428	-19642	62	-15863	-14115	-16002	-357	-17193	-7079	-3012	742	-17360	-8776	-5984	-553
0.224167	-27	38	85	-64	-115	-36	8	-17	-23	1	-74	-67	-98	-19	-32	-59	-105	34	-86	-36	-111	-35	-100	-69	-65	-1	-98	-13	-59	-69	-147	-76	223	655	1258	-19683	-73	-16356	-11528	-14452	106	-16565	-6497	-2225	541	-17195	-7210	-6946	-225
0.225000	-25	42	86	-60	-111	-33	8	-13	-19	3	-72	-65	-99	-18	-27	-60	-102	37	-85	-53	-108	-21	-100	-68	-63	0	-100	-15	-75	-74	-148	-75	706	550	1090	-19701	-112	-16885	-8905	-13028	420	-15983	-6071	-1763	706	-17014	-5811	-8017	340
0.225833	-25	42	85	-62	-111	-35	12	0	-18	5	-95	-62	-97	-15	-30	-59	-102	35	-86	-35	-107	-24	-98	-69	-63	-1	-99	-14	-74	-72	-145	-80	619	435	930	-19702	-190	-17451	-6309	-11734	1311	-15463	-5766	-1629	-503	-16819	-4574	-9155	2113
0.226667	-26	43	88	-57	-109	-32	13	-15	-18	1	-69	-65	-96	-18	-29	-70	-100	33	-82	-32	-111	-21	-99	-68	-65	1	-99	-13	-76	-72	-146	-73	317	331	777	-19685	-445	-18045	-3770	-10586	864	-15041	-5552	-1815	30	-16615	-3540	-10324	1235
0.227500	-26	43	88	-63	-108	-31	12	-14	-19	4	-70	-63	-94	-14	-28	-58	-100	35	-82	-32	-105	-19	-98	-68	-61	0	-97	-9	-67	-68	-146	-75	139	223	626	-19660	-662	-18663	-1373	-9595	1620	-14740	-5387	-2273	520	-16414	-2712	-11501	-689
0.228333	-23	44	92	-56	-107	-32	13	-14	-15	5	-70	-62	-96	-10	-27	-61	-99	37	-82	-31	-104	-19	-98	-66	-60	1	-98	-10	-73	-68	-147	-73	101	116	477	-19623	-570	-19288	845	-8764	883	-14572	-5244	-2993	-95	-16230	-2054	-12664	-121
0.229167	-26	42	73	-59	-107	-33	13	-14	-16	6	-70	-62	-96	-17	-29	-59	-100	34	-84	-31	-103	-29	-99	-66	-63	3	-98	-10	-74	-72	-147	-69	-132	19	327	-19579	-570	-19926	2832	-8104	1314	-14543	-5075	-3915	-938	-16075	-1588	-13793	-189
0.230000	-24	44	89	-56	-109	-33	12	-15	-18	3	-73	-63	-98	-15	-26	-53	-101	34	-81	-32	-102	-18	-98	-67	-65	0	-100	-13	-73	-68	-146	-73	-250	-64	177	-19528	-703	-20550	4559	-7604	1264	-14655	-4856	-5003	-937	-15966	-1284	-14872	53
0.230833	-22	45	89	-61	-104	-33	9	-15	-22	5	-73	-66	-98	-17	-29	-60	-103	34	-83	-34	-107	-23	-98	-65	-63	1	-98	-11	-74	-60	-146	-75	-171	-143	21	-19478	-875	-21143	6013	-7267	844	-14902	-4549	-6226	-755	-15916	-1113	-15898	521
0.231667	-27	39	87	-60	-111	-35	8	-15	-21	0	-75	-65	-99	-18	-30	-60	-103	33	-85	-33	-111	-25	-101	-72	-67	-3	-103	-15	-76	-73	-148	-75	112	-208	-134	-19429	-890	-21710	7193	-7087	990	-15287	-4156	-7520	-1356	-15942	-1041	-16867	485
0.232500	-27	38	86	-55	-111	-34	9	-16	-24	0	-75	-64	-98	-17	-30	-60	-103	33	-83	-30	-105	-22	-99	-77	-63	2	-96	-5	-73	-70	-147	-76	657	-254	-291	-19374	-834	-22226	8095	-7050	306	-15741	-3640	-8841	-1630	-16046	-1034	-17773	281
0.233333	-26	45	90	-59	-109	-32	11	-14	-18	7	-72	-58	-68	-10	-26	-56	-101	37	-81	-30	-105	-19	-98	-67	-60	1	-97	-10	-74	-69	-145	-74	722	-297	-459	-19322	-886	-22698	8708	-7158	-692	-16302	-3025	-10157	-1164	-16241	-1057	-18627	667
0.234167	-25	60	92	-57	-110	-32	15	-11	-15	5	-69	-62	-96	-13	-28	-56	-95	40	-79	-28	-105	-22	-94	-65	-61	2	-95	-8	-74	-68	-145	-69	484	-324	-628	-19277	-952	-23086	9068	-7393	1568	-16925	-2303	-11445	-3324	-16539	-1071	-19442	2002
0.235000	-24	42	90	-59	-108	-35	15	-12	-13	8	-67	-58	-94	-15	-25	-56	-98	24	-82	-30	-107	-22	-98	-65	-62	3	-97	-10	-73	-66	-143	-72	507	-350	-801	-19236	-730	-23412	9185	-7730	-225	-17580	-1492	-12671	-2759	-16942	-1039	-20210	693
0.235833	-24	43	94	-52	-109	-31	12	-15	-17	6	-70	-62	-96	-15	-29	-59	-101	37	-81	-28	-108	-22	-96	-67	-60	2	-98	-12	-75	-69	-148	-70	292	-373	-971	-19199	-672	-23658	9092	-8219	-283	-18253	-598	-13829	-2538	-17417	-937	-20944	-785
0.236667	-24	44	89	-58	-109	-33	16	-11	-17	8	-69	-61	-98	25	-24	-59	-100	37	-84	-28	-104	-18	-97	-65	-60	1	-96	-13	-70	-68	-145	-72	-1	-379	-1145	-19177	-885	-23825	8819	-8776	-409	-18910	343	-14891	-2978	-17976	-744	-21639	-854
0.237500	-25	34	91	-57	-108	-31	13	-15	-16	5	-73	-62	-95	-11	-26	-61	-101	40	-81	-29	-104	-18	-97	-53	-63	1	-100	-11	-70	-69	-146	-72	-142	-386	-1303	-19144	-852	-23911	8401	-9433	-739	-19536	1299	-15862	-3221	-18615	-442	-22294	-727
0.238333	-26	44	88	-58	-109	-30	16	-15	-16	7	-69	-62	-91	-10	-26	-60	-100	37	-83	-33	-105	-19	-96	-66	-61	1	-97	-10	-69	-67	-144	-74	-242	-388	-1460	-19134	-716	-23915	7887	-10158	-867	-20092	2246	-16748	-2873	-19281	-28	-22909	-254
0.239167	-23	43	91	-57	-105	-32	15	-13	-18	3	-72	-60	-93	-13	-29	-59	-101	38	-82	-29	-103	-19	-97	-72	-65	0	-98	-8	-73	-69	-146	-76	-420	-398	-1609	-19125	-573	-23839	7307	-10938	45	-20579	3145	-17549	-3886	-19986	499	-23475	1247
0.240000	-27	43	89	-57	-108	-32	13	-13	-17	5	-70	-62	-95	-13	-29	-61	-99	33	-80	-31	-102	-21	-100	-70	-60	0	-97	-12	-73	-72	-150	-75	-466	-403	-1743	-19129	-545	-23691	6705	-11760	-556	-20981	3977	-18294	-3151	-20708	1128	-23989	856
0.240833	-22	41	88	-58	-133	-38	12	-15	-17	3	-74	-63	-95	-15	-29	-61	-97	36	-80	-30	-103	-21	-97	-72	-61	0	-96	-8	-70	-69	-145	-68	-697	-401	-1859	-19136	-473	-23467	6114	-12621	34	-21285	4723	-18978	-1227	-21400	1848	-24429	-1337
0.241667	-22	43	91	-56	-107	-33	15	-13	-14	5	-68	-61	-93	-14	-21	-59	-86	34	-83	-30	-104	-21	-98	-67	-62	2	-97	-10	-75	-68	-147	-74	-805	-404	-1964	-19163	-400	-23185	5559	-13509	-252	-21493	5345	-19627	-712	-22062	2621	-24795	-599
0.242500	-23	42	91	-56	-110	-35	12	-12	-17	5	-70	-62	-94	-13	-30	-58	-99	36	-84	-31	-107	-24	-98	-70	-63	0	-98	-15	-74	-68	-148	-74	-636	-405	-2054	-19209	-463	-22852	5071	-14409	-152	-21605	5837	-20248	-954	-22664	3431	-25070	66
0.243333	-24	39	87	-60	-109	-32	10	-14	-13	4	-74	-65	-102	-17	-30	-60	-101	35	-87	-33	-109	-24	-101	-73	-63	-1	-100	-12	-74	-69	-150	-77	-686	-398	-2115	-19262	-246	-22470	4670	-15311	386	-21621	6192	-20840	-460	-23192	4244	-25244	350
0.244167	-25	44	86	-60	-112	-34	10	-14	-21	5	-76	-65	-97	-16	-31	-60	-98	30	-98	-32	-105	-22	-110	-69	-63	0	-99	-11	-72	-70	-147	-75	-681	-386	-2191	-19331	-72	-22054	4365	-16197	445	-21549	6408	-21423	252	-23623	5032	-25315	276
0.245000	-26	42	85	-58	-110	-35	11	-15	-18	1	-73	-67	-95	-17	-32	-58	-98	10	-84	-33	-105	-22	-97	-70	-63	-1	-100	-13	-75	-70	-149	-75	-601	-362	-2240	-19421	-1	-21607	4174	-17065	837	-21398	6469	-21997	549	-23955	5757	-25275	-331
0.245833	-26	39	88	-59	-103	-34	13	-15	-18	-6	-73	-64	-94	-15	-29	-58	-101	32	-86	-29	-108	-24	-97	-72	-64	2	-100	-9	-73	-70	-146	-79	-578	-326	-2279	-19535	-227	-21147	4074	-17908	482	-21178	6445	-22552	1001	-24164	6389	-25118	-806
0.246667	-26	47	90	-57	-107	-31	12	-13	-18	5	-73	-76	-94	-14	-27	-64	-99	35	-85	-30	-105	-21	-98	-72	-62	0	-97	-11	-70	-70	-147	-76	-594	-276	-2316	-19666	-336	-20656	4080	-18723	-269	-20905	6292	-23049	2017	-24263	6902	-24849	-1378
0.247500	-26	42	88	-60	-105	-32	12	-14	-17	5	-76	-65	-97	-17	-28	-57	-99	34	-88	-32	-109	-22	-96	-73	-59	5	-97	-10	-74	-70	-146	-73	-627	-213	-2356	-19829	-263	-20194	4180	-19486	2166	-20591	6056	-23546	525	-24245	7276	-24480	-808
0.248333	-26	40	88	-56	-112	-35	10	-18	-21	2	-81	-64	-98	-8	-30	-60	-101	33	-83	-32	-111	-24	-99	-72	-64	-3	-101	-13	-76	-72	-147	-70	-375	-128	-2396	-19990	-393	-19722	4353	-20209	1577	-20254	5750	-24001	630	-24119	7496	-24012	-1609
0.249167	-30	35	87	-61	-113	-36	6	-18	-19	0	-77	-66	-98	-18	-33	-61	-103	28	-91	-35	-109	-31	-101	-70	-64	-3	-100	-19	-75	-75	-150	-77	-472	-27	-2444	-20221	-234	-19256	4582	-20873	819	-19890	5412	-24356	1686	-23885	7554	-23451	-3576
0.250000	-27	38	85	-60	-113	-39	9	-17	-23	3	-57	-67	-101	-26	-33	-77	-102	33	-88	-35	-111	-24	-100	-74	-67	-5	-101	-13	-77	-73	-148	-79	-780	98	-2501	-20454	60	-18816	4852	-21476	1625	-19524	5051	-24623	1108	-23557	7451	-22821	-3634
0.250833	-28	38	82	-60	-112	-33	8	-15	-24	4	-75	-66	-98	-18	-31	-62	-105	32	-87	-36	-109	-23	-99	-73	-56	-4	-98	0	-76	-72	-146	-79	-831	242	-2566	-20711	21	-18375	5143	-22009	1172	-19147	4695	-24782	594	-23146	7190	-22138	-3993
0.251667	-27	41	84	-61	-111	-36	9	-16	-21	2	-74	-68	-100	-15	-31	-65	-113	30	-85	-38	-110	-25	-102	-74	-67	-4	-102	-14	-75	-72	-150	-78	-756	408	-2662	-20985	-280	-17944	5438	-22475	1081	-18778	4362	-24816	903	-22674	6798	-21412	-4064
0.252500	-24	41	86	-38	-110	-34	11	-13	-18	1	-74	-64	-98	-17	-31	-59	-100	32	-86	-34	-105	-19	-99	-63	-63	0	-101	-7	-74	-68	-149	-78	-652	589	-2765	-21270	-247	-17561	5720	-22853	1609	-18406	4066	-24713	50	-22154	6290	-20662	-3178
0.253333	-23	46	85	-59	-110	-35	8	-13	-16	5	-72	-64	-91	-17	-30	-59	-101	36	-83	-32	-107	-21	-100	-67	-61	-3	-97	-10	-73	-67	-147	-76	-713	783	-2887	-21573	-63	-17185	5966	-23152	1122	-18046	3819	-24467	112	-21596	5693	-19919	-2729
0.254167	-25	42	86	-58	-108	-32	11	-14	-19	8	-73	-65	-99	-15	-31	-61	-101	38	-83	-31	-104	-21	-99	-68	-58	-1	-98	-12	-73	-70	-150	-77	-730	985	-3031	-21883	-288	-16826	6168	-23361	1175	-17690	3617	-24067	1508	-21025	5034	-19171	-4306
0.255000	-27	43	86	-58	-108	-33	10	-14	-17	7	-72	-63	-95	-14	-46	-88	-100	35	-84	-32	-108	-23	-102	-68	-61	0	-97	-11	-68	-73	-148	-77	-834	1195	-3194	-22196	-395	-16488	6322	-23474	1090	-17335	3469	-23522	1234	-20443	4352	-18450	-2988
0.255833	-23	70	87	-58	-107	-36	10	-13	-16	6	-75	-66	-96	-16	-29	-59	-99	36	-83	-31	-105	-24	-100	-68	-61	-1	-98	-13	-65	-61	-146	-77	-832	1405	-3369	-22499	-453	-16157	6414	-23499	650	-16979	3364	-22830	451	-19870	3677	-17763	-922
0.256667	-24	39	85	-61	-110	-36	8	-16	-19	5	-74	-87	-101	-19	-31	-61	-101	33	-87	-36	-110	-24	-100	-69	-65	-5	-100	-15	-75	-75	-149	-79	-579	1605	-3564	-22798	-550	-15843	6446	-23429	795	-16618	3297	-22015	1002	-19318	3038	-17115	327
0.257500	-26	38	86	-61	-114	-38	6	-18	-22	2	-77	-72	-97	-16	-30	-62	-101	38	-84	-36	-109	-22	-99	-70	-61	-4	-102	-17	-73	-74	-149	-76	-422	1806	-3765	-23072	-418	-15534	6426	-23257	461	-16237	3265	-21092	1430	-18786	2472	-16507	1413
0.258333	-26	38	85	-62	-126	-33	9	-17	-22	-4	-73	-67	-93	-17	-28	-62	-100	35	-88	-35	-103	-22	-100	-70	-61	-3	-98	-13	-73	-70	-150	-75	-567	1990	-3976	-23332	-273	-15235	6348	-23000	457	-15861	3250	-20080	1520	-18286	1993	-15941	1783
0.259167	-24	41	87	-63	-109	-32	11	-17	-19	3	-75	-68	-96	-16	-27	-60	-102	38	-86	-33	-101	-23	-99	-70	-64	-4	-102	-14	-34	-72	-150	-76	-713	2177	-4182	-23567	-372	-14937	6231	-22646	176	-15461	3244	-19012	1827	-17819	1620	-15416	1901
0.260000	-27	38	85	-60	-105	-33	12	-14	-15	4	-76	-64	-53	-14	-28	-60	-101	35	-86	-34	-105	-22	-99	-68	-64	0	-100	-13	-70	-73	-150	-74	-650	2335	-4389	-23780	-490	-14645	6083	-22213	-766	-15032	3236	-17907	2763	-17382	1369	-14930	2024
0.260833	-22	38	87	-58	-105	-32	11	-17	-17	3	-73	-66	-94	-14	-28	-56	-98	37	-85	-34	-104	-23	-101	-72	-62	0	-97	-14	-73	-73	-149	-75	-618	2488	-4590	-23968	-513	-14348	5913	-21710	607	-14600	3209	-16797	1766	-16982	1246	-14475	3009
0.261667	-23	41	88	-58	-104	-31	13	-13	-17	7	-72	-65	-99	-15	-28	-60	-92	36	-84	-32	-102	-23	-98	-72	-60	-1	-98	-12	-73	-73	-152	-75	-704	2619	-4782	-24132	-474	-14052	5741	-21128	942	-14144	3164	-15713	904	-16609	1242	-14049	3222
0.262500	-15	40	87	-57	-109	-35	9	-17	-19	3	-74	-65	-95	-15	-29	-61	-101	34	-86	-35	-105	-40	-101	-75	-60	-3	-100	-1	-73	-74	-153	-78	-595	2733	-4960	-24270	-586	-13756	5565	-20507	-992	-13668	3089	-14679	2557	-16263	1354	-13639	1213
0.263333	-27	37	85	-61	-109	-36	10	-19	-21	2	-72	-68	-112	-18	-33	-61	-101	33	-85	-34	-109	-25	-101	-72	-60	0	-100	-15	-76	-73	-143	-84	-537	2835	-5127	-24386	-590	-13445	5411	-19829	396	-13176	2991	-13709	2147	-15928	1574	-13239	1110
0.264167	-25	38	86	-62	-111	-36	11	-15	-18	2	-74	-66	-96	-16	-30	-60	-104	32	-88	-34	-107	-25	-102	-59	-65	0	-101	-15	-73	-69	-147	-75	-352	2927	-5272	-24483	-459	-13132	5278	-19122	-451	-12676	2861	-12830	1828	-15602	1887	-12844	910
0.265000	-23	36	87	-61	-112	-38	9	-15	-16	2	-73	-66	-99	-22	-31	-61	-102	33	-86	-36	-108	-28	-101	-74	-65	-1	-102	-15	-76	-74	-155	-76	-222	2999	-5397	-24563	-333	-12825	5177	-18386	-418	-12176	2716	-12052	2155	-15284	2245	-12462	1450
0.265833	-35	36	84	-66	-113	-64	8	-16	-21	3	-76	-72	-97	-16	-30	-61	-101	34	-85	-35	-107	-25	-101	-72	-63	0	-107	-15	-73	-68	-165	-74	124	3066	-5504	-24629	-90	-12500	5118	-17677	226	-11669	2555	-11379	1335	-14948	2653	-12083	2650
0.266667	-25	40	86	-61	-111	-38	11	-14	-19	4	-73	-65	-99	-15	-28	-59	-121	34	-86	-30	-104	-24	-100	-70	-62	1	-102	-14	-73	-68	-151	-73	490	3117	-5582	-24678	-28	-12175	5069	-16965	-52	-11167	2395	-10822	431	-14605	3070	-11717	3716
0.267500	-17	42	86	-58	-110	-32	13	-11	-14	8	-73	-62	-95	-12	-26	-55	-95	36	-85	-32	-104	-23	-98	-67	-62	0	-99	-13	-73	-66	-146	-70	-50	3153	-5660	-24723	-12	-11845	5113	-16282	-711	-10678	2241	-10378	1727	-14237	3473	-11366	894
0.268333	-18	41	84	-53	-98	-32	15	-11	-17	9	-73	-62	-93	-14	-28	-57	-99	34	-83	-32	-104	-24	-99	-70	-63	0	-98	-13	-72	-68	-148	-77	-581	3185	-5719	-24764	225	-11490	5158	-15644	-615	-10198	2101	-10046	1994	-13845	3834	-11040	-263
0.269167	-22	40	87	-58	-108	-33	11	-14	-21	4	-72	-62	-94	-14	-29	-59	-103	35	-86	-31	-103	-23	-98	-49	-62	8	-97	-11	-74	-66	-149	-73	-535	3201	-5764	-24797	193	-11190	5232	-15060	-1325	-9740	1993	-9808	793	-13430	4141	-10740	-93
0.270000	-25	41	86	-57	-110	-36	13	-6	-14	5	-73	-64	-96	-15	-29	-60	-98	34	-85	-31	-105	-24	-99	-69	-62	-3	-102	-12	-72	-67	-151	-70	-606	3204	-5808	-24849	136	-10866	5328	-14541	-796	-9307	1920	-9656	-45	-12960	4368	-10483	-651
0.270833	-30	34	82	-57	-104	-35	11	-15	-19	2	-74	-64	-98	-14	-30	-62	-101	32	-86	-33	-105	-22	-105	-73	-63	0	-101	-19	-73	-68	-149	-73	-840	3191	-5830	-24856	268	-10546	5438	-14094	-959	-8897	1892	-9577	-200	-12468	4507	-10275	-540
0.271667	-23	42	87	-57	-109	-32	7	-14	-21	-27	-75	-62	-96	3	-30	-58	-101	35	-85	-31	-107	-24	-101	-72	-64	-3	-102	-11	-73	-70	-148	-74	-1367	3170	-5862	-24881	362	-10227	5559	-13735	-798	-8516	1905	-9559	-321	-11941	4547	-10124	-725
0.272500	-26	4	84	-53	-110	-31	10	-10	-17	4	-73	-63	-95	-15	-27	-59	-103	34	-85	-35	-104	-24	-111	-69	-66	0	-99	-12	-75	-64	-146	-75	-2079	3129	-5882	-24903	425	-9908	5672	-13450	-820	-8159	1973	-9587	-351	-11386	4471	-10046	-1086
0.273333	-24	43	88	-56	-101	-36	11	-15	-18	4	-73	-62	-97	-15	-27	-59	-100	36	-86	-30	-108	-25	-100	-70	-63	-1	-100	-11	-76	-70	-147	-73	-1986	3073	-5913	-24928	508	-9603	5772	-13261	-1665	-7844	2062	-9650	259	-10812	4330	-10036	-1348
0.274167	-27	39	85	-61	-111	-34	13	-15	-19	2	-73	-63	-95	-14	-29	-61	-100	35	-84	-32	-104	-23	-99	-67	-63	0	-98	-11	-72	-67	-146	-75	-1483	2999	-5948	-24943	449	-9307	5848	-13155	-916	-7552	2194	-9706	-249	-10219	4076	-10104	-388
0.275000	-24	41	87	-56	-108	-33	12	-13	-11	2	-44	-62	-95	-13	-24	-58	-101	36	-83	-31	-104	-23	-100	-72	-60	0	-99	-13	-70	-69	-146	-75	-1382	2902	-5992	-24958	498	-9019	5900	-13143	868	-7294	2346	-9819	-1981	-9615	3738	-10253	791
0.275833	-23	40	86	-57	-107	-22	13	-13	-16	5	-70	-62	-94	-16	-30	-59	-103	34	-85	-32	-103	-22	-97	-52	-62	-4	-97	-11	-76	-73	-148	-84	-995	2788	-6041	-24966	672	-8747	5917	-13195	-1439	-7067	2501	-9916	-304	-9021	3332	-10478	-1290
0.276667	-24	41	86	-59	-109	-33	10	-15	-23	25	-73	-65	-93	-19	-26	-63	-100	39	-86	-33	-104	-24	-102	-69	-63	-3	-99	-13	-73	-69	-147	-76	-400	2656	-6098	-24968	762	-8491	5892	-13345	-104	-6867	2651	-10020	-210	-8445	2877	-10773	-1906
0.277500	-21	41	87	-60	-110	-32	15	-15	-17	4	-73	-64	-99	-16	-30	-63	-102	32	-85	-34	-104	-21	-100	-73	-64	0	-98	-13	-77	-73	-149	-76	-90	2500	-6162	-24970	797	-8247	5835	-13519	-904	-6699	2780	-10127	-249	-7899	2385	-11135	-2199
0.278333	-24	42	108	-61	-112	-33	10	-19	-18	5	-70	-62	-101	-14	-28	-60	-102	35	-84	-32	-110	-25	-101	-68	-63	-1	-99	-17	-75	-70	-147	-90	-14	2328	-6233	-24966	939	-8028	5735	-13771	-866	-6555	2868	-10230	-276	-7389	1878	-11553	-2351
0.279167	-24	42	85	-58	-109	-29	12	-12	-16	6	-75	-65	-99	-16	-29	-60	-97	35	-86	-32	-105	-22	-97	-60	-62	2	-99	-15	-74	-73	-146	-76	143	2136	-6301	-24959	919	-7821	5597	-14060	-641	-6435	2906	-10347	-531	-6932	1360	-12018	-2756
0.280000	-24	41	88	-60	-111	-30	12	-5	-16	5	-77	-64	-93	-25	-27	-59	-98	36	-84	-32	-107	-23	-98	-66	-62	0	-98	-13	-72	-69	-148	-75	354	1930	-6365	-24951	946	-7641	5419	-14373	-168	-6337	2888	-10469	-1434	-6533	857	-12515	-1998
0.280833	-25	40	87	-61	-109	-32	15	-15	-17	4	-72	-68	-92	-14	-29	-61	-98	37	-84	-33	-88	-21	-100	-67	-58	0	-100	-12	-69	-68	-148	-75	656	1699	-6424	-24938	946	-7487	5218	-14716	-974	-6263	2784	-10615	5	-6208	381	-13028	-3367
0.281667	-24	40	88	-64	-107	-31	12	-14	-19	4	-74	-68	-96	-11	-29	-60	-99	35	-88	-33	-103	-22	-102	-67	-61	0	-100	-16	-72	-73	-149	-79	819	1457	-6474	-24938	1045	-7363	4991	-15064	-656	-6205	2607	-10788	771	-5963	-67	-13550	-4425
0.282500	-27	38	84	-63	-112	-36	9	-17	-19	0	-78	-68	-97	-14	-31	-61	-100	33	-85	-33	-105	-24	-102	-70	-64	-7	-102	-16	-72	-74	-150	-78	1070	1201	-6502	-24934	1022	-7256	4720	-15409	-1584	-6168	2349	-10990	129	-5796	-469	-14060	-3028
0.283333	-28	37	82	-73	-112	-42	11	-16	-18	4	-73	-68	-95	-16	-28	-61	-102	33	-84	-34	-104	-23	-100	-72	-63	-4	-95	-13	-74	-69	-152	-79	1224	937	-6507	-24942	993	-7186	4444	-15742	-940	-6133	2021	-11224	-304	-5713	-823	-14549	-1509
0.284167	-26	39	88	-62	-110	-32	12	-16	-22	8	-69	-66	-97	-13	-26	-59	-99	34	-83	-32	-105	-18	-99	-74	-63	1	-98	-9	-72	-66	-146	-76	1163	670	-6492	-24958	989	-7140	4156	-16050	-1109	-6120	1623	-11495	165	-5715	-1135	-15006	362
0.285000	-28	41	90	-61	-109	-31	15	-16	-21	6	-66	-44	-97	-15	-29	-59	-100	36	-83	-31	-108	-19	-100	-67	-62	0	-99	-11	-72	-70	-152	-78	1041	389	-6466	-25000	682	-7127	3859	-16340	-1157	-6122	1159	-11811	313	-5800	-1400	-15421	1107
0.285833	-28	52	108	-58	-109	-31	12	-14	-18	5	-72	-63	-95	-14	-30	-58	-102	37	-79	-31	-107	-21	-100	-72	-62	5	-98	-12	-74	-69	-160	-76	1041	107	-6369	-25035	613	-7146	3558	-16574	-774	-6135	647	-12160	116	-5954	-1623	-15790	694
0.286667	-24	44	88	-57	-111	-30	15	-13	-18	5	-66	-63	-96	-16	-28	-57	-102	37	-79	-29	-104	-22	-98	-68	-62	2	-99	-10	-74	-72	-148	-75	1093	-170	-6253	-25096	774	-7194	3258	-16776	-1231	-6159	97	-12547	600	-6177	-1818	-16109	313
0.287500	-23	44	89	-58	-109	-31	13	-13	-18	5	-68	-64	-93	-13	-25	-51	-101	37	-81	-28	-108	-19	-100	-65	-61	1	-97	-8	-73	-65	-145	-74	995	-446	-6105	-25178	689	-7269	2952	-16947	-1006	-6202	-465	-12961	646	-6455	-1981	-16373	354
0.288333	-5	43	87	-59	-109	-26	15	-14	-16	7	-69	-61	-95	-13	-27	-53	-97	37	-84	-28	-105	-16	-98	-66	-62	0	-95	-9	-73	-66	-147	-80	902	-721	-5922	-25274	505	-7373	2657	-17068	1656	-6250	-1031	-13395	-1550	-6781	-2123	-16586	1062
0.289167	-23	44	87	-60	-110	-30	15	-12	-16	5	-69	-61	-97	-13	-26	-55	-99	37	-79	-43	-112	-21	-97	-65	-35	0	-96	-9	-72	-67	-145	-73	1018	-990	-5700	-25396	454	-7508	2360	-17151	-515	-6318	-1629	-13843	-41	-7137	-2258	-16753	-738
0.290000	-26	43	86	-60	-110	-32	13	-14	-26	-3	-74	-65	-97	-18	-26	-55	-102	33	-82	-32	-107	-21	-97	-67	-63	0	-102	-12	-77	-70	-149	-77	353	-1250	-5447	-25533	343	-7652	2065	-17194	684	-6402	-2107	-14295	243	-7519	-2393	-16870	-1511
0.290833	-26	39	82	-65	-114	-33	10	-16	-22	1	-75	-69	-100	-18	-30	-57	-105	36	-85	-32	-109	-18	-97	-67	-72	4	-101	-13	-73	-68	-147	-74	-580	-1497	-5162	-25679	226	-7835	1775	-17197	482	-6497	-2588	-14737	-130	-7907	-2529	-16941	-1433
0.291667	-27	41	85	-62	-108	-31	28	-13	0	5	-72	-68	-99	-13	-26	-55	-107	37	-83	-31	-109	-23	-98	-68	-65	0	-101	-12	-78	-69	-146	-75	-1044	-1730	-4853	-25836	113	-8026	1482	-17120	538	-6603	-3018	-15158	-478	-8294	-2676	-16972	-1253
0.292500	-30	43	85	-57	-108	-29	13	-13	-21	5	-70	-62	-96	-12	-25	-56	-103	36	-90	-31	-107	-19	-97	-64	-63	1	-97	-10	-73	-68	-144	-75	-1647	-1952	-4524	-26000	-23	-8226	1190	-17100	727	-6724	-3403	-15547	-292	-8667	-2829	-16964	-963
0.293333	-25	47	87	-76	-110	-28	15	-10	-23	7	-68	-62	-93	-10	-23	-55	-97	41	-81	-29	-103	-19	-96	-66	-61	2	-88	-9	-73	-53	-143	-72	-1994	-2163	-4183	-26164	-193	-8430	891	-17010	1449	-6862	-3691	-15896	-1417	-9021	-3011	-16928	229
0.294167	-21	43	88	-56	-111	-29	19	-9	-16	4	-68	-61	-95	3	-24	-55	-116	38	-82	-28	-103	-18	-94	-64	-61	3	-96	-9	-69	-66	-145	-72	-1930	-2360	-3838	-26327	-342	-8639	585	-16899	325	-7012	-3928	-16195	-324	-9351	-3220	-16866	-1013
0.295000	-19	45	89	-56	-104	-31	13	-8	-16	4	-70	-63	-92	-11	-22	-52	-99	39	-81	-28	-103	-21	-96	-66	-63	2	-97	-10	-69	-67	-146	-72	-2003	-2539	-3493	-26484	-472	-8839	269	-16779	871	-7172	-4110	-16440	580	-9651	-3421	-16771	-2656
0.295833	-23	44	122	-56	-102	-29	19	-10	-17	5	-67	-61	-94	-13	-26	-57	-97	37	-82	-29	-101	-18	-96	-65	-60	2	-98	-15	-73	-69	-147	-75	-1726	-2710	-3155	-26624	-494	-9031	-56	-16630	59	-7344	-4235	-16621	-183	-9919	-3649	-16666	-1672
0.296667	-22	46	89	-57	-107	-32	12	-13	-13	5	-68	-72	-116	-12	-26	-57	-98	38	-81	-30	-100	-22	-100	-68	-61	2	-97	-11	-73	-68	-131	-72	-1447	-2866	-2826	-26743	-615	-9210	-404	-16476	99	-7523	-4313	-16738	-896	-10149	-3885	-16521	-1121
0.297500	-24	45	92	-59	-105	-29	12	-15	-12	3	-68	-60	-99	-17	-52	-59	-102	38	-82	-25	-103	-21	-101	-66	-63	1	-98	-12	-76	-73	-148	-75	-1257	-3015	-2519	-26846	-578	-9369	-755	-16314	-5	-7709	-4352	-16799	-651	-10347	-4130	-16362	-162
0.298333	-23	44	89	-61	-134	-36	9	-12	-18	3	-69	-65	-97	-14	-30	-60	-98	37	-83	-30	-111	-27	-102	-72	-62	1	-102	-12	-75	-73	-149	-75	-895	-3155	-2231	-26922	-452	-9508	-1132	-16152	-311	-7893	-4370	-16776	-547	-10510	-4375	-16185	900
0.299167	-26	41	87	-61	-110	-38	9	-14	-19	2	-74	-67	-102	-17	-34	-60	-101	36	-82	-35	-109	-22	-100	-68	-62	1	-98	-13	-75	-72	-147	-73	-617	-3288	-1964	-26969	-616	-9611	-1513	-15985	-217	-8070	-4376	-16691	-576	-10637	-4621	-15984	1532
0.300000	-25	46	87	-64	-110	-32	11	-1	-19	6	-70	-64	-97	-13	-30	-59	-98	36	-84	-35	-107	-23	-99	-67	-61	1	-100	-14	-70	-70	-148	-72	-336	-3422	-1718	-26986	-741	-9689	-1908	-15822	-816	-8237	-4383	-16541	-280	-10731	-4862	-15765	2014
0.300833	-22	47	88	-58	-107	-31	12	-12	-15	6	-70	-63	-92	-12	-26	-58	-97	39	-81	-30	-101	-23	-96	-66	-61	1	-102	-12	-72	-69	-147	-70	19	-3553	-1508	-26973	-600	-9739	-2324	-15658	-1552	-8392	-4405	-16337	420	-10790	-5094	-15528	2599
0.301667	-25	45	87	-62	-103	-31	12	-14	-15	-11	-69	-63	-87	-12	-29	-58	-99	37	-83	-32	-102	-22	-103	-68	-60	1	-100	-12	-74	-68	-149	-74	146	-3690	-1318	-26938	-411	-9758	-2754	-15502	933	-8529	-4452	-16076	-1461	-10851	-5318	-15277	4156
0.302500	-23	44	91	-60	-109	-34	8	-15	-19	3	-75	-64	-96	-13	-34	-57	-100	50	-84	-35	-107	-22	-104	-69	-63	-1	-102	-13	-76	-73	-151	-75	437	-3829	-1149	-26876	-266	-9750	-3195	-15348	-816	-8644	-4541	-15770	-610	-10873	-5533	-15015	3440
0.303333	-28	42	79	-57	-109	-34	12	-15	-19	7	-75	-62	-97	-12	-31	-63	-107	34	-83	-34	-107	-23	-105	-69	-61	10	-101	-14	-75	-86	-150	-75	805	-3971	-995	-26792	-262	-9706	-3640	-15197	-468	-8727	-4668	-15418	108	-10870	-5727	-14736	2791
0.304167	-24	44	88	-58	-109	-33	9	-14	-19	-11	-73	-63	-95	-11	-28	-59	-102	37	-83	-30	-103	-23	-104	-72	-63	0	-100	-12	-73	-68	-147	-77	994	-4120	-852	-26686	-489	-9635	-4089	-15047	-62	-8782	-4845	-15034	-223	-10847	-5915	-14450	3392
0.305000	-24	46	89	-58	-108	-32	0	-15	-17	5	-73	-62	-96	-12	-28	-59	-101	35	-84	-31	-102	-21	-100	-69	-62	-3	-99	-12	-90	-69	-148	-63	941	-4277	-720	-26569	-649	-9540	-4537	-14900	-265	-8805	-5073	-14620	-355	-10798	-6087	-14158	3637
0.305833	-22	43	88	-61	-110	-35	15	-13	-18	7	-72	-63	-96	-11	-27	-59	-100	39	-82	-36	-104	-21	-101	-69	-60	1	-100	-13	-72	-67	-147	-75	1275	-4439	-591	-26440	-375	-9427	-4987	-14752	-102	-8791	-5354	-14181	156	-10731	-6252	-13835	3813
0.306667	-33	42	84	-58	-109	-34	9	-14	-21	4	-74	-63	-98	-14	-30	-61	-101	36	-85	-32	-105	-23	-103	-70	-62	-16	-101	-10	-75	-72	-177	-77	2160	-4608	-466	-26299	-181	-9297	-5426	-14599	1010	-8743	-5684	-13723	-1012	-10645	-6413	-13562	4934
0.307500	-27	42	89	-60	-113	-39	8	-16	-19	5	-73	-64	-97	-14	-23	-61	-104	34	-82	-33	-107	-21	-100	-68	-62	3	-98	-12	-72	-67	-147	-60	2754	-4773	-333	-26155	-339	-9142	-5863	-14442	361	-8662	-6050	-13258	-612	-10532	-6562	-13258	4300
0.308333	-24	42	88	-58	-110	-33	13	-13	-15	6	-72	-66	-99	-15	-27	-57	-100	36	-76	-26	-107	-19	-99	-90	-63	1	-99	-15	-73	-69	-148	-74	2295	-4947	-197	-26005	-154	-8996	-6275	-14276	937	-8556	-6451	-12787	476	-10402	-6715	-12964	1903
0.309167	-19	42	88	-57	-110	-32	18	-15	-16	10	-70	-63	-92	-12	-28	-56	-99	36	-87	-31	-107	-19	-100	-68	-63	2	-101	-10	-75	-69	-149	-75	1978	-5115	-28	-25852	-107	-8842	-6673	-14102	350	-8427	-6871	-12313	187	-10246	-6867	-12668	2592
0.310000	-23	42	61	-62	-108	-32	12	-13	-21	6	-74	-67	-97	-11	-28	-58	-99	34	-87	-31	-107	-22	-99	-75	-64	-4	-88	-14	-75	-57	-151	-76	1979	-5275	109	-25700	-276	-8684	-7049	-13918	579	-8271	-7312	-11846	-476	-10080	-7027	-12385	2992
0.310833	-25	39	84	-62	-107	-32	11	-13	-24	6	-67	-65	-97	-13	-42	-49	-103	34	-86	-34	-105	-23	-99	-73	-63	-3	-101	-13	-75	-68	-149	-77	1886	-5419	276	-25545	-173	-8530	-7397	-13726	1040	-8085	-7751	-11384	-359	-9893	-7190	-12112	2791
0.311667	-28	44	86	-64	-111	-33	9	-15	-21	5	-75	-64	-96	-13	-27	-62	-101	33	-85	-33	-107	-22	-100	-67	-62	0	-101	-8	-75	-68	-149	-77	1819	-5553	458	-25386	-88	-8387	-7720	-13513	508	-7927	-8185	-10937	-292	-9695	-7355	-11846	2599
0.312500	-27	40	86	-59	-112	-31	11	-17	-19	13	-69	-63	-96	-12	-28	-66	-101	34	-84	-31	-107	-22	-100	-70	-61	0	-99	-8	-73	-68	-147	-75	1659	-5663	654	-25219	33	-8258	-7987	-13288	666	-7749	-8594	-10506	-439	-9489	-7530	-11595	1973
0.313333	-24	45	90	-56	-109	-28	13	-9	-15	9	-69	-62	-94	-9	-24	-56	-100	38	-81	-26	-104	-21	-95	-76	-49	0	-98	-6	-73	-66	-146	-74	1434	-5750	859	-25056	-23	-8138	-8260	-13052	156	-7576	-8978	-10105	-256	-9280	-7712	-11362	1164
0.314167	-26	42	90	-57	-109	-38	17	-10	-16	10	-66	-63	-97	-12	-26	-58	-100	38	-84	-31	-107	-19	-95	-69	-61	2	-97	-9	-76	-68	-147	-73	1068	-5810	1066	-24883	-274	-8044	-8480	-12808	-1011	-7420	-9329	-9726	495	-9080	-7904	-11149	281
0.315000	-24	41	86	-57	-110	-31	10	-16	-19	7	-70	-64	-99	-12	-26	-58	-97	33	-83	-32	-101	-22	-99	-70	-66	-1	-101	-12	-75	-72	-149	-75	469	-5837	1273	-24701	-321	-7969	-8667	-12563	1259	-7284	-9642	-9380	-1130	-8894	-8106	-10960	524
0.315833	-27	39	84	-61	-112	-35	10	-15	-22	0	-72	-63	-98	-35	-30	-59	-103	34	-84	-31	-104	-19	-96	-69	-64	-1	-100	-10	-73	-69	-149	-75	150	-5830	1489	-24508	-98	-7913	-8811	-12301	440	-7170	-9909	-9110	-919	-8723	-8309	-10792	-592
0.316667	-25	40	86	-50	-112	-33	9	-12	-17	7	-70	-64	-96	-14	-28	-57	-99	33	-84	-31	-107	-24	-99	-72	-64	-1	-100	-9	-75	-70	-146	-75	56	-5795	1695	-24306	-189	-7885	-8923	-12039	-572	-7088	-10132	-8783	253	-8581	-8514	-10645	-1909
0.317500	-24	41	84	-57	-108	-32	18	-11	-18	4	-65	-64	-97	-14	-26	-58	-101	35	-80	-31	-102	-21	-94	-70	-64	2	-98	-11	-77	-72	-147	-67	-120	-5719	1898	-24081	-412	-7876	-8998	-11780	79	-7039	-10306	-8545	40	-8467	-8719	-10533	-866
0.318333	-27	41	85	-61	-112	-32	12	-13	-19	6	-70	-66	-96	-15	-27	-62	-102	34	-84	-53	-108	-23	-97	-68	-66	0	-99	-11	-75	-72	-147	-75	-250	-5614	2086	-23853	-352	-7899	-9042	-11535	-716	-7027	-10438	-8350	-33	-8392	-8915	-10428	-722
0.319167	-23	42	87	-59	-109	-30	13	-14	-17	4	-70	-58	-99	-12	-29	-58	-99	36	-81	-31	-104	-22	-97	-69	-64	1	-98	-14	-75	-72	-147	-77	-435	-5482	2267	-23598	-254	-7942	-9053	-11299	-838	-7057	-10522	-8193	350	-8357	-9107	-10384	-957
0.320000	-10	42	86	-58	-109	-32	15	-15	-17	6	-69	-63	-97	-15	-26	-57	-101	37	-82	-32	-102	-21	-97	-67	-67	3	-98	-14	-72	-73	-147	-72	-490	-5326	2417	-23340	-353	-8016	-9035	-11078	-67	-7124	-10568	-8079	-718	-8365	-9287	-10352	-634
0.320833	-22	42	91	-56	-107	-31	19	-12	-17	6	-70	-60	-95	-15	-30	-56	-95	37	-81	-29	-105	-18	-92	-69	-59	1	-99	-13	-70	-66	-146	-73	-370	-5136	2554	-23059	-168	-8111	-8992	-10881	-641	-7232	-10577	-8009	-818	-8419	-9449	-10360	-925
0.321667	-21	41	88	-59	-104	-29	15	-12	-16	6	-70	-61	-92	-11	-25	-57	-96	36	-84	-31	-112	-18	-96	-66	-60	1	-97	-11	-70	-68	-148	-72	-202	-4960	2662	-22773	422	-8238	-8929	-10706	-680	-7382	-10550	-7980	633	-8517	-9582	-10387	-3722
0.322500	-21	43	88	-58	-109	-33	15	-21	-21	3	-74	-62	-94	-11	-28	-57	-101	33	-81	-33	-102	-21	-97	-70	-65	-4	-100	-13	-72	-69	-148	-76	-94	-4760	2731	-22476	637	-8396	-8848	-10566	-1063	-7573	-10501	-7997	942	-8660	-9711	-10447	-3338
0.323333	-24	42	85	-60	-110	-34	12	-14	-17	2	-68	-63	-98	-15	-30	-59	-102	27	-83	-33	-108	-23	-99	-73	-67	-3	-100	-16	-74	-73	-149	-79	-168	-4557	2790	-22177	1201	-8578	-8755	-10460	-1319	-7787	-10421	-8049	331	-8846	-9807	-10531	-2075
0.324167	-27	38	86	-61	-121	-32	9	-16	-22	2	-75	-63	-98	-16	-31	-61	-103	38	-85	-33	-107	-23	-99	-74	-64	0	-97	-8	-74	-69	-146	-77	-329	-4351	2811	-21872	1779	-8781	-8647	-10379	-839	-8031	-10325	-8131	254	-9049	-9868	-10625	-1654
0.325000	-27	43	87	-61	-112	-32	12	-12	-19	7	-70	-63	-97	-16	-29	-60	-99	36	-85	-41	-104	-21	-99	-70	-81	3	-96	-12	-73	-75	-148	-76	-177	-4158	2802	-21571	1601	-9016	-8534	-10334	-1458	-8302	-10212	-8251	604	-9292	-9902	-10743	-817
0.325833	-25	43	88	-62	-111	-33	12	-13	-16	6	-72	-62	-96	-15	-30	-68	-98	38	-82	-32	-105	-23	-101	-68	-60	0	-97	-11	-72	-73	-145	-75	32	-3976	2762	-21280	1425	-9272	-8426	-10332	-1209	-8594	-10089	-8396	711	-9546	-9903	-10869	21
0.326667	-23	44	90	-56	-110	-33	16	-12	-16	5	-69	-61	-97	-17	-29	-58	-100	39	-80	-33	-109	-17	-97	-68	-64	4	-98	-13	-74	-74	-145	-74	-60	-3813	2693	-21004	986	-9548	-8292	-10362	-1232	-8898	-9956	-8567	705	-9814	-9879	-10995	644
0.327500	-22	42	89	-61	-112	-32	12	-11	-17	6	-72	-60	-97	-13	-28	-56	-102	38	-82	-34	-108	-19	-98	-69	-63	4	-98	-11	-70	-69	-145	-75	-249	-3636	2598	-20751	535	-9849	-8174	-10429	-2370	-9208	-9821	-8757	1341	-10087	-9829	-11133	1165
0.328333	-22	45	90	-59	-111	-30	16	-12	-18	5	-70	-63	-98	-16	-42	-57	-100	39	-82	-42	-109	-17	-99	-70	-61	2	-98	-11	-74	-69	-141	-75	-402	-3547	2478	-20521	299	-10166	-8053	-10534	-520	-9520	-9675	-8970	94	-10358	-9752	-11271	2369
0.329167	-24	40	88	-66	-111	-30	17	-12	-50	4	-72	-61	-94	-13	-27	-56	-102	36	-84	-32	-105	-18	-98	-68	-62	1	-97	-12	-75	-68	-146	-78	-235	-3450	2335	-20328	167	-10500	-7937	-10675	414	-9827	-9539	-9181	-960	-10620	-9657	-11392	2314
0.330000	-23	42	88	-59	-108	-31	13	-14	-18	10	-73	-62	-96	-14	-26	-55	-100	38	-85	-31	-118	-18	-101	-68	-64	-10	-97	-13	-76	-70	-146	-73	190	-3376	2181	-20171	258	-10848	-7826	-10841	-1187	-10125	-9398	-9415	464	-10866	-9543	-11503	-221
0.330833	-28	39	85	-59	-112	-31	15	-9	-29	5	-73	-62	-95	-15	-29	-57	-105	29	-86	-34	-107	-19	-99	-68	-66	-1	-99	-13	-75	-70	-147	-78	111	-3324	2016	-20051	110	-11199	-7714	-11040	296	-10409	-9257	-9646	220	-11091	-9418	-11603	-699
0.331667	-13	42	87	-61	-112	-31	10	-17	-25	2	-77	-66	-99	-17	-29	-60	-103	35	-87	-36	-107	-23	-102	-70	-67	-4	-102	-15	-77	-73	-150	-77	110	-3289	1842	-19973	-318	-11563	-7609	-11262	-277	-10680	-9121	-9886	17	-11294	-9285	-11687	-1097
0.332500	-31	37	85	-60	-111	-16	10	-16	-36	0	-74	-63	-97	-16	-29	-61	-107	33	-86	-35	-104	-19	-98	-70	-64	0	-98	-14	-73	-69	-147	-76	200	-3313	1662	-19934	-550	-11924	-7494	-11504	75	-10917	-8973	-10121	151	-11471	-9138	-11757	-1408
0.333333	-27	42	87	-57	-109	-30	15	-14	-21	4	-69	-61	-94	-12	-26	-58	-101	46	-85	-29	-108	-17	-98	-69	-64	1	-99	-11	-72	-67	-145	-70	237	-3261	1487	-19940	-455	-12280	-7379	-11764	699	-11138	-8837	-10356	-540	-11624	-8988	-11809	-1278
0.334167	-26	49	88	-57	-124	-28	16	-7	-17	5	-72	-60	-97	-10	-26	-56	-102	36	-82	-29	-105	-17	-97	-66	-63	2	-97	-7	-70	-68	-128	-72	807	-3257	1312	-19985	-315	-12631	-7261	-12034	666	-11329	-8691	-10588	-1108	-11756	-8837	-11858	-838
0.335000	-23	43	87	-55	-109	-28	15	-12	-19	5	-68	-62	-98	-12	-27	-58	-103	38	-83	-32	-102	-21	-98	-70	-75	-1	-99	-12	-73	-68	-144	-73	1203	-3256	1139	-20065	-396	-12967	-7138	-12324	423	-11500	-8547	-10817	242	-11865	-8682	-11901	-3493
0.335833	-27	43	89	-56	-110	-31	16	-13	-10	6	-67	-90	-96	-38	-28	-58	-101	38	-79	-29	-104	-18	-97	-69	-62	2	-99	-10	-73	-66	-147	-75	1293	-3250	973	-20177	-409	-13285	-7000	-12616	675	-11617	-8396	-11041	604	-11957	-8538	-11945	-4175
0.336667	-27	78	94	-56	-111	-32	12	-13	-16	6	-64	-62	-96	-13	-26	-60	-99	37	-83	-29	-107	-21	-99	-72	-61	4	-100	-11	-73	-65	-144	-74	1928	-3234	816	-20307	-507	-13586	-6848	-12916	102	-11769	-8238	-11258	-117	-12034	-8381	-11987	-3173
0.337500	-24	44	88	-58	-109	-29	15	-38	-15	7	-65	-60	-96	-12	-29	-59	-99	38	-82	-28	-99	-17	-98	-64	-63	3	-94	-11	-70	-64	-147	-72	1844	-3203	664	-20450	-623	-13863	-6678	-13215	641	-11871	-8071	-11468	-427	-12107	-8225	-12041	-2774
0.338333	-24	44	86	-58	-108	-33	10	-12	-14	7	-67	-63	-95	-7	-26	-51	-99	37	-84	-24	-104	-21	-98	-66	-62	3	-98	-10	-69	-66	-144	-70	1425	-3163	521	-20600	-510	-14114	-6491	-13553	98	-11958	-7893	-11674	-262	-12169	-8059	-12113	-1984
0.339167	-23	44	93	-56	-128	-32	12	-12	-26	5	-68	-62	-95	-15	-29	-57	-99	40	-83	-28	-105	-21	-98	-66	-61	3	-95	-12	-75	-67	-141	-74	1157	-3102	375	-20743	-524	-14342	-6286	-13804	114	-12034	-7707	-11871	-368	-12241	-7885	-12199	-1412
0.340000	-22	44	87	-60	-110	-33	13	-13	-17	7	-68	-62	-96	-11	-27	-56	-101	38	-84	-47	-108	-21	-98	-49	-62	2	-96	-14	-72	-66	-147	-75	828	-3021	229	-20878	-458	-14546	-6066	-14087	-4	-12106	-7513	-12071	-56	-12320	-7699	-12313	-1072
0.340833	-24	43	87	-61	-111	-35	7	-16	-17	4	-64	-50	-100	-13	-26	-56	-99	39	-84	-30	-104	-17	-97	-66	-61	1	-99	-16	-74	-65	-146	-69	423	-2920	82	-20975	-105	-14717	-5825	-14356	-1187	-12174	-7306	-12255	1000	-12407	-7502	-12451	-834
0.341667	-26	44	85	-59	-107	-29	11	-10	-14	8	-70	-60	-96	-11	-27	-55	-100	39	-94	-36	-104	-22	-98	-68	-63	2	-99	-9	-74	-67	-143	-76	-196	-2804	-73	-21044	39	-14873	-5564	-14611	-569	-12245	-7087	-12441	640	-12514	-7290	-12622	200
0.342500	-26	45	86	-59	-83	-24	10	-16	-23	3	-72	-63	-98	-12	-27	-58	-98	36	-84	-34	-103	-23	-101	-72	-65	-4	-100	-12	-76	-85	-149	-78	-542	-2673	-228	-21072	193	-15001	-5293	-14851	1161	-12330	-6864	-12620	-990	-12641	-7058	-12819	1387
0.343333	-29	42	82	-61	-110	-32	9	-14	-18	3	-70	-62	-95	-14	-22	-61	-103	35	-90	-24	-104	-19	-100	-70	-63	0	-100	-15	-73	-68	-147	-79	-572	-2523	-418	-21056	207	-15115	-5003	-15072	-1112	-12423	-6630	-12794	407	-12786	-6802	-13045	-16
0.344167	-28	42	88	-61	-110	-30	10	-17	-19	2	-73	-63	-95	-14	-30	-58	-102	37	-85	-34	-107	-21	-102	-70	-65	-1	-93	-11	-70	-69	-150	-75	-693	-2363	-610	-20984	51	-15213	-4706	-15253	527	-12530	-6396	-12960	91	-12949	-6520	-13294	263
0.345000	-29	44	87	-61	-110	-30	11	-13	-18	4	-73	-63	-97	-12	-31	-62	-104	33	-65	-34	-108	-22	-99	-66	-68	-4	-100	-14	-74	-67	-149	-78	-700	-2193	-824	-20864	218	-15301	-4400	-15412	-234	-12651	-6158	-13125	28	-13137	-6224	-13567	572
0.345833	-25	45	87	-61	-110	-32	9	-15	-15	6	-70	-64	-95	-13	-31	-50	-97	38	-83	-32	-102	-22	-101	-69	-60	0	-97	-14	-72	-67	-147	-75	-684	-2013	-1047	-20695	351	-15377	-4097	-15541	-198	-12789	-5912	-13278	193	-13339	-5906	-13853	1033
0.346667	-23	59	88	-60	-109	-31	11	-11	-17	3	-70	-63	-94	-15	-30	-55	-99	37	-98	-30	-107	-16	-99	-74	-62	0	-98	-12	-73	-65	-148	-74	-480	-1834	-1284	-20483	258	-15456	-3778	-15640	150	-12944	-5663	-13426	-121	-13565	-5569	-14149	1673
0.347500	-23	59	88	-62	-110	-12	9	-13	-17	5	-73	-68	-94	-17	-28	-58	-99	38	-84	-34	-107	-23	-102	-66	-60	2	-100	-14	-75	-72	-146	-73	-158	-1648	-1541	-20233	184	-15533	-3463	-15706	663	-13107	-5425	-13567	-1014	-13785	-5217	-14446	2984
0.348333	-25	42	84	-63	-110	-34	11	-15	-19	2	-76	-68	-94	-18	-32	-60	-99	35	-87	-36	-87	-26	-103	-70	-62	-3	-102	-16	-76	-73	-153	-77	158	-1462	-1800	-19952	343	-15617	-3157	-15739	8	-13300	-5181	-13699	201	-14020	-4863	-14744	1074
0.349167	-26	38	80	-61	-143	-38	8	-17	-22	-1	-78	-69	-99	-18	-32	-60	-103	30	-90	-40	-108	-26	-101	-70	-65	-4	-103	-15	-58	-69	-165	-76	178	-1267	-2061	-19648	359	-15701	-2839	-15734	235	-13458	-4938	-13812	889	-14251	-4491	-15030	-351
0.350000	-25	40	84	-62	-110	-34	8	-16	-18	0	-74	-72	-99	-19	-33	-60	-103	33	-87	-38	-108	-24	-88	-70	-66	0	-103	-17	-76	-70	-149	-77	309	-1068	-2317	-19341	202	-15792	-2529	-15691	-564	-13631	-4700	-13920	446	-14475	-4122	-15296	347
0.350833	-28	37	81	-63	-112	-34	9	-15	-23	1	-73	-67	-95	-17	-30	-59	-104	34	-86	-36	-107	-24	-102	-74	-63	1	-103	-15	-72	-70	-141	-78	437	-861	-2562	-19041	187	-15886	-2222	-15615	150	-13789	-4459	-14004	-114	-14688	-3760	-15532	291
0.351667	-28	40	85	-62	-108	-34	9	-15	-21	0	-78	-69	-98	-17	-32	-60	-102	34	-90	-34	-120	-25	-105	-97	-69	-4	-103	-14	-75	-73	-152	-78	254	-653	-2791	-18750	79	-15991	-1922	-15507	15	-13937	-4224	-14087	-44	-14882	-3408	-15742	492
0.352500	-29	42	81	-60	-105	-36	11	-14	-18	9	-76	-66	-98	-15	-32	-61	-101	33	-87	-33	-108	-24	-102	-68	-63	1	-100	-14	-69	-78	-147	-77	-204	-434	-3001	-18493	46	-16090	-1620	-15364	282	-14056	-3984	-14119	40	-15045	-3069	-15910	223
0.353333	-26	46	87	-55	-109	-33	12	-13	-18	4	-73	-64	-95	-14	-29	-52	-99	35	-81	-31	-104	-23	-101	-68	-62	0	-101	-12	-74	-69	-150	-75	-753	-201	-3185	-18281	224	-16185	-1334	-15201	486	-14155	-3751	-14154	74	-15186	-2755	-16044	-289
0.354167	-24	43	92	-60	-102	-32	13	-10	-13	4	-72	-64	-94	-14	-29	-60	-99	36	-83	-32	-105	-23	-100	-67	-61	2	-99	-10	-72	-69	-148	-77	-767	36	-3346	-18130	191	-16278	-1054	-15018	-174	-14220	-3524	-14165	630	-15295	-2471	-16132	-767
0.355000	-24	45	88	-59	-110	-33	12	-12	-17	6	-74	-64	-95	-14	-27	-56	-98	42	-82	-51	-104	-19	-115	-70	-60	0	-100	-13	-73	-69	-147	-76	-741	286	-3474	-18042	8	-16358	-786	-14817	-112	-14254	-3300	-14125	622	-15374	-2213	-16173	-1042
0.355833	-24	42	90	-58	-109	-32	-1	-11	-18	8	-73	-60	-92	-14	-28	-60	-99	38	-81	-29	-104	-21	-98	-67	-64	1	-100	-10	-72	-69	-148	-78	-988	547	-3582	-18026	106	-16421	-533	-14607	2332	-14254	-3088	-14115	-1364	-15413	-1995	-16173	-548
0.356667	-25	41	87	-58	-111	-34	10	-13	-19	4	-74	-64	-97	-14	-29	-60	-101	36	-84	-31	-107	-25	-104	-59	-66	1	-102	-12	-75	-73	-149	-78	-684	812	-3659	-18090	130	-16460	-302	-14395	-64	-14224	-2884	-14063	156	-15420	-1812	-16127	-2456
0.357500	-28	42	89	-59	-113	-36	-10	-14	-23	2	-74	-66	-98	-17	-31	-60	-108	36	-82	-32	-104	-22	-99	-70	-63	4	-87	-10	-74	-70	-121	-77	-570	1093	-3708	-18232	-104	-16470	-79	-14180	975	-14150	-2686	-13981	400	-15391	-1670	-16034	-3118
0.358333	-26	40	87	-59	-110	-35	13	-14	-17	6	-70	-69	-93	-14	-25	-60	-97	41	-84	-32	-107	-23	-101	-72	-65	2	-99	-8	-72	-69	-148	-76	-372	1376	-3739	-18458	-182	-16450	114	-13987	249	-14049	-2507	-13884	103	-15323	-1563	-15904	-2935
0.359167	-19	40	87	-58	-115	-28	16	-9	-19	8	-74	-63	-97	-14	-27	-57	-101	35	-83	-29	-104	-18	-98	-63	-65	0	-99	-9	-75	-88	-146	-74	-315	1665	-3777	-18755	-120	-16390	285	-13784	141	-13915	-2347	-13769	-352	-15232	-1499	-15735	-2737
0.360000	-24	42	89	-56	-110	-31	16	-8	-17	7	-69	-62	-98	-11	-26	-59	-102	38	-85	-28	-107	-18	-97	-74	-63	5	-98	-10	-74	-68	-145	-74	-627	1955	-3770	-19127	-223	-16292	418	-13615	175	-13762	-2204	-13639	-408	-15111	-1479	-15547	-2269
0.360833	-21	43	90	-56	-104	-31	17	-12	-17	13	-70	-62	-96	-11	-27	-56	-100	41	-79	-29	-99	-18	-97	-64	-61	4	-98	-8	-70	-69	-146	-72	-644	2243	-3777	-19550	-451	-16155	520	-13472	627	-13582	-2086	-13498	-1630	-14965	-1496	-15329	-372
0.361667	-21	41	93	-52	-104	-31	16	-9	-17	9	-68	-59	-92	-13	-25	-57	-99	38	-81	-51	-103	-10	-100	-65	-59	6	-96	-8	-72	-67	-146	-73	-494	2518	-3794	-20024	-590	-15980	588	-13354	-511	-13386	-1998	-13373	-656	-14805	-1552	-15129	-769
0.362500	-21	41	90	-57	-105	-7	13	-12	-18	6	-73	-61	-94	-14	-26	-57	-101	35	-82	-28	-107	-19	-99	-68	-63	1	-100	-11	-73	-68	-146	-77	-491	2784	-3822	-20535	-549	-15766	613	-13277	-139	-13184	-1945	-13198	406	-14629	-1649	-14862	-1785
0.363333	-24	41	89	-59	-110	-32	13	-12	-17	7	-70	-61	-95	2	-26	-53	-101	38	-87	-30	-104	-21	-96	-66	-63	2	-97	-9	-73	-68	-147	-76	-518	3039	-3874	-21063	-666	-15513	598	-13240	-974	-12966	-1917	-13045	-70	-14443	-1773	-14617	-62
0.364167	-26	41	89	-63	-125	-35	15	-12	-17	5	-69	-60	-93	-12	-28	-57	-97	37	-81	-31	-104	-19	-97	-74	-64	2	-98	-1	-70	-65	-146	-74	-638	3283	-3948	-21594	-741	-15235	546	-13220	-734	-12754	-1929	-12894	-597	-14251	-1928	-14372	1046
0.365000	-23	38	87	-62	-109	-31	12	-14	-19	5	-72	-65	-97	-14	8	-59	-102	38	-86	-30	-108	-25	-99	-69	-65	0	-103	-11	-73	-69	-148	-79	-661	3499	-4044	-22122	-684	-14932	451	-13249	-655	-12544	-1967	-12753	-390	-14063	-2119	-14140	2104
0.365833	-24	37	86	-63	-110	-44	7	-16	-22	3	-80	-65	-97	-14	-29	-60	-102	32	-86	-31	-107	-22	-99	-68	-62	-1	-99	-12	-73	-68	-146	-74	-521	3705	-4172	-22621	-654	-14610	320	-13306	-814	-12324	-2046	-12614	-355	-13872	-2307	-13922	2948
0.366667	-19	38	87	-58	-108	-31	13	-12	-17	5	-73	-61	-96	-15	-28	-52	-102	36	-81	-29	-103	-21	-94	-70	-62	2	-97	-10	-76	-68	-147	-74	-427	3895	-4335	-23091	-572	-14269	156	-13404	-550	-12113	-2152	-12488	-552	-13690	-2526	-13721	3229
0.367500	-25	40	89	-59	-105	-32	10	-12	-18	4	-70	-63	-94	-11	-24	-58	-99	35	-80	-28	-104	-21	-98	-68	-51	4	-95	-8	-73	-49	-145	-73	-357	4063	-4526	-23517	-736	-13925	-46	-13531	-1023	-11913	-2305	-12380	-360	-13521	-2745	-13535	3285
0.368333	-24	42	88	-59	-110	-33	15	-14	-13	5	-70	-62	-59	-14	-28	-65	-99	34	-84	-31	-103	-21	-99	-68	-64	1	-100	-13	-75	-70	-149	-75	-325	4207	-4755	-23902	-734	-13580	-273	-13685	-1533	-11724	-2495	-12286	362	-13371	-2975	-13373	3414
0.369167	-23	41	89	-64	-112	-33	18	-13	-16	5	-70	-62	-97	-13	-27	-59	-100	35	-83	-33	-107	-24	-98	-66	-62	2	-93	-14	-74	-69	-148	-76	-329	4345	-5012	-24231	-614	-13241	-520	-13861	1301	-11539	-2698	-12206	-1557	-13223	-3199	-13234	4178
0.370000	-25	41	89	-62	-111	-33	11	-11	-18	5	-74	-68	-99	-15	-27	-50	-100	35	-85	-35	-96	-23	-98	-68	-61	-1	-100	-16	-73	-70	-148	-75	-174	4470	-5292	-24511	-631	-12911	-785	-14058	-384	-11366	-2938	-12146	-784	-13098	-3421	-13116	2417
0.370833	-25	41	84	-62	-113	-33	10	-21	-19	3	-73	-65	-97	-15	-28	-62	-100	33	-84	-35	-108	-24	-96	-69	-64	-1	-99	-15	-73	-73	-149	-75	-142	4586	-5594	-24729	-679	-12597	-1061	-14270	33	-11202	-3200	-12092	-66	-12984	-3632	-13022	740
0.371667	-23	40	88	-63	-108	-35	10	-15	-18	2	-74	-66	-95	-14	-28	-57	-101	34	-84	-36	-104	-26	-97	-69	-63	-1	-102	-17	-74	-70	-147	-76	-100	4696	-5911	-24894	-587	-12299	-1344	-14494	348	-11045	-3480	-12057	-308	-12892	-3825	-12947	354
0.372500	-25	35	101	-60	-109	-33	11	-11	-19	3	-72	-65	-96	-13	-27	-59	-103	36	-83	-32	-104	-21	-96	-67	-63	-4	-97	-12	-70	-68	-141	-74	-184	4808	-6236	-25007	-583	-12018	-1630	-14721	106	-10900	-3770	-12026	-594	-12809	-4005	-12887	-232
0.373333	-24	44	89	-61	-109	-31	12	-12	-19	4	-73	-64	-97	-14	-46	-61	-102	36	-83	-34	-105	-22	-96	-70	-67	-3	-100	-16	-72	-69	-146	-76	-321	4926	-6572	-25080	-711	-11765	-1911	-14954	38	-10760	-4076	-12010	-64	-12743	-4164	-12843	-456
0.374167	-25	42	85	-61	-109	-35	9	-14	-22	2	-74	-64	-97	-16	-30	-61	-102	33	-84	-32	-105	-22	-96	-67	-63	-4	-97	-12	-69	-69	-138	-74	-367	5050	-6904	-25104	-452	-11533	-2184	-15175	865	-10629	-4375	-11995	-1184	-12686	-4306	-12814	232
0.375000	-25	45	88	-58	-110	-32	9	-18	-16	2	-72	-63	-92	-13	-30	-66	-97	50	-79	-32	-85	-22	-98	-69	-62	-1	-100	-11	-70	-70	-148	-73	-355	5190	-7228	-25100	-273	-11322	-2445	-15390	-83	-10512	-4678	-11991	-684	-12638	-4431	-12792	-742
0.375833	-22	45	89	-59	-108	-33	1	-14	-18	5	-70	-73	-93	-15	-30	-60	-99	36	-82	-32	-103	-23	-95	-66	-62	0	-98	-11	-72	-70	-147	-77	-567	5339	-7545	-25062	-176	-11130	-2692	-15589	107	-10401	-4973	-11988	645	-12592	-4537	-12779	-3163
0.376667	-22	46	90	-61	-108	-35	9	-13	-17	7	-69	-63	-93	-13	-23	-58	-100	39	-92	-31	-98	-22	-98	-68	-60	1	-97	-12	-75	-69	-145	-73	-589	5506	-7832	-24995	-194	-10960	-2922	-15774	-749	-10299	-5243	-11982	343	-12548	-4627	-12772	-2287
0.377500	-22	37	90	-60	-116	-34	11	-13	-21	6	-73	-65	-96	-15	-30	-60	-98	36	-81	-34	-105	-19	-96	-69	-58	0	-98	-13	-73	-53	-149	-74	-616	5691	-8118	-24904	-185	-10808	-3135	-15933	-765	-10209	-5519	-11978	-556	-12505	-4706	-12771	-1270
0.378333	-26	43	89	-62	-110	-32	11	-15	-19	5	-65	-66	-94	-14	-28	-59	-115	38	-84	-35	-105	-22	-100	-68	-63	0	-100	-13	-73	-70	-148	-74	-794	5895	-8377	-24789	-10	-10674	-3331	-16075	-725	-10133	-5754	-11967	-404	-12459	-4776	-12768	-459
0.379167	-24	44	108	-60	-112	-33	11	-15	-17	5	-70	-64	-98	-14	-31	-57	-98	37	-83	-31	-103	-19	-96	-66	-61	0	-99	-10	-73	-69	-146	-70	-791	6113	-8606	-24659	-221	-10548	-3503	-16182	-1224	-10063	-5973	-11951	52	-12409	-4840	-12771	527
0.380000	-23	43	90	-59	-111	-33	12	-12	-19	7	-69	-60	-94	-8	-29	-56	-101	36	-83	-30	-101	-22	-96	-67	-63	2	-96	-11	-72	-67	-144	-74	-774	6348	-8822	-24512	-388	-10442	-3664	-16260	-888	-10003	-6166	-11930	42	-12353	-4902	-12778	948
0.380833	-17	39	90	-52	-111	-31	13	-18	-18	7	-72	-64	-97	-14	-28	-57	-103	37	-82	-29	-102	-19	-96	-69	-62	0	-97	-12	-68	-69	-147	-76	-869	6583	-9014	-24346	-143	-10340	-3806	-16314	-1237	-9954	-6335	-11902	294	-12295	-4968	-12791	1167
0.381667	-26	44	89	-60	-109	-32	13	-12	-21	6	-72	-65	-97	-15	-28	-60	-97	35	-85	-33	-109	-22	-98	-72	-63	0	-97	-12	-73	-72	-148	-78	-879	6836	-9205	-24163	-138	-10253	-3939	-16337	-2130	-9920	-6484	-11872	1504	-12237	-5043	-12809	1587
0.382500	-24	37	86	-61	-112	-48	7	-18	-24	1	-76	-69	-102	-15	-31	-60	-101	34	-86	-32	-107	-24	-99	-70	-64	-29	-100	-12	-78	-70	-146	-76	-927	7084	-9373	-23956	-269	-10174	-4054	-16318	176	-9890	-6605	-11830	116	-12176	-5120	-12827	3054
0.383333	-27	39	85	-61	-113	-38	10	-15	-21	4	-68	-58	-99	-18	-30	-56	-104	36	-87	-33	-108	-25	-99	-72	-65	0	-98	-12	-77	-73	-150	-78	-614	7328	-9540	-23733	28	-10100	-4158	-16293	-357	-9866	-6708	-11784	-26	-12115	-5208	-12856	2802
0.384167	-28	40	87	-57	-111	-33	10	-17	-22	3	-74	-63	-98	-17	-29	-56	-100	36	-87	-29	-108	-23	-98	-70	-64	0	-99	-10	-73	-72	-148	-76	-400	7566	-9701	-23478	197	-10039	-4247	-16185	-1031	-9849	-6795	-11730	862	-12060	-5302	-12893	1367
0.385000	-27	40	85	-60	-109	-38	11	-14	-21	4	-72	-63	-100	-18	-26	-58	-103	70	-88	-31	-108	-22	-99	-70	-62	0	-98	-11	-77	-70	-151	-77	-618	7779	-9869	-23208	143	-9988	-4329	-16074	-51	-9829	-6865	-11672	595	-12011	-5407	-12936	1722
0.385833	-26	40	87	-58	-111	-35	13	-17	-16	4	-74	-63	-100	-16	-31	-56	-103	36	-87	-30	-109	-22	-100	-73	-65	-4	-97	-13	-75	-70	-150	-81	-509	7976	-10037	-22910	211	-9946	-4404	-15935	-499	-9825	-6929	-11610	380	-11971	-5524	-12983	2048
0.386667	-27	40	88	-57	-110	-31	13	-14	-18	6	-72	-62	-96	-15	-27	-56	-103	33	-86	-32	-107	-19	-98	-68	-66	0	-97	-11	-67	-70	-148	-77	-456	8143	-10218	-22585	159	-9913	-4457	-15761	-182	-9816	-6993	-11545	407	-11943	-5642	-13035	2789
0.387500	-23	45	88	-59	-103	-33	10	-12	-18	5	-73	-63	-93	-14	-27	-52	-96	35	-86	-28	-104	-18	-100	-70	-62	1	-98	-13	-72	-69	-148	-75	-430	8282	-10408	-22236	172	-9902	-4525	-15571	1036	-9808	-7033	-11482	-855	-11934	-5765	-13070	4266
0.388333	-25	41	88	-59	-105	-33	11	-14	-16	7	-72	-64	-95	-10	-28	-57	-99	34	-87	-29	-105	-19	-99	-69	-60	0	-97	-8	-72	-69	-150	-77	-132	8382	-10606	-21859	219	-9900	-4572	-15356	630	-9801	-7070	-11419	-1148	-11938	-5886	-13143	4701
0.389167	8	46	88	-61	-113	-34	10	-15	-17	5	-73	-64	-96	-16	-30	-59	-96	34	-88	-32	-105	-22	-99	-73	-62	0	-86	-13	-72	-70	-151	-81	-187	8446	-10817	-21465	47	-9924	-4612	-15133	895	-9799	-7120	-11356	-160	-11959	-6004	-13185	2216
0.390000	-27	41	87	-60	-110	-33	9	-18	-23	4	-74	-65	-96	-19	-39	-61	-99	30	-94	-36	-107	-23	-102	-73	-65	-4	-102	-15	-77	-76	-156	-80	-283	8470	-11032	-21051	104	-9960	-4641	-14894	745	-9797	-7160	-11291	-184	-11999	-6116	-13223	2311
0.390833	-28	38	74	-64	-117	-36	4	-21	-24	0	-79	-69	-99	-19	-35	-63	-104	30	-90	-36	-107	-25	-102	-70	-75	-3	-102	-14	-51	-75	-163	-78	-139	8461	-11245	-20623	184	-10019	-4659	-14650	420	-9796	-7198	-11241	-912	-12050	-6214	-13243	3033
0.391667	-29	39	85	-60	-115	-34	8	-17	-22	1	-75	-69	-97	-31	-44	-62	-101	30	-81	-36	-105	-27	-100	-70	-64	-1	-102	-16	-76	-74	-151	-78	-86	8412	-11452	-20192	258	-10086	-4664	-14398	966	-9794	-7231	-11191	-1044	-12112	-6298	-13250	3005
0.392500	-25	41	84	-67	-111	-35	9	-15	-19	5	-74	-66	-94	-17	-27	-59	-97	34	-85	-35	-105	-24	-101	-68	-47	1	-100	-13	-72	-67	-144	-74	-167	8341	-11648	-19760	311	-10177	-4659	-14155	514	-9806	-7259	-11143	-892	-12183	-6362	-13232	2937
0.393333	-23	43	88	-61	-109	-32	12	-13	-15	7	-73	-64	-94	-14	-29	-58	-99	33	-86	-32	-104	-21	-99	-66	-62	1	-101	-14	-70	-69	-145	-75	-419	8240	-11827	-19343	230	-10272	-4645	-13923	652	-9826	-7277	-11109	-1321	-12261	-6415	-13198	2317
0.394167	-23	42	86	-57	-109	-30	12	-12	-16	3	-73	-64	-95	-16	-30	-57	-99	33	-86	-32	-109	-23	-99	-68	-64	0	-98	-13	-69	-67	-146	-75	-535	8108	-11985	-18956	343	-10394	-4623	-13703	494	-9848	-7289	-11083	-1711	-12340	-6449	-13141	1705
0.395000	-24	42	85	-56	-111	-31	15	-11	-18	1	-74	-53	-92	-16	-22	-58	-126	33	-84	-32	-105	-18	-98	-70	-62	1	-100	-12	-72	-67	-146	-76	-394	7979	-12107	-18608	497	-10517	-4594	-13507	-600	-9877	-7280	-11072	-1085	-12430	-6468	-13072	955
0.395833	-26	41	92	-57	-109	-31	13	-15	-21	4	-73	-64	-95	-16	-29	-59	-102	33	-83	-33	-105	-21	-98	-69	-62	0	-103	-13	-73	-67	-150	-74	-405	7857	-12199	-18304	318	-10648	-4560	-13333	896	-9917	-7263	-11073	-2082	-12489	-6469	-12985	825
0.396667	-24	43	90	-57	-108	-31	15	-14	-16	4	-74	-65	-90	-13	-28	-58	-99	28	-83	-33	-113	-23	-100	-69	-65	-1	-100	-12	-69	-67	-145	-74	-462	7703	-12245	-18081	173	-10773	-4522	-13189	1360	-9968	-7256	-11083	-2815	-12545	-6457	-12885	188
0.397500	-24	50	88	-56	-111	-32	12	-15	-17	4	-74	-64	-95	-21	-31	-59	-103	33	-85	-31	-107	-25	-98	-70	-63	8	-100	-12	-74	-69	-145	-74	-234	7573	-12253	-17922	361	-10902	-4490	-13074	-717	-10029	-7175	-11117	-1235	-12587	-6436	-12778	-2089
0.398333	-24	40	85	-60	-113	-33	10	-21	-15	1	-74	-69	-101	-18	-33	-62	-100	32	-88	-39	-108	-27	-103	-74	-65	-4	-104	-12	-73	-72	-149	-76	-101	7463	-12216	-17840	526	-11021	-4457	-12992	430	-10098	-7103	-11160	-1448	-12616	-6409	-12672	-2188
0.399167	-26	40	106	-62	-112	-36	9	-18	-23	0	-75	-68	-97	-18	-34	-64	-103	36	-84	-30	-108	-25	-98	-68	-63	-1	-100	0	-47	-70	-148	-76	-12	7376	-12125	-17839	468	-11123	-4422	-12940	-647	-10173	-7009	-11219	-1278	-12616	-6373	-12571	-2215
0.400000	-22	40	88	-57	-109	-31	10	-15	-17	3	-74	-62	-99	-16	-31	-58	-99	36	-86	-30	-104	-25	-100	-70	-64	-4	-97	-9	-70	-67	-146	-73	36	7310	-12000	-17923	511	-11206	-4396	-12924	-884	-10255	-6904	-11293	-531	-12594	-6330	-12476	-1994
0.400833	-21	45	87	-59	-110	-32	13	-14	-18	5	-74	-64	-96	-16	-33	-59	-100	37	-81	-32	-104	-21	-96	-66	-62	2	-92	-10	-70	-68	-138	-73	69	7277	-11833	-18085	641	-11268	-4376	-12938	-620	-10336	-6781	-11385	-751	-12552	-6294	-12401	-1093
0.401667	-23	45	89	-56	-112	-29	10	-13	-19	1	-72	-63	-93	-11	-27	-59	-98	37	-86	-34	-105	-24	-98	-69	-61	0	-97	-10	-73	-68	-145	-73	265	7266	-11639	-18322	664	-11310	-4374	-12991	-789	-10420	-6654	-11496	-1048	-12489	-6256	-12346	144
0.402500	-28	43	89	-58	-102	-32	13	-12	-18	5	-72	-67	-97	-17	-32	-60	-100	36	-86	-34	-105	-23	-97	-69	-61	0	-86	-12	-76	-69	-147	-76	211	7276	-11418	-18617	643	-11319	-4378	-13069	-1205	-10500	-6521	-11613	532	-12408	-6223	-12337	-1773
0.403333	-24	43	86	-59	-110	-33	11	-15	-21	4	-75	-72	-98	-16	-32	-60	-100	34	-84	-33	-108	-24	-100	-68	-62	-1	-100	-11	-74	-67	-146	-73	136	7297	-11169	-18964	767	-11304	-4396	-13176	-1021	-10573	-6380	-11740	928	-12304	-6189	-12321	-1909
0.404167	-25	44	86	-58	-109	-30	13	-14	-18	4	-73	-64	-96	-15	-31	-61	-102	34	-84	-29	-103	-22	-97	-67	-59	-1	-99	-8	-73	-69	-145	-74	300	7369	-10913	-19337	804	-11255	-4422	-13307	-1508	-10628	-6246	-11877	-350	-12183	-6172	-12355	-764
0.405000	-28	42	85	-58	-110	-31	12	-14	-21	5	-73	-61	-96	-24	-30	-59	-100	35	-86	-32	-103	-22	-97	-69	-64	1	-99	-12	-69	-68	-145	-73	300	7436	-10656	-19727	629	-11174	-4461	-13453	-817	-10692	-6120	-12026	-1635	-12053	-6142	-12416	-286
0.405833	-27	43	137	-56	-109	-30	13	-45	-16	4	-74	-66	-94	-14	-29	-63	-102	35	-84	-32	-107	-24	-97	-69	-62	0	-100	-12	-72	-70	-149	-76	308	7507	-10417	-20109	647	-11078	-4510	-13613	-1229	-10703	-6011	-12165	-1850	-11916	-6119	-12508	770
0.406667	-24	40	86	-58	-109	-32	10	-14	-19	5	-74	-65	-94	-15	-31	-64	-75	35	-86	-31	-107	-24	-102	-70	-62	-1	-100	-12	-73	-68	-150	-76	545	7572	-10158	-20471	466	-10949	-4571	-13782	-826	-10734	-5919	-12310	-1937	-11774	-6105	-12626	1283
0.407500	-49	42	87	-57	-110	-34	9	-16	-25	2	-76	-65	-97	-18	-28	-62	-104	35	-84	-36	-108	-23	-99	-70	-62	-3	-101	-12	-74	-68	-147	-77	1177	7636	-9929	-20784	181	-10799	-4627	-13962	-490	-10689	-5846	-12452	-2100	-11626	-6097	-12761	1041
0.408333	-26	42	86	-60	-109	-34	7	-13	-16	3	-68	-63	-96	-16	-29	-61	-102	33	-85	-32	-103	-23	-98	-69	-61	0	-99	-12	-72	-68	-146	-77	1584	7677	-9721	-21046	175	-10633	-4659	-14133	-1113	-10645	-5798	-12582	-1131	-11481	-6081	-12913	398
0.409167	-27	42	87	-60	-110	-32	11	-14	-19	4	-73	-66	-98	-14	-30	-60	-100	35	-85	-32	-107	-25	-102	-72	-65	0	-107	-13	-73	-70	-146	-78	1272	7700	-9537	-21234	235	-10448	-4755	-14305	174	-10581	-5775	-12703	-1046	-11337	-6072	-13074	492
0.410000	-29	41	87	-59	-109	-31	9	-13	-22	2	-86	-64	-92	-16	-30	-62	-104	35	-84	-32	-107	-22	-98	-74	-61	-3	-100	-11	-75	-70	-151	-81	986	7691	-9383	-21353	367	-10256	-4809	-14467	2246	-10479	-5779	-12811	-2381	-11199	-6067	-13238	786
0.410833	-22	41	86	-55	-109	-35	7	-18	-24	2	-77	-66	-98	-17	-32	-62	-102	32	-86	-34	-108	-25	-102	-55	-66	-6	-100	-19	-76	-70	-146	-79	890	7648	-9255	-21365	288	-10057	-4856	-14616	146	-10362	-5818	-12901	-641	-11066	-6062	-13391	-1515
0.411667	-29	43	85	-61	-109	-33	9	-15	-22	2	-78	-87	-100	-19	-42	-63	-101	30	-85	-34	-108	-25	-102	-75	-65	-5	-101	-15	-77	-73	-152	-81	432	7574	-9152	-21293	50	-9833	-4893	-14745	1992	-10212	-5872	-12970	-811	-10941	-6056	-13533	-2442
0.412500	-28	43	88	-61	-109	-33	9	-13	-21	2	-74	-65	-98	-14	-29	-60	-99	35	-82	-33	-104	-22	-103	-64	-63	-4	-98	-11	-73	-70	-146	-75	112	7474	-9070	-21130	-27	-9652	-4914	-14858	1314	-10040	-5952	-13016	-876	-10814	-6053	-13654	-3121
0.413333	-23	45	87	-57	-105	-32	12	-6	-14	3	-72	-66	-91	-14	-29	-58	-97	34	-81	-29	-103	-21	-99	-67	-61	-3	-96	-10	-70	-70	-147	-73	204	7333	-9012	-20886	27	-9447	-4919	-14953	1431	-9853	-6050	-13043	-465	-10701	-6052	-13754	-3278
0.414167	-24	42	88	-60	-109	-32	12	-13	-18	5	-73	-66	-91	-14	-28	-58	-100	35	-85	-32	-107	-23	-98	-70	-59	-1	-97	-13	-69	-68	-147	-75	475	7163	-8978	-20569	50	-9263	-4915	-15033	1798	-9649	-6164	-13047	-188	-10588	-6056	-13826	-3024
0.415000	-24	42	87	-58	-108	-38	12	-14	-22	4	-75	-66	-96	-18	-47	-62	-99	33	-84	-33	-108	-22	-100	-72	-63	-7	-100	-16	-76	-74	-149	-76	523	6964	-8955	-20182	-149	-9083	-4886	-15094	2209	-9434	-6270	-13026	-742	-10481	-6069	-13878	-1762
0.415833	-28	39	80	-62	-124	-38	11	-16	-21	0	-76	-68	-99	-15	-31	-61	-102	32	-85	-38	-104	-23	-100	-68	-62	-7	-100	-16	-70	-75	-145	-77	298	6750	-8944	-19738	-201	-8909	-4857	-15137	1260	-9211	-6408	-12975	610	-10373	-6082	-13896	-3486
0.416667	-24	43	87	-59	-108	-32	12	-15	-16	2	-74	-67	-96	-32	-27	-59	-97	32	-87	-33	-107	-23	-99	-68	-65	-7	-101	-14	-74	-70	-147	-75	62	6519	-8927	-19253	-39	-8750	-4805	-15165	1415	-8982	-6524	-12904	1484	-10266	-6102	-13886	-4619
0.417500	-26	39	87	-57	-107	-33	12	-15	-19	3	-73	-65	-96	-15	-27	-60	-100	29	-86	-32	-103	-21	-107	-67	-62	-3	-97	-11	-73	-67	-145	-74	-69	6286	-8933	-18738	-186	-8605	-4746	-15178	500	-8754	-6629	-12810	869	-10143	-6126	-13851	-3540
0.418333	-26	42	88	-58	-115	-34	13	-21	-21	3	-77	-65	-96	-14	-26	-60	-102	34	-85	-32	-105	-21	-99	-72	-65	-7	-100	-13	-70	-70	-148	-77	-191	6050	-8949	-18208	-216	-8470	-4683	-15186	888	-8533	-6723	-12698	665	-10051	-6165	-13788	-3095
0.419167	-26	43	88	-57	-108	-33	16	-16	-18	4	-70	-64	-95	-12	-29	-61	-99	34	-83	-30	-105	-21	-97	-67	-62	0	-97	-12	-70	-66	-148	-73	-70	5821	-8919	-17670	-16	-8352	-4602	-15178	415	-8321	-6798	-12568	1471	-9933	-6198	-13707	-2128
0.420000	-25	43	89	-56	-107	-33	16	-14	-16	5	-70	-64	-95	-16	-28	-57	-98	34	-83	-30	-104	-22	-98	-68	-62	-1	-98	-11	-73	-72	-146	-72	-60	5609	-8897	-17148	-199	-8254	-4523	-15167	187	-8120	-6847	-12425	1970	-9825	-6241	-13606	-1422
0.420833	-1	44	91	-50	-105	-34	16	-13	-18	6	-69	-63	-95	-15	-27	-58	-100	37	-83	-30	-105	-21	-93	-66	-63	0	-98	-10	-75	-67	-146	-74	-151	5415	-8869	-16651	-232	-8147	-4448	-15149	-88	-7935	-6874	-12273	2171	-9708	-6287	-13495	-1237
0.421667	-21	42	93	-55	-109	-31	16	-12	-13	8	-69	-63	-98	-13	-22	-55	-102	39	-83	-29	-101	-19	-98	-66	-62	1	-97	-11	-74	-66	-144	-70	-165	5240	-8818	-16181	-128	-8066	-4368	-15128	-1316	-7764	-6882	-12114	2962	-9590	-6334	-13371	-1020
0.422500	-24	45	90	-58	-110	-33	16	-12	-18	8	-72	-64	-97	-15	-24	-57	-99	37	-88	-28	-108	-21	-101	-67	-62	0	-99	-13	-74	-70	-149	-74	-470	5093	-8779	-15747	-98	-7991	-4302	-15097	-1680	-7618	-6855	-11949	3256	-9477	-6382	-13236	-256
0.423333	-30	39	86	-59	-112	-36	12	-18	-19	3	-73	-64	-105	-16	-27	-62	-103	34	-86	-33	-110	-25	-103	-72	-63	-3	-100	-14	-74	-47	-148	-75	-496	4975	-8716	-15354	-56	-7930	-4243	-15067	577	-7492	-6810	-11782	1431	-9364	-6424	-13099	1147
0.424167	-29	38	86	-61	-114	-34	12	-18	-19	3	-76	-67	-101	-18	-33	-59	-101	38	-108	-31	-108	-24	-100	-68	-51	0	-99	-13	-78	-72	-149	-76	-178	4890	-8624	-14997	-108	-7865	-4181	-15028	-1999	-7381	-6743	-11622	2960	-9247	-6458	-12952	-167
0.425000	-29	39	87	-63	-111	-32	13	-15	-15	7	-72	-62	-95	-15	-24	-59	-102	37	-87	-33	-109	-24	-101	-68	-64	0	-100	-12	-74	-69	-148	-75	-323	4829	-8527	-14688	-52	-7847	-4137	-14997	-1052	-7285	-6652	-11462	3025	-9138	-6487	-12799	-637
0.425833	-14	39	89	-58	-109	-31	17	-15	-18	6	-75	-64	-94	-16	-26	-57	-102	38	-83	-31	-105	-22	-98	-67	-65	-1	-100	-16	-74	-69	-134	-72	-327	4800	-8416	-14418	-194	-7762	-4090	-14924	-1514	-7212	-6558	-11310	2629	-9030	-6505	-12643	-578
0.426667	-26	43	89	-58	-109	-32	13	-10	-18	8	-62	-63	-96	-13	-27	-58	-100	35	-84	-32	-104	-21	-98	-66	-58	2	-97	-10	-74	-69	-146	-73	-300	4796	-8300	-14190	-460	-7715	-4058	-14862	-1510	-7146	-6443	-11166	2385	-8932	-6518	-12487	-633
0.427500	-22	43	91	-55	-110	-30	16	-10	-19	7	-70	-63	-94	-16	-25	-56	-100	29	-81	-30	-107	-21	-98	-58	-63	0	-99	-11	-74	-69	-143	-72	-296	4811	-8162	-14010	-290	-7671	-4031	-14793	-1454	-7101	-6330	-11036	2199	-8847	-6512	-12326	-513
0.428333	-26	34	86	-57	-110	-31	16	-19	-17	11	-69	-62	-93	-14	-24	-57	-101	38	-88	-30	-105	-22	-98	-66	-62	1	-98	-11	-73	-74	-143	-75	-304	4839	-8022	-13870	-208	-7627	-4017	-14717	-706	-7065	-6218	-10917	674	-8771	-6511	-12165	677
0.429167	-23	42	89	-57	-110	-30	13	-12	-19	8	-72	-63	-96	-14	-26	-58	-104	38	-84	-29	-85	-21	-98	-68	-64	-1	-99	-11	-72	-69	-145	-72	-376	4885	-7876	-13759	-68	-7584	-4007	-14631	-1460	-7038	-6107	-10809	1479	-8711	-6500	-12002	-540
0.430000	-27	45	87	-59	-110	-35	13	-13	-18	4	-69	-62	-96	-15	-26	-59	-103	36	-82	-31	-104	-22	-97	-70	-62	0	-98	-10	-72	-68	-146	-75	-661	4946	-7728	-13687	-23	-7537	-4003	-14542	-809	-7018	-6003	-10711	2357	-8658	-6483	-11838	-2250
0.430833	-27	40	89	-58	-114	-33	12	-19	-21	4	-74	-64	-98	-15	-28	-62	-103	37	-83	-32	-121	-24	-100	-73	-64	7	-100	-11	-74	-68	-147	-77	-767	5004	-7578	-13648	-198	-7493	-4005	-14433	-1475	-7006	-5905	-10629	1816	-8625	-6463	-11664	-1113
0.431667	-25	40	88	-59	-113	-35	9	-17	-21	4	-76	-66	-100	-3	-30	-64	-105	33	-85	-34	-108	-25	-102	-73	-62	-3	-101	-11	-75	-114	-150	-80	-672	5063	-7414	-13649	-101	-7447	-4007	-14323	-761	-6998	-5830	-10558	1173	-8608	-6439	-11510	-367
0.432500	-26	41	89	-59	-112	-39	8	-16	-22	5	-74	-66	-98	-18	-28	-59	-122	38	-82	-26	-110	-26	-101	-72	-61	3	-96	-10	-75	-68	-144	-74	-498	5130	-7285	-13648	-51	-7388	-4008	-14201	-455	-6989	-5759	-10481	1328	-8596	-6413	-11343	480
0.433333	-23	3	89	-57	-96	-28	13	-13	-16	7	-69	-64	-95	-15	-26	-58	-99	38	-80	-30	-105	-21	-97	-68	-63	3	-95	-10	-85	-69	-147	-72	-498	5182	-7148	-13689	-180	-7327	-4012	-14077	-409	-6988	-5711	-10428	1403	-8607	-6394	-11188	846
0.434167	-24	43	89	-57	-111	-33	15	-13	-18	9	-67	-80	-95	-13	-25	-57	-100	37	-82	-28	-103	-19	-95	-68	-60	3	-95	-9	-70	-67	-145	-70	-405	5242	-7019	-13743	7	-7274	-4023	-13948	15	-6996	-5677	-10353	1264	-8630	-6377	-11040	529
0.435000	-22	45	89	-58	-93	-33	17	-12	-16	6	-70	-63	-97	-13	-27	-56	-99	37	-85	-29	-101	-19	-96	-66	-61	2	-99	-10	-66	-68	-147	-75	-197	5282	-6879	-13825	40	-7215	-4035	-13825	-434	-7003	-5666	-10314	1453	-8672	-6373	-10906	177
0.435833	-23	43	88	-59	-107	-31	11	-11	-17	7	-70	-61	-93	-12	-28	-56	-97	34	-82	-30	-103	-22	-97	-69	-63	-16	-96	-8	-72	-67	-146	-72	-225	5325	-6783	-13912	-253	-7160	-4042	-13694	-943	-7011	-5668	-10257	1911	-8723	-6369	-10789	93
0.436667	-22	44	88	-57	-107	-16	11	-11	-27	6	-72	-63	-96	-15	-27	-57	-99	36	-82	-31	-105	-21	-98	-69	-61	1	-99	-11	-74	-73	-143	-70	-474	5367	-6678	-14009	-217	-7110	-4059	-13563	1861	-7031	-5694	-10201	-70	-8790	-6374	-10686	1336
0.437500	-25	42	88	-60	-108	-34	13	-15	-17	5	-66	-61	-96	-16	-28	-55	-102	34	-83	-30	-105	-21	-97	-69	-60	3	-96	-10	-72	-65	-146	-72	-190	5381	-6600	-14116	-108	-7067	-4077	-13434	290	-7056	-5732	-10136	706	-8867	-6382	-10605	233
0.438333	-22	35	89	-59	-108	-34	13	-12	-17	6	-75	-63	-93	-12	-29	-58	-98	35	-81	-29	-103	-30	-98	-68	-62	0	-99	-11	-73	-67	-146	-73	41	5400	-6502	-14224	-117	-7033	-4096	-13306	523	-7092	-5791	-10072	1204	-8958	-6401	-10545	-850
0.439167	-25	47	88	-59	-113	-32	13	-15	-19	6	-59	-63	-94	-13	-29	-53	-102	34	-86	-30	-105	-22	-97	-68	-62	1	-99	-11	-72	-69	-148	-73	67	5410	-6432	-14325	-142	-7019	-4120	-13181	685	-7134	-5860	-10016	726	-9058	-6416	-10515	-478
0.440000	-25	36	89	-57	-111	-33	13	-15	-21	5	-74	-64	-98	-15	-28	-57	-100	34	-83	-31	-104	-22	-97	-68	-62	-3	-102	-13	-72	-70	-146	-76	-11	5418	-6367	-14422	-172	-7005	-4145	-13063	520	-7187	-5947	-9924	491	-9174	-6434	-10507	-389
0.440833	-26	42	86	-61	-111	-35	10	-16	-19	5	-74	-65	-96	-12	-31	-59	-98	36	-83	-28	-103	-19	-97	-67	-58	0	-97	-11	-69	-68	-149	-72	-160	5426	-6304	-14504	55	-7017	-4170	-12944	564	-7247	-6034	-9844	970	-9294	-6446	-10523	-176
0.441667	-26	45	89	-50	-107	-34	26	-17	-17	5	-73	-62	-96	-12	-26	-58	-99	35	-82	-30	-103	-22	-98	-69	-61	1	-103	-12	-69	-67	-146	-98	-102	5424	-6252	-14575	215	-7053	-4198	-12836	1299	-7324	-6133	-9774	-422	-9423	-6454	-10565	1058
0.442500	-24	43	87	-59	-109	-30	15	-16	-15	5	-70	-59	-97	-21	-31	-58	-99	34	-86	-31	-102	-22	-99	-68	-63	0	-100	-14	-74	-72	-147	-76	-1	5415	-6208	-14628	42	-7107	-4227	-12725	106	-7414	-6240	-9705	-100	-9569	-6454	-10624	861
0.443333	-23	40	87	-67	-112	-34	12	-14	-18	5	-73	-63	-96	-17	-29	-58	-102	36	-84	-32	-109	-26	-99	-69	-63	-5	-109	-13	-76	-72	-146	-76	-183	5404	-6164	-14662	-93	-7198	-4255	-12618	537	-7510	-6346	-9645	1418	-9714	-6443	-10700	-774
0.444167	-28	40	86	-58	-111	-32	13	-14	-21	5	-78	-79	-99	-16	-28	-59	-101	34	-84	-33	-108	-24	-99	-69	-62	2	-99	-14	-76	-69	-148	-74	-214	5389	-6125	-14680	-181	-7306	-4276	-12526	-171	-7617	-6454	-9601	1617	-9870	-6423	-10794	658
0.445000	-27	36	88	-61	-111	-34	16	-13	-18	5	-70	-65	-96	-16	-29	-59	-101	34	-83	-34	-108	-23	-98	-68	-63	-12	-98	-14	-73	-70	-137	-77	-51	5368	-6087	-14665	-308	-7440	-4293	-12432	-236	-7735	-6552	-9565	773	-10030	-6384	-10892	2217
0.445833	-25	41	86	-60	-108	-32	13	-15	-16	4	-74	-67	-96	-14	-28	-52	-100	27	-84	-31	-105	-23	-96	-67	-63	-3	-103	-15	-73	-72	-145	-74	-158	5337	-6046	-14630	-460	-7603	-4305	-12323	-31	-7864	-6645	-9554	470	-10194	-6331	-10992	3521
0.446667	-22	41	66	-57	-109	-29	17	-11	-18	5	-72	-63	-95	-13	-26	-56	-100	34	-86	-31	-103	-21	-97	-67	-60	0	-99	-11	-74	-68	-146	-76	-375	5298	-6008	-14582	-510	-7789	-4309	-12261	-604	-8005	-6725	-9558	480	-10364	-6261	-11097	4239
0.447500	-23	40	87	-58	-109	-31	16	-11	-21	3	-73	-65	-85	-12	-23	-56	-102	35	-78	-30	-104	-22	-96	-69	-64	-4	-101	-11	-70	-67	-147	-77	-453	5257	-5970	-14518	-345	-7999	-4305	-12192	-493	-8155	-6796	-9594	68	-10533	-6176	-11190	3964
0.448333	-26	38	86	-60	-108	-31	11	-14	-22	4	-72	-65	-94	-14	-28	-57	-104	30	-86	-31	-109	-6	-99	-72	-65	-3	-100	-14	-74	-69	-147	-78	-455	5201	-5923	-14447	-259	-8230	-4295	-12129	-895	-8314	-6848	-9643	-111	-10704	-6081	-11272	3405
0.449167	-30	38	82	-62	-111	-33	11	-19	-22	3	-93	-65	-98	-7	-30	-60	-101	33	-86	-32	-108	-22	-101	-72	-67	-3	-99	-12	-73	-72	-148	-78	-339	5145	-5871	-14363	-200	-8469	-4273	-12098	-2092	-8479	-6878	-9719	421	-10868	-5961	-11333	2852
0.450000	-27	42	81	-58	-112	-30	10	-13	-21	6	-75	-65	-98	-13	-28	-59	-105	34	-83	-34	-104	-23	-98	-53	-62	0	-94	-14	-74	-70	-149	-77	-359	5077	-5821	-14284	-186	-8720	-4241	-12019	44	-8650	-6889	-9812	-1542	-11025	-5829	-11378	3622
0.450833	-26	39	84	-61	-111	-32	11	-16	-9	5	-74	-67	-95	-16	-28	-60	-96	34	-84	-33	-105	-23	-100	-69	-64	0	-101	-12	-75	-68	-147	-74	-184	5003	-5769	-14206	-318	-8971	-4200	-11970	-711	-8831	-6874	-9920	-1703	-11177	-5680	-11397	2612
0.451667	-27	53	88	-60	-110	-36	10	-12	-13	6	-73	-68	-98	-14	-28	-61	-102	36	-85	-32	-108	-24	-101	-69	-64	-1	-99	-14	-74	-72	-151	-75	-120	4922	-5691	-14144	-506	-9229	-4152	-11951	-1264	-9022	-6835	-10040	-659	-11317	-5524	-11394	367
0.452500	-22	43	90	-60	-110	-34	12	-14	-18	11	-72	-60	-96	-11	-1	-56	-99	39	-81	-29	-104	-19	-97	-64	-60	1	-99	-9	-72	-67	-147	-72	-125	4839	-5615	-14097	-541	-9483	-4097	-11934	-126	-9214	-6770	-10166	-1032	-11444	-5355	-11365	-23
0.453333	-21	44	91	-56	-107	-29	16	-11	-15	10	-69	-62	-95	-12	-21	-53	-98	41	-78	-27	-102	-16	-97	-66	-53	4	-96	-9	-73	-69	-146	-72	46	4752	-5533	-14052	-447	-9723	-4040	-11927	-731	-9415	-6679	-10294	-1372	-11559	-5186	-11321	-780
0.454167	-24	43	90	-47	-110	-5	16	-13	-15	6	-69	-62	-93	-10	-24	-57	-97	37	-80	-30	-102	-19	-95	-65	-59	2	-97	-9	-69	-53	-145	-74	262	4657	-5447	-14043	-365	-9962	-3980	-11931	-499	-9625	-6568	-10424	-1021	-11662	-5006	-11247	-981
0.455000	-27	43	89	-57	-110	-29	16	-13	-17	6	-67	-66	-96	-12	-24	-56	-98	37	-78	-29	-104	-16	-96	-66	-62	2	-90	-11	-74	-69	-146	-73	351	4566	-5355	-14055	-349	-10178	-3919	-11946	574	-9829	-6432	-10547	-1940	-11752	-4828	-11165	-240
0.455833	-24	44	92	-60	-109	-31	15	-12	-18	8	-68	-68	-95	-12	-25	-55	-100	16	-82	-33	-104	-18	-97	-67	-60	3	-96	-11	-72	-68	-146	-73	320	4478	-5267	-14092	-287	-10383	-3863	-11971	-52	-10038	-6278	-10657	-1842	-11824	-4650	-11070	-170
0.456667	-23	43	89	-59	-142	-35	11	-14	-19	3	-70	-66	-98	-13	-26	-58	-101	36	-81	-34	-107	-21	-99	-69	-66	-1	-100	-15	-85	-73	-147	-76	461	4386	-5180	-14150	-138	-10571	-3811	-12012	77	-10253	-6103	-10761	-114	-11894	-4486	-10978	-2735
0.457500	-26	38	84	-62	-111	-33	13	-18	-24	3	-73	-66	-127	-15	-27	-57	-99	33	-85	-34	-107	-22	-97	-69	-62	0	-96	-11	-72	-69	-145	-83	671	4298	-5088	-14235	-153	-10740	-3761	-12055	17	-10454	-5903	-10841	161	-11947	-4318	-10883	-2497
0.458333	-25	40	86	-59	-111	-33	10	-14	-19	4	-73	-65	-95	-16	-28	-57	-99	36	-84	-33	-104	-11	-98	-68	-63	-1	-98	-12	-70	-70	-145	-73	625	4221	-4998	-14337	-205	-10892	-3718	-12108	-474	-10649	-5698	-10911	-655	-11983	-4166	-10800	-1531
0.459167	-25	37	87	-60	-107	-34	12	-14	-17	1	-65	-64	-96	-16	-28	-57	-104	35	-85	-30	-105	-19	-98	-68	-61	0	-97	-12	-75	-67	-148	-76	466	4141	-4912	-14456	-85	-11025	-3681	-12169	224	-10832	-5476	-10955	-976	-12040	-4025	-10728	-886
0.460000	-26	44	89	-59	-108	-32	12	-16	-18	4	-74	-63	-96	-15	-29	-59	-99	37	-83	-32	-104	-18	-100	-82	-65	-5	-100	-13	-60	-69	-148	-73	429	4072	-4835	-14592	24	-11148	-3656	-12227	-61	-11006	-5255	-10987	-867	-12085	-3903	-10678	-256
0.460833	-25	45	90	-57	-109	-33	12	-14	-16	2	-70	-62	-95	-16	-30	-69	-99	35	-83	-33	-103	-21	-100	-70	-62	0	-97	-11	-72	-69	-149	-75	359	4009	-4767	-14736	98	-11260	-3629	-12288	-55	-11161	-5029	-11001	-904	-12131	-3788	-10653	-455
0.461667	-24	42	87	-59	-109	-33	10	-15	-16	3	-72	-64	-94	-17	-28	-58	-98	37	-83	-31	-111	-26	-101	-73	-58	-1	-96	-12	-74	-74	-151	-75	342	3944	-4700	-14886	99	-11355	-3610	-12354	-340	-11299	-4811	-11000	-841	-12178	-3696	-10655	-633
0.462500	-24	45	89	-59	-107	-36	10	-14	-16	4	-80	-61	-94	-18	-31	-61	-100	32	-87	-32	-107	-24	-101	-72	-61	-4	-100	-16	-73	-73	-151	-77	409	3882	-4646	-15048	67	-11444	-3593	-12412	-1547	-11420	-4602	-10984	158	-12239	-3623	-10696	-737
0.463333	-24	39	88	-63	-110	-39	7	-18	-22	2	-75	-67	-96	-19	-32	-59	-98	24	-88	-34	-102	-27	-105	-74	-63	-4	-99	-16	-73	-68	-149	-79	125	3829	-4592	-15198	295	-11527	-3572	-12465	-34	-11528	-4402	-10951	-805	-12299	-3567	-10762	241
0.464167	-25	41	87	-61	-88	-36	10	-17	-36	2	-77	-67	-98	-19	-36	-64	-100	32	-88	-36	-107	-26	-103	-75	-63	-7	-102	-25	-77	-77	-153	-79	-49	3777	-4544	-15347	484	-11603	-3549	-12506	690	-11586	-4223	-10910	-1799	-12375	-3529	-10863	570
0.465000	-24	40	87	-62	-112	-39	7	-17	-19	-1	-77	-68	-97	-23	-35	-63	-104	28	-92	-23	-107	-27	-108	-75	-67	0	-104	-18	-77	-77	-155	-81	-80	3723	-4497	-15495	454	-11683	-3525	-12539	-1128	-11637	-4061	-10861	-300	-12462	-3505	-10995	-1318
0.465833	-27	34	85	-63	-115	-38	7	-21	-23	0	-74	-68	-96	-24	-36	-63	-105	33	-90	-36	-107	-26	-102	-75	-65	-4	-103	-17	-73	-73	-153	-80	-316	3675	-4449	-15629	749	-11751	-3487	-12556	273	-11670	-3924	-10799	-645	-12551	-3496	-11145	-1213
0.466667	-22	38	86	-76	-109	-36	9	-17	-21	1	-77	-66	-94	-17	-31	-62	-99	32	-88	-35	-105	-27	-103	-77	-62	-14	-100	-15	-52	-69	-150	-78	-436	3626	-4398	-15754	972	-11824	-3436	-12558	-414	-11659	-3812	-10734	-973	-12649	-3498	-11307	-1345
0.467500	-22	41	88	-61	-110	-34	10	-16	-17	18	-96	-67	-97	-21	-30	-61	-100	33	-87	-34	-107	-23	-100	-70	-60	-3	-99	-17	-73	-70	-173	-76	-283	3583	-4375	-15863	876	-11898	-3376	-12554	-152	-11642	-3732	-10668	-840	-12752	-3511	-11510	-1017
0.468333	-26	39	86	-61	-108	-34	10	-14	-15	1	-72	-64	-97	-16	-30	-57	-99	32	-90	-38	-103	-26	-102	-73	-62	-3	-100	-17	-72	-74	-150	-79	-104	3536	-4290	-15963	1034	-11971	-3310	-12540	554	-11612	-3680	-10604	-1463	-12857	-3536	-11710	-161
0.469167	-24	37	86	-59	-105	-13	12	-14	-22	-1	-74	-91	-95	-17	-30	-61	-103	32	-85	-36	-104	-25	-100	-73	-67	-4	-101	-16	-73	-72	-149	-76	-219	3495	-4225	-16042	1249	-12048	-3226	-12513	421	-11569	-3659	-10546	-2109	-12963	-3563	-11925	850
0.470000	-27	36	84	-60	-110	-36	12	-15	-17	3	-73	-65	-95	-17	-30	-63	-102	32	-90	-34	-108	-26	-103	-73	-65	-9	-100	-16	-76	-74	-153	-79	-357	3450	-4161	-16111	1124	-12134	-3130	-12475	91	-11516	-3666	-10488	-739	-13064	-3593	-12125	-1641
0.470833	-27	37	84	-63	-110	-36	10	-17	-24	-1	-78	-64	-104	-16	-32	-62	-102	30	-87	-34	-105	-28	-101	-74	-65	-4	-102	-18	-75	-75	-150	-79	-404	3418	-4093	-16157	1011	-12215	-3040	-12430	395	-11463	-3703	-10442	-383	-13150	-3614	-12320	-2232
0.471667	-26	37	84	-63	-114	-38	9	-15	-21	2	-76	-66	-97	-19	-31	-63	-101	30	-84	-34	-129	-29	-102	-72	-64	-31	-101	-15	-75	-69	-148	-78	-308	3380	-4009	-16187	796	-12291	-2905	-12373	-162	-11403	-3761	-10402	-1276	-13219	-3636	-12493	-1486
0.472500	-24	41	86	-57	-111	-34	4	-14	-17	3	-72	-64	-92	-17	-29	-58	-97	34	-80	-33	-105	-24	-100	-72	-63	1	-97	-15	-73	-67	-141	-74	-197	3357	-3931	-16199	588	-12373	-2779	-12323	491	-11355	-3844	-10370	-1830	-13271	-3646	-12643	-1583
0.473333	-22	42	86	-62	-107	-32	11	-11	-15	5	-73	-65	-96	-16	-29	-60	-96	35	-84	-32	-120	-25	-100	-70	-61	0	-101	-11	-73	-70	-149	-77	-145	3329	-3850	-16198	454	-12459	-2649	-12272	-15	-11316	-3927	-10356	-1611	-13308	-3656	-12771	-1226
0.474167	-26	39	86	-62	-88	-39	8	-14	-21	2	-77	-67	-97	-14	-29	-56	-99	35	-85	-33	-108	-25	-101	-72	-63	0	-101	-13	-74	-69	-161	-74	-67	3309	-3771	-16178	508	-12532	-2520	-12229	64	-11279	-4059	-10347	-1477	-13315	-3648	-12863	-1164
0.475000	-23	42	87	-59	-110	-33	11	-12	-19	5	-69	-62	-94	-12	-30	-57	-101	35	-80	-32	-104	-23	-98	-68	-64	2	-98	-14	-74	-70	-147	-76	43	3292	-3696	-16146	717	-12605	-2389	-12186	230	-11257	-4183	-10350	-1566	-13298	-3638	-12926	-1196
0.475833	-24	39	86	-58	-112	-35	10	-14	-14	3	-69	-70	-95	-14	-28	-56	-145	34	-80	-32	-103	-25	-100	-68	-62	3	-97	-12	-70	-68	-145	-76	146	3278	-3628	-16104	569	-12676	-2270	-12159	-786	-11260	-4311	-10366	-790	-13252	-3613	-12944	-1253
0.476667	-25	39	87	-57	-121	-32	11	-13	-19	5	-72	-64	-96	-14	-28	-58	-100	37	-82	-32	-102	-21	-100	-69	-48	2	-98	-13	-70	-70	-145	-74	63	3255	-3572	-16057	362	-12726	-2154	-12143	-12	-11244	-4439	-10392	-1092	-13192	-3581	-12934	-489
0.477500	-23	41	86	-60	-115	-34	5	-13	-19	6	-70	-65	-97	-14	-28	-58	-101	37	-82	-35	-108	-25	-97	-70	-62	0	-99	-15	-73	-76	-146	-77	11	3239	-3514	-16007	228	-12775	-2051	-12141	1721	-11252	-4557	-10417	-2817	-13093	-3540	-12877	581
0.478333	-25	40	86	-58	-110	-35	12	-11	-16	7	-72	-66	-97	-14	-27	-50	-101	37	-83	-33	-105	-21	-103	-68	-62	1	-99	-13	-75	-74	-148	-74	265	3216	-3487	-15949	225	-12798	-1962	-12157	-868	-11264	-4664	-10452	-786	-12980	-3493	-12795	-1220
0.479167	-26	41	87	-34	-111	-34	11	-15	-16	6	-74	-65	-97	-13	-26	-57	-101	34	-85	-34	-107	-23	-99	-69	-63	1	-101	-15	-75	-73	-150	-75	230	3189	-3486	-15893	171	-12811	-1892	-12186	760	-11280	-4753	-10471	-493	-12843	-3448	-12670	-1390
0.480000	-17	43	88	-53	-110	-33	15	-11	-16	4	-69	-63	-94	-13	-27	-55	-100	36	-81	-32	-107	-22	-101	-70	-62	1	-101	-11	-72	-69	-148	-76	35	3155	-3462	-15842	-45	-12799	-1836	-12232	-146	-11292	-4824	-10499	-378	-12688	-3400	-12525	-1381
0.480833	-21	39	86	-53	-108	-33	15	-13	-30	5	-70	-67	-94	-13	-26	-53	-100	36	-84	-29	-102	-18	-98	-70	-59	2	-100	-11	-70	-68	-145	-74	20	3112	-3478	-15803	-102	-12772	-1800	-12284	-100	-11296	-4874	-10511	95	-12530	-3354	-12347	-935
0.481667	-23	40	87	-57	-110	-33	8	-15	-21	4	-74	-65	-94	-14	-27	-57	-102	34	-83	-33	-113	-23	-107	-73	-64	1	-101	-15	-76	-72	-147	-75	149	3060	-3508	-15775	-60	-12717	-1788	-12359	158	-11295	-4905	-10515	58	-12371	-3330	-12154	196
0.482500	-30	44	84	-61	-112	-46	10	-19	-21	7	-75	-43	-98	-16	-29	-63	-104	30	-84	-35	-107	-24	-103	-72	-63	0	-102	-14	-76	-73	-163	-76	261	3002	-3560	-15753	-28	-12641	-1795	-12432	353	-11274	-4904	-10507	-796	-12182	-3290	-11943	2232
0.483333	-21	41	86	-59	-110	-39	8	-19	-19	2	-72	-65	-95	-17	-27	-52	-100	33	-85	-33	-112	-25	-102	-70	-69	-3	-102	-16	-76	-73	-149	-78	345	2939	-3627	-15759	-174	-12533	-1820	-12516	-333	-11238	-4879	-10477	551	-12012	-3268	-11720	878
0.484167	-27	33	86	-57	-105	-34	11	-14	-17	4	-72	-64	-98	-16	-31	-60	-102	35	-85	-35	-109	-25	-100	-68	-64	1	-102	-3	-78	-70	-148	-82	302	2876	-3711	-15775	-206	-12396	-1860	-12594	149	-11174	-4829	-10422	1017	-11817	-3261	-11487	61
0.485000	-28	42	88	-58	-114	-33	10	-14	-21	5	-69	-64	-95	-15	-29	-58	-101	39	-86	-33	-107	-26	-102	-75	-76	-1	-104	-14	-74	-72	-148	-75	279	2792	-3818	-15807	-203	-12236	-1928	-12670	-776	-11088	-4761	-10344	197	-11638	-3263	-11249	1137
0.485833	-26	43	87	-61	-110	-33	12	-15	-22	-12	-74	-65	-102	-18	-24	-58	-99	35	-87	-32	-108	-24	-100	-67	-62	0	-102	-14	-75	-68	-150	-74	123	2716	-3936	-15883	-239	-12052	-2008	-12737	-246	-10982	-4665	-10241	-293	-11470	-3283	-11015	1373
0.486667	-26	20	87	-57	-108	-33	13	-16	-17	1	-70	-63	-95	-16	-27	-59	-100	37	-84	-21	-114	-26	-101	-66	-64	2	-102	-13	-72	-68	-146	-70	20	2640	-4066	-15928	-257	-11839	-2102	-12798	-471	-10839	-4557	-10111	-84	-11302	-3314	-10786	1950
0.487500	-23	40	88	-57	-113	-34	16	-14	-19	3	-73	-64	-98	-15	-25	-59	-99	36	-84	-32	-104	-25	-101	-67	-63	1	-100	-12	-84	-70	-148	-75	102	2565	-4210	-16017	-307	-11605	-2213	-12835	-512	-10674	-4440	-9967	-205	-11143	-3365	-10560	2033
0.488333	-23	43	89	-59	-111	-32	13	-13	-19	4	-70	-61	-98	-16	-26	-60	-99	37	-57	-31	-104	-25	-100	-70	-62	1	-98	-12	-70	-69	-149	-76	-83	2492	-4356	-16119	-362	-11359	-2341	-12857	-337	-10488	-4319	-9798	-525	-10996	-3426	-10342	1638
0.489167	-27	44	90	-58	-108	-31	17	-15	-17	6	-72	-63	-99	-15	-28	-58	-100	35	-86	-33	-108	-23	-101	-68	-61	0	-100	-13	-74	-66	-147	-72	-253	2427	-4513	-16237	-414	-11096	-2473	-12857	-1038	-10289	-4193	-9609	-142	-10855	-3498	-10136	1176
0.490000	-25	43	87	-60	-111	-35	11	-16	-23	4	-73	-64	-100	-18	-30	-63	-104	34	-87	-41	-110	-23	-103	-69	-59	-1	-103	-15	-79	-72	-150	-75	-136	2364	-4674	-16371	-471	-10829	-2624	-12835	-861	-10072	-4074	-9410	-154	-10721	-3590	-9948	1249
0.490833	-29	40	86	-64	-114	-36	9	-18	-22	2	-77	-67	-78	-15	-31	-61	-104	35	-87	-34	-108	-24	-102	-69	-66	0	-104	-15	-76	-66	-148	-74	-169	2311	-4831	-16508	-435	-10551	-2775	-12786	1924	-9843	-3960	-9199	-2426	-10592	-3684	-9750	2090
0.491667	-27	42	85	-59	-111	-32	11	-13	-19	3	-75	-64	-97	-15	-30	-60	-102	34	-76	-36	-109	-25	-101	-69	-64	-1	-101	-12	-72	-65	-149	-74	-94	2265	-4962	-16664	-348	-10279	-2934	-12707	-305	-9600	-3862	-8977	-1060	-10472	-3793	-9576	-139
0.492500	-22	44	88	-62	-109	-29	12	-11	-22	3	-75	-62	-96	-14	-27	-60	-99	37	-83	-32	-103	-21	-98	-68	-63	0	-98	-11	-79	-64	-144	-70	-19	2228	-5086	-16840	-489	-10006	-3100	-12602	1156	-9359	-3782	-8751	-658	-10356	-3900	-9408	-1552
0.493333	-25	42	88	-55	-108	-27	16	-12	-17	6	-69	-60	-93	-13	-32	-59	-100	29	-84	-31	-100	-19	-96	-66	-61	1	-98	-8	-68	-64	-145	-70	89	2196	-5202	-16998	-549	-9748	-3270	-12474	845	-9130	-3729	-8532	-601	-10247	-4017	-9246	-2105
0.494167	-23	46	90	-61	-105	-16	13	-12	-14	4	-70	-62	-92	-12	-26	-60	-97	37	-82	-31	-104	-18	-99	-69	-63	-3	-97	-8	-73	-66	-145	-72	-8	2180	-5292	-17177	-535	-9508	-3445	-12328	701	-8898	-3696	-8318	-697	-10143	-4140	-9095	-2208
0.495000	-24	42	87	-55	-107	-29	15	-11	-17	5	-69	-64	-96	-15	-28	-59	-137	34	-82	-32	-101	-14	-96	-66	-62	0	-95	-8	-70	-66	-145	-73	-102	2140	-5362	-17359	-520	-9290	-3621	-12154	933	-8687	-3696	-8112	-553	-10045	-4264	-8950	-1737
0.495833	-22	45	92	-53	-111	-28	12	-13	-18	3	-73	-63	-95	-13	-27	-57	-96	40	-80	-30	-102	-22	-96	-67	-63	0	-96	-8	-75	-66	-143	-72	-154	2124	-5405	-17548	-348	-9099	-3794	-11968	1619	-8489	-3727	-7921	-1741	-9950	-4388	-8810	-353
0.496667	-28	44	91	-57	-111	-28	13	-10	-17	8	-70	-65	-94	-14	-26	-59	-94	38	-81	-32	-102	-19	-96	-64	-53	1	-96	-10	-74	-67	-146	-75	-113	2105	-5424	-17738	-333	-8933	-3961	-11769	287	-8315	-3790	-7741	-370	-9859	-4512	-8674	-1634
0.497500	-23	44	78	-58	-111	-30	9	-12	-17	6	-73	-66	-94	-15	-25	-58	-99	36	-82	-32	-104	-23	-100	-69	-63	-1	-99	-10	-70	-65	-141	-72	-145	2086	-5410	-17929	-396	-8796	-4127	-11561	926	-8166	-3883	-7578	1112	-9767	-4630	-8545	-3201
0.498333	-23	39	88	-58	-109	-29	13	-13	-21	5	-72	-65	-92	-15	-32	-58	-103	35	-85	-32	-107	-23	-101	-70	-64	-1	-98	-11	-76	-70	-145	-78	-142	2069	-5371	-18126	-382	-8698	-4287	-11345	75	-8038	-4008	-7432	886	-9687	-4748	-8423	-1788
0.499167	-29	40	92	-59	-114	-34	8	-21	-22	2	-74	-66	-97	-14	-25	-62	-101	40	-85	-32	-102	-23	-100	-66	-61	1	-97	-9	-72	-66	-146	-77	-108	2055	-5298	-18317	-300	-8629	-4428	-11128	122	-7938	-4158	-7295	623	-9603	-4855	-8293	-914
0.500000	-26	43	89	-58	-108	-30	10	-12	-16	8	-72	-68	-95	-17	-29	-60	-99	38	-82	-31	-103	-11	-104	-64	-62	3	-97	-9	-76	-70	-148	-75	0	2041	-5205	-18508	-314	-8595	-4565	-10910	179	-7868	-4329	-7184	870	-9526	-4953	-8177	-41
0.500833	-22	43	91	-57	-110	-27	13	-9	-13	12	-70	-60	-93	-15	-27	-58	-97	39	-83	-33	-105	-23	-98	-66	-60	2	-96	-9	-73	-69	-182	-77	7	2033	-5080	-18670	-426	-8600	-4684	-10699	-224	-7824	-4523	-7067	949	-9450	-5042	-8058	728
0.501667	-23	43	91	-57	-107	-30	13	-11	-17	6	-73	-64	-99	-14	-27	-56	-100	29	-84	-32	-107	-18	-99	-68	-60	2	-95	-9	-74	-69	-145	-76	24	2022	-4936	-18876	-515	-8633	-4793	-10499	-128	-7804	-4732	-6967	906	-9385	-5126	-7945	923
0.502500	-23	41	87	-56	-102	-33	11	-12	-21	5	-74	-65	-97	-15	-28	-56	-100	37	-84	-36	-108	-22	-99	-68	-65	1	-99	-11	-74	-72	-144	-77	353	2016	-4778	-19052	-455	-8704	-4885	-10309	-835	-7810	-4952	-6874	1571	-9324	-5201	-7842	878
0.503333	-27	41	85	-60	-110	-33	8	-11	-19	3	-75	-69	-121	-16	-29	-58	-91	33	-88	-35	-105	-22	-100	-69	-64	0	-104	-14	-76	-72	-147	-76	643	2011	-4600	-19209	-324	-8802	-4959	-10100	-1693	-7837	-5173	-6787	2343	-9265	-5262	-7740	1044
0.504167	-18	40	92	-61	-109	-33	11	-14	-19	3	-75	-63	-98	-17	-29	-60	-101	34	-90	-35	-105	-21	-97	-73	-63	0	-93	-12	-69	-70	-147	-121	583	2021	-4410	-19357	-290	-8935	-5018	-9963	938	-7880	-5390	-6699	-300	-9216	-5316	-7644	2296
0.505000	-27	42	88	-59	-111	-34	10	-15	-18	3	-75	-63	-95	-13	-30	-59	-102	37	-82	-34	-107	-22	-100	-67	-60	-1	-101	-11	-72	-69	-149	-75	612	2034	-4212	-19483	-251	-9093	-5058	-9812	-935	-7932	-5603	-6617	102	-9171	-5361	-7546	1101
0.505833	-29	39	85	-57	-110	-33	10	-13	-14	0	-73	-62	-91	-13	-28	-61	-102	33	-84	-33	-104	-22	-99	-72	-61	0	-101	-11	-73	-70	-148	-77	674	2056	-4009	-19593	-405	-9273	-5087	-9674	-715	-8019	-5797	-6533	946	-9139	-5387	-7467	27
0.506667	-17	38	87	-59	-110	-34	7	-14	-21	1	-74	-65	-97	-16	-33	-52	-104	34	-85	-36	-109	-24	-103	-74	-65	-1	-101	-13	-75	-70	-147	-81	511	2089	-3811	-19690	-372	-9477	-5083	-9557	-544	-8108	-5990	-6447	844	-9117	-5408	-7371	113
0.507500	-26	38	84	-66	-110	-35	2	-15	-18	3	-75	-66	-96	-15	-30	-65	-100	33	-86	-34	-107	-23	-98	-70	-61	-19	-99	-12	-77	-68	-146	-77	411	2129	-3613	-19755	-276	-9697	-5063	-9440	-927	-8200	-6131	-6362	674	-9099	-5415	-7315	-183
0.508333	-24	43	88	-63	-111	-35	9	-15	-16	6	-70	-62	-90	-12	-27	-63	-97	33	-83	-32	-105	-23	-101	-69	-63	0	-99	-12	-75	-72	-147	-75	328	2180	-3419	-19805	-382	-9936	-5006	-9343	-833	-8306	-6261	-6276	1048	-9093	-5414	-7260	-97
0.509167	-13	44	87	-60	-118	-32	40	-13	-14	5	-72	-63	-96	-15	-32	-62	-98	34	-85	-33	-107	-23	-99	-72	-63	0	-98	-14	-73	-47	-150	-58	-161	2233	-3234	-19834	-227	-10188	-4989	-9253	-28	-8414	-6361	-6190	-143	-9105	-5407	-7206	1348
0.510000	-22	40	87	-61	-111	-36	8	-14	-17	5	-70	-62	-95	-16	-26	-61	-99	39	-84	-33	-108	-26	-103	-69	-63	-1	-100	-14	-76	-70	-147	-79	-579	2294	-3057	-19846	-19	-10451	-4928	-9171	-874	-8529	-6431	-6108	95	-9121	-5388	-7163	802
0.510833	-26	43	87	-61	-99	-36	11	-14	-19	6	-73	-66	-96	-16	-30	-64	-102	33	-87	-34	-107	-25	-101	-72	-64	-1	-102	-15	-79	-80	-150	-78	-587	2355	-2892	-19837	61	-10717	-4849	-9093	-316	-8645	-6474	-6024	1221	-9155	-5357	-7128	-1853
0.511667	-27	40	85	-65	-113	-39	10	-14	-23	3	-74	-65	-99	-14	-30	-63	-102	39	-88	-28	-110	-23	-100	-69	-64	0	-102	-13	-75	-64	-148	-77	-434	2419	-2733	-19810	181	-10989	-4753	-9018	-894	-8757	-6474	-5946	1053	-9196	-5305	-7100	-1357
0.512500	-24	37	88	-61	-112	-36	11	-9	-17	5	-72	-65	-98	-10	-28	-60	-101	36	-85	-31	-108	-21	-98	-67	-62	-3	-103	-9	-74	-68	-146	-74	-460	2482	-2585	-19768	185	-11260	-4646	-8944	-568	-8879	-6446	-5873	128	-9250	-5263	-7079	-1104
0.513333	-23	42	89	-57	-111	-31	12	-11	-17	6	-68	-61	-104	-9	-27	-57	-100	34	-84	-32	-104	-22	-97	-68	-64	2	-96	-9	-73	-66	-144	-76	-355	2540	-2449	-19721	252	-11529	-4526	-8871	-199	-8996	-6381	-5815	172	-9316	-5202	-7070	-958
0.514167	-28	41	91	-58	-108	-31	13	-13	-21	4	-70	-63	-95	-12	-29	-58	-99	37	-84	-31	-103	-22	-98	-70	-61	0	-100	-10	-73	-67	-147	-78	-171	2588	-2322	-19662	122	-11799	-4396	-8801	-490	-9118	-6299	-5768	453	-9398	-5130	-7066	-506
0.515000	-26	41	86	-62	-108	-34	12	-16	-21	5	-72	-64	-98	-12	-30	-55	-104	33	-88	-23	-107	-24	-100	-70	-65	0	-100	-12	-73	-73	-148	-79	-214	2625	-2208	-19606	140	-12060	-4249	-8727	12	-9239	-6194	-5727	460	-9489	-5045	-7070	-488
0.515833	-27	40	85	-59	-113	-36	9	-16	-22	3	-73	-65	-98	-14	-31	-60	-101	38	-83	-32	-105	-24	-98	-69	-64	-3	-101	-12	-74	-73	-147	-75	-389	2658	-2099	-19532	409	-12299	-4087	-8646	-202	-9360	-6037	-5700	828	-9580	-4948	-7075	-417
0.516667	-29	38	85	-59	-112	-35	12	-13	-18	4	-72	-64	-95	-13	-28	-57	-103	29	-84	-35	-104	-24	-99	-69	-63	2	-100	-14	-73	-70	-148	-77	-891	2675	-2002	-19462	425	-12530	-3909	-8566	-1271	-9481	-5862	-5703	1955	-9684	-4839	-7081	-341
0.517500	-23	47	85	-58	-109	-33	-19	-16	-21	2	-73	-64	-95	-15	-28	-58	-103	35	-82	-31	-105	-23	-98	-72	-67	-4	-100	-9	-70	-68	-145	-76	-1427	2683	-1906	-19382	315	-12741	-3715	-8476	1084	-9605	-5665	-5691	401	-9784	-4714	-7093	876
0.518333	-25	38	89	-58	-109	-32	11	-14	-17	3	-69	-65	-111	-17	-27	-60	-103	36	-84	-32	-104	-22	-97	-70	-64	-1	-101	-12	-74	-70	-148	-78	-1206	2680	-1822	-19302	315	-12933	-3506	-8400	265	-9727	-5447	-5731	136	-9894	-4578	-7106	551
0.519167	-25	39	93	-56	-109	-34	11	-14	-17	3	-70	-65	-95	-14	-28	-57	-99	37	-84	-30	-107	-23	-101	-70	-64	0	-98	-4	-72	-68	-144	-75	-914	2667	-1744	-19218	301	-13096	-3281	-8314	-744	-9848	-5209	-5729	1120	-9997	-4424	-7107	-859
0.520000	-25	42	89	-57	-107	-32	15	-11	-16	7	-70	-63	-97	-13	-28	-59	-95	19	-81	-29	-103	-19	-98	-69	-59	0	-98	-8	-72	-70	-145	-76	-788	2645	-1666	-19126	104	-13236	-3044	-8224	240	-9968	-4954	-5766	691	-10105	-4259	-7105	-444
0.520833	-24	25	88	-57	-109	-38	13	-13	-16	10	-70	-63	-92	-13	-28	-56	-96	39	-84	-30	-103	-21	-98	-67	-59	0	-96	-11	-72	-64	-147	-73	-840	2612	-1597	-19027	55	-13345	-2790	-8141	-417	-10090	-4683	-5821	398	-10198	-4072	-7096	-499
0.521667	-21	42	90	-57	-108	-33	15	-11	-13	7	-69	-64	-92	-14	-28	-51	-98	53	-81	-27	-101	-21	-99	-65	-58	2	-99	-11	-70	-68	-148	-70	-666	2568	-1525	-18918	209	-13432	-2516	-8057	-667	-10209	-4397	-5878	713	-10293	-3874	-7085	41
0.522500	-27	41	78	-60	-109	-34	11	-14	-16	6	-70	-66	-94	-13	-28	-56	-101	40	-84	-31	-107	-22	-101	-67	-62	0	-98	-12	-60	-69	-148	-81	-539	2519	-1459	-18799	215	-13496	-2233	-7980	-75	-10329	-4101	-5938	-176	-10377	-3659	-7062	1716
0.523333	-25	39	87	-59	-110	-34	13	-15	-22	3	-74	-67	-98	-18	-28	-59	-110	33	-87	-33	-107	-23	-102	-69	-64	-5	-103	-15	-76	-74	-149	-74	-421	2466	-1388	-18664	140	-13528	-1939	-7910	-775	-10443	-3799	-6003	-335	-10461	-3432	-7036	2388
0.524167	-27	35	70	-63	-111	-39	8	-17	-22	2	-74	-68	-97	-17	-29	-60	-103	34	-86	-36	-105	-10	-99	-70	-59	-1	-99	-13	-72	-73	-148	-76	-443	2414	-1310	-18511	124	-13535	-1638	-7836	-714	-10544	-3479	-6059	970	-10528	-3182	-6991	-112
0.525000	-26	39	86	-57	-110	-34	13	-15	-19	3	-74	-65	-92	-15	-35	-62	-101	36	-81	-33	-103	-22	-101	-69	-63	0	-101	-12	-73	-72	-151	-75	-560	2354	-1224	-18340	256	-13520	-1328	-7772	-773	-10625	-3163	-6118	954	-10596	-2922	-6925	266
0.525833	-27	39	87	-62	-162	-36	12	-15	-17	4	-68	-64	-96	-15	-27	-60	-100	36	-86	-32	-104	-23	-102	-68	-65	0	-101	-12	-70	-70	-149	-72	-551	2292	-1161	-18153	144	-13502	-1013	-7715	-1172	-10725	-2841	-6165	-197	-10656	-2642	-6898	1210
0.526667	-23	39	90	-58	-105	-34	11	-13	-17	9	-74	-62	-95	-16	3	-57	-99	38	-85	-32	-108	-21	-101	-68	-63	-1	-100	-11	-73	-73	-148	-74	-490	2228	-1035	-17945	52	-13450	-697	-7674	-723	-10803	-2521	-6208	-494	-10711	-2355	-6842	1638
0.527500	-39	39	85	-60	-131	-35	13	-13	-18	4	-70	-62	-96	-15	-26	-58	-103	33	-85	-32	-105	-23	-101	-70	-63	0	-99	-8	-69	-73	-147	-75	-634	2155	-927	-17723	115	-13393	-385	-7625	-862	-10864	-2199	-6242	-348	-10770	-2063	-6787	2142
0.528333	-22	43	88	-59	-113	-33	12	-14	-17	0	-72	-66	-97	-15	-28	-63	-98	35	-84	-34	-105	-22	-101	-72	-65	-4	-100	-12	-69	-68	-148	-75	-943	2082	-805	-17486	-143	-13326	-81	-7591	-299	-10921	-1884	-6261	-692	-10826	-1766	-6731	1483
0.529167	-24	41	89	-31	-108	-33	11	-12	-17	3	-72	-65	-96	-13	-29	-60	-98	35	-87	-31	-107	-22	-100	-70	-60	23	-102	-13	-76	-78	-146	-76	-1434	1996	-670	-17239	-1717	-13260	215	-7567	-285	-10962	-1579	-6269	-413	-10884	-1463	-6678	490
0.530000	-25	40	86	-62	-109	-34	9	-16	-21	5	-73	-63	-95	-17	-30	-58	-100	33	-99	-34	-107	-23	-102	-73	-64	-4	-101	-12	-70	-72	-148	-76	-1672	1906	-522	-16988	-3210	-13192	497	-7555	-1196	-10993	-1278	-6270	890	-10949	-1157	-6631	-239
0.530833	-26	40	86	-66	-113	-34	13	-15	-22	3	-74	-66	-98	-18	-31	-62	-104	29	-87	-36	-108	-25	-99	-73	-58	-3	-103	-13	-69	-74	-153	-80	-1425	1799	-363	-16735	-2682	-13129	764	-7550	693	-11014	-987	-6258	-207	-11017	-866	-6589	63
0.531667	-26	39	86	-62	-111	-40	6	-17	-19	4	-74	-67	-98	-19	-36	-63	-105	28	-87	-36	-111	-28	-105	-76	-63	-6	-104	-14	-76	-75	-152	-79	-1028	1687	-196	-16489	-2092	-13069	1008	-7554	1654	-11028	-718	-6250	-1569	-11088	-577	-6553	-51
0.532500	-24	38	76	-63	-112	-38	5	-17	-22	3	-74	-69	-96	-18	-33	-62	-99	32	-86	-33	-107	-23	-103	-58	-61	0	-99	-17	-74	-74	-150	-76	-738	1561	-10	-16243	-1918	-13014	1255	-7562	64	-11027	-445	-6209	-9	-11162	-298	-6525	-2146
0.533333	-24	41	91	-59	-111	-36	10	-13	-18	8	-69	-64	-94	-13	-26	-59	-100	35	-85	-31	-110	-25	-102	-70	-61	1	-98	-9	-73	-70	-146	-75	-654	1419	182	-16025	-1497	-12971	1469	-7588	1499	-11030	-199	-6175	-254	-11241	-33	-6506	-2289
0.534167	-24	43	89	-52	-107	-32	12	-16	-15	6	-72	-65	-96	-15	-33	-61	-99	35	-87	-32	-103	-19	-100	-73	-65	-1	-99	-12	-69	-69	-148	-77	-574	1261	383	-15821	-1209	-12934	1671	-7620	510	-11023	34	-6141	-557	-11325	213	-6495	-2171
0.535000	-24	43	88	-59	-109	-33	11	-17	-16	7	-72	-65	-79	-15	-27	-59	-95	36	-84	-38	-105	-24	-102	-74	-59	0	-99	-13	-73	-70	-148	-77	-194	1080	590	-15649	-819	-12912	1839	-7674	439	-11021	242	-6110	-486	-11409	438	-6498	-1771
0.535833	-22	44	89	-56	-115	-30	16	-16	-16	7	-75	-67	-93	-14	-28	-61	-98	37	-84	-31	-102	-19	-99	-73	-62	0	-99	-12	-75	-79	-148	-75	192	890	805	-15499	-432	-12896	1996	-7724	861	-11018	435	-6080	-1254	-11494	640	-6505	-1098
0.536667	-19	41	90	-60	-109	-32	13	-13	-17	5	-70	-65	-94	-14	-28	-59	-100	36	-102	-36	-103	-23	-100	-72	-62	1	-99	-11	-70	-69	-145	-76	297	671	1027	-15395	-300	-12890	2124	-7793	572	-11013	605	-6056	-1714	-11568	817	-6517	-229
0.537500	-18	41	89	-58	-104	-30	13	-15	-19	8	-74	-64	-95	-13	-28	-62	-98	37	-85	-31	-103	-27	-101	-70	-63	-10	-98	-23	-74	-68	-149	-73	212	445	1264	-15316	-68	-12889	2232	-7880	311	-11021	752	-6041	-225	-11647	969	-6534	-2494
0.538333	-24	43	89	-57	-109	-30	12	-13	-18	7	-69	-70	-94	-12	-58	-60	-97	38	-81	-30	-102	-21	-99	-68	-62	1	-97	-11	-68	-68	-146	-72	116	201	1507	-15278	228	-12894	2325	-7978	547	-11031	883	-6033	176	-11696	1105	-6550	-2546
0.539167	-25	43	91	-60	-110	-31	16	-15	-18	6	-68	-61	-93	-15	-27	-58	-98	41	-80	-29	-102	-21	-98	-69	-62	2	-100	-12	-66	-70	-147	-70	287	-59	1765	-15274	120	-12899	2392	-8091	-246	-11044	988	-6043	-458	-11739	1210	-6561	-1089
0.540000	-23	46	87	-56	-111	-30	15	-13	-17	7	-70	-64	-95	-11	-25	-59	-101	36	-99	-30	-104	-18	-98	-69	-63	1	-99	-11	-74	-68	-148	-75	422	-337	2025	-15307	223	-12910	2435	-8221	579	-11061	1071	-6059	-911	-11768	1290	-6574	-481
0.540833	-23	42	86	-58	-110	-30	12	-15	-16	7	-75	-58	-96	-14	-26	-57	-101	40	-83	-29	-104	-19	-96	-66	-63	0	-94	-11	-72	-51	-145	-72	329	-626	2303	-15367	488	-12911	2464	-8362	435	-11082	1130	-6087	-714	-11775	1350	-6577	572
0.541667	-25	45	87	-55	-107	-27	17	-10	-18	8	-67	-55	-97	-13	-24	-58	-125	39	-77	-28	-103	-18	-94	-66	-60	3	-94	-9	-70	-66	-145	-74	440	-914	2588	-15457	477	-12908	2488	-8525	735	-11094	1170	-6138	-564	-11762	1388	-6578	1212
0.542500	-25	42	88	-57	-112	-29	13	-14	-18	8	-70	-61	-96	-10	-24	-58	-103	38	-78	-30	-105	-18	-97	-60	-62	3	-95	-9	-73	-53	-146	-76	431	-1220	2877	-15570	470	-12905	2459	-8702	952	-11118	1184	-6180	-392	-11729	1405	-6566	1789
0.543333	-27	43	86	-59	-110	-30	12	-15	-19	9	-68	-62	-99	-43	-28	-60	-100	41	-82	-31	-107	-18	-95	-68	-64	3	-96	-10	-73	-68	-149	-75	308	-1541	3175	-15698	328	-12883	2430	-8886	174	-11134	1179	-6244	474	-11675	1403	-6544	2267
0.544167	-26	42	88	-59	-112	-30	11	-13	-19	7	-68	-59	-97	-12	-26	-57	-100	39	-79	-33	-104	-19	-99	-64	-64	5	-94	-9	-75	-66	-146	-75	325	-1860	3480	-15837	144	-12862	2383	-9095	1107	-11142	1148	-6312	201	-11595	1389	-6509	3340
0.545000	-25	44	88	-58	-109	-29	13	-10	-19	11	-46	-62	-95	-14	-31	-56	-100	41	-79	-30	-107	-18	-96	-67	-60	2	-96	-11	-74	-67	-147	-74	509	-2189	3780	-15975	383	-12830	2326	-9312	2974	-11139	1098	-6391	-1611	-11497	1356	-6469	4555
0.545833	-22	56	90	-59	-109	-47	16	-10	-15	10	-69	-62	-93	-9	-23	-55	-99	41	-78	-30	-105	-19	-97	-64	-60	5	-95	-10	-72	-66	-146	-90	488	-2525	4081	-16112	425	-12778	2248	-9546	377	-11120	1029	-6473	-36	-11380	1313	-6418	2797
0.546667	-26	45	91	-58	-105	-28	17	-9	-14	10	-67	-62	-96	-10	-26	-66	-99	41	-79	-36	-105	-19	-96	-64	-62	5	-98	-9	-74	-68	-145	-72	377	-2865	4368	-16238	304	-12717	2160	-9792	1718	-11093	942	-6559	-408	-11251	1257	-6364	2102
0.547500	-24	44	90	-59	-109	-29	13	-10	-18	8	-67	-61	-96	-9	-24	-55	-102	43	-81	-26	-107	-21	-97	-67	-62	3	-96	-9	-75	-67	-144	-74	441	-3214	4646	-16355	441	-12651	2054	-10049	344	-11041	835	-6647	-550	-11115	1188	-6308	1165
0.548333	-27	43	86	-57	-109	-44	12	-11	-23	8	-70	-64	-98	-13	-25	-55	-103	35	-84	-30	-109	-23	-97	-68	-66	-1	-96	-15	-78	-66	-147	-77	374	-3572	4919	-16449	492	-12569	1937	-10315	-225	-10976	705	-6735	-759	-10953	1108	-6252	291
0.549167	-26	39	84	-63	-116	-34	12	-14	-22	5	-72	-64	-102	-13	-27	-59	-104	35	-83	-33	-111	-22	-96	-68	-64	2	-97	-13	-59	-69	-147	-75	480	-3926	5143	-16526	509	-12478	1812	-10584	-477	-10884	572	-6820	-1545	-10787	1021	-6193	-221
0.550000	-28	40	86	-58	-111	-33	12	-14	-21	6	-72	-63	-97	-15	-26	-56	-102	35	-83	-33	-111	-22	-98	-68	-67	1	-101	-15	-77	-70	-147	-78	560	-4289	5354	-16573	545	-12381	1676	-10856	-617	-10807	420	-6905	-3123	-10623	921	-6138	213
0.550833	-30	20	84	-62	-113	-34	12	-13	-22	4	-70	-67	-101	-14	-29	-61	-105	33	-86	-35	-111	-24	-99	-66	-65	1	-114	-14	-76	-72	-146	-78	688	-4659	5533	-16596	484	-12276	1532	-11126	-1729	-10652	261	-6983	-1841	-10456	816	-6088	-2227
0.551667	-27	39	85	-61	-110	-32	11	-13	-23	4	-74	-64	-102	-1	-27	-53	-103	34	-87	-32	-108	-25	-100	-70	-67	-3	-104	-14	-75	-69	-148	-79	799	-5027	5687	-16587	445	-12167	1388	-11395	-1370	-10506	95	-7050	-512	-10293	699	-6046	-3636
0.552500	-25	39	88	-30	-112	-33	12	-13	-22	4	-70	-62	-97	-12	-25	-61	-102	32	-83	-32	-107	-21	-103	-68	-65	1	-97	-13	-76	-68	-147	-75	935	-5395	5806	-16560	387	-12052	1231	-11652	-2161	-10346	-68	-7124	-935	-10129	580	-6018	-2584
0.553333	-24	41	90	-57	-110	-32	15	-12	-18	6	-66	-61	-97	30	-25	-57	-98	37	-81	-30	-105	-21	-98	-72	-63	1	-98	-13	-72	-69	-146	-74	1309	-5763	5890	-16509	452	-11938	1072	-11908	-1557	-10181	-240	-7194	-1580	-9978	452	-5998	-1935
0.554167	-25	41	88	-58	-105	-29	15	-14	-17	5	-67	-63	-95	-11	-30	-61	-95	34	-83	-33	-104	-21	-115	-70	-60	2	-98	-13	-72	-70	-149	-77	1654	-6129	5942	-16444	413	-11822	914	-12147	-1710	-10004	-406	-7260	-1269	-9831	316	-5989	-870
0.555000	-24	41	88	-57	-108	-32	10	-16	-16	4	-70	-64	-91	-16	-27	-60	-102	35	-82	-31	-105	-26	-99	-72	-63	-3	-98	-13	-74	-68	-146	-76	1596	-6489	5971	-16363	253	-11711	759	-12372	-1905	-9824	-564	-7326	-1012	-9692	178	-5999	-383
0.555833	-22	41	89	-56	-107	-32	11	-13	-15	6	-70	-63	-96	-18	-28	-60	-99	35	-83	-30	-107	-21	-98	-72	-58	0	-99	-15	-74	-70	-149	-81	1320	-6838	5967	-16285	104	-11601	612	-12577	-1869	-9645	-725	-7393	-1018	-9563	37	-6025	-508
0.556667	-24	40	88	-62	-111	-36	10	-17	-21	2	-73	-67	-94	-18	-27	-61	-101	30	-87	-35	-110	-25	-103	-72	-63	-3	-102	-18	-78	-74	-150	-78	1177	-7177	5943	-16205	141	-11501	467	-12761	-2863	-9474	-878	-7463	-506	-9445	-103	-6063	-694
0.557500	-27	36	85	-62	-109	-36	7	-21	-19	2	-78	-70	-99	-19	-32	-62	-104	42	-85	-34	-107	-33	-102	-72	-63	-1	-101	-17	-76	-74	-149	-78	986	-7490	5919	-16130	482	-11396	340	-12918	-3139	-9297	-1008	-7537	96	-9330	-243	-6116	-251
0.558333	-23	39	86	-60	-109	-35	2	-19	-15	5	-74	-63	-96	-15	-26	-61	-99	36	-88	-35	-109	-24	-101	-70	-62	-3	-99	-24	-76	-72	-148	-81	874	-7778	5890	-16074	552	-11305	216	-13055	-700	-9145	-1125	-7612	-1773	-9237	-375	-6180	945
0.559167	-23	40	87	-59	-109	-33	10	-16	-17	3	-73	-67	-96	-17	-28	-62	-102	34	-85	-31	-103	-19	-100	-70	-61	-3	-100	-15	-74	-69	-148	-78	897	-8040	5862	-16039	722	-11212	118	-13167	-3205	-8998	-1234	-7698	1	-9143	-499	-6268	-689
0.560000	-28	40	87	-61	-127	-33	18	-15	-19	6	-73	-66	-96	-15	-27	-61	-99	33	-85	-33	-107	-19	-101	-68	-62	0	-99	-13	-73	-67	-151	-75	758	-8278	5844	-16030	899	-11126	28	-13254	-2098	-8861	-1327	-7797	618	-9058	-618	-6363	-1373
0.560833	-23	39	90	-60	-110	-33	13	-18	-17	4	-75	-66	-95	-14	-30	-59	-96	36	-94	-29	-104	-19	-98	-69	-60	5	-101	-14	-69	-68	-147	-76	633	-8481	5839	-16049	757	-11058	-39	-13317	-2470	-8741	-1405	-7910	525	-8981	-728	-6477	-1214
0.561667	-22	42	87	-56	-105	-15	15	-14	-14	7	-69	-59	-94	-15	-26	-57	-98	38	-84	-31	-103	-18	-99	-67	-63	0	-98	-12	-73	-93	-145	-75	579	-8652	5851	-16126	680	-10986	-91	-13360	-2210	-8638	-1471	-8036	699	-8913	-827	-6605	-876
0.562500	-25	44	89	-57	-109	-31	12	-13	-21	2	-75	-65	-96	-16	-31	-59	-94	37	-86	-23	-108	-21	-101	-69	-64	-3	-101	-14	-75	-69	-149	-77	619	-8789	5888	-16189	643	-10926	-127	-13386	-1846	-8555	-1529	-8187	1039	-8855	-918	-6770	-219
0.563333	-21	37	88	-51	-109	-31	11	-13	-21	4	-70	-66	-94	-16	-29	-60	-103	34	-87	-32	-103	-22	-100	-69	-64	0	-104	-12	-70	-69	-148	-78	321	-8896	5950	-16304	724	-10872	-142	-13393	-647	-8486	-1571	-8348	-729	-8807	-999	-6927	1503
0.564167	-25	46	89	-59	-102	-32	12	-16	-18	5	-74	-56	-95	-1	-30	-58	-95	37	-87	-31	-104	-19	-101	-67	-64	-1	-99	-15	-72	-69	-150	-75	145	-8965	6037	-16450	646	-10817	-139	-13383	-783	-8441	-1607	-8512	95	-8761	-1065	-7117	672
0.565000	-27	40	57	-57	-111	-34	10	-16	-34	4	-75	-65	-96	-17	-32	-61	-102	33	-87	-33	-104	-24	-102	-72	-63	-1	-100	-13	-78	-73	-156	-79	115	-9031	6143	-16616	561	-10784	-128	-13365	677	-8409	-1632	-8747	1701	-8730	-1127	-7335	-771
0.565833	-24	41	85	-60	-113	-38	7	-16	-21	2	-75	-69	-100	-18	-31	-60	-102	34	-84	-29	-107	-32	-99	-75	-62	-1	-99	-15	-73	-68	-147	-76	32	-9029	6270	-16799	588	-10745	-99	-13338	671	-8395	-1657	-8983	1682	-8699	-1173	-7575	536
0.566667	-25	42	88	-70	-98	-33	13	-14	-8	4	-72	-66	-97	-17	-27	-59	-97	36	-84	-30	-103	-22	-98	-70	-58	0	-101	-14	-72	-81	-145	-75	-13	-9026	6403	-16991	475	-10715	-62	-13301	1465	-8402	-1681	-9244	747	-8681	-1227	-7849	1229
0.567500	-22	42	88	-60	-111	-32	9	-14	-15	5	-73	-64	-95	-15	-29	-58	-99	36	-85	-31	-107	-22	-99	-69	-62	1	-96	-12	-69	-66	-146	-72	-193	-9009	6546	-17186	527	-10694	-22	-13270	1612	-8420	-1705	-9535	657	-8672	-1266	-8156	1730
0.568333	-12	44	90	-58	-107	-31	13	-12	-15	4	-72	-63	-97	-13	-32	-55	-103	36	-83	-29	-104	-17	-87	-68	-66	1	-96	-12	-73	-68	-145	-76	-271	-8981	6694	-17374	348	-10678	18	-13244	1661	-8455	-1736	-9849	992	-8676	-1314	-8505	1944
0.569167	-24	46	87	-61	-111	-32	10	-15	-21	34	-70	-64	-98	-14	-28	-58	-121	35	-82	-31	-105	-22	-99	-70	-61	0	-98	-10	-73	-68	-147	-74	45	-8946	6833	-17552	193	-10674	52	-13218	2252	-8500	-1773	-10193	1276	-8691	-1351	-8887	1921
0.570000	-28	44	87	-62	-111	-30	12	-13	-21	3	-70	-66	-99	-16	-31	-60	-100	35	-83	-31	-105	-23	-100	-72	-65	-3	-99	-13	-75	-69	-149	-73	205	-8908	6959	-17705	411	-10669	82	-13204	1888	-8553	-1820	-10569	1963	-8716	-1392	-9319	2161
0.570833	-27	42	86	-60	-110	-34	9	-14	-19	2	-74	-64	-95	-11	-29	-60	-101	34	-64	-33	-107	-22	-100	-70	-63	-1	-99	-11	-75	-70	-147	-75	103	-8872	7066	-17833	325	-10679	101	-13203	1249	-8616	-1875	-10968	2983	-8755	-1431	-9799	3283
0.571667	-24	44	88	-62	-109	-39	15	-14	-15	3	-74	-65	-97	-16	-27	-58	-100	34	-82	-32	-103	-22	-98	-68	-63	-6	-100	-16	-74	-67	-151	-75	94	-8839	7152	-17923	229	-10689	115	-13215	3573	-8681	-1947	-11407	855	-8800	-1475	-10333	5644
0.572500	-27	43	87	-59	-111	-31	15	-12	-15	7	-72	-63	-86	-14	-27	-55	-101	34	-85	-32	-101	-22	-98	-67	-62	1	-97	-10	-70	-68	-142	-73	53	-8814	7210	-17978	316	-10707	104	-13242	1965	-8742	-2030	-11862	1491	-8864	-1515	-10909	4822
0.573333	-22	47	91	-58	-105	-28	13	-10	-17	6	-68	-63	-94	-9	-26	-59	-94	34	-84	-30	-101	-22	-98	-69	-61	-1	-103	-11	-72	-69	-146	-74	-99	-8794	7241	-17990	84	-10739	77	-13292	2001	-8812	-2126	-12353	3036	-8946	-1558	-11546	3096
0.574167	-23	41	84	-60	-112	-33	9	-14	-17	3	-73	-64	-95	-15	-27	-59	-101	33	-86	-32	-103	-23	-99	-69	-60	2	-98	-11	-74	-65	-144	-73	103	-8781	7229	-17963	91	-10778	36	-13362	1660	-8864	-2231	-12856	3486	-9037	-1594	-12225	2394
0.575000	-30	36	89	-59	-108	-33	13	-16	-21	4	-72	-63	-92	-14	-26	-59	-102	33	-84	-29	-104	-21	-99	-60	-64	-5	-93	-9	-69	-68	-145	-75	209	-8774	7218	-17893	178	-10828	-18	-13455	966	-8925	-2353	-13391	2785	-9141	-1625	-12961	1593
0.575833	-24	44	89	-52	-108	-32	18	-12	-14	11	-73	-61	-92	-12	-26	-61	-101	8	-80	-31	-97	-22	-98	-67	-61	0	-99	-12	-70	-67	-143	-76	115	-8770	7170	-17795	97	-10891	-93	-13572	540	-8971	-2481	-13952	2418	-9248	-1652	-13745	1246
0.576667	-24	42	113	-57	-111	-34	10	-14	-25	5	-70	-64	-95	-14	-26	-58	-102	32	-82	-30	-105	-24	-101	-70	-61	-1	-99	-10	-73	-91	-146	-74	605	-8763	7101	-17658	302	-10966	-176	-13719	898	-9020	-2615	-14532	784	-9395	-1661	-14569	2351
0.577500	-27	42	89	-58	-111	-33	13	-14	-15	4	-72	-64	-100	-11	-29	-59	-100	36	-83	-33	-105	-22	-101	-69	-61	1	-100	-14	-75	-69	-147	-75	1502	-8755	7016	-17498	259	-11056	-267	-13888	-438	-9061	-2759	-15131	1276	-9543	-1659	-15429	2061
0.578333	-25	41	89	-62	-109	-36	11	-15	-18	7	-73	-64	-95	-12	-25	-60	-102	35	-83	-39	-105	-23	-100	-69	-62	1	-99	-10	-75	-69	-146	-76	1557	-8740	6926	-17311	-38	-11160	-361	-14093	-374	-9107	-2893	-15743	2502	-9700	-1636	-16322	213
0.579167	-23	45	88	-59	-108	-32	13	-13	-19	7	-70	-80	-98	-14	-28	-60	-100	34	-81	-31	-107	-24	-97	-66	-61	1	-97	-12	-75	-72	-145	-73	1294	-8708	6818	-17113	-88	-11277	-438	-14304	-1004	-9145	-3033	-16370	1963	-9873	-1594	-17248	1573
0.580000	-21	43	88	-80	-110	-32	13	-13	-16	6	-69	-60	-96	-10	-26	-56	-98	34	-80	-32	-104	-22	-96	-65	-70	3	-96	-10	-72	-55	-143	-75	986	-8662	6752	-16910	45	-11413	-525	-14581	-910	-9191	-3160	-17011	652	-10058	-1532	-18185	2672
0.580833	-22	43	88	-57	-107	-32	15	-13	-17	7	-73	-68	-95	-13	-27	-59	-114	38	-81	-31	-102	-21	-98	-68	-64	-1	-98	-12	-73	-73	-147	-77	666	-8600	6675	-16707	137	-11564	-593	-14864	-469	-9246	-3280	-17659	329	-10263	-1441	-19133	3428
0.581667	-25	45	91	-45	-105	-31	12	-14	-15	7	-72	-62	-94	-14	-27	-59	-99	36	-85	-34	-102	-23	-100	-67	-63	0	-97	-3	-75	-78	-148	-77	430	-8517	6612	-16508	90	-11734	-638	-15182	-770	-9307	-3386	-18306	434	-10479	-1331	-20081	3968
0.582500	-26	40	88	-60	-111	-36	10	-17	-24	3	-75	-62	-100	-18	-28	-62	-101	34	-84	-32	-110	-24	-100	-69	-64	-4	-99	-14	-76	-72	-148	-77	192	-8402	6566	-16324	26	-11928	-653	-15545	-492	-9381	-3476	-18945	360	-10707	-1189	-21011	3849
0.583333	-28	44	86	-55	-113	-35	9	-14	-19	6	-74	-64	-100	-14	-28	-62	-104	34	-86	-36	-108	-24	-101	-66	-64	-3	-100	-15	-74	-73	-148	-79	293	-8267	6535	-16146	-35	-12122	-642	-15876	-675	-9465	-3543	-19565	713	-10950	-1022	-21922	3646
0.584167	-19	41	87	-61	-111	-19	11	-15	-17	6	-73	-65	-98	-15	-26	-61	-101	37	-85	-32	-105	-22	-99	-68	-66	-4	-99	-13	-75	-72	-147	-76	676	-8096	6530	-15989	-59	-12333	-589	-16247	-1686	-9568	-3587	-20161	1583	-11213	-833	-22807	3415
0.585000	-25	42	88	-61	-113	-32	11	-14	-17	6	-70	-63	-98	-13	-28	-61	-102	35	-85	-30	-105	5	-99	-70	-63	0	-98	-12	-94	-68	-153	-79	731	-7906	6541	-15860	-145	-12578	-498	-16630	567	-9680	-3606	-20734	-542	-11497	-615	-23648	4312
0.585833	-23	42	92	-59	-109	-33	10	-16	-18	6	-69	-61	-96	-19	-27	-60	-98	38	-86	-40	-105	-22	-102	-69	-64	-3	-98	-12	-74	-70	-150	-75	636	-7681	6565	-15749	-130	-12825	-358	-17020	-103	-9805	-3592	-21267	-1160	-11794	-375	-24438	3482
0.586667	-28	36	91	-59	-112	-33	12	-12	-19	7	-72	-61	-96	-11	-24	-61	-102	39	-81	-30	-107	-19	-102	-72	-63	11	-98	-12	-74	-46	-152	-76	539	-7442	6595	-15662	-86	-13088	-177	-17408	-1027	-9971	-3570	-21760	-109	-12117	-129	-25174	1179
0.587500	-24	41	90	-57	-110	-33	9	-11	-21	9	-73	-64	-97	-12	-19	-58	-100	36	-83	-29	-104	-23	-101	-68	-63	0	-98	-12	-72	-68	-146	-74	344	-7176	6632	-15600	-165	-13367	47	-17801	-268	-10149	-3509	-22201	-316	-12457	139	-25844	536
0.588333	-24	42	94	-56	-108	-31	12	-12	-17	4	-69	-62	-95	-12	-28	-56	-105	36	-84	-30	-105	-21	-94	-68	-62	-1	-97	-12	-74	-69	-149	-74	-74	-6894	6670	-15562	-142	-13659	325	-18177	-944	-10353	-3422	-22589	-603	-12819	416	-26445	-671
0.589167	-25	40	92	-60	-108	-32	13	-14	-16	9	-51	-66	-97	-13	-27	-57	-101	37	-83	-32	-104	-23	-101	-70	-62	0	-97	-13	-72	-67	-147	-74	-376	-6589	6703	-15556	-141	-13966	641	-18542	-979	-10621	-3317	-22919	-197	-13204	698	-26975	-1448
0.590000	-31	42	92	-58	-107	-33	12	-14	-18	4	-75	-68	-99	-17	-30	-60	-103	34	-88	-32	-108	-26	-103	-73	-65	-3	-101	-17	-79	-86	-150	-76	-565	-6274	6724	-15570	-236	-14289	993	-18886	-331	-10845	-3185	-23183	-1134	-13624	975	-27426	-1140
0.590833	-32	35	88	-61	-115	-36	6	-17	-22	1	-70	-65	-100	-26	-31	-61	-105	27	-85	-34	-109	-27	-103	-73	-65	-1	-98	-15	-75	-72	-151	-74	-635	-5946	6728	-15613	-268	-14624	1400	-19200	-747	-11142	-3023	-23382	-1747	-14052	1253	-27786	-1418
0.591667	-26	39	90	-59	-115	-35	9	-16	-18	4	-74	-66	-97	-15	-27	-57	-101	35	-85	-32	-109	-26	-102	-70	-63	-3	-104	-25	-77	-72	-147	-75	-639	-5608	6736	-15681	-298	-14965	1818	-19487	-627	-11483	-2842	-23516	-528	-14506	1517	-28065	-4638
0.592500	-26	39	90	-57	-113	-31	11	-12	-18	9	-69	-53	-107	-15	-26	-56	-100	36	-84	-29	-108	-22	-99	-69	-61	1	-98	-13	-74	-67	-145	-70	-651	-5267	6725	-15787	-382	-15317	2274	-19738	-758	-11863	-2640	-23585	-332	-14976	1765	-28257	-4951
0.593333	-21	42	93	-57	-109	-30	13	-12	-21	6	-69	-62	-97	-13	-27	-56	-101	36	-82	-38	-102	-21	-98	-72	-64	2	-97	-13	-72	-66	-147	-73	-778	-4925	6684	-15911	-408	-15708	2746	-19962	-1006	-12297	-2430	-23588	-1513	-15467	1988	-28374	-4510
0.594167	-24	42	92	-59	-110	-24	17	-10	-16	7	-68	-79	-92	-10	-27	-55	-101	36	-84	-31	-102	-21	-98	-69	-61	1	-98	-12	-70	-80	-144	-74	-946	-4580	6631	-16069	-407	-16098	3228	-20149	-578	-12774	-2201	-23550	-2060	-15971	2180	-28407	-4472
0.595000	-22	42	90	-57	-104	-32	16	-14	-15	6	-67	-60	-94	-12	-27	-53	-99	36	-80	-29	-104	-26	-96	-67	-66	1	-97	-9	-69	-65	-144	-72	-1035	-4237	6563	-16258	-487	-16503	3712	-20304	-779	-13302	-1970	-23458	-2162	-16488	2342	-28371	-4193
0.595833	-25	40	92	-55	-108	-30	19	-11	-19	7	-66	-56	-93	-13	-31	-56	-102	68	-81	-28	-101	-21	-96	-68	-62	3	-97	-11	-72	-66	-145	-75	-1166	-3903	6476	-16475	-557	-16922	4183	-20424	-508	-13896	-1734	-23327	-2550	-17001	2457	-28257	-4376
0.596667	-25	68	90	-56	-105	-30	12	-14	-18	7	-67	-61	-93	-11	-27	-56	-100	36	-81	-28	-100	-22	-98	-61	-64	1	-98	-9	-83	-65	-144	-73	-1127	-3569	6376	-16712	-538	-17342	4632	-20518	-645	-14504	-1500	-23156	-2705	-17535	2533	-28090	-4508
0.597500	-26	43	91	-58	-110	-31	18	-13	-17	7	-91	-62	-96	-16	-29	-58	-97	36	-84	-30	-105	-23	-99	-68	-62	2	-96	-10	-67	-69	-144	-73	-1176	-3246	6260	-16971	-631	-17778	5047	-20582	-1574	-15174	-1282	-22959	-1906	-18058	2560	-27853	-4477
0.598333	-27	43	90	-59	-110	-33	9	-15	-17	5	-70	-63	-96	-15	-30	-60	-101	36	-84	-31	-107	-23	-109	-70	-63	0	-101	-14	-75	-70	-146	-74	-1374	-2928	6129	-17250	-725	-18209	5410	-20623	81	-15877	-1081	-22750	-3148	-18564	2531	-27567	-3208
0.599167	-26	41	87	-60	-110	-33	-11	-14	-14	3	-72	-65	-48	-17	-30	-57	-100	37	-85	-32	-107	-22	-98	-66	-61	2	-98	-12	-75	-68	-146	-73	-1178	-2594	5988	-17529	-669	-18628	5718	-20641	834	-16605	-901	-22532	-4450	-19058	2450	-27235	-2706
0.600000	-22	44	91	-60	-109	-32	12	-14	-14	9	-68	-61	-95	-13	-28	-55	-99	36	-84	-31	-107	-23	-98	-66	-61	7	-99	-11	-67	-66	-145	-70	-1039	-2316	5846	-17814	-775	-19043	5951	-20645	-1032	-17348	-755	-22310	-2900	-19529	2308	-26873	-4760
0.600833	-23	43	90	-59	-105	-29	15	-13	-15	10	-70	-61	-96	-15	-24	-55	-97	36	-84	-31	-102	-17	-96	-65	-61	1	-99	-11	-72	-70	-145	-68	-1116	-2029	5694	-18098	-687	-19434	6103	-20637	166	-18097	-643	-22090	-3133	-19971	2104	-26480	-4690
0.601667	-8	45	91	-58	-108	-30	16	-11	-17	10	-68	-58	-95	-12	-22	-55	-96	38	-82	-31	-104	-19	-95	-66	-60	1	-97	-8	-68	-69	-146	-73	-1134	-1758	5530	-18359	-522	-19807	6155	-20626	-624	-18832	-586	-21887	-3057	-20382	1835	-26075	-4647
0.602500	-24	49	89	-59	-108	-29	15	-13	-16	5	-70	-63	-95	-13	-29	-56	-99	36	-84	-30	-103	-17	-97	-65	-63	1	-100	-13	-75	-70	-146	-76	-1165	-1498	5358	-18612	-583	-20146	6102	-20609	-602	-19539	-584	-21704	-2576	-20754	1506	-25659	-3842
0.603333	-29	40	88	-60	-110	-32	15	-14	-18	6	-68	-62	-94	-15	-28	-58	-101	39	-86	-33	-92	-23	-97	-67	-63	0	-98	-12	-75	-72	-146	-76	-1299	-1252	5187	-18837	-626	-20453	5946	-20590	-83	-20199	-645	-21526	-3240	-21086	1118	-25234	-2127
0.604167	-22	42	89	-60	-110	-21	13	-9	-22	7	-72	-61	-94	-14	-29	-58	-98	39	-83	-29	-107	-21	-99	-67	-63	0	-99	-11	-74	-70	-149	-75	-1116	-1013	5020	-19027	-505	-20712	5675	-20568	-16	-20796	-771	-21370	-3584	-21369	667	-24808	-323
0.605000	-29	42	87	-58	-110	-31	13	-13	-19	6	-70	-62	-94	-15	-29	-58	-102	36	-85	-30	-103	-21	-117	-66	-62	1	-98	-11	-67	-68	-147	-75	-955	-793	4835	-19185	-415	-20927	5297	-20548	94	-21319	-968	-21227	-1356	-21599	155	-24394	-2199
0.605833	-26	42	89	-58	-109	-32	13	-16	-19	5	-73	-62	-114	-13	-26	-57	-101	39	-81	-30	-107	-19	-97	-68	-66	2	-100	-13	-74	-70	-146	-75	-1203	-589	4659	-19304	-538	-21091	4813	-20526	205	-21762	-1248	-21107	-428	-21781	-406	-23986	-2120
0.606667	-29	44	89	-60	-113	-43	11	-15	-19	5	-72	-67	-99	-16	-30	-58	-102	37	-87	-35	-108	-38	-101	-69	-67	-4	-96	-15	-75	-73	-152	-79	-1256	-400	4479	-19380	-518	-21209	4212	-20512	80	-22100	-1605	-20987	-1406	-21913	-1023	-23595	-753
0.607500	-26	39	87	-61	-112	-34	8	-38	-22	3	-76	-110	-99	-15	-28	-59	-103	37	-90	-32	-105	-21	-100	-72	-63	-3	-100	-13	-72	-70	-139	-79	-1213	-220	4309	-19414	-432	-21272	3525	-20489	1019	-22334	-2037	-20874	-1993	-21988	-1665	-23221	-404
0.608333	-24	38	87	-59	-110	-33	10	-14	-16	4	-73	-66	-97	-15	-29	-59	-115	36	-102	-35	-105	-22	-97	-70	-63	0	-100	-15	-72	-70	-151	-77	-1056	-55	4137	-19411	-440	-21286	2761	-20466	701	-22460	-2544	-20765	-1593	-22012	-2349	-22868	346
0.609167	-24	41	88	-59	-104	-29	11	-17	23	3	-73	-85	-96	-14	-29	-61	-101	36	-85	-33	-107	-22	-100	-72	-64	-1	-100	-13	-75	-72	-148	-76	-838	121	3976	-19373	-233	-21263	1924	-20439	1198	-22480	-3123	-20651	-1386	-21988	-3065	-22531	544
0.610000	-25	30	85	-60	-108	-33	11	-17	-21	3	-72	-67	-98	-15	-31	-61	-103	36	-86	-34	-105	-23	-100	-74	-62	-1	-121	-15	-76	-73	-154	-80	-1135	230	3823	-19313	0	-21200	1042	-20399	1204	-22397	-3767	-20525	-1274	-21924	-3806	-22227	551
0.610833	-24	37	86	-60	-113	-36	7	-17	-18	2	-76	-70	-97	-11	-34	-61	-103	37	-87	-33	-108	-25	-103	-70	-64	-3	-102	-15	-74	-73	-152	-79	-1328	357	3684	-19224	62	-21113	124	-20350	459	-22217	-4471	-20375	-277	-21816	-4546	-21917	520
0.611667	-21	38	85	-61	-113	-35	6	-19	-19	7	-77	-67	-99	-18	-33	-62	-100	37	-86	-33	-109	-25	-101	-78	-64	-5	-100	-11	-74	-73	-151	-78	-1230	469	3555	-19122	21	-20999	-794	-20282	1211	-21950	-5230	-20201	-456	-21675	-5298	-21623	1062
0.612500	-25	40	86	-62	-109	-36	-5	-15	-19	7	-103	-69	-95	-22	-28	-58	-97	38	-84	-32	-107	-24	-101	-67	-62	-1	-103	-12	-72	-68	-147	-96	-1029	572	3448	-19007	271	-20879	-1706	-20199	3280	-21613	-6018	-20001	-2351	-21503	-6033	-21368	1327
0.613333	-23	42	88	-58	-109	-33	12	-15	-15	7	-74	-68	-94	-12	-28	-56	-96	46	-83	-32	-105	-21	-113	-67	-63	0	-98	-15	-78	-70	-147	-75	-730	666	3359	-18898	512	-20759	-2594	-20100	1001	-21230	-6833	-19766	-231	-21312	-6766	-21116	-1577
0.614167	-25	38	79	-62	-110	-34	7	-15	-17	6	-74	-67	-96	-11	-28	-58	-102	37	-87	-32	-107	-23	-99	-69	-63	0	-100	-12	-70	-72	-147	-77	-882	746	3282	-18773	490	-20648	-3439	-19980	2432	-20796	-7664	-19491	248	-21102	-7481	-20869	-2640
0.615000	-26	39	86	-60	-112	-33	8	-14	-19	5	-77	-67	-99	-15	-29	-60	-100	34	-87	-28	-110	-25	-100	-72	-65	0	-102	-17	-77	-74	-148	-79	-855	827	3228	-18708	652	-20554	-4232	-19848	1774	-20346	-8499	-19188	314	-20889	-8177	-20636	-3443
0.615833	-30	37	84	-62	-110	-36	8	-18	-22	4	-78	-66	-95	-13	-30	-59	-102	33	-86	-36	-105	-24	-100	-70	-65	-4	-99	-14	-74	-70	-148	-76	-369	900	3192	-18637	656	-20476	-4944	-19728	1644	-19889	-9322	-18839	605	-20663	-8836	-20403	-3753
0.616667	-27	12	85	-62	-108	-36	11	-15	-19	5	-74	-69	-97	-13	-29	-60	-101	36	-85	-34	-110	-24	-86	-70	-64	-3	-99	-1	-76	-74	-147	-77	28	971	3174	-18600	563	-20422	-5584	-19526	1457	-19441	-10115	-18460	757	-20437	-9463	-20176	-3355
0.617500	-25	37	85	-62	-111	-40	11	-21	-16	5	-75	-59	-99	-13	-30	-59	-100	34	-88	-39	-105	-24	-100	-72	-61	-1	-103	-12	-74	-73	-145	-76	316	1040	3165	-18593	830	-20390	-6137	-19341	1574	-19015	-10863	-18054	-200	-20218	-10047	-19949	-2075
0.618333	-24	39	87	-59	-109	-33	12	-16	-19	2	-75	-65	-97	-13	-29	-58	-102	36	-88	-34	-107	-23	-101	-73	-63	-6	-101	-12	-75	-73	-147	-76	589	1109	3175	-18616	1048	-20383	-6601	-19153	537	-18619	-11555	-17627	1402	-20009	-10588	-19726	-3897
0.619167	-26	37	85	-63	-105	-32	10	-12	-22	5	-72	-65	-97	-13	-28	-60	-105	33	-86	-32	-103	-22	-97	-70	-64	-1	-99	-12	-74	-70	-146	-73	514	1156	3189	-18668	983	-20395	-6973	-18957	683	-18267	-12170	-17178	2568	-19804	-11086	-19498	-4834
0.620000	-27	41	88	-58	-107	-32	15	-14	-22	5	-72	-63	-94	-13	-26	-61	-100	36	-82	-34	-86	-21	-86	-70	-63	-4	-96	-12	-74	-68	-149	-76	369	1253	3209	-18754	1045	-20409	-7260	-18764	-172	-17964	-12711	-16729	2152	-19610	-11538	-19269	-3565
0.620833	-27	40	87	-57	-108	-33	13	-12	-16	5	-74	-62	-96	8	-26	-62	-101	35	-85	-34	-105	-21	-100	-69	-61	0	-99	-10	-73	-69	-149	-88	131	1327	3227	-18875	1092	-20450	-7461	-18578	47	-17699	-13160	-16274	1429	-19427	-11936	-19041	-3003
0.621667	-12	44	89	-57	-105	-30	13	-12	-16	4	-70	-62	-92	-15	-26	-57	-98	37	-82	1	-104	-22	-116	-74	-27	0	-98	-10	-74	-69	-145	-76	180	1408	3243	-19003	893	-20452	-7587	-18401	-547	-17478	-13514	-15836	1851	-19246	-12292	-18813	-1894
0.622500	-25	40	89	-58	-107	-29	11	-13	-17	1	-73	-65	-94	-17	-28	-62	-101	30	-84	-34	-105	-25	-99	-75	-62	-1	-99	-12	-76	-70	-156	-76	191	1449	3242	-19161	878	-20454	-7647	-18244	-941	-17293	-13762	-15415	2171	-19081	-12594	-18590	-912
0.623333	-27	39	87	-62	-112	-38	8	-21	-19	0	-74	-67	-99	-22	-32	-64	-113	33	-90	-26	-109	-23	-103	-76	-65	-6	-102	-17	-78	-74	-148	-79	366	1571	3230	-19325	960	-20433	-7646	-18111	-1043	-17139	-13899	-15024	1733	-18910	-12842	-18365	18
0.624167	-21	37	84	-63	-105	-41	4	-18	-23	0	-75	-69	-100	-18	-34	-63	-103	30	-87	-38	-104	-24	-101	-75	-64	0	-98	-16	-74	-83	-146	-78	514	1657	3202	-19488	1049	-20371	-7589	-17997	-2111	-16999	-13926	-14665	2427	-18729	-13038	-18144	897
0.625000	-24	41	86	-59	-112	-36	11	-16	-16	4	-72	-66	-98	-17	-29	-60	-101	33	-86	-40	-107	-27	-120	-73	-64	0	-99	-16	-72	-73	-149	-77	195	1735	3151	-19644	1045	-20266	-7492	-17917	-2369	-16868	-13839	-14344	2630	-18538	-13175	-17925	1973
0.625833	-27	40	85	-60	-110	-35	11	-17	-18	2	-103	-67	-96	-18	-34	-58	-101	33	-84	-34	-107	-26	-99	-74	-65	0	-100	-15	-76	-73	-151	-80	58	1812	3077	-19793	1119	-20079	-7354	-17861	71	-16733	-13647	-14063	-143	-18327	-13266	-17718	3479
0.626667	-26	37	85	-60	-110	-38	7	-15	-19	3	-75	-67	-96	-16	-30	-62	-100	34	-86	-31	-107	-25	-102	-74	-48	-1	-99	-14	-74	-72	-148	-77	417	1880	2975	-19917	1131	-19893	-7192	-17841	-2197	-16582	-13345	-13830	824	-18090	-13288	-17515	1834
0.627500	-24	41	86	-60	-102	-35	10	-46	-19	2	-73	-64	-96	-16	-30	-59	-102	35	-82	-31	-103	-23	-100	-69	-62	0	-100	-13	-86	-73	-146	-78	382	1941	2846	-20011	1127	-19618	-6999	-17859	-914	-16404	-12952	-13658	971	-17841	-13262	-17330	994
0.628333	-25	42	85	-61	-104	-35	11	-16	-18	2	-73	-63	-95	-16	-33	-58	-98	33	-84	-32	-108	-25	-101	-69	-61	-1	-102	-12	-72	-70	-147	-77	171	1983	2688	-20078	1207	-19286	-6788	-17878	-1186	-16195	-12479	-13531	882	-17557	-13171	-17156	723
0.629167	-22	43	87	-58	-108	-35	11	-15	-18	-1	-74	-67	-96	-18	-31	-58	-99	34	-84	-32	-104	-25	-101	-69	-62	-1	-103	-16	-77	-73	-152	-79	-42	2009	2513	-20109	1225	-18901	-6563	-17992	-771	-15953	-11926	-13456	732	-17258	-13033	-17003	620
0.630000	-26	41	85	-63	-111	-36	12	-17	-19	4	-72	-67	-95	-16	-30	-59	-105	32	-84	-34	-107	-24	-101	-70	-63	-1	-101	-14	-74	-72	-151	-77	-190	2015	2303	-20098	1080	-18461	-6312	-18111	-276	-15668	-11311	-13424	610	-16929	-12824	-16870	157
0.630833	-25	42	84	-67	-110	-39	10	-19	-21	0	-76	-68	-99	-18	-31	-61	-102	32	-84	-32	-107	-24	-102	-69	-64	-1	-103	-17	-75	-73	-152	-78	-91	2000	2080	-20052	981	-17978	-6039	-18257	849	-15338	-10648	-13434	-1167	-16573	-12558	-16764	161
0.631667	-28	38	82	-65	-111	-36	10	-18	-18	1	-78	-69	-101	-15	-32	-62	-107	28	-92	-33	-110	-28	-105	-73	-66	-3	-108	-14	-76	-76	-150	-81	178	1963	1839	-19965	697	-17460	-5745	-18434	487	-14981	-9966	-13481	-545	-16208	-12227	-16679	-1937
0.632500	-28	39	81	-62	-113	-38	10	-15	-23	-3	-77	-65	-102	-16	-31	-58	-104	28	-86	-33	-105	-23	-102	-70	-64	-1	-105	-24	-74	-70	-146	-80	36	1932	1601	-19836	514	-16905	-5416	-18631	1222	-14584	-9218	-13559	568	-15824	-11857	-16619	-3996
0.633333	-27	38	84	-58	-108	-33	12	-13	-21	1	-73	-65	-97	-13	-29	-59	-103	33	-75	-30	-104	-23	-101	-69	-64	0	-100	-11	-72	-69	-149	-78	-225	1824	1349	-19687	509	-16340	-5065	-18855	558	-14161	-8485	-13664	372	-15444	-11427	-16594	-2714
0.634167	-27	41	70	-58	-108	-33	12	-19	-22	1	-72	-65	-96	-15	-28	-62	-102	35	-84	-31	-104	-23	-102	-72	-63	-3	-98	-10	-74	-92	-151	-79	-264	1725	1102	-19501	326	-15768	-4682	-19099	1186	-13732	-7758	-13791	-280	-15071	-10945	-16597	-1515
0.635000	-22	42	89	-59	-108	-34	13	-15	-15	5	-68	-64	-91	-14	-28	-59	-99	35	-83	-32	-98	-23	-101	-52	-62	-1	-101	-11	-70	-72	-150	-77	-268	1596	860	-19312	95	-15210	-4264	-19358	1595	-13301	-7052	-13925	35	-14710	-10419	-16630	-372
0.635833	-22	41	88	-59	-108	-38	11	-18	-15	3	-70	-64	-98	-16	-31	-58	-99	33	-83	-33	-102	-26	-102	-70	-63	0	-100	-12	-72	-73	-148	-77	-272	1460	635	-19106	15	-14710	-3820	-19631	1514	-12872	-6372	-14102	399	-14373	-9860	-16702	390
0.636667	-24	39	86	-59	-109	-35	9	-15	-16	5	-72	-64	-94	-15	-28	-61	-100	35	-80	-35	-85	-22	-100	-72	-63	0	-99	-10	-72	-68	-150	-79	-292	1307	416	-18899	-131	-14142	-3337	-19915	1450	-12456	-5734	-14260	-27	-14066	-9277	-16809	1035
0.637500	-22	41	85	-60	-109	-41	9	-16	-17	5	-74	-66	-97	-17	-29	-60	-101	35	-84	-33	-105	-25	-101	-70	-61	0	-100	-12	-69	-66	-149	-76	-336	1144	224	-18692	-284	-13653	-2828	-20209	735	-12069	-5147	-14451	175	-13795	-8673	-16945	1738
0.638333	-22	40	87	-62	-108	-35	12	-15	-19	5	-73	-64	-98	-46	-29	-58	-99	38	-88	-36	-105	-24	-99	-69	-61	1	-102	-13	-72	-69	-150	-77	-496	976	52	-18498	-501	-13201	-2271	-20504	-204	-11720	-4619	-14631	1210	-13566	-8064	-17115	2022
0.639167	-25	41	109	-58	-110	-16	11	-13	-25	3	-73	-62	-95	-14	-28	-58	-100	35	-84	-33	-107	-24	-99	-69	-62	1	-99	-12	-74	-69	-150	-76	-445	805	-95	-18325	-633	-12796	-1737	-20807	2121	-11408	-4150	-14818	-867	-13378	-7451	-17311	2282
0.640000	-24	41	87	-59	-107	-32	11	-15	-19	3	-73	-64	-98	-18	-30	-59	-102	23	-95	-32	-107	-23	-100	-69	-63	-1	-98	-14	-75	-74	-154	-78	-101	638	-216	-18178	-439	-12436	-1175	-21111	260	-11142	-3743	-15010	-243	-13240	-6857	-17542	1019
0.640833	-23	36	86	-60	-113	-38	22	-17	-19	2	-67	-65	-95	-16	-29	-57	-102	34	-84	-33	-104	-25	-99	-69	-61	2	-99	-9	-72	-67	-148	-83	-155	482	-310	-18056	-535	-12116	-603	-21405	112	-10916	-3400	-15200	408	-13136	-6280	-17785	836
0.641667	-21	38	89	-60	-108	-34	11	-16	-16	6	-72	-64	-95	-17	-27	-60	-93	36	-79	-32	-100	-22	-98	-69	-62	0	-98	-12	-73	-70	-148	-73	-128	334	-384	-17973	-644	-11846	-31	-21700	-145	-10741	-3134	-15399	333	-13084	-5742	-18049	2318
0.642500	-23	40	89	-62	-104	-33	12	-14	-15	9	-72	-63	-97	-16	-27	-59	-100	34	-83	-35	-107	-24	-100	-69	-65	-3	-100	-14	-74	-74	-149	-74	-151	197	-442	-17924	-948	-11616	521	-22000	-931	-10606	-2912	-15608	98	-13063	-5253	-18332	3887
0.643333	-28	41	84	-61	-111	-34	9	-17	-18	4	-75	-66	-97	-24	-36	-59	-102	34	-84	-34	-105	-25	-101	-72	-67	-3	-102	-15	-75	-73	-148	-75	-360	78	-489	-17907	-1145	-11415	1052	-22291	-1338	-10524	-2767	-15823	266	-13068	-4815	-18616	5497
0.644167	-27	41	85	-62	-126	-34	11	-13	-16	6	-73	-65	-96	-18	-28	-59	-102	35	-86	-36	-110	-24	-100	-69	-61	10	-100	-12	-75	-72	-147	-74	-414	-18	-523	-17926	-931	-11252	1554	-22566	-645	-10446	-2668	-16044	-1356	-13096	-4439	-18904	7617
0.645000	-26	42	88	-60	-111	-33	12	-16	-18	6	-75	-66	-96	-15	-28	-59	-129	35	-87	-35	-105	-19	-100	-70	-62	0	-103	-13	-73	-68	-148	-73	-291	-96	-550	-17975	-947	-11113	2018	-22835	-1818	-10409	-2624	-16277	-1205	-13141	-4131	-19181	7599
0.645833	-25	38	84	-59	-110	-34	13	-14	-23	6	-75	-75	-95	-17	-30	-59	-101	33	-88	-35	-104	-24	-100	-68	-63	-4	-99	-14	-69	-68	-148	-73	-212	-151	-585	-18057	-1069	-10994	2437	-23094	-1550	-10390	-2619	-16518	89	-13190	-3901	-19446	5495
0.646667	-25	42	86	-58	-108	-32	15	-15	-18	3	-73	-65	-97	-14	-27	-59	-100	34	-84	-41	-104	-23	-98	-68	-65	-1	-101	-12	-74	-69	-146	-73	-82	-187	-617	-18154	-1107	-10885	2811	-23344	-2131	-10380	-2656	-16775	-147	-13238	-3743	-19689	5999
0.647500	-23	39	85	-41	-109	-32	13	-15	-19	7	-73	-67	-95	-16	-27	-60	-102	32	-85	-35	-104	-24	-98	-69	-68	0	-99	-11	-70	-68	-143	-76	-126	-206	-666	-18278	-1098	-10788	3129	-23574	-2071	-10368	-2714	-17043	-913	-13283	-3668	-19902	6326
0.648333	-28	40	89	-60	-109	-34	11	-18	-21	5	-74	-70	-97	-16	-6	-60	-99	37	-88	-36	-109	-28	-102	-75	-65	-5	-103	-14	-75	-70	-150	-79	-178	-210	-732	-18420	-1247	-10697	3379	-23796	-1631	-10368	-2804	-17322	-1259	-13313	-3668	-20081	6255
0.649167	-27	38	86	-79	-111	-42	10	-21	-22	3	-76	-65	-99	-19	-31	-64	-104	35	-88	-38	-105	-23	-101	-74	-64	-3	-100	-14	-74	-61	-151	-77	21	-194	-807	-18565	-1597	-10613	3594	-23991	-2136	-10358	-2907	-17601	-1343	-13330	-3730	-20219	6142
0.650000	-26	40	84	-61	-112	-33	11	-16	-19	5	-76	-67	-95	-18	-32	-61	-104	33	-85	-35	-108	-28	-103	-73	-67	-4	-101	-13	-74	-74	-148	-78	153	-165	-910	-18714	-1541	-10533	3742	-24174	-1968	-10344	-3022	-17891	-1205	-13328	-3866	-20314	5454
0.650833	-26	40	82	-59	-110	-32	13	-16	-19	4	-73	-68	-98	-18	-31	-58	-102	34	-85	-36	-107	-28	-102	-70	-63	0	-101	-14	-76	-75	-149	-98	235	-128	-1031	-18865	-1649	-10454	3839	-24329	-2096	-10330	-3136	-18179	-1024	-13310	-4044	-20357	4600
0.651667	-25	41	92	-59	-110	-33	9	-14	-18	4	-72	-66	-97	-18	-31	-59	-101	36	-102	-35	-109	-29	-102	-70	-65	0	-100	-13	-75	-74	-149	-76	208	-82	-1175	-19012	-1796	-10394	3879	-24456	-2864	-10322	-3255	-18461	-341	-13283	-4267	-20389	3884
0.652500	-25	42	87	-59	-103	-31	15	-5	-19	6	-70	-66	-96	-16	-27	-57	-101	37	-85	-32	-104	-23	-100	-67	-58	1	-99	-12	-74	-72	-163	-73	-28	-16	-1334	-19151	-1682	-10338	3871	-24559	-274	-10313	-3373	-18730	-2032	-13243	-4528	-20293	4304
0.653333	-21	43	86	-60	-109	-29	16	-11	-17	6	-72	-62	-95	-6	-27	-49	-97	39	-86	-30	-104	-24	-98	-66	-59	2	-97	-10	-72	-69	-147	-73	158	16	-1515	-19284	-1697	-10307	3815	-24631	-618	-10317	-3476	-18981	-1838	-13204	-4809	-20190	3158
0.654167	-23	51	89	-62	-112	-32	16	-14	-15	6	-72	-67	-96	-14	-27	-58	-98	35	-87	-32	-103	-23	-98	-68	-50	3	-99	-12	-73	-60	-146	-73	402	63	-1713	-19403	-1510	-10307	3713	-24679	-1178	-10348	-3579	-19214	-153	-13178	-5104	-20032	917
0.655000	-24	42	89	-58	-108	-33	17	-13	-16	6	-70	-63	-96	-14	10	-56	-99	33	-84	-33	-105	-24	-97	-67	-62	2	-97	-10	-72	-70	-146	-74	173	104	-1919	-19520	-1533	-10342	3573	-24690	-141	-10398	-3669	-19411	111	-13162	-5395	-19835	411
0.655833	-21	42	90	-57	-107	-32	17	-14	-16	6	-72	-61	-101	-15	-28	-60	-100	37	-83	-30	-101	-23	-97	-72	-61	2	-99	-13	-72	-69	-146	-75	21	142	-2129	-19623	-1612	-10442	3410	-24674	-645	-10489	-3752	-19591	475	-13180	-5677	-19597	-215
0.656667	-25	39	86	-61	-108	-32	10	-13	-18	6	-73	-68	-95	-15	-28	-62	-102	22	-87	-35	-112	-26	-93	-70	-63	1	-98	-14	-73	-73	-148	-78	274	166	-2349	-19724	-1288	-10545	3185	-24623	-620	-10615	-3832	-19719	1193	-13231	-5939	-19328	-288
0.657500	-27	39	85	-60	-113	-35	9	-21	-24	0	-77	-67	-94	-16	-25	-62	-100	33	-85	-33	-103	-24	-99	-69	-77	1	-101	-13	-70	-70	-148	-73	364	192	-2562	-19807	-1138	-10724	2945	-24541	175	-10813	-3899	-19806	33	-13324	-6167	-19025	679
0.658333	-30	39	86	-55	-112	-33	13	-14	-15	-1	-72	-64	-97	-16	-29	-61	-102	32	-86	-32	-105	-25	-100	-70	-62	-1	-96	-11	-69	-70	-146	-75	355	201	-2771	-19894	-1095	-10971	2675	-24423	-427	-11051	-3957	-19847	-4	-13467	-6364	-18696	925
0.659167	-27	42	91	-56	-125	-33	12	-15	-22	5	-70	-65	-96	-14	-29	-61	-100	33	-84	-33	-104	-23	-98	-74	-62	-1	-98	1	-72	-67	-159	-74	342	202	-2973	-19982	-757	-11270	2377	-24281	-302	-11360	-4025	-19834	1932	-13670	-6525	-18346	-1359
0.660000	-24	41	90	-57	-107	-32	12	-13	-18	6	-70	-62	-96	-15	-30	-65	-97	35	-84	-31	-104	-22	-99	-70	-60	0	-95	-11	-73	-68	-149	-76	254	195	-3165	-20073	-650	-11641	2058	-24111	-426	-11722	-4093	-19773	2292	-13937	-6640	-17987	-870
0.660833	-22	45	91	-55	-105	-32	24	-9	-18	5	-69	-62	-92	-14	-29	-60	-97	35	-81	-31	-104	-24	-99	-69	-61	0	-97	-12	-67	-69	-129	-72	329	179	-3358	-20162	-754	-12079	1720	-23922	-852	-12152	-4173	-19658	1519	-14262	-6731	-17613	156
0.661667	-25	43	92	-53	-104	-33	13	-11	-13	4	-67	-62	-92	-17	-27	-55	-92	34	-77	-31	-101	-21	-98	-68	-58	2	-97	-11	-73	-68	-147	-73	208	151	-3510	-20265	-492	-12574	1359	-23708	-513	-12648	-4263	-19500	1772	-14657	-6785	-17246	652
0.662500	-22	42	95	-56	-111	-33	2	-13	-16	3	-70	-63	-97	-17	-28	-60	-98	33	-80	-35	-105	-26	-101	-72	-60	0	-99	-16	-76	-61	-147	-76	37	113	-3662	-20382	-81	-13148	974	-23476	-882	-13199	-4376	-19294	2521	-15116	-6812	-16876	1229
0.663333	-26	39	86	-59	-111	-36	10	-14	-21	3	-74	-67	-98	-17	-31	-57	-102	32	-86	-34	-104	-25	-101	-73	-63	-1	-100	-15	-74	-72	-149	-75	-67	74	-3802	-20500	261	-13770	580	-23232	-569	-13798	-4507	-19041	2423	-15631	-6819	-16511	1278
0.664167	-18	41	88	-61	-112	-36	9	-14	-18	2	-73	-68	-97	-16	-30	-61	-101	30	-86	-36	-105	-25	-105	-73	-63	-1	-100	-14	-72	-70	-148	-76	-277	26	-3928	-20634	505	-14456	170	-22973	-668	-14442	-4663	-18750	2031	-16196	-6814	-16152	1379
0.665000	-25	44	85	-58	-111	-35	9	-14	-19	1	-74	-66	-100	-18	-64	-62	-102	47	-86	-6	-108	-26	-102	-70	-66	-5	-102	-17	-78	-73	-148	-76	-402	-28	-4038	-20783	616	-15185	-251	-22708	-1754	-15126	-4849	-18430	2779	-16815	-6804	-15805	1374
0.665833	-28	36	82	-62	-108	-36	8	-12	-22	0	-73	-68	-98	-16	-32	-62	-104	32	-86	-36	-109	-25	-102	-70	-63	-3	-101	-12	-78	-74	-174	-76	-520	-82	-4131	-20932	834	-15953	-680	-22435	-190	-15830	-5060	-18081	1544	-17463	-6810	-15464	2256
0.666667	-26	42	88	-59	-109	-34	9	-13	-19	2	-74	-65	-95	-16	-31	-62	-102	28	-84	-32	-107	-14	-103	-72	-63	0	-102	-13	-72	-70	-144	-74	-563	-147	-4213	-21108	1178	-16756	-1112	-22156	644	-16553	-5310	-17690	-143	-18135	-6825	-15136	2568
0.667500	-24	42	87	-55	-107	-30	11	-13	-18	5	-70	-62	-95	-15	-29	-63	-102	34	-84	-33	-102	-22	-99	-74	-61	-1	-103	-12	-69	-65	-147	-73	-425	-210	-4294	-21288	1378	-17591	-1555	-21871	-1059	-17286	-5589	-17328	1074	-18828	-6868	-14818	622
0.668333	-21	46	88	-59	-107	-32	11	-13	-19	0	-72	-62	-92	-12	-28	-87	-99	34	-83	-32	-104	-24	-98	-67	-61	-1	-100	-10	-72	-67	-145	-70	-358	-275	-4358	-21476	1506	-18451	-2012	-21589	371	-18026	-5905	-16949	883	-19524	-6942	-14514	215
0.669167	-28	44	86	-62	-85	-32	11	-15	-19	5	-70	-63	-97	-13	-30	-59	-101	34	-85	-31	-104	-23	-100	-67	-63	-3	-99	-15	-75	-67	-148	-74	-127	-351	-4424	-21673	1648	-19321	-2434	-21297	-370	-18739	-6244	-16565	648	-20209	-7053	-14216	-488
0.670000	-23	44	87	-60	-111	-33	11	-16	-16	3	-70	-63	-97	-41	-31	-59	-103	36	-83	-32	-107	-27	-101	-72	-63	-1	-100	-11	-72	-70	-146	-74	-8	-418	-4476	-21871	1819	-20190	-2877	-21009	-307	-19437	-6614	-16189	766	-20884	-7206	-13929	-664
0.670833	-28	51	88	-61	-110	-31	28	-15	-21	6	-72	-62	-97	-15	-30	-59	-103	36	-84	-30	-107	-24	-99	-70	-61	0	-99	-24	-75	-69	-150	-76	-91	-491	-4523	-22074	1971	-21054	-3300	-20713	466	-20107	-7007	-15827	-18	-21529	-7393	-13658	-333
0.671667	-25	44	87	-58	-109	-33	10	-13	-16	6	-72	-63	-95	-16	-29	-59	-99	36	-92	-33	-105	-25	-100	-69	-62	0	-99	-11	-74	-68	-144	-74	230	-561	-4564	-22275	1911	-21898	-3719	-20406	450	-20740	-7418	-15483	-870	-22127	-7619	-13394	106
0.672500	-27	45	89	-59	-80	-31	15	-15	-18	5	-70	-64	-96	-15	-29	-62	-99	36	-82	-31	-101	-21	-99	-67	-59	15	-98	-10	-69	-68	-141	-76	306	-631	-4595	-22468	1733	-22729	-4134	-20088	67	-21338	-7840	-15160	350	-22679	-7881	-13145	-2445
0.673333	-21	44	86	-57	-110	-32	12	-14	-17	5	-69	-62	-93	-10	-27	-57	-98	36	-85	-33	-104	-24	-101	-69	-63	2	-99	-13	-72	-70	-145	-74	129	-700	-4626	-22662	1730	-23531	-4543	-19762	418	-21890	-8268	-14865	678	-23174	-8173	-12914	-3129
0.674167	-23	40	85	-60	-110	-35	12	-13	-18	2	-72	-65	-97	-17	-31	-59	-100	35	-83	-31	-108	-22	-98	-66	-62	4	-96	-15	-75	-68	-147	-74	196	-753	-4638	-22844	1640	-24290	-4932	-19421	-143	-22382	-8692	-14599	-85	-23603	-8488	-12694	-2439
0.675000	-23	40	86	-57	-109	-32	12	-13	-19	5	-69	-62	-80	-12	-28	-58	-101	35	-81	-28	-105	-22	-98	-70	-64	2	-97	-11	-72	-68	-146	-75	300	-805	-4643	-23014	1573	-25006	-5317	-19070	700	-22828	-9089	-14361	-484	-23970	-8820	-12495	-2703
0.675833	-25	43	58	-59	-110	-32	13	-10	-17	4	-69	-62	-97	-16	-30	-58	-100	34	-81	-30	-107	-22	-103	-67	-63	1	-99	-12	-74	-70	-149	-73	268	-845	-4637	-23171	1521	-25675	-5684	-18703	458	-23221	-9505	-14158	-353	-24276	-9154	-12314	-2737
0.676667	-23	42	87	-59	-109	-34	13	-15	-15	5	-70	-63	-95	-15	-29	-56	-101	34	-83	-32	-103	-24	-101	-69	-62	3	-99	-12	-73	-69	-143	-73	92	-882	-4621	-23315	1268	-26280	-6041	-18322	440	-23559	-9879	-13983	-538	-24500	-9485	-12161	-2723
0.677500	-24	42	86	-58	-84	-33	12	-15	-19	3	-70	-63	-96	-16	-29	-57	-100	36	-83	-31	-109	-23	-100	-69	-64	2	-93	-12	-78	-69	-146	-75	225	-900	-4586	-23436	1085	-26829	-6388	-17926	547	-23844	-10220	-13841	-806	-24663	-9797	-12033	-2701
0.678333	-26	41	85	-60	-112	-33	11	-13	-35	1	-69	-65	-97	-15	-26	-57	-104	34	-84	-33	-104	-22	-99	-69	-60	3	-98	-13	-74	-69	-145	-73	372	-887	-4541	-23536	956	-27312	-6721	-17535	-478	-24069	-10518	-13721	-260	-24763	-10088	-11946	-2626
0.679167	-22	42	87	-59	-109	-34	12	-14	-18	5	-69	-64	-93	-15	-27	-57	-99	34	-83	-31	-103	-18	-98	-69	-62	3	-99	-14	-72	-68	-148	-73	252	-883	-4475	-23612	740	-27721	-7035	-17117	88	-24244	-10770	-13630	-853	-24801	-10347	-11888	-1696
0.680000	-25	39	85	-57	-109	-33	15	-14	-17	3	-72	-63	-92	-13	-19	-55	-101	33	-83	-28	-107	-18	-96	-64	-63	4	-98	-8	-72	-68	-144	-73	298	-849	-4398	-23668	681	-28061	-7333	-16710	1945	-24374	-10971	-13558	-2925	-24790	-10572	-11876	-769
0.680833	-14	42	86	-58	-113	-32	15	-15	-18	3	-70	-61	-94	-12	-26	-55	-101	37	-80	-29	-103	-16	-88	-65	-65	0	-99	-8	-57	-69	-144	-70	400	-794	-4300	-23688	611	-28328	-7619	-16307	-606	-24444	-11122	-13511	-1154	-24731	-10749	-11896	-2817
0.681667	-24	40	87	-57	-110	-31	13	-13	-19	5	-72	-62	-102	-13	-4	-57	-104	35	-83	-29	-107	-18	-97	-67	-60	2	-100	-11	-74	-70	-145	-77	312	-718	-4193	-23686	364	-28517	-7886	-15910	748	-24473	-11219	-13479	-1296	-24637	-10889	-11966	-3498
0.682500	-25	38	74	-60	-112	-36	11	-18	-25	-1	-75	-65	-99	-15	-28	-59	-107	34	-83	-31	-107	-19	-100	-72	-61	-1	-101	-8	-73	-69	-148	-75	502	-619	-4070	-23653	227	-28635	-8133	-15543	-196	-24462	-11261	-13459	-1713	-24515	-10972	-12093	-3596
0.683333	-29	39	82	-61	-112	-34	11	-16	-25	3	-55	-66	-96	-13	-29	-59	-105	33	-86	-30	-109	-19	-99	-66	-64	2	-100	-13	-74	-69	-149	-91	648	-498	-3933	-23593	145	-28679	-8349	-15187	-161	-24403	-11246	-13449	-1779	-24354	-11009	-12227	-3062
0.684167	-26	41	86	-59	-111	-36	13	-16	-21	4	-70	-62	-97	-14	-27	-56	-102	18	-84	-30	-107	-17	-101	-67	-64	0	-98	-8	-76	-72	-142	-73	502	-355	-3784	-23500	85	-28650	-8539	-14862	147	-24311	-11179	-13440	-2058	-24178	-10998	-12406	-2545
0.685000	-25	43	92	-57	-110	-30	-15	-14	-18	7	-70	-62	-96	-14	-28	-57	-101	36	-84	-29	-102	-21	-99	-67	-65	0	-99	-6	-74	-70	-147	-76	111	-197	-3622	-23385	-13	-28535	-8706	-14564	414	-24181	-11071	-13439	-2951	-23994	-10949	-12655	-1359
0.685833	-26	44	95	-57	-113	-34	11	-13	-16	8	-70	-64	-95	-12	-29	-56	-100	38	-83	-30	-108	-23	-101	-69	-57	0	-98	-11	-70	-88	-145	-73	39	-25	-3472	-23248	-118	-28391	-8841	-14307	-351	-24019	-10924	-13435	-1468	-23792	-10861	-12922	-3010
0.686667	-23	43	88	-55	-109	-32	16	-12	-14	6	-69	-60	-96	-8	-27	-61	-100	36	-83	-30	-107	-19	-97	-65	-60	0	-97	-10	-73	-68	-148	-78	26	149	-3308	-23091	-113	-28179	-8937	-14079	151	-23830	-10741	-13426	-725	-23589	-10744	-13225	-4062
0.687500	-25	43	91	-57	-111	-35	15	-12	-16	9	-69	-60	-96	-10	-25	-56	-97	38	-82	-29	-107	-18	-99	-66	-59	2	-98	-9	-69	-66	-144	-73	-29	351	-3147	-22916	-282	-27888	-9005	-13893	-448	-23619	-10537	-13400	-1471	-23379	-10603	-13550	-2928
0.688333	-25	43	90	-57	-109	-25	15	-11	-15	9	-68	-64	-96	-12	-29	-55	-98	39	-83	-32	-104	-18	-96	-66	-62	2	-97	-11	-73	-67	-142	-73	-90	544	-2993	-22726	-393	-27553	-9035	-13742	377	-23385	-10318	-13386	-1994	-23165	-10448	-13899	-2652
0.689167	-27	44	90	-60	-110	-29	12	-10	-19	7	-72	-61	-97	-10	-27	-56	-101	36	-83	-29	-108	-19	-99	-67	-63	0	-99	-10	-76	-66	-144	-72	-40	740	-2838	-22529	-363	-27172	-9024	-13625	264	-23129	-10050	-13356	-1611	-22952	-10275	-14262	-2057
0.690000	-25	41	86	-58	-112	-32	13	-4	-19	6	-75	-64	-101	-14	-29	-58	-102	35	-88	-33	-109	-22	-99	-70	-66	-4	-100	-12	-76	-72	-150	-75	130	924	-2697	-22333	-461	-26747	-8986	-13547	262	-22858	-9865	-13319	-1446	-22737	-10104	-14637	-1823
0.690833	-28	36	85	-64	-115	-36	10	-15	-23	2	-75	-64	-101	-15	-29	-58	-104	35	-86	-44	-109	-22	-99	-68	-67	-6	-98	-13	-74	-68	-147	-76	111	1104	-2564	-22131	-602	-26287	-8899	-13494	592	-22560	-9653	-13267	-1488	-22507	-9935	-15015	-2045
0.691667	-26	38	87	-59	-112	-52	12	-12	-21	5	-70	-56	-98	-13	-27	-57	-103	36	-86	-33	-108	-23	-100	-69	-64	2	-98	-12	-77	-55	-144	-75	-39	1268	-2441	-21936	-702	-25782	-8775	-13460	-115	-22245	-9433	-13212	-998	-22277	-9761	-15364	-2210
0.692500	-26	42	86	-60	-109	-28	13	-11	-18	7	-70	-61	-94	-14	-25	-57	-100	35	-85	-48	-99	-21	-97	-70	-62	2	-97	-10	-68	-67	-144	-73	13	1421	-2330	-21756	-699	-25243	-8612	-13444	-101	-21907	-9256	-13145	-841	-22033	-9600	-15708	-1769
0.693333	-27	44	89	-53	-105	-30	12	-23	-15	11	-70	-62	-96	-13	-23	-53	-100	39	-82	-29	-107	-19	-96	-67	-62	1	-95	-10	-72	-74	-145	-70	-243	1550	-2237	-21586	-686	-24680	-8418	-13440	2347	-21556	-9076	-13080	-2936	-21784	-9450	-16032	-589
0.694167	-25	43	87	-57	-111	-32	15	-10	-16	9	-70	-62	-98	-12	-25	-56	-97	36	-79	-33	-107	-18	-97	-66	-61	1	-95	-8	-76	-62	-145	-73	-181	1663	-2159	-21431	-607	-24088	-8187	-13443	-205	-21189	-8934	-13007	-1245	-21521	-9314	-16332	-2284
0.695000	-26	43	90	-58	-113	-31	13	-10	-24	9	-70	-60	-95	-14	-26	-56	-97	38	-82	-32	-107	-19	-97	-67	-63	1	-97	-11	-94	-67	-146	-73	53	1751	-2094	-21310	-531	-23475	-7926	-13452	799	-20795	-8819	-12944	-874	-21241	-9191	-16593	-3116
0.695833	-25	44	88	-59	-108	-28	12	-11	-17	9	-70	-64	-96	-12	-26	-57	-101	36	-82	-50	-102	-19	-95	-66	-58	0	-98	-11	-72	-67	-146	-76	-29	1809	-2049	-21190	-401	-22843	-7637	-13457	398	-20383	-8725	-12876	-987	-20955	-9074	-16823	-3153
0.696667	-27	43	90	-56	-110	-32	11	-14	-15	6	-70	-61	-95	-14	-25	-57	-100	35	-82	-31	-102	-22	-99	-70	-61	-3	-98	-14	-69	-69	-143	-75	-124	1847	-2015	-21098	-435	-22195	-7320	-13452	275	-19957	-8655	-12819	-993	-20650	-8978	-17010	-2898
0.697500	-24	44	90	-60	-108	-30	11	-13	-17	7	-70	-60	-92	-15	-27	-56	-100	36	-81	-31	-107	-19	-100	-68	-62	1	-99	-11	-73	-68	-149	-76	-50	1870	-2004	-21023	-619	-21530	-6977	-13444	219	-19506	-8595	-12767	-965	-20334	-8888	-17162	-2257
0.698333	-26	43	89	-59	-110	-32	9	-16	-21	6	-70	-62	-95	-14	-26	-60	-101	35	-83	-34	-108	-27	-102	-75	-62	-3	-100	-13	-75	-72	-151	-75	-130	1865	-2007	-20981	-363	-20863	-6622	-13428	922	-19050	-8557	-12728	-2038	-20014	-8806	-17270	-305
0.699167	-27	43	88	-60	-111	-33	9	-15	-19	20	-70	-62	-99	-16	-29	-59	-101	37	-84	-35	-103	-22	-98	-68	-60	2	-99	-11	-69	-72	-147	-76	-51	1843	-2027	-20947	-410	-20191	-6243	-13397	-127	-18582	-8515	-12697	-724	-19678	-8728	-17341	-919
0.700000	-27	44	89	-58	-112	-33	10	-14	-17	8	-67	-61	-96	-13	-25	-58	-98	36	-81	-34	-107	-22	-99	-68	-61	2	-97	-16	-73	-64	-149	-73	-113	1806	-2063	-20934	-648	-19522	-5852	-13364	337	-18101	-8476	-12681	349	-19339	-8650	-17376	-2553
0.700833	-23	45	90	-57	-109	-29	13	-13	-15	9	-68	-62	-94	-16	-26	-57	-97	37	-84	-32	-104	-18	-96	-66	-61	1	-97	-11	-70	-67	-150	-74	-196	1746	-2124	-20937	-547	-18875	-5452	-13314	-544	-17618	-8432	-12676	-21	-19003	-8576	-17382	-1469
0.701667	-22	49	94	-56	-108	-34	11	-10	-17	9	-67	-62	-96	-11	-21	-56	-97	37	-80	-33	-101	-19	-97	-65	-60	3	-108	-10	-68	-65	-146	-73	-145	1672	-2202	-20951	-491	-18226	-5045	-13294	-367	-17145	-8379	-12687	-562	-18668	-8502	-17357	-513
0.702500	-23	44	91	-58	-109	-31	12	-14	-17	8	-70	-66	-93	-15	-26	-57	-105	36	-83	-34	-104	-19	-98	-67	-62	1	-101	-14	-75	-69	-150	-75	-189	1584	-2313	-20973	-446	-17599	-4632	-13261	-456	-16671	-8330	-12708	-208	-18349	-8431	-17310	803
0.703333	-26	43	97	-61	-110	-33	9	-15	-21	4	-73	-65	-97	-14	-24	-59	-102	35	-84	-35	-110	-12	-98	-68	-64	-1	-108	-13	-74	-67	-149	-73	-339	1489	-2439	-21003	-217	-17003	-4228	-13236	-590	-16223	-8211	-12741	-39	-18034	-8348	-17248	1846
0.704167	-25	43	87	-58	-108	-32	7	-11	-17	1	-43	-64	-99	-15	-26	-56	-101	33	-83	-29	-104	-19	-96	-68	-64	1	-98	-10	-75	-65	-147	-75	-321	1382	-2590	-21039	-189	-16436	-3820	-13227	-243	-15790	-8091	-12781	-145	-17740	-8266	-17167	2218
0.705000	-24	25	86	-60	-105	-32	13	-10	-16	4	-64	-63	-96	-10	-24	-53	-99	36	-83	-29	-107	-18	-98	-66	-60	5	-113	-10	-73	-65	-145	-75	-211	1272	-2785	-21079	-373	-15912	-3420	-13238	-841	-15381	-7948	-12831	419	-17464	-8171	-17080	2405
0.705833	-24	41	88	-58	-112	-33	12	-13	-19	4	-70	-64	-98	-13	-25	-58	-99	35	-80	-29	-115	-21	-98	-66	-62	0	-96	-12	-75	-67	-146	-76	-363	1149	-3008	-21123	-569	-15432	-3039	-13271	-1364	-14999	-7757	-12889	1159	-17225	-8086	-16977	2819
0.706667	-27	44	86	-61	-111	-36	10	-13	-22	7	-72	-63	-100	-14	-26	-57	-101	34	-83	-35	-109	-22	-100	-69	-62	-1	-97	-11	-78	-75	-145	-77	-822	1019	-3265	-21170	-624	-15001	-2669	-13329	1553	-14651	-7580	-12956	-966	-16998	-7969	-16874	4157
0.707500	-27	43	87	-59	-112	-34	16	-14	-18	3	-74	-64	-99	-14	-26	-49	-101	36	-83	-31	-108	-21	-98	-66	-62	1	-96	-13	-73	-67	-144	-74	-821	889	-3556	-21215	-525	-14611	-2315	-13413	34	-14338	-7361	-13017	-115	-16809	-7851	-16766	3227
0.708333	-24	43	88	-60	-110	-32	11	-12	-18	6	-70	-62	-100	-11	-24	-56	-100	38	-84	-31	-105	-19	-97	-75	-63	0	-96	-14	-78	-68	-147	-75	-834	752	-3884	-21265	-544	-14283	-1984	-13531	353	-14060	-7124	-13083	442	-16652	-7726	-16661	2164
0.709167	-26	46	88	-60	-113	-33	12	-11	-19	6	-73	-65	-96	-11	-26	-56	-99	38	-84	-30	-107	-22	-99	-66	-61	-1	-97	-12	-75	-70	-145	-73	-813	604	-4249	-21316	-583	-14004	-1677	-13684	563	-13826	-6868	-13147	-62	-16531	-7592	-16555	2368
0.710000	-26	39	88	-57	-112	-34	12	-13	-16	4	-75	-61	-97	-10	-28	-57	-102	33	-90	-32	-105	-23	-99	-67	-64	1	-100	-10	-73	-72	-153	-76	-432	453	-4650	-21371	-533	-13774	-1399	-13854	211	-13629	-6604	-13210	-138	-16437	-7447	-16445	2340
0.710833	-24	43	86	-58	-113	-35	11	-14	-21	2	-74	-64	-98	-13	-32	-58	-102	30	-85	-32	-107	-23	-98	-68	-66	-5	-101	-12	-75	-72	-147	-76	-245	300	-5073	-21422	-481	-13600	-1149	-14054	208	-13460	-6333	-13268	522	-16381	-7293	-16339	2372
0.711667	-27	22	86	-70	-113	-36	12	-12	-21	2	-72	-65	-100	-13	-29	-59	-105	35	-87	-33	-108	-24	-100	-67	-64	6	-97	-14	-91	-67	-144	-75	-376	148	-5525	-21485	-407	-13467	-930	-14278	1079	-13347	-6061	-13317	-723	-16343	-7129	-16228	3140
0.712500	-28	44	88	-60	-107	-33	12	-13	-18	3	-83	-62	-96	-11	-26	-58	-81	36	-85	-30	-103	-22	-100	-70	-62	-4	-99	-9	-69	-66	-146	-73	-176	1	-5981	-21553	-484	-13381	-746	-14498	192	-13268	-5789	-13360	-410	-16333	-6959	-16113	2204
0.713333	-17	43	85	-57	-105	-30	15	-9	-14	6	-69	-61	-92	-9	-26	-57	-101	38	-83	-31	-102	-22	-98	-68	-61	-1	-114	-12	-66	-67	-144	-76	150	-149	-6458	-21613	-346	-13336	-593	-14773	382	-13218	-5533	-13391	968	-16343	-6785	-16001	-211
0.714167	-25	44	89	-57	-109	-34	10	-11	-14	-3	-70	-63	-95	-10	-27	-59	-100	37	-83	-30	-104	-21	-98	-70	-66	-3	-96	-10	-70	-68	-146	-75	350	-288	-6934	-21689	-132	-13322	-470	-15031	-382	-13202	-5292	-13418	846	-16375	-6604	-15876	174
0.715000	-27	41	90	-60	-109	-31	12	-13	-15	4	-70	-63	-97	-13	-30	-63	-103	35	-86	-34	-105	-24	-101	-70	-64	-1	-99	-11	-68	-68	-151	-77	365	-429	-7403	-21768	-98	-13344	-404	-15291	-441	-13211	-5065	-13433	-8	-16421	-6421	-15750	344
0.715833	-28	38	84	-61	-111	-38	6	-16	-26	1	-76	-65	-97	-41	-32	-59	-104	35	-87	-15	-105	-25	-100	-70	-65	-4	-99	-9	-76	-69	-147	-70	371	-555	-7852	-21845	-113	-13384	-351	-15547	-292	-13243	-4858	-13433	86	-16467	-6246	-15616	279
0.716667	-26	41	91	-59	-97	-38	12	-13	-18	5	-73	-62	-98	-17	-31	-59	-102	37	-87	-35	-105	-26	-99	-68	-61	0	-97	-13	-75	-73	-166	-75	356	-667	-8279	-21930	-187	-13443	-327	-15790	-642	-13298	-4671	-13423	566	-16517	-6051	-15477	471
0.717500	-26	41	87	-57	-113	-38	8	-13	-18	-5	-72	-62	-99	-13	-25	-60	-101	37	-82	-33	-105	-26	-101	-69	-62	0	-99	-14	-70	-68	-146	-75	298	-747	-8672	-22014	-199	-13503	-341	-16022	-317	-13367	-4512	-13408	685	-16570	-5867	-15321	477
0.718333	-25	42	87	-59	-110	-30	10	-12	-16	5	-68	-63	-97	-14	-28	-59	-100	17	-85	-35	-107	-22	-99	-85	-64	0	-101	-13	-75	-68	-149	-75	407	-842	-9027	-22098	-288	-13591	-371	-16233	-609	-13450	-4371	-13379	952	-16619	-5696	-15160	622
0.719167	-23	43	91	-60	-112	-34	5	-14	-18	9	-69	-44	-97	-15	-26	-56	-98	38	-84	-32	-107	-23	-99	-67	-61	1	-100	-12	-70	-65	-147	-75	430	-904	-9335	-22184	-197	-13679	-420	-16427	-1571	-13534	-4264	-13348	1823	-16654	-5524	-14995	1000
0.720000	-28	41	88	-58	-111	-33	11	-13	-19	7	-70	-62	-96	-13	-29	-60	-99	38	-85	-32	-108	-22	-97	-68	-61	-1	-105	-11	-74	-67	-176	-76	130	-944	-9595	-22265	-17	-13754	-482	-16600	739	-13625	-4173	-13309	128	-16683	-5367	-14821	2149
0.720833	-23	41	88	-57	-109	-32	13	-13	-14	11	-70	-59	-93	-17	-26	-53	-102	50	-81	-32	-102	-21	-97	-67	-60	3	-99	-7	-73	-66	-144	-72	347	-966	-9838	-22345	107	-13834	-573	-16752	166	-13719	-4104	-13270	96	-16697	-5218	-14638	1609
0.721667	3	43	89	-57	-95	-29	13	-10	-13	7	-67	-60	-94	-9	-26	-53	-100	41	-79	-29	-101	-18	-96	-65	-63	2	-99	-9	-73	-66	-145	-72	659	-970	-9966	-22418	-38	-13910	-633	-16886	-613	-13798	-4053	-13235	1238	-16703	-5079	-14454	306
0.722500	-25	41	89	-60	-109	-30	10	-14	-13	8	-69	-59	-95	-10	-27	-58	-101	39	-84	-32	-107	-21	-97	-67	-62	0	-102	-9	-72	-67	-146	-75	378	-960	-10083	-22493	-105	-13984	-713	-17001	76	-13880	-4021	-13198	745	-16696	-4957	-14266	840
0.723333	-24	41	87	-59	-111	-33	10	-14	-18	4	-73	-65	-97	-15	-30	-60	-100	35	-85	-34	-116	-24	-90	-68	-62	-3	-109	-15	-75	-73	-147	-77	229	-930	-10151	-22557	-17	-14053	-788	-17104	-545	-13945	-3997	-13170	413	-16679	-4849	-14079	1188
0.724167	-29	36	85	-62	-112	-33	15	-12	-22	1	-75	-65	-98	-13	-30	-61	-103	35	-86	-32	-107	-22	-98	-66	-62	1	-102	-9	-73	-68	-145	-85	205	-887	-10178	-22609	150	-14111	-842	-17192	-309	-14000	-3982	-13136	870	-16643	-4742	-13883	1508
0.725000	-26	41	88	-59	-111	-31	11	-15	-19	4	-72	-64	-94	-11	-29	-58	-99	37	-83	-32	-104	-24	-98	-67	-69	-1	-100	-12	-74	-68	-143	-74	32	-833	-10173	-22647	231	-14166	-886	-17272	505	-14043	-3975	-13113	-105	-16600	-4646	-13693	2324
0.725833	-27	41	88	-59	-110	-29	15	-15	-16	4	-69	-101	-97	-12	-29	-61	-102	36	-82	-34	-104	-23	-98	-70	-62	2	-100	-11	-72	-67	-145	-75	77	-776	-10143	-22676	151	-14223	-914	-17343	-131	-14070	-3962	-13093	-200	-16550	-4554	-13499	2248
0.726667	-33	43	89	-59	-109	-29	10	-13	-18	6	-72	-62	-95	-12	-25	-57	-100	37	-81	-30	-108	-23	-97	-68	-59	2	-102	-11	-73	-76	-142	-74	11	-716	-10092	-22688	81	-14275	-913	-17418	153	-14092	-3957	-13078	1227	-16490	-4476	-13319	-432
0.727500	-25	43	88	-56	-109	-30	16	-11	-22	6	-68	-60	-93	-12	-27	-58	-101	38	-83	-29	-107	-22	-96	-67	-61	2	-99	-10	-72	-69	-143	-94	-158	-676	-10034	-22682	98	-14330	-890	-17487	-94	-14096	-3937	-13064	1655	-16423	-4396	-13136	-579
0.728333	-23	44	89	-53	-109	-31	15	-12	-18	5	-69	-59	-97	-13	-27	-58	-95	38	-79	-26	-105	-22	-98	-69	-48	1	-96	-10	-73	-67	-144	-74	-164	-603	-9974	-22662	176	-14383	-849	-17563	-409	-14094	-3914	-13060	870	-16355	-4316	-12964	-249
0.729167	-25	44	89	-58	-109	-29	15	-10	-15	7	-67	-61	-93	-13	-27	-59	-102	37	-81	-33	-102	-21	-97	-68	-62	2	-97	-12	-73	-67	-147	-77	-124	-562	-9919	-22622	75	-14441	-773	-17637	319	-14080	-3880	-13053	478	-16288	-4234	-12802	-369
0.730000	-24	44	76	-60	-111	-33	13	-13	-18	6	-70	-63	-98	-13	-27	-57	-101	37	-83	-32	-107	-22	-99	-85	-65	1	-99	-11	-67	-67	-146	-74	-24	-531	-9875	-22566	-21	-14498	-684	-17715	-109	-14056	-3829	-13047	691	-16214	-4142	-12644	-18
0.730833	-26	43	88	-58	-110	-32	12	-13	-19	5	-74	-61	-95	-15	-33	-39	-103	37	-86	-31	-105	-22	-99	-69	-62	-3	-98	-13	-76	-70	-149	-76	-49	-514	-9843	-22481	64	-14560	-569	-17791	150	-14031	-3767	-13044	559	-16139	-4045	-12500	-155
0.731667	-25	45	89	-61	-111	-34	8	-15	-19	2	-77	-64	-98	-17	-28	-58	-101	35	-87	-33	-108	-26	-100	-69	-64	-3	-101	-13	-75	-72	-149	-78	-102	-508	-9832	-22400	132	-14620	-440	-17874	124	-14001	-3693	-13040	595	-16070	-3942	-12365	-583
0.732500	-26	37	84	-61	-112	-36	10	-15	-17	-25	-75	-63	-99	-24	-28	-57	-100	33	-85	-30	-103	-22	-99	-70	-62	0	-99	-12	-73	-67	-146	-74	-79	-508	-9833	-22292	37	-14674	-285	-17945	-973	-13963	-3597	-13031	1450	-15996	-3824	-12236	-1109
0.733333	-12	41	88	-57	-109	-31	12	-12	-18	4	-70	-61	-95	-14	-27	-56	-100	39	-85	-30	-105	-22	-96	-69	-61	3	-96	-10	-70	-69	-143	-74	-208	-528	-9864	-22178	-113	-14731	-126	-18014	549	-13924	-3496	-13027	5	-15923	-3698	-12118	-643
0.734167	-23	42	87	-52	-108	-30	15	-6	-18	5	-70	-60	-95	-14	-29	-57	-99	39	-83	-28	-104	-23	-98	-69	-62	2	-97	-11	-74	-70	-144	-74	-73	-565	-9914	-22054	16	-14774	49	-18075	1143	-13883	-3394	-13021	-1206	-15850	-3565	-12010	-611
0.735000	-22	45	88	-55	-105	-29	17	-12	-13	6	-69	-62	-95	-14	-25	-58	-101	34	-84	-30	-104	-21	-113	-74	-60	2	-98	-11	-73	-68	-149	-75	11	-593	-9984	-21928	41	-14809	211	-18125	-707	-13842	-3282	-13019	506	-15775	-3425	-11917	-2450
0.735833	-26	41	88	-55	-107	-30	13	-14	-15	5	-73	-63	-86	-7	-28	-58	-99	36	-84	-38	-104	-21	-101	-70	-62	1	-99	-13	-73	-70	-148	-74	-67	-630	-10067	-21801	60	-14833	385	-18160	374	-13792	-3160	-13014	54	-15702	-3279	-11830	-2488
0.736667	-22	37	87	-57	-108	-31	23	-12	-18	3	-72	-62	-94	-13	-26	-57	-101	34	-86	-31	-102	-21	-97	-72	-60	3	-100	-11	-68	-68	-145	-74	70	-668	-10166	-21682	181	-14840	552	-18177	-742	-13755	-3038	-13025	-93	-15621	-3125	-11758	-2615
0.737500	-25	41	88	-56	-108	-31	11	-16	-16	5	-72	-64	-95	-14	-28	-53	-100	35	-82	-30	-101	-19	-99	-73	-60	1	-100	-13	-70	-68	-146	-77	-1	-705	-10265	-21566	162	-14829	710	-18175	-946	-13708	-2915	-13035	492	-15541	-2973	-11686	-2266
0.738333	-22	39	85	-57	-107	-31	12	-12	-14	7	-70	-63	-91	-15	-25	-50	-99	35	-85	-31	-121	-19	-98	-74	-62	1	-98	-11	-72	-69	-146	-74	86	-732	-10379	-21464	191	-14805	860	-18151	-658	-13657	-2794	-13049	-384	-15474	-2822	-11625	-1068
0.739167	-23	41	87	-58	-108	-30	12	-14	-15	4	-73	-63	-142	-14	-25	-56	-97	37	-83	-31	-103	-18	-98	-68	-60	2	-100	-12	-73	-70	-148	-73	192	-717	-10486	-21370	183	-14750	992	-18109	-855	-13611	-2671	-13076	-1701	-15368	-2676	-11571	454
0.740000	-25	15	84	-59	-110	-34	13	-14	-18	7	-74	-63	-97	-15	-28	-58	-102	32	-87	-33	-104	-21	-100	-69	-63	0	-101	-24	-74	-72	-151	-77	94	-757	-10596	-21298	-27	-14691	1112	-18050	-1163	-13553	-2551	-13105	-441	-15275	-2536	-11529	-1013
0.740833	-24	38	85	-59	-114	-34	11	-16	-30	2	-78	-62	-96	-13	-29	-58	-102	36	-81	-32	-104	-19	-97	-66	-65	-1	-101	-10	-73	-67	-146	-74	22	-741	-10690	-21235	-205	-14594	1225	-17971	-1044	-13487	-2433	-13142	504	-15171	-2406	-11492	-643
0.741667	-27	36	86	-57	-111	-31	12	-12	-17	8	-70	-61	-95	-11	-27	-57	-102	33	-79	-30	-103	-19	-98	-67	-82	1	-100	-10	-73	-69	-147	-75	43	-716	-10780	-21193	-195	-14497	1314	-17873	-1746	-13418	-2317	-13190	-10	-15067	-2290	-11462	861
0.742500	-25	39	87	-60	-110	-32	11	-17	-23	2	-72	-63	-98	-13	-28	-59	-102	32	-82	-31	-108	-19	-100	-73	-68	0	-104	-12	-74	-72	-149	-78	-167	-673	-10862	-21164	96	-14376	1391	-17769	-1083	-13349	-2205	-13244	-446	-14959	-2185	-11436	1716
0.743333	-28	39	86	-61	-109	-35	11	-18	-18	3	-73	-64	-97	-17	-29	-64	-105	50	-82	-33	-108	-18	-101	-69	-64	0	-104	-11	-73	-73	-152	-78	-221	-617	-10933	-21147	84	-14242	1456	-17645	-1282	-13269	-2093	-13298	-191	-14843	-2093	-11415	2996
0.744167	-24	39	90	-60	-110	-32	11	-18	-18	6	-70	-63	-98	-15	-32	-59	-99	35	-83	-32	-103	-21	-102	-70	-63	2	-101	-12	-75	-70	-151	-77	-99	-546	-10993	-21112	26	-14097	1513	-17512	-980	-13182	-1979	-13358	-200	-14720	-2010	-11398	3756
0.745000	-22	40	86	-60	-107	-33	10	-14	-18	5	-69	-63	-96	-16	-31	-60	-103	37	-80	-31	-102	-24	-99	-69	-62	0	-107	-12	-77	-73	-152	-78	-151	-462	-11038	-21139	198	-13942	1560	-17369	-910	-13086	-1865	-13411	-432	-14597	-1942	-11391	3961
0.745833	-24	41	87	-60	-110	-35	9	-14	-18	4	-73	-53	-97	-15	-42	-58	-120	38	-82	-32	-108	-21	-99	-68	-63	0	-100	-10	-75	-69	-149	-75	-210	-372	-11078	-21139	293	-13742	1596	-17213	-1728	-12987	-1750	-13464	171	-14468	-1883	-11383	3969
0.746667	-26	42	87	-63	-108	-34	12	-15	-18	5	-70	-63	-98	-15	-29	-58	-101	37	-79	-31	-110	-18	-98	-63	-61	1	-118	-10	-76	-73	-149	-73	-357	-280	-11111	-21134	180	-13619	1634	-17060	-728	-12882	-1630	-13500	-442	-14339	-1829	-11382	4454
0.747500	-25	40	85	-60	-115	-34	11	-16	-17	5	-73	-65	-97	-14	-28	-57	-101	36	-82	-32	-107	-24	-101	-66	-65	0	-101	-11	-73	-67	-142	-76	-323	-189	-11142	-21132	202	-13464	1665	-16894	1289	-12776	-1514	-13528	-2210	-14210	-1779	-11382	4517
0.748333	-26	38	81	-61	-109	-33	9	-15	-19	3	-73	-65	-98	-15	-29	-59	-102	35	-85	-36	-103	-23	-102	-72	-65	0	-101	-16	-77	-74	-149	-78	-11	-107	-11170	-21119	437	-13313	1688	-16725	-671	-12669	-1399	-13539	-331	-14088	-1734	-11389	1999
0.749167	-29	37	84	-61	-113	-38	8	-17	-23	2	-75	-68	-98	-14	-31	-59	-102	34	-85	-35	-109	-24	-100	-69	-63	-3	-101	-13	-74	-67	-148	-75	-21	-27	-11195	-21091	424	-13167	1722	-16542	935	-12540	-1273	-13529	-360	-13966	-1680	-11394	1025
0.750000	-29	39	82	-63	-115	-35	11	-13	-18	3	-72	-69	-100	-12	-28	-59	-103	35	-84	-49	-110	-23	-99	-74	-65	0	-100	-16	-78	-75	-149	-77	45	46	-11225	-21051	472	-13035	1755	-16350	276	-12417	-1151	-13498	-535	-13849	-1625	-11402	1
0.750833	-29	39	85	-64	-111	-35	16	-27	-19	3	-64	-67	-97	-13	-27	-58	-104	30	-85	-35	-109	-23	-100	-68	-64	-1	-101	-14	-75	-73	-149	-78	35	103	-11256	-21007	683	-12908	1793	-16147	701	-12294	-1024	-13441	-360	-13734	-1560	-11410	-676
0.751667	-30	41	85	-64	-113	-34	12	-15	-19	1	-74	-68	-102	-13	-28	-57	-103	35	-84	-33	-109	-23	-99	-58	-64	0	-101	-15	-77	-74	-149	-77	-36	148	-11285	-20937	713	-12795	1839	-15938	1335	-12172	-895	-13359	-362	-13629	-1483	-11420	-844
0.752500	-25	41	86	-62	-110	-29	12	-14	-19	9	-69	-112	-99	-11	-26	-57	-103	36	-85	-31	-105	-24	-97	-68	-64	0	-98	-12	-73	-73	-154	-77	-36	184	-11327	-20865	818	-12690	1896	-15713	2048	-12045	-762	-13253	-1388	-13526	-1391	-11433	-461
0.753333	-26	41	87	-57	-108	-32	15	-13	-18	5	-68	-62	-97	-12	-27	-57	-102	38	-83	-31	-107	-24	-93	-69	-63	1	-97	-12	-77	-67	-146	-76	85	211	-11343	-20792	840	-12599	1959	-15478	1264	-11928	-635	-13135	-144	-13428	-1287	-11445	-3049
0.754167	-25	43	88	-60	-109	-33	19	-17	-15	7	-68	-65	-95	-10	-26	-60	-101	36	-83	-32	-102	-22	-97	-68	-60	1	-96	-13	-69	-68	-147	-80	-28	222	-11373	-20717	765	-12520	2035	-15232	1622	-11810	-507	-12986	941	-13354	-1166	-11461	-4951
0.755000	-23	43	89	-60	-105	-33	16	-13	-16	6	-68	-68	-96	-11	-26	-56	-99	38	-83	-34	-103	-25	-97	-69	-64	1	-100	-15	-72	-68	-146	-75	2	229	-11393	-20652	629	-12445	2122	-14978	1061	-11704	-378	-12827	515	-13280	-1015	-11478	-4793
0.755833	-24	43	86	-60	-109	-33	15	-13	-16	4	-76	-51	-97	-13	-29	-67	-101	35	-83	-34	-105	-25	-96	-68	-60	-1	-97	-12	-72	-69	-148	-76	-68	231	-11401	-20597	502	-12383	2224	-14716	1381	-11607	-254	-12659	173	-13218	-876	-11498	-5149
0.756667	-21	40	87	-59	-110	-36	13	-16	-21	2	-74	-68	-96	-16	-28	-60	-104	30	-83	-35	-108	-24	-102	-75	-64	-3	-100	-15	-74	-73	-151	-76	-112	229	-11404	-20564	253	-12331	2334	-14450	1110	-11509	-114	-12485	1075	-13178	-712	-11519	-4966
0.757500	-27	39	85	-62	-111	-39	13	-17	-19	-24	-74	-70	-96	-19	-29	-62	-104	35	-86	-36	-107	-24	-100	-72	-62	-3	-99	-14	-72	-70	-147	-81	84	235	-11389	-20552	145	-12277	2463	-14178	1200	-11423	18	-12306	1579	-13121	-534	-11541	-4747
0.758333	-25	41	88	-59	-109	-38	12	-17	-17	3	-72	-67	-96	-9	-21	-63	-99	36	-84	-34	-108	-25	-101	-74	-62	0	-98	-16	-73	-72	-148	-76	8	241	-11356	-20562	68	-12230	2599	-13911	1156	-11350	147	-12134	1477	-13084	-340	-11563	-4324
0.759167	-24	43	86	-59	-110	-42	17	-16	-17	5	-69	-63	-97	-17	-27	-61	-97	38	-83	-36	-103	-24	-100	-74	-60	-1	-99	-14	-73	-72	-150	-74	-186	251	-11307	-20607	-92	-12184	2747	-13640	321	-11286	275	-11976	2099	-13055	-156	-11590	-3603
0.760000	-22	43	89	-59	-109	-32	12	-14	-17	4	-70	-64	-92	-14	-28	-57	-97	36	-82	-32	-103	-24	-103	-79	-60	-1	-99	-11	-72	-70	-147	-77	-211	270	-11236	-20684	-49	-12146	2903	-13387	136	-11237	402	-11829	3000	-13023	44	-11622	-2368
0.760833	-25	46	88	-59	-107	-27	21	-14	-15	8	-72	-70	-96	-16	-27	-58	-97	35	-82	-34	-102	-21	-97	-70	-59	1	-100	-12	-73	-69	-146	-73	-151	283	-11147	-20794	-80	-12072	3073	-13142	2370	-11204	529	-11701	1487	-13011	236	-11656	-403
0.761667	-22	45	90	-62	-105	-31	15	-13	-13	5	-72	-66	-93	-12	-26	-58	-98	39	-83	-34	-105	-23	-98	-68	-60	-5	-98	-13	-68	-70	-146	-75	-74	317	-11037	-20934	-115	-12057	3238	-12918	-162	-11182	648	-11588	2784	-13000	424	-11695	-1212
0.762500	-21	42	88	-60	-102	-32	13	-12	-14	4	-73	-63	-96	-16	-29	-60	-97	34	-84	-35	-102	-23	-103	-72	-62	-3	-103	-15	-73	-70	-147	-77	-240	351	-10916	-21099	-145	-12016	3400	-12716	578	-11175	763	-11528	2501	-12997	605	-11746	-1318
0.763333	-25	41	85	-64	-111	-33	11	-14	-19	2	-76	-68	-98	-15	-32	-59	-100	34	-86	-38	-109	-26	-99	-72	-63	-4	-101	-15	-73	-70	-146	-76	-130	381	-10779	-21292	-58	-11974	3568	-12535	51	-11180	880	-11479	1751	-12994	781	-11794	-800
0.764167	-24	41	108	-59	-112	-35	11	-15	-18	3	-75	-67	-93	-19	-30	-60	-100	35	-84	-33	-105	-25	-105	-72	-60	-3	-100	-19	-74	-73	-142	-80	-73	418	-10625	-21495	-12	-11932	3728	-12384	60	-11191	985	-11454	941	-12993	943	-11849	-339
0.765000	-27	38	86	-65	-108	-34	12	-18	-21	0	-76	-69	-98	-18	-33	-62	-104	30	-88	-34	-128	-26	-103	-73	-64	-5	-104	-14	-75	-75	-151	-78	-138	451	-10474	-21714	-206	-11897	3885	-12261	78	-11219	1088	-11460	361	-12997	1097	-11912	60
0.765833	-28	36	90	-62	-115	-40	8	-21	-23	-11	-80	-68	-98	-19	-34	-61	-100	34	-87	-34	-105	-26	-102	-70	-62	-3	-103	-13	-74	-74	-149	-76	-137	489	-10312	-21929	-271	-11857	4041	-12123	592	-11243	1194	-11487	-1608	-12996	1244	-11976	1366
0.766667	-21	36	85	-58	-111	-33	10	-17	-16	3	-76	-68	-95	-16	-31	-59	-102	33	-86	-34	-103	-39	-102	-73	-62	-4	-101	-14	-70	-73	-150	-78	-189	521	-10158	-22130	-402	-11820	4188	-12096	-383	-11271	1297	-11534	-1251	-13002	1379	-12047	378
0.767500	-24	41	81	-61	-110	-28	10	19	-15	1	-77	-67	-95	-14	-29	-60	-99	37	-86	-33	-104	-23	-101	-69	-62	-4	-104	-11	-70	-73	-151	-76	-305	547	-10006	-22325	-542	-11784	4329	-12058	112	-11302	1397	-11592	-1022	-13004	1513	-12121	-1265
0.768333	-25	38	87	-60	-105	-31	12	-15	-17	5	-73	-64	-91	-35	-27	-60	-99	29	-86	-33	-105	-22	-101	-68	-62	-3	-99	-12	-70	-73	-148	-75	-216	570	-9861	-22497	-473	-11758	4467	-12047	-720	-11326	1503	-11665	-2450	-13015	1636	-12204	-341
0.769167	-23	39	85	-59	-109	-34	12	-19	-21	0	-77	-67	-96	-14	-30	-63	-99	33	-83	-33	-103	-22	-102	-69	-64	-4	-100	-13	-75	-75	-150	-77	-282	587	-9729	-22639	-518	-11734	4596	-12062	-445	-11345	1605	-11744	-3732	-13017	1757	-12294	67
0.770000	-27	40	86	-60	-109	-32	13	-15	-17	5	-72	-66	-96	-14	-27	-63	-99	29	-86	-38	-105	-22	-101	-69	-60	0	-101	-13	-73	-73	-152	-76	-66	597	-9609	-22745	-521	-11711	4723	-12096	-714	-11355	1707	-11821	-3710	-13025	1880	-12383	431
0.770833	-25	41	88	-58	-111	-35	-6	-22	-21	5	-58	-66	-96	-14	-28	-63	-101	36	-85	-32	-104	-23	-103	-70	-64	0	-100	-13	-69	-73	-151	-66	-124	604	-9507	-22814	-455	-11700	4850	-12143	-1025	-11354	1834	-11900	-3653	-13033	2010	-12478	699
0.771667	-24	38	88	-60	-108	-33	11	-15	-19	4	-72	-65	-95	-16	-30	-63	-98	35	-85	-33	-105	-22	-102	-70	-61	0	-100	-13	-75	-74	-153	-77	-477	605	-9404	-22844	-628	-11687	4977	-12203	-873	-11339	1958	-11968	-4148	-13048	2141	-12582	448
0.772500	-24	42	88	-59	-131	-34	12	-15	-32	3	-73	-65	-98	-10	-26	-59	-100	36	-84	-30	-105	-22	-100	-66	-62	0	-98	-9	-75	-73	-149	-76	-190	605	-9317	-22848	-570	-11676	5111	-12275	-1525	-11311	2092	-12013	-3995	-13053	2282	-12687	37
0.773333	-24	42	89	-58	-109	-35	9	-14	-16	5	-73	-65	-97	-17	-28	-66	-100	36	-88	-29	-105	-23	-97	-68	-64	1	-99	-11	-76	-74	-150	-78	11	597	-9242	-22785	-513	-11674	5243	-12351	-2175	-11278	2206	-12056	-3087	-13073	2429	-12805	-34
0.774167	-26	37	84	-60	-141	-39	7	-17	-21	3	-72	-68	-97	-15	-29	-59	-98	35	-85	-33	-107	-24	-99	-67	-63	0	-96	-10	-70	-70	-149	-75	-198	585	-9163	-22704	-596	-11678	5381	-12425	330	-11230	2389	-12069	-5095	-13093	2590	-12925	951
0.775000	-21	41	86	-59	-110	-36	10	-15	-15	5	-67	-65	-95	-15	-28	-59	-142	33	-83	-30	-103	-42	-101	-67	-61	1	-99	-12	-73	-70	-149	-75	-39	576	-9088	-22592	-473	-11683	5529	-12494	-1349	-11176	2554	-12069	-4160	-13122	2757	-13059	-281
0.775833	-21	43	86	-61	-109	-34	12	-13	-14	5	-73	-49	-95	-14	-30	-60	-97	38	-84	-30	-105	-23	-98	-68	-62	0	-100	-12	-70	-72	-147	-76	-26	556	-9007	-22466	-478	-11692	5678	-12554	-1032	-11141	2731	-12045	-2717	-13153	2938	-13199	-1596
0.776667	-24	42	86	-58	-107	-33	13	-13	-14	4	-70	-65	-95	-15	-27	-60	-100	34	-82	-29	-101	-22	-100	-70	-52	1	-101	-12	-72	-72	-147	-77	-269	541	-8921	-22302	-616	-11704	5838	-12609	-738	-11053	2917	-12003	-1716	-13194	3117	-13350	-1576
0.777500	-23	42	85	-63	-111	-35	9	-13	-19	7	-70	-64	-96	-16	-30	-59	-100	36	-83	-33	-104	-25	-102	-68	-59	4	-100	-10	-72	-73	-163	-78	-407	533	-8820	-22141	-591	-11720	6000	-12654	-629	-10987	3113	-11944	-678	-13234	3306	-13515	-1672
0.778333	-24	40	86	-59	-109	-33	11	-13	-17	1	-70	-90	-96	-15	-28	-59	-93	34	-84	-32	-105	-24	-98	-70	-62	2	-100	-13	-73	-73	-147	-76	-420	523	-8700	-21976	-449	-11735	6171	-12678	-257	-10928	3312	-11872	539	-13279	3494	-13690	-1287
0.779167	-22	41	85	-62	-111	-32	11	-12	-16	5	-70	-66	-95	-13	-29	-59	-102	35	-87	-34	-108	-25	-100	-69	-61	2	-98	-12	-73	-70	-150	-75	-349	519	-8570	-21819	-403	-11758	6343	-12700	994	-10873	3514	-11788	-542	-13322	3677	-13880	220
0.780000	-21	44	91	-59	-108	-31	11	-10	-16	5	-72	-66	-94	-13	-27	-57	-95	36	-81	-33	-104	-21	-97	-65	-60	3	-99	-13	-70	-67	-143	-74	-320	519	-8415	-21673	-477	-11777	6513	-12712	623	-10825	3715	-11699	235	-13358	3844	-14089	-3
0.780833	-24	44	85	-58	-108	-43	10	-10	-15	6	-75	-63	-95	-11	-27	-57	-99	35	-84	-31	-102	-22	-99	-67	-58	1	-98	-11	-70	-67	-145	-75	-350	523	-8244	-21559	-430	-11806	6678	-12716	1219	-10790	3917	-11613	2438	-13396	4012	-14310	-1903
0.781667	-23	43	85	-59	-107	-32	12	-13	-18	2	-74	-66	-94	-15	-28	-57	-100	29	-92	-33	-103	-24	-101	-70	-65	-3	-103	-13	-74	-73	-148	-77	-322	534	-8056	-21454	-418	-11842	6830	-12721	983	-10773	4103	-11539	2444	-13431	4146	-14557	-833
0.782500	-28	36	70	-63	-110	-35	9	-14	-3	1	-75	-70	-98	-17	-28	-61	-105	30	-86	-35	-102	-26	-100	-70	-68	0	-101	-15	-74	-70	-146	-77	-300	555	-7851	-21389	-537	-11880	6979	-12724	1177	-10761	4283	-11466	1893	-13449	4263	-14812	309
0.783333	-28	37	84	-60	-111	-34	9	-14	-25	2	-75	-66	-99	-14	-31	-61	-104	32	-85	-31	-109	-26	-100	-75	-68	2	-101	-16	-72	-73	-148	-78	-260	587	-7639	-21354	-537	-11916	7109	-12726	1369	-10765	4445	-11413	2664	-13455	4358	-15078	1176
0.784167	-29	41	86	-38	-107	-33	11	-15	-21	2	-73	-65	-96	-15	-29	-62	-102	34	-83	-33	-107	-25	-101	-73	-62	2	-99	-15	-74	-70	-149	-79	-262	628	-7413	-21353	-273	-11975	7224	-12736	637	-10779	4591	-11382	3388	-13443	4419	-15364	2135
0.785000	-23	41	87	-59	-111	-31	11	-15	-19	5	-70	-64	-97	-16	-28	-52	-104	40	-81	-29	-91	-27	-100	-70	-67	1	-98	-12	-74	-72	-147	-76	-406	678	-7189	-21388	16	-12032	7318	-12757	522	-10806	4719	-11379	3202	-13413	4461	-15662	2695
0.785833	-26	42	87	-59	-111	-35	11	0	-17	4	-72	-66	-98	-18	-30	-58	-103	36	-82	-32	-107	-25	-97	-67	-62	3	-98	-14	-75	-72	-145	-76	-184	738	-6962	-21459	-152	-12096	7395	-12755	-66	-10840	4817	-11404	2795	-13364	4465	-15965	2998
0.786667	-25	41	88	-58	-112	-36	10	-13	-17	5	-72	-62	-96	-17	-27	-57	-102	36	-76	-34	-111	-24	-100	-74	-63	3	-97	-13	-75	-70	-145	-74	90	803	-6745	-21562	-386	-12166	7429	-12827	-1482	-10883	4886	-11466	3130	-13300	4444	-16272	3072
0.787500	-27	44	87	-58	-107	-32	24	-14	-19	5	-72	-64	-96	-14	-26	-57	-100	33	-81	-33	-104	-22	-100	-68	-72	1	-96	-12	-74	-68	-142	-72	-276	881	-6543	-21689	-276	-12237	7446	-12883	375	-10929	4931	-11558	1102	-13220	4396	-16578	3990
0.788333	-23	42	86	-58	-110	-33	11	-12	-16	5	-77	-60	-98	-17	-27	-55	-100	15	-81	-32	-108	-23	-98	-67	-63	1	-97	-11	-72	-63	-146	-73	-210	964	-6360	-21848	-6	-12310	7431	-12954	-517	-10977	4947	-11690	796	-13124	4326	-16884	3233
0.789167	-25	45	87	-60	-108	-32	12	-12	-15	4	-72	-63	-97	-15	-27	-56	-100	34	-83	-32	-103	-22	-99	-68	-63	1	-98	-30	-74	-73	-147	-74	68	1046	-6198	-22025	168	-12397	7383	-13040	-1664	-11022	4928	-11859	1780	-13021	4237	-17176	1223
0.790000	-25	41	85	-60	-110	-35	10	-12	-19	3	-72	-65	-98	-16	-28	-64	-105	33	-87	-34	-105	-25	-100	-73	-65	0	-100	-14	-76	-70	-149	-77	190	1135	-6064	-22218	188	-12478	7299	-13139	-1110	-11059	4882	-12065	1552	-12902	4133	-17456	903
0.790833	-27	33	84	-60	-113	-36	12	-18	-22	0	-77	-66	-99	-17	-27	-61	-102	33	-86	-32	-108	-24	-99	-73	-63	0	-103	-15	-75	-67	-148	-75	269	1227	-5956	-22414	118	-12543	7210	-13244	-1866	-11086	4806	-12299	1555	-12772	4025	-17704	571
0.791667	-25	39	82	-56	-111	-38	10	-15	-17	2	-73	-65	-98	-17	-26	-58	-98	54	-85	-34	-107	-24	-101	-70	-63	0	-101	-13	-75	-72	-149	-74	96	1313	-5877	-22613	192	-12612	7085	-13362	-1956	-11097	4710	-12564	1930	-12639	3914	-17927	543
0.792500	-24	41	89	-56	-110	-36	10	1	-16	4	-73	-65	-96	-14	-25	-58	-99	36	-82	-30	-107	-21	-99	-70	-63	0	-110	-11	-74	-66	-149	-76	55	1400	-5818	-22807	418	-12651	6940	-13485	-1305	-11089	4584	-12853	690	-12499	3806	-18108	1374
0.793333	-26	42	88	-57	-108	-29	13	-13	-19	7	-73	-61	-93	-12	-15	-58	-115	36	-83	-29	-105	-21	-99	-69	-63	0	-97	-10	-76	-63	-146	-76	288	1479	-5797	-22992	468	-12689	6746	-13607	-1869	-11037	4435	-13158	459	-12360	3702	-18257	1694
0.794167	-24	46	90	-56	-109	-32	11	-15	-21	4	-70	-63	-96	-14	-26	-60	-99	35	-83	-29	-104	-19	-99	-69	-77	-1	-97	-10	-73	-61	-149	-74	209	1554	-5799	-23162	430	-12678	6582	-13729	-1767	-10997	4270	-13480	2087	-12219	3615	-18338	-250
0.795000	-25	45	87	-58	-107	-32	12	-13	-19	6	-72	-63	-95	-23	-29	-74	-98	43	-82	-30	-102	-23	-100	-67	-65	0	-99	-10	-72	-69	-149	-76	-41	1619	-5822	-23313	359	-12651	6380	-13856	-1918	-10906	4086	-13814	2506	-12081	3540	-18410	550
0.795833	-25	43	92	-57	-110	-30	10	-13	-17	4	-75	-64	-95	-13	-28	-57	-99	37	-84	-30	-103	-24	-101	-67	-64	1	-101	-11	-78	-69	-148	-73	-116	1669	-5864	-23439	296	-12587	6168	-13968	-2005	-10789	3879	-14151	1675	-11937	3481	-18415	1565
0.796667	-25	43	88	-56	-110	-35	11	-15	-15	6	-73	-65	-96	-28	-29	-59	-99	37	-84	-33	-108	-22	-100	-67	-62	0	-98	-10	-74	-69	-148	-75	-126	1720	-5918	-23541	408	-12478	5947	-14072	-1431	-10639	3661	-14476	1497	-11803	3438	-18376	1816
0.797500	-24	44	89	-57	-111	-35	9	-15	-18	6	-73	-69	-95	-17	-28	-58	-99	38	-85	-35	-107	-27	-103	-69	-63	0	-99	-8	-73	-70	-149	-73	-72	1761	-5983	-23613	195	-12349	5718	-14167	-1672	-10460	3431	-14804	1923	-11672	3415	-18292	2413
0.798333	-25	42	85	-62	-109	-36	11	-16	-35	1	-84	-70	-97	-19	-31	-60	-99	33	-88	-36	-107	-26	-102	-72	-64	-1	-102	-13	-74	-75	-152	-78	-143	1773	-6045	-23664	-5	-12167	5485	-14248	-1356	-10258	3196	-15113	2190	-11552	3396	-18179	2517
0.799167	-27	39	85	-62	-114	-39	8	-19	-19	0	-77	-69	-96	-17	-30	-60	-102	32	-88	-36	-110	-23	-101	-69	-62	0	-103	-11	-74	-70	-149	-75	-196	1810	-6103	-23685	104	-11947	5253	-14309	-1348	-10028	2951	-15406	2206	-11429	3387	-18037	2504
0.800000	-21	41	87	-58	-107	-35	11	-16	-16	23	-74	-68	-95	-16	-28	-58	-98	33	-84	-32	-105	-23	-99	-69	-62	0	-98	-12	-74	-72	-147	-73	-114	1835	-6136	-23687	90	-11684	5018	-14348	-1998	-9775	2699	-15685	2977	-11323	3382	-17884	2493
0.800833	-19	27	90	-56	-108	-33	15	-13	-15	2	-72	-63	-93	-13	-28	-55	-99	36	-86	-34	-101	-22	-100	-67	-60	-3	-98	0	-74	-70	-148	-75	-216	1853	-6172	-23673	-12	-11388	4776	-14374	-476	-9515	2445	-15942	1784	-11230	3365	-17746	3169
0.801667	-22	44	92	-55	-105	-30	7	-13	-15	6	-73	-63	-93	-14	-27	-48	-99	34	-82	-31	-103	-22	-99	-69	-63	0	-100	-12	-72	-69	-150	-73	-284	1873	-6180	-23651	116	-11065	4534	-14381	189	-9249	2175	-16181	473	-11155	3332	-17594	3242
0.802500	-25	37	87	-61	-107	-33	11	-17	-18	1	-73	-64	-95	-16	-29	-62	-99	32	-85	-34	-107	-28	-102	-70	-62	-1	-104	-12	-72	-70	-152	-77	-193	1888	-6166	-23618	264	-10710	4282	-14365	-1406	-8981	1904	-16398	2119	-11101	3275	-17485	1551
0.803333	-24	41	86	-60	-111	-39	46	-11	-18	0	-74	-59	-100	-16	-31	-56	-100	34	-86	-33	-107	-23	-100	-67	-65	1	-102	-11	-73	-68	-148	-77	-42	1913	-6115	-23624	228	-10328	4028	-14327	38	-8719	1623	-16602	1674	-11049	3191	-17417	1576
0.804167	-22	40	84	-61	-108	-34	9	-15	-17	4	-73	-64	-95	-14	-32	-52	-99	33	-91	-32	-100	-23	-100	-72	-61	0	-100	-12	-69	-68	-148	-79	210	1945	-6038	-23556	163	-9935	3765	-14272	-556	-8464	1337	-16782	1178	-11030	3068	-17408	1324
0.805000	-21	41	86	-60	-108	-19	8	-15	-18	16	-56	-62	-95	-15	-29	-57	-102	33	-83	-32	-104	-24	-101	-72	-61	0	-97	-12	-73	-66	-149	-74	120	1988	-5930	-23559	241	-9540	3495	-14194	-479	-8251	1038	-16939	1235	-11020	2898	-17465	1417
0.805833	-15	40	87	-59	-108	-29	13	-15	-17	4	-74	-64	-96	-14	-30	-59	-102	29	-85	-33	-109	-22	-99	-70	-64	0	-104	-12	-73	-69	-149	-73	-13	2043	-5785	-23534	316	-9138	3214	-14105	167	-8019	727	-17084	213	-11025	2678	-17602	1970
0.806667	-26	40	88	-58	-109	-36	11	-17	-18	4	-74	-68	-96	-16	-33	-58	-104	33	-86	-35	-108	-24	-104	-74	-64	-4	-103	-14	-77	-70	-145	-77	82	2107	-5616	-23550	190	-8740	2918	-14003	270	-7834	401	-17216	-935	-11048	2405	-17834	2405
0.807500	-27	36	85	-62	-112	-38	8	-18	-24	2	-75	-65	-99	-17	-27	-60	-102	33	-62	-15	-105	-24	-99	-72	-63	0	-99	-11	-74	-70	-149	-77	72	2193	-5410	-23583	126	-8352	2607	-13879	171	-7671	67	-17330	271	-11074	2076	-18148	-627
0.808333	-27	45	84	-59	-109	-33	8	-15	-18	4	-72	-64	-96	-14	-29	-56	-100	33	-86	-32	-107	-23	-103	-72	-65	-1	-98	-11	-70	-66	-149	-76	-11	2291	-5180	-23637	205	-7990	2279	-13752	630	-7532	-290	-17428	736	-11109	1703	-18551	-1989
0.809167	-25	39	86	-61	-110	-33	10	-15	-16	5	-74	-66	-97	-16	-34	-59	-100	37	-88	-30	-105	-19	-101	-70	-64	-3	-100	-14	-74	-73	-151	-76	4	2402	-4930	-23716	159	-7645	1940	-13617	-1	-7432	-664	-17503	-496	-11130	1270	-19045	-1936
0.810000	-26	38	87	-60	-111	-39	9	-16	-16	3	-82	-63	-97	-16	-31	-61	-99	35	-84	-33	-109	-25	-100	-69	-62	-3	-99	-13	-76	-72	-147	-76	129	2531	-4658	-23810	106	-7329	1580	-13479	615	-7352	-1055	-17589	-1308	-11151	794	-19607	-2331
0.810833	-26	37	86	-59	-111	-33	13	-14	-21	2	-74	-66	-101	-17	-32	-58	-102	25	-87	-34	-108	-17	-101	-72	-63	-1	-101	-18	-76	-73	-150	-79	171	2669	-4375	-23929	-55	-7037	1206	-13343	454	-7291	-1462	-17649	-1117	-11153	279	-20226	-2170
0.811667	-24	37	85	-39	-113	-33	13	-12	-19	2	-76	-68	-98	-14	-30	-56	-103	35	-86	-38	-107	-22	-101	-72	-65	-3	-101	-15	-75	-70	-112	-78	26	2822	-4087	-24049	-86	-6779	817	-13206	773	-7243	-1896	-17684	-1209	-11115	-264	-20865	-2432
0.812500	-23	41	87	-59	-111	-32	12	-9	-19	6	-74	-66	-100	-15	-27	-57	-99	38	-83	-35	-102	-22	-108	-69	-64	0	-101	-16	-70	-68	-146	-76	0	2989	-3795	-24173	29	-6545	415	-13078	958	-7212	-2343	-17711	-1270	-11036	-815	-21516	-2904
0.813333	-22	43	87	-59	-105	-31	16	-14	-16	6	-73	-65	-96	-16	-28	-59	-99	38	-84	-32	-104	-18	-99	-66	-59	0	-99	-18	-69	-67	-146	-67	181	3164	-3506	-24300	18	-6344	4	-12956	60	-7179	-2807	-17715	-341	-10912	-1390	-22141	-3673
0.814167	-24	40	85	-60	-108	-34	13	-12	-22	2	-77	-68	-97	-9	-29	-58	-99	36	-86	-31	-104	-21	-100	-69	-60	-1	-102	-13	-69	-69	-146	-77	173	3344	-3224	-24417	25	-6174	-422	-12828	753	-7119	-3287	-17703	-831	-10729	-1960	-22716	-3507
0.815000	-28	53	77	-59	-111	-33	10	-42	-22	2	-75	-66	-98	-19	-32	-62	-108	30	-88	-35	-108	-24	-101	-75	-63	-3	-101	-17	-68	-69	-148	-81	131	3529	-2963	-24523	106	-6024	-857	-12753	2505	-7113	-3787	-17666	-2941	-10478	-2520	-23204	-2981
0.815833	-28	38	84	-61	-112	-36	11	-19	-24	0	-78	-70	-98	-18	-31	-64	-104	40	-86	-33	-97	-25	-102	-83	-66	-18	-101	-16	-72	-70	-148	-78	282	3725	-2714	-24601	202	-5901	-1288	-12668	76	-7061	-4297	-17606	-1401	-10155	-3047	-23570	-4990
0.816667	-28	36	86	-61	-110	-35	11	-13	-21	2	-75	-100	-97	-18	-28	-63	-101	30	-85	-31	-107	-23	-102	-73	-64	-1	-101	-15	-74	-69	-149	-86	81	3921	-2494	-24657	155	-5797	-1723	-12595	1347	-6992	-4811	-17520	-1644	-9765	-3544	-23791	-5178
0.817500	-19	41	84	-60	-109	-35	9	-16	-15	2	-75	-65	-96	-17	0	-59	-100	36	-85	-34	-121	-24	-103	-72	-62	0	-101	-17	-75	-72	-148	-78	1	4120	-2294	-24675	79	-5713	-2174	-12538	602	-6902	-5327	-17411	-2011	-9311	-4002	-23849	-4974
0.818333	-27	40	86	-62	-108	-31	12	-14	-17	3	-72	-65	-97	-18	-31	-62	-102	34	-85	-32	-103	-24	-102	-67	-63	1	-100	-13	-36	-73	-149	-77	121	4319	-2117	-24661	120	-5636	-2581	-12493	598	-6792	-5836	-17278	-1875	-8795	-4425	-23734	-4022
0.819167	-25	42	89	-61	-111	-35	9	-15	-14	4	-72	-66	-98	-39	-29	-62	-97	38	-92	-30	-107	-25	-101	-69	-60	1	-101	-12	-73	-69	-148	-76	74	4522	-1967	-24607	200	-5573	-2996	-12468	762	-6649	-6331	-17121	-1809	-8232	-4805	-23432	-2463
0.820000	-24	42	88	-57	-109	-33	7	-13	-12	7	-74	-64	-96	-16	-31	-59	-98	36	-85	-30	-105	-22	-101	-67	-59	2	-100	-10	-75	-70	-149	-69	-45	4723	-1840	-24514	195	-5515	-3390	-12458	1119	-6488	-6802	-16938	-2737	-7630	-5154	-22946	-711
0.820833	-22	43	89	-58	-108	-35	15	-13	-17	6	-70	-60	-93	-16	-29	-59	-98	37	-94	-32	-105	-25	-93	-66	-61	3	-98	-10	-73	-68	-149	-75	-45	4927	-1729	-24384	188	-5466	-3765	-12466	214	-6300	-7249	-16734	-1426	-7014	-5465	-22286	-2493
0.821667	-24	43	89	-58	-112	-17	13	-13	-15	6	-69	-64	-98	-15	-29	-57	-99	37	-84	-31	-104	-21	-99	-65	-60	2	-101	-14	-59	-68	-146	-75	2	5125	-1638	-24221	239	-5419	-4125	-12488	491	-6088	-7658	-16514	-684	-6404	-5752	-21472	-3746
0.822500	-25	41	86	-60	-110	-33	10	-14	-19	4	-73	-64	-96	-14	-31	-58	-99	40	-84	-36	-104	-25	-102	-67	-63	0	-103	-15	-72	-69	-149	-76	178	5326	-1565	-24026	73	-5381	-4456	-12531	-390	-5858	-8011	-16275	-1376	-5820	-6023	-20528	-2877
0.823333	-25	39	89	-65	-113	-29	10	-16	-22	0	-76	-67	-96	-18	-32	-62	-102	34	-92	-34	-107	-26	-103	-72	-66	-6	-108	0	-75	-74	-151	-78	67	5528	-1494	-23796	16	-5349	-4760	-12590	150	-5611	-8335	-16021	-1974	-5278	-6277	-19481	-2419
0.824167	-29	35	82	-63	-114	-35	9	-18	-23	-1	-76	-68	-82	-16	-30	-60	-96	30	-88	-35	-107	-24	-101	-68	-64	-3	-102	-11	-74	-70	-150	-76	7	5733	-1426	-23543	156	-5324	-5010	-12665	-58	-5349	-8598	-15743	-1709	-4792	-6527	-18350	-1194
0.825000	-25	39	86	-61	-116	-38	12	-16	-19	2	-76	-65	-96	-15	-29	-59	-101	35	-90	-36	-104	-23	-101	-70	-65	-3	-102	-12	-74	-69	-147	-74	-32	5933	-1359	-23274	98	-5293	-5259	-12756	-270	-5089	-8774	-15458	-1352	-4376	-6783	-17179	-103
0.825833	-28	40	88	-58	-110	-32	12	-17	-19	5	-72	-65	-97	-14	-31	-62	-102	35	-85	-45	-107	-22	-100	-69	-58	1	-101	-11	-73	-68	-150	-76	-92	6132	-1288	-22992	122	-5272	-5453	-12865	-231	-4822	-8897	-15162	-1042	-4054	-7041	-16011	472
0.826667	-24	42	89	-57	-110	-34	12	-17	-19	5	-77	-65	-96	-13	-28	-58	-103	37	-81	-33	-103	-25	-102	-70	-66	-1	-100	-10	-75	-70	-163	-75	-1	6328	-1212	-22679	76	-5267	-5618	-12995	-972	-4565	-8954	-14855	-560	-3823	-7314	-14876	773
0.827500	-24	44	93	-58	-108	-31	13	-13	-18	7	-72	-63	-96	-21	-28	-57	-100	34	-83	-30	-103	-23	-99	-66	-63	1	-100	-8	-76	-69	-148	-73	-236	6518	-1130	-22416	-211	-5276	-5735	-13142	-866	-4323	-8948	-14540	-461	-3687	-7597	-13812	1305
0.828333	-24	42	91	-83	-112	-33	15	-12	-16	7	-66	-63	-96	-13	-25	-53	-100	39	-83	-33	-108	-22	-102	-64	-63	1	-98	-8	-72	-70	-147	-76	-463	6699	-1041	-22129	-319	-5285	-5826	-13312	1742	-4107	-8891	-14217	-2752	-3652	-7889	-12831	2461
0.829167	-24	44	89	-60	-107	-31	13	-11	-16	5	-72	-64	-110	-10	-28	-55	-102	24	-78	-31	-104	-21	-100	-66	-58	2	-99	-12	-74	-72	-149	-74	-243	6873	-942	-21853	-97	-5312	-5878	-13501	-558	-3910	-8761	-13888	-1471	-3709	-8200	-11966	586
0.830000	-24	61	92	-61	-111	-34	37	-12	-16	7	-69	-62	-97	-12	-26	-52	-99	39	-80	-31	-104	-22	-99	-66	-63	1	-95	-10	-72	-64	-146	-67	-41	7035	-835	-21581	-144	-5357	-5903	-13700	561	-3745	-8613	-13551	-1016	-3834	-8507	-11229	-458
0.830833	-23	43	89	-61	-111	-33	12	-12	-17	6	-72	-66	-99	-17	-33	-56	-101	35	-83	-30	-109	-25	-100	-68	-63	1	-97	-11	-76	-74	-149	-74	403	7185	-722	-21329	-306	-5417	-5896	-13924	252	-3614	-8416	-13207	-1063	-4037	-8825	-10637	-856
0.831667	-26	40	86	-55	-112	-35	3	-16	-19	4	-77	-65	-98	-15	-28	-58	-107	34	-88	-33	-110	-25	-103	-70	-63	-1	-100	-15	-73	-70	-149	-78	609	7331	-611	-21093	-305	-5487	-5862	-14166	201	-3524	-8195	-12863	-1393	-4280	-9123	-10185	-1057
0.832500	-27	40	87	-59	-111	-35	10	-15	-22	4	-75	-65	-98	-15	1	-56	-99	36	-77	-29	-108	-21	-99	-67	-62	1	-96	-10	-75	-69	-144	-73	434	7450	-484	-20860	-198	-5572	-5797	-14420	335	-3461	-7954	-12512	-1425	-4557	-9402	-9869	-865
0.833333	-44	41	87	-57	-109	11	18	-13	-17	7	-70	-60	-94	-9	-23	-56	-100	35	-81	-26	-101	-21	-97	-65	-59	4	-93	-9	-68	-66	-144	-75	370	7562	-361	-20654	-131	-5665	-5727	-14684	1090	-3439	-7716	-12161	-2652	-4844	-9661	-9681	495
0.834167	-23	45	90	-57	-103	-30	15	-12	-11	1	-70	-63	-95	-13	-25	-50	-99	39	-80	-27	-101	-19	-98	-67	-60	1	-99	-11	-69	-64	-146	-74	574	7662	-237	-20442	-342	-5774	-5663	-14963	35	-3456	-7491	-11819	-1591	-5129	-9883	-9617	-456
0.835000	-22	44	53	-56	-84	-30	15	-10	-15	9	-69	-61	-93	-14	-24	-56	-97	38	-83	-26	-105	-21	-99	-69	-61	1	-95	-5	-73	-69	-149	-74	428	7746	-116	-20281	-477	-5885	-5540	-15243	666	-3500	-7287	-11475	-501	-5392	-10067	-9649	-1888
0.835833	-24	45	89	-57	-108	-30	15	-11	-18	5	-74	-61	-94	-14	-27	-58	-99	56	-83	-28	-108	-21	-97	-34	-60	1	-98	-12	-68	-67	-147	-75	9	7827	4	-20116	-518	-5994	-5438	-15540	-120	-3571	-7118	-11143	-919	-5619	-10205	-9757	-604
0.836667	-27	44	87	-56	-113	-29	-11	-13	-19	5	-74	-82	-98	-13	-26	-59	-100	33	-82	-31	-105	-21	-97	-69	-62	1	-100	-13	-72	-69	-145	-78	-85	7897	114	-19961	-505	-6103	-5329	-15834	63	-3669	-6983	-10823	-1620	-5796	-10292	-9922	253
0.837500	-24	45	87	-57	-108	-29	12	-12	-18	7	-73	-63	-97	-13	-26	-57	-94	40	-84	-28	-104	-22	-101	-72	-63	0	-98	-11	-70	-68	-146	-72	-79	7951	236	-19821	-342	-6212	-5226	-16134	118	-3785	-6893	-10520	-1312	-5918	-10327	-10125	1434
0.838333	-25	43	86	-56	-107	-29	12	-12	-17	4	-74	-63	-93	-14	-27	-62	-101	35	-84	-27	-103	-23	-100	-66	-63	4	-98	-1	-72	-69	-147	-75	-79	8003	354	-19692	-235	-6311	-5121	-16421	-276	-3907	-6849	-10242	-910	-5982	-10315	-10349	2314
0.839167	-24	42	88	-58	-111	-32	12	-16	-17	5	-63	-64	-94	-13	-28	-63	-99	36	-72	-30	-105	-23	-100	-74	-62	1	-97	-9	-69	-67	-148	-74	35	8048	471	-19578	-145	-6407	-5028	-16707	-109	-4041	-6856	-9967	-786	-5984	-10248	-10567	2705
0.840000	-7	43	87	-57	-125	-31	13	-14	-15	5	-73	-66	-99	-17	-30	-65	-100	33	-86	-33	-102	-24	-101	-73	-61	0	-99	-13	-66	-50	-150	-77	-33	8086	590	-19479	-137	-6483	-4936	-16984	-808	-4174	-6913	-9761	-343	-5926	-10141	-10777	3041
0.840833	-22	40	86	-59	-111	-33	9	-15	-18	2	-73	-64	-95	-4	-28	-61	-98	46	-85	-31	-103	-24	-98	-69	-60	3	-97	-9	-70	-67	-148	-74	-197	8122	723	-19389	-230	-6541	-4853	-17242	-1544	-4297	-7005	-9580	498	-5820	-9996	-10953	3490
0.841667	-22	39	63	-58	-109	-28	12	-12	-15	4	-73	-66	-94	-15	-30	-59	-99	36	-84	-30	-107	-23	-99	-69	-59	0	-98	-11	-72	-70	-148	-81	-404	8146	864	-19318	-160	-6588	-4777	-17504	1015	-4414	-7142	-9421	-1383	-5660	-9826	-11102	5077
0.842500	-23	41	86	-58	-110	-33	8	-13	-17	5	-74	-65	-93	0	-29	-58	-90	32	-85	-32	-103	-26	-102	-73	-64	-1	-99	-15	-74	-69	-148	-75	-236	8169	1010	-19264	57	-6614	-4713	-17762	-832	-4519	-7308	-9323	-561	-5475	-9636	-11208	4208
0.843333	-28	40	81	-67	-110	-33	9	-12	-18	4	-77	-67	-101	-17	-30	-59	-101	34	-88	-35	-108	-26	-103	-67	-51	0	-100	-17	-77	-75	-149	-76	-77	8185	1173	-19226	69	-6627	-4649	-17969	-634	-4595	-7492	-9242	220	-5268	-9442	-11283	3019
0.844167	-26	42	85	-60	-109	-36	9	-15	-21	2	-75	-67	-96	-17	-31	-62	-100	33	-87	-36	-105	-27	-103	-73	-63	0	-99	-15	-74	-72	-149	-77	-142	8198	1351	-19199	153	-6623	-4599	-18176	-704	-4658	-7688	-9215	377	-5044	-9239	-11316	2941
0.845000	-26	40	84	-57	-115	-34	10	-14	-17	1	-75	-72	-99	-19	-32	-61	-101	33	-88	-36	-108	-25	-101	-72	-63	-1	-102	-15	-77	-75	-150	-82	-236	8197	1543	-19195	213	-6598	-4552	-18352	-1118	-4691	-7885	-9233	452	-4823	-9046	-11317	2764
0.845833	-26	39	85	-60	-111	-34	9	-14	-19	4	-74	-67	-99	-17	-30	-59	-111	35	-88	-36	-108	-25	-101	-73	-64	0	-100	-14	-76	-70	-147	-76	-388	8191	1749	-19208	243	-6559	-4506	-18511	-1085	-4697	-8078	-9290	706	-4603	-8872	-11293	2985
0.846667	-24	43	86	-64	-113	-33	10	-11	-12	2	-75	-66	-96	-17	-27	-61	-101	35	-88	-36	-108	-24	-99	-70	-62	3	-99	-16	-73	-69	-146	-75	-479	8175	1967	-19233	313	-6502	-4468	-18646	-277	-4682	-8256	-9382	-772	-4399	-8722	-11254	4191
0.847500	-26	41	85	-61	-111	-33	10	-13	-21	4	-74	-68	-100	-15	-29	-62	-102	36	-90	-36	-107	-25	-100	-68	-63	-1	-97	-14	-73	-68	-146	-74	-310	8145	2190	-19266	274	-6439	-4433	-18757	-1150	-4647	-8406	-9515	-345	-4219	-8602	-11203	3440
0.848333	-25	40	85	-56	-111	-34	10	-13	-21	0	-74	-68	-100	-18	-30	-60	-103	30	-91	-50	-107	-26	-101	-70	-74	-4	-102	-16	-76	-70	-148	-77	-285	8107	2417	-19319	68	-6360	-4403	-18848	-597	-4586	-8536	-9679	950	-4064	-8516	-11160	741
0.849167	-29	35	80	-63	-114	-36	7	-17	-18	-1	-75	-68	-99	-19	-30	-62	-104	33	-88	-36	-107	-26	-100	-68	-64	-3	-100	-14	-72	-70	-147	-77	-217	8060	2651	-19374	32	-6271	-4371	-18887	-992	-4501	-8627	-9863	684	-3931	-8458	-11113	940
0.850000	-30	45	84	-60	-114	-35	11	-15	-23	3	-76	-66	-97	-16	-28	-62	-103	34	-87	-33	-107	-24	-99	-73	-66	-4	-100	-14	-74	-68	-148	-78	-219	8005	2878	-19432	145	-6176	-4345	-18936	-886	-4402	-8686	-10069	-160	-3823	-8436	-11083	1131
0.850833	-25	41	85	-61	-109	-32	13	-11	-18	4	-69	-66	-96	-12	-34	-55	-98	33	-85	-5	-104	-24	-99	-69	-63	-3	-100	-14	-72	-72	-151	-77	-346	7939	3096	-19490	102	-6074	-4325	-18935	-345	-4289	-8707	-10287	-158	-3735	-8439	-11071	1223
0.851667	-43	42	88	-61	-110	-34	12	-22	-17	3	-73	-63	-96	-14	-29	-58	-99	37	-86	-33	-107	-24	-101	-69	-65	-3	-101	-15	-66	-70	-142	-77	-402	7867	3300	-19543	209	-5969	-4306	-18906	-495	-4166	-8703	-10515	37	-3666	-8470	-11078	1193
0.852500	-26	40	88	-57	-109	-32	16	-14	-17	6	-69	-57	-97	-32	-26	-58	-108	36	-83	-30	-107	-22	-98	-67	-61	0	-96	-13	-73	-67	-145	-76	-342	7787	3496	-19590	334	-5842	-4297	-18848	-96	-4026	-8660	-10745	180	-3613	-8521	-11105	567
0.853333	-24	43	95	-57	-109	-31	17	-12	-17	8	-67	-59	-95	-12	-24	-57	-100	40	-81	-29	-108	-18	-97	-69	-73	2	-94	-11	-68	-67	-144	-73	-318	7703	3671	-19626	181	-5748	-4297	-18765	-326	-3894	-8606	-10966	592	-3567	-8587	-11160	28
0.854167	-26	45	89	-56	-110	-30	19	-11	-17	9	-65	-58	-97	-14	-26	-59	-100	37	-82	-32	-103	-17	-95	-66	-62	1	-92	-13	-73	-66	-147	-75	-453	7613	3825	-19632	-48	-5646	-4306	-18658	-1201	-3762	-8533	-11179	1389	-3534	-8662	-11238	-497
0.855000	-22	43	89	-55	-105	-35	17	-13	-16	7	-69	-62	-97	-12	-26	-58	-100	38	-81	-29	-102	-19	-97	-66	-66	2	-107	-10	-74	-76	-143	-73	-512	7519	3962	-19647	144	-5548	-4329	-18529	1231	-3634	-8445	-11377	-569	-3497	-8738	-11331	191
0.855833	-26	45	88	-57	-105	-29	18	-10	-19	7	-69	-60	-97	-12	-5	-57	-109	39	-82	-30	-103	-17	-92	-65	-64	3	-97	-11	-72	-66	-147	-76	-316	7423	4077	-19632	302	-5457	-4362	-18377	627	-3511	-8355	-11580	-980	-3460	-8812	-11418	-579
0.856667	-24	44	89	-57	-112	-34	15	-36	-21	5	-73	-62	-97	-13	-27	-58	-105	36	-85	-31	-109	-23	-99	-69	-66	-1	-100	-13	-75	-68	-149	-90	-212	7320	4177	-19605	111	-5377	-4422	-18206	-298	-3403	-8273	-11723	343	-3422	-8875	-11562	-2494
0.857500	-28	37	86	-59	-113	-35	10	-16	-23	3	-67	-64	-101	-16	-29	-67	-105	36	-85	-31	-105	-19	-97	-70	-62	1	-98	-13	-75	-69	-148	-74	-326	7225	4265	-19548	25	-5300	-4460	-18013	648	-3303	-8196	-11859	285	-3377	-8921	-11682	-2191
0.858333	-25	44	89	-60	-113	-36	10	-13	-16	5	-70	-63	-96	-13	-28	-60	-100	36	-84	-32	-102	-24	-102	-67	-62	2	-95	-12	-73	-72	-146	-73	-543	7130	4342	-19479	51	-5240	-4572	-17813	-90	-3211	-8136	-11972	70	-3325	-8951	-11809	-1918
0.859167	-24	42	90	-58	-109	-34	15	-15	-44	7	-66	-62	-96	-14	-30	-58	-101	37	-83	-28	-102	-21	-98	-65	-60	4	-96	-10	-74	-69	-148	-74	-651	7034	4411	-19391	115	-5181	-4667	-17599	-346	-3134	-8092	-12062	429	-3272	-8966	-11928	-1334
0.860000	-21	42	90	-59	-109	-32	13	-12	-14	4	-67	-61	-93	-12	-27	-58	-100	35	-85	-29	-104	-23	-99	-67	-60	3	-90	-9	-68	-70	-146	-72	-590	6937	4476	-19288	172	-5138	-4779	-17382	420	-3071	-8073	-12132	-633	-3217	-8952	-12039	-256
0.860833	-23	42	91	-58	-107	-30	13	-12	-17	6	-68	-58	-97	-14	-28	-56	-97	34	-84	-30	-103	-21	-95	-64	-61	3	-97	-9	-74	-70	-145	-70	-402	6848	4537	-19176	282	-5116	-4902	-17159	-194	-3014	-8074	-12193	-658	-3165	-8927	-12149	27
0.861667	-23	41	90	-58	-109	-30	13	-14	-16	4	-70	-62	-92	-15	-27	-59	-100	35	-84	-31	-105	-21	-98	-67	-62	4	-97	-9	-70	-68	-145	-75	-461	6757	4605	-19054	354	-5074	-5031	-16937	-251	-2971	-8100	-12224	960	-3116	-8884	-12246	-2507
0.862500	-25	41	88	-60	-108	-31	11	-14	-16	1	-72	-65	-103	-13	-29	-63	-91	34	-85	-34	-103	-22	-100	-67	-63	0	-103	-13	-73	-73	-150	-75	-392	6663	4687	-18924	287	-5053	-5165	-16711	-538	-2943	-8144	-12258	1163	-3082	-8831	-12332	-2195
0.863333	-25	40	87	-62	-103	-31	11	-17	-16	2	-70	-61	-95	-16	-29	-61	-97	35	-90	-30	-104	-22	-101	-74	-63	0	-100	-11	-73	-72	-148	-76	-47	6573	4752	-18794	267	-5038	-5315	-16492	-872	-2912	-8207	-12278	287	-3055	-8760	-12392	-1220
0.864167	-24	40	87	-60	-110	-34	8	-28	-18	-10	-72	-64	-96	-16	-30	-61	-99	35	-87	-33	-109	-23	-102	-72	-63	0	-102	-14	-77	-74	-148	-77	-86	6483	4842	-18662	273	-5023	-5457	-16280	-343	-2892	-8285	-12302	174	-3046	-8688	-12466	-662
0.865000	-3	40	86	-62	-110	-34	9	-15	-22	0	-73	-66	-98	-17	-32	-62	-104	29	-92	-38	-108	-24	-102	-73	-60	0	-104	-15	-74	-74	-158	-80	-125	6394	4931	-18522	201	-5012	-5593	-16075	-856	-2882	-8372	-12319	544	-3059	-8613	-12523	302
0.865833	-28	38	84	-65	-115	-38	6	-23	-22	-4	-77	-68	-96	-19	-17	-62	-122	30	-90	-38	-104	-26	-101	-70	-64	-5	-107	-13	-74	-73	-149	-76	-229	6307	5037	-18379	313	-4999	-5718	-15870	-662	-2877	-8466	-12339	486	-3085	-8534	-12570	544
0.866667	-28	38	77	-62	-113	-33	9	-17	-19	0	-74	-67	-96	-16	-31	-59	-102	33	-88	-34	-105	-21	-102	-70	-63	-4	-103	-27	-72	-74	-152	-78	-178	6219	5138	-18246	276	-4991	-5835	-15674	-580	-2872	-8554	-12374	284	-3135	-8469	-12613	510
0.867500	-23	40	87	-60	-109	-31	10	-15	-18	0	-87	-65	-96	-11	-29	-61	-102	34	-87	-34	-103	-22	-100	-70	-63	-6	-101	-13	-72	-73	-146	-77	108	6136	5251	-18122	114	-4981	-5940	-15489	-1471	-2877	-8645	-12414	1025	-3210	-8412	-12658	411
0.868333	-24	39	89	-58	-108	-31	11	-13	-18	5	-68	-65	-93	-17	-28	-60	-101	33	-87	-34	-104	-22	-98	-72	-62	-3	-99	-13	-73	-73	-148	-78	155	6050	5343	-17967	22	-4972	-6033	-15303	220	-2889	-8727	-12464	-128	-3302	-8361	-12709	1429
0.869167	-24	41	85	-62	-109	-36	9	-15	-24	1	-70	-61	-96	-17	-30	-58	-99	34	-85	-34	-109	-24	-100	-72	-64	-3	-101	-13	-74	-72	-147	-77	266	5967	5432	-17824	76	-4964	-6106	-15158	1051	-2912	-8794	-12527	-1165	-3429	-8327	-12769	1724
0.870000	-25	40	85	-61	-108	-33	11	-15	-16	1	-70	-63	-97	-15	-31	-65	-104	34	-85	-34	-105	-23	-103	-70	-50	-1	-100	-12	-75	-74	-149	-77	385	5881	5516	-17680	153	-4964	-6165	-14963	-638	-2951	-8852	-12599	629	-3573	-8307	-12835	-344
0.870833	-24	40	86	-59	-110	-35	9	-17	-17	2	-72	-42	-98	-18	-30	-60	-104	35	-84	-34	-108	-25	-101	-73	-65	1	-102	-13	-73	-73	-149	-75	359	5800	5585	-17532	16	-4959	-6206	-14789	916	-3008	-8895	-12676	320	-3731	-8295	-12915	-461
0.871667	-28	41	86	-58	-111	-31	8	-14	-23	3	-73	-66	-96	-17	-31	-61	-104	33	-85	-33	-107	-22	-101	-72	-62	-1	-101	-12	-73	-58	-148	-77	395	5718	5630	-17377	2	-4970	-6233	-14644	395	-3084	-8917	-12766	-6	-3905	-8295	-13009	-1078
0.872500	-25	43	87	-59	-112	-34	9	-13	-18	-7	-70	-63	-97	-7	-26	-47	-101	37	-82	-32	-108	-23	-101	-72	-65	0	-98	-11	-75	-67	-146	-74	168	5645	5688	-17214	62	-4990	-6252	-14495	574	-3180	-8921	-12854	270	-4092	-8299	-13108	-1336
0.873333	-26	53	87	-57	-105	-30	11	-13	-17	5	-72	-64	-95	-16	-29	-60	-101	35	-84	-19	-104	-22	-100	-74	-61	0	-99	-13	-75	-69	-148	-77	46	5570	5666	-17054	47	-5022	-6260	-14352	1011	-3303	-8906	-12947	-368	-4294	-8316	-13224	-882
0.874167	-26	41	87	-60	-111	-30	9	-17	-22	1	-58	-64	-98	-16	-30	-59	-102	36	-84	-34	-108	-24	-101	-70	-64	2	-99	-12	-73	-69	-144	-77	85	5502	5654	-16889	11	-5092	-6267	-14215	850	-3449	-8868	-13037	-955	-4502	-8331	-13346	-178
0.875000	-14	43	88	-60	-109	-30	11	-14	-18	3	-74	-68	-97	-17	-32	-60	-100	37	-84	-33	-104	-24	-99	-70	-62	1	-100	-16	-77	-70	-147	-74	60	5435	5624	-16724	-131	-5136	-6269	-14083	758	-3622	-8817	-13120	575	-4717	-8344	-13479	-2637
0.875833	-24	44	90	-57	-111	-33	12	-13	-19	5	-70	-65	-97	-18	-31	-60	-100	38	-82	-32	-109	-25	-101	-72	-62	0	-98	-12	-75	-67	-144	-70	-23	5378	5575	-16567	-264	-5220	-6277	-13961	945	-3829	-8768	-13199	945	-4937	-8347	-13615	-2870
0.876667	-22	44	88	-50	-108	-31	15	-13	-17	6	-69	-65	-100	-16	-28	-60	-99	36	-82	-32	-108	-22	-101	-68	-74	2	-111	-13	-76	-68	-144	-70	-65	5317	5517	-16417	-282	-5326	-6288	-13852	51	-4059	-8659	-13271	233	-5164	-8345	-13749	-1379
0.877500	-22	44	86	-58	-111	-32	15	-12	-27	6	-76	-67	-97	-14	-23	-58	-101	37	-83	-35	-107	-22	-101	-68	-64	2	-99	-12	-73	-68	-149	-72	51	5263	5446	-16283	-189	-5457	-6307	-13751	734	-4315	-8557	-13326	62	-5390	-8330	-13875	-569
0.878333	-23	43	87	-57	-111	-32	13	-12	-16	2	-74	-64	-98	-14	-28	-57	-100	34	-85	-31	-105	-35	-99	-68	-64	1	-100	-14	-74	-68	-145	-74	180	5211	5373	-16150	-167	-5597	-6338	-13657	321	-4595	-8441	-13357	524	-5615	-8299	-13994	437
0.879167	-25	41	87	-57	-109	-50	16	-11	-17	4	-63	-63	-96	-13	-26	-56	-100	37	-82	-29	-105	-19	-97	-65	-63	3	-96	-10	-70	-66	-145	-69	172	5168	5322	-16043	-240	-5762	-6376	-13566	538	-4884	-8313	-13405	586	-5844	-8250	-14102	862
0.880000	-30	45	89	-55	-109	-30	19	-10	-18	2	-70	-55	-93	-12	-27	-56	-99	39	-82	-28	-103	-18	-90	-66	-65	3	-95	-9	-73	-75	-144	-72	123	5122	5217	-15955	-299	-5949	-6428	-13515	768	-5190	-8181	-13427	378	-6070	-8186	-14189	913
0.880833	-25	43	88	-56	-107	-29	19	-12	-16	5	-69	-61	-96	-8	-25	-58	-100	36	-82	-28	-102	-17	-96	-67	-63	4	-96	-9	-68	-65	-145	-72	135	5072	5134	-15891	-373	-6132	-6489	-13464	-427	-5506	-8039	-13436	1092	-6294	-8102	-14259	919
0.881667	-21	43	101	-53	-112	-32	19	-15	-19	3	-70	-62	-98	-13	-27	-58	-99	35	-83	-30	-108	-22	-102	-69	-67	0	-98	-13	-75	-68	-147	-75	-66	5023	5058	-15855	-275	-6356	-6555	-13430	125	-5820	-7899	-13435	853	-6519	-7996	-14310	1886
0.882500	-27	39	84	-60	-114	-36	11	1	-23	0	-91	-67	-101	-17	-22	-62	-102	34	-84	-33	-107	-22	-101	-69	-66	1	-98	-12	-74	-69	-147	-75	-201	4967	4983	-15842	-196	-6572	-6622	-13410	1798	-6127	-7751	-13428	-616	-6733	-7873	-14336	2929
0.883333	-29	40	87	-60	-110	-35	13	-15	-24	1	-73	-66	-100	-16	-27	-58	-103	36	-85	-23	-107	-25	-101	-70	-64	1	-98	-12	-77	-68	-147	-75	30	4913	4913	-15852	-301	-6791	-6691	-13397	-539	-6423	-7603	-13406	1324	-6943	-7726	-14331	964
0.884167	-24	42	87	-42	-112	-34	17	-17	-21	4	-74	-64	-98	-17	-27	-61	-102	33	-85	-30	-108	-23	-101	-68	-62	0	-100	-13	-75	-70	-144	-77	-10	4850	4840	-15879	-383	-7006	-6748	-13399	962	-6705	-7461	-13382	1026	-7152	-7568	-14313	675
0.885000	-31	43	88	-58	-112	-34	13	-14	-17	4	-70	-63	-94	-15	-26	-57	-101	38	-82	-28	-105	-28	-102	-74	-62	-1	-98	-13	-74	-70	-146	-76	-41	4780	4773	-15925	-483	-7215	-6799	-13416	56	-6958	-7317	-13349	787	-7348	-7394	-14262	557
0.885833	-23	43	86	-58	-107	-32	15	-13	-17	2	-69	-38	-94	-43	-28	-58	-100	36	-80	-29	-103	-24	-99	-69	-61	0	-96	-12	-74	-72	-149	-78	1	4702	4701	-15989	-516	-7411	-6828	-13441	145	-7182	-7176	-13312	818	-7536	-7209	-14197	816
0.886667	-23	27	90	-57	-110	-35	9	-13	-16	3	-69	-65	-95	-15	-26	-60	-97	37	-80	-30	-104	-24	-102	-70	-60	1	-97	-12	-76	-69	-146	-76	88	4616	4621	-16062	-318	-7594	-6842	-13474	542	-7378	-7039	-13272	560	-7715	-7012	-14114	1162
0.887500	-23	40	90	-58	-107	-33	13	-14	-16	5	-72	-64	-93	-19	-28	-59	-101	35	-83	-29	-104	-24	-102	-68	-61	0	-94	-12	-77	-74	-147	-73	99	4521	4530	-16145	-229	-7760	-6816	-13512	764	-7538	-6907	-13225	-594	-7878	-6811	-14008	2200
0.888333	-21	42	89	-57	-111	-34	11	-13	-15	3	-72	-64	-98	-13	-26	-61	-84	36	-84	-31	-108	-25	-102	-76	-65	0	-98	-13	-73	-73	-145	-77	148	4418	4442	-16233	-472	-7905	-6767	-13559	39	-7660	-6777	-13174	418	-8027	-6606	-13897	-203
0.889167	-25	43	88	-60	-111	-34	13	-12	-18	4	-67	-66	-99	-15	-28	-59	-98	35	-85	-32	-107	-21	-100	-68	-62	0	-98	-13	-74	-74	-147	-75	102	4308	4341	-16320	-461	-8022	-6680	-13610	654	-7745	-6649	-13119	1282	-8165	-6404	-13776	-1783
0.890000	-27	44	85	-62	-113	-36	11	-14	-22	3	-74	-66	-99	-17	-29	-61	-102	32	-90	-35	-110	-28	-103	-73	-65	-8	-98	-14	-76	-75	-150	-78	80	4186	4224	-16408	-288	-8130	-6560	-13663	-176	-7798	-6520	-13060	643	-8289	-6201	-13650	-749
0.890833	-28	39	85	-63	-108	-38	8	-13	-24	-1	-78	-69	-131	-21	-30	-61	-103	33	-90	-33	-104	-22	-103	-72	-64	-5	-101	-14	-78	-73	-149	-78	-40	4067	4105	-16482	-342	-8204	-6399	-13714	416	-7807	-6386	-12987	-70	-8392	-6003	-13536	-341
0.891667	-25	36	85	-62	-110	-36	9	-13	-23	2	-76	-67	-99	-15	-28	-61	-104	35	-85	-33	-110	-22	-101	-77	-65	-4	-102	-9	-83	-72	-145	-78	-231	3946	3977	-16550	-302	-8255	-6198	-13766	235	-7780	-6248	-12902	420	-8476	-5813	-13417	333
0.892500	-27	39	87	-60	-111	-34	9	-14	-21	2	-72	-63	-96	1	-27	-60	-100	36	-83	-31	-103	-22	-100	-74	-62	-3	-102	-13	-74	-72	-147	-69	-152	3825	3828	-16607	-177	-8284	-5966	-13806	36	-7731	-6111	-12811	610	-8543	-5627	-13298	377
0.893333	-24	40	87	-57	-109	-30	11	-11	-18	3	-68	-62	-95	-12	-26	-59	-92	39	-83	-26	-104	-32	-95	-70	-61	3	-98	-9	-70	-70	-148	-76	-16	3702	3695	-16655	-50	-8298	-5697	-13846	165	-7655	-5967	-12709	405	-8596	-5459	-13195	-85
0.894167	-23	41	92	-58	-108	-32	2	-12	-16	1	-72	-64	-93	-14	-25	-57	-99	37	-84	-30	-104	-25	-98	-70	-63	-5	-100	-9	-72	-50	-146	-73	-29	3582	3552	-16690	-39	-8295	-5404	-13880	-652	-7554	-5819	-12594	1050	-8628	-5302	-13101	-537
0.895000	-26	41	89	-57	-110	-35	13	-12	-14	4	-69	-63	-95	-15	-28	-58	-101	38	-86	-29	-100	-21	-96	-45	-60	0	-112	-10	-73	-68	-147	-75	-203	3466	3404	-16717	-213	-8276	-5085	-13909	-819	-7448	-5665	-12465	1184	-8645	-5162	-13019	-500
0.895833	-21	43	87	-53	-109	-33	12	-12	-16	1	-73	-60	-98	-1	-26	-57	-99	36	-84	-30	-105	-21	-97	-68	-62	-5	-99	-10	-73	-69	-146	-75	-245	3357	3259	-16731	-10	-8249	-4755	-13929	1574	-7333	-5513	-12320	-1498	-8645	-5033	-12953	304
0.896667	-25	42	88	-57	-109	-31	11	-13	-16	2	-69	-63	-95	-13	-28	-56	-101	33	-83	-30	-104	-11	-97	-64	-63	-1	-100	-11	-73	-72	-146	-75	44	3249	3118	-16734	475	-8214	-4406	-13938	-1003	-7207	-5350	-12173	-289	-8631	-4919	-12898	-1659
0.897500	-23	43	86	-59	-110	-36	11	0	-14	2	-90	-63	-96	-12	-26	-58	-100	35	-84	-30	-103	-22	-98	-70	-63	-1	-99	-11	-74	-69	-146	-82	60	3159	2985	-16730	622	-8181	-4056	-13940	44	-7089	-5191	-12017	-60	-8600	-4816	-12856	-2350
0.898333	-27	40	88	-61	-108	-33	13	-16	-16	2	-70	-66	-96	-14	-28	-58	-103	34	-86	-38	-105	-23	-108	-73	-66	-4	-100	-13	-77	-74	-150	-80	135	3065	2858	-16725	377	-8145	-3712	-13929	-508	-6980	-5034	-11842	43	-8567	-4736	-12827	-2267
0.899167	-25	42	86	-62	-114	-34	11	-17	-18	5	-69	-65	-97	-14	-27	-58	-98	35	-85	-30	-105	-21	-97	-68	-61	0	-98	-10	-72	-70	-147	-75	94	2983	2748	-16706	430	-8112	-3367	-13906	-720	-6871	-4872	-11672	-22	-8515	-4658	-12797	-1923
0.900000	-23	43	88	-59	-108	-30	15	-13	-16	6	-70	-64	-94	-12	-27	-58	-100	36	-85	-52	-103	-19	-99	-67	-60	-1	-97	-11	-72	-66	-148	-75	25	2904	2648	-16686	464	-8075	-3040	-13869	-713	-6782	-4716	-11490	-111	-8458	-4595	-12788	-1259
0.900833	-23	43	88	-58	-109	-30	-12	-13	-17	6	-70	-65	-93	-12	-32	-57	-100	39	-83	-29	-103	-21	-98	-62	-62	1	-99	-9	-70	-67	-147	-74	46	2824	2562	-16667	329	-8056	-2730	-13815	-208	-6711	-4568	-11307	-1285	-8399	-4541	-12779	507
0.901667	-22	42	89	-57	-108	-29	17	-8	-17	7	-67	-64	-96	-11	-27	-56	-99	39	-82	-29	-102	-18	-92	-78	-61	2	-95	-9	-74	-69	-147	-75	2	2751	2490	-16646	321	-8042	-2439	-13748	-1245	-6657	-4428	-11125	-34	-8338	-4496	-12779	-477
0.902500	-25	43	86	-60	-110	-34	8	-16	-18	5	-70	-72	-96	-14	-24	-61	-102	36	-87	-32	-108	-24	-102	-68	-63	1	-98	-11	-72	-72	-150	-49	-114	2672	2430	-16622	463	-8043	-2180	-13667	-823	-6623	-4300	-10946	1188	-8277	-4455	-12786	-2017
0.903333	-26	41	84	-59	-111	-34	9	-15	-19	6	-70	-70	-99	-16	-28	-60	-100	32	-86	-32	-104	-34	-100	-68	-63	1	-97	-12	-73	-74	-148	-75	37	2591	2381	-16604	400	-8047	-1938	-13566	-1679	-6606	-4179	-10770	734	-8213	-4414	-12793	-574
0.904167	-26	39	82	-61	-110	-34	-14	-15	-16	5	-69	-67	-99	-16	-27	-60	-99	35	-84	-34	-108	-24	-99	-67	-63	2	-98	-10	-75	-73	-103	-72	218	2505	2341	-16586	297	-8058	-1723	-13445	-1272	-6608	-4080	-10601	-95	-8164	-4368	-12806	354
0.905000	-26	39	88	-60	-112	-33	15	-15	-18	4	-68	-68	-97	-14	-28	-62	-98	33	-85	-32	-108	-23	-99	-68	-64	1	-98	-11	-77	-70	-148	-74	-7	2413	2315	-16564	313	-8078	-1540	-13309	-1300	-6623	-3991	-10443	-26	-8117	-4324	-12822	1238
0.905833	-24	38	87	-64	-110	-35	16	-13	-21	6	-74	-72	-96	-18	-28	-61	-99	33	-87	-34	-105	-22	-100	-68	-63	2	-100	-11	-74	-68	-149	-74	-84	2312	2296	-16548	365	-8108	-1379	-13159	-1460	-6648	-3911	-10288	197	-8074	-4273	-12842	1735
0.906667	-24	41	82	-59	-110	-34	15	-16	-22	2	-73	-70	-97	-19	-29	-63	-104	33	-90	-34	-124	-24	-103	-67	-61	0	-102	-14	-74	-70	-149	-76	59	2209	2281	-16528	254	-8144	-1244	-12995	-991	-6697	-3850	-10153	123	-8050	-4216	-12865	1537
0.907500	-29	37	80	-42	-113	-38	16	-16	-26	1	-73	-67	-95	-19	-30	-61	-102	32	-84	-34	-104	-22	-101	-67	-65	5	-99	-11	-95	-79	-145	-77	171	2095	2273	-16508	201	-8183	-1132	-12809	-1352	-6745	-3790	-10026	659	-8014	-4150	-12881	1312
0.908333	-24	41	84	-59	-109	-34	15	-18	-21	1	-73	-68	-97	-16	-27	-62	-100	34	-86	-34	-103	-22	-102	-70	-65	1	-101	-9	-73	-68	-149	-75	235	1976	2268	-16488	140	-8216	-1051	-12615	-1784	-6804	-3729	-9917	1619	-8000	-4076	-12904	1332
0.909167	-28	40	85	-55	-113	-32	13	-15	-18	7	-72	-65	-96	-17	-30	-60	-104	32	-86	-34	-104	-22	-100	-69	-58	2	-98	-12	-76	-70	-149	-76	47	1848	2264	-16470	8	-8278	-975	-12411	975	-6861	-3703	-9824	-761	-7992	-3986	-12930	2327
0.910000	-25	41	84	-58	-112	-34	16	-16	-22	4	-73	-66	-99	-16	-22	-61	-95	34	-84	-35	-108	-22	-101	-70	-65	-3	-100	-15	-72	-69	-149	-74	-31	1724	2259	-16447	163	-8325	-922	-12202	-677	-6923	-3658	-9745	-387	-7992	-3888	-12953	604
0.910833	-26	40	84	-58	-111	-32	12	-15	-9	4	-74	-68	-99	-19	-32	-64	-105	32	-85	-36	-108	-24	-101	-69	-64	0	-101	-15	-70	-74	-151	-83	0	1589	2256	-16423	163	-8376	-884	-11988	-247	-6983	-3631	-9680	129	-8000	-3782	-12984	-1342
0.911667	-23	40	82	-61	-111	-34	10	-19	-21	2	-74	-68	-98	-17	-39	-65	-102	32	-87	-35	-85	-24	-104	-72	-64	-5	-104	-14	-72	-74	-148	-77	-3	1459	2250	-16394	110	-8423	-855	-11776	132	-7044	-3592	-9633	-285	-8011	-3664	-13008	-1852
0.912500	-22	24	85	-77	-110	-33	-7	-15	-17	5	-73	-66	-97	-17	-31	-61	-100	36	-82	-33	-103	-22	-103	-70	-63	0	-93	-12	-73	-84	-148	-78	27	1342	2255	-16361	94	-8467	-830	-11562	-42	-7091	-3542	-9598	-514	-8027	-3532	-13033	-2306
0.913333	-23	42	85	-57	-108	-33	15	-15	-17	6	-70	-63	-93	-12	-11	-59	-95	37	-81	-30	-105	-22	-101	-69	-61	0	-101	-12	-70	-69	-145	-72	-6	1216	2248	-16329	-23	-8520	-816	-11359	-88	-7144	-3492	-9580	-93	-8049	-3394	-13052	-2365
0.914167	-24	43	84	-63	-111	-33	13	-14	-21	5	-72	-64	-98	-15	-31	-59	-98	34	-81	-30	-105	-41	-101	-73	-61	0	-100	-3	-75	-75	-149	-75	-58	1100	2243	-16294	156	-8569	-800	-11162	986	-7188	-3429	-9580	-1571	-8076	-3253	-13072	-1324
0.915000	-24	42	84	-59	-113	-36	11	-17	-22	3	-73	-69	-100	-14	-31	-59	-100	28	-85	-35	-111	-27	-103	-72	-65	-3	-103	-16	-77	-73	-148	-78	-58	986	2238	-16264	204	-8619	-791	-10988	184	-7232	-3358	-9588	-1256	-8101	-3100	-13090	-2048
0.915833	-28	38	79	-67	-115	-35	11	-18	-18	3	-74	-70	-98	-15	-32	-62	-103	36	-84	-35	-108	-26	-102	-72	-62	0	-103	-17	-76	-74	-149	-77	-66	888	2240	-16223	46	-8669	-770	-10809	621	-7269	-3271	-9621	190	-8140	-2942	-13091	-4610
0.916667	-27	41	85	-64	-110	-34	13	-15	-21	4	-75	-69	-97	-13	-29	-61	-102	34	-90	-31	-107	-24	-102	-70	-65	0	-102	-14	-75	-70	-147	-76	16	795	2235	-16186	59	-8724	-770	-10659	-8	-7326	-3170	-9660	301	-8170	-2778	-13089	-3760
0.917500	-27	41	84	-61	-111	-34	12	-12	-19	4	-75	-66	-96	-13	-27	-59	-99	33	-83	-32	-121	-23	-100	-70	-65	-4	-102	-16	-72	-70	-147	-76	-199	706	2241	-16146	-19	-8784	-722	-10523	-90	-7344	-3054	-9713	-413	-8208	-2607	-13079	-2805
0.918333	-25	38	81	-59	-103	-36	15	-14	-16	5	-70	-65	-97	-12	-28	-60	-98	33	-83	-32	-103	-21	-101	-67	-64	1	-99	-11	-76	-70	-146	-75	-339	627	2245	-16092	-38	-8852	-686	-10407	319	-7376	-2925	-9779	-545	-8242	-2435	-13057	-1950
0.919167	-26	39	85	-58	-110	-33	16	-11	-21	3	-70	-65	-94	-11	-26	-56	-102	38	-82	-28	-121	-19	-99	-68	-64	4	-101	-12	-73	-68	-147	-74	-378	552	2259	-16069	21	-8923	-644	-10305	-125	-7418	-2786	-9852	-461	-8283	-2260	-13023	-927
0.920000	-25	39	90	-56	-104	-30	13	-12	-44	6	-70	-62	-94	-9	-30	-58	-102	38	-84	-28	-103	-16	-98	-70	-61	0	-98	-11	-69	-65	-146	-77	-420	478	2269	-16032	-63	-9001	-595	-10221	95	-7459	-2633	-9937	-559	-8329	-2082	-12981	-607
0.920833	-30	43	89	-58	-108	-30	13	-14	-18	6	-69	-61	-95	-9	-24	-57	-100	40	-81	-27	-103	-18	-98	-72	-62	0	-97	-9	-69	-68	-143	-73	-357	413	2279	-15996	-149	-9086	-535	-10148	-284	-7516	-2473	-10034	-288	-8380	-1904	-12930	-635
0.921667	-24	44	89	-49	-104	-29	16	-11	-15	10	-64	-59	-94	-6	-25	-27	-97	38	-78	-27	-103	-16	-99	-66	-59	3	-98	-9	-73	-67	-147	-75	-336	338	2311	-15956	-145	-9177	-470	-10094	-1400	-7575	-2304	-10142	648	-8433	-1730	-12863	-590
0.922500	-24	42	87	-57	-102	-31	11	-15	-19	5	-70	-62	-96	-11	-24	-55	-102	39	-83	-30	-105	-16	-102	-68	-65	2	-101	-12	-73	-68	-147	-74	-537	259	2300	-15926	-46	-9271	-402	-10054	707	-7651	-2140	-10258	-1135	-8492	-1560	-12792	979
0.923333	-25	41	85	-60	-111	-33	4	-14	-21	4	-73	-60	-99	-14	-30	-59	-102	37	-87	-31	-108	-19	-101	-69	-66	-1	-101	-14	-76	-72	-150	-76	-557	182	2307	-15897	95	-9368	-328	-10018	151	-7735	-1970	-10380	-1148	-8564	-1394	-12722	918
0.924167	-28	38	86	-62	-114	-39	4	-18	-24	4	-74	-68	-100	-13	-28	-59	-102	33	-87	-24	-110	-21	-99	-87	-64	0	-101	-12	-74	-67	-148	-74	-424	97	2311	-15864	288	-9464	-255	-9995	-698	-7829	-1800	-10497	173	-8633	-1227	-12637	-639
0.925000	-26	43	86	-61	-110	-33	12	-4	-16	5	-75	-65	-98	-15	-26	-59	-103	33	-83	-30	-107	-21	-100	-67	-65	0	-100	-13	-75	-70	-150	-76	-587	9	2314	-15834	-316	-9557	-170	-9980	89	-7930	-1634	-10640	-441	-8711	-1064	-12558	-243
0.925833	-23	42	87	-24	-105	-33	12	-13	-14	5	-72	-62	-93	-10	-25	-57	-99	37	-82	-32	-104	-21	-98	-67	-63	0	-91	-12	-73	-68	-146	-72	-670	-86	2306	-15806	-1258	-9649	-93	-9962	-532	-8047	-1471	-10772	-759	-8796	-903	-12480	70
0.926667	-23	43	90	-58	-105	-32	13	-12	-13	28	-68	-66	-76	-14	-25	-57	-97	39	-80	-30	-102	-22	-100	-67	-61	0	-99	-11	-75	-69	-148	-74	-256	-184	2297	-15777	-1271	-9737	-15	-9954	-410	-8170	-1313	-10908	-217	-8893	-755	-12403	679
0.927500	-22	41	88	-57	-109	-30	15	-11	-16	12	-70	-63	-96	-11	-23	-59	-99	37	-81	-32	-105	-22	-95	-67	-60	2	-98	-12	-70	-66	-143	-75	-110	-296	2282	-15751	-1364	-9816	67	-9944	428	-8300	-1167	-11037	-1325	-8994	-608	-12338	1961
0.928333	2	41	88	-57	-105	-29	13	-12	-19	6	-72	-62	-95	-11	-26	-58	-99	36	-83	-31	-101	-18	-98	-68	-64	0	-100	-9	-69	-67	-146	-74	-72	-406	2263	-15719	-1610	-9893	145	-9938	-83	-8436	-1023	-11160	-1565	-9102	-470	-12281	2382
0.929167	-26	42	87	-58	-109	-30	15	-13	-16	8	-69	-61	-93	-10	-26	-62	-100	36	-84	-33	-112	-19	-99	-69	-61	1	-98	-11	-73	-66	-148	-76	-68	-516	2232	-15691	-1545	-9962	219	-9933	77	-8566	-892	-11274	-188	-9219	-342	-12233	-336
0.930000	-24	42	88	-58	-108	-29	17	-14	-18	5	-74	-62	-93	-12	-28	-57	-99	37	-85	-31	-102	-21	-100	-72	-63	2	-100	-9	-73	-68	-149	-79	-44	-628	2207	-15662	-1396	-10026	295	-9931	25	-8706	-771	-11375	3	-9346	-219	-12198	-232
0.930833	-26	41	86	-59	-110	-31	11	-13	-18	6	-75	-65	-97	-13	-30	-59	-101	34	-85	-34	-103	-24	-96	-88	-65	2	-101	-12	-76	-69	-148	-79	-7	-739	2174	-15635	-1245	-10081	371	-9931	-267	-8839	-658	-11466	-909	-9492	-104	-12176	568
0.931667	-26	40	85	-60	-112	-31	12	-17	-21	5	-74	-64	-97	-15	-28	-59	-103	34	-85	-38	-108	-25	-102	-75	-66	-3	-102	-14	-76	-70	-150	-104	-132	-841	2143	-15611	-1151	-10136	446	-9931	396	-8965	-557	-11533	-1326	-9606	1	-12169	701
0.932500	-27	40	85	-62	-110	-35	9	-19	-22	3	-75	-67	-99	-16	-28	-63	-99	36	-93	-31	-108	-23	-97	-67	-59	0	-100	-11	-72	-67	-149	-74	-198	-929	2121	-15576	-1094	-10179	528	-9932	110	-9076	-457	-11575	-1024	-9744	103	-12168	907
0.933333	-23	42	73	-58	-108	-33	15	-16	-16	4	-72	-62	-93	-12	-26	-58	-99	39	-85	-33	-103	-22	-99	-69	-60	2	-107	-9	-70	-69	-148	-72	-108	-1011	2100	-15547	-832	-10219	604	-9942	286	-9179	-370	-11601	-955	-9883	196	-12183	451
0.934167	-19	40	89	-58	-108	-33	15	-12	-17	5	-72	-63	-109	-15	-28	-57	-97	40	-85	-34	-103	-23	-97	-69	-63	0	-99	-13	-73	-69	-150	-76	-138	-1083	2074	-15522	-700	-10262	683	-9951	135	-9273	-294	-11603	-791	-10023	275	-12211	34
0.935000	-23	41	87	-57	-111	-30	13	-12	-16	7	-68	-61	-94	-12	-26	-56	-99	38	-82	-31	-104	-25	-99	-72	-61	1	-98	-11	-68	-69	-148	-70	-170	-1135	2055	-15500	-620	-10308	765	-9973	-930	-9353	-230	-11584	87	-10162	348	-12241	-476
0.935833	-24	43	88	-58	-108	-32	16	-14	-17	6	-70	-64	-96	-15	-27	-59	-100	35	-82	-32	-103	-23	-96	-65	-61	2	-115	-13	-73	-72	-151	-75	-195	-1171	2042	-15479	-344	-10351	853	-9996	657	-9417	-170	-11543	-1169	-10300	411	-12288	-11
0.936667	-25	46	88	-60	-110	-34	15	-13	-15	4	-78	-62	-96	-12	-24	-58	-99	36	-83	-35	-108	-24	-100	-69	-61	3	-100	-14	-73	-69	-147	-77	-53	-1193	2010	-15464	-326	-10407	936	-10028	1196	-9477	-124	-11478	-2116	-10425	464	-12321	204
0.937500	-22	39	88	-58	-110	-34	13	-14	-15	5	-70	-66	-96	-15	-44	-59	-99	33	-83	-22	-103	-25	-98	-69	-61	2	-99	-13	-74	-70	-148	-75	98	-1195	2027	-15450	-317	-10458	1019	-10066	-656	-9522	-73	-11398	-249	-10531	505	-12363	-1600
0.938333	-22	41	86	-55	-105	-31	19	-12	-16	10	-68	-65	-92	-13	-25	-53	-100	37	-82	-33	-103	-22	-97	-69	-62	2	-98	-13	-73	-69	-147	-78	-202	-1182	2021	-15445	193	-10519	1100	-10109	607	-9559	-53	-11295	-318	-10654	534	-12402	-1360
0.939167	-23	41	87	-58	-108	-34	15	-11	-19	5	-72	-64	-95	-15	-23	-56	-100	47	-85	-31	-104	-23	-96	-68	-61	1	-99	-12	-73	-69	-149	-73	-294	-1155	2019	-15445	511	-10591	1181	-10160	-314	-9588	-35	-11177	-315	-10752	557	-12442	-982
0.940000	-25	41	86	-57	-110	-38	16	-11	-15	7	-73	-64	-96	-16	-24	-57	-103	35	-85	-32	-108	-24	-97	-68	-65	1	-97	-13	-75	-72	-148	-98	-135	-1114	2011	-15442	733	-10669	1258	-10232	-231	-9614	-26	-11066	61	-10841	560	-12475	-327
0.940833	-27	39	86	-60	-108	-35	11	-16	-23	2	-74	-63	-98	-14	-27	-60	-97	34	-85	-51	-104	-13	-101	-69	-64	2	-98	-14	-73	-70	-148	-76	-99	-1060	2007	-15467	982	-10749	1330	-10306	355	-9635	-23	-10926	-532	-10911	569	-12498	774
0.941667	-27	39	88	-57	-109	-47	15	-12	-17	7	-74	-63	-96	-11	-25	-59	-99	36	-83	-30	-103	-18	-97	-70	-63	3	-97	-12	-74	-69	-154	-78	0	-1000	1991	-15490	864	-10840	1396	-10387	94	-9656	-29	-10807	-1062	-10973	546	-12518	2038
0.942500	-28	40	87	-56	-112	-33	12	-15	-17	6	-72	-63	-97	-15	-25	-58	-103	35	-76	-75	-107	-24	-100	-73	-65	1	-98	-14	-73	-72	-150	-76	82	-934	1970	-15524	610	-10943	1459	-10479	-474	-9690	-43	-10682	637	-11025	532	-12526	0
0.943333	-27	37	85	-60	-109	-44	9	-18	-22	4	-72	-62	-96	-18	-29	-61	-103	36	-85	-30	-108	-22	-101	-67	-63	10	-98	-19	-75	-72	-151	-74	21	-862	1937	-15560	570	-11046	1521	-10577	-291	-9704	-63	-10560	1155	-11064	505	-12527	282
0.944167	-25	43	86	-60	-112	-38	10	-14	-21	5	-85	-64	-101	-16	-28	-57	-93	37	-85	-31	-111	-21	-99	-68	-64	1	-97	-14	-74	-70	-147	-77	116	-793	1894	-15606	690	-11153	1573	-10686	-1004	-9732	-85	-10445	223	-11087	478	-12513	1838
0.945000	-22	62	90	-58	-114	-32	11	-10	-19	9	-73	-62	-99	-16	-29	-55	-101	37	-85	-32	-105	-19	-96	-69	-64	5	-99	-16	-73	-70	-148	-76	34	-725	1838	-15655	575	-11259	1621	-10804	-477	-9763	-116	-10334	-59	-11109	443	-12492	2482
0.945833	-25	41	86	-61	-110	-33	11	-12	-18	6	-72	-65	-95	-15	-29	-57	-102	39	-84	-32	-101	-21	-98	-68	-67	4	-100	-13	-72	-70	-148	-74	-60	-664	1765	-15711	269	-11373	1662	-10925	-606	-9800	-152	-10236	508	-11118	424	-12454	3473
0.946667	-26	44	90	-59	-108	-29	12	-4	-15	8	-72	-59	-96	-13	-26	-56	-101	38	-85	-28	-105	-18	-98	-68	-63	4	-97	-12	-75	-69	-146	-80	154	-607	1703	-15769	249	-11480	1700	-11055	-342	-9845	-184	-10148	598	-11128	377	-12417	3662
0.947500	-23	42	86	-61	-109	-33	11	-12	-16	6	-73	-64	-96	-14	-21	-51	-99	37	-84	-30	-116	-18	-99	-68	-62	-3	-96	-13	-73	-69	-147	-74	118	-556	1600	-15836	253	-11591	1731	-11197	-274	-9894	-232	-10073	299	-11130	336	-12367	3243
0.948333	-25	39	86	-59	-111	-34	10	-14	-23	1	-75	-67	-98	-17	-31	-59	-100	33	-84	-34	-107	-24	-101	-70	-65	-3	-102	-17	-78	-72	-150	-77	85	-508	1500	-15903	349	-11698	1750	-11344	-942	-9949	-271	-10016	819	-11132	293	-12311	2631
0.949167	-28	36	81	-62	-111	-38	8	-16	-23	1	-70	-68	-79	-17	-31	-60	-112	30	-87	-32	-104	-22	-101	-73	-66	-1	-99	-15	-74	-72	-148	-77	-24	-463	1398	-15973	248	-11797	1764	-11488	-189	-10012	-316	-9966	574	-11132	256	-12237	2753
0.950000	-24	54	82	-61	-109	-32	9	-10	-22	2	-73	-65	-96	-21	-30	-60	-101	35	-85	-32	-108	-23	-101	-73	-65	-3	-100	-14	-77	-72	-152	-94	-223	-422	1296	-16056	304	-11896	1769	-11640	1684	-10068	-367	-9931	-1137	-11133	211	-12156	3071
0.950833	-29	37	84	-64	-115	-38	8	-16	-19	1	-74	-65	-98	-21	-32	-63	-105	35	-86	-33	-111	-26	-102	-65	-67	-4	-101	-16	-77	-74	-150	-80	24	-382	1193	-16098	363	-11991	1764	-11793	-504	-10139	-424	-9902	632	-11136	163	-12066	607
0.951667	-26	39	86	-40	-110	-23	9	-16	-19	2	-69	-64	-100	-18	-30	-63	-102	34	-85	-34	-110	-24	-104	-72	-66	-5	-101	-15	-78	-73	-147	-56	29	-337	1095	-16159	151	-12069	1749	-11944	904	-10209	-482	-9891	494	-11137	118	-11967	-73
0.952500	-25	42	86	-61	-111	-33	10	-15	-18	5	-70	-65	-97	-17	-17	-57	-96	35	-84	-32	-105	-23	-100	-67	-62	0	-99	-13	-72	-73	-145	-76	47	-286	1006	-16213	136	-12138	1721	-12093	268	-10276	-543	-9875	42	-11143	63	-11859	-710
0.953333	-23	42	88	-57	-90	-35	10	-14	-18	2	-68	-65	-95	-16	-28	-59	-102	35	-84	-30	-104	-23	-101	-69	-64	1	-99	-8	-76	-69	-145	-73	37	-242	924	-16267	211	-12206	1679	-12243	308	-10348	-618	-9876	-80	-11150	6	-11743	-1104
0.954167	-22	42	89	-61	-110	-38	9	-14	-16	5	-68	-63	-97	-17	-29	-76	-101	36	-85	-32	-107	-24	-102	-70	-61	0	-98	-14	-73	-72	-150	-75	-44	-183	851	-16315	-66	-12262	1625	-12399	647	-10417	-701	-9882	-186	-11161	-65	-11622	-1158
0.955000	-26	40	88	-60	-98	-33	12	-19	-18	5	-70	-65	-95	-15	-29	-62	-100	34	-86	-33	-107	-24	-104	-70	-61	-1	-98	-14	-72	-59	-147	-74	-31	-121	794	-16359	-208	-12304	1555	-12535	1155	-10482	-785	-9893	-1320	-11170	-139	-11492	-397
0.955833	-23	39	88	-58	-107	-38	10	-15	-17	3	-72	-67	-97	-18	-33	-60	-101	47	-83	-31	-102	-25	-102	-72	-63	0	-100	-13	-75	-76	-149	-76	94	-53	747	-16395	-42	-12334	1470	-12673	300	-10541	-877	-9909	-33	-11176	-228	-11359	-2858
0.956667	-25	40	87	-60	-109	-38	17	-16	-19	25	-73	-66	-98	-21	-30	-62	-102	33	-88	-36	-110	-29	-105	-73	-63	-5	-102	-14	-77	-73	-159	-76	136	21	712	-16430	7	-12354	1367	-12808	757	-10596	-975	-9932	610	-11193	-331	-11223	-4491
0.957500	-27	39	87	-60	-113	-40	5	-19	-22	0	-74	-70	-80	-22	-32	-62	-80	33	-88	-31	-109	-26	-101	-69	-63	-1	-103	-15	-75	-73	-148	-74	94	103	691	-16466	-90	-12342	1244	-12930	33	-10639	-1077	-9954	-277	-11205	-440	-11085	-3774
0.958333	-28	38	79	-63	-111	-39	8	-17	-21	2	-73	-70	-97	-18	-31	-60	-100	33	-90	-39	-109	-27	-94	-74	-63	-3	-103	-13	-73	-44	-148	-76	38	189	679	-16492	-133	-12347	1127	-13048	468	-10669	-1179	-9972	-959	-11208	-560	-10943	-3593
0.959167	-24	41	86	-60	-109	-35	11	-15	-16	4	-75	-69	-86	-15	-29	-58	-97	26	-86	-33	-102	-21	-99	-69	-62	0	-102	-11	-75	-74	-146	-74	30	278	674	-16510	61	-12318	985	-13165	294	-10686	-1285	-10001	-628	-11214	-694	-10811	-2520
0.960000	-21	36	88	-59	-109	-33	13	-14	-14	3	-69	-66	-96	-16	-28	-57	-98	35	-87	-34	-103	-22	-99	-69	-62	0	-100	-11	-68	-73	-146	-76	-51	371	676	-16538	32	-12276	830	-13262	270	-10693	-1393	-10029	-365	-11217	-840	-10684	-1551
0.960833	-24	38	90	-58	-104	-33	10	-16	-19	3	-73	-65	-95	-15	-44	-57	-100	34	-85	-31	-100	-23	-99	-69	-59	0	-101	-11	-70	-68	-146	-75	-11	463	677	-16560	-143	-12224	661	-13357	332	-10687	-1505	-10060	-423	-11213	-999	-10560	-1079
0.961667	-21	40	90	-51	-103	-32	8	-25	-13	5	-69	-64	-91	-16	-28	-58	-97	34	-85	-31	-101	-22	-100	-68	-60	0	-97	-11	-93	-72	-145	-75	45	553	673	-16583	-233	-12165	485	-13446	-608	-10671	-1614	-10099	33	-11220	-1170	-10458	-525
0.962500	-24	44	88	-59	-109	-35	10	-14	-17	4	-75	-65	-94	-25	-30	-55	-98	33	-69	-32	-101	-23	-102	-72	-64	-5	-101	-12	-74	-72	-148	-76	59	637	670	-16603	-373	-12090	293	-13531	-776	-10645	-1728	-10142	232	-11212	-1354	-10372	646
0.963333	-29	40	82	-59	-110	-34	19	-15	-19	5	-74	-67	-96	-17	-31	-61	-99	30	-91	-35	-108	-25	-109	-69	-63	-4	-103	-13	-69	-70	-145	-79	40	717	659	-16628	-177	-12005	97	-13602	1716	-10611	-1839	-10187	-2032	-11203	-1542	-10294	2567
0.964167	-24	42	82	-59	-109	-33	9	-15	-13	1	-74	-67	-87	-17	-32	-59	-102	32	-87	-34	-105	-23	-103	-72	-62	-4	-104	-13	-75	-73	-146	-75	103	800	626	-16651	-72	-11914	-102	-13649	-742	-10569	-1954	-10237	-719	-11188	-1741	-10237	1601
0.965000	-24	41	85	-74	-110	-35	10	-14	-18	7	-76	-70	-96	-18	-31	-62	-102	34	-87	-34	-108	-26	-102	-73	-62	-3	-104	-15	-78	-68	-148	-79	147	877	606	-16679	-337	-11822	-310	-13732	206	-10522	-2070	-10294	-444	-11173	-1948	-10205	1451
0.965833	-25	40	85	-62	-114	-34	6	-17	-19	4	-76	-70	-99	-18	-32	-61	-103	13	-87	-33	-111	-25	-101	-44	-62	1	-101	-12	-76	-72	-146	-76	230	949	563	-16698	-334	-11728	-517	-13782	-197	-10467	-2186	-10351	-388	-11151	-2154	-10197	1517
0.966667	-27	41	86	-58	-113	-38	11	-9	-21	3	-67	-66	-98	-18	-31	-61	-101	32	-84	-32	-105	-22	-103	-70	-63	0	-103	-6	-74	-70	-138	-76	218	1012	505	-16728	-43	-11626	-727	-13825	-174	-10417	-2308	-10414	-477	-11127	-2363	-10191	1644
0.967500	-27	43	87	-60	-115	-35	10	-15	-16	5	-72	-68	-96	-16	-29	-57	-117	36	-87	-32	-108	-23	-102	-72	-64	0	-100	-12	-73	-69	-144	-78	198	1081	441	-16754	43	-11532	-930	-13865	-248	-10366	-2443	-10481	-524	-11102	-2571	-10219	1849
0.968333	-22	43	87	-58	-108	-32	11	-14	-17	6	-72	-66	-98	-16	-28	-57	-103	38	-85	-28	-102	-21	-111	-69	-62	-4	-100	0	-73	-69	-145	-76	178	1140	366	-16781	-82	-11445	-1141	-13890	344	-10319	-2565	-10550	-1855	-11078	-2781	-10264	2842
0.969167	-25	40	88	-59	-113	-36	10	-13	-17	5	-73	-64	-97	-16	-28	-76	-100	54	-84	-32	-105	-21	-100	-70	-63	0	-98	-12	-73	-68	-144	-79	247	1200	279	-16807	-156	-11355	-1342	-13917	-594	-10278	-2717	-10614	-715	-11048	-2984	-10325	1129
0.970000	-25	42	88	-63	-110	-34	16	-15	-22	5	-70	-66	-99	-16	-29	-60	-101	38	-84	-33	-105	-19	-99	-72	-61	0	-113	-14	-75	-75	-147	-79	194	1257	189	-16824	-189	-11291	-1536	-13932	-186	-10241	-2853	-10678	453	-11022	-3180	-10408	-952
0.970833	-24	40	85	-63	-112	-35	10	-16	-17	2	-72	-67	-98	-17	-31	-58	-85	36	-86	-33	-105	-23	-102	-67	-63	0	-100	-12	-74	-70	-148	-78	230	1309	93	-16843	-173	-11235	-1720	-13946	-1005	-10213	-3007	-10740	66	-11004	-3368	-10501	52
0.971667	-24	43	77	-60	-109	-33	10	-14	-16	3	-73	-67	-95	-16	-29	-58	-100	36	-84	-34	-105	-25	-100	-69	-63	-3	-103	-14	-74	-70	-146	-78	312	1359	0	-16855	-57	-11177	-1888	-13938	-550	-10188	-3169	-10795	-908	-10977	-3542	-10606	222
0.972500	-26	39	87	-60	-110	-33	10	-12	-18	4	-68	-64	-96	-10	-27	-58	-100	37	-75	-34	-104	-17	-97	-73	-59	0	-96	-13	-70	-68	-143	-75	247	1408	-95	-16862	-125	-11154	-2048	-13930	-506	-10164	-3333	-10833	-1051	-10954	-3705	-10714	274
0.973333	-24	44	96	-57	-110	-30	13	-13	-21	4	-72	-66	-99	-15	-27	-58	-101	36	-84	-34	-104	-22	-100	-77	-65	-4	-100	-13	-77	-69	-147	-78	350	1450	-188	-16856	-202	-11121	-2199	-13920	-664	-10158	-3514	-10876	-737	-10941	-3864	-10838	258
0.974167	-26	43	84	-61	-112	-35	9	-16	-18	0	-75	-66	-96	-17	-29	-59	-102	33	-88	-34	-104	-23	-98	-69	-63	-1	-100	-11	-72	-68	-146	-76	257	1447	-277	-16845	-41	-11108	-2330	-13898	-232	-10149	-3684	-10900	-678	-10929	-4004	-10959	-233
0.975000	-25	40	87	-59	-112	-33	15	-14	-21	0	-72	-65	-98	-16	-29	-57	-101	34	-85	-33	-104	-23	-99	-69	-67	0	-99	-10	-73	-68	-144	-77	124	1523	-353	-16824	50	-11110	-2446	-13875	-598	-10144	-3862	-10914	0	-10918	-4134	-11083	-828
0.975833	-27	40	87	-60	-108	-32	13	-13	-21	2	-73	-65	-98	-16	-27	-58	-100	35	-86	-32	-103	-22	-99	-73	-62	2	-99	-12	-72	-69	-147	-79	212	1545	-426	-16792	166	-11123	-2549	-13849	-1241	-10143	-4039	-10910	1064	-10917	-4261	-11204	-991
0.976667	-24	41	89	-59	-110	-32	10	-13	-15	4	-73	-64	-98	-17	-28	-58	-98	35	-84	-32	-109	-23	-100	-76	-63	-4	-100	-12	-75	-69	-147	-75	-23	1563	-495	-16755	314	-11148	-2631	-13815	1326	-10149	-4211	-10917	-939	-10923	-4367	-11325	349
0.977500	-24	39	86	-60	-111	-36	12	-15	-17	3	-74	-65	-108	-16	-29	-61	-101	36	-85	-33	-107	-23	-97	-69	-64	-1	-100	-15	-73	-70	-149	-79	61	1571	-557	-16707	260	-11184	-2702	-13778	-290	-10155	-4380	-10902	111	-10932	-4470	-11441	-659
0.978333	-25	37	85	-58	-113	-36	10	-17	-16	3	-73	-65	-100	-17	-29	-58	-101	36	-83	-32	-107	-25	-103	-69	-62	-4	-98	-11	-74	-69	-148	-76	-5	1563	-619	-16645	201	-11222	-2754	-13740	-82	-10162	-4538	-10876	1179	-10947	-4566	-11549	-1622
0.979167	-19	41	86	-60	-105	-35	13	-14	-4	4	-72	-65	-96	-21	-33	-59	-101	37	-84	-34	-104	-23	-100	-69	-61	4	-99	-11	-70	-68	-148	-75	-144	1544	-672	-16576	191	-11268	-2789	-13690	107	-10171	-4686	-10854	990	-10964	-4658	-11655	-1280
0.980000	-22	42	86	-58	-108	-30	11	-11	-16	6	-69	-62	-96	-15	-27	-59	-97	37	-85	-32	-107	-26	-100	-68	-60	0	-94	-19	-69	-69	-142	-77	16	1505	-728	-16498	147	-11322	-2817	-13655	-300	-10178	-4817	-10824	636	-10986	-4743	-11758	-1230
0.980833	-22	40	86	-58	-108	-32	13	-14	-17	4	-73	-64	-98	-18	-30	-60	-101	34	-77	-35	-103	-25	-100	-68	-61	-4	-101	-11	-70	-73	-149	-75	94	1466	-789	-16418	-577	-11377	-2832	-13607	-524	-10190	-4938	-10797	1178	-11018	-4830	-11856	-589
0.981667	-16	40	82	-68	-115	-35	10	-17	-16	5	-74	-63	-97	-18	-29	-61	-97	33	-84	-35	-107	-29	-102	-70	-63	5	-101	-12	-59	-75	-148	-77	81	1408	-857	-16336	-1927	-11428	-2842	-13571	459	-10198	-5050	-10780	51	-11051	-4915	-11952	1346
0.982500	-23	37	84	-62	-113	-41	9	-17	-22	-45	-80	-68	-100	-19	-33	-61	-103	30	-85	-36	-105	-25	-102	-69	-63	-4	-103	-17	-75	-74	-150	-79	40	1339	-929	-16248	-1737	-11476	-2848	-13531	-518	-10203	-5147	-10773	619	-11088	-4998	-12048	1460
0.983333	-26	39	81	-63	-111	-35	10	-16	-23	4	-77	-64	-96	-18	-32	-62	-103	29	-91	-34	-107	-28	-103	-76	-63	-1	-107	-14	-74	-75	-151	-76	-109	1263	-1011	-16157	-1060	-11518	-2847	-13488	-161	-10204	-5225	-10757	2054	-11125	-5074	-12140	-412
0.984167	-25	38	79	-62	-109	-35	10	-18	-21	2	-80	-64	-56	-16	-31	-63	-101	32	-86	-33	-104	-26	-101	-68	-64	-6	-103	-15	-73	-73	-151	-76	-44	1184	-1102	-16066	-1044	-11550	-2847	-13450	-683	-10201	-5291	-10761	1851	-11164	-5154	-12234	788
0.985000	-25	38	84	-61	-109	-35	13	-15	-19	5	-73	-63	-95	-16	-28	-62	-101	34	-87	-34	-103	-23	-97	-70	-61	-8	-101	-14	-73	-70	-149	-75	-165	1098	-1211	-15982	-833	-11570	-2849	-13414	-752	-10190	-5343	-10775	1038	-11200	-5235	-12329	1990
0.985833	-26	38	87	-62	-111	-34	11	-17	-22	3	-77	-65	-97	-15	-31	-65	-101	33	-86	-10	-105	-23	-103	-70	-66	-1	-103	-13	-75	-73	-153	-76	-345	1011	-1323	-15904	-545	-11588	-2855	-13376	-422	-10178	-5390	-10807	766	-11249	-5306	-12423	2956
0.986667	-27	62	82	-56	-109	-32	11	-12	-23	8	-74	-62	-95	-15	-30	-61	-105	33	-87	-33	-108	-25	-102	-70	-63	0	-109	-12	-74	-72	-143	-75	-311	926	-1451	-15834	-359	-11591	-2863	-13339	-600	-10157	-5422	-10847	680	-11279	-5374	-12517	3570
0.987500	-25	41	86	-59	-108	-34	11	-12	-21	8	-69	-63	-96	-14	-33	-64	-101	36	-83	-31	-107	-22	-100	-72	-62	0	-100	-13	-73	-69	-147	-75	-252	843	-1615	-15775	-147	-11578	-2880	-13304	-171	-10134	-5450	-10902	449	-11320	-5438	-12613	3220
0.988333	-22	43	87	-58	-111	-32	13	-12	-18	6	-68	-61	-98	-13	-25	-59	-97	35	-84	-36	-90	-21	-99	-66	-63	1	-98	-12	-73	-68	-142	-74	-186	770	-1732	-15730	118	-11558	-2897	-13268	-538	-10107	-5467	-10967	415	-11361	-5490	-12709	2446
0.989167	-24	45	85	-57	-111	-31	13	-15	-7	18	-69	-63	-97	-12	-57	-58	-100	37	-84	-29	-104	-23	-97	-68	-63	2	-99	-14	-69	-69	-145	-72	-32	705	-1886	-15695	317	-11529	-2920	-13236	-1510	-10079	-5481	-11039	1230	-11392	-5534	-12801	1682
0.990000	-26	42	85	-58	-113	-34	11	-14	-19	4	-72	-63	-99	-13	-31	-62	-104	37	-86	-32	-111	-23	-102	-72	-67	-6	-102	-13	-77	-73	-151	-77	-38	644	-2044	-15680	400	-11494	-2953	-13199	911	-10052	-5490	-11124	-473	-11431	-5572	-12895	2263
0.990833	-30	38	84	-62	-116	-36	5	-16	-26	4	-76	-67	-98	-14	-29	-62	-109	32	-85	-33	-111	-24	-102	-73	-63	1	-101	-14	-74	-69	-147	-76	-13	596	-2201	-15678	655	-11443	-2987	-13167	260	-10018	-5488	-11202	-772	-11462	-5587	-12971	1072
0.991667	-25	41	82	-57	-112	-33	12	-14	-22	3	-73	-64	-99	-16	-28	-60	-102	33	-84	-33	-107	-19	-99	-70	-64	0	-99	-13	-76	-50	-147	-74	23	561	-2358	-15691	829	-11403	-3011	-13124	-782	-9993	-5483	-11286	141	-11498	-5591	-13048	-1222
0.992500	-26	43	89	-58	-109	-32	13	-10	-17	0	-72	-55	-92	-9	-23	-57	-102	35	-80	-32	-105	-18	-98	-67	-61	3	-99	-10	-69	-65	-142	-74	30	538	-2508	-15721	973	-11355	-3039	-13100	43	-9966	-5467	-11364	-230	-11528	-5574	-13103	-1564
0.993333	-23	66	90	-57	-108	-26	15	-10	-12	7	-68	-62	-99	-8	-26	-53	-101	39	-82	-29	-111	-18	-98	-70	-64	1	-99	-12	-73	-68	-145	-72	-72	518	-2654	-15772	1022	-11307	-3060	-13031	-694	-9950	-5442	-11443	-630	-11558	-5548	-13155	-2321
0.994167	-22	46	89	-57	-110	-28	13	-8	-38	7	-69	-60	-97	-9	-27	-57	-100	38	-82	-30	-108	-19	-96	-68	-59	5	-97	-11	-70	-65	-143	-74	-64	506	-2804	-15833	953	-11266	-3077	-12958	-801	-9939	-5415	-11511	-511	-11589	-5500	-13198	-2453
0.995000	-22	45	87	-53	-111	-29	15	-8	-17	7	-72	-63	-97	-11	-23	-56	-100	37	-82	-28	-105	-19	-96	-66	-61	-16	-99	-11	-74	-66	-145	-68	-95	495	-2911	-15911	1107	-11231	-3084	-12922	40	-9939	-5377	-11574	-1472	-11623	-5433	-13225	-1567
0.995833	-24	44	91	-59	-113	-29	16	-9	-19	7	-70	-63	-96	-12	-23	-55	-91	38	-82	-30	-104	-28	-96	-64	-63	3	-100	-10	-74	-65	-145	-69	-73	484	-3023	-16006	1356	-11210	-3079	-12865	-552	-9956	-5324	-11617	-1278	-11654	-5351	-13241	-1438
0.996667	-25	44	97	-62	-107	-31	13	-9	-19	3	-72	-61	-98	-12	-25	-55	-103	35	-81	-30	-104	-17	-97	-65	-70	0	-99	-10	-74	-75	-141	-72	-246	469	-3106	-16103	1482	-11197	-3062	-12796	-529	-9977	-5262	-11681	143	-11690	-5251	-13250	-4014
0.997500	-26	41	86	-58	-107	-32	11	-12	-19	3	-73	-63	-96	-13	-26	-56	-103	33	-83	-31	-103	-21	-98	-67	-66	1	-98	-12	-73	-67	-144	-74	-473	447	-3163	-16212	1465	-11203	-3039	-12727	-780	-10013	-5184	-11721	144	-11728	-5137	-13242	-3509
0.998333	-24	41	87	-58	-111	-31	12	-12	-22	2	-72	-66	-96	-17	-25	-55	-101	33	-83	-32	-105	-23	-99	-69	-64	0	-101	-14	-76	-69	-147	-77	-311	412	-3232	-16332	1262	-11224	-2992	-12655	-1314	-10063	-5093	-11760	-470	-11773	-5010	-13246	-2049
0.999167	-28	38	85	-59	-109	-34	10	-16	-30	2	-73	-64	-96	-16	-27	-61	-105	34	-84	-32	-107	-21	-98	-72	-62	3	-95	-12	-72	-66	-144	-75	-349	369	-3264	-16450	1285	-11255	-2929	-12565	-818	-10117	-4987	-11787	-426	-11814	-4861	-13216	-1127
1.000000	-22	43	88	-57	-109	-30	11	-14	-19	5	-72	-63	-96	-13	-28	-57	-101	36	-83	-31	-105	-24	-101	-68	-66	2	-99	-13	-72	-68	-147	-72	-414	308	-3278	-16568	1308	-11308	-2858	-12481	-948	-10187	-4869	-11815	-44	-11858	-4700	-13198	-121
1.000833	-22	43	89	-57	-108	-30	12	-1	-18	5	-70	-60	-96	-13	-30	-58	-99	38	-82	-31	-103	-21	-95	-65	-62	2	-97	-12	-74	-67	-145	-73	-207	236	-3278	-16689	1188	-11371	-2766	-12389	-546	-10264	-4736	-11839	91	-11907	-4526	-13181	197
1.001667	-19	45	91	-56	-107	-31	11	-11	-17	8	-68	-61	-93	-15	-24	-53	-95	38	-82	-28	-103	-22	-101	-67	-61	2	-95	-12	-72	-67	-144	-72	-141	135	-3263	-16811	1242	-11441	-2666	-12293	-670	-10349	-4594	-11859	208	-11967	-4344	-13164	425
1.002500	-22	41	89	-58	-107	-35	26	-14	-17	6	-79	-64	-95	-17	-27	-58	-100	36	-84	-33	-105	-23	-98	-69	-62	0	-98	-15	-73	-69	-150	-35	-387	20	-3238	-16932	1358	-11529	-2554	-12198	-1808	-10437	-4444	-11876	1321	-12016	-4155	-13153	910
1.003333	-25	39	86	-62	-110	-36	8	-17	-19	3	-75	-64	-96	-18	-30	-59	-99	39	-86	-34	-108	-8	-101	-74	-64	0	-99	-16	-73	-72	-149	-76	-427	-110	-3201	-17043	1113	-11613	-2430	-12101	-262	-10528	-4293	-11886	468	-12068	-3959	-13150	2336
1.004167	-24	39	89	-62	-110	-35	-4	-16	-17	1	-74	-65	-95	-16	-32	-58	-101	33	-84	-34	-104	-24	-97	-69	-63	2	-99	-15	-70	-70	-148	-74	-277	-252	-3159	-17148	1118	-11699	-2296	-11998	416	-10616	-4122	-11891	-647	-12124	-3759	-13148	2755
1.005000	-21	37	84	-59	-110	-36	11	-15	-15	4	-74	-66	-97	-16	-29	-57	-98	61	-87	-36	-109	-26	-98	-68	-62	-3	-97	-14	-70	-69	-148	-73	-255	-407	-3113	-17254	1162	-11785	-2157	-11894	-1355	-10699	-3952	-11886	1170	-12177	-3552	-13157	951
1.005833	-27	36	86	-60	-108	-35	9	-15	-19	2	-75	-67	-87	-16	-28	-60	-101	35	-85	-32	-104	-25	-99	-70	-63	-1	-100	-15	-74	-69	-149	-73	-131	-574	-3071	-17350	1063	-11867	-2010	-11802	214	-10775	-3783	-11876	967	-12238	-3346	-13173	1124
1.006667	-26	38	85	-63	-108	-38	10	-17	-19	3	-76	-66	-96	-18	-31	-60	-102	33	-86	-29	-105	-27	-101	-73	-55	-5	-101	-16	-74	-72	-151	-75	-200	-750	-3019	-17446	1056	-11950	-1861	-11693	-398	-10850	-3618	-11854	423	-12290	-3141	-13202	976
1.007500	-26	35	81	-65	-112	-40	8	-19	-18	1	-79	-68	-101	-21	-33	-62	-102	33	-87	-35	-105	-25	-103	-70	-62	-1	-99	-16	-76	-68	-150	-75	-391	-922	-2971	-17527	1045	-12020	-1710	-11588	-332	-10908	-3451	-11820	378	-12341	-2937	-13234	856
1.008333	-24	36	84	-60	-110	-35	9	-16	-41	3	-74	-65	-95	-31	-30	-58	-99	32	-86	-35	-102	-24	-102	-70	-63	-3	-98	-13	-69	-72	-148	-75	-317	-1096	-2926	-17608	1031	-12077	-1557	-11485	316	-10960	-3276	-11772	-556	-12388	-2732	-13278	1176
1.009167	-26	40	107	-58	-108	-36	11	-16	-17	1	-76	-66	-96	-15	-31	-57	-102	36	-86	-33	-105	-24	-99	-69	-63	-11	-102	-15	-72	-69	-149	-74	-146	-1268	-2883	-17680	851	-12127	-1407	-11386	330	-11002	-3135	-11712	-1291	-12433	-2529	-13324	1974
1.010000	-28	37	84	-62	-110	-36	10	-16	-21	3	-76	-63	-95	1	-31	-63	-100	33	-91	-32	-107	-22	-103	-75	-63	-3	-102	-15	-75	-72	-152	-77	-130	-1435	-2843	-17748	795	-12174	-1263	-11287	-3	-11035	-2988	-11635	239	-12479	-2336	-13378	-248
1.010833	-25	40	86	-59	-112	-31	8	-18	-32	2	-77	-64	-98	-16	-36	-62	-100	34	-88	-35	-108	-24	-104	-72	-65	-5	-103	-14	-76	-74	-150	-65	-375	-1591	-2803	-17805	759	-12207	-1126	-11188	372	-11065	-2846	-11544	574	-12516	-2142	-13431	-166
1.011667	-30	37	84	-61	-113	-40	6	-17	-23	1	-77	-64	-100	-17	-34	-62	-101	38	-87	-38	-107	-25	-103	-70	-66	-3	-103	-16	-75	-75	-150	-78	-411	-1739	-2769	-17857	576	-12234	-991	-11090	54	-11083	-2710	-11442	-274	-12550	-1957	-13484	1014
1.012500	-19	42	96	-55	-119	-34	8	-14	-22	2	-75	-63	-99	-15	-32	-59	-103	35	-82	-33	-103	-18	-100	-72	-63	-1	-109	-14	-74	-69	-142	-74	-334	-1861	-2726	-17900	219	-12254	-863	-10992	392	-11099	-2579	-11331	-825	-12585	-1771	-13532	897
1.013333	-22	43	87	-60	-108	-33	10	-13	-15	5	-75	-62	-97	-13	-29	-59	-97	42	-87	-33	-104	-22	-98	-70	-62	0	-100	-11	-70	-70	-149	-75	-276	-1990	-2686	-17937	-35	-12275	-746	-10904	-1	-11115	-2456	-11209	-679	-12617	-1595	-13582	952
1.014167	-22	42	87	-59	-110	-35	10	-15	-17	2	-75	-60	-98	-10	-30	-60	-97	34	-88	-32	-104	-31	-101	-69	-62	0	-103	-8	-73	-70	-147	-75	-205	-2101	-2644	-17969	11	-12299	-635	-10806	171	-11140	-2337	-11084	-513	-12653	-1427	-13622	441
1.015000	-28	45	85	-59	-110	-35	8	-15	-19	2	-77	-64	-95	-17	-33	-65	-104	26	-87	-34	-109	-26	-101	-74	-67	-3	-101	-16	-78	-69	-150	-77	-306	-2196	-2598	-17990	-99	-12326	-531	-10717	197	-11162	-2226	-10964	-529	-12695	-1263	-13658	-178
1.015833	-27	39	74	-62	-111	-25	6	-21	-24	-1	-79	-67	-98	-18	-31	-62	-102	33	-88	-35	-107	-26	-100	-72	-66	-1	-102	-12	-72	-60	-150	-76	-584	-2278	-2547	-18000	-391	-12361	-435	-10629	-650	-11195	-2116	-10837	171	-12728	-1102	-13677	-801
1.016667	-27	41	87	-63	-110	-34	9	-15	-19	1	-75	-67	-99	-17	-33	-62	-100	34	-87	-33	-127	-26	-101	-72	-62	-1	-102	-14	-76	-73	-149	-75	-734	-2352	-2492	-17999	-436	-12407	-336	-10548	30	-11237	-2012	-10720	-174	-12774	-953	-13690	-389
1.017500	-23	42	69	-61	-127	-38	9	-13	-21	1	-77	-65	-101	-16	-29	-62	-102	36	-90	-35	-108	-25	-103	-72	-62	-1	-102	-16	-97	-73	-147	-73	-576	-2412	-2436	-17992	-475	-12468	-240	-10453	1801	-11292	-1908	-10610	-1927	-12824	-803	-13688	405
1.018333	-24	42	88	-60	-108	-32	10	-15	-22	2	-75	-66	-93	-17	-28	-58	-100	38	-86	-32	-105	-22	-99	-70	-63	0	-100	-15	-74	-75	-146	-75	-318	-2466	-2372	-17969	-569	-12564	-138	-10370	-707	-11360	-1803	-10515	-141	-12883	-664	-13673	-1142
1.019167	-25	43	89	-62	-111	-32	11	-12	-16	3	-73	-64	-97	-13	-28	-58	-98	35	-87	-35	-107	-13	-99	-69	-62	1	-98	-10	-74	-69	-145	-76	-327	-2509	-2305	-17942	-437	-12625	-48	-10291	660	-11442	-1702	-10429	-148	-12949	-525	-13646	-677
1.020000	-24	45	89	-57	-108	-32	12	-11	-16	3	-68	-66	-92	-15	-27	-60	-97	40	-85	-31	-101	-23	-99	-70	-64	0	-100	-13	-72	-68	-148	-77	-165	-2553	-2232	-17901	-427	-12738	53	-10228	-145	-11541	-1594	-10355	-318	-13028	-392	-13611	-561
1.020833	-26	43	87	-61	-107	-30	12	-11	-16	5	-72	-65	-91	-15	-27	-59	-101	36	-88	-32	-103	-22	-97	-70	-58	4	-92	-14	-69	-69	-146	-68	-171	-2592	-2161	-17860	-271	-12866	161	-10156	-172	-11654	-1492	-10314	-164	-13123	-266	-13562	-413
1.021667	-22	45	90	-57	-104	-32	15	-11	-17	4	-75	-63	-95	-3	-24	-56	-98	34	-88	-29	-103	-21	-99	-69	-63	-1	-100	-12	-69	-74	-147	-76	-135	-2625	-2089	-17802	-165	-13009	279	-10098	56	-11780	-1387	-10278	-214	-13232	-146	-13509	140
1.022500	-15	43	92	-56	-108	-13	12	-15	-18	4	-75	-64	-95	-16	-28	-62	-102	32	-87	-33	-104	-21	-102	-73	-62	0	-99	-4	-73	-72	-152	-78	-112	-2664	-2015	-17744	-152	-13186	404	-10056	285	-11932	-1275	-10263	-1328	-13360	-36	-13450	1757
1.023333	-25	41	86	-60	-112	-33	8	-15	-15	1	-76	-69	-87	-17	-31	-62	-103	32	-90	-36	-109	-26	-103	-74	-67	-6	-103	-16	-77	-76	-150	-80	-110	-2704	-1940	-17684	-70	-13375	546	-10024	-355	-12100	-1168	-10269	-76	-13503	66	-13393	124
1.024167	-29	39	85	-61	-110	-36	9	-18	-19	1	-75	-65	-101	-21	-33	-62	-104	37	-87	-33	-101	-25	-100	-70	-64	0	-102	-15	-77	-75	-151	-78	12	-2746	-1858	-17620	-166	-13581	704	-10005	36	-12271	-1049	-10282	736	-13654	167	-13329	-779
1.025000	-25	38	86	-59	-114	-36	10	-16	-21	-36	-75	-66	-107	-16	-30	-61	-66	35	-84	-33	-107	-24	-103	-75	-65	-3	-99	-15	-77	-72	-151	-75	168	-2791	-1777	-17584	-418	-13805	870	-9990	-852	-12460	-927	-10314	175	-13835	263	-13274	678
1.025833	-7	44	87	-61	-112	-33	33	-14	-17	4	-73	-66	-100	-15	-28	-61	-100	35	-84	-33	-108	-21	-99	-70	-65	-1	-100	-15	-73	-73	-149	-75	225	-2834	-1700	-17489	-454	-14041	1052	-10022	-254	-12667	-804	-10355	-134	-14028	344	-13231	1403
1.026667	-23	44	87	-56	-113	-33	12	-15	-17	6	-70	-65	-96	-16	-25	-58	-112	34	-83	-33	-104	-19	-102	-68	-62	-1	-101	-13	-74	-69	-146	-73	200	-2907	-1612	-17428	-298	-14294	1243	-10062	-283	-12897	-675	-10407	7	-14235	422	-13193	2183
1.027500	-17	45	88	-58	-107	-29	15	-14	-15	6	-70	-64	-94	-15	-26	-55	-102	37	-83	-29	-105	-18	-85	-68	-61	16	-97	-7	-74	-67	-147	-73	316	-2970	-1525	-17373	-324	-14565	1442	-10122	-232	-13115	-540	-10464	-40	-14464	489	-13162	2130
1.028333	-21	43	91	-56	-108	-30	11	-12	-18	29	-69	-36	-94	-11	-23	-55	-100	39	-83	-30	-104	-17	-96	-65	-63	2	-96	-11	-72	-67	-145	-72	378	-3049	-1439	-17328	-402	-14831	1649	-10208	-15	-13354	-405	-10527	60	-14703	554	-13168	1578
1.029167	-22	45	89	-56	-108	-32	16	-11	-18	9	-70	-63	-96	-12	-24	-57	-101	39	-81	-30	-105	-16	-97	-64	-61	0	-98	-13	-70	-68	-145	-74	268	-3131	-1354	-17291	-430	-15136	1855	-10313	-439	-13608	-271	-10601	627	-14964	614	-13178	957
1.030000	-25	43	86	-57	-107	-31	18	-15	-16	21	-67	-46	-95	-12	-23	-60	-95	40	-82	-31	-104	-18	-97	-69	-62	2	-98	-11	-73	-66	-149	-73	167	-3225	-1270	-17268	-550	-15440	2062	-10443	-285	-13869	-130	-10675	758	-15239	662	-13208	904
1.030833	-26	45	90	-56	-111	-28	15	-14	-18	5	-69	-66	-98	-12	-25	-58	-101	39	-81	-29	-105	-19	-97	-66	-74	1	-101	-14	-73	-68	-147	-73	89	-3325	-1181	-17259	-606	-15752	2264	-10597	2104	-14144	3	-10757	-1458	-15529	712	-13257	1793
1.031667	-24	40	86	-60	-113	-33	13	-14	-21	6	-47	-65	-97	-10	-26	-61	-104	36	-87	-32	-109	-22	-101	-69	-63	0	-101	-15	-73	-67	-146	-74	269	-3434	-1101	-17271	-668	-16066	2455	-10771	-206	-14424	142	-10837	-73	-15834	762	-13324	-176
1.032500	-23	42	86	-58	-113	-34	11	-16	-23	3	-74	-63	-102	-12	-23	-59	-103	39	-80	-30	-107	-17	-97	-65	-58	3	-98	-5	-74	-64	-142	-70	414	-3545	-1017	-17274	-609	-16388	2641	-10962	1028	-14713	276	-10916	-109	-16144	811	-13396	-1274
1.033333	-27	42	88	-57	-113	-29	17	-10	-15	6	-67	-62	-99	-9	-23	-57	-103	36	-82	-28	-109	-19	-97	-65	-63	2	-96	-8	-73	-66	-142	-72	314	-3668	-944	-17304	-498	-16721	2811	-11169	773	-15008	412	-10998	-565	-16470	862	-13485	-1856
1.034167	-24	44	89	-55	-109	-30	16	-13	-19	3	-66	-63	-97	-10	-23	-57	-102	38	-80	-27	-105	-18	-101	-67	-64	0	-99	-10	-74	-68	-144	-73	111	-3798	-875	-17344	-442	-17044	2960	-11397	819	-15313	534	-11082	-723	-16806	917	-13580	-2221
1.035000	-23	46	91	-55	-108	-29	17	-9	-15	10	-65	-60	-98	-8	-23	-58	-103	41	-81	-27	-109	-18	-95	-66	-64	4	-96	-9	-77	-65	-144	-74	223	-3935	-806	-17399	-397	-17378	3088	-11627	797	-15640	649	-11169	-731	-17159	976	-13679	-2254
1.035833	-28	47	87	-58	-108	-30	15	-13	-18	6	-66	-61	-96	-10	-23	-57	-102	41	-80	-29	-108	-17	-96	-68	-63	4	-95	1	-74	-67	-143	-74	266	-4073	-765	-17460	-479	-17696	3195	-11865	1134	-15937	758	-11254	-2195	-17513	1042	-13768	-1056
1.036667	-23	47	90	-57	-107	-30	12	-11	-18	5	-67	-62	-96	-14	-27	-60	-98	38	-81	-29	-105	-19	-96	-67	-60	2	-96	-9	-74	-69	-145	-74	225	-4223	-729	-17527	-585	-18015	3284	-12103	259	-16247	855	-11337	-1002	-17876	1111	-13853	-2400
1.037500	-26	45	88	-55	-109	-35	12	-14	-16	5	-66	-63	-94	-14	-24	-59	-101	39	-80	-30	-104	-22	-100	-68	-61	3	-97	-10	-74	-69	-144	-73	145	-4373	-707	-17598	-455	-18325	3348	-12338	1175	-16574	940	-11420	355	-18241	1193	-13916	-4018
1.038333	-22	44	89	-57	-113	-29	15	-14	-15	7	-66	-63	-97	-13	-27	-58	-96	39	-83	-31	-103	-19	-97	-66	-60	4	-96	-9	-69	-70	-146	-73	89	-4528	-702	-17666	-283	-18624	3399	-12560	143	-16893	1010	-11494	146	-18617	1274	-13965	-2575
1.039167	-23	44	90	-60	-111	-30	10	-11	-18	6	-67	-64	-94	-14	-27	-57	-98	38	-85	-32	-105	-22	-96	-62	-61	1	-98	-7	-70	-68	-144	-70	-84	-4694	-714	-17734	-338	-18909	3419	-12770	218	-17210	1071	-11568	-452	-18980	1364	-13987	-2019
1.040000	-24	43	86	-58	-110	-32	12	-13	-17	5	-74	-64	-95	-16	-27	-59	-98	35	-85	-32	-108	-22	-99	-69	-62	0	-98	-13	-77	-74	-147	-74	-115	-4863	-738	-17796	-509	-19171	3429	-12965	435	-17515	1113	-11637	-374	-19372	1452	-13987	-1234
1.040833	-26	35	86	-63	-107	-33	11	-16	-16	2	-73	-64	-97	-14	-29	-59	-102	34	-84	-31	-104	-22	-98	-62	-62	-8	-97	-16	-69	-70	-146	-73	108	-5027	-776	-17843	-724	-19418	3420	-13139	231	-17824	1149	-11695	-447	-19743	1544	-13953	-351
1.041667	-24	44	90	-59	-105	-30	10	-15	-16	3	-72	-83	-95	-13	-29	-59	-97	37	-80	-31	-102	-18	-99	-70	-62	1	-100	-11	-73	-69	-145	-75	50	-5200	-825	-17903	-986	-19636	3386	-13290	577	-18122	1173	-11751	-826	-20112	1627	-13895	42
1.042500	-28	54	90	-61	-111	-31	16	-15	-19	6	-73	-64	-97	-16	-31	-60	-102	35	-86	-33	-105	-23	-102	-75	-62	2	-101	-14	-76	-72	-146	-76	-67	-5374	-892	-17917	-1181	-19838	3359	-13416	234	-18404	1166	-11795	-434	-20473	1694	-13814	583
1.043333	-27	40	88	-60	-108	-34	6	-21	-23	0	-77	-66	-107	-22	-31	-60	-103	33	-86	-33	-107	-27	-102	-74	-64	0	-101	-15	-76	-74	-151	-76	-34	-5544	-959	-17931	-1199	-20005	3312	-13520	-256	-18668	1157	-11838	592	-20816	1774	-13701	1380
1.044167	-28	42	85	-60	-109	-33	10	-16	-15	3	-74	-65	-95	-18	-30	-61	-83	33	-90	-35	-107	-23	-102	-70	-62	-3	-103	-15	-72	-72	-150	-76	-149	-5717	-1037	-17935	-1383	-20145	3259	-13603	2482	-18917	1137	-11865	-1131	-21145	1827	-13567	2910
1.045000	-25	43	89	-59	-109	-33	16	-17	-21	4	-79	-65	-95	-18	-33	-58	-100	35	-87	-34	-105	-22	-100	-74	-65	-4	-102	-14	-73	-72	-149	-76	0	-5877	-1108	-17925	-1516	-20253	3199	-13648	922	-19147	1104	-11890	-62	-21454	1859	-13411	1751
1.045833	-25	40	82	-59	-110	-33	11	-15	-18	5	-75	-66	-94	-16	-30	-59	-101	35	-88	-33	-104	-23	-99	-69	-62	-5	-101	-15	-70	-72	-149	-91	-9	-6045	-1180	-17908	-1357	-20334	3134	-13702	1327	-19345	1066	-11906	843	-21739	1869	-13243	428
1.046667	-23	41	89	-58	-107	-34	11	-15	-16	2	-75	-66	-87	-15	-27	-58	-103	35	-82	-31	-103	-23	-99	-73	-65	-1	-99	-13	-72	-68	-147	-74	-21	-6193	-1242	-17875	-1480	-20367	3069	-13724	1548	-19519	1018	-11914	695	-21991	1860	-13067	247
1.047500	-5	42	89	-59	-111	-35	12	-15	-16	5	-75	-64	-97	-19	-30	-61	-99	34	-83	-33	-105	-24	-101	-73	-63	12	-100	-14	-74	-73	-151	-76	-73	-6343	-1304	-17842	-1509	-20414	2997	-13740	952	-19669	966	-11900	334	-22219	1819	-12890	151
1.048333	-25	41	89	-56	-113	-36	9	-17	-18	1	-76	-66	-97	-16	-30	-60	-101	34	-86	-34	-108	-25	-103	-73	-64	0	-100	-16	-76	-70	-154	-74	-7	-6489	-1353	-17803	-1292	-20423	2927	-13750	623	-19798	905	-11929	526	-22412	1761	-12710	357
1.049167	-27	37	86	-63	-111	-39	9	-17	-18	4	-77	-68	-97	-18	-31	-61	-102	33	-87	-36	-105	-33	-100	-93	-60	0	-98	-14	-77	-72	-149	-74	57	-6630	-1388	-17753	-1153	-20407	2864	-13752	897	-19897	855	-11932	-828	-22563	1675	-12532	1746
1.050000	-23	40	88	-60	-114	-38	36	-14	-18	4	-75	-68	-100	-15	-30	-59	-100	36	-87	-36	-102	-26	-100	-72	-63	0	-102	-15	-74	-70	-149	-76	-58	-6769	-1413	-17707	-1013	-20381	2797	-13757	-590	-19977	793	-11929	-392	-22680	1568	-12362	1352
1.050833	-21	40	86	-60	-109	-36	10	-16	-16	4	-76	-66	-98	-16	-30	-59	-99	33	-87	-34	-107	-25	-99	-68	-64	-1	-100	-16	-77	-70	-149	-74	-150	-6910	-1425	-17659	-627	-20338	2742	-13766	-710	-20024	742	-11931	845	-22755	1449	-12203	-1176
1.051667	-26	41	86	-61	-111	-36	10	-15	-45	2	-73	-64	-96	-13	-28	-56	-100	34	-84	-30	-108	-24	-98	-69	-64	3	-99	-14	-73	-67	-147	-70	47	-7042	-1426	-17606	-172	-20295	2683	-13786	-1519	-20056	695	-11932	386	-22787	1315	-12055	-718
1.052500	-24	41	80	-60	-109	-34	12	-14	-16	5	-70	-65	-97	-11	-27	-59	-97	36	-84	-31	-102	-22	-100	-70	-62	2	-98	-13	-72	-67	-146	-74	39	-7181	-1420	-17556	41	-20240	2652	-13819	-1615	-20068	661	-11930	-618	-22782	1164	-11917	-501
1.053333	-18	43	88	-59	-103	-31	12	-14	-14	9	-75	-64	-95	-11	-25	-59	-101	37	-83	-32	-105	-22	-99	-67	-61	3	-97	-11	-72	-67	-145	-74	-125	-7320	-1408	-17507	502	-20185	2620	-13863	-1343	-20063	633	-11931	-612	-22742	1019	-11791	-635
1.054167	-23	44	88	-56	-108	-33	11	-12	-17	8	-69	-63	-93	-10	-27	-57	-99	40	-83	-28	-105	-23	-101	-68	-61	2	-96	-10	-73	-66	-147	-72	-131	-7464	-1396	-17453	1101	-20157	2598	-13928	-1382	-20043	616	-11932	-497	-22641	877	-11677	-725
1.055000	-23	44	86	-58	-101	-43	16	-8	-17	7	-60	-40	-99	-10	-26	-58	-99	36	-84	-30	-107	-21	-99	-67	-62	4	-95	-9	-73	-64	-143	-76	50	-7611	-1381	-17396	1153	-20122	2593	-14009	-762	-20010	615	-11929	-924	-22552	735	-11569	-1305
1.055833	-34	46	99	-57	-110	-33	15	-13	-18	6	-72	-63	-97	-11	-26	-56	-99	36	-82	-30	-107	-21	-108	-68	-64	1	-109	-11	-74	-68	-147	-76	144	-7767	-1371	-17335	935	-20100	2596	-14111	-639	-19970	620	-11924	-1131	-22408	609	-11470	-1900
1.056667	-26	42	85	-60	-110	-32	10	-15	-19	6	-70	-68	-99	11	-26	-59	-105	35	-84	-32	-108	-22	-100	-70	-65	0	-101	-12	-75	-70	-146	-79	-55	-7928	-1373	-17269	490	-20091	2624	-14223	-1098	-19919	640	-11915	-493	-22244	503	-11374	-1969
1.057500	-39	40	85	-60	-115	-39	10	-18	-22	0	-73	-66	-99	-15	-29	-61	-102	35	-83	-31	-103	-23	-99	-69	-73	1	-101	-11	-74	-69	-144	-78	-142	-8082	-1373	-17186	500	-20091	2648	-14354	1403	-19859	699	-11893	-2407	-22052	421	-11274	-512
1.058333	-27	41	89	-100	-110	-29	11	-15	9	6	-69	-64	-95	-14	-26	-60	-104	35	-83	-32	-107	-19	-98	-69	-64	2	-97	-11	-74	-68	-147	-78	146	-8241	-1384	-17099	1009	-20107	2703	-14490	966	-19788	734	-11864	-2703	-21844	364	-11176	-682
1.059167	-22	45	87	-59	-108	-32	15	-15	-19	5	-69	-62	-96	-12	-24	-56	-102	37	-95	-18	-105	-19	-96	-66	-68	1	-95	-9	-74	-68	-145	-74	39	-8398	-1409	-16989	1093	-20130	2772	-14640	-128	-19717	797	-11828	-1693	-21626	339	-11073	-2219
1.060000	-28	44	89	-58	-109	-31	16	-18	-25	5	-68	-62	-100	-9	-27	-59	-100	36	-83	-29	-103	-19	-95	-69	-61	2	-97	-9	-73	-66	-144	-75	-79	-8556	-1446	-16872	1126	-20164	2854	-14795	37	-19636	876	-11782	-2703	-21398	340	-10961	-2085
1.060833	-28	44	90	-56	-112	-31	13	-13	-16	6	-67	-60	-94	-15	-26	-58	-100	40	-81	-30	-102	-25	-98	-70	-63	7	-97	-7	-73	-69	-148	-74	250	-8699	-1493	-16738	1298	-20201	2949	-14942	-1438	-19546	966	-11723	-3515	-21164	379	-10835	-2560
1.061667	-25	43	89	-56	-109	-29	16	-16	-16	5	-69	-61	-97	-14	-24	-58	-100	38	-84	-30	-104	-19	-97	-66	-61	4	-97	-10	-74	-67	-146	-72	218	-8853	-1552	-16593	1285	-20237	3067	-15078	-2404	-19450	1062	-11654	-3251	-20933	434	-10719	-3262
1.062500	-23	43	91	-56	-112	-31	12	-11	-19	4	-68	-64	-96	-15	-25	-59	-100	39	-83	-32	-112	-23	-100	-67	-74	0	-98	-11	-75	-70	-148	-74	15	-8972	-1613	-16440	1301	-20276	3192	-15244	-2423	-19348	1178	-11578	-4014	-20703	523	-10588	-3122
1.063333	-27	42	88	-59	-112	-31	18	-14	-22	3	-70	-67	-101	-16	-28	-59	-102	37	-85	-33	-111	-24	-101	-70	-64	2	-97	-14	-67	-73	-148	-75	188	-9068	-1675	-16276	1064	-20305	3337	-15377	-3405	-19232	1299	-11493	-2285	-20477	641	-10445	-2961
1.064167	-26	40	87	-61	-113	-33	12	-15	-23	0	-73	-67	-102	-15	-31	-62	-103	58	-68	-39	-108	-24	-100	-72	-64	0	-98	-15	-74	-72	-149	-76	224	-9201	-1738	-16103	604	-20320	3487	-15501	-3294	-19107	1427	-11390	2576	-20255	779	-10301	-5255
1.065000	-28	45	88	-67	-112	-33	10	-15	-28	2	-75	-70	-100	-18	-27	-65	-104	34	-90	-38	-110	-26	-103	-73	-64	-5	-101	-16	-74	-74	-148	-73	207	-9325	-1793	-15931	370	-20319	3652	-15606	-2927	-18977	1567	-11297	4365	-20043	943	-10154	-4472
1.065833	-1	37	85	-64	-113	-35	10	-19	-24	0	-76	-69	-100	-18	-29	-65	-103	33	-88	-35	-109	-24	-101	-73	-60	-8	-100	-12	-75	-80	-147	-75	107	-9378	-1835	-15766	81	-20294	3821	-15695	-2644	-18828	1718	-11194	3074	-19832	1121	-10007	-2780
1.066667	-27	40	88	-61	-110	-35	12	-16	-23	1	-73	-55	-90	-15	-28	-64	-101	35	-84	-34	-108	-23	-101	-73	-65	-1	-102	-15	-73	-69	-147	-77	62	-9444	-1861	-15602	-194	-20245	3999	-15764	-1275	-18668	1873	-11098	2159	-19632	1305	-9864	-1704
1.067500	-28	38	87	-59	-111	-33	11	-16	-19	4	-73	-67	-99	-16	-27	-63	-97	32	-86	-31	-104	-22	-94	-74	-61	0	-99	-12	-73	-70	-147	-74	168	-9498	-1872	-15456	-325	-20169	4185	-15806	-736	-18477	2034	-11007	1854	-19440	1509	-9731	-545
1.068333	-23	43	91	-56	-107	-32	12	-13	-21	2	-72	-64	-96	-15	-28	-60	-99	37	-84	-32	-104	-23	-100	-73	-61	3	-98	-11	-70	-76	-148	-74	57	-9532	-1854	-15327	-505	-20069	4368	-15833	491	-18319	2194	-10931	1445	-19248	1711	-9615	-183
1.069167	-25	41	88	-58	-108	-36	16	-15	-18	3	-73	-65	-99	-17	-28	-63	-101	30	-85	-35	-119	-23	-100	-72	-62	0	-97	-13	-74	-72	-148	-75	-286	-9566	-1821	-15226	-602	-19938	4555	-15842	1311	-18128	2355	-10874	1083	-19070	1911	-9517	-53
1.070000	-24	42	87	-61	-111	-39	11	-36	-22	-3	-75	-79	-98	-18	-27	-62	-101	34	-87	-35	-108	-24	-101	-74	-66	-5	-100	-16	-73	-70	-147	-76	-225	-9580	-1765	-15154	-573	-19783	4735	-15836	864	-17929	2519	-10834	1522	-18883	2111	-9451	105
1.070833	3	39	89	-60	-109	-36	15	-16	-17	3	-75	-69	-97	-15	-31	-64	-101	30	-80	-33	-101	-26	-104	-72	-63	-3	-99	-15	-74	-72	-149	-80	-69	-9586	-1686	-15109	-514	-19599	4918	-15812	2719	-17719	2680	-10820	103	-18700	2300	-9413	981
1.071667	-26	42	85	-61	-111	-38	17	-16	-23	3	-74	-61	-104	-17	-30	-62	-103	33	-86	-33	-101	-24	-103	-76	-65	-1	-101	-13	-74	-70	-147	-76	-60	-9572	-1584	-15101	-297	-19392	5089	-15780	3104	-17505	2838	-10838	-895	-18514	2486	-9410	860
1.072500	-24	42	88	-57	-110	-32	12	-12	-18	3	-73	-64	-95	-16	-27	-62	-99	33	-83	-30	-99	-22	-99	-70	-62	2	-99	-14	-69	-66	-145	-77	-162	-9553	-1461	-15129	-218	-19165	5263	-15735	997	-17280	2989	-10890	1445	-18329	2662	-9453	-1530
1.073333	-23	43	81	-59	-110	-35	9	-15	-29	9	-75	-66	-96	-17	-27	-62	-100	33	-86	-32	-108	-24	-102	-75	-64	-3	-99	-5	-74	-69	-149	-78	-488	-9524	-1331	-15199	-14	-18924	5417	-15691	1823	-17055	3134	-10978	1884	-18141	2824	-9541	-1991
1.074167	-28	39	81	-63	-111	-39	10	-15	-19	0	-76	-72	-99	-25	-32	-74	-100	29	-79	-35	-103	-22	-101	-73	-61	0	-100	-14	-75	-70	-148	-75	-619	-9486	-1183	-15301	120	-18660	5571	-15652	22	-16822	3264	-11105	1939	-17939	2980	-9680	-2368
1.075000	-22	43	88	-62	-100	-32	9	-14	-15	21	-74	-65	-96	-14	-30	-61	-101	33	-87	-34	-104	-23	-102	-73	-61	0	-102	-13	-70	-68	-148	-77	-509	-9435	-1031	-15437	204	-18392	5711	-15620	-838	-16586	3385	-11282	2602	-17746	3127	-9878	-2447
1.075833	-24	42	85	-56	-109	-31	12	-12	-18	4	-75	-68	-95	-17	-30	-59	-101	33	-83	-33	-102	-21	-98	-70	-64	0	-60	-12	-75	-70	-143	-75	-359	-9376	-875	-15609	525	-18114	5846	-15600	-988	-16350	3500	-11510	2388	-17545	3267	-10137	-1992
1.076667	-25	42	86	-60	-111	-36	10	-13	-17	4	-64	-65	-95	-22	-27	-60	-101	34	-86	-35	-104	-22	-100	-72	-62	0	-99	-13	-74	-72	-147	-77	-287	-9314	-728	-15809	353	-17837	5980	-15603	-1693	-16108	3598	-11780	1352	-17335	3402	-10458	-1032
1.077500	-17	43	87	-61	-105	-35	13	-15	-17	5	-76	-68	-94	-17	-28	-59	-103	36	-90	-36	-103	-22	-103	-69	-62	0	-102	-13	-70	-68	-147	-73	-481	-9238	-581	-16033	-73	-17545	6091	-15625	-2540	-15866	3690	-12105	2104	-17119	3539	-10838	-3191
1.078333	-24	44	84	-59	-107	-33	-9	-15	-19	5	-75	-62	-95	-13	-29	-59	-99	34	-85	-31	-101	-21	-98	-64	-61	-1	-92	-12	-70	-70	-144	-75	-597	-9158	-443	-16278	-414	-17262	6205	-15675	-2716	-15618	3774	-12481	2156	-16904	3680	-11286	-3489
1.079167	-22	42	86	-56	-105	-31	15	-14	-15	1	-72	-62	-92	2	-27	-57	-101	35	-83	-29	-104	-17	-98	-67	-61	-1	-98	-10	-72	-67	-144	-72	-474	-9071	-314	-16538	-728	-16982	6313	-15754	-3405	-15377	3846	-12902	798	-16688	3825	-11795	-2268
1.080000	-25	43	87	-58	-108	-35	17	-11	-30	9	-69	-62	-93	-12	-25	-58	-97	36	-83	-29	-101	-17	-98	-66	-57	4	-96	-9	-68	-67	-146	-76	-183	-8956	-201	-16810	-997	-16710	6413	-15857	-2515	-15132	3914	-13371	-247	-16472	3976	-12358	-1918
1.080833	-22	44	89	-56	-107	-30	12	-15	-17	6	-69	-63	-93	-12	-25	-57	-97	40	-81	-13	-120	-18	-99	-68	-62	0	-97	-9	-70	-68	-145	-73	143	-8892	-105	-17087	-1209	-16452	6520	-15995	-2232	-14897	3968	-13880	-512	-16258	4173	-12965	-1149
1.081667	-23	44	89	-56	-107	-25	16	-14	-18	5	-68	-61	-96	-24	-26	-60	-100	36	-81	-31	-109	-19	-100	-70	-62	1	-96	-9	-73	-70	-145	-77	52	-8786	-28	-17364	-1223	-16212	6617	-16155	-1212	-14668	4016	-14408	-488	-16056	4313	-13619	-804
1.082500	-25	43	84	-60	-114	-39	10	-19	-19	3	-73	-65	-99	-12	-26	-58	-101	34	-82	-16	-101	-21	-101	-70	-64	1	-99	-11	-72	-69	-146	-76	-39	-8691	34	-17638	-671	-15999	6708	-16343	7	-14451	4052	-14951	534	-15860	4499	-14294	-494
1.083333	-27	41	86	-62	-128	-34	11	8	-17	4	-72	-67	-98	-16	-29	-58	-102	36	-83	-34	-107	-21	-100	-69	-64	0	-101	-6	-74	-69	-135	-77	-171	-8586	85	-17899	504	-15817	6801	-16538	632	-14256	4089	-15490	2179	-15671	4691	-14983	-64
1.084167	-24	44	88	-58	-111	-34	11	-14	-21	7	-73	-63	-97	-13	-53	-58	-102	36	-83	-33	-108	-24	-102	-69	-62	0	-99	-11	-75	-70	-145	-76	-110	-8471	127	-18147	1724	-15678	6883	-16750	2864	-14084	4114	-16009	2628	-15499	4896	-15670	1104
1.085000	-24	45	82	-56	-108	-30	12	-14	-14	13	-67	-59	-96	-13	-29	-57	-103	39	-79	-30	-107	-19	-100	-68	-62	5	-98	-10	-72	-78	-148	-75	85	-8351	150	-18374	2274	-15583	6962	-16949	6151	-13940	4129	-16490	1873	-15343	5103	-16343	2454
1.085833	-22	45	87	-56	-113	-35	11	-15	-21	6	-70	-63	-97	-13	-29	-57	-103	38	-82	-33	-110	-23	-107	-68	-65	3	-99	-11	-73	-70	-143	-78	292	-8222	164	-18582	2729	-15550	7021	-17147	5465	-13836	4138	-16921	4095	-15207	5310	-16979	1064
1.086667	-24	43	88	-57	-112	-32	12	-18	-14	4	-69	-64	-100	-21	-30	-59	-101	40	-83	-31	-107	-24	-101	-69	-64	4	-100	-11	-75	-73	-145	-75	342	-8088	187	-18765	3002	-15578	7080	-17324	8020	-13779	4138	-17278	4650	-15097	5511	-17568	829
1.087500	-25	44	89	-57	-112	-34	12	-13	-18	6	-69	-62	-96	-12	-28	-60	-103	39	-81	-31	-107	-25	-101	-67	-62	6	-97	-8	-75	-67	-146	-72	317	-7942	180	-18927	3013	-15692	7120	-17456	7913	-13784	4133	-17547	5183	-15016	5695	-18099	558
1.088333	-33	44	90	-55	-108	-29	15	-13	-18	6	-73	-60	-96	-10	-27	-58	-102	38	-82	-29	-108	-22	-99	-68	-63	2	-102	-11	-75	-68	-144	-74	218	-7789	181	-19060	3130	-15889	7149	-17583	7828	-13858	4123	-17714	5414	-14973	5874	-18560	671
1.089167	-26	43	88	-59	-110	-31	13	-14	-18	7	-73	-63	-98	-10	6	-61	-102	37	-83	-33	-112	-23	-96	-69	-64	2	-97	-11	-76	-68	-144	-74	394	-7628	183	-19174	3500	-16176	7157	-17651	7129	-14003	4117	-17768	5126	-14975	6024	-18945	1231
1.090000	-29	41	87	-63	-137	-33	11	-19	-19	9	-74	-64	-98	-13	-29	-65	-101	34	-86	-33	-107	-25	-103	-72	-65	-3	-102	-15	-77	-72	-149	-76	415	-7461	188	-19266	4041	-16558	7153	-17663	5713	-14255	4110	-17703	4080	-15026	6149	-19240	2618
1.090833	-27	36	85	-62	-113	-38	9	-18	-23	0	-76	-66	-100	-17	-30	-65	-110	19	-86	-32	-109	-10	-100	-72	-67	0	-102	-12	-80	-69	-147	-76	103	-7283	207	-19336	4158	-17034	7139	-17608	2536	-14590	4123	-17513	4989	-15123	6246	-19449	1158
1.091667	-27	41	86	-57	-112	-36	8	-16	-24	5	-72	-63	-100	-15	-28	-59	-104	36	-86	-34	-112	-24	-100	-70	-67	-3	-97	-13	-77	-67	-147	-74	-190	-7096	234	-19386	4033	-17609	7120	-17490	323	-15031	4151	-17184	5369	-15282	6315	-19570	491
1.092500	-27	42	86	-55	-112	-32	13	-13	-22	6	-72	-63	-97	-14	-28	-60	-102	36	-81	-34	-105	-23	-96	-69	-62	0	-97	-13	-73	-70	-146	-75	-167	-6908	268	-19418	3732	-18282	7092	-17306	-2961	-15569	4201	-16746	4632	-15503	6350	-19611	1720
1.093333	-24	44	92	-55	-107	-31	15	-35	-17	4	-70	-64	-96	-13	-24	-57	-100	35	-81	-30	-103	-24	-98	-70	-59	2	-99	-10	-70	-68	-118	-74	-212	-6716	315	-19432	3347	-19043	7059	-17063	-4582	-16219	4277	-16203	3851	-15792	6354	-19576	1973
1.094167	-21	42	86	-56	-110	-34	13	-13	-15	3	-69	-57	-96	-13	-17	-60	-100	38	-82	-33	-102	-23	-95	-62	-64	0	-95	-9	-74	-66	-147	-75	-377	-6524	373	-19440	2938	-19881	7034	-16763	-6569	-16958	4383	-15573	3759	-16146	6327	-19488	2363
1.095000	-26	41	88	-58	-108	-31	12	-15	-18	2	-70	-63	-95	-15	-28	-57	-100	35	-83	-32	-107	-24	-98	-70	-62	1	-96	-12	-73	-76	-146	-79	-583	-6338	445	-19433	2312	-20784	7008	-16423	-7744	-17782	4518	-14878	3752	-16573	6278	-19346	2241
1.095833	-25	42	89	-58	-109	-31	13	-13	-21	5	-74	-62	-98	-15	-29	-60	-103	35	-85	-33	-104	-22	-99	-73	-62	1	-115	-12	-73	-70	-150	-76	-606	-6155	521	-19436	1442	-21736	6995	-16044	-8227	-18688	4686	-14139	3785	-17052	6211	-19178	1850
1.096667	-24	42	87	-57	-110	-35	9	-14	-13	4	-77	-63	-95	-13	-26	-59	-99	35	-82	-33	-107	-24	-100	-68	-62	0	-99	-10	-74	-69	-159	-75	-454	-5990	592	-19423	798	-22720	7006	-15648	-9048	-19653	4886	-13392	4075	-17615	6145	-18994	1920
1.097500	-25	42	86	-55	-107	-33	11	-13	-14	3	-74	-63	-98	-17	-32	-58	-99	39	-82	-39	-107	-24	-101	-68	-61	1	-99	-12	-74	-75	-146	-77	-564	-5810	699	-19409	198	-23716	7039	-15261	-8345	-20648	5115	-12665	3634	-18218	6078	-18813	2576
1.098333	-6	64	86	-60	-109	-35	9	-12	-19	4	-73	-67	-99	-17	-31	-59	-102	33	-87	-38	-108	-27	-88	-73	-61	1	-100	-16	-80	-72	-145	-80	-785	-5651	792	-19394	-639	-24707	7089	-14869	-4512	-21657	5356	-11988	1028	-18861	6012	-18649	3749
1.099167	-27	43	84	-60	-107	-36	8	-10	-21	2	-70	-69	-99	-14	-29	-61	-97	41	-86	-11	-105	-24	-96	-73	-63	2	-99	-14	-74	-70	-146	-76	-637	-5495	890	-19373	-1291	-25658	7168	-14513	-5007	-22641	5621	-11383	1683	-19519	5963	-18512	2303
1.100000	-23	45	85	-56	-109	-35	12	-13	-19	5	-70	-64	-96	-16	-28	-58	-99	33	-84	-34	-104	-23	-98	-70	-63	0	-99	-14	-72	-49	-144	-74	-721	-5338	979	-19350	-1612	-26560	7269	-14222	-2267	-23584	5868	-10879	581	-20214	5928	-18417	1642
1.100833	-26	42	88	-57	-109	-33	11	-13	-18	4	-73	-64	-98	-17	-29	-42	-100	39	-83	-31	-107	-22	-97	-70	-64	1	-100	-10	-76	-72	-145	-76	-971	-5223	1072	-19322	-1957	-27387	7383	-13999	-1069	-24460	6102	-10499	-1254	-20889	5900	-18388	1801
1.101667	-24	38	86	-60	-105	-16	17	-10	-8	6	-72	-61	-95	-13	-27	-56	-99	37	-86	-31	-103	-19	-96	-67	-61	2	-98	-13	-73	-67	-146	-75	-1041	-5088	1153	-19293	-2442	-28115	7507	-13859	85	-25223	6302	-10264	-2444	-21508	5875	-18354	2103
1.102500	-22	42	87	-59	-108	-35	9	-12	-17	5	-73	-62	-94	-16	-26	-57	-100	37	-75	-31	-101	-23	-101	-73	-67	0	-100	-12	-72	-73	-148	-76	-876	-4987	1218	-19255	-2682	-28734	7624	-13822	1467	-25836	6440	-10175	-3268	-22067	5841	-18382	2480
1.103333	-26	39	85	-61	-109	-30	12	-12	-21	2	-74	-64	-99	-21	-30	-63	-101	30	-87	-32	-104	-22	-100	-70	-82	-5	-100	-11	-75	-74	-129	-78	-734	-4876	1282	-19212	-2817	-29216	7733	-13892	3181	-26302	6504	-10242	-5892	-22514	5786	-18439	4070
1.104167	-25	37	85	-59	-109	-35	9	-15	-17	1	-86	-79	-96	-15	-56	-58	-101	36	-81	-32	-107	-22	-101	-72	-62	0	-100	-13	-73	-72	-147	-78	-722	-4773	1335	-19166	-2919	-29556	7804	-14080	2567	-26565	6471	-10460	-6123	-22827	5682	-18499	3340
1.105000	-24	41	86	-58	-111	-29	9	-13	-12	5	-72	-58	-96	-16	-32	-60	-99	35	-85	-31	-104	-19	-99	-70	-64	0	-99	-11	-72	-73	-149	-78	-631	-4674	1378	-19099	-3092	-29737	7832	-14380	3351	-26615	6323	-10825	-5918	-22981	5512	-18566	2090
1.105833	-25	44	89	-59	-112	-32	9	-11	-17	4	-72	-62	-97	-16	-32	-58	-100	35	-84	-32	-101	-24	-103	-69	-62	1	-99	-12	-73	-75	-149	-77	-434	-4581	1413	-19030	-3404	-29771	7804	-14800	2619	-26437	6035	-11330	-7784	-22947	5259	-18616	3450
1.106667	-25	43	88	-58	-108	-43	8	-11	-19	0	-72	-65	-99	-18	-32	-61	-101	38	-87	-33	-107	-24	-103	-70	-62	0	-102	-16	-76	-77	-144	-77	-441	-4488	1439	-18954	-3386	-29647	7695	-15333	2713	-26031	5599	-11950	-10180	-22716	4889	-18663	3878
1.107500	-26	42	84	-63	-114	-38	10	-15	-23	2	-75	-63	-99	-18	-31	-65	-103	35	-84	-46	-108	-23	-100	-69	-64	0	-99	-11	-73	-68	-148	-75	-479	-4386	1464	-18865	-3247	-29360	7494	-15966	1760	-25390	5013	-12658	-11130	-22274	4396	-18668	4196
1.108333	-25	45	89	-25	-109	-33	17	-11	-15	3	-68	-64	-98	-16	-26	-56	-99	37	-83	-29	-108	-21	-99	-68	-64	1	-95	-15	-75	-72	-145	-74	-358	-4289	1488	-18766	-3080	-28939	7182	-16688	5	-24546	4264	-13442	-11238	-21638	3744	-18651	4316
1.109167	-23	45	89	-60	-110	-32	15	-12	-16	5	-69	-60	-97	-14	-28	-56	-100	33	-84	-34	-107	-21	-99	-69	-61	3	-98	-12	-75	-68	-149	-75	-239	-4185	1513	-18667	-2920	-28390	6758	-17482	-1315	-23517	3357	-14268	-10807	-20834	2924	-18613	3849
1.110000	-25	38	89	-58	-115	-53	11	-11	-18	4	-72	-66	-96	-13	-28	-58	-101	37	-86	-31	-105	-22	-97	-70	-63	0	-103	-13	-73	-70	-150	-74	-105	-4072	1539	-18554	-3064	-27733	6208	-18327	-3397	-22327	2298	-15119	-9549	-19846	1930	-18570	3395
1.110833	-24	42	86	-62	-111	-35	13	-11	-17	4	-73	-64	-97	-15	-27	-57	-101	37	-86	-33	-101	-19	-98	-68	-62	0	-103	-11	-75	-68	-149	-74	139	-3953	1573	-18447	-3410	-26994	5530	-19209	-5512	-21017	1092	-15972	-7893	-18759	749	-18539	3232
1.111667	-26	43	87	-58	-111	-40	15	-12	-18	4	-73	-63	-97	-14	-28	-60	-101	37	-85	-28	-109	-21	-99	-69	-65	0	-100	-15	-74	-67	-149	-74	423	-3822	1626	-18337	-3408	-26194	4727	-20099	-4423	-19635	-231	-16799	-8834	-17601	-595	-18537	4005
1.112500	-26	46	87	-56	-109	-30	13	-11	-15	6	-69	-61	-96	-7	-27	-56	-102	38	-83	-26	-104	-18	-97	-67	-60	3	-97	-8	-73	-66	-147	-72	755	-3679	1688	-18233	-3382	-25351	3792	-20982	-6727	-18222	-1655	-17591	-7225	-16425	-2106	-18590	2311
1.113333	-25	53	90	-56	-108	-30	16	-9	-17	7	-67	-61	-92	-9	-23	-56	-99	41	-80	-25	-100	-16	-95	-65	-61	1	-95	-8	-70	-62	-144	-70	729	-3520	1764	-18129	-3814	-24495	2739	-21831	-7001	-16834	-3158	-18331	-5214	-15290	-3755	-18720	533
1.114167	-24	47	89	-56	-108	-31	15	-11	-17	-10	-68	-62	-94	-12	-24	-60	-99	38	-83	-26	-105	-19	-95	-66	-61	2	-95	-9	-73	-68	-146	-72	797	-3354	1834	-18039	-3968	-23656	1574	-22629	-6707	-15518	-4712	-19023	-4198	-14245	-5542	-18956	370
1.115000	-25	46	88	-58	-98	-32	15	-15	-21	6	-70	-63	-95	-12	-27	-57	-103	35	-83	-26	-105	-22	-100	-69	-66	6	-97	-9	-76	-69	-148	-72	972	-3169	1941	-17955	-3950	-22847	326	-23353	-6372	-14330	-6293	-19665	-3784	-13341	-7424	-19310	-30
1.115833	-27	43	86	-59	-111	-34	12	-15	-21	7	-72	-65	-99	-14	-30	-55	-113	39	-82	-31	-103	-21	-99	-65	-62	3	-97	-12	-73	-68	-149	-72	972	-2975	2049	-17882	-3980	-22079	-996	-23971	-5457	-13300	-7869	-20262	-2669	-12635	-9357	-19783	-200
1.116667	-19	43	85	-52	-108	-32	12	-13	-18	7	-70	-63	-97	-13	-29	-55	-100	36	-82	-28	-104	-24	-101	-69	-62	1	-97	-11	-70	-67	-148	-72	931	-2756	2159	-17813	-3828	-21385	-2380	-24479	-3239	-12469	-9426	-20817	-2808	-12167	-11312	-20382	723
1.117500	-24	45	87	-56	-109	-31	12	-12	-15	8	-69	-65	-86	-9	-28	-55	-88	38	-82	-26	-104	-21	-100	-66	-61	2	-97	-10	-74	-74	-149	-70	1149	-2558	2267	-17754	-3667	-20751	-3800	-24852	-2562	-11874	-10924	-21352	-1348	-11965	-13242	-21104	194
1.118333	-43	45	93	-58	-110	-33	13	-12	-17	9	-69	-61	-93	-10	-24	-53	-98	39	-82	-26	-105	-13	-87	-66	-59	3	-95	-10	-72	-68	-145	-68	1123	-2338	2371	-17704	-3422	-20193	-5234	-25088	-537	-11527	-12347	-21879	943	-12049	-15108	-21929	-1735
1.119167	-23	45	87	-57	-107	-33	13	-11	-15	9	-72	-67	-96	-17	-27	-56	-98	35	-82	-28	-103	-19	-98	-66	-60	1	-98	-13	-70	-70	-145	-72	1045	-2118	2467	-17655	-3139	-19710	-6660	-25176	1022	-11437	-13681	-22412	1657	-12425	-16889	-22845	-583
1.120000	-23	39	85	-57	-105	-27	12	-25	-14	7	-70	-63	-94	-11	-25	-56	-99	38	-85	-28	-101	-22	-96	-68	-58	0	-96	-10	-70	-69	-142	-76	998	-1901	2545	-17610	-2792	-19297	-8059	-25113	3070	-11613	-14909	-22962	1605	-13089	-18544	-23824	372
1.120833	-22	44	87	-55	-107	-30	16	-11	-17	7	-74	-64	-92	-12	-24	-57	-98	37	-84	-26	-100	-18	-96	-65	-60	-3	-96	-11	-74	-68	-145	-73	881	-1681	2605	-17560	-2096	-18941	-9426	-24896	4927	-12034	-16036	-23544	2581	-14020	-20047	-24849	966
1.121667	-21	41	91	-55	-101	-44	16	-11	-16	7	-70	-62	-92	-11	-22	-57	-99	37	-83	-27	-102	-17	-97	-72	-63	3	-97	-9	-85	-65	-146	-75	791	-1480	2633	-17509	-1448	-18641	-10743	-24581	5960	-12653	-17060	-24157	3967	-15186	-21373	-25825	1536
1.122500	-26	41	88	-56	-111	-33	12	-15	-22	3	-75	-63	-98	9	-18	-59	-102	36	-84	-29	-108	-21	-101	-72	-64	-1	-99	-13	-74	-72	-150	-76	571	-1280	2635	-17449	-869	-18379	-12010	-24133	7522	-13480	-17984	-24807	4238	-16543	-22511	-26768	1596
1.123333	-31	36	82	-57	-110	-35	7	-17	-22	1	-75	-63	-100	-14	-31	-61	-105	32	-88	-32	-109	-24	-99	-73	-66	0	-100	-12	-73	-73	-153	-80	415	-1101	2599	-17379	138	-18139	-13211	-23600	8110	-14418	-18808	-25472	3701	-18040	-23457	-27632	1679
1.124167	-27	36	81	-61	-113	-36	6	-15	-22	0	-87	-73	-96	-17	-29	-60	-103	34	-86	-33	-108	-24	-101	-73	-67	-4	-100	-13	-76	-73	-150	-78	440	-930	2536	-17299	915	-17903	-14343	-23003	7841	-15455	-19557	-26140	4163	-19616	-24210	-28377	1859
1.125000	-33	40	85	-59	-155	-38	11	-16	-21	2	-74	-65	-98	-16	-28	-59	-104	34	-87	-31	-108	-24	-100	-70	-63	-6	-101	-11	-72	-72	-150	-77	295	-785	2433	-17178	1396	-17665	-15410	-22378	10544	-16538	-20243	-26808	2765	-21256	-24791	-28981	2832
1.125833	-26	42	85	-57	-110	-36	11	-15	-19	3	-74	-65	-98	-15	-30	-58	-101	40	-85	-31	-109	-23	-103	-72	-63	-3	-99	-12	-73	-72	-147	-77	156	-656	2301	-17058	2049	-17420	-16410	-21760	10011	-17615	-20892	-27441	2561	-22892	-25202	-29418	2118
1.126667	-27	43	87	-56	-118	-34	13	-14	-16	-17	-75	-67	-97	-14	-27	-59	-101	34	-84	-31	-105	-22	-102	-72	-63	0	-102	-13	-75	-75	-149	-79	151	-550	2134	-16918	2562	-17156	-17351	-21177	8819	-18635	-21515	-28012	2945	-24384	-25473	-29672	153
1.127500	-21	43	86	-56	-110	-34	10	-14	-16	3	-56	-63	-95	-14	-27	-62	-97	34	-82	-33	-104	-21	-101	-68	-66	1	-100	-10	-74	-70	-147	-76	-103	-456	1939	-16755	3018	-16871	-18238	-20669	8920	-19552	-22133	-28500	1593	-25775	-25625	-29740	-118
1.128333	-23	43	87	-56	-111	-32	11	-12	-17	6	-72	-63	-99	-15	-27	-55	-100	64	-82	-30	-105	6	-99	-68	-62	4	-100	-10	-76	-74	-150	-77	-483	-385	1721	-16584	3139	-16575	-19078	-20266	7133	-20322	-22759	-28879	555	-26990	-25695	-29619	-913
1.129167	-27	43	87	-58	-109	-33	11	-13	-16	4	-70	-65	-94	-12	-27	-58	-101	35	-83	-33	-107	-21	-101	-70	-66	0	-100	-10	-75	-73	-149	-77	-540	-332	1444	-16402	2969	-16265	-19863	-20032	4982	-20931	-23407	-29129	158	-28017	-25700	-29307	-1757
1.130000	-27	40	86	-66	-109	-34	13	-15	-16	4	-73	-64	-97	-15	-28	-58	-99	37	-83	-32	-104	-21	-101	-69	-62	0	-100	-12	-73	-72	-150	-77	-540	-288	1235	-16208	2936	-15954	-20600	-19882	3503	-21347	-24089	-29233	-1840	-28809	-25679	-28818	-1630
1.130833	-26	41	86	-63	-111	-35	11	-15	-18	12	-80	-68	-97	-16	-29	-56	-100	36	-84	-39	-109	-23	-102	-70	-62	-1	-102	-13	-73	-70	-148	-76	-680	-255	981	-16014	2944	-15657	-21294	-19939	1061	-21569	-24816	-29173	-2726	-29342	-25652	-28162	-1990
1.131667	-28	39	86	-62	-113	-35	8	-16	-22	0	-76	-69	-97	-15	-29	-59	-102	33	-86	-35	-109	-23	-102	-75	-78	-7	-104	-13	-85	-74	-151	-79	-797	-228	729	-15828	2780	-15393	-21945	-20181	-977	-21584	-25572	-28955	-1818	-29626	-25645	-27364	-5370
1.132500	-27	37	82	-61	-112	-39	7	-14	-41	2	-75	-66	-96	-14	-50	-58	-103	33	-84	-35	-105	-19	-101	-72	-61	0	-99	-11	-72	-68	-147	-73	-858	-201	486	-15648	2525	-15165	-22540	-20585	-2834	-21401	-26349	-28558	-2113	-29648	-25662	-26432	-6158
1.133333	-24	42	89	-58	-108	-32	13	-12	-18	1	-72	-63	-93	-11	-25	-56	-98	35	-84	-32	-98	-19	-99	-69	-73	0	-99	-11	-72	-68	-145	-75	-965	-170	253	-15480	2320	-15000	-23082	-21220	-4690	-21048	-27154	-28002	-2774	-29431	-25726	-25400	-5948
1.134167	-27	34	90	-57	-107	-39	11	-12	-19	3	-72	-64	-97	-11	-26	-57	-104	34	-82	-32	-105	-18	-99	-70	-62	1	-94	-9	-70	-70	-147	-76	-1128	-134	37	-15339	2388	-14908	-23567	-21994	-5141	-20547	-27942	-27318	-2112	-28994	-25839	-24255	-5890
1.135000	-28	41	90	-58	-110	-33	12	-14	-17	3	-69	-65	-95	-11	-25	-57	-101	37	-77	-33	-104	-19	-111	-65	-63	0	-97	-8	-70	-68	-149	-73	-1093	-101	-156	-15223	2057	-14888	-23986	-22915	-5925	-19943	-28699	-26495	-841	-28354	-25985	-23050	-5089
1.135833	-23	43	91	-57	-110	-33	12	-13	-13	3	-72	-65	-94	-11	-27	-62	-99	37	-83	-32	-103	-21	-101	-69	-60	2	-99	-10	-74	-69	-147	-75	-1235	-59	-331	-15143	1500	-14963	-24325	-23950	-5937	-19265	-29398	-25568	137	-27549	-26158	-21758	-4521
1.136667	-50	41	88	-58	-107	-35	15	-13	-18	6	-72	-63	-97	-14	-25	-59	-101	36	-83	-32	-109	-21	-93	-70	-62	1	-97	-19	-73	-70	-148	-75	-1285	-10	-474	-15098	1313	-15112	-24585	-25088	-5882	-18560	-29997	-24536	1085	-26626	-26336	-20415	-4095
1.137500	-25	41	90	-58	-110	-34	17	-12	-16	5	-73	-62	-99	-13	-27	-57	-100	36	-81	-32	-108	-19	-99	-67	-62	0	-97	-12	-69	-66	-147	-69	-1200	40	-596	-15095	1277	-15336	-24762	-26274	-6527	-17876	-30464	-23501	2760	-25616	-26502	-19021	-3617
1.138333	-25	44	89	-59	-110	-33	11	-13	-15	5	-47	-66	-96	-13	-25	-84	-99	35	-82	-32	-103	-22	-101	-70	-62	3	-95	-9	-70	-66	-144	-74	-1170	93	-694	-15130	1181	-15626	-24845	-27464	-4435	-17259	-30763	-22418	2398	-24568	-26621	-17573	-2222
1.139167	4	41	91	-58	-104	-65	15	-12	-18	5	-69	-64	-96	-13	-26	-58	-101	39	-82	-31	-103	-19	-96	-67	-62	4	-96	-8	-76	-65	-146	-73	-972	141	-764	-15214	1053	-15967	-24834	-28622	-2785	-16749	-30873	-21336	1760	-23532	-26678	-16069	-1435
1.140000	-27	42	90	-60	-109	-34	11	-14	-22	3	-70	-65	-96	-13	-25	-58	-88	34	-86	-33	-112	-24	-108	-68	-64	2	-96	-10	-75	-66	-146	-74	-769	183	-821	-15344	989	-16349	-24732	-29717	-3537	-16373	-30762	-20271	3537	-22527	-26637	-14515	-2788
1.140833	-28	43	88	-61	-110	-33	11	-11	-23	4	-74	-63	-98	-16	-29	-61	-102	35	-84	-32	-108	-23	-99	-72	-62	2	-98	-12	-74	-69	-145	-74	-683	219	-850	-15511	1032	-16740	-24535	-30705	-1136	-16154	-30392	-19225	3429	-21592	-26482	-12916	-2507
1.141667	-26	43	88	-60	-109	-30	12	-12	-16	6	-72	-66	-98	-13	-27	-59	-118	35	-82	-33	-104	-23	-98	-80	-62	1	-95	-11	-73	-66	-143	-74	-573	240	-884	-15732	894	-17136	-24248	-31557	-952	-16120	-29763	-18223	3361	-20766	-26192	-11288	-2329
1.142500	-25	41	86	-60	-109	-33	28	-17	-18	3	-75	-68	-95	-16	-28	-63	-101	35	-84	-34	-104	-24	-98	-72	-67	-3	-102	-13	-85	-70	-146	-75	-550	240	-907	-16014	533	-17519	-23880	-32206	-240	-16273	-28855	-17266	3542	-20074	-25755	-9663	-1411
1.143333	-29	38	86	-63	-110	-35	10	-16	-18	3	-72	-68	-100	-17	-25	-62	-104	33	-88	-35	-109	-24	-100	-73	-65	-1	-101	-15	-75	-69	-147	-76	-409	228	-929	-16289	416	-17868	-23433	-32497	850	-16598	-27670	-16339	2867	-19522	-25163	-8045	228
1.144167	-27	40	86	-61	-113	-40	8	-18	-23	3	-75	-68	-97	-18	-31	-62	-103	33	-86	-35	-105	-25	-100	-60	-62	-6	-101	-13	-73	-43	-149	-74	-386	201	-955	-16617	287	-18176	-22917	-32631	1235	-17092	-26230	-15441	2290	-19127	-24415	-6458	1920
1.145000	-27	40	86	-64	-110	-35	9	-16	-17	4	-75	-67	-96	-15	-29	-63	-100	32	-90	-34	-101	-23	-100	-70	-63	-3	-103	-13	-72	-68	-149	-74	-875	144	-990	-16983	-127	-18437	-22345	-32669	1139	-17714	-24548	-14559	3340	-18878	-23516	-4941	302
1.145833	-26	41	86	-60	-109	-52	11	-6	-19	-8	-75	-65	-97	-14	-29	-62	-102	32	-85	-32	-108	-22	-101	-70	-63	-3	-101	-13	-73	-68	-147	-75	-1048	75	-1040	-17380	-174	-18632	-21723	-32650	1462	-18482	-22640	-13672	2961	-18780	-22491	-3540	399
1.146667	-22	41	82	-57	-109	-32	13	-12	-18	5	-73	-64	-97	-13	-31	-63	-103	35	-62	-31	-105	-23	-101	-70	-62	-1	-102	-11	-74	-68	-149	-76	-722	-10	-1108	-17802	-16	-18813	-21056	-32275	898	-19317	-20569	-12770	1349	-18816	-21351	-2273	1703
1.147500	-24	42	89	-60	-110	-33	18	-19	-17	7	-73	-64	-96	-14	-28	-62	-99	36	-83	-31	-104	-22	-103	-68	-59	1	-100	6	-69	-68	-144	-74	-623	-114	-1198	-18240	-13	-18941	-20348	-31592	1337	-20191	-18382	-11843	357	-18969	-20122	-1187	1791
1.148333	-26	42	87	-59	-108	-35	10	-16	-18	4	-74	-61	-103	-19	-33	-61	-119	34	-85	-34	-105	-26	-102	-72	-63	0	-101	-15	-75	-74	-150	-76	-490	-230	-1324	-18704	-82	-19042	-19603	-30635	707	-21068	-16137	-10892	-152	-19211	-18835	-319	2175
1.149167	-38	39	84	-62	-113	-40	7	-17	-19	1	-76	-67	-102	-18	-30	-62	-101	34	-85	-38	-103	-27	-102	-72	-63	-1	-100	-15	-76	-72	-127	-77	-274	-351	-1474	-19178	211	-19125	-18815	-29432	314	-21897	-13895	-9907	-714	-19519	-17502	309	2353
1.150000	-25	39	86	-64	-110	-36	10	-17	-18	3	-75	-70	-94	-12	-31	-61	-99	35	-93	-35	-88	-22	-100	-70	-63	-1	-104	-13	-75	-73	-150	-77	-153	-477	-1652	-19659	274	-19208	-17977	-28012	-181	-22653	-11712	-8893	-1024	-19868	-16154	661	2395
1.150833	-27	38	88	-64	-113	-38	10	-22	-22	1	-76	-66	-97	-18	-33	-62	-104	29	-86	-35	-109	-28	-101	-72	-63	-5	-102	-15	-75	-74	-148	-77	37	-599	-1865	-20144	205	-19315	-17084	-26399	-1538	-23298	-9639	-7865	-694	-20221	-14820	716	2211
1.151667	-28	37	84	-62	-111	-35	10	-17	-18	1	-77	-66	-94	-17	-30	-61	-98	33	-85	-35	-105	-21	-99	-69	-62	-4	-103	-14	-74	-72	-148	-72	62	-710	-2100	-20621	323	-19445	-16120	-24608	-1402	-23805	-7738	-6838	-1424	-20564	-13518	481	2338
1.152500	-26	39	85	-57	-115	-36	9	-16	-17	4	-58	-64	-91	-17	-31	-57	-100	32	-82	-32	-105	-24	-101	-69	-59	0	-97	-11	-74	-72	-142	-77	147	-818	-2374	-21091	229	-19638	-15072	-22690	-121	-24152	-6070	-5840	-3314	-20860	-12268	-58	2398
1.153333	-22	41	87	-58	-109	-34	12	-15	-19	1	-74	-63	-82	-17	-29	-67	-98	26	-86	-31	-103	-25	-101	-70	-62	0	-102	-11	-73	-68	-149	-77	540	-910	-2671	-21555	239	-19890	-13938	-20699	-2830	-24333	-4677	-4907	-1718	-21105	-11087	-875	-107
1.154167	-26	39	85	-56	-107	-34	10	-13	-17	3	-73	-63	-97	-16	-32	-59	-101	33	-88	-29	-104	-24	-99	-69	-60	2	-99	-12	-68	-72	-150	-75	424	-991	-2989	-21999	185	-20197	-12704	-18673	-1717	-24341	-3578	-4061	-1843	-21267	-9976	-1965	-1007
1.155000	-24	41	85	-60	-107	-33	10	-15	-21	4	-75	-64	-95	-15	-32	-56	-107	34	-85	-31	-108	-24	-99	-73	-64	-1	-101	-14	-72	-69	-148	-74	419	-1049	-3333	-22420	132	-20586	-11372	-16661	-2602	-24186	-2795	-3341	-2174	-21354	-8931	-3285	-1648
1.155833	-29	42	84	-62	-109	-33	10	-38	-21	3	-62	-68	-95	-16	-34	-62	-100	33	-87	-34	-103	-25	-100	-70	-62	0	-102	-15	-70	-72	-158	-79	618	-1093	-3694	-22809	105	-21046	-9938	-14703	-2539	-23879	-2319	-2792	-2269	-21355	-7989	-4792	-1930
1.156667	-26	40	86	-63	-112	-39	6	-18	-21	0	-77	-68	-99	-19	-34	-62	-101	30	-91	-36	-107	-26	-109	-73	-66	-5	-104	-17	-77	-75	-153	-82	621	-1123	-4065	-23169	-110	-21562	-8406	-12839	-2195	-23446	-2135	-2439	-2666	-21289	-7117	-6443	-1677
1.157500	-26	32	80	-65	-115	-38	5	-16	-21	-1	-78	-69	-102	-21	-35	-63	-104	33	-88	-35	-108	-26	-103	-73	-64	-3	-90	-14	-75	-72	-153	-79	716	-1133	-4440	-23488	-14	-22135	-6769	-11106	-1721	-22912	-2221	-2298	-3687	-21123	-6308	-8187	-287
1.158333	-26	39	85	-63	-114	-38	5	-14	-21	1	-75	-66	-95	-17	-34	-65	-102	33	-90	-35	-107	-27	-104	-72	-62	-3	-100	-14	-73	-73	-150	-78	928	-1131	-4821	-23765	193	-22749	-5064	-9566	-2235	-22309	-2524	-2408	-1999	-20907	-5558	-9977	-1835
1.159167	-24	43	111	-62	-136	-35	8	-15	-17	2	-77	-66	-97	-19	-33	-62	-99	34	-88	-34	-105	-24	-103	-72	-61	-5	-99	-19	-73	-72	-151	-76	795	-1118	-5199	-23999	327	-23380	-3300	-8239	-1450	-21675	-3026	-2783	-748	-20651	-4865	-11777	-2814
1.160000	-24	42	85	-61	-111	-32	12	-15	-17	0	-75	-67	-97	-9	-24	-56	-101	34	-86	-39	-105	-28	-103	-70	-58	1	-99	-16	-72	-72	-149	-76	919	-1098	-5570	-24189	500	-24014	-1527	-7149	-2021	-21042	-3639	-3421	-972	-20361	-4211	-13527	-1606
1.160833	-24	41	82	-60	-109	-33	12	-15	-15	0	-74	-69	-95	-14	-30	-60	-99	35	-86	-35	-104	-22	-100	-70	-62	-1	-103	-13	-70	-66	-148	-75	1051	-1069	-5923	-24321	366	-24633	243	-6319	-1261	-20442	-4315	-4319	-1184	-20074	-3593	-15180	-1120
1.161667	-23	39	87	-60	-110	-33	13	-12	-15	1	-72	-62	-95	-15	-46	-60	-100	37	-87	-46	-94	-22	-101	-69	-62	0	-99	-12	-70	-69	-148	-76	985	-1047	-6266	-24413	133	-25217	1971	-5759	-1251	-19902	-4992	-5458	-888	-19799	-3004	-16716	-301
1.162500	-24	39	95	-60	-105	-33	-7	-12	-16	-3	-77	-67	-98	-18	-31	-62	-101	34	-90	-36	-102	-25	-104	-74	-63	-4	-103	-8	-75	-73	-148	-80	883	-1018	-6586	-24454	130	-25756	3609	-5479	-1038	-19457	-5607	-6811	-587	-19559	-2442	-18100	297
1.163333	-27	39	85	-62	-109	-33	9	-19	-15	-1	-76	-64	-92	-17	-28	-69	-102	49	-88	-38	-104	-24	-103	-73	-65	-5	-102	-15	-73	-73	-153	-79	903	-991	-6882	-24450	177	-26223	5126	-5467	-474	-19107	-6094	-8335	-509	-19367	-1893	-19319	508
1.164167	-25	40	84	-69	-109	-35	10	-21	-19	-1	-74	-69	-97	-16	-31	-65	-102	32	-90	-36	-102	-25	-107	-74	-66	8	-103	-16	-72	-73	-152	-76	849	-965	-7149	-24397	52	-26612	6485	-5727	-897	-18906	-6417	-9993	-156	-19236	-1350	-20379	725
1.165000	-26	37	86	-60	-108	-31	10	-18	-19	-1	-75	-76	-97	-19	-38	-75	-108	29	-91	-36	-108	-27	-107	-76	-65	-5	-104	-18	-75	-78	-155	-81	894	-944	-7387	-24312	62	-26916	7653	-6229	-894	-18823	-6533	-11738	1	-19177	-825	-21277	1378
1.165833	-29	36	85	-64	-114	-39	4	-17	-22	-3	-78	-72	-100	-21	-31	-66	-102	34	-91	-36	-109	-28	-104	-75	-63	-3	-105	-17	-74	-73	-153	-77	597	-921	-7591	-24184	193	-27108	8606	-6958	1827	-18873	-6406	-13520	-1867	-19195	-305	-22009	2688
1.166667	-27	40	86	-63	-112	-36	10	-16	-22	2	-76	-70	-98	-19	-31	-66	-101	34	-96	-56	-109	-26	-103	-88	-64	-1	-103	-17	-75	-74	-154	-78	463	-895	-7763	-24034	250	-27233	9325	-7885	-95	-19047	-6023	-15275	-563	-19304	194	-22611	1062
1.167500	-26	39	87	-61	-112	-35	11	-17	-29	1	-69	-70	-97	-18	-30	-63	-102	35	-85	-35	-108	-25	-103	-72	-63	0	-103	-23	-78	-75	-150	-77	503	-873	-7900	-23858	181	-27257	9795	-8977	1210	-19334	-5393	-16956	-487	-19462	677	-23087	-104
1.168333	-27	40	87	-59	-110	-32	11	-16	-16	2	-77	-65	-98	-16	-28	-60	-100	36	-87	-31	-109	-22	-99	-70	-62	0	-100	-11	-74	-74	-150	-75	526	-842	-8000	-23667	52	-27209	10018	-10184	1198	-19713	-4512	-18516	-421	-19708	1137	-23470	-604
1.169167	-33	42	88	-61	-112	-34	10	-13	-22	2	-73	-68	-96	-16	-31	-60	-101	35	-88	-32	-108	-25	-101	-72	-65	-5	-80	-13	-75	-74	-131	-76	652	-814	-8066	-23479	-114	-27048	9994	-11482	1333	-20163	-3429	-19922	-229	-20003	1573	-23786	-724
1.170000	-26	42	84	-62	-110	-35	11	-15	-19	3	-74	-69	-98	-19	-31	-61	-72	34	-86	-33	-110	-26	-100	-73	-63	-3	-98	-16	-79	-75	-152	-76	889	-771	-8101	-23283	-324	-26830	9750	-12815	1666	-20648	-2174	-21147	-12	-20356	1979	-24052	-429
1.170833	-25	40	86	-63	-111	-33	12	-19	-23	1	-75	-67	-98	-16	-30	-64	-100	32	-86	-36	-109	-26	-100	-73	-61	0	-101	-16	-79	-75	-153	-77	692	-718	-8103	-23101	-423	-26545	9309	-14147	2576	-21155	-768	-22156	-1288	-20732	2350	-24293	935
1.171667	-24	41	86	-61	-110	-38	12	-16	-18	2	-76	-68	-98	-17	-40	-62	-103	30	-86	-40	-108	-23	-100	-72	-64	-3	-100	-15	-75	-72	-149	-78	504	-646	-8071	-22937	-607	-26201	8707	-15437	1749	-21640	705	-22951	-236	-21127	2685	-24516	-55
1.172500	-27	47	87	-62	-108	-53	13	-12	-19	5	-73	-67	-97	-15	-28	-58	-99	37	-88	-33	-104	-23	-98	-69	-61	0	-100	-9	-86	-68	-147	-115	622	-561	-8014	-22791	-547	-25809	7983	-16654	2507	-22084	2195	-23515	873	-21522	2985	-24737	-1586
1.173333	-23	42	88	-60	-107	-30	13	-14	-19	4	-85	-63	-95	-13	-22	-60	-99	39	-88	-32	-102	-23	-99	-73	-62	-3	-100	-14	-74	-72	-148	-75	768	-463	-7923	-22683	-601	-25385	7184	-17762	1886	-22464	3642	-23868	375	-21909	3241	-24966	-345
1.174167	-36	64	84	-63	-111	-35	13	-17	-18	2	-75	-66	-93	-16	-29	-62	-101	26	-90	-31	-87	-24	-98	-70	-62	-4	-65	-10	-72	-68	-149	-77	805	-340	-7812	-22596	-710	-24927	6359	-18729	2256	-22746	4999	-24017	-283	-22264	3462	-25200	425
1.175000	-28	41	86	-59	-110	-33	15	-14	-19	8	-73	-77	-81	-14	-28	-82	-96	34	-84	-33	-105	-21	-99	-72	-65	-3	-99	-11	-73	-70	-149	-77	762	-203	-7678	-22559	-533	-24448	5549	-19548	2176	-22950	6207	-23992	93	-22584	3641	-25428	954
1.175833	-31	12	88	-58	-111	-30	13	-13	-27	5	-72	-64	-97	-13	-29	-61	-101	32	-84	-34	-103	-21	-98	-72	-61	0	-98	-13	-75	-70	-149	-78	504	-49	-7483	-22562	-725	-23952	4801	-20189	1835	-22998	7228	-23820	428	-22853	3789	-25642	1304
1.176667	-23	43	87	-59	-107	-32	12	-14	-21	3	-72	-64	-96	-14	-28	-59	-101	29	-84	-32	-108	-22	-102	-74	-62	-3	-99	-11	-74	-67	-148	-77	385	116	-7358	-22611	-854	-23448	4144	-20665	1947	-22945	8027	-23535	380	-23067	3904	-25824	1444
1.177500	-22	39	89	-56	-107	-45	15	-12	-16	5	-69	-65	-95	-15	-28	-59	-98	33	-84	-32	-107	-21	-97	-55	-74	0	-98	-12	-72	-68	-148	-73	325	292	-7181	-22708	-561	-22930	3615	-20965	1402	-22772	8575	-23168	638	-23212	3997	-25958	1632
1.178333	-24	45	88	-60	-109	-33	15	-12	-28	5	-69	-66	-97	-13	-28	-59	-98	34	-84	-36	-107	-22	-100	-69	-60	0	-100	-10	-70	-69	-145	-74	265	475	-7001	-22851	-465	-22417	3241	-21102	693	-22488	8857	-22761	1368	-23294	4070	-26017	1832
1.179167	-24	43	88	-59	-107	-32	16	-12	-19	4	-68	-63	-97	-15	-28	-58	-100	34	-83	-33	-102	-19	-101	-70	-60	1	-107	2	-73	-70	-148	-78	35	658	-6811	-23033	-517	-21899	3015	-21085	3144	-22102	8881	-22345	-621	-23310	4124	-25987	2912
1.180000	-24	43	89	-60	-107	-31	16	-11	-15	6	-69	-69	-93	-13	-28	-60	-104	34	-85	-34	-103	-22	-100	-73	-60	1	-97	-12	-68	-68	-148	-74	122	843	-6625	-23258	-607	-21392	2956	-20930	1346	-21641	8652	-21940	-167	-23261	4173	-25849	1804
1.180833	-24	43	89	-70	-95	-33	16	-13	-16	5	-69	-65	-95	-13	-27	-58	-100	34	-82	-33	-102	-21	-100	-72	-58	1	-99	-13	-82	-70	-147	-76	56	1020	-6449	-23521	-716	-20893	3059	-20676	1184	-21091	8187	-21583	113	-23148	4215	-25585	553
1.181667	-26	44	86	-58	-109	-34	16	-14	-17	3	-72	-76	-98	-17	-31	-60	-100	32	-85	-35	-102	-23	-104	-70	-60	0	-101	-13	-72	-74	-150	-77	-110	1184	-6281	-23820	-484	-20402	3303	-20334	1024	-20502	7515	-21276	-524	-22979	4253	-25193	577
1.182500	-28	42	73	-63	-112	-39	13	-15	-22	-1	-80	-68	-98	-19	-32	-63	-104	30	-88	-39	-104	-24	-104	-73	-67	-3	-102	-1	-72	-74	-150	-79	-80	1337	-6123	-24142	-346	-19935	3676	-19932	241	-19892	6711	-21033	-1227	-22755	4295	-24657	536
1.183333	-26	38	81	-61	-112	-36	9	-15	-19	8	-74	-66	-98	-10	-34	-63	-103	29	-90	-36	-105	-23	-104	-74	-65	-4	-103	-15	-73	-75	-150	-80	-78	1477	-5966	-24481	-425	-19469	4141	-19507	-183	-19265	5795	-20847	-1345	-22485	4338	-23988	877
1.184167	-41	39	85	-61	-114	-35	11	-15	-23	0	-75	-67	-97	-16	-30	-61	-101	30	-87	-45	-108	-24	-87	-72	-64	-4	-103	-15	-69	-70	-148	-76	-198	1608	-5856	-24831	-391	-19031	4671	-19064	340	-18654	4822	-20715	-2744	-22172	4379	-23187	2022
1.185000	-26	42	85	-58	-104	-33	12	-14	-17	-8	-74	-65	-93	3	-31	-62	-121	30	-86	-32	-104	-19	-98	-70	-60	-3	-100	-14	-74	-70	-150	-77	-296	1722	-5742	-25178	-463	-18609	5230	-18648	-855	-18060	3850	-20626	-2161	-21823	4435	-22269	1505
1.185833	-23	41	86	-59	-136	-33	-10	-18	-17	4	-74	-65	-95	-14	-30	-62	-102	34	-84	-33	-105	-23	-104	-73	-62	0	-101	-16	-72	-72	-148	-77	-409	1815	-5655	-25522	-397	-18208	5779	-18271	-751	-17506	2913	-20552	-871	-21444	4482	-21253	-423
1.186667	-27	42	86	-57	-110	-33	15	-16	-16	5	-73	-64	-96	-15	-33	-65	-98	38	-84	-32	-104	-22	-104	-69	-62	0	-100	-13	-69	-73	-151	-78	-398	1898	-5587	-25851	-159	-17822	6299	-17944	-1475	-16993	2067	-20481	-1178	-21043	4524	-20163	228
1.187500	-15	43	88	-56	-111	-31	9	-11	-18	5	-73	-64	-93	-15	-29	-60	-98	36	-84	-32	-105	-25	-102	-69	-62	1	-100	-3	-56	-69	-147	-76	-452	1968	-5539	-26156	-42	-17457	6755	-17683	-1498	-16529	1360	-20383	-1884	-20620	4565	-19026	631
1.188333	-25	43	90	-56	-111	-33	15	-28	-17	5	-67	-79	-96	-17	-29	-60	-98	38	-83	-29	-105	-19	-99	-67	-60	1	-98	-14	-76	-72	-149	-74	-552	2019	-5521	-26437	-5	-17108	7106	-17496	-1176	-16119	805	-20240	-1703	-20187	4590	-17867	965
1.189167	-28	43	88	-62	-110	-34	15	-14	-18	5	-72	-66	-97	-16	-30	-60	-99	35	-87	-33	-108	-22	-109	-69	-60	-42	-101	-13	-70	-72	-149	-75	-652	2070	-5521	-26674	-181	-16782	7391	-17377	-1562	-15765	432	-20022	-1262	-19745	4606	-16697	1219
1.190000	-23	41	87	-62	-109	-33	12	-15	-19	3	-79	-75	-97	-17	-33	-64	-102	34	-88	-35	-105	-25	-102	-73	-64	-5	-104	-18	-77	-77	-153	-80	-748	2106	-5538	-26871	-426	-16463	7539	-17326	-1382	-15451	257	-19714	-1026	-19306	4600	-15558	1108
1.190833	-26	33	80	-63	-113	-36	7	-17	-19	0	-76	-68	-100	-17	-32	-62	-101	33	-87	-34	-107	-24	-100	-73	-66	-10	-102	-13	-84	-56	-150	-77	-975	2140	-5575	-27019	-388	-16150	7579	-17325	-1472	-15169	261	-19298	-318	-18860	4586	-14468	958
1.191667	-23	38	86	-60	-110	-36	10	-15	-21	-1	-88	-66	-97	-15	-29	-61	-80	35	-86	-32	-109	-22	-100	-73	-67	-1	-104	-14	-76	-73	-148	-76	-1198	2174	-5624	-27115	-245	-15841	7501	-17368	-2094	-14917	446	-18765	1203	-18425	4556	-13447	820
1.192500	-29	37	86	-52	-112	-33	10	-14	-19	5	-70	-65	-97	-14	-28	-59	-102	38	-86	-29	-105	-21	-100	-72	-75	0	-98	-11	-77	-73	-148	-74	-1151	2202	-5691	-27160	-274	-15532	7324	-17435	404	-14682	799	-18111	122	-18005	4512	-12505	1834
1.193333	-23	43	88	-60	-111	-31	12	-14	-17	1	-72	-63	-99	-10	-28	-56	-100	40	-82	-28	-108	-19	-98	-70	-62	-1	-97	-12	-72	-70	-148	-75	-1000	2226	-5771	-27154	-227	-15221	7051	-17509	20	-14462	1276	-17339	507	-17600	4448	-11660	1201
1.194167	-21	43	88	-57	-107	-32	10	-11	-19	5	-68	-62	-96	-15	-28	-57	-100	37	-81	-29	-104	-22	-100	-68	-62	0	-96	-10	-76	-70	-147	-76	-1037	2247	-5864	-27095	-202	-14898	6712	-17572	-600	-14239	1856	-16460	2041	-17214	4371	-10928	-770
1.195000	-24	42	88	-56	-111	-32	11	-19	-17	5	-68	-73	-95	-14	-27	-55	-101	39	-83	-30	-105	-22	-98	-70	-62	2	-96	-11	-68	-69	-146	-73	-1124	2262	-5967	-26991	-25	-14572	6330	-17616	598	-14012	2492	-15483	2063	-16850	4289	-10260	-1154
1.195833	-26	42	90	-29	-104	-31	12	-12	-19	3	-73	-64	-93	-13	-27	-56	-98	38	-86	-28	-104	-18	-97	-70	-62	-1	-100	-10	-70	-69	-148	-74	-978	2267	-6080	-26842	-11	-14224	5915	-17609	260	-13768	3161	-14429	1957	-16501	4194	-9711	-1558
1.196667	-22	43	88	-60	-108	-38	9	-13	-15	5	-70	-64	-93	-13	-26	-69	-92	38	-83	-30	-86	-22	-100	-68	-60	0	-96	-10	-70	-70	-148	-72	-682	2265	-6191	-26650	-262	-13865	5497	-17551	328	-13504	3825	-13320	2589	-16171	4097	-9254	-1262
1.197500	-24	53	89	-51	-107	-33	11	-14	-21	2	-73	-67	-96	-13	-28	-58	-101	37	-82	-28	-101	-18	-99	-90	-64	-5	-99	-12	-74	-72	-146	-73	-633	2250	-6305	-26423	-172	-13485	5106	-17427	1193	-13220	4419	-12192	1846	-15861	3997	-8887	-108
1.198333	-23	39	84	-61	-110	-35	9	-11	-17	0	-73	-66	-96	-13	-27	-58	-101	34	-87	-34	-107	-23	-99	-69	-64	-4	-101	-11	-75	-72	-147	-59	-562	2218	-6420	-26166	87	-13097	4747	-17266	507	-12914	4942	-11068	1812	-15560	3891	-8598	712
1.199167	-27	37	84	-62	-111	-35	9	-15	-22	0	-75	-68	-95	-13	-29	-58	-101	35	-84	-28	-104	-12	-99	-67	-65	-38	-101	-11	-74	-69	-148	-70	-281	2169	-6534	-25883	91	-12688	4449	-16973	635	-12584	5358	-9979	3238	-15265	3797	-8371	-765
1.200000	-25	40	87	-59	-110	-33	11	-13	-13	4	-66	-65	-94	-25	-28	-60	-94	38	-85	-29	-101	-22	-99	-67	-60	0	-97	-8	-70	-69	-149	-75	-277	2097	-6643	-25587	-59	-12276	4215	-16639	656	-12230	5649	-8944	3379	-14968	3682	-8208	108
1.200833	-23	41	89	-57	-107	-32	12	-14	-15	3	-68	-63	-94	-9	-26	-58	-95	36	-83	-29	-102	-19	-94	-65	-61	3	-99	-8	-70	-74	-146	-70	-238	2003	-6743	-25268	-243	-11859	4055	-16245	207	-11869	5798	-7996	2478	-14665	3583	-8096	1420
1.201667	-25	42	87	-55	-105	-31	11	-12	-15	4	-68	-77	-91	-11	-26	-58	-96	37	-81	-29	-103	-19	-98	-65	-60	2	-97	-7	-73	-70	-145	-70	12	1882	-6837	-24949	-564	-11442	3966	-15797	674	-11487	5806	-7162	2101	-14348	3475	-8030	2446
1.202500	-26	43	88	-56	-109	-33	10	-14	-16	0	-73	-65	-96	-15	-28	-58	-101	34	-84	-35	-107	-21	-101	-72	-65	1	-101	-12	-70	-72	-150	-75	-19	1732	-6919	-24634	-578	-11035	3944	-15315	45	-11104	5667	-6464	2274	-14017	3371	-8005	3960
1.203333	-26	39	87	-60	-112	-35	16	-14	-17	2	-73	-67	-104	-9	-28	-59	-102	33	-86	-33	-110	-23	-99	-69	-63	-1	-99	-14	-75	-70	-147	-77	-25	1556	-6987	-24317	-316	-10638	3990	-14810	129	-10706	5391	-5899	1953	-13657	3241	-8013	5126
1.204167	-26	41	88	-60	-109	-35	9	-15	-19	3	-72	-66	-96	-15	-28	-59	-99	32	-70	-31	-108	-23	-101	-70	-62	-3	-99	-13	-74	-72	-146	-72	6	1359	-7040	-24007	-180	-10256	4088	-14297	-6	-10314	5002	-5493	1687	-13262	3109	-8057	6157
1.205000	-27	40	85	-58	-110	-34	10	-21	-27	3	-74	-66	-96	-21	-29	-60	-99	33	-86	-32	-104	-22	-100	-65	-64	-3	-99	-11	-72	-72	-147	-76	84	1139	-7059	-23711	-188	-9899	4227	-13821	-1350	-9917	4519	-5242	2585	-12835	2956	-8137	6655
1.205833	-23	40	86	-58	-118	-35	12	-14	-18	2	-73	-63	-93	-15	-30	-57	-100	36	-87	-35	-105	-23	-99	-70	-63	0	-100	-10	-73	-73	-144	-73	109	897	-7096	-23434	-221	-9572	4384	-13337	136	-9525	3951	-5150	1452	-12374	2788	-8251	7700
1.206667	-23	40	87	-57	-108	-34	9	-15	-15	4	-74	-62	-97	-18	-33	-59	-101	50	-85	-32	-105	-25	-102	-69	-62	0	-102	-13	-76	-74	-148	-76	-12	641	-7098	-23180	-150	-9273	4550	-12918	910	-9137	3325	-5213	7	-11878	2592	-8407	7936
1.207500	-7	36	86	-61	-111	-36	6	-16	-21	1	-72	-61	-97	-16	-30	-60	-101	33	-87	-34	-112	-23	-100	-68	-59	0	-97	-11	-72	-72	-147	-74	-6	373	-7083	-22944	-168	-9006	4710	-12561	-1035	-8750	2694	-5414	1184	-11346	2379	-8596	5498
1.208333	-25	41	87	-61	-109	-35	11	-13	-17	2	-76	-63	-99	-17	-31	-59	-101	34	-84	-30	-107	-21	-99	-69	-61	0	-100	-13	-74	-72	-143	-75	-138	95	-7012	-22727	-102	-8765	4846	-12270	453	-8371	2051	-5749	638	-10789	2133	-8834	4486
1.209167	-23	40	85	-60	-111	-32	9	-15	-21	2	-69	-62	-97	-16	-29	-58	-102	32	-77	-34	-108	-23	-93	-69	-61	-1	-100	-12	-74	-67	-147	-72	-203	-186	-6992	-22544	69	-8565	4938	-12071	-210	-8003	1427	-6196	407	-10207	1861	-9123	3335
1.210000	-23	41	88	-59	-111	-32	10	-15	-33	1	-72	-64	-98	-17	-29	-59	-100	33	-85	-32	-108	-24	-98	-70	-63	-3	-103	-15	-77	-70	-148	-77	-61	-463	-6916	-22389	164	-8392	4980	-11951	-194	-7640	835	-6740	477	-9612	1565	-9455	2557
1.210833	-24	61	87	-59	-105	-34	11	-15	-19	1	-72	-63	-93	-16	-28	-59	-102	33	-87	-33	-104	-22	-99	-72	-77	0	-101	-13	-90	-68	-147	-75	157	-734	-6820	-22264	176	-8242	4972	-11920	408	-7282	299	-7360	-578	-9013	1252	-9834	2294
1.211667	-22	41	86	-60	-108	-33	11	-14	-40	0	-74	-65	-98	-16	-30	-58	-100	32	-83	-32	-103	-23	-99	-69	-63	-1	-102	-14	-70	-69	-146	-75	260	-987	-6701	-22165	226	-8114	4899	-11974	237	-6941	-180	-8037	-1201	-8421	928	-10249	2196
1.212500	-24	41	84	-59	-107	-31	13	-14	-16	7	-70	-64	-94	-14	-27	-58	-102	33	-85	-30	-103	-19	-97	-64	-63	6	-98	-12	-70	-68	-144	-76	288	-1226	-6562	-22097	475	-8003	4762	-12103	-34	-6605	-587	-8747	157	-7851	597	-10706	-1123
1.213333	-23	44	90	-58	-103	-19	15	-15	-12	5	-67	-62	-90	-13	-25	-57	-96	38	-81	-27	-99	-17	-98	-69	-61	3	-96	-11	-72	-66	-147	-78	125	-1441	-6400	-22066	741	-7878	4558	-12305	150	-6292	-931	-9471	374	-7315	260	-11195	-2825
1.214167	-25	42	91	-58	-108	-32	12	-14	-17	4	-68	-62	-95	-16	-27	-59	-107	39	-85	-9	-104	-22	-98	-72	-61	1	-96	-11	-72	-67	-146	-77	-63	-1641	-6224	-22070	632	-7814	4301	-12568	-718	-5998	-1216	-10205	-563	-6824	-64	-11707	-3170
1.215000	-24	41	88	-60	-108	-32	9	-16	-17	5	-70	-63	-96	-7	-30	-59	-101	36	-85	-32	-105	-21	-102	-72	-60	0	-97	-12	-76	-73	-150	-76	-211	-1843	-6026	-22110	494	-7729	3989	-12882	-136	-5733	-1446	-10907	-1219	-6384	-383	-12259	-4118
1.215833	-28	12	85	-72	-111	-36	7	-17	-22	5	-73	-66	-96	-18	-32	-58	-101	36	-83	-32	-107	-22	-100	-67	-50	-15	-97	-12	-76	-66	-149	-76	-379	-1958	-5809	-22180	640	-7629	3643	-13224	-663	-5489	-1628	-11589	-1067	-6003	-679	-12808	-4398
1.216667	-26	43	86	-60	-114	-35	9	-14	-16	4	-72	-56	-97	-15	-28	-57	-96	39	-83	-33	-110	-23	-98	-68	-64	2	-97	-9	-76	-72	-146	-74	-220	-2076	-5573	-22285	530	-7540	3261	-13591	-771	-5280	-1773	-12226	-756	-5695	-942	-13355	-4548
1.217500	-24	49	87	-61	-110	-32	10	-13	-18	6	-70	-68	-96	-15	-29	-59	-100	39	-83	-33	-105	-21	-99	-67	-68	2	-99	-15	-76	-70	-146	-73	-81	-2172	-5323	-22422	612	-7440	2855	-13964	-931	-5112	-1895	-12804	-681	-5468	-1180	-13890	-4562
1.218333	-25	41	88	-62	-108	-32	10	-13	-21	7	-69	-67	-96	-9	-26	-58	-98	39	-85	-32	-104	-19	-99	-69	-60	2	-96	-11	-69	-66	-145	-69	-136	-2252	-5058	-22591	652	-7331	2444	-14334	-2095	-4987	-2001	-13333	54	-5321	-1390	-14404	-4385
1.219167	-26	45	87	-60	-110	-33	10	-11	-18	6	-73	-67	-96	-11	-26	-61	-100	41	-85	-29	-103	-18	-98	-69	-62	0	-97	-14	-70	-69	-147	-73	-366	-2307	-4781	-22791	442	-7217	2026	-14688	-1590	-4908	-2101	-13803	-185	-5258	-1573	-14898	-3355
1.220000	-25	41	90	-59	-109	-32	12	-7	-22	8	-69	-67	-127	-13	-29	-58	-98	38	-85	-31	-104	-18	-100	-68	-62	1	-94	-9	-72	-70	-148	-73	-1216	-2352	-4499	-23023	639	-7081	1621	-15030	286	-4874	-2200	-14206	-1827	-5279	-1726	-15352	-2193
1.220833	-1	46	90	-58	-104	-31	17	-11	-16	4	-70	-63	-93	-11	-30	-58	-99	41	-83	-30	-102	-19	-96	-69	-64	0	-97	-7	-68	-70	-146	-75	-1630	-2381	-4204	-23275	714	-6974	1233	-15317	-1977	-4892	-2312	-14548	-217	-5373	-1851	-15761	-3899
1.221667	-23	44	90	-58	-105	-30	12	-11	-14	9	-70	-63	-91	-10	-29	-58	-102	38	-84	-29	-103	-19	-99	-72	-61	0	-95	-10	-70	-72	-147	-75	-1473	-2402	-3913	-23555	706	-6864	874	-15578	-613	-4958	-2433	-14823	-465	-5554	-1962	-16125	-4175
1.222500	-27	42	88	-61	-107	-35	9	-16	-21	2	-73	-66	-97	-15	-31	-62	-100	35	-88	-29	-107	-22	-103	-73	-66	-4	-103	-13	-72	-70	-153	-78	-1223	-2411	-3625	-23857	614	-6756	538	-15807	-1507	-5072	-2567	-15042	-716	-5796	-2059	-16432	-4130
1.223333	-29	38	84	-59	-113	-34	15	-30	-23	1	-77	-58	-100	-16	-34	-67	-105	32	-90	-38	-110	-23	-104	-76	-66	-4	-102	-18	-76	-77	-153	-85	-1064	-2424	-3331	-24180	411	-6665	236	-15984	-1271	-5226	-2710	-15201	-659	-6096	-2151	-16684	-3570
1.224167	-27	41	82	-65	-110	-36	8	-15	-23	1	-77	-67	-101	-14	-32	-53	-104	35	-111	-33	-110	-23	-102	-74	-64	-1	-100	-16	-70	-72	-151	-75	-730	-2418	-3050	-24514	540	-6590	-29	-16118	-849	-5406	-2850	-15301	-867	-6437	-2239	-16871	-2555
1.225000	-27	40	86	-43	-112	-35	10	-14	6	7	-69	-60	-101	-14	-33	-59	-104	36	-86	-33	-109	-22	-100	-74	-66	-3	-98	-16	-75	-73	-152	-80	-511	-2432	-2771	-24848	568	-6537	-246	-16211	-527	-5618	-3009	-15352	-1839	-6815	-2339	-17003	-807
1.225833	-28	44	85	-62	-112	-34	9	-13	-19	4	-77	-64	-98	-13	-29	-60	-99	37	-90	-33	-112	-24	-94	-73	-63	-3	-101	-17	-75	-72	-133	-76	-391	-2403	-2504	-25221	269	-6516	-465	-16264	-1125	-5850	-3156	-15360	-637	-7210	-2456	-17075	-2067
1.226667	-27	44	86	-62	-110	-32	12	-13	-18	10	-76	-64	-95	-12	-28	-39	-100	36	-85	-29	-105	-19	-102	-70	-62	-3	-100	-13	-75	-70	-149	-76	-112	-2386	-2249	-25584	95	-6522	-602	-16281	-435	-6087	-3295	-15326	231	-7616	-2593	-17094	-2800
1.227500	-25	43	87	-59	-110	-32	15	-15	-16	2	-73	-62	-97	-12	-28	-58	-102	34	-86	-32	-108	-19	-98	-66	-64	-1	-98	-12	-74	-66	-147	-76	244	-2361	-2005	-25958	162	-6561	-798	-16265	-1063	-6328	-3402	-15252	-222	-8007	-2754	-17059	-1581
1.228333	-22	43	90	-60	-132	-30	51	-11	-19	3	-73	-64	-96	-12	-27	-58	-103	38	-83	-31	-107	-21	-98	-69	-64	0	-101	-27	-72	-69	-147	-77	563	-2329	-1782	-26332	42	-6639	-937	-16226	-207	-6560	-3531	-15148	-902	-8390	-2943	-16976	-1321
1.229167	-27	42	87	-57	-110	-32	11	-15	-16	5	-73	-63	-95	-13	-28	-61	-101	34	-86	-30	-101	-21	-97	-48	-61	-1	-97	-13	-74	-69	-148	-78	714	-2289	-1568	-26706	-23	-6748	-1065	-16163	-291	-6773	-3624	-15014	-854	-8746	-3156	-16849	-794
1.230000	-24	44	88	-60	-108	-33	-3	-14	-22	3	-58	-64	-93	-15	-28	-58	-99	35	-83	-32	-107	-22	-98	-70	-64	-3	-99	-13	-74	-69	-147	-76	694	-2233	-1368	-27080	76	-6888	-1172	-16080	-253	-6969	-3696	-14858	-669	-9061	-3403	-16686	-510
1.230833	-63	42	87	-59	-110	-35	11	-13	-16	4	-73	-65	-97	-16	-29	-61	-99	34	-82	-32	-111	-17	-98	-68	-65	0	-111	-13	-75	-73	-148	-77	697	-2167	-1198	-27431	29	-7054	-1292	-15975	175	-7132	-3747	-14688	-602	-9340	-3667	-16486	-503
1.231667	-26	41	87	-60	-114	-35	7	-38	-23	1	-75	-65	-101	-17	-29	-59	-103	34	-84	-36	-109	-25	-103	-74	-66	-3	-100	-15	-77	-75	-149	-79	723	-2091	-1037	-27778	-39	-7238	-1416	-15856	-423	-7268	-3786	-14501	-58	-9569	-3944	-16262	-835
1.232500	-24	41	87	-61	-114	-36	8	-15	-22	3	-74	-65	-99	-17	-28	-59	-102	37	-83	-32	-90	-21	-95	-69	-59	1	-98	-12	-76	-70	-147	-76	595	-1997	-893	-28099	-195	-7440	-1522	-15713	-345	-7366	-3810	-14294	-24	-9749	-4229	-16012	-921
1.233333	-24	44	90	-59	-112	-30	11	-11	-19	8	-76	-63	-94	-12	-24	-56	-100	39	-82	-31	-104	-23	-97	-67	-65	2	-95	-10	-72	-78	-145	-73	257	-1892	-746	-28403	-371	-7649	-1646	-15564	2212	-7437	-3836	-14092	-2200	-9867	-4511	-15751	-29
1.234167	-24	42	88	-57	-108	-31	13	-11	-16	6	-69	-63	-97	-14	-25	-65	-103	39	-80	-31	-105	-22	-95	-67	-64	4	-97	-10	-74	-69	-144	-70	297	-1783	-647	-28681	-341	-7858	-1771	-15399	-206	-7480	-3866	-13890	-780	-9948	-4795	-15472	-1786
1.235000	-23	44	88	-59	-90	-29	16	-11	-17	5	-70	-60	-95	-12	-26	-53	-99	39	-81	-30	-104	-22	-95	-66	-64	4	-96	-9	-72	-68	-142	-76	13	-1663	-544	-28934	-361	-8064	-1907	-15226	889	-7491	-3904	-13690	-525	-9978	-5056	-15190	-3261
1.235833	-25	54	90	-57	-109	-30	12	-13	-18	7	-70	-65	-97	-14	-28	-57	-102	38	-83	-26	-108	-18	-96	-66	-64	2	-99	-17	-77	-68	-146	-75	-217	-1540	-453	-29159	-311	-8252	-2060	-15046	612	-7487	-3967	-13500	-740	-9976	-5304	-14905	-4112
1.236667	-25	41	87	-59	-108	-29	13	-11	-16	8	-78	-61	-96	2	-27	-58	-102	38	-83	-31	-105	-23	-96	-68	-60	4	-98	-9	-74	-70	-144	-73	-57	-1412	-372	-29350	-268	-8416	-2218	-14851	312	-7458	-4051	-13314	-758	-9933	-5521	-14631	-4669
1.237500	-26	44	88	-56	-111	-27	15	-13	-17	5	-72	-61	-94	-12	-26	-56	-99	38	-84	-29	-102	-22	-97	-65	-65	2	-100	-10	-70	-68	-145	-74	43	-1290	-292	-29506	-115	-8557	-2387	-14647	237	-7421	-4162	-13147	-559	-9865	-5706	-14364	-5013
1.238333	-24	43	86	-51	-109	-28	10	-12	-18	8	-69	-63	-96	-11	-27	-59	-103	38	-85	-30	-105	-22	-97	-66	-61	4	-77	-9	-70	-68	-131	-75	-200	-1175	-216	-29629	-147	-8669	-2573	-14433	928	-7376	-4307	-12988	-1691	-9780	-5858	-14110	-4232
1.239167	-26	42	89	-55	-108	-30	13	-13	-21	6	-68	-59	-95	-13	-25	-51	-104	39	-81	-28	-98	-23	-96	-67	-63	4	-95	-9	-70	-69	-143	-73	-301	-1057	-144	-29720	-276	-8741	-2770	-14216	-208	-7325	-4494	-12847	-671	-9677	-5980	-13870	-5486
1.240000	-25	42	88	-55	-101	-29	17	-11	-21	2	-70	-62	-97	-14	-28	-61	-102	35	-82	-31	-108	-23	-97	-70	-62	3	-93	-12	-73	-69	-149	-79	-271	-952	-76	-29779	-185	-8782	-2986	-13995	369	-7275	-4711	-12721	261	-9572	-6064	-13656	-7053
1.240833	-27	41	88	-57	-113	-32	13	-15	-22	5	-73	-61	-97	-16	-27	-60	-101	36	-81	-30	-110	-22	-105	-67	-73	3	-96	-9	-72	-64	-148	-70	-11	-860	15	-29807	-314	-8781	-3213	-13766	-602	-7226	-4959	-12607	54	-9464	-6115	-13457	-5521
1.241667	-25	44	89	-55	-105	-28	22	-14	-15	6	-73	-60	-100	-10	-30	-58	-98	38	-80	-32	-105	-22	-100	-67	-61	3	-96	-12	-74	-70	-150	-73	266	-782	95	-29814	-407	-8745	-3452	-13542	-486	-7186	-5241	-12513	-333	-9363	-6143	-13288	-4384
1.242500	-23	43	88	-57	-109	-32	12	-13	-18	4	-72	-60	-96	-17	-29	-58	-99	33	-82	-59	-110	-24	-100	-68	-64	3	-97	-13	-75	-74	-145	-76	419	-716	194	-29790	-231	-8686	-3714	-13321	-515	-7153	-5542	-12426	-236	-9268	-6153	-13143	-2987
1.243333	-25	40	85	-59	-100	-36	13	-12	-24	2	-74	-62	-100	-21	-29	-60	-103	34	-84	-34	-107	-24	-100	-69	-63	0	-98	-16	-81	-73	-146	-81	566	-661	300	-29757	-237	-8583	-3991	-13105	-770	-7125	-5867	-12353	-224	-9188	-6148	-13025	-1655
1.244167	-26	41	87	-60	-111	-34	12	-9	-19	4	-73	-65	-95	-19	-28	-60	-97	34	-84	-18	-107	-23	-100	-68	-63	1	-96	-14	-74	-69	-147	-73	807	-609	420	-29697	-137	-8462	-4280	-12895	-476	-7139	-6197	-12281	-351	-9118	-6130	-12931	-1063
1.245000	-26	42	89	-49	-110	-32	16	-14	-21	5	-75	-64	-96	-15	-30	-60	-101	34	-85	-34	-107	-22	-98	-68	-63	0	-100	-13	-73	-70	-146	-75	1091	-565	550	-29620	62	-8326	-4583	-12706	-964	-7092	-6533	-12218	211	-9064	-6120	-12859	-630
1.245833	-21	43	87	-58	-110	-34	13	-14	-16	3	-73	-65	-98	-16	-30	-59	-102	30	-86	-34	-114	-19	-100	-74	-62	1	-96	-14	-70	-69	-145	-76	1214	-529	695	-29540	-33	-8174	-4898	-12530	-1418	-7089	-6864	-12154	1111	-9024	-6116	-12808	-125
1.246667	-22	45	90	-53	-105	-31	15	-16	-19	27	-74	-62	-93	-13	-50	-57	-98	35	-82	-31	-103	-21	-98	-69	-60	0	-97	-11	-69	-68	-144	-75	1469	-487	863	-29446	-160	-8023	-5224	-12366	1493	-7085	-7192	-12089	-1017	-8998	-6129	-12776	1260
1.247500	-23	43	90	-53	-109	-33	18	-14	-16	5	-72	-64	-93	-16	-28	-62	-100	34	-84	-30	-101	-19	-99	-68	-60	0	-96	-12	-72	-68	-147	-76	2308	-444	1035	-29352	-87	-7861	-5557	-12209	62	-7087	-7502	-12026	-358	-8977	-6161	-12762	550
1.248333	-26	44	88	-59	-120	-32	10	-19	-21	1	-73	-65	-96	-18	-29	-62	-99	33	-86	-32	-108	-22	-99	-73	-67	-4	-98	-14	-75	-70	-148	-72	2399	-394	1219	-29253	-156	-7715	-5891	-12107	765	-7103	-7796	-11961	178	-8982	-6218	-12760	-241
1.249167	-26	43	86	-61	-110	-36	9	-18	-23	1	-77	-64	-100	-15	-23	-86	-100	33	-86	-32	-107	-18	-99	-70	-63	-3	-97	-13	-69	-69	-148	-78	2205	-338	1420	-29150	-100	-7583	-6217	-12006	1077	-7112	-8071	-11888	-296	-8979	-6315	-12763	57
1.250000	-27	44	87	-59	-110	-13	9	-15	-18	33	-73	-65	-99	-15	-31	-61	-100	32	-84	-33	-110	-26	-102	-74	-63	-1	-97	-13	-72	-69	-147	-76	2186	-270	1624	-29042	16	-7470	-6545	-11934	695	-7126	-8309	-11810	-680	-8984	-6416	-12772	215
1.250833	-27	41	89	-59	-111	-33	10	-14	-19	2	-75	-66	-99	-17	-31	-61	-102	30	-85	-32	-107	-25	-96	-72	-64	-5	-99	-14	-75	-70	-145	-76	1942	-188	1834	-28941	12	-7376	-6853	-11877	776	-7145	-8527	-11725	-676	-8992	-6558	-12784	638
1.251667	-27	43	88	-62	-110	-33	10	-17	-19	11	-74	-68	-98	-17	-28	-60	-102	34	-84	-35	-108	-25	-100	-70	-62	0	-95	-13	-72	-68	-150	-73	1779	-94	2045	-28832	174	-7315	-7145	-11845	1663	-7160	-8719	-11632	-2160	-8994	-6724	-12787	2066
1.252500	-24	45	88	-56	-110	-32	12	-14	-19	6	-74	-67	-98	-16	-27	-58	-98	33	-84	-29	-108	-10	-100	-68	-62	0	-97	-12	-72	-69	-146	-74	1653	8	2257	-28712	128	-7276	-7417	-11834	835	-7183	-8881	-11534	-1784	-9004	-6917	-12786	1754
1.253333	-26	43	86	-77	-109	-33	15	-12	-19	6	-72	-64	-94	-15	-27	-57	-100	35	-86	-32	-104	-24	-97	-69	-64	0	-105	-12	-70	-70	-141	-75	1377	126	2461	-28587	34	-7268	-7664	-11847	1093	-7210	-9015	-11431	-986	-8996	-7134	-12781	-478
1.254167	-24	43	90	-58	-104	-31	16	-12	-19	4	-72	-65	-95	-13	-33	-56	-103	36	-83	-33	-105	-23	-95	-69	-63	-1	-99	-13	-75	-68	-146	-75	948	256	2658	-28453	10	-7293	-7878	-11876	360	-7231	-9127	-11325	-1371	-8987	-7366	-12769	-16
1.255000	-25	37	87	-58	-104	-33	13	-12	-21	6	-70	-63	-95	-15	-25	-58	-103	35	-84	-31	-103	-23	-97	-69	-61	1	-96	-10	-72	-67	-147	-74	93	386	2838	-28303	-268	-7351	-8067	-11929	300	-7274	-9214	-11217	-1640	-8981	-7612	-12743	279
1.255833	-26	42	89	-59	-110	-31	13	-15	-22	5	-74	-63	-93	-12	-29	-58	-102	37	-84	-30	-105	-18	-100	-72	-64	0	-94	-11	-74	-70	-152	-76	-598	519	3007	-28135	-303	-7444	-8219	-11995	533	-7319	-9282	-11106	-1270	-8974	-7864	-12717	448
1.256667	-26	43	89	-59	-110	-32	11	-11	-21	4	-73	-65	-100	-14	-40	-60	-105	33	-86	-34	-110	-26	-100	-73	-67	-1	-100	-14	-74	-74	-150	-80	-755	645	3156	-27948	-225	-7560	-8331	-12078	94	-7370	-9328	-11001	-702	-8963	-8120	-12668	825
1.257500	-28	40	82	-59	-113	-35	8	-16	-22	4	-76	-65	-100	-17	-28	-84	-102	35	-83	-34	-117	-26	-100	-70	-63	0	-99	-10	-74	-73	-147	-77	-930	780	3282	-27734	-112	-7703	-8414	-12176	231	-7430	-9366	-10898	-871	-8951	-8366	-12614	998
1.258333	-18	41	99	-60	-112	-32	13	-11	-17	4	-74	-65	-99	-15	-27	-59	-102	37	-82	-35	-108	-24	-98	-70	-60	-1	-97	-11	-79	-70	-150	-76	-1118	898	3385	-27491	-87	-7871	-8460	-12284	-501	-7500	-9383	-10803	-1491	-8938	-8608	-12557	1269
1.259167	-25	41	87	-61	-110	-35	13	-12	-16	6	-72	-64	-96	-13	-24	-57	-100	36	-81	-33	-105	-19	-98	-68	-63	1	-96	-10	-73	-69	-146	-75	-1152	1004	3463	-27211	-200	-8067	-8476	-12407	-1585	-7575	-9390	-10712	-1272	-8931	-8839	-12492	1453
1.260000	-21	42	87	-46	-110	-32	24	-11	-17	8	-73	-65	-96	-14	-27	-58	-101	38	-82	-30	-107	-21	-97	-66	-63	0	-96	-10	-74	-65	-147	-74	-1367	1096	3512	-26899	-185	-8273	-8462	-12540	786	-7680	-9385	-10634	-2781	-8932	-9053	-12427	2634
1.260833	-24	42	86	-60	-110	-32	18	-11	-17	5	-72	-63	-96	-13	-23	-56	-101	36	-82	-34	-104	-23	-92	-66	-61	2	-97	-8	-72	-68	-145	-73	-1441	1174	3534	-26560	16	-8501	-8428	-12684	26	-7794	-9380	-10570	-2477	-8940	-9257	-12362	2456
1.261667	-23	44	85	-77	-109	-29	16	-11	-14	5	-73	-66	-96	-13	-24	-57	-100	38	-81	-31	-103	-21	-96	-66	-64	3	-100	-9	-73	-69	-153	-74	-1431	1227	3527	-26187	-56	-8743	-8370	-12841	-935	-7927	-9369	-10522	-1249	-8963	-9429	-12305	1028
1.262500	-25	36	85	-60	-110	-32	12	-11	-21	5	-75	-67	-97	-16	-26	-66	-103	35	-86	-33	-108	-28	-99	-70	-63	0	-101	-10	-77	-69	-148	-76	-1597	1257	3494	-25768	-155	-8998	-8302	-13008	-204	-8061	-9357	-10485	-1305	-9000	-9589	-12250	1017
1.263333	-24	49	85	-60	-91	-32	21	-15	-21	2	-77	-66	-97	-17	-29	-58	-101	35	-87	-33	-105	-24	-99	-69	-63	-12	-101	-11	-76	-74	-151	-75	-1743	1279	3440	-25316	-133	-9259	-8219	-13176	-792	-8229	-9346	-10466	-1113	-9048	-9725	-12200	581
1.264167	-28	40	82	-59	-109	-33	11	-15	-17	4	-74	-72	-96	-16	-31	-62	-100	33	-85	-33	-107	-24	-99	-68	-64	0	-99	-12	-74	-73	-150	-76	-1819	1278	3359	-24829	-50	-9513	-8127	-13353	-658	-8400	-9329	-10488	-412	-9113	-9840	-12166	545
1.265000	-29	39	85	-62	-108	-33	11	-16	-21	2	-74	-69	-95	-18	-28	-61	-107	33	-86	-33	-111	-25	-102	-72	-70	-4	-102	-12	-77	-74	-152	-77	-1758	1262	3258	-24322	55	-9794	-8031	-13531	115	-8585	-9318	-10478	-877	-9193	-9926	-12144	1500
1.265833	-30	36	84	-64	-114	-36	8	-16	-25	0	-76	-70	-102	-18	-31	-62	-105	37	-86	-29	-103	-24	-99	-69	-59	-3	-102	-12	-74	-69	-150	-78	-1674	1251	3139	-23780	23	-10054	-7926	-13704	-446	-8770	-9309	-10505	-602	-9289	-9989	-12124	2047
1.266667	-26	39	82	-61	-112	-33	-18	-16	-19	4	-73	-65	-99	-15	-29	-59	-104	36	-85	-31	-108	-24	-102	-70	-65	-1	-100	-11	-73	-70	-150	-74	-1720	1228	3006	-23231	26	-10312	-7825	-13874	-147	-8963	-9301	-10546	973	-9395	-10026	-12129	-26
1.267500	-26	43	85	-60	-110	-30	10	-12	-19	5	-66	-65	-97	-15	-32	-58	-101	37	-83	-15	-107	-22	-99	-68	-63	-1	-99	-11	-74	-70	-147	-74	-1678	1201	2854	-22662	153	-10558	-7713	-14032	-113	-9136	-9304	-10602	1434	-9512	-10041	-12146	164
1.268333	-27	42	86	-64	-112	-34	9	-12	-17	5	-70	-64	-95	-15	-29	-58	-98	37	-82	-39	-102	-25	-99	-68	-62	0	-98	-12	-69	-72	-147	-72	-1586	1177	2692	-22087	129	-10794	-7616	-14184	-159	-9346	-9306	-10670	921	-9644	-10030	-12164	663
1.269167	-23	40	86	-58	-111	-35	10	-8	-19	19	-69	-68	-99	-9	-29	-56	-101	36	-85	-32	-107	-22	-98	-70	-61	0	-99	-15	-75	-70	-148	-74	-1499	1157	2525	-21517	64	-11018	-7516	-14319	494	-9535	-9317	-10755	1029	-9791	-9996	-12208	636
1.270000	-24	40	77	-61	-107	-33	10	-13	-18	4	-72	-69	-100	-15	-29	-60	-103	33	-87	-34	-107	-24	-99	-69	-62	-3	-100	-13	-72	-67	-165	-76	-1522	1142	2352	-20955	-25	-11222	-7410	-14438	157	-9705	-9325	-10834	1395	-9937	-9938	-12254	1087
1.270833	-25	39	86	-61	-112	-35	10	-14	-19	1	-76	-68	-95	-15	-30	-60	-86	35	-87	-32	-108	-23	-101	-70	-64	-4	-104	-14	-74	-70	-148	-74	-1606	1136	2182	-20405	-22	-11404	-7307	-14538	577	-9870	-9342	-10923	1367	-10090	-9857	-12307	1117
1.271667	-28	40	82	-62	-110	-36	8	-14	-18	2	-74	-69	-97	-16	-30	-62	-101	32	-90	-33	-105	-24	-102	-70	-63	-3	-118	-14	-69	-70	-161	-76	-1564	1136	2019	-19881	-41	-11572	-7199	-14614	551	-10012	-9349	-11007	1481	-10241	-9755	-12361	836
1.272500	-23	43	87	-58	-110	-31	10	-13	-18	3	-75	-65	-96	-13	-27	-64	-100	35	-83	-32	-102	-22	-98	-69	-64	-3	-104	-10	-73	-68	-146	-72	-1481	1144	1867	-19382	136	-11710	-7089	-14668	-483	-10135	-9353	-11092	2350	-10390	-9632	-12416	425
1.273333	-24	42	86	-60	-108	-31	10	-11	-14	4	-72	-64	-93	-12	-28	-61	-101	33	-85	-32	-105	-25	-99	-72	-63	0	-105	-13	-74	-69	-149	-75	-1472	1154	1727	-18924	229	-11828	-6981	-14701	1088	-10239	-9366	-11169	1365	-10534	-9497	-12471	1036
1.274167	-24	39	85	-60	-111	-33	0	-17	-22	1	-72	-66	-95	-13	-30	-59	-101	35	-87	-31	-104	-22	-101	-72	-64	1	-100	-11	-73	-68	-141	-70	-1478	1164	1603	-18503	5	-11923	-6864	-14714	1624	-10319	-9364	-11238	595	-10663	-9334	-12516	913
1.275000	-23	42	86	-59	-110	-31	9	-13	-18	5	-73	-63	-98	-13	-29	-62	-104	35	-84	-30	-105	-24	-102	-70	-57	0	-88	-12	-73	-67	-149	-75	-1267	1173	1501	-18124	-63	-11989	-6746	-14701	-409	-10376	-9357	-11292	2194	-10781	-9165	-12555	-1541
1.275833	-26	42	87	-56	-110	-32	9	-15	-18	4	-75	-63	-75	-15	-29	-59	-101	33	-100	-29	-105	-25	-104	-72	-64	0	-101	-13	-76	-74	-146	-74	-1068	1171	1414	-17798	-36	-12037	-6625	-14679	817	-10415	-9332	-11339	2160	-10885	-8984	-12577	-2092
1.276667	-23	42	87	-57	-108	-34	12	-13	-15	5	-72	-63	-94	-14	-29	-60	-101	35	-84	-32	-104	-23	-110	-67	-65	0	-100	-11	-63	-69	-149	-76	-919	1156	1351	-17522	-108	-12063	-6504	-14634	-514	-10434	-9301	-11360	2177	-10976	-8799	-12591	-2596
1.277500	-23	43	86	-59	-110	-32	10	-11	0	4	-74	-60	-93	-13	-27	-58	-100	37	-84	-31	-105	-24	-100	-68	-61	0	-101	-12	-70	-70	-145	-64	-937	1120	1302	-17325	-103	-12067	-6380	-14577	-841	-10433	-9253	-11367	2427	-11047	-8603	-12582	-2546
1.278333	-24	43	87	-57	-110	-31	13	-10	-18	6	-74	-62	-94	-15	-29	-62	-99	36	-86	-31	-95	-24	-100	-66	-63	0	-100	-14	-73	-74	-146	-73	-1021	1062	1270	-17121	23	-12054	-6256	-14512	-704	-10417	-9182	-11356	2110	-11109	-8411	-12556	-1541
1.279167	-26	44	86	-58	-135	-31	15	-10	-16	-12	-69	-61	-94	-13	-29	-57	-99	41	-82	-28	-103	-23	-102	-67	-62	1	-98	-12	-73	-63	-147	-74	-741	979	1248	-16999	1	-12028	-6140	-14440	-1033	-10393	-9094	-11332	1767	-11150	-8224	-12512	-136
1.280000	-23	44	87	-56	-109	-29	12	-9	-16	6	-74	-61	-94	-11	-27	-55	-100	36	-99	-29	-102	-22	-98	-73	-58	2	-99	-13	-73	-70	-143	-70	-383	864	1235	-16923	-28	-11983	-6021	-14368	-1578	-10364	-8985	-11292	2982	-11177	-8039	-12456	-1887
1.280833	-24	42	88	-56	-108	-31	8	-12	-18	6	-68	-66	-98	-14	-27	-56	-100	42	-83	-28	-104	-19	-96	-64	-60	3	-98	-11	-73	-69	-144	-72	-258	715	1218	-16899	50	-11941	-5907	-14292	-1874	-10327	-8850	-11241	3209	-11193	-7862	-12373	-1664
1.281667	-23	42	89	-57	-109	-32	15	-13	-19	4	-74	-61	-98	-13	-28	-57	-102	36	-85	-31	-108	-25	-101	-65	-66	-1	-94	-15	-73	-73	-144	-75	-115	538	1190	-16921	67	-11898	-5804	-14226	-2661	-10300	-8706	-11179	2553	-11209	-7698	-12281	-45
1.282500	-28	41	80	-62	-113	-35	9	-14	-21	13	-76	-67	-98	-7	-27	-61	-103	30	-87	-33	-105	-24	-101	-67	-65	-1	-103	-14	-73	-73	-103	-76	-176	319	1120	-16975	46	-11850	-5701	-14161	-2016	-10273	-8530	-11109	2405	-11218	-7540	-12179	860
1.283333	-26	40	80	-60	-112	-34	10	-16	-21	0	-77	-65	-99	-17	-31	-32	-99	30	-86	-32	-110	-39	-99	-68	-66	-5	-103	-15	-73	-74	-147	-75	10	76	1091	-17072	-95	-11797	-5602	-14100	-2270	-10261	-8327	-11034	2674	-11222	-7391	-12064	2114
1.284167	-28	37	81	-58	-109	-31	10	-6	-19	2	-73	-63	-98	-13	-29	-60	-104	33	-86	-30	-108	-22	-99	-67	-63	-1	-101	-11	-75	-73	-148	-77	384	-191	1006	-17196	-186	-11765	-5508	-14051	-1817	-10247	-8117	-10962	2696	-11230	-7252	-11946	2911
1.285000	-28	40	85	-58	-111	-33	10	-13	-23	8	-73	-63	-97	-13	-27	-60	-101	36	-68	-29	-109	-21	-100	-72	-69	-1	-99	-11	-72	-69	-147	-76	613	-486	889	-17347	-30	-11738	-5420	-14012	-1593	-10253	-7887	-10887	2706	-11245	-7121	-11825	3450
1.285833	-28	43	85	-59	-110	-31	11	-14	-21	5	-73	-51	-120	-15	-25	-60	-99	35	-84	-31	-108	-23	-100	-69	-64	-1	-101	-13	-73	-73	-151	-77	741	-800	734	-17521	34	-11724	-5327	-13977	-2264	-10275	-7644	-10823	3453	-11266	-6987	-11709	3877
1.286667	-22	49	81	-58	-88	-32	10	-12	-18	5	-73	-63	-95	-11	-29	-59	-101	36	-83	-30	-91	-23	-103	-53	-62	0	-107	-10	-74	-70	-148	-75	728	-1125	558	-17707	-224	-11721	-5234	-13956	-1060	-10310	-7389	-10768	3015	-11295	-6859	-11597	4763
1.287500	-24	42	91	-61	-109	-26	10	5	-17	4	-92	-67	-95	-14	-30	-56	-100	38	-85	-32	-105	-22	-97	-68	-62	4	-102	-13	-73	-66	-151	-74	692	-1465	347	-17908	-277	-11737	-5133	-13933	966	-10358	-7131	-10721	1186	-11339	-6729	-11505	5532
1.288333	-25	42	86	-61	-110	-32	9	-11	-17	5	-73	-65	-96	-17	-28	-58	-103	36	-85	-32	-108	-23	-101	-68	-62	2	-99	-13	-73	-73	-148	-73	913	-1806	98	-18124	-49	-11775	-5031	-13930	-1309	-10418	-6871	-10689	2385	-11409	-6593	-11432	3575
1.289167	-25	41	90	-62	-110	-32	9	-12	-26	3	-73	-67	-98	-15	-29	-57	-103	34	-85	-31	-108	-23	-101	-72	-63	0	-102	-15	-74	-73	-153	-74	834	-2150	-178	-18334	80	-11825	-4915	-13922	539	-10495	-6608	-10670	1917	-11461	-6454	-11376	2948
1.290000	-27	42	80	-63	-114	-39	9	-13	-22	2	-74	-66	-101	-18	-32	-61	-98	29	-87	-35	-111	-26	-102	-40	-65	0	-101	-17	-77	-73	-154	-77	851	-2482	-474	-18543	-8	-11900	-4794	-13923	-178	-10582	-6357	-10669	1617	-11540	-6307	-11352	2252
1.290833	-29	37	79	-63	-113	-39	7	-16	-22	-1	-78	-68	-102	-16	-33	-60	-104	33	-87	-31	-110	-25	-102	-73	-67	-1	-104	-16	-78	-73	-150	-59	1033	-2799	-781	-18744	-148	-11989	-4656	-13920	179	-10673	-6110	-10676	1371	-11636	-6142	-11347	1687
1.291667	-28	39	81	-61	-115	-36	8	-13	-23	2	-75	-67	-101	-16	-33	-59	-108	35	-87	-43	-109	-23	-112	-78	-66	0	-101	-13	-79	-69	-150	-78	1027	-3097	-1087	-18932	72	-12090	-4503	-13912	782	-10769	-5865	-10699	638	-11737	-5968	-11369	1491
1.292500	-26	39	90	-60	-110	-70	8	-10	-22	3	-81	-65	-99	-15	-29	-58	-103	36	-83	-30	-107	-22	-99	-72	-63	0	-99	-11	-74	-67	-141	-72	885	-3365	-1393	-19098	298	-12207	-4336	-13898	1266	-10869	-5633	-10731	-752	-11847	-5778	-11417	1966
1.293333	-24	42	84	-59	-109	-30	11	-10	-16	6	-72	-60	-96	-10	-28	-55	-111	35	-83	-28	-121	-21	-101	-68	-63	2	-97	-9	-74	-68	-151	-75	873	-3608	-1696	-19248	145	-12345	-4155	-13883	561	-10972	-5412	-10780	84	-11971	-5577	-11495	-708
1.294167	-24	42	87	-59	-110	-31	-15	-14	-19	5	-72	-62	-95	-12	-28	-58	-100	39	-83	-30	-107	-21	-98	-69	-65	3	-97	-10	-73	-68	-148	-74	966	-3818	-1975	-19371	98	-12487	-3965	-13849	1119	-11075	-5202	-10837	667	-12095	-5367	-11596	-2389
1.295000	-24	41	89	-58	-108	-30	15	-12	-14	7	-72	-62	-96	-11	-31	-60	-99	40	-82	-30	-107	-22	-95	-66	-61	4	-97	-10	-72	-68	-148	-73	1055	-3991	-2232	-19466	-8	-12635	-3764	-13804	420	-11176	-5007	-10902	157	-12228	-5149	-11719	-1542
1.295833	-23	40	89	-57	-112	-32	13	-13	6	6	-59	-62	-95	-9	-28	-58	-99	39	-81	-30	-107	-22	-97	-72	-62	3	-97	-12	-73	-67	-149	-73	1095	-4123	-2461	-19534	-133	-12787	-3561	-13748	923	-11269	-4822	-10977	-705	-12365	-4920	-11858	-1468
1.296667	-48	40	91	-58	-111	-29	11	-13	-17	8	-72	-64	-96	-14	-28	-57	-99	38	-81	-33	-104	-18	-96	-67	-62	2	-98	-12	-75	-67	-149	-72	1038	-4215	-2657	-19569	-81	-12943	-3345	-13679	585	-11374	-4643	-11055	-975	-12505	-4691	-12017	-1195
1.297500	-25	42	90	-60	-111	-32	35	-13	-18	9	-74	-62	-97	-13	-28	-56	-99	38	-83	-32	-108	-21	-99	-66	-62	0	-100	-8	-73	-67	-156	-72	934	-4275	-2817	-19577	-130	-13105	-3129	-13594	439	-11472	-4471	-11140	-974	-12643	-4457	-12179	-854
1.298333	-27	41	87	-61	-108	-32	12	-14	-17	6	-74	-70	-100	-17	-33	-59	-103	33	-86	-33	-108	-22	-101	-69	-64	-1	-100	-13	-75	-74	-152	-72	1400	-4282	-2942	-19557	-212	-13261	-2910	-13497	505	-11565	-4314	-11231	-1096	-12796	-4229	-12359	-426
1.299167	-24	38	85	-69	-115	-34	10	-13	-19	4	-73	-66	-96	-14	-27	-58	-102	35	-84	-35	-103	-22	-97	-67	-64	-4	-99	-11	-70	-67	-129	-73	2564	-4251	-3036	-19509	-239	-13417	-2693	-13392	-250	-11657	-4155	-11322	-805	-12932	-3997	-12535	220
1.300000	-19	38	90	-59	-111	-31	16	-10	-18	7	-70	-65	-96	-13	-26	-55	-102	39	-82	-13	-103	-18	-96	-66	-61	2	-100	-14	-74	-67	-146	-72	2974	-4180	-3094	-19441	-389	-13567	-2476	-13280	-564	-11750	-4002	-11407	-522	-13081	-3768	-12718	1200
1.300833	-23	41	89	-53	-109	-35	19	-11	-15	8	-70	-66	-95	-15	-25	-58	-100	37	-81	-32	-107	-19	-96	-64	-61	1	-98	-9	-74	-68	-147	-73	2514	-4075	-3129	-19368	-503	-13715	-2265	-13164	1747	-11848	-3853	-11526	-2289	-13229	-3547	-12900	2740
1.301667	-23	40	91	-57	-109	-32	16	-12	-19	8	-72	-63	-98	-13	-23	-53	-100	43	-81	-29	-107	-17	-96	-65	-63	2	-99	-11	-74	-69	-145	-72	2360	-3937	-3146	-19270	-395	-13864	-2059	-13049	-584	-11922	-3704	-11633	-974	-13390	-3329	-13080	1573
1.302500	-25	39	88	-58	-108	-40	13	-14	-18	8	-73	-64	-98	-15	-28	-56	-103	37	-83	-32	-108	-22	-99	-67	-63	1	-100	-13	-74	-73	-149	-76	2061	-3771	-3152	-19185	-431	-14010	-1859	-12935	365	-12062	-3559	-11755	-940	-13547	-3118	-13260	1121
1.303333	-25	38	88	-59	-113	-34	11	-16	-24	3	-75	-64	-100	-14	-38	-60	-104	41	-85	-31	-115	-23	-100	-70	-67	-1	-101	-11	-75	-70	-150	-75	1791	-3573	-3146	-19083	-518	-14154	-1665	-12840	-28	-12177	-3416	-11874	-1095	-13709	-2908	-13432	1193
1.304167	-27	38	88	-62	-113	-34	12	-13	-21	6	-70	-63	-99	-13	-26	-58	-105	33	-83	-32	-108	-22	-99	-68	-48	1	-98	-11	-75	-70	-150	-75	1632	-3352	-3144	-18998	-611	-14296	-1467	-12730	-95	-12299	-3267	-12003	-1129	-13876	-2709	-13597	1311
1.305000	-27	41	88	-59	-110	-32	12	-17	-17	5	-70	-61	-98	-13	-6	-53	-102	35	-81	-5	-109	-22	-99	-67	-64	4	-99	-11	-73	-72	-146	-74	1395	-3110	-3147	-18934	-516	-14441	-1285	-12649	-187	-12433	-3122	-12138	-939	-14039	-2508	-13751	1609
1.305833	-25	40	88	-47	-114	-24	11	-14	-18	4	-72	-62	-98	-15	-31	-58	-104	33	-81	-30	-105	-22	-98	-67	-63	1	-98	-10	-76	-69	-147	-76	1109	-2852	-3158	-18889	-311	-14579	-1107	-12585	474	-12577	-2975	-12278	-2177	-14206	-2319	-13896	2921
1.306667	-27	40	87	-61	-112	-32	10	-13	-19	3	-70	-66	-96	-12	-28	-57	-103	33	-85	-32	-107	-26	-102	-72	-66	0	-102	-10	-74	-70	-148	-77	931	-2580	-3193	-18870	-382	-14739	-934	-12537	-493	-12735	-2829	-12424	-1431	-14370	-2135	-14027	1858
1.307500	-26	39	85	-60	-107	-35	10	-13	-24	0	-72	-65	-99	-14	-29	-57	-104	30	-83	-28	-104	-22	-97	-66	-62	1	-102	-9	-77	-68	-148	-75	542	-2295	-3240	-18876	-310	-14888	-761	-12502	44	-12896	-2681	-12568	-643	-14528	-1958	-14147	-99
1.308333	-25	42	87	-61	-110	-33	11	-14	-25	5	-67	-61	-94	-13	-29	-57	-101	22	-81	-28	-110	-22	-103	-68	-64	2	-97	-9	-73	-68	-143	-75	356	-1999	-3312	-18922	-111	-15052	-599	-12498	-695	-13069	-2535	-12715	-1333	-14674	-1789	-14249	537
1.309167	-27	42	87	-57	-108	-30	12	-9	-17	4	-72	-61	-98	-13	-29	-57	-102	33	-83	-28	-104	-25	-99	-68	-70	1	-98	-10	-76	-72	-149	-74	104	-1701	-3409	-18997	-48	-15205	-442	-12506	-438	-13242	-2386	-12856	-1977	-14813	-1635	-14337	607
1.310000	-27	42	87	-60	-112	-30	10	-14	-19	3	-70	-59	-98	-13	-30	-59	-102	34	-85	-34	-107	-24	-99	-70	-63	0	-100	-9	-74	-69	-149	-76	-116	-1402	-3526	-19109	-124	-15371	-301	-12530	-324	-13424	-2245	-12992	-1578	-14917	-1489	-14409	809
1.310833	-28	43	92	-58	-110	-30	-7	-14	-22	6	-72	-61	-98	-15	-27	-60	-103	34	-84	-30	-107	-23	-100	-72	-63	0	-102	-11	-73	-68	-151	-70	-167	-1093	-3661	-19251	-21	-15533	-163	-12575	-506	-13606	-2105	-13118	-1314	-15032	-1351	-14465	1012
1.311667	-27	38	86	-60	-111	-32	12	-14	-21	5	-73	-62	-95	-15	-30	-53	-101	33	-84	-32	-108	-25	-103	-58	-64	2	-96	-10	-73	-69	-150	-75	-252	-787	-3810	-19428	248	-15692	-34	-12633	-372	-13775	-1962	-13222	-1490	-15096	-1232	-14503	691
1.312500	-24	41	89	-109	-109	-30	13	-14	-16	6	-74	-59	-94	-12	-26	-56	-100	36	-81	-30	-105	-24	-100	-69	-63	1	-101	-11	-74	-67	-151	-75	-334	-489	-3959	-19628	291	-15847	81	-12703	-922	-13946	-1831	-13315	-1176	-15146	-1125	-14525	261
1.313333	-25	44	89	-57	-108	-29	13	-13	-15	5	-67	-62	-95	0	-25	-57	-100	37	-84	-29	-101	-24	-98	-67	-59	2	-97	-8	-72	-68	-145	-74	-373	-183	-4126	-19857	243	-15989	177	-12783	-1538	-14098	-1703	-13384	-537	-15157	-1040	-14532	-75
1.314167	-7	41	88	-56	-125	-30	15	-11	-17	5	-70	-62	-95	-12	-28	-59	-99	36	-85	-31	-102	-21	-99	-69	-61	-1	-117	-11	-70	-65	-144	-74	-626	111	-4284	-20112	355	-16123	265	-12877	1197	-14231	-1588	-13429	-2418	-15141	-971	-14525	633
1.315000	-27	41	85	-58	-109	-31	13	-14	-17	4	-75	-63	-97	-18	-23	-60	-104	34	-85	-23	-104	-24	-102	-73	-64	-3	-100	-12	-74	-68	-150	-76	-626	399	-4439	-20382	418	-16241	334	-12979	-310	-14343	-1460	-13444	-1353	-15092	-926	-14516	-922
1.315833	-28	41	84	-50	-111	-34	11	-18	-24	1	-74	-66	-98	-16	-30	-60	-101	36	-90	-34	-105	-25	-102	-72	-62	0	-101	-11	-74	-66	-149	-74	-568	680	-4575	-20655	233	-16329	388	-13084	-34	-14420	-1391	-13432	-688	-15001	-893	-14480	-2761
1.316667	-23	43	84	-55	-110	-33	12	-13	-14	5	-73	-64	-98	-16	-31	-59	-99	35	-101	-32	-110	-23	-102	-73	-61	2	-98	-15	-74	-68	-148	-77	-736	954	-4700	-20933	311	-16392	424	-13193	23	-14461	-1313	-13384	-776	-14882	-880	-14437	-3142
1.317500	-25	40	88	-27	-109	-31	11	-24	-19	5	-72	-63	-98	-12	-27	-58	-101	34	-85	-28	-107	-23	-101	-72	-63	0	-100	-12	-74	-68	-158	-75	-765	1207	-4806	-21206	390	-16428	439	-13309	-290	-14471	-1256	-13320	-667	-14730	-891	-14391	-3386
1.318333	-26	43	87	-57	-111	-32	15	-11	-18	5	-68	-66	-100	-17	-32	-60	-101	37	-86	-30	-107	-22	-99	-72	-62	3	-97	-12	-76	-67	-148	-73	-955	1451	-4891	-21466	154	-16430	447	-13425	-374	-14438	-1222	-13223	-263	-14553	-920	-14335	-3012
1.319167	-24	40	88	-60	-105	-32	15	-14	-18	5	-70	-66	-96	-16	-28	-58	-101	36	-84	-33	-107	-22	-100	-70	-63	-14	-98	-24	-74	-76	-148	-74	-1470	1677	-4962	-21710	156	-16387	437	-13545	539	-14365	-1202	-13102	-1470	-14347	-962	-14267	-1337
1.320000	-25	43	87	-55	-108	-32	17	-12	-17	6	-73	-66	-98	-17	-21	-59	-101	35	-85	-32	-107	-24	-96	-69	-63	0	-98	-15	-72	-70	-144	-73	-1532	1883	-5010	-21919	88	-16307	419	-13667	-310	-14248	-1207	-12962	-903	-14128	-1024	-14190	-1241
1.320833	-24	40	88	-68	-110	-30	15	-11	-19	7	-68	-64	-98	-14	-26	-57	-101	36	-84	-33	-104	-19	-97	-73	-61	1	-96	-13	-72	-67	-146	-73	-1557	2069	-5052	-22095	87	-16190	384	-13793	-76	-14090	-1239	-12805	638	-13889	-1096	-14104	-3013
1.321667	-24	42	89	-55	-105	-30	15	-13	-16	4	-66	-67	-94	-16	-1	-59	-98	36	-82	-33	-101	-24	-100	-70	-60	-1	-98	-13	-74	-67	-146	-75	-1597	2230	-5078	-22227	217	-16035	345	-13921	-819	-13884	-1296	-12640	809	-13646	-1184	-14009	-1874
1.322500	-26	44	82	-61	-109	-38	3	-14	-18	3	-73	-68	-97	-21	-30	-60	-102	30	-88	-34	-109	-26	-101	-73	-64	-4	-97	-14	-77	-72	-148	-76	-1522	2362	-5110	-22314	408	-15846	299	-14059	-924	-13656	-1376	-12465	145	-13400	-1285	-13910	-867
1.323333	-29	37	82	-62	-113	-41	9	-17	-22	-4	-78	-70	-99	-24	-31	-62	-104	29	-96	-38	-110	-28	-103	-75	-67	-7	-103	-19	-80	-75	-150	-80	-1636	2472	-5131	-22344	456	-15616	251	-14193	-592	-13373	-1487	-12299	18	-13157	-1394	-13798	-57
1.324167	-30	35	78	-63	-120	-39	6	-19	-22	0	-76	-72	-99	-21	-32	-62	-104	27	-90	-36	-105	-27	-102	-74	-65	-7	-100	-18	-74	-73	-148	-77	-1550	2566	-5168	-22313	213	-15354	202	-14326	-860	-13089	-1613	-12123	306	-12917	-1505	-13668	630
1.325000	-26	42	82	-61	-109	-35	11	-15	-19	1	-76	-76	-97	-19	-31	-62	-102	0	-90	-36	-107	-26	-101	-75	-65	-5	-102	-14	-75	-73	-149	-78	-1276	2628	-5203	-22218	285	-15066	153	-14461	-544	-12783	-1773	-11963	368	-12657	-1622	-13534	814
1.325833	-26	49	82	-61	-111	-33	7	3	-16	3	-75	-69	-95	-19	-30	-60	-101	28	-90	-33	-107	-25	-102	-72	-63	-5	-100	-15	-74	-69	-156	-74	-923	2674	-5246	-22067	456	-14750	106	-14594	-799	-12434	-1923	-11811	497	-12481	-1738	-13390	819
1.326667	-25	39	82	-60	-105	-33	10	-16	-21	3	-74	-66	-96	-18	-30	-61	-103	27	-103	-33	-101	-25	-103	-87	-65	-6	-100	-13	-74	-73	-146	-75	-717	2698	-5298	-21859	337	-14427	61	-14727	-1598	-12078	-2105	-11682	1231	-12287	-1853	-13237	630
1.327500	-24	39	81	-60	-110	-34	10	-13	-13	3	-73	-66	-97	-21	-31	-62	-101	30	-84	-33	-105	-25	-100	-70	-47	-1	-98	-14	-72	-73	-147	-77	-732	2704	-5361	-21591	233	-14085	17	-14848	985	-11734	-2299	-11574	-297	-12116	-1970	-13081	1594
1.328333	-25	39	87	-60	-110	-36	8	-27	-16	4	-72	-67	-96	-19	-28	-56	-100	28	-85	-34	-107	-28	-99	-70	-64	-1	-99	-12	-74	-73	-146	-76	-647	2692	-5436	-21305	261	-13739	-33	-14968	647	-11393	-2499	-11492	-232	-11967	-2076	-12919	924
1.329167	-21	23	87	-62	-108	-35	10	-17	-18	2	-73	-68	-98	-19	-33	-61	-100	32	-86	-32	-103	-27	-100	-70	-64	-1	-101	-15	-73	-87	-149	-76	-725	2670	-5512	-20914	450	-13391	-75	-15071	-53	-11061	-2709	-11429	738	-11842	-2180	-12761	-937
1.330000	-24	37	87	-64	-111	-36	11	-12	-18	3	-73	-66	-94	0	-29	-61	-111	32	-87	-33	-111	-27	-101	-69	-62	-4	-98	-15	-74	-73	-147	-76	-648	2639	-5597	-20521	492	-13052	-122	-15166	785	-10748	-2922	-11389	177	-11734	-2273	-12607	-1167
1.330833	-23	38	85	-63	-111	-43	10	1	-18	2	-76	-69	-97	-18	-33	-61	-100	29	-87	-34	-109	-25	-104	-70	-62	-6	-102	-17	-75	-77	-151	-77	-500	2602	-5682	-20095	309	-12720	-179	-15244	80	-10462	-3124	-11376	-227	-11652	-2364	-12461	-1789
1.331667	-30	35	82	-66	-112	-38	6	-18	-21	-3	-76	-69	-99	-10	-35	-69	-107	26	-91	-44	-108	-26	-104	-74	-66	-8	-104	-14	-77	-75	-150	-79	-395	2564	-5769	-19657	364	-12401	-238	-15312	87	-10202	-3324	-11381	67	-11579	-2444	-12330	-1590
1.332500	-45	36	89	-64	-111	-38	-14	-22	-24	0	-77	-70	-95	-21	-32	-63	-101	33	-87	-33	-105	-24	-101	-70	-62	-3	-101	-12	-72	-57	-148	-75	-298	2538	-5845	-19197	504	-12093	-304	-15341	946	-9966	-3510	-11407	-924	-11526	-2510	-12210	-551
1.333333	-27	39	85	-62	-110	-35	12	-15	-21	4	-73	-62	-96	-15	-28	-84	-107	34	-91	-31	-108	-22	-100	-68	-61	0	-99	-13	-73	-73	-150	-74	-235	2513	-5925	-18774	536	-11811	-388	-15359	309	-9766	-3684	-11448	-1095	-11487	-2577	-12110	-479
1.334167	-27	44	88	-61	-110	-33	12	-10	-19	3	-75	-64	-99	-15	-29	-57	-104	33	-85	-32	-117	-16	-100	-68	-65	-3	-100	-27	-76	-72	-148	-75	-235	2499	-6001	-18282	578	-11544	-483	-15356	328	-9602	-3845	-11501	101	-11455	-2643	-12036	-2971
1.335000	-27	42	87	-59	-114	-35	11	-15	-14	6	-73	-70	-98	-15	-29	-58	-103	34	-87	-34	-104	-22	-99	-67	-62	2	-98	-15	-73	-69	-148	-73	85	2500	-6075	-17839	627	-11298	-595	-15332	248	-9466	-3988	-11557	68	-11430	-2702	-11982	-2820
1.335833	-23	43	105	-59	-113	-30	13	-9	-19	4	-72	-66	-98	-13	-29	-57	-102	35	-85	-32	-107	-22	-100	-69	-66	1	-100	-12	-73	-72	-150	-75	417	2513	-6140	-17417	293	-11074	-727	-15282	-153	-9367	-4111	-11632	-701	-11413	-2763	-11955	-1986
1.336667	-23	43	89	-63	-109	-32	12	-13	-17	4	-72	-63	-98	-14	-28	-56	-85	34	-85	-29	-114	-16	-99	-67	-63	0	-103	-11	-72	-69	-149	-77	345	2544	-6217	-17018	101	-10869	-879	-15210	248	-9284	-4218	-11700	-769	-11399	-2830	-11954	-1662
1.337500	-22	43	90	-50	-110	-34	9	-13	-17	7	-73	-62	-97	-14	-26	-56	-101	36	-84	-31	-108	-22	-99	-67	-61	-1	-100	-11	-72	-68	-147	-73	500	2600	-6292	-16653	176	-10676	-1047	-15124	30	-9230	-4307	-11768	-492	-11379	-2891	-11967	-923
1.338333	-26	42	88	-57	-107	-33	11	-12	-17	-16	-72	-62	-98	-15	-28	-51	-100	37	-82	-30	-104	-17	-98	-67	-65	1	-98	-12	-72	-70	-148	-73	394	2677	-6370	-16314	80	-10497	-1240	-15019	297	-9194	-4380	-11827	-335	-11359	-2962	-12009	-547
1.339167	-26	47	81	-58	-112	-34	12	-13	-18	7	-68	-63	-95	-13	-27	-58	-101	37	-84	-29	-105	-19	-100	-67	-64	3	-100	-12	-73	-65	-146	-74	249	2771	-6453	-16017	30	-10326	-1453	-14902	140	-9172	-4436	-11877	-164	-11334	-3037	-12061	-151
1.340000	-24	45	90	-59	-110	-33	13	-13	-19	6	-69	-63	-97	-15	-28	-60	-86	36	-84	-29	-104	-18	-99	-69	-62	1	-100	-13	-74	-70	-149	-74	211	2885	-6547	-15761	46	-10161	-1685	-14773	-753	-9156	-4485	-11917	586	-11307	-3118	-12120	248
1.340833	-27	39	86	-60	-108	-35	11	-14	-19	8	-72	-64	-93	-14	-28	-60	-100	36	-85	-31	-107	-21	-97	-67	-63	2	-102	-11	-73	-68	-147	-73	-10	3029	-6650	-15546	-69	-9996	-1929	-14637	760	-9146	-4523	-11940	-99	-11274	-3204	-12183	1489
1.341667	-24	45	87	-59	-108	-31	13	-9	-17	5	-73	-64	-96	-13	-23	-57	-100	38	-81	-29	-104	-18	-98	-66	-61	0	-99	-16	-69	-69	-146	-74	76	3190	-6765	-15362	-14	-9826	-2195	-14498	1362	-9138	-4559	-11948	-889	-11231	-3299	-12250	2036
1.342500	-27	43	85	-58	-110	-32	5	-13	-17	6	-73	-63	-97	-14	-24	-58	-100	35	-87	-32	-107	-19	-98	-68	-62	0	-101	-14	-77	-70	-147	-76	77	3375	-6895	-15226	55	-9658	-2477	-14361	-530	-9119	-4588	-11938	386	-11187	-3398	-12306	264
1.343333	-26	43	87	-60	-109	-30	11	-16	-22	4	-74	-69	-97	-13	-28	-76	-102	38	-86	-31	-105	-21	-99	-68	-64	-1	-102	-13	-73	-70	-147	-76	-202	3574	-7027	-15124	-83	-9477	-2772	-14228	928	-9095	-4622	-11907	-60	-11136	-3503	-12346	369
1.344167	-25	40	85	-59	-111	-33	12	-14	-19	5	-70	-64	-96	-13	-27	-58	-103	37	-86	-30	-104	-15	-112	-69	-62	1	-98	-12	-70	-68	-150	-76	-237	3804	-7167	-15061	1	-9285	-3075	-14099	33	-9048	-4658	-11859	-109	-11078	-3613	-12370	239
1.345000	-27	42	87	-59	-111	-31	13	-14	-21	6	-57	-62	-100	-33	-26	-58	-103	37	-87	-31	-107	-21	-99	-69	-65	-1	-101	-12	-75	-69	-142	-74	-320	4054	-7315	-15035	138	-9101	-3353	-13980	4	-8997	-4702	-11792	331	-11015	-3728	-12370	607
1.345833	-24	43	89	-58	-110	-35	13	-15	-17	9	-68	-62	-96	-12	-26	-58	-99	38	-82	-30	-108	-21	-100	-67	-64	1	-99	0	-73	-69	-149	-76	-299	4332	-7457	-15041	92	-8878	-3685	-13865	417	-8927	-4763	-11701	-466	-10950	-3855	-12345	1829
1.346667	-23	43	90	-58	-107	-31	15	-15	-16	9	-66	-61	-95	-9	-25	-57	-99	39	-82	-29	-100	-19	-100	-68	-61	2	-97	-9	-70	-64	-145	-73	-144	4601	-7602	-15076	77	-8668	-3988	-13768	399	-8849	-4831	-11588	-1240	-10881	-3980	-12291	3091
1.347500	-22	43	89	-62	-105	-30	15	-11	-15	8	-67	-60	-95	-11	-26	-57	-100	41	-82	-29	-103	-22	-98	-68	-62	2	-86	-9	-70	-69	-146	-75	-322	4897	-7738	-15143	216	-8454	-4288	-13672	-62	-8761	-4921	-11475	184	-10811	-4127	-12217	792
1.348333	-23	42	87	-57	-111	-32	11	-13	-18	8	-59	-63	-93	-12	-24	-59	-102	37	-84	-29	-111	-26	-102	-73	-62	0	-98	-12	-77	-70	-149	-76	-484	5209	-7868	-15240	1240	-8242	-4587	-13594	-6	-8668	-5025	-11343	432	-10742	-4268	-12115	128
1.349167	-25	43	82	-60	-113	-38	10	-15	-22	5	-73	-68	-102	-16	-27	-58	-102	37	-84	-29	-110	-19	-100	-70	-63	0	-99	-11	-73	-69	-149	-73	-532	5532	-7984	-15356	2104	-8033	-4856	-13518	-652	-8570	-5145	-11197	-435	-10672	-4425	-11989	808
1.350000	-25	41	86	-60	-114	-33	13	-14	-18	8	-61	-66	-95	-6	-26	-57	-94	41	-83	-31	-108	-21	-100	-69	-63	2	-101	-12	-74	-69	-147	-72	-484	5863	-8083	-15493	1861	-7842	-5117	-13453	-164	-8471	-5280	-11038	-827	-10602	-4591	-11845	778
1.350833	-23	38	86	-60	-109	-33	13	-12	-18	6	-73	-67	-98	-10	-27	-57	-102	37	-84	-31	-107	-22	-99	-70	-63	2	-102	-13	-77	-55	-148	-76	-570	6202	-8155	-15642	1846	-7660	-5361	-13394	-520	-8376	-5429	-10878	-621	-10532	-4770	-11689	1250
1.351667	-26	40	81	-61	-111	-34	12	-12	-17	5	-72	-63	-99	-10	-26	-57	-99	33	-87	-31	-107	-21	-99	-70	-63	-3	-100	-9	-74	-67	-146	-76	-626	6552	-8206	-15804	1632	-7501	-5580	-13338	-256	-8280	-5587	-10707	-652	-10458	-4954	-11522	1172
1.352500	-25	41	42	-61	-109	-33	12	-12	-19	5	-70	-62	-98	-12	-24	-58	-102	37	-81	-29	-105	-19	-98	-69	-63	0	-101	-9	-70	-65	-137	-74	-461	6909	-8232	-15971	1252	-7362	-5771	-13289	-50	-8193	-5759	-10545	-655	-10385	-5148	-11359	676
1.353333	-27	39	84	-57	-108	-32	15	-10	-19	3	-68	-62	-95	-9	-29	-56	-104	35	-81	-29	-104	-19	-100	-68	-64	1	-97	-9	-70	-67	-145	-75	-328	7268	-8239	-16142	1012	-7256	-5946	-13239	-929	-8113	-5929	-10384	257	-10314	-5349	-11194	116
1.354167	-25	43	86	-58	-109	-33	13	-14	-17	5	-68	-63	-96	-11	-26	-57	-102	42	-80	-30	-102	-18	-101	-68	-63	0	-99	-10	-70	-66	-146	-76	-290	7626	-8220	-16306	711	-7176	-6088	-13190	-185	-8042	-6106	-10239	-102	-10245	-5542	-11047	269
1.355000	-23	42	87	-58	-110	-32	15	-10	-15	8	-68	-63	-94	-13	-28	-58	-100	38	-81	-33	-104	-19	-97	-68	-62	1	-98	-11	-73	-68	-147	-77	-343	7986	-8179	-16452	635	-7128	-6204	-13145	1856	-7971	-6276	-10102	-2010	-10176	-5760	-10914	560
1.355833	-22	44	88	-64	-100	-33	12	-15	-17	7	-70	-64	-95	-13	-26	-56	-98	36	-80	-33	-107	-21	-98	-70	-62	0	-99	-8	-73	-69	-147	-75	-427	8364	-8119	-16619	502	-7108	-6291	-13100	-601	-7913	-6438	-9986	-343	-10102	-5961	-10803	-1671
1.356667	-24	42	87	-64	-111	-33	17	-14	-16	5	-73	-67	-95	-18	-35	-58	-99	35	-86	-34	-103	-21	-101	-69	-65	0	-102	-14	-74	-72	-150	-78	-539	8705	-8050	-16755	160	-7117	-6346	-13055	760	-7863	-6592	-9892	-160	-10033	-6159	-10724	-2179
1.357500	-26	26	86	-63	-115	-40	7	-17	-22	1	-74	-65	-100	-17	-29	-61	-101	34	-83	-33	-101	-24	-101	-62	-62	0	-100	-10	-77	-70	-144	-75	-451	9060	-7957	-16865	-7	-7148	-6386	-13012	-45	-7807	-6727	-9812	-344	-9955	-6338	-10668	-2415
1.358333	-24	38	86	-61	-111	-33	10	-16	-22	3	-74	-65	-98	-17	-30	-60	-105	34	-87	-34	-109	-22	-98	-68	-63	-1	-104	-13	-75	-70	-146	-75	-413	9403	-7861	-16957	-41	-7191	-6385	-12963	-144	-7754	-6851	-9760	-373	-9878	-6501	-10645	-2044
1.359167	-28	47	85	-61	-112	-33	12	-13	-19	7	-72	-61	-101	-16	-27	-60	-101	34	-84	-35	-113	-23	-96	-69	-62	0	-99	-9	-75	-68	-146	-76	-318	9741	-7757	-17027	-274	-7258	-6370	-12918	63	-7697	-6952	-9729	-409	-9797	-6640	-10657	-1220
1.360000	-24	43	87	-59	-107	-29	13	-13	-16	22	-72	-60	-94	-16	-17	-68	-99	35	-83	-32	-107	-19	-99	-67	-62	-1	-99	-12	-75	-70	-145	-74	-90	10071	-7648	-17066	-460	-7332	-6340	-12872	382	-7639	-7033	-9724	-1238	-9716	-6760	-10699	287
1.360833	-25	42	89	-58	-107	-32	13	-15	-14	7	-68	-63	-94	-15	-28	-59	-101	35	-84	-31	-107	-19	-97	-63	-63	1	-100	-12	-50	-69	-143	-74	24	10373	-7544	-17083	-465	-7401	-6262	-12821	-637	-7575	-7102	-9741	71	-9630	-6848	-10773	-1313
1.361667	-24	42	90	-56	-111	-29	15	-15	-21	4	-69	-61	-94	-15	-29	-58	-96	37	-83	-36	-104	-19	-98	-69	-63	0	-98	-12	-72	-72	-147	-74	-164	10667	-7444	-17068	-488	-7466	-6178	-12769	-252	-7522	-7155	-9773	791	-9548	-6907	-10874	-2191
1.362500	-27	41	87	-61	-111	-33	13	-14	-19	2	-70	-65	-96	-18	-30	-63	-103	34	-87	-38	-103	-23	-100	-72	-63	0	-85	-23	-76	-72	-149	-78	-169	10931	-7348	-17031	-512	-7524	-6079	-12712	-1231	-7434	-7187	-9823	354	-9464	-6936	-11011	-862
1.363333	-25	41	84	-62	-112	-35	8	-16	-21	3	-74	-67	-100	-17	-28	-61	-101	36	-90	-38	-107	-23	-100	-73	-64	-4	-102	-17	-73	-70	-147	-76	-95	11177	-7260	-16964	-495	-7563	-5967	-12655	-708	-7355	-7204	-9882	5	-9380	-6929	-11153	-241
1.364167	-23	39	85	-62	-110	-34	10	-16	-21	5	-73	-64	-96	-19	-31	-64	-102	34	-79	-34	-108	-23	-101	-69	-62	-1	-102	-14	-75	-73	-152	-78	-45	11394	-7179	-16880	-658	-7585	-5830	-12592	-884	-7270	-7207	-9957	112	-9294	-6891	-11317	729
1.365000	-26	39	87	-62	-113	-36	4	-16	-23	-1	-75	-66	-101	-17	-32	-57	-104	33	-90	-38	-109	-26	-107	-74	-66	-7	-103	-16	-77	-74	-151	-80	72	11574	-7108	-16776	-706	-7585	-5698	-12556	-1028	-7181	-7207	-10028	160	-9213	-6827	-11488	1227
1.365833	-63	34	82	-63	-111	-39	5	-16	-24	-1	-74	-68	-100	-23	-33	-61	-101	33	-87	-36	-107	-23	-101	-72	-63	-4	-102	-16	-95	-72	-158	-78	4	11742	-7041	-16658	-874	-7549	-5541	-12450	-732	-7080	-7194	-10099	132	-9132	-6736	-11662	1218
1.366667	-24	35	85	-61	-110	-35	8	-16	-17	0	-72	-64	-102	-21	-29	-60	-108	36	-86	-34	-108	-25	-101	-73	-63	-3	-101	-14	-73	-73	-149	-79	-47	11866	-6986	-16532	-1008	-7497	-5382	-12374	-1459	-6983	-7183	-10167	516	-9048	-6625	-11833	1154
1.367500	-26	36	88	-61	-107	-33	8	-15	-18	1	-70	-64	-97	-18	-29	-60	-102	37	-86	-33	-107	-14	-101	-63	-65	-3	-111	-14	-75	-73	-147	-79	133	11958	-6937	-16403	-955	-7417	-5232	-12293	-1642	-6885	-7170	-10237	680	-8971	-6504	-11988	1489
1.368333	-26	38	89	-61	-108	-34	-13	-15	-16	3	-95	-61	-96	-18	-30	-60	-99	34	-90	-34	-105	-27	-101	-72	-61	-1	-99	-13	-59	-72	-148	-77	126	12051	-6896	-16249	-976	-7319	-5075	-12205	1023	-6787	-7152	-10290	-1347	-8896	-6370	-12139	2466
1.369167	-25	39	86	-59	-111	-34	8	-16	-21	0	-74	-64	-98	-17	-32	-60	-103	34	-62	-34	-109	-25	-104	-72	-56	-4	-103	-13	-75	-72	-150	-79	274	12016	-6859	-16146	-888	-7205	-4926	-12125	-1310	-6697	-7145	-10341	-121	-8830	-6226	-12272	569
1.370000	-26	37	86	-57	-110	-32	7	-15	-18	2	-75	-60	-99	-19	-32	-62	-104	32	-90	-33	-109	-28	-102	-72	-64	-3	-101	-15	-74	-72	-151	-80	290	11991	-6828	-16031	-824	-7075	-4781	-12040	-275	-6603	-7139	-10381	-114	-8763	-6110	-12381	-407
1.370833	-27	30	87	-60	-109	-36	6	-17	-21	0	-76	-66	-94	-17	-33	-62	-101	33	-88	-33	-105	-26	-100	-75	-65	-5	-103	-12	-74	-75	-155	-78	-7	11936	-6796	-15931	-754	-6935	-4645	-11962	-574	-6526	-7139	-10411	-559	-8700	-5993	-12467	-644
1.371667	-29	36	86	-61	-111	-36	8	-16	-18	2	-102	-64	-97	-26	-33	-70	-105	30	-87	-33	-108	-26	-105	-74	-66	-3	-104	-14	-75	-72	-153	-80	-176	11845	-6774	-15845	-871	-6793	-4514	-11881	-409	-6446	-7142	-10432	-914	-8639	-5889	-12523	-968
1.372500	-45	37	25	-58	-112	-34	10	-16	-18	9	-75	-63	-98	-13	-30	-59	-102	35	-84	-30	-108	-29	-102	-72	-63	-11	-103	-10	-73	-73	-148	-76	35	11729	-6727	-15771	-893	-6653	-4402	-11815	-159	-6371	-7146	-10447	-1039	-8581	-5808	-12549	-1081
1.373333	-24	38	87	-56	-108	-27	11	-13	-19	2	-75	-65	-99	-16	-32	-60	-105	33	-84	-31	-104	-25	-101	-73	-65	-3	-102	-13	-75	-73	-152	-77	42	11578	-6688	-15719	-807	-6514	-4306	-11759	665	-6310	-7164	-10461	-2266	-8531	-5751	-12558	-91
1.374167	-28	37	86	-63	-116	-38	7	-19	-19	2	-76	-66	-96	-15	-31	-59	-101	33	-86	-29	-104	-21	-103	-73	-61	-1	-102	-11	-70	-72	-152	-76	2	11404	-6645	-15689	-849	-6395	-4228	-11710	-93	-6248	-7178	-10469	-1252	-8480	-5711	-12533	-1606
1.375000	-25	37	88	-60	-108	-33	10	-14	-17	2	-75	-58	-99	-19	-31	-61	-100	35	-84	-31	-104	-24	-101	-73	-62	0	-102	-12	-76	-73	-150	-77	196	11203	-6593	-15675	-776	-6283	-4167	-11682	857	-6191	-7207	-10478	-259	-8433	-5705	-12489	-3758
1.375833	-25	25	89	-45	-108	-36	12	-13	-17	4	-74	-64	-96	-13	-29	-61	-98	36	-84	-33	-109	-25	-99	-72	-59	-4	-102	-14	-72	-72	-150	-77	220	11011	-6535	-15678	-791	-6187	-4130	-11657	173	-6138	-7232	-10491	-720	-8383	-5723	-12426	-3037
1.376667	-22	40	88	-57	-110	-33	12	-14	-18	3	-76	-67	-101	-13	-28	-59	-99	34	-84	-34	-103	-22	-100	-70	-61	-1	-102	-15	-75	-73	-151	-78	110	10790	-6469	-15690	-920	-6107	-4115	-11647	447	-6078	-7261	-10507	-1336	-8338	-5767	-12351	-2709
1.377500	-30	42	86	-62	-109	-32	10	-13	-17	3	-73	-66	-95	-15	-25	-58	-98	35	-84	-38	-103	-24	-100	-70	-56	-1	-104	-13	-72	-73	-151	-76	223	10564	-6396	-15713	-802	-6045	-4122	-11664	505	-6049	-7289	-10519	-1078	-8294	-5832	-12257	-2046
1.378333	-23	40	87	-88	-105	-33	12	18	-17	3	-75	-67	-94	-16	-27	-58	-100	34	-86	-33	-103	-23	-101	-72	-61	-1	-104	-8	-68	-73	-151	-77	298	10335	-6310	-15737	-724	-6001	-4150	-11695	-26	-6003	-7315	-10547	-683	-8248	-5915	-12163	-1154
1.379167	-25	41	84	-59	-109	-33	11	-13	-17	4	-73	-65	-95	-14	-28	-57	-103	33	-84	-40	-103	-19	-99	-69	-63	-3	-120	-12	-72	-70	-149	-75	191	10101	-6224	-15761	-694	-5975	-4203	-11738	60	-5963	-7338	-10572	-408	-8199	-6012	-12061	-543
1.380000	-22	44	86	-57	-104	-32	13	-15	-13	-1	-70	-61	-93	-14	-28	-56	-99	36	-82	-33	-104	-22	-99	-69	-62	2	-100	-13	-67	-68	-146	-75	106	9877	-6125	-15788	-623	-5960	-4275	-11795	-535	-5922	-7360	-10606	-138	-8144	-6119	-11962	-200
1.380833	-22	44	87	-45	-104	-32	11	-14	-17	5	-73	-66	-94	-16	-29	-61	-102	33	-85	-32	-103	-23	-100	-73	-61	4	-103	-11	-70	-69	-151	-78	99	9647	-6023	-15800	-680	-5968	-4373	-11875	-1400	-5880	-7375	-10641	832	-8090	-6230	-11862	179
1.381667	-24	43	88	-59	-111	-32	9	-41	-16	4	-74	-65	-97	-44	-30	-61	-102	32	-85	-38	-107	-25	-103	-72	-63	1	-104	-13	-76	-72	-151	-77	-17	9422	-5922	-15804	-484	-5987	-4487	-11970	1284	-5840	-7386	-10684	-596	-8030	-6338	-11774	1706
1.382500	-28	39	82	-64	-114	-38	7	-19	-22	1	-76	-69	-102	-23	-34	-62	-101	32	-90	-38	-109	5	-101	-72	-63	-1	-103	-21	-76	-75	-152	-78	69	9204	-5822	-15792	-350	-6009	-4612	-12069	-461	-5802	-7389	-10703	227	-7961	-6438	-11674	1029
1.383333	-28	39	82	-62	-116	-40	6	-18	-17	2	-75	-28	-99	-19	-32	-62	-104	32	-90	-39	-110	-27	-105	-70	-64	-3	-103	-18	-75	-74	-150	-77	91	8989	-5716	-15759	-431	-6039	-4754	-12178	-285	-5763	-7384	-10739	967	-7879	-6526	-11617	192
1.384167	-26	42	81	-63	-110	-35	8	-18	-19	3	-76	-70	-99	-19	-32	-61	-76	34	-88	-38	-122	-27	-103	-70	-65	0	-101	-17	-77	-75	-151	-77	260	8778	-5614	-15702	-380	-6069	-4900	-12291	-59	-5726	-7367	-10757	847	-7790	-6603	-11554	643
1.385000	-27	41	85	-64	-104	-33	8	-18	-61	2	-76	-69	-96	-18	-30	-61	-102	33	-91	-36	-105	-25	-101	-74	-65	-1	-101	-14	-73	-69	-149	-77	285	8575	-5519	-15629	-421	-6102	-5053	-12408	-383	-5688	-7344	-10774	810	-7690	-6658	-11500	908
1.385833	-24	24	85	-59	-109	-33	9	-16	-15	5	-75	-66	-95	-18	-28	-59	-97	36	-87	-33	-103	-24	-102	-69	-60	0	-93	-14	-74	-45	-148	-77	179	8373	-5431	-15532	-492	-6132	-5207	-12527	-401	-5655	-7322	-10778	1389	-7585	-6698	-11458	1541
1.386667	-26	42	86	-59	-111	-32	11	-15	-17	7	-72	-81	-97	-15	-28	-58	-115	35	-86	-31	-105	-23	-101	-68	-59	0	-99	-13	-70	-74	-147	-75	36	8177	-5343	-15423	-379	-6159	-5377	-12636	595	-5619	-7286	-10766	233	-7466	-6717	-11424	3199
1.387500	-24	39	88	-55	-108	-34	10	-13	-15	5	-73	-65	-98	-16	-27	-56	-96	41	-86	-5	-99	-21	-101	-64	-60	0	-98	-15	-72	-66	-144	-75	10	7985	-5260	-15291	-213	-6176	-5499	-12743	-154	-5585	-7266	-10748	541	-7344	-6721	-11398	2969
1.388333	-28	42	106	-66	-108	-6	11	-13	-16	8	-70	-66	-94	-16	-28	-58	-100	37	-86	-32	-102	-22	-100	-66	-60	0	-100	-11	-70	-69	-147	-83	-31	7789	-5189	-15154	-219	-6190	-5634	-12837	359	-5545	-7212	-10715	1368	-7217	-6706	-11377	942
1.389167	-24	40	87	-60	-109	-32	11	-15	-18	3	-74	-66	-95	-16	-27	-59	-102	32	-87	-32	-105	-18	-103	-69	-62	-3	-101	-12	-74	-68	-146	-75	-30	7597	-5107	-15001	-256	-6195	-5750	-12919	-235	-5509	-7176	-10672	1063	-7096	-6678	-11368	1897
1.390000	-24	40	87	-59	-111	-35	12	-10	-23	5	-56	-66	-101	-15	-30	-62	-104	35	-87	-34	-109	-24	-103	-70	-63	-1	-103	-14	-76	-70	-150	-79	-67	7426	-5044	-14852	-227	-6191	-5849	-12991	-206	-5474	-7147	-10619	340	-6962	-6647	-11361	2747
1.390833	-33	39	85	-62	-113	-39	9	-21	-24	4	-77	-69	-103	-17	-30	-63	-104	36	-85	-34	-104	-26	-105	-69	-62	4	-103	-14	-75	-72	-150	-77	-13	7226	-4974	-14697	-247	-6178	-5920	-13028	286	-5427	-7112	-10554	139	-6833	-6594	-11345	3437
1.391667	-26	43	87	-60	-109	-34	13	-15	-22	3	-73	-68	-99	-1	-30	-59	-102	35	-85	-32	-105	-25	-101	-70	-66	0	-101	-12	-77	-72	-147	-75	66	7039	-4905	-14546	-203	-6155	-5970	-13048	27	-5377	-7086	-10484	198	-6713	-6542	-11338	3923
1.392500	0	43	89	-59	-112	-33	15	-13	-19	10	-68	-64	-96	-16	-25	-53	-101	38	-85	-24	-108	-27	-98	-68	-63	2	-98	-10	-76	-67	-143	-75	104	6866	-4832	-14409	-112	-6115	-5990	-13038	473	-5320	-7067	-10402	81	-6605	-6488	-11325	3374
1.393333	-25	44	92	-63	-108	-32	16	-6	-11	5	-69	-62	-99	-14	-23	-55	-99	42	-82	-27	-104	-21	-97	-65	-60	1	-97	-11	-75	-76	-160	-72	139	6690	-4764	-14282	-74	-6071	-5989	-13003	264	-5265	-7058	-10318	189	-6495	-6437	-11312	2412
1.394167	-25	45	90	-58	-110	-31	16	-11	-15	8	-69	-63	-94	-12	-24	-55	-87	37	-84	-36	-104	-19	-97	-66	-62	0	-97	-9	-72	-67	-144	-73	-3	6518	-4695	-14171	-115	-6021	-5966	-12941	-618	-5200	-7059	-10226	1120	-6404	-6394	-11297	1545
1.395000	-24	46	90	-33	-109	-30	16	-8	-16	5	-70	-63	-91	-12	-24	-53	-100	38	-81	-29	-105	-19	-96	-66	-64	1	-98	-9	-73	-66	-148	-74	-87	6351	-4623	-14089	-41	-5965	-5919	-12854	1666	-5132	-7062	-10133	-335	-6331	-6360	-11282	2075
1.395833	-27	21	91	-55	-109	-28	17	-12	-17	9	-67	-62	-95	-11	-23	-55	-101	38	-82	-27	-104	-10	-95	-65	-62	1	-111	-9	-70	-66	-143	-75	-127	6189	-4553	-14003	41	-5906	-5852	-12733	1152	-5060	-7084	-10031	-411	-6278	-6338	-11261	1149
1.396667	-23	47	89	-53	-108	-30	15	-11	-18	8	-72	-62	-96	-22	-23	-51	-99	37	-82	-25	-104	-18	-96	-67	-65	0	-95	-7	-70	-66	-141	-72	-155	6036	-4485	-13945	-107	-5844	-5766	-12585	213	-4982	-7109	-9924	857	-6237	-6323	-11241	-976
1.397500	-27	45	89	-55	-108	-30	13	-11	-24	9	-69	-60	-96	-11	-25	-58	-102	38	-82	-16	-103	-21	-98	-88	-61	1	-95	-7	-73	-68	-144	-78	-69	5884	-4415	-13911	-116	-5784	-5667	-12412	1108	-4903	-7142	-9819	640	-6216	-6321	-11216	-1012
1.398333	-28	8	86	-56	-112	-31	11	-14	-18	6	-70	-64	-99	-12	-26	-56	-102	35	-83	-30	-104	-19	-99	-69	-64	-1	-98	-10	-77	-70	-130	-69	-45	5745	-4355	-13895	-104	-5725	-5559	-12218	381	-4820	-7180	-9714	505	-6210	-6330	-11188	-1343
1.399167	-30	43	87	-57	-113	-31	12	-16	-22	5	-72	-65	-101	-14	-28	-59	-104	37	-82	-53	-109	-16	-96	-68	-65	3	-96	-5	-74	-69	-145	-76	-90	5615	-4288	-13887	-240	-5663	-5438	-11998	183	-4732	-7217	-9592	1125	-6212	-6340	-11155	-1114
1.400000	-25	46	90	-55	-109	-32	15	-11	-25	-9	-68	-60	-96	-10	-26	-53	-100	40	-82	-25	-108	-18	-97	-68	-64	3	-97	-5	-69	-68	-144	-75	-178	5492	-4229	-13892	-132	-5636	-5316	-11765	790	-4648	-7252	-9479	330	-6226	-6354	-11117	246
1.400833	-18	45	89	-57	-109	-30	16	-10	-17	9	-70	-63	-97	-13	-24	-53	-99	40	-84	-28	-105	-17	-94	-66	-63	8	-96	-9	-72	-68	-143	-72	-36	5380	-4170	-13925	-4	-5552	-5180	-11520	78	-4571	-7291	-9358	86	-6248	-6368	-11067	727
1.401667	-24	46	89	-58	-110	-29	16	-13	-18	0	-69	-61	-124	-11	-26	-57	-100	35	-81	-28	-107	-18	-96	-68	-61	1	-97	-6	-73	-66	-143	-73	-107	5276	-4114	-13949	-132	-5524	-5050	-11268	-127	-4494	-7314	-9235	1480	-6275	-6379	-11029	-1891
1.402500	-24	43	88	-56	-109	-31	15	-14	-18	2	-70	-64	-93	-12	-27	-57	-104	33	-82	-32	-105	-32	-96	-68	-69	0	-100	-13	-74	-70	-144	-75	-182	5180	-4057	-13989	-56	-5463	-4915	-11015	-453	-4430	-7333	-9118	1693	-6307	-6383	-10973	-1523
1.403333	-27	39	86	-58	-103	-33	12	-14	-18	8	-73	-62	-99	-14	-28	-58	-102	33	-83	-32	-107	-21	-99	-68	-63	3	-98	-11	-76	-69	-146	-76	-59	5097	-4000	-14026	67	-5430	-4776	-10764	-720	-4366	-7336	-8992	903	-6332	-6373	-10914	-259
1.404167	-28	42	87	-58	-108	-31	11	-13	-23	3	-74	-63	-98	-9	-27	-60	-101	37	-81	-28	-108	-19	-98	-70	-65	0	-98	-11	-74	-70	-146	-76	-92	5019	-3938	-14062	-67	-5399	-4641	-10498	-239	-4307	-7327	-8870	949	-6354	-6343	-10842	451
1.405000	-28	40	56	-60	-107	-30	13	-13	-8	4	-70	-61	-98	-12	-29	-60	-101	32	-87	-30	-107	-22	-101	-67	-62	0	-97	-11	-72	-72	-148	-58	-25	4952	-3881	-14095	-206	-5377	-4502	-10280	-792	-4259	-7298	-8745	1693	-6370	-6296	-10762	1395
1.405833	-25	42	85	-56	-109	-31	10	-15	-21	4	-73	-61	-96	-12	-28	-57	-100	35	-82	-31	-104	-36	-101	-65	-63	0	-98	-11	-72	-70	-146	-73	37	4896	-3814	-14121	57	-5350	-4362	-10063	-706	-4224	-7250	-8629	1580	-6378	-6227	-10669	1806
1.406667	-24	41	85	-59	-109	-33	11	-16	-18	6	-72	-63	-99	6	-29	-62	-102	35	-84	-32	-109	-23	-100	-69	-64	0	-99	-12	-76	-73	-148	-77	-125	4840	-3745	-14150	243	-5336	-4227	-9860	-831	-4197	-7187	-8519	960	-6382	-6142	-10576	1855
1.407500	-25	40	84	-60	-113	-34	9	-15	-18	1	-77	-64	-96	-15	-28	-49	-105	34	-84	-32	-132	-23	-101	-69	-64	0	-99	-13	-72	-68	-146	-75	-134	4791	-3676	-14168	174	-5323	-4091	-9679	-1851	-4181	-7100	-8413	1531	-6373	-6037	-10470	1657
1.408333	-25	40	84	-61	-103	-33	9	-14	-17	5	-72	-63	-96	-16	-28	-60	-96	36	-84	-30	-105	-19	-102	-68	-63	0	-98	-11	-76	-68	-150	-76	-213	4748	-3603	-14184	198	-5314	-3951	-9522	-141	-4181	-6993	-8312	615	-6363	-5898	-10365	2509
1.409167	-28	40	82	-60	-110	-34	9	-15	-19	4	-72	-63	-97	-13	-27	-61	-100	45	-85	-31	-110	-22	-102	-69	-64	0	-99	-11	-74	-69	-149	-73	-235	4702	-3525	-14191	217	-5315	-3820	-9393	537	-4192	-6867	-8229	-413	-6345	-5743	-10253	2456
1.410000	-25	37	84	-60	-105	-32	40	-15	-18	3	-70	-62	-99	-16	-29	-59	-101	33	-85	-32	-104	-23	-101	-70	-62	0	-100	-13	-76	-74	-148	-76	-32	4653	-3448	-14170	200	-5316	-3687	-9285	-1221	-4217	-6725	-8158	866	-6331	-5574	-10140	-78
1.410833	-27	39	86	-63	-105	-34	10	-15	-22	4	-74	-65	-99	-14	-28	-62	-102	33	-87	-36	-107	-30	-109	-73	-61	-1	-102	-12	-73	-72	-152	-78	-50	4605	-3373	-14200	257	-5324	-3564	-9207	371	-4258	-6560	-8095	357	-6313	-5392	-10029	-522
1.411667	-22	36	81	-58	-105	-34	9	-14	-17	4	-73	-67	-96	-16	-27	-60	-100	34	-85	-35	-100	-25	-101	-70	-63	-3	-100	-15	-77	-72	-151	-76	-86	4563	-3297	-14196	239	-5347	-3435	-9152	-418	-4313	-6383	-8049	-7	-6297	-5192	-9918	-1279
1.412500	-25	40	85	-57	-107	-31	12	-13	-16	5	-70	-63	-95	-14	-26	-60	-100	36	-85	-32	-102	-19	-109	-69	-61	1	-100	-11	-70	-67	-148	-75	-40	4505	-3228	-14188	323	-5350	-3311	-9124	-142	-4379	-6189	-7998	130	-6290	-4990	-9812	-1565
1.413333	-23	43	92	-58	-108	-40	16	-11	-17	6	-70	-64	-93	-12	-24	-53	-95	37	-82	-32	-102	-19	-98	-67	-59	2	-100	-12	-70	-75	-147	-78	-13	4451	-3161	-14176	402	-5372	-3194	-9120	449	-4461	-5984	-8001	-417	-6295	-4789	-9724	-1055
[truncated: 10,303 more rows]
[truncated: 15 more columns]
