# Supplementary material for: Novel Methods for Surface EMG Analysis and Exploration Based on Multi-Modal Gaussian Mixture Models
Source: PLoS One. 2016 Jun 30;11(6):e0157239. doi: 10.1371/journal.pone.0157239 (PMC4928879; doi:10.1371/journal.pone.0157239)
Supplement: S2 File — (ZIP) [file pone.0157239.s002.zip › Haf_horses_walk_data/Haf_h14_w1_emg.trc]

PathFileType	4	(X/Y/Z)	D:\Users\zsoldosr\Desktop\HaflingerProjektEMGBiopsy\RawData\13.11.12\Tornadaw1r.trc
DataRate	CameraRate	NumFrames	NumMarkers	Units	OrigDataRate	OrigDataStartFrame	OrigNumFrames
120.00	120.00	1200	7	mm	120.00	1	1200
Frame#	Time	Head			Withers			Sacrum			HFL			HFR			HHL			HHR
		X1	Y1	Z1	X2	Y2	Z2	X3	Y3	Z3	X4	Y4	Z4	X5	Y5	Z5	X6	Y6	Z6	X7	Y7	Z7
1	0.000	855.44489	520.18530	1396.42212	-150.10143	-125.23615	1289.33081	-935.50635	-107.24801	1229.84155	328.64069	-92.56462	-7.07590	219.01935	129.33199	59.93237	-424.99203	80.76637	59.98533	-1148.62463	-303.43451	-11.75981
2	0.008	856.80432	521.67847	1395.17053	-150.66757	-124.27973	1289.77271	-936.04095	-107.75227	1227.23328	293.21320	32.54063	34.15800	268.67941	0.83842	20.99124	-418.45813	81.98616	52.83518	-1162.66260	-302.69174	-12.64560
3	0.017	858.11304	523.16217	1394.08411	-151.07268	-123.31360	1290.17346	-936.47357	-108.16923	1224.65161	280.86179	110.73322	61.15191	295.20999	-80.71759	-3.83619	-413.88510	83.21957	44.62259	-1176.70740	-302.18860	-13.37145
4	0.025	859.32135	524.61658	1393.29614	-151.19978	-122.32642	1290.49805	-936.72546	-108.42696	1222.11438	294.61423	135.76578	71.96227	295.40900	-109.14368	-12.53412	-412.59601	84.63327	34.81407	-1190.53906	-302.28336	-13.72187
5	0.033	860.38977	526.02234	1392.89478	-150.99731	-121.30424	1290.71753	-936.74963	-108.46995	1219.62781	322.63681	131.57304	73.77026	280.90576	-108.29431	-12.17301	-415.02368	86.40572	23.69368	-1204.06897	-303.05222	-13.59440
6	0.042	861.29700	527.37378	1392.92700	-150.47093	-120.22808	1290.80652	-936.52313	-108.25507	1217.18896	353.66339	121.00230	73.38044	262.92133	-100.69389	-9.66615	-420.88342	88.41972	12.51757	-1217.56592	-304.05219	-13.18517
7	0.050	862.03693	528.66846	1393.41199	-149.66066	-119.07375	1290.74048	-936.04144	-107.75874	1214.79993	382.88535	113.93349	73.61170	246.38503	-95.85519	-8.06664	-429.55518	90.15440	3.25283	-1231.33960	-304.66129	-12.88584
8	0.058	862.60944	529.89563	1394.35767	-148.61977	-117.82209	1290.49194	-935.32056	-106.98597	1212.48718	409.91434	111.49812	74.64761	231.81601	-94.60674	-7.67981	-440.43420	91.03532	-2.58489	-1245.35120	-304.67667	-12.89075
9	0.067	863.01282	531.04541	1395.77124	-147.40198	-116.46841	1290.02893	-934.39978	-105.96849	1210.30908	435.77350	112.09297	75.94441	218.23972	-95.10829	-7.91192	-452.99973	90.95631	-5.07182	-1259.15381	-304.55289	-12.92738
10	0.075	863.23566	532.11462	1397.65808	-146.05988	-115.01781	1289.32410	-933.33301	-104.76215	1208.34705	461.30389	114.33221	77.13482	204.81790	-95.90887	-8.24916	-466.63797	90.31377	-5.56316	-1272.26160	-304.89783	-12.47719
11	0.083	863.25037	533.09277	1400.01270	-144.64880	-113.47665	1288.36487	-932.17474	-103.44656	1206.69055	486.80334	117.52339	78.10139	191.23625	-96.48358	-8.45974	-480.66202	89.56327	-5.44034	-1284.61267	-305.82733	-11.26550
12	0.092	863.02039	533.94427	1402.81445	-143.22258	-111.84859	1287.15845	-930.97339	-102.11457	1205.42322	512.08142	121.36432	78.79604	177.51129	-96.83914	-8.52432	-494.60434	88.94271	-5.40246	-1296.52832	-306.95837	-9.44917
13	0.100	862.51971	534.61096	1406.02563	-141.82309	-110.13446	1285.72827	-929.76831	-100.85750	1204.60669	536.54987	125.70607	79.09889	163.74710	-97.10577	-8.52517	-508.34970	88.52525	-5.58098	-1308.15833	-307.88440	-7.29899
14	0.108	861.74634	535.03186	1409.59119	-140.47638	-108.33482	1284.10693	-928.58875	-99.75629	1204.26440	559.43811	130.51591	78.79041	150.04453	-97.34146	-8.53128	-521.98071	88.28085	-5.89183	-1319.25293	-308.50934	-4.82805
15	0.117	860.71844	535.16003	1413.44910	-139.19444	-106.45107	1282.33154	-927.45752	-98.87177	1204.37402	580.14758	135.90640	77.63300	136.46672	-97.54890	-8.54245	-535.56903	88.09563	-6.25108	-1329.61621	-309.02219	-1.83325
16	0.125	859.46613	534.96991	1417.54846	-137.97606	-104.48399	1280.44653	-926.39209	-98.23037	1204.87646	598.53101	142.04755	75.48349	122.97893	-97.74422	-8.54774	-549.10956	87.88976	-6.61069	-1339.17322	-309.74301	1.83362
17	0.133	858.02521	534.46570	1421.85522	-136.80998	-102.43834	1278.49988	-925.39496	-97.81371	1205.69873	614.93225	148.99037	72.36682	109.47971	-97.92853	-8.58651	-562.59290	87.69952	-6.93072	-1347.53870	-310.94348	6.09709
18	0.142	856.43164	533.67468	1426.34253	-135.68291	-100.33009	1276.53296	-924.44397	-97.56171	1206.77698	629.96094	156.59636	68.46241	95.91991	-98.05916	-8.70832	-576.03979	87.59088	-7.19383	-1354.22119	-312.39996	10.57297
19	0.150	854.71448	532.62036	1430.97766	-134.58891	-98.18534	1274.57849	-923.49841	-97.38814	1208.06409	644.07990	164.64656	64.00141	82.32793	-98.11577	-8.90728	-589.47205	87.58363	-7.40672	-1358.72778	-312.92090	14.70083
20	0.158	852.89215	531.30402	1435.72168	-133.53406	-96.03783	1272.66602	-922.51794	-97.19713	1209.52454	657.29840	172.99886	59.14824	68.74390	-98.13226	-9.11649	-602.91913	87.66466	-7.57187	-1359.88794	-310.85529	18.16980
21	0.167	850.97607	529.72260	1440.53467	-132.53098	-93.92897	1270.82739	-921.48364	-96.89233	1211.12976	669.24988	181.64595	53.94583	55.17932	-98.14719	-9.26401	-616.40540	87.77744	-7.69938	-1356.09692	-305.51627	21.04786
22	0.175	848.98102	527.89960	1445.37756	-131.58958	-91.90016	1269.09998	-920.41229	-96.38133	1212.85620	679.51001	190.69096	48.39513	41.62296	-98.17490	-9.34284	-629.90747	87.81370	-7.82225	-1346.68860	-297.78650	23.38545
23	0.183	846.93414	525.88422	1450.20996	-130.71271	-89.98011	1267.52368	-919.34967	-95.59336	1214.68542	687.78760	200.33153	42.64495	28.06660	-98.22252	-9.41332	-643.39636	87.69585	-7.97207	-1332.33240	-289.21103	25.01293
24	0.192	844.88043	523.72156	1454.98315	-129.89565	-88.17699	1266.13342	-918.34869	-94.50765	1216.59229	693.85327	210.81099	37.06813	14.51060	-98.31081	-9.52334	-656.90735	87.45222	-8.15557	-1314.14172	-280.90170	25.78796
25	0.200	842.88135	521.43018	1459.63782	-129.12770	-86.47477	1264.94824	-917.44940	-93.16614	1218.53113	697.35266	222.22447	32.02667	0.94092	-98.47421	-9.65149	-670.50177	87.16679	-8.35538	-1292.94006	-273.27643	25.78765
26	0.208	841.00629	519.00403	1464.11023	-128.39322	-84.83319	1263.95959	-916.67395	-91.66919	1220.43921	697.74048	234.28090	27.44366	-12.68092	-98.73865	-9.75069	-684.19135	86.87727	-8.54436	-1269.18945	-266.35147	25.26246
27	0.217	839.32214	516.43365	1468.33679	-127.66911	-83.19780	1263.12915	-916.03040	-90.15726	1222.25781	694.48547	246.27818	22.60241	-26.39404	-99.09206	-9.81392	-697.92383	86.52033	-8.72770	-1243.18396	-260.05151	24.53675
28	0.225	837.88593	513.72375	1472.25854	-126.92485	-81.51889	1262.40723	-915.51288	-88.77128	1223.95361	687.50421	257.30585	16.65607	-40.20105	-99.48717	-9.86655	-711.62524	85.98849	-8.97270	-1215.21533	-254.35948	23.96155
29	0.233	836.74207	510.89215	1475.82544	-126.12960	-79.76848	1261.75903	-915.09241	-87.61209	1225.52686	677.49744	266.40137	9.76096	-54.05417	-99.87781	-9.93093	-725.27112	85.27790	-9.30720	-1185.63403	-249.33366	23.90615
30	0.242	835.92346	507.96167	1478.99695	-125.25882	-77.94724	1261.18481	-914.71057	-86.72652	1227.01257	665.69806	272.67114	3.52229	-67.86401	-100.23167	-10.02775	-738.93433	84.58635	-9.57806	-1154.79553	-245.02917	24.71960
31	0.250	835.45166	504.96191	1481.73645	-124.29564	-76.07549	1260.72156	-914.28979	-86.11208	1228.46912	653.01379	275.80182	-0.41096	-81.49863	-100.53412	-10.18512	-752.73865	84.19866	-9.57688	-1122.87927	-241.32790	26.58976
32	0.258	835.34619	501.93286	1484.00952	-123.23362	-74.17242	1260.42871	-913.75836	-85.71889	1229.95435	639.56873	276.58093	-2.00822	-94.76889	-100.81570	-10.42376	-766.72119	84.18642	-9.32342	-1089.63770	-237.73993	29.31264
33	0.267	835.64148	498.91974	1485.78369	-122.08423	-72.24725	1260.36536	-913.07867	-85.46008	1231.49658	625.34424	276.36157	-2.41725	-107.44211	-101.13136	-10.74550	-780.77643	84.33308	-9.03587	-1054.38599	-233.46294	32.23119
34	0.275	836.38922	495.96906	1487.03088	-120.87845	-70.31618	1260.56970	-912.25934	-85.25368	1233.08167	610.82922	275.99347	-2.49197	-119.30441	-101.47630	-11.16716	-794.79810	84.40182	-8.86253	-1016.66833	-228.02856	34.74992
35	0.283	837.63916	493.12238	1487.72620	-119.65419	-68.42344	1261.05078	-911.34711	-85.07018	1234.66577	596.63672	275.64355	-2.51084	-130.22696	-101.74907	-11.78329	-808.80585	84.31596	-8.79260	-977.00830	-221.78761	36.96171
36	0.292	839.42218	490.40073	1487.84192	-118.44188	-66.64001	1261.79077	-910.40601	-84.93327	1236.19629	582.90320	275.30096	-2.65531	-140.22235	-101.83829	-12.76247	-822.85150	84.09092	-8.76815	-936.44189	-215.19516	39.29536
37	0.300	841.74243	487.79382	1487.35303	-117.26273	-65.04462	1262.74951	-909.50342	-84.87895	1237.62500	569.36786	275.01654	-3.05106	-149.48947	-101.84120	-14.11995	-836.88770	83.74249	-8.78802	-895.62695	-208.25168	41.84349
38	0.308	844.57166	485.26651	1486.24915	-116.13690	-63.70322	1263.87036	-908.70911	-84.92659	1238.91492	555.76819	274.81769	-3.58417	-158.22256	-102.30397	-15.16871	-850.82654	83.34330	-8.85908	-855.05725	-201.08688	44.54477
39	0.317	847.85065	482.76880	1484.53748	-115.09158	-62.65638	1265.08533	-908.09216	-85.07635	1240.04187	542.02710	274.66290	-4.01703	-165.81839	-104.12674	-14.06594	-864.64557	83.10703	-8.88497	-815.38251	-193.92511	47.36430
40	0.325	851.50739	480.23404	1482.23364	-114.16320	-61.92049	1266.31750	-907.71106	-85.30675	1240.98877	528.22235	274.52148	-4.25584	-169.91785	-107.84471	-8.56114	-878.36450	83.28892	-8.69618	-776.98248	-186.54735	50.00415
41	0.333	855.48102	477.58450	1479.35754	-113.39542	-61.50114	1267.48938	-907.60223	-85.57558	1241.74207	514.47534	274.41748	-4.41328	-166.92880	-112.81769	1.84883	-892.01099	83.94315	-8.22659	-739.81970	-178.74652	52.00980
42	0.342	859.73651	474.76770	1475.93762	-112.83348	-61.40059	1268.53735	-907.77466	-85.84116	1242.29260	500.84662	274.37610	-4.63642	-154.43018	-117.32773	14.56253	-905.63867	84.74808	-7.67798	-703.81677	-170.83739	53.19258
43	0.350	864.26563	471.79251	1472.01074	-112.51701	-61.60880	1269.42078	-908.21210	-86.08888	1242.63757	487.31628	274.37653	-4.93650	-132.90198	-119.58331	25.31654	-919.27332	85.20405	-7.40874	-668.95081	-163.31477	53.67818
44	0.358	869.07367	468.71716	1467.61438	-112.47578	-62.09804	1270.12341	-908.88208	-86.34083	1242.77368	473.84192	274.36377	-5.20238	-104.86133	-118.62582	31.01389	-932.87012	85.09753	-7.58244	-634.96039	-156.44405	53.61716
45	0.367	874.15771	465.60379	1462.78430	-112.72816	-62.83630	1270.65259	-909.74414	-86.64313	1242.68713	460.39996	274.29370	-5.33966	-72.89465	-114.50024	31.17907	-946.41003	84.59664	-8.03886	-601.31549	-150.37967	53.11382
46	0.375	879.48492	462.48654	1457.56287	-113.28122	-63.80000	1271.03687	-910.75616	-87.04553	1242.35168	446.97827	274.16858	-5.36349	-38.66769	-107.89986	27.39263	-959.92529	83.94465	-8.50294	-567.67468	-145.47227	52.46175
47	0.383	884.98730	459.36737	1452.00623	-114.13287	-64.96961	1271.31604	-911.87860	-87.59255	1241.73584	433.55701	274.02960	-5.37171	-3.08855	-99.77612	21.90633	-973.39063	83.30836	-8.80882	-534.26141	-142.23746	52.08424
48	0.392	890.57532	456.22366	1446.18738	-115.27088	-66.32201	1271.52991	-913.07574	-88.32716	1240.81177	420.10999	273.89984	-5.45259	33.15823	-91.05359	16.54322	-986.75195	82.83341	-8.95535	-501.73999	-141.07742	52.09362
49	0.400	896.16040	453.02161	1440.19275	-116.66576	-67.83147	1271.70996	-914.31049	-89.29127	1239.56506	406.63882	273.74561	-5.62052	69.29466	-82.35396	12.21495	-1000.05603	82.60844	-9.02234	-470.90863	-142.25172	52.09623
50	0.408	901.67059	449.73138	1434.11377	-118.26463	-69.46985	1271.87585	-915.53308	-90.51497	1238.00769	393.18292	273.52203	-5.81400	104.55591	-73.88806	9.08170	-1013.41553	82.57450	-9.06425	-442.59058	-146.13049	51.39625
51	0.417	907.05768	446.33643	1428.03552	-119.99276	-71.19914	1272.03040	-916.67834	-92.00640	1236.18835	379.76212	273.23669	-5.94422	138.55243	-65.60292	7.08656	-1026.89111	82.55874	-9.09086	-417.58923	-153.29327	49.26014
52	0.425	912.30011	442.83109	1422.03235	-121.76031	-72.96893	1272.16211	-917.67505	-93.74406	1234.18701	366.34024	272.92664	-5.97694	171.48064	-57.31822	6.22212	-1040.47168	82.41033	-9.11013	-396.57776	-164.33652	45.11279
53	0.433	917.40070	439.21222	1416.16846	-123.47066	-74.72179	1272.25305	-918.46088	-95.66873	1232.08801	352.87085	272.59906	-5.97192	203.86183	-48.83723	6.40254	-1054.09900	82.11195	-9.13969	-380.05865	-179.61633	38.71557
54	0.442	922.37372	435.47556	1410.50085	-125.03080	-76.39496	1272.28918	-918.99982	-97.69387	1229.94543	339.34445	272.24908	-6.01731	236.04666	-40.20566	7.44853	-1067.71729	81.77418	-9.17134	-368.37659	-199.04118	30.29027
55	0.450	927.22943	431.61298	1405.08240	-126.36087	-77.92012	1272.26697	-919.28632	-99.73055	1227.76306	325.77634	271.90460	-6.13571	268.07959	-31.87392	9.28157	-1081.31946	81.52456	-9.17210	-361.63690	-221.79384	20.50964
56	0.458	931.96210	427.61096	1399.96423	-127.40021	-79.22682	1272.18921	-919.32800	-101.70039	1225.50879	312.18063	271.58063	-6.28761	299.96799	-24.46463	11.95708	-1094.90857	81.36382	-9.15852	-359.52252	-245.94492	10.45465
57	0.467	936.54034	423.45459	1395.20178	-128.11176	-80.25179	1272.05688	-919.12732	-103.53576	1223.15271	298.57639	271.20844	-6.45453	331.90430	-18.36319	15.44293	-1108.46387	81.10965	-9.22390	-361.16467	-268.32175	1.60997
58	0.475	940.90552	419.13147	1390.85986	-128.48190	-80.95316	1271.86536	-918.68207	-105.17925	1220.69958	284.99207	270.67291	-6.66438	364.22147	-13.56863	19.45219	-1121.97156	80.55931	-9.42702	-365.48669	-285.36847	-4.52503
59	0.483	944.98480	414.63757	1387.01074	-128.51457	-81.31908	1271.60901	-917.99921	-106.59838	1218.20764	271.44128	269.94232	-6.93252	397.20544	-9.84995	23.56083	-1135.44897	79.73026	-9.69108	-372.10071	-295.18097	-7.39920
60	0.492	948.71118	409.97937	1383.72473	-128.22900	-81.36157	1271.28552	-917.11212	-107.81639	1215.78979	257.91309	269.13220	-7.21569	430.95789	-6.95596	27.48645	-1148.93518	78.86328	-9.88869	-381.40448	-298.85913	-7.89541
61	0.500	952.03522	405.16663	1381.05200	-127.66457	-81.10237	1270.89758	-916.08850	-108.91068	1213.59241	244.38626	268.41522	-7.42642	465.32141	-4.74265	31.26233	-1162.43359	78.21021	-9.95376	-393.29309	-299.26987	-7.53637
62	0.508	954.92505	400.20288	1379.00952	-126.88469	-80.56660	1270.45117	-915.02051	-109.96429	1211.75598	230.84424	267.87494	-7.50618	499.80484	-3.20963	35.15206	-1175.88855	77.93285	-9.80715	-406.58569	-298.77341	-7.39505
63	0.517	957.36096	395.07892	1377.58691	-125.97125	-79.78653	1269.95190	-914.00354	-111.03300	1210.37585	217.30258	267.45062	-7.50030	533.60388	-2.45618	39.35847	-1189.18359	78.09586	-9.31848	-420.07806	-298.46539	-7.75900
64	0.525	959.32813	389.78018	1376.75720	-125.00697	-78.80094	1269.40344	-913.11493	-112.14142	1209.48169	203.81599	267.01837	-7.52150	565.81708	-2.56215	43.76298	-1202.13696	78.51637	-8.46362	-433.38226	-298.68082	-8.37362
65	0.533	960.81061	384.29874	1376.48157	-124.05704	-77.65080	1268.80981	-912.40521	-113.27412	1209.04150	190.42183	266.51172	-7.62836	595.73242	-3.48355	47.90939	-1214.60938	78.77877	-7.31121	-446.64124	-299.38159	-8.87549
66	0.542	961.79688	378.62170	1376.70972	-123.16422	-76.37661	1268.17749	-911.90216	-114.37482	1208.98267	177.09413	265.94781	-7.78483	622.97821	-5.06683	51.21358	-1226.56750	78.63354	-5.76570	-459.97131	-300.29022	-9.14301
67	0.550	962.29059	372.70087	1377.37805	-122.35321	-75.01576	1267.51404	-911.61249	-115.37183	1209.22070	163.77283	265.37421	-7.93101	647.51630	-7.13210	53.23012	-1238.00476	78.23208	-3.58211	-473.31555	-301.11966	-9.29387
68	0.558	962.31165	366.46707	1378.41333	-121.63461	-73.60315	1266.82629	-911.51465	-116.21566	1209.68689	150.41299	264.82922	-8.04689	669.59106	-9.56012	53.83401	-1248.92737	77.83884	-0.68847	-486.60187	-301.77170	-9.45690
69	0.567	961.89325	359.92102	1379.74841	-121.01076	-72.17188	1266.12317	-911.55725	-116.90861	1210.34448	136.99805	264.32471	-8.14623	689.64960	-12.33775	53.23726	-1259.32642	77.47122	2.74681	-499.86169	-302.32001	-9.64958
70	0.575	961.08545	353.20264	1381.34790	-120.48172	-70.74556	1265.41846	-911.66449	-117.50887	1211.19226	123.53305	263.84967	-8.23280	708.17249	-15.46030	51.82030	-1269.03430	76.98436	6.57448	-513.18054	-302.85162	-9.83018
71	0.583	959.94788	346.52545	1383.20886	-120.04225	-69.33182	1264.73193	-911.74884	-118.11188	1212.25610	110.04762	263.38263	-8.29135	725.43689	-18.82167	49.88295	-1277.71704	76.32286	10.75480	-526.59961	-303.36502	-9.98243
72	0.592	958.53119	340.03537	1385.32703	-119.67355	-67.92828	1264.08801	-911.73297	-118.82254	1213.56775	96.59023	262.89105	-8.33253	741.35571	-22.31845	47.51538	-1285.02100	75.53683	15.24868	-540.10022	-303.85727	-10.11599
73	0.600	956.87292	333.75348	1387.67419	-119.34293	-66.53320	1263.51392	-911.56958	-119.72003	1215.14575	83.18501	262.35992	-8.39899	755.58691	-25.94948	44.65728	-1290.59180	74.77214	20.10566	-553.61694	-304.38358	-10.23321
74	0.608	955.00500	327.63113	1390.20569	-119.01332	-65.15101	1263.03613	-911.24884	-120.82555	1216.98499	69.79996	261.82050	-8.50821	767.84100	-29.69907	41.28787	-1294.01672	74.21619	25.60789	-567.05298	-304.94220	-10.33977
75	0.617	952.95746	321.61816	1392.87561	-118.65173	-63.79631	1262.67285	-910.79504	-122.09437	1219.05481	56.38351	261.31073	-8.63005	778.01801	-33.44667	37.63886	-1294.86145	73.82928	32.05905	-580.37085	-305.45108	-10.45002
76	0.625	950.75940	315.69122	1395.64624	-118.23080	-62.49952	1262.42908	-910.25513	-123.43366	1221.30383	42.91977	260.83441	-8.72755	786.03906	-37.03630	34.17593	-1292.74316	73.26082	39.32048	-593.64960	-305.89511	-10.56155
77	0.633	948.44043	309.85736	1398.49316	-117.72972	-61.30736	1262.29846	-909.67700	-124.73369	1223.67371	29.42670	260.38580	-8.79647	791.60358	-40.39508	31.22751	-1287.38245	72.05798	46.52380	-607.00519	-306.40671	-10.63787
78	0.642	946.02765	304.14520	1401.39905	-117.14070	-60.27518	1262.26587	-909.09106	-125.89659	1226.10974	15.91748	259.96857	-8.86086	794.12671	-43.62242	28.54376	-1278.57227	69.77571	52.33611	-620.50293	-307.08438	-10.65667
79	0.650	943.54663	298.57956	1404.34497	-116.47563	-59.46053	1262.31018	-908.50378	-126.84049	1228.56628	2.38510	259.57159	-8.94146	792.92755	-46.97809	25.24524	-1266.15332	66.17628	55.83773	-634.14679	-307.73810	-10.69869
80	0.658	941.03076	293.16092	1407.30823	-115.76068	-58.91763	1262.41492	-907.89874	-127.47722	1231.00696	-11.18707	259.17676	-9.02371	787.58984	-50.71796	20.41315	-1250.19836	61.69699	57.31210	-647.89600	-308.07285	-10.87221
81	0.667	938.52905	287.87415	1410.26221	-115.02296	-58.68742	1262.57813	-907.24121	-127.70134	1233.40332	-24.80762	258.78845	-9.07073	778.39551	-54.78772	14.01768	-1231.10669	57.37863	57.97453	-661.65723	-308.13110	-11.11532
82	0.675	936.10260	282.70581	1413.17200	-114.28493	-58.79019	1262.81555	-906.49530	-127.41946	1235.73267	-38.46103	258.41290	-9.08752	766.47827	-58.62996	7.32601	-1209.33875	54.04002	58.86572	-675.30872	-308.24637	-11.25350
83	0.683	933.81903	277.64868	1415.99500	-113.56638	-59.22349	1263.15735	-905.65686	-126.61897	1237.98364	-52.12442	258.03589	-9.12400	753.25970	-61.50583	2.10916	-1185.13953	51.87225	60.21784	-688.83643	-308.62189	-11.24709
84	0.692	931.74628	272.70404	1418.68823	-112.88637	-59.96986	1263.64343	-904.78339	-125.43258	1240.16394	-65.79739	257.64508	-9.20237	739.64667	-63.13054	-0.74768	-1158.51563	50.79614	61.75948	-702.36920	-309.18448	-11.20672
85	0.700	929.94830	267.89023	1421.21448	-112.26617	-61.00926	1264.31396	-903.97656	-124.09216	1242.28943	-79.48996	257.24268	-9.29976	725.91345	-63.86035	-1.71417	-1129.37708	50.69242	63.21828	-716.02429	-309.70517	-11.25246
86	0.708	928.48035	263.24570	1423.54016	-111.73505	-62.31723	1265.19885	-903.32745	-122.78300	1244.35803	-93.19110	256.83911	-9.38133	712.11316	-64.25403	-1.82495	-1097.72717	51.33761	64.52341	-729.81903	-309.95566	-11.46032
87	0.717	927.38092	258.81580	1425.63403	-111.33170	-63.85311	1266.31396	-902.89050	-121.56712	1246.33691	-106.85028	256.46863	-9.39874	698.31494	-64.63118	-1.81777	-1063.76782	52.44320	65.81210	-743.67828	-309.96829	-11.77475
88	0.725	926.66541	254.63766	1427.46545	-111.09791	-65.55277	1267.65942	-902.69287	-120.42147	1248.17493	-120.34348	256.19910	-9.27579	684.59412	-65.04565	-1.97169	-1027.89722	53.69849	67.30549	-757.49170	-310.09686	-11.97022
89	0.733	926.32697	250.73859	1429.00818	-111.06805	-67.33126	1269.22205	-902.74274	-119.29945	1249.82373	-133.46390	256.08655	-8.90054	670.97278	-65.48132	-2.30128	-990.70984	54.77692	69.13911	-771.23303	-310.54712	-11.91465
90	0.742	926.34296	247.13702	1430.24451	-111.26216	-69.09427	1270.97852	-903.03503	-118.16007	1251.25586	-145.98068	256.11682	-8.10941	657.39648	-65.95758	-2.69865	-952.99023	55.44417	71.35187	-784.97021	-311.06244	-11.78576
91	0.750	926.68738	243.83630	1431.16406	-111.68699	-70.75115	1272.89734	-903.56134	-116.97112	1252.46570	-157.66721	256.24188	-6.69228	643.80017	-66.49782	-3.04445	-915.62573	55.62389	73.98840	-798.75793	-311.38577	-11.79928
92	0.758	927.34210	240.81924	1431.75330	-112.34059	-72.23033	1274.93982	-904.31854	-115.72453	1253.46216	-168.24356	256.46942	-4.44001	630.18817	-67.08786	-3.30284	-879.41760	55.36552	77.08736	-812.56348	-311.71689	-11.86954
93	0.767	928.29846	238.04794	1431.99060	-113.21597	-73.49524	1277.06189	-905.30811	-114.44946	1254.25867	-177.34122	256.85040	-1.22707	616.62964	-67.68729	-3.51577	-844.84595	54.75760	80.49603	-826.28857	-312.41290	-11.75596
94	0.775	929.54968	235.47125	1431.85608	-114.30359	-74.54456	1279.21631	-906.52277	-113.18172	1254.85669	-184.56439	257.36517	2.91795	603.16687	-68.27269	-3.73204	-811.97778	53.81158	83.75806	-839.92639	-313.50702	-11.40576
95	0.783	931.08600	233.04504	1431.34338	-115.59013	-75.39410	1281.35425	-907.94293	-111.93970	1255.23755	-189.61285	257.81226	7.87371	589.75323	-68.85481	-3.96321	-780.61047	52.50236	86.32953	-853.64429	-314.63638	-11.04391
96	0.792	932.89215	230.74527	1430.45984	-117.05579	-76.05910	1283.43298	-909.54816	-110.75104	1255.37292	-192.33777	257.82916	13.69107	576.31769	-69.44431	-4.19378	-750.49176	50.91702	87.89955	-867.65588	-315.24216	-11.05671
97	0.800	934.94751	228.55484	1429.21973	-118.67677	-76.54628	1285.42175	-911.32153	-109.66756	1255.24292	-192.48761	257.19720	20.81364	562.83447	-70.02820	-4.40571	-721.42810	49.25222	88.44351	-882.11218	-314.96606	-11.70826
98	0.808	937.22638	226.44476	1427.63745	-120.42790	-76.85072	1287.30103	-913.23914	-108.72453	1254.84558	-189.25513	256.21497	29.76530	549.31018	-70.57993	-4.59388	-693.21765	47.73486	88.09476	-896.71582	-314.24219	-12.68650
99	0.817	939.69958	224.37231	1425.72791	-122.27857	-76.95827	1289.05774	-915.25641	-107.89274	1254.19421	-181.36957	255.56023	40.37237	535.76257	-71.08267	-4.77187	-665.54004	46.65334	87.08927	-910.32672	-314.40189	-13.07743
100	0.825	942.34143	222.29214	1423.51038	-124.19241	-76.85417	1290.68091	-917.31110	-107.08575	1253.30981	-168.00812	255.62981	51.38736	522.21033	-71.55945	-4.94744	-638.02399	46.38394	85.75161	-922.06781	-316.48499	-12.23623
101	0.833	945.13275	220.17236	1421.01196	-126.13744	-76.53082	1292.15735	-919.34198	-106.21171	1252.21338	-149.57599	256.08350	61.00383	508.65707	-72.05403	-5.10356	-610.48627	47.21053	84.38687	-932.96429	-319.64975	-10.72865
102	0.842	948.05554	218.00656	1418.26599	-128.09599	-75.99280	1293.47266	-921.30615	-105.21904	1250.92249	-127.45340	256.03094	67.75378	495.08557	-72.57793	-5.22262	-583.08362	49.08220	83.15643	-945.18097	-321.62766	-9.93500
103	0.850	951.08936	215.80725	1415.30737	-130.06822	-75.25915	1294.62122	-923.18628	-104.11587	1249.45471	-103.07410	254.61836	71.12999	481.46390	-73.11891	-5.30497	-556.24219	51.70606	82.07879	-959.44122	-321.40643	-10.43140
104	0.858	954.21240	213.58841	1412.16748	-132.06819	-74.36062	1295.61328	-924.98322	-102.95405	1247.82861	-77.31903	251.48326	71.66740	467.78351	-73.66992	-5.36541	-530.47595	54.85202	81.09491	-974.44373	-320.19263	-11.48116
105	0.867	957.40271	211.36044	1408.87134	-134.11255	-73.33093	1296.46472	-926.70056	-101.78970	1246.05591	-50.59143	246.75285	70.51856	454.09064	-74.21260	-5.43037	-506.22360	58.40136	80.08716	-988.89221	-319.36179	-12.28330
106	0.875	960.64111	209.14221	1405.43652	-136.20848	-72.20373	1297.18530	-928.33508	-100.64718	1244.13721	-23.16696	240.77705	68.87868	440.43149	-74.72923	-5.52810	-483.75403	62.24079	78.88840	-1002.63586	-319.32898	-12.61505
107	0.883	963.90820	206.96976	1401.87073	-138.34970	-71.01888	1297.77979	-929.87976	-99.51565	1242.06824	4.61166	233.95250	67.64230	426.78754	-75.24712	-5.66992	-463.17480	66.28179	77.33749	-1016.03772	-320.12714	-12.50389
108	0.892	967.18158	204.88004	1398.17676	-140.51877	-69.82146	1298.25525	-931.33942	-98.38869	1239.84924	32.33844	226.68849	67.29785	413.12256	-75.80534	-5.83489	-444.51331	70.50935	75.34195	-1029.49512	-321.37463	-12.25465
109	0.900	970.43866	202.88791	1394.35852	-142.68941	-68.65154	1298.61829	-932.73816	-97.29053	1237.48596	59.64780	219.33827	67.90773	399.44037	-76.38643	-5.98037	-427.80240	74.92078	72.86424	-1043.27759	-322.21582	-12.34682
110	0.908	973.65936	200.99304	1390.42017	-144.83072	-67.53541	1298.86829	-934.10199	-96.25336	1234.98511	86.35950	212.06056	69.17419	385.74353	-76.94124	-6.08427	-413.14011	79.46192	69.84050	-1057.33362	-322.12360	-12.90294
111	0.917	976.82288	199.20215	1386.36743	-146.91455	-66.47929	1298.99841	-935.43646	-95.28468	1232.35205	112.57753	204.75011	70.61302	371.99789	-77.45280	-6.17470	-400.71051	84.08299	66.12106	-1071.41199	-321.39706	-13.60083
112	0.925	979.90649	197.52744	1382.21729	-148.91695	-65.47250	1299.00159	-936.72308	-94.36174	1229.59314	138.66127	197.12163	71.76894	358.17532	-77.93498	-6.30256	-390.76117	88.73184	61.45954	-1085.37183	-320.83511	-14.05991
113	0.933	982.88916	195.97333	1378.01111	-150.81229	-64.50175	1298.87402	-937.93036	-93.45621	1226.71997	165.05124	188.93434	72.40720	344.30090	-78.40109	-6.48692	-383.52682	93.21265	55.55214	-1099.28955	-321.10132	-14.14372
114	0.942	985.74707	194.53253	1373.81616	-152.56992	-63.55622	1298.61475	-939.02191	-92.55399	1223.75488	192.00293	180.22374	72.60786	330.43750	-78.85863	-6.70341	-379.15253	97.22088	48.14515	-1113.24146	-322.16489	-14.02106
115	0.950	988.44836	193.17953	1369.71753	-154.15251	-62.61927	1298.21875	-939.95880	-91.64360	1220.73169	219.41522	171.33351	72.69393	316.63864	-79.29199	-6.93100	-377.71152	100.57432	39.18447	-1127.17004	-323.38849	-13.97516
116	0.958	990.95752	191.86896	1365.81018	-155.51187	-61.66621	1297.67554	-940.70129	-90.69612	1217.68652	246.93497	162.72337	73.01205	302.92889	-79.64825	-7.18956	-379.23792	103.23019	28.96328	-1141.06372	-324.26132	-14.12061
117	0.967	993.24146	190.55481	1362.19702	-156.59094	-60.67319	1296.97803	-941.21210	-89.66151	1214.65295	274.22537	154.71913	73.69776	289.27313	-79.93456	-7.48632	-383.61792	105.08542	18.28991	-1154.94092	-324.79886	-14.28826
118	0.975	995.26984	189.21234	1358.98376	-157.33794	-59.62286	1296.13184	-941.46552	-88.48499	1211.66760	301.15018	147.38075	74.62225	275.56326	-80.28702	-7.74978	-390.43713	105.94585	8.55217	-1168.70483	-325.28360	-14.18812
119	0.983	997.01245	187.84259	1356.26672	-157.72258	-58.49798	1295.14697	-941.45941	-87.12560	1208.78418	327.79605	140.58397	75.54504	261.74261	-80.78053	-7.92538	-399.17230	105.73994	1.24648	-1182.36743	-325.84933	-13.80595
120	0.992	998.43536	186.46194	1354.12292	-157.74484	-57.27654	1294.02576	-941.21899	-85.55647	1206.08350	354.35962	134.21535	76.27192	247.90869	-81.28224	-8.06856	-409.63934	104.74953	-2.96877	-1196.17969	-326.33289	-13.53693
121	1.000	999.50110	185.08975	1352.61304	-157.43724	-55.94250	1292.76123	-940.78564	-83.76796	1203.67224	380.97943	128.30487	76.72179	234.18813	-81.66452	-8.22343	-421.83447	103.51784	-4.67417	-1210.25073	-326.58481	-13.66142
122	1.008	1000.17383	183.73938	1351.78870	-156.85791	-54.49660	1291.34204	-940.20190	-81.79153	1201.66504	407.66837	123.04848	76.93265	220.58742	-81.98987	-8.33867	-435.30710	102.46874	-5.02942	-1224.29688	-326.79108	-13.86759
123	1.017	1000.42633	182.41031	1351.68982	-156.07224	-52.94930	1289.75940	-939.50720	-79.71136	1200.16235	434.37903	118.71721	76.98668	207.02397	-82.36159	-8.37460	-449.26120	101.73904	-4.95034	-1237.94385	-327.25461	-13.55615
124	1.025	1000.24219	181.08228	1352.33447	-155.13771	-51.31146	1288.01440	-938.74530	-77.64825	1199.23730	461.05975	115.52174	76.92484	193.43652	-82.74828	-8.37971	-463.17026	101.29472	-4.90321	-1250.92126	-328.10434	-12.39299
125	1.033	999.61316	179.72205	1353.71204	-154.10059	-49.59464	1286.12634	-937.96436	-75.73556	1198.92175	487.63428	113.57161	76.75688	179.82683	-83.05011	-8.43635	-476.90839	101.04378	-5.05972	-1262.90417	-329.29465	-10.44526
126	1.042	998.53601	178.29852	1355.78430	-152.99431	-47.80969	1284.13367	-937.20087	-74.08398	1199.19409	513.91882	112.92468	76.49628	166.21352	-83.24698	-8.57592	-490.50302	100.88795	-5.42739	-1273.74683	-330.52945	-8.06290
127	1.050	997.00983	176.79224	1358.49524	-151.83965	-45.96658	1282.07874	-936.46881	-72.74702	1199.98718	539.52783	113.62297	76.13640	152.60022	-83.39960	-8.75377	-503.98404	100.75551	-5.92242	-1283.75098	-331.37253	-5.60942
128	1.058	995.03943	175.19888	1361.78210	-150.65518	-44.08134	1279.99292	-935.76703	-71.72287	1201.22107	563.92151	115.67685	75.58700	138.99814	-83.55049	-8.90436	-517.37628	100.62849	-6.41604	-1293.16040	-331.71548	-3.09595
129	1.067	992.64514	173.52576	1365.58215	-149.46739	-42.17773	1277.89600	-935.08392	-70.96736	1202.82654	586.61511	119.02904	74.63393	125.43393	-83.69012	-9.01220	-530.71106	100.54252	-6.77613	-1301.87476	-331.82770	-0.25027
130	1.075	989.86426	171.78128	1369.82898	-148.30740	-40.28497	1275.80701	-934.39233	-70.39170	1204.74915	607.36493	123.55136	73.01162	111.92543	-83.79999	-9.10921	-544.02643	100.53951	-6.95530	-1309.96350	-331.97916	3.05460
131	1.083	986.74255	169.96872	1374.45288	-147.20168	-38.43749	1273.75635	-933.65729	-69.88057	1206.94556	626.21069	129.08287	70.55593	98.46329	-83.88869	-9.21820	-557.37433	100.59519	-7.04049	-1317.60999	-332.31512	6.80190
132	1.092	983.32538	168.08783	1379.38477	-146.16766	-36.66639	1271.79150	-932.84985	-69.32220	1209.37732	643.38672	135.45905	67.27343	85.01770	-83.99133	-9.33519	-570.79285	100.59982	-7.15548	-1324.16736	-332.82458	11.20282
133	1.100	979.65137	166.13803	1384.56287	-145.21259	-34.99004	1269.97339	-931.95007	-68.60970	1212.00061	659.17609	142.53148	63.29136	71.56076	-84.14230	-9.45752	-584.27844	100.47338	-7.34272	-1328.01733	-333.03885	16.65102
134	1.108	975.74890	164.12161	1389.93103	-144.33148	-33.41922	1268.36353	-930.95557	-67.64670	1214.76453	673.77515	150.21762	58.79525	58.08247	-84.33926	-9.59149	-597.80652	100.28231	-7.55086	-1327.83240	-331.92743	23.20523
135	1.117	971.64038	162.05389	1395.43433	-143.50670	-31.96415	1267.01111	-929.89990	-66.38451	1217.61670	687.20361	158.53802	53.98793	44.59033	-84.54895	-9.73440	-611.33093	100.12700	-7.70380	-1323.61804	-328.53976	30.26387
136	1.125	967.34955	159.96857	1401.02002	-142.71432	-30.62577	1265.94739	-928.84814	-64.83110	1220.50281	699.30701	167.57484	49.04215	31.09193	-84.76685	-9.86725	-624.79724	99.95564	-7.79313	-1316.22705	-322.69110	36.80383
137	1.133	962.90387	157.90213	1406.63965	-141.93800	-29.38284	1265.19055	-927.86218	-63.01571	1223.36340	709.85571	177.39253	44.10218	17.57181	-85.03133	-9.96566	-638.22095	99.65215	-7.87982	-1306.16895	-314.78937	42.01358
138	1.142	958.33545	155.87064	1412.24365	-141.17712	-28.19173	1264.75122	-926.97986	-60.98657	1226.14197	718.63086	188.00731	39.36868	3.99193	-85.36345	-10.02781	-651.69635	99.22760	-7.99993	-1293.24585	-305.39026	45.83861
139	1.150	953.69055	153.86160	1417.76941	-140.44119	-26.99228	1264.62927	-926.22650	-58.84786	1228.80066	725.36108	199.41133	35.09956	-9.68657	-85.74689	-10.08090	-665.29407	98.78346	-8.12670	-1277.11377	-295.15970	48.90386
140	1.158	949.04443	151.84634	1423.13147	-139.73889	-25.71482	1264.80188	-925.62323	-56.75169	1231.32642	729.54065	211.58583	31.36512	-23.47852	-86.15813	-10.13546	-679.01331	98.38234	-8.22289	-1257.73254	-284.77835	51.74963
141	1.167	944.49146	149.79953	1428.23474	-139.06879	-24.29127	1265.21875	-925.17377	-54.83638	1233.72644	730.38599	224.44002	27.73617	-37.35983	-86.56561	-10.16380	-692.81860	97.99706	-8.30131	-1235.23767	-274.58942	54.18194
142	1.175	940.11267	147.70499	1433.00574	-138.40996	-22.66302	1265.81750	-924.85315	-53.17395	1236.01733	727.15271	237.66939	23.30918	-51.29495	-86.92546	-10.14678	-706.67706	97.56166	-8.39713	-1209.67004	-264.53189	55.54987
143	1.183	935.96497	145.55173	1437.40564	-137.71848	-20.78654	1266.55042	-924.61536	-51.76423	1238.21741	719.69763	250.58263	17.33288	-65.27655	-87.21455	-10.10569	-720.58948	97.09460	-8.47786	-1180.96643	-254.43976	55.51276
144	1.192	932.09644	143.33893	1441.41528	-136.93849	-18.64637	1267.39624	-924.40814	-50.57449	1240.35034	708.87988	261.97992	10.17202	-79.29312	-87.44585	-10.08101	-734.58899	96.71525	-8.46008	-1149.13416	-244.24014	54.31147
145	1.200	928.55896	141.08099	1445.01868	-136.02289	-16.26298	1268.35010	-924.17828	-49.57892	1242.44727	696.32874	270.39648	3.53092	-93.25403	-87.63846	-10.10855	-748.69391	96.52894	-8.31950	-1114.37964	-233.90112	52.46004
146	1.208	925.41089	138.79370	1448.19751	-134.94917	-13.68352	1269.40820	-923.87061	-48.75070	1244.53845	683.46399	274.97662	-0.82094	-106.97778	-87.81114	-10.20541	-762.86359	96.52591	-8.12766	-1077.10242	-223.36073	50.41513
147	1.217	922.71753	136.48358	1450.93384	-133.72163	-10.96884	1270.56274	-923.43079	-48.03063	1246.63989	670.62299	276.26385	-2.53760	-120.25146	-88.01384	-10.36002	-777.01422	96.59438	-7.97428	-1037.82166	-212.60056	48.49433
148	1.225	920.54840	134.15839	1453.20825	-132.36737	-8.18484	1271.80457	-922.81799	-47.32941	1248.74524	657.33984	275.83063	-2.63970	-132.88989	-88.30945	-10.54843	-791.09106	96.63689	-7.89510	-997.12164	-201.83005	46.95093
149	1.233	918.97028	131.83588	1454.99658	-130.93549	-5.39381	1273.12451	-922.02917	-46.57443	1250.82861	643.34583	275.10809	-2.36441	-144.74442	-88.69812	-10.77320	-805.09906	96.61449	-7.88729	-955.63129	-191.58008	46.06319
150	1.242	918.03552	129.53394	1456.26941	-129.49606	-2.64887	1274.51294	-921.12177	-45.75681	1252.85046	628.95874	274.69598	-2.38197	-155.67841	-89.08630	-11.10055	-819.05670	96.48775	-7.93559	-913.96289	-182.42798	46.14708
151	1.250	917.77240	127.24951	1456.99646	-128.13232	0.00192	1275.95947	-920.20416	-44.92515	1254.76233	614.64563	274.52478	-2.76255	-165.60254	-89.35712	-11.66136	-832.95178	96.21447	-8.01182	-872.58179	-174.47760	47.44160
152	1.258	918.18152	124.94525	1457.15442	-126.92815	2.50849	1277.45129	-919.39618	-44.13211	1256.51050	600.60120	274.33960	-3.30076	-174.59781	-89.51480	-12.54622	-846.75287	95.82668	-8.07900	-831.70996	-167.24060	49.89111
153	1.267	919.23145	122.56039	1456.73364	-125.95744	4.82337	1278.97034	-918.79919	-43.39961	1258.04297	586.77087	274.01953	-3.79861	-182.94962	-89.86694	-13.46857	-860.45483	95.47726	-8.09394	-791.49609	-160.06612	53.01626
154	1.275	920.85413	120.04358	1455.74170	-125.27753	6.91376	1280.49133	-918.48938	-42.73204	1259.31592	573.05511	273.61926	-4.15893	-190.73224	-91.06400	-13.28922	-874.10815	95.32399	-8.02864	-752.38397	-152.48483	56.09143
155	1.283	922.95490	117.38083	1454.20361	-124.92558	8.76765	1281.97949	-918.51233	-42.13879	1260.29712	559.41718	273.26031	-4.38322	-196.91187	-93.68697	-10.12072	-887.78516	95.32824	-7.91734	-715.00696	-144.21945	58.41630
156	1.292	925.44006	114.59235	1452.15259	-124.91650	10.39320	1283.39160	-918.87628	-41.63795	1260.96838	545.87018	273.02063	-4.55611	-198.97128	-97.61356	-2.62244	-901.48743	95.31213	-7.83604	-679.65979	-135.31084	59.45483
157	1.300	928.24261	111.70477	1449.61328	-125.24315	11.81100	1284.68262	-919.56232	-41.24520	1261.32764	532.41736	272.89258	-4.78157	-194.12161	-101.84724	8.40607	-915.12207	95.19685	-7.82168	-646.36719	-126.44232	59.10546
158	1.308	931.33160	108.73273	1446.59106	-125.88323	13.04185	1285.81580	-920.53638	-40.95515	1261.37671	519.03595	272.81415	-5.08914	-181.21039	-104.96576	19.95349	-928.61133	94.97751	-7.88964	-615.19385	-118.66469	57.85111
159	1.317	934.70367	105.69141	1443.08203	-126.81358	14.09965	1286.76880	-921.74896	-40.73571	1261.10632	505.70868	272.72998	-5.41008	-161.26733	-105.78421	28.60475	-941.97754	94.58934	-8.08902	-585.73792	-112.42177	56.31686
160	1.325	938.36511	102.61688	1439.09827	-128.01837	14.99197	1287.53711	-923.14056	-40.54624	1260.49939	492.42474	272.62305	-5.64457	-136.34970	-103.80931	32.52386	-955.30798	94.04453	-8.40711	-556.73340	-107.30682	54.83154
161	1.333	942.31171	99.55530	1434.67871	-129.48332	15.72210	1288.13391	-924.65857	-40.36001	1259.54321	479.14709	272.48975	-5.74383	-108.24680	-99.24568	31.98974	-968.69116	93.54053	-8.68211	-527.00226	-102.95999	53.54658
162	1.342	946.51666	96.53604	1429.87939	-131.18773	16.29668	1288.58765	-926.26410	-40.17023	1258.23462	465.82324	272.31915	-5.74013	-78.11270	-92.70714	28.58810	-982.16943	93.23479	-8.76620	-496.64362	-99.58717	52.66368
163	1.350	950.92828	93.55859	1424.76367	-133.10532	16.73689	1288.93506	-927.92596	-39.98969	1256.57788	452.43524	272.10370	-5.72105	-46.74777	-84.97313	24.12851	-995.71582	93.06538	-8.71429	-466.82892	-97.49710	52.31897
164	1.358	955.47723	90.58981	1419.39734	-135.20689	17.07368	1289.21130	-929.61987	-39.85304	1254.58350	439.01889	271.83209	-5.77559	-14.90404	-76.81384	19.93236	-1009.26221	92.87772	-8.67662	-438.72577	-96.72157	52.33244
165	1.367	960.09082	87.57480	1413.84473	-137.45541	17.32853	1289.44275	-931.31848	-39.79011	1252.26685	425.62067	271.49286	-5.92987	16.65591	-68.80476	16.59472	-1022.73804	92.59483	-8.69474	-413.01855	-97.26160	52.20879
166	1.375	964.70483	84.46381	1408.16541	-139.79933	17.50707	1289.64795	-932.97687	-39.78776	1249.65186	412.23456	271.11407	-6.11957	47.34534	-61.17061	14.14455	-1036.10229	92.23793	-8.73092	-390.16815	-99.33830	51.34679
167	1.383	969.26514	81.23541	1402.41748	-142.17540	17.61127	1289.83911	-934.54065	-39.80305	1246.77332	398.80524	270.75684	-6.25575	77.01955	-53.68436	12.34979	-1049.38477	91.84927	-8.79832	-370.60596	-103.23405	49.26374
168	1.392	973.72168	77.89584	1396.65991	-144.51910	17.65568	1290.01758	-935.96240	-39.80048	1243.67505	385.29718	270.46161	-6.32172	105.99201	-45.82047	10.97079	-1062.70764	91.45720	-8.93331	-354.58099	-109.13632	45.82526
169	1.400	978.02716	74.45825	1390.95520	-146.77269	17.67086	1290.17920	-937.20142	-39.76328	1240.41003	371.72855	270.21472	-6.38085	134.68109	-37.19852	9.89997	-1076.20178	91.09496	-9.10057	-342.11554	-117.17981	41.29726
170	1.408	982.14056	70.92679	1385.36914	-148.88419	17.69587	1290.32471	-938.22449	-39.69450	1237.03259	358.13998	269.95947	-6.49650	163.27336	-27.88593	9.14345	-1089.86218	90.75913	-9.22980	-333.24615	-127.33412	36.05022
171	1.417	986.02667	67.30118	1379.97156	-150.79823	17.77357	1290.45825	-939.01373	-39.61896	1233.58508	344.54535	269.66357	-6.65880	191.76190	-18.32715	8.75512	-1103.59497	90.41093	-9.30083	-328.13580	-139.23354	30.24371
172	1.425	989.65186	63.58826	1374.83496	-152.45251	17.94759	1290.57874	-939.56500	-39.56854	1230.09290	330.91678	269.36578	-6.79574	220.16939	-9.08284	8.83557	-1117.37720	90.07786	-9.33410	-326.94263	-152.21523	23.80165
173	1.433	992.98108	59.80594	1370.03564	-153.78723	18.25173	1290.68066	-939.88013	-39.56335	1226.57336	317.22104	269.11572	-6.86286	248.60922	-0.60272	9.52124	-1131.21558	89.82577	-9.36688	-329.67511	-165.36037	16.61954
174	1.442	995.98096	55.98029	1365.65430	-154.75677	18.70133	1290.75916	-939.96527	-39.61647	1223.05029	303.46323	268.89551	-6.90754	277.18384	6.89478	10.89385	-1145.06104	89.60303	-9.44306	-335.98859	-177.44073	8.95779
175	1.450	998.62476	52.13824	1361.77002	-155.33424	19.30145	1290.80420	-939.83264	-39.75008	1219.57458	289.69977	268.64087	-7.02155	305.92419	13.45215	12.87992	-1158.86462	89.24258	-9.56918	-344.93738	-187.01044	1.80372
176	1.458	1000.89417	48.29895	1358.45056	-155.51157	20.05875	1290.79260	-939.49963	-39.99469	1216.24341	275.98743	268.30164	-7.23892	334.86481	19.29047	15.25620	-1172.62183	88.67982	-9.70453	-355.21667	-192.90308	-3.46323
177	1.467	1002.77460	44.46872	1355.74658	-155.29976	20.97781	1290.69177	-938.98199	-40.36542	1213.19604	262.30359	267.85010	-7.51305	364.14343	24.66006	17.78547	-1186.35889	88.07011	-9.79584	-366.05420	-195.04631	-6.18009
178	1.475	1004.24976	40.64063	1353.69055	-154.72791	22.04740	1290.47229	-938.28644	-40.84210	1210.58337	248.58185	267.29877	-7.78087	393.96164	29.70626	20.38725	-1200.09314	87.60600	-9.81411	-377.57458	-194.75549	-6.97108
179	1.483	1005.29797	36.79712	1352.29956	-153.83752	23.23794	1290.12183	-937.41602	-41.38832	1208.53845	234.82181	266.72510	-8.00177	424.41983	34.38637	23.19852	-1213.77820	87.31619	-9.77611	-389.98810	-193.80536	-6.98663
180	1.492	1005.88953	32.91608	1351.57983	-152.67598	24.51217	1289.64929	-936.39343	-41.99039	1207.15540	221.08781	266.21106	-8.15507	455.35983	38.52383	26.44954	-1227.31104	87.08820	-9.70608	-403.02924	-193.22028	-6.97598
181	1.500	1005.99231	28.97873	1351.52649	-151.29575	25.83549	1289.07483	-935.27722	-42.66594	1206.47461	207.43036	265.77942	-8.25225	486.29364	41.96100	30.24784	-1240.60645	86.80434	-9.53513	-416.36688	-193.11295	-7.17422
182	1.508	1005.58197	24.97385	1352.12292	-149.75505	27.17439	1288.41199	-934.14691	-43.42251	1206.47632	193.85001	265.41400	-8.33849	516.44641	44.62099	34.43776	-1253.62231	86.42619	-9.04269	-429.87189	-193.29369	-7.53356
183	1.517	1004.64856	20.89423	1353.34424	-148.11424	28.49134	1287.65991	-933.06720	-44.18663	1207.08594	180.31635	265.09540	-8.44844	544.92456	46.44868	38.60527	-1266.31140	85.92616	-7.94363	-443.44202	-193.68741	-7.88464
184	1.525	1003.19965	16.73236	1355.15942	-146.43188	29.75134	1286.81396	-932.07104	-44.77966	1208.18774	166.81535	264.80090	-8.56769	570.97845	47.34120	42.21779	-1278.56567	85.20804	-6.05269	-456.95569	-194.25954	-8.11871
185	1.533	1001.25885	12.48602	1357.52771	-144.76552	30.93633	1285.87744	-931.17926	-45.00523	1209.64832	153.36279	264.50012	-8.65643	594.25708	47.18090	44.85573	-1290.19055	84.32706	-3.30527	-470.32959	-194.87927	-8.27516
186	1.542	998.85913	8.16949	1360.39551	-143.17259	32.04755	1284.86182	-930.42090	-44.77649	1211.34583	139.97668	264.16467	-8.70287	614.92004	45.97726	46.39716	-1300.96082	83.67408	0.35825	-483.52258	-195.45674	-8.42786
187	1.550	996.03564	3.81219	1363.69629	-141.70850	33.09905	1283.78381	-929.82458	-44.15212	1213.19263	126.67911	263.76685	-8.73346	633.51245	43.92970	47.01059	-1310.71680	83.50343	4.92165	-496.51489	-196.01791	-8.58583
188	1.558	992.82117	-0.55829	1367.35376	-140.42299	34.11980	1282.66418	-929.40076	-43.27739	1215.14124	113.50731	263.27795	-8.77394	650.64343	41.30852	46.97691	-1319.33630	83.50414	10.14396	-509.28772	-196.60681	-8.72201
189	1.567	989.24438	-4.92737	1371.28821	-139.35370	35.15844	1281.52759	-929.13452	-42.31306	1217.17639	100.47743	262.68457	-8.82466	666.64233	38.28712	46.49707	-1326.55481	83.23112	15.68923	-521.88385	-197.25323	-8.82670
190	1.575	985.33276	-9.29333	1375.42432	-138.51671	36.27613	1280.40271	-928.98578	-41.39041	1219.30627	87.55396	262.01929	-8.88446	681.41339	34.89278	45.59207	-1331.80811	82.59973	21.34187	-534.45276	-197.93927	-8.93235
191	1.583	981.12042	-13.66620	1379.69653	-137.90358	37.52831	1279.31970	-928.89685	-40.58919	1221.55298	74.68570	261.35559	-8.97582	694.61694	31.11916	44.09660	-1334.30530	81.80307	27.06377	-547.12354	-198.60265	-9.06846
192	1.592	976.65002	-18.06812	1384.05090	-137.48892	38.94216	1278.30640	-928.81000	-39.93422	1223.93945	61.85416	260.74451	-9.11565	706.02850	27.03528	41.78706	-1333.32629	81.02157	32.89519	-559.90979	-199.21713	-9.20456
193	1.600	971.97168	-22.53253	1388.44385	-137.23943	40.50066	1277.38391	-928.68945	-39.41103	1226.47180	49.06451	260.18475	-9.27175	715.73535	22.73530	38.63231	-1328.47632	80.15551	38.70428	-572.78717	-199.78195	-9.30165
194	1.608	967.14648	-27.09863	1392.83850	-137.11932	42.14289	1276.56042	-928.53656	-38.99131	1229.12842	36.30637	259.65668	-9.38731	724.03284	18.21463	34.94504	-1319.76672	78.69742	44.00627	-585.73553	-200.29852	-9.36740
195	1.617	962.24487	-31.79980	1397.20032	-137.09662	43.78326	1275.82764	-928.38348	-38.64627	1231.85986	23.54440	259.15137	-9.44437	731.15955	13.28136	31.28333	-1307.51563	76.06528	48.18541	-598.70282	-200.77856	-9.43540
196	1.625	957.33276	-36.64532	1401.49438	-137.14769	45.34301	1275.17310	-928.26996	-38.34272	1234.59937	10.74014	258.67804	-9.47639	737.08899	7.57834	28.19106	-1292.13135	72.23883	51.02462	-611.64502	-201.19060	-9.54140
197	1.633	952.46320	-41.59900	1405.68530	-137.25165	46.76987	1274.59827	-928.22333	-38.04115	1237.27734	-2.12848	258.24780	-9.52071	741.48328	0.78568	25.90232	-1273.98462	67.89317	52.92426	-624.57520	-201.46208	-9.69803
198	1.642	947.68066	-46.57898	1409.73218	-137.38222	48.03761	1274.12183	-928.25299	-37.70313	1239.83484	-15.07422	257.84558	-9.57707	743.78790	-7.14519	24.13027	-1253.39136	63.90180	54.47011	-637.53638	-201.57855	-9.89552
199	1.650	943.03052	-51.49512	1413.58350	-137.50656	49.13702	1273.77148	-928.35175	-37.29473	1242.23486	-28.10953	257.43707	-9.62188	743.42444	-15.93855	22.05899	-1230.50671	60.88969	55.87056	-650.55573	-201.65761	-10.11315
200	1.658	938.55975	-56.29529	1417.18469	-137.58551	50.06518	1273.57520	-928.49548	-36.77867	1244.46582	-41.22748	256.99445	-9.64382	740.03351	-25.03497	18.62904	-1205.21521	59.11114	56.89416	-663.61230	-201.91977	-10.28472
201	1.667	934.30585	-60.97382	1420.48645	-137.57382	50.81913	1273.55725	-928.64648	-36.11001	1246.53479	-54.41000	256.50604	-9.64641	733.67932	-33.52734	13.33454	-1177.26062	58.52121	57.25206	-676.70813	-202.48981	-10.34691
202	1.675	930.28436	-65.54919	1423.44861	-137.42816	51.39924	1273.73352	-928.76190	-35.25169	1248.46240	-67.67227	255.97746	-9.64206	724.83917	-40.23361	7.13493	-1146.53992	58.89817	56.96247	-689.95959	-203.25220	-10.33438
203	1.683	926.49530	-70.04669	1426.04187	-137.12015	51.80790	1274.11182	-928.80170	-34.19297	1250.27979	-81.05960	255.41475	-9.66838	714.09070	-44.32819	2.00811	-1113.28137	59.96449	56.38799	-703.45435	-204.00598	-10.31875
204	1.692	922.94794	-74.49402	1428.24463	-136.64529	52.04238	1274.69910	-928.73083	-32.94169	1252.02039	-94.60245	254.82347	-9.77460	701.85168	-46.05119	-0.82788	-1077.97876	61.51991	56.00253	-717.10144	-204.63806	-10.31783
205	1.700	919.68390	-78.91541	1430.04761	-136.02710	52.09910	1275.50171	-928.52673	-31.51048	1253.70691	-108.27472	254.25502	-9.94957	688.53247	-46.49179	-1.72625	-1041.22974	63.45966	56.17319	-730.76202	-205.11937	-10.32785
206	1.708	916.78253	-83.32141	1431.46753	-135.31834	51.98783	1276.51636	-928.19763	-29.92897	1255.33984	-121.92877	253.81230	-10.04663	674.69757	-46.66481	-1.73897	-1003.66870	65.66199	57.11603	-744.41663	-205.46338	-10.36535
207	1.717	914.32953	-87.71106	1432.54126	-134.59155	51.73846	1277.72253	-927.79535	-28.25183	1256.89075	-135.19803	253.59889	-9.73971	660.82532	-47.01096	-1.65004	-965.98254	67.95906	58.93362	-758.12701	-205.72379	-10.44119
208	1.725	912.36700	-92.08044	1433.29639	-133.91760	51.39916	1279.08447	-927.40387	-26.53735	1258.31018	-147.43216	253.70488	-8.57450	647.07361	-47.56311	-1.77084	-928.89453	70.20392	61.59565	-771.90131	-206.03922	-10.51978
209	1.733	910.88025	-96.42065	1433.73828	-133.35037	51.03248	1280.55762	-927.11261	-24.83176	1259.54480	-157.76511	254.20204	-6.18603	633.38501	-48.23097	-2.11220	-893.03192	72.24147	64.85070	-785.69482	-206.58676	-10.54160
210	1.742	909.82214	-100.71008	1433.86243	-132.93024	50.71471	1282.09009	-926.99646	-23.17155	1260.55359	-165.41434	255.04204	-2.51799	619.67322	-48.94316	-2.54759	-858.74017	73.85056	68.20121	-799.52783	-207.38416	-10.50183
211	1.750	909.13348	-104.91595	1433.66711	-132.69403	50.53341	1283.62598	-927.10950	-21.57866	1261.31360	-170.10538	255.95799	2.27265	605.88501	-49.68166	-2.91464	-826.05701	74.85205	71.07436	-813.46497	-208.20290	-10.47896
212	1.758	908.75134	-109.00879	1433.15173	-132.67690	50.57194	1285.10999	-927.49469	-20.05299	1261.81995	-172.06332	256.73645	8.35190	592.00305	-50.44043	-3.11945	-794.84454	75.30074	73.10062	-827.48975	-208.73709	-10.57591
213	1.767	908.61621	-112.98285	1432.31506	-132.90875	50.88920	1286.48706	-928.19220	-18.58178	1262.07581	-171.20801	257.87305	16.68113	578.06177	-51.17395	-3.21450	-764.87109	75.55743	74.23998	-841.49152	-208.88658	-10.80673
214	1.775	908.68048	-116.86298	1431.15894	-133.41240	51.51070	1287.70276	-929.22888	-17.14999	1262.08154	-166.47296	260.74487	28.45438	564.14734	-51.81262	-3.35292	-735.82385	76.16675	74.67758	-855.33728	-208.95850	-10.99476
215	1.783	908.91284	-120.69257	1429.69141	-134.20030	52.43517	1288.70862	-930.59924	-15.73550	1261.83350	-156.39978	266.67566	43.62603	550.34033	-52.32822	-3.64277	-707.30652	77.62553	74.66183	-868.94586	-209.46977	-10.91288
216	1.792	909.29559	-124.51227	1427.92798	-135.27209	53.64695	1289.46912	-932.26489	-14.30748	1261.32532	-140.45294	275.68512	60.04535	536.65210	-52.76675	-4.04778	-678.87970	80.20701	74.41065	-882.37433	-210.53545	-10.62856
217	1.800	909.81726	-128.33514	1425.88940	-136.61821	55.12373	1289.96277	-934.16296	-12.83435	1260.54761	-119.58173	286.08380	74.01821	523.03308	-53.20660	-4.42859	-650.28015	83.96800	74.08517	-895.84448	-211.68109	-10.46379
218	1.808	910.46436	-132.13165	1423.59253	-138.22508	56.84029	1290.18896	-936.21503	-11.28918	1259.48401	-95.62381	295.24695	81.87807	509.43140	-53.69426	-4.67228	-621.63489	88.86167	73.79437	-909.60107	-212.46783	-10.56241
219	1.817	911.21539	-135.84918	1421.04822	-140.07729	58.77410	1290.17419	-938.34674	-9.65955	1258.10767	-70.19049	301.04688	81.85347	495.83200	-54.22716	-4.78079	-593.39514	94.77896	73.58458	-923.67981	-212.95825	-10.77743
220	1.825	912.04480	-139.44611	1418.27502	-142.15628	60.90879	1289.96399	-940.50397	-7.95729	1256.38147	-43.86951	302.83667	75.02931	482.24997	-54.78348	-4.84119	-566.12396	101.57383	73.41474	-937.82050	-213.45160	-10.93308
221	1.833	912.93103	-142.90411	1415.30505	-144.43912	63.23011	1289.60461	-942.64893	-6.20860	1254.27148	-16.40042	301.32727	64.52085	468.69662	-55.36523	-4.93332	-540.32739	109.11804	73.15174	-951.67352	-214.03809	-11.03708
222	1.842	913.86041	-146.22528	1412.17468	-146.89746	65.71603	1289.13599	-944.74799	-4.42448	1251.78967	12.40637	297.86261	53.71609	455.16187	-55.99774	-5.07970	-516.33081	117.32571	72.61433	-965.12543	-214.54352	-11.23166
223	1.850	914.82617	-149.42554	1408.91541	-149.49542	68.33546	1288.59265	-946.76855	-2.57352	1249.03210	41.98380	293.75641	44.95595	441.63141	-56.67252	-5.25215	-494.25977	126.23085	71.67979	-978.39301	-214.87762	-11.53633
224	1.858	915.82758	-152.52362	1405.54895	-152.18820	71.05851	1288.00208	-948.68439	-0.60009	1246.14124	71.12405	289.81873	39.06929	428.09357	-57.33325	-5.40155	-474.17737	136.01437	70.33861	-991.75574	-215.18356	-11.81270
225	1.867	916.86841	-155.53394	1402.08850	-154.92545	73.86356	1287.38635	-950.47748	1.52006	1243.21533	98.74472	286.14282	35.66722	414.52844	-57.92935	-5.50624	-456.23386	146.86974	68.57497	-1005.26013	-215.59055	-11.98526
226	1.875	917.95514	-158.46118	1398.54626	-157.65797	76.73804	1286.76477	-952.13770	3.76086	1240.27368	124.61133	282.29498	33.89458	400.92151	-58.44824	-5.59372	-440.69913	158.95256	66.19611	-1018.78131	-216.11777	-12.06048
227	1.883	919.09302	-161.29688	1394.93994	-160.34528	79.67620	1286.15076	-953.66388	6.07437	1237.29578	149.34241	277.79022	33.09111	387.27490	-58.91487	-5.70024	-427.94604	172.44507	62.80254	-1032.25488	-216.73691	-12.04377
228	1.892	920.28027	-164.02637	1391.29504	-162.95767	82.66785	1285.54639	-955.06219	8.41646	1234.26318	173.81216	272.51422	33.03650	373.60474	-59.36430	-5.83905	-418.44415	187.51318	57.92146	-1045.75195	-217.33897	-12.00243
229	1.900	921.50189	-166.63745	1387.64612	-165.46959	85.68972	1284.93860	-956.34039	10.75594	1231.16162	198.56190	266.83801	33.83930	359.94800	-59.78937	-6.01553	-412.66565	204.13029	51.18304	-1059.39075	-217.82133	-12.05952
230	1.908	922.72754	-169.12262	1384.04211	-167.85023	88.71072	1284.29919	-957.50000	13.08037	1227.97119	223.63057	261.36469	35.61965	346.34180	-60.14020	-6.22924	-410.86496	221.88982	42.44436	-1073.17969	-218.18811	-12.26888
231	1.917	923.91205	-171.47430	1380.55188	-170.06000	91.69855	1283.58850	-958.53113	15.40763	1224.66772	248.80391	256.49640	38.22093	332.75391	-60.41318	-6.43910	-412.89856	239.95871	31.97295	-1087.01038	-218.50003	-12.56015
232	1.925	924.99744	-173.68787	1377.26038	-172.05440	94.62054	1282.76709	-959.41528	17.79400	1221.23865	273.93146	252.18483	41.22333	319.06778	-60.70871	-6.56606	-418.17038	257.10782	20.74453	-1100.84839	-218.88910	-12.78057
233	1.933	925.91620	-175.77252	1374.25781	-173.78981	97.44842	1281.80591	-960.13159	20.32228	1217.69666	298.99673	248.06142	44.22195	305.22705	-61.09157	-6.59708	-425.66217	271.62643	10.44003	-1114.74841	-219.45749	-12.82324
234	1.942	926.60065	-177.75543	1371.63025	-175.22632	100.16244	1280.69043	-960.66760	23.06919	1214.10132	324.00259	243.78627	47.04882	291.33740	-61.44852	-6.63333	-434.32025	281.59677	2.68291	-1128.66711	-220.08188	-12.73270
235	1.950	926.99341	-179.66455	1369.45300	-176.32962	102.74958	1279.41577	-961.03015	26.06716	1210.57605	348.88858	239.28868	49.74105	277.52145	-61.63771	-6.76171	-443.82306	286.19531	-1.94339	-1142.46411	-220.55603	-12.63331
236	1.958	927.05133	-181.50836	1367.78320	-177.07568	105.20579	1277.97864	-961.24109	29.28487	1207.29590	373.56314	234.73726	52.35461	263.78928	-61.67177	-6.96707	-454.67419	286.87469	-3.93817	-1156.09741	-220.80356	-12.62368
237	1.967	926.74121	-183.28162	1366.65747	-177.46227	107.54287	1276.37280	-961.32172	32.64614	1204.44495	398.00708	230.38994	54.85918	250.10675	-61.65741	-7.18301	-467.18402	286.26031	-4.23051	-1169.67358	-220.85851	-12.71550
238	1.975	926.03424	-184.98041	1366.09521	-177.52858	109.77850	1274.59924	-961.28992	36.07450	1202.16467	422.34338	226.52534	57.19802	236.45070	-61.67584	-7.33949	-480.78162	285.69702	-3.89589	-1183.27075	-220.85677	-12.77496
239	1.983	924.91101	-186.59918	1366.10193	-177.36516	111.90504	1272.68958	-961.17053	39.52396	1200.51831	446.79575	223.39742	59.36839	222.79659	-61.76752	-7.40731	-494.57159	284.88281	-3.87520	-1196.79260	-221.00565	-12.62851
240	1.992	923.36780	-188.12512	1366.66943	-177.08615	113.88572	1270.71021	-961.00195	42.96986	1199.48511	471.56403	221.14403	61.41677	209.14465	-61.95386	-7.44468	-508.13531	283.59845	-4.40771	-1209.99805	-221.45319	-12.21188
241	2.000	921.41406	-189.54199	1367.77258	-176.78218	115.68841	1268.73108	-960.82886	46.37547	1198.98572	496.68591	219.77092	63.39647	195.52377	-62.21246	-7.54969	-521.58191	282.49225	-5.05769	-1222.59314	-222.27557	-11.49988
242	2.008	919.06982	-190.82916	1369.37268	-176.50302	117.30987	1266.79553	-960.68854	49.67127	1198.92358	521.92688	219.22276	65.31492	181.94698	-62.46884	-7.75484	-535.12256	282.38840	-5.29594	-1234.37769	-223.49928	-10.43790
243	2.017	916.36572	-191.96179	1371.42175	-176.26782	118.77262	1264.91895	-960.60059	52.76878	1199.20996	546.72913	219.42262	67.06703	168.41275	-62.67310	-8.00035	-548.80127	283.53699	-4.92419	-1245.42798	-225.01193	-9.01481
244	2.025	913.33679	-192.92816	1373.86584	-176.07248	120.11141	1263.10352	-960.56201	55.60050	1199.77368	570.25989	220.28914	68.38390	154.93674	-62.84969	-8.20298	-562.50537	285.32919	-4.21018	-1256.02991	-226.55463	-7.25069
245	2.033	910.01691	-193.74402	1376.64563	-175.89351	121.36248	1261.35413	-960.55103	58.15209	1200.57031	591.66089	221.78587	68.85193	141.53247	-63.03871	-8.31614	-576.10376	286.76752	-3.63867	-1266.33691	-227.86682	-5.14124
246	2.042	906.43988	-194.44159	1379.69604	-175.69844	122.56164	1259.68079	-960.54004	60.46714	1201.58691	610.45209	223.97707	68.06335	128.19087	-63.23332	-8.33984	-589.56287	287.37207	-3.45148	-1276.16748	-228.85605	-2.69495
247	2.050	902.64349	-195.05090	1382.94604	-175.45955	123.74000	1258.09302	-960.50507	62.63270	1202.83447	626.77362	227.01726	65.82239	114.91029	-63.39276	-8.32286	-602.94409	287.35693	-3.55912	-1284.98682	-229.66406	0.10004
248	2.058	898.66632	-195.59595	1386.32080	-175.15903	124.91463	1256.59717	-960.42834	64.75086	1204.33289	641.27490	231.02461	62.21840	101.68142	-63.50031	-8.34835	-616.33069	287.10193	-3.79068	-1292.07629	-230.54297	3.32019
249	2.067	894.54028	-196.09802	1389.74854	-174.78586	126.08913	1255.19897	-960.30090	66.90668	1206.10242	654.74597	235.95317	57.53512	88.44418	-63.60071	-8.47657	-629.76440	286.82361	-4.02792	-1297.33386	-231.58803	6.97253
250	2.075	890.28711	-196.57208	1393.16553	-174.33463	127.26833	1253.90320	-960.11853	69.15189	1208.15356	667.70087	241.64104	52.10332	75.13501	-63.76155	-8.69084	-643.23486	286.57269	-4.19553	-1301.90674	-232.46339	10.88728
251	2.083	885.92310	-197.02039	1396.51526	-173.80757	128.47083	1252.71216	-959.87891	71.50736	1210.47583	680.14703	247.97478	46.16737	61.73849	-64.00945	-8.90351	-656.72693	286.26947	-4.28741	-1307.12219	-232.44202	14.82178
252	2.092	881.46375	-197.43573	1399.74646	-173.21449	129.73038	1251.62878	-959.59198	73.97385	1213.03662	691.68048	254.97685	39.82479	48.26302	-64.32791	-9.02913	-670.24353	285.70953	-4.41764	-1312.70801	-230.95526	18.68981
253	2.100	876.92334	-197.81586	1402.81421	-172.56978	131.09430	1250.66003	-959.28650	76.54397	1215.78992	701.79492	262.78247	33.11610	34.71774	-64.68799	-9.06749	-683.77344	284.68939	-4.74831	-1316.68494	-228.05804	22.67207
254	2.108	872.31519	-198.17023	1405.68176	-171.88948	132.61530	1249.81262	-958.99628	79.20679	1218.68835	710.09375	271.57068	26.21131	21.12122	-65.06818	-9.10073	-697.31195	283.40540	-5.24200	-1316.89014	-224.21065	27.02906
255	2.117	867.65289	-198.51770	1408.32031	-171.19012	134.33456	1249.08630	-958.74084	81.93908	1221.69153	716.21368	281.41467	19.45671	7.50279	-65.47104	-9.19670	-710.90820	282.58392	-5.56486	-1312.19336	-219.77995	31.84754
256	2.125	862.95093	-198.88477	1410.71094	-170.48930	136.27567	1248.47131	-958.52100	84.69675	1224.76978	719.57251	292.00775	13.21042	-6.12218	-65.91132	-9.33303	-724.57983	282.66766	-5.47424	-1302.52283	-214.84479	36.99336
257	2.133	858.22748	-199.29993	1412.84497	-169.80600	138.45090	1247.95337	-958.32147	87.42553	1227.90295	719.27747	302.39954	7.73951	-19.76483	-66.37424	-9.42746	-738.25311	283.14160	-5.15642	-1288.31372	-209.27811	42.20401
258	2.142	853.51093	-199.78345	1414.72229	-169.15833	140.86612	1247.52283	-958.11560	90.08160	1231.07556	714.60938	311.03876	3.35222	-33.43791	-66.80255	-9.43196	-751.85522	283.18695	-4.95458	-1270.07385	-202.85982	47.16762
259	2.150	848.84448	-200.34430	1416.35010	-168.55899	143.51959	1247.18042	-957.87531	92.64239	1234.27625	705.80426	316.47284	0.45714	-47.13858	-67.13976	-9.38443	-765.35645	282.47937	-5.04137	-1248.22681	-195.33804	51.55506
260	2.158	844.28821	-200.99426	1417.73987	-168.01308	146.39590	1246.94153	-957.57788	95.10758	1237.49829	694.00531	318.46686	-0.80717	-60.85388	-67.38696	-9.37229	-778.78613	281.17554	-5.42097	-1223.14600	-186.49799	55.05843
261	2.167	839.91174	-201.76556	1418.90015	-167.52162	149.46289	1246.83496	-957.21039	97.49456	1240.73340	680.43518	318.27930	-0.95546	-74.54965	-67.61084	-9.44620	-792.27905	279.83923	-5.89434	-1195.27246	-176.33133	57.50654
262	2.175	835.78137	-202.70569	1419.83167	-167.08904	152.68188	1246.89709	-956.77740	99.82899	1243.95520	666.05383	317.53723	-0.85457	-88.13391	-67.89099	-9.55881	-805.95239	279.27350	-6.05894	-1165.22754	-165.29449	59.05601
263	2.183	831.95062	-203.85187	1420.52881	-166.73071	156.01590	1247.16516	-956.30847	102.13561	1247.11511	651.65448	317.07288	-1.05597	-101.42923	-68.26897	-9.60410	-819.74683	279.71173	-5.68600	-1133.74390	-154.34465	60.24872
264	2.192	828.45459	-205.20667	1420.98425	-166.47456	159.42331	1247.66992	-955.86316	104.42294	1250.15332	637.69617	316.88116	-1.58687	-114.19867	-68.74348	-9.52932	-833.50989	280.39075	-5.05957	-1101.26807	-144.28090	61.59365
265	2.200	825.30365	-206.73297	1421.19360	-166.35208	162.84897	1248.42773	-955.52277	106.67202	1253.01245	624.17511	316.70605	-2.23189	-126.22076	-69.27087	-9.38175	-847.15460	280.29718	-4.73647	-1067.68848	-134.98096	63.04396
266	2.208	822.48187	-208.36633	1421.15857	-166.38832	166.22769	1249.43640	-955.36377	108.84660	1255.64709	610.84448	316.43359	-2.80774	-137.33820	-69.75066	-9.25096	-860.67847	279.01453	-5.05048	-1032.83484	-125.83417	64.31087
267	2.217	819.95410	-210.03009	1420.88879	-166.60017	169.49197	1250.68018	-955.43671	110.90524	1258.02917	597.49786	316.11847	-3.23770	-147.45602	-70.06210	-9.20118	-874.11633	276.95300	-5.87006	-997.05566	-116.60144	65.50800
268	2.225	817.67499	-211.65564	1420.40173	-167.00018	172.57721	1252.13452	-955.76746	112.80314	1260.15234	584.07874	315.84503	-3.53878	-156.57739	-70.17467	-9.25570	-887.53467	275.02441	-6.74156	-961.01691	-107.32697	66.99238
269	2.233	815.59589	-213.20892	1419.73181	-167.60080	175.42865	1253.76758	-956.36121	114.49859	1262.03296	570.63306	315.64594	-3.77326	-164.92493	-70.26031	-9.38697	-901.01697	273.87952	-7.28049	-925.29633	-98.09846	68.97514
270	2.242	813.67603	-214.70410	1418.93750	-168.41330	178.01025	1255.53870	-957.19977	115.96101	1263.70435	557.20599	315.51263	-3.98274	-173.00430	-70.70078	-9.34957	-914.60815	273.56049	-7.39185	-890.32959	-89.15846	71.54025
271	2.250	811.89539	-216.18549	1418.08618	-169.44109	180.31052	1257.39929	-958.24994	117.17709	1265.20288	543.78595	315.40637	-4.17831	-181.27151	-71.91110	-8.31065	-928.27893	273.94998	-7.13149	-856.55194	-80.72147	74.55370
272	2.258	810.25879	-217.69287	1417.22278	-170.67517	182.34427	1259.30078	-959.48926	118.16926	1266.53735	530.33124	315.28186	-4.37433	-189.37033	-74.03693	-4.74494	-941.94763	275.01727	-6.57226	-824.50232	-72.64722	77.40122
273	2.267	808.78699	-219.24420	1416.35803	-172.09732	184.14456	1261.20056	-960.93060	119.00985	1267.65454	516.81982	315.12378	-4.59427	-195.68188	-76.69586	2.78579	-955.55798	276.43311	-5.91413	-794.65070	-64.58589	79.21943
274	2.275	807.50031	-220.84033	1415.48584	-173.68726	185.74103	1263.06360	-962.61145	119.78529	1268.45984	503.25629	314.94354	-4.83595	-197.92648	-78.97461	14.30352	-969.15466	277.53079	-5.47458	-766.96436	-56.43999	79.60241
275	2.283	806.40546	-222.47357	1414.60754	-175.42636	187.14084	1264.86865	-964.55548	120.53699	1268.89001	489.65582	314.76666	-5.04885	-194.42099	-79.78964	27.85406	-982.84119	277.88171	-5.39199	-740.72900	-48.41301	78.79141
276	2.292	805.49109	-224.13477	1413.74036	-177.29671	188.33569	1266.61438	-966.74902	121.25742	1268.95496	476.04181	314.61578	-5.17809	-184.88736	-78.37155	40.44415	-996.64795	277.56686	-5.50917	-715.01642	-40.75620	77.18489
277	2.300	804.72852	-225.81598	1412.90967	-179.28036	189.32935	1268.31458	-969.14539	121.93414	1268.71436	462.43469	314.48138	-5.22909	-170.27002	-74.52615	49.68496	-1010.48901	276.94867	-5.61285	-689.34216	-33.76129	75.05847
278	2.308	804.07654	-227.50836	1412.13940	-181.36116	190.14804	1269.98462	-971.68140	122.58237	1268.23096	448.83813	314.33331	-5.26423	-151.95343	-68.60226	54.80235	-1024.24084	276.35431	-5.66992	-663.73260	-27.76077	72.62514
279	2.317	803.49646	-229.19830	1411.44775	-183.52852	190.82791	1271.63257	-974.29681	123.25658	1267.53528	435.25107	314.14587	-5.33805	-131.11707	-61.24738	56.48914	-1037.83691	275.88364	-5.79585	-638.29590	-22.95734	70.04255
280	2.325	802.97229	-230.87109	1410.84314	-185.78024	191.39841	1273.25598	-976.94336	124.06016	1266.59607	421.67911	313.90967	-5.45593	-108.56107	-53.08405	56.08324	-1051.31555	275.55417	-5.99923	-613.12598	-19.35312	67.38873
281	2.333	802.51276	-232.52057	1410.32434	-188.11868	191.87418	1274.84424	-979.57318	125.11013	1265.34448	408.12280	313.65393	-5.59151	-84.84857	-44.51103	54.80466	-1064.77710	275.48053	-6.07633	-588.56189	-16.80020	64.66848
282	2.342	802.13165	-234.15527	1409.88342	-190.54140	192.26425	1276.38428	-982.13336	126.41840	1263.77966	394.57248	313.42462	-5.71701	-60.50467	-35.71454	53.41638	-1078.29053	275.62289	-5.90931	-565.22974	-15.06482	61.78697
283	2.350	801.83105	-235.78851	1409.51038	-193.03340	192.58691	1277.86169	-984.58167	127.83619	1261.99731	381.02716	313.21149	-5.82607	-36.08319	-26.79440	52.26984	-1091.84277	275.65405	-5.68443	-543.82495	-13.94144	58.53664
284	2.358	801.59991	-237.42206	1409.19653	-195.56355	192.86987	1279.25830	-986.89233	129.16177	1260.08936	367.50760	312.95605	-5.94064	-12.03882	-17.83795	51.49726	-1105.38672	275.40042	-5.62623	-524.81165	-13.36081	54.70570
285	2.367	801.41980	-239.04596	1408.93750	-198.08774	193.14032	1280.55249	-989.04706	130.26358	1258.10095	354.02792	312.65289	-6.07672	11.45786	-8.87689	51.12705	-1118.91919	275.08997	-5.72379	-508.28448	-13.33191	50.25011
286	2.375	801.27362	-240.65051	1408.73523	-200.55725	193.42020	1281.72766	-991.03876	131.12000	1256.05725	340.55789	312.37042	-6.22178	34.53644	0.15265	51.08780	-1132.44580	274.94836	-5.85052	-494.13928	-13.78067	45.33391
287	2.383	801.15411	-242.22791	1408.59753	-202.92853	193.72910	1282.77258	-992.88062	131.79190	1253.96777	327.04791	312.15405	-6.36440	57.43697	9.34231	51.21735	-1145.94019	274.84491	-5.95834	-482.25342	-14.51935	40.20931
288	2.392	801.05945	-243.76550	1408.53284	-205.17270	194.08554	1283.67603	-994.60028	132.35437	1251.82715	313.48712	311.96716	-6.51217	80.32162	18.69220	51.33813	-1159.42688	274.57306	-6.03458	-472.51550	-15.37143	35.09709
289	2.400	800.98199	-245.24292	1408.54883	-207.27582	194.50443	1284.42798	-996.22516	132.85376	1249.62219	299.90106	311.74689	-6.66600	103.24986	28.06779	51.33982	-1172.99121	274.23090	-6.02892	-464.84271	-16.23056	30.12307
290	2.408	800.90796	-246.63031	1408.65161	-209.22786	194.99329	1285.02612	-997.76697	133.31326	1247.34473	286.31494	311.48535	-6.80265	126.25953	37.24673	51.21885	-1186.63379	273.98856	-5.94785	-459.22125	-16.97406	25.25898
291	2.417	800.82874	-247.89661	1408.84680	-211.01639	195.55298	1285.47595	-999.22333	133.74060	1244.99658	272.74908	311.21759	-6.90643	149.42316	45.97086	51.06855	-1200.26160	273.76056	-5.88718	-455.73712	-17.42856	20.33073
292	2.425	800.74713	-249.02545	1409.13794	-212.63310	196.18054	1285.78601	-1000.59705	134.12234	1242.58191	259.21399	310.94385	-7.00400	172.82651	53.99758	51.01152	-1213.86060	273.41797	-5.90241	-454.52057	-17.47440	15.15154
293	2.433	800.67139	-250.02313	1409.52539	-214.08318	196.86230	1285.96155	-1001.89783	134.42996	1240.10352	245.69844	310.63043	-7.14016	196.50641	61.15642	51.12193	-1227.50867	273.00934	-5.96464	-455.64545	-17.11383	9.70003
294	2.442	800.60516	-250.90533	1410.00500	-215.38654	197.56403	1286.00354	-1003.12805	134.64526	1237.57056	232.18561	310.28217	-7.32713	220.44531	67.36845	51.40046	-1241.21411	272.63104	-6.03933	-459.14728	-16.45944	4.27541
295	2.450	800.54199	-251.67432	1410.56677	-216.57217	198.24500	1285.91101	-1004.28680	134.78076	1235.00867	218.67102	309.94965	-7.53453	244.64983	72.64760	51.78148	-1254.89307	272.30585	-6.11579	-465.07727	-15.71719	-0.47909
296	2.458	800.46649	-252.31317	1411.19360	-217.67239	198.88351	1285.68262	-1005.38397	134.87946	1232.46741	205.15044	309.65808	-7.71704	269.18530	77.06470	52.17728	-1268.47693	272.02249	-6.18121	-473.48999	-15.12222	-3.86887
297	2.467	800.35663	-252.80066	1411.86560	-218.71872	199.47437	1285.31738	-1006.42957	135.01065	1230.01526	191.60457	309.36829	-7.84358	294.11316	80.63348	52.56559	-1281.95313	271.81213	-6.21662	-484.33850	-14.84787	-5.64033
298	2.475	800.18646	-253.12201	1412.56519	-219.73846	200.00714	1284.81934	-1007.41608	135.25888	1227.72314	178.02028	309.02118	-7.91201	319.42062	83.24501	53.04246	-1295.35730	271.70148	-6.20307	-497.16803	-14.95322	-6.18832
299	2.483	799.92853	-253.27014	1413.28003	-220.74922	200.45880	1284.20300	-1008.32941	135.68710	1225.65002	164.41138	308.58807	-7.94665	344.96387	84.78256	53.77610	-1308.70483	271.59781	-6.08672	-511.02069	-15.35269	-6.21289
300	2.492	799.55560	-253.24792	1414.00378	-221.75504	200.80597	1283.49182	-1009.17041	136.30722	1223.83606	150.77884	308.06818	-7.98437	370.41913	85.28655	54.87320	-1321.86829	271.38019	-5.75011	-524.98804	-15.86392	-6.21709
301	2.500	799.04108	-253.07233	1414.73804	-222.74924	201.04089	1282.70837	-1009.95837	137.09570	1222.29700	137.09378	307.50641	-8.05233	395.28650	84.93554	56.27950	-1334.63953	271.10095	-5.05711	-538.73590	-16.35147	-6.36951
302	2.508	798.36090	-252.76898	1415.48987	-223.72284	201.17621	1281.86096	-1010.72150	138.03030	1221.02295	123.36588	306.99811	-8.14724	418.94128	83.86072	57.79895	-1346.95618	270.96353	-3.93507	-552.36768	-16.79837	-6.66012
303	2.517	797.50031	-252.35907	1416.26392	-224.67093	201.22998	1280.94434	-1011.49121	139.10052	1219.99194	109.66345	306.58807	-8.23629	440.71710	82.00661	59.16043	-1358.93665	271.12360	-2.43659	-566.02014	-17.25079	-7.01590
304	2.525	796.46411	-251.84686	1417.05688	-225.59293	201.21066	1279.95178	-1012.29779	140.29022	1219.18628	96.03560	306.21954	-8.29091	460.08655	79.21815	60.07353	-1370.68848	271.57819	-0.66731	-579.69263	-17.73602	-7.34200
305	2.533	795.28174	-251.21582	1417.86133	-226.48999	201.12268	1278.88184	-1013.16113	141.57813	1218.61255	82.46626	305.81622	-8.32472	476.90155	75.50400	60.28603	-1382.21399	272.20337	1.40202	-593.32965	-18.22809	-7.58582
306	2.542	793.99817	-250.44086	1418.67493	-227.36343	200.97772	1277.74377	-1014.08661	142.97440	1218.31860	68.90692	305.34528	-8.37905	491.46817	71.12975	59.67052	-1393.49255	272.80981	3.91794	-606.91272	-18.69916	-7.77620
307	2.550	792.65747	-249.50391	1419.50488	-228.21848	200.79523	1276.56006	-1015.07489	144.53140	1218.35498	55.32193	304.80487	-8.46979	504.34351	66.41367	58.29935	-1404.48938	273.18506	6.91069	-620.44171	-19.19000	-7.97146
308	2.558	791.29022	-248.39764	1420.36560	-229.06827	200.59882	1275.35938	-1016.12537	146.28308	1218.72241	41.71140	304.20532	-8.57537	516.02197	61.52090	56.39375	-1415.04089	273.23804	10.27011	-633.92371	-19.79395	-8.19575
309	2.567	789.91229	-247.12244	1421.27112	-229.92737	200.40863	1274.16528	-1017.22302	148.18463	1219.39514	28.11148	303.56335	-8.67724	526.75281	56.46427	54.17155	-1424.87988	273.16571	13.95392	-647.38885	-20.55597	-8.42327
310	2.575	788.53253	-245.68640	1422.22559	-230.79971	200.23413	1272.99255	-1018.33459	150.12653	1220.36084	14.56903	302.89429	-8.78203	536.57703	51.23764	51.75018	-1433.67627	273.32355	18.02370	-660.85925	-21.41663	-8.59366
311	2.583	787.15881	-244.10022	1423.21802	-231.67508	200.07224	1271.84937	-1019.42206	151.99033	1221.60864	1.10049	302.21332	-8.90052	545.47314	45.89280	49.16786	-1440.73792	273.88843	22.46114	-674.31927	-22.26758	-8.67877
312	2.592	785.79901	-242.36346	1424.22351	-232.53564	199.90656	1270.74097	-1020.45868	153.69519	1223.10400	-12.31522	301.54285	-9.02867	553.47327	40.51609	46.47358	-1444.72998	274.78851	27.04519	-687.74133	-23.01138	-8.73810
313	2.600	784.45856	-240.45984	1425.20679	-233.36664	199.71234	1269.67480	-1021.43414	155.21851	1224.78662	-25.70740	300.90735	-9.15031	560.70844	35.26716	43.78839	-1444.08167	275.83685	31.40046	-701.11206	-23.60870	-8.85308
314	2.608	783.13940	-238.37701	1426.13513	-234.15953	199.46991	1268.66809	-1022.35431	156.58707	1226.58374	-39.11368	300.31586	-9.25107	567.35376	30.43965	41.27379	-1437.96582	276.77286	35.28701	-714.43469	-24.10187	-9.03399
315	2.617	781.84125	-236.12897	1426.99182	-234.90520	199.16901	1267.74866	-1023.24310	157.85092	1228.42102	-52.59088	299.75757	-9.33225	573.46558	26.34273	39.04146	-1426.94763	277.32764	39.01496	-727.74823	-24.53769	-9.23533
316	2.625	780.56427	-233.74866	1427.77454	-235.59338	198.79892	1266.95020	-1024.14307	159.05130	1230.22534	-66.17960	299.23285	-9.41156	578.85382	23.11703	37.05612	-1412.55200	277.35016	43.41737	-741.12524	-24.91763	-9.40241
317	2.633	779.31549	-231.25916	1428.47913	-236.22295	198.34189	1266.30554	-1025.10974	160.19568	1231.93018	-79.86847	298.76898	-9.50743	583.14716	20.73508	35.10237	-1396.13818	276.82672	49.11798	-754.63074	-25.25937	-9.49092
318	2.642	778.11450	-228.66528	1429.09753	-236.80388	197.77078	1265.83984	-1026.20020	161.25595	1233.48022	-93.61679	298.38428	-9.61733	586.03003	19.15063	32.90230	-1378.18982	275.79541	55.70425	-768.32379	-25.63019	-9.49991
319	2.650	776.99072	-225.96411	1429.62463	-237.34856	197.04825	1265.56445	-1027.46106	162.18921	1234.83936	-107.39584	298.05438	-9.72205	587.45007	18.38741	30.31179	-1358.38647	274.33194	61.77914	-782.23621	-26.08701	-9.47620
320	2.658	775.97272	-223.15302	1430.05774	-237.86818	196.13391	1265.47156	-1028.90649	162.97995	1235.99524	-121.19067	297.72955	-9.81757	587.60889	18.48029	27.38117	-1336.05334	272.59821	66.02408	-796.28595	-26.61011	-9.47047
321	2.667	775.08417	-220.23016	1430.39429	-238.37531	194.99896	1265.54163	-1030.48682	163.68842	1236.94873	-134.98956	297.38300	-9.91826	586.76038	19.35789	24.19963	-1310.62207	270.80426	68.14818	-810.28271	-27.09900	-9.51125
322	2.675	774.35126	-217.19666	1430.62781	-238.88300	193.63501	1265.75562	-1032.07190	164.46207	1237.69421	-148.79688	297.03131	-10.02207	585.00922	20.80078	20.69306	-1281.94006	269.15717	68.87703	-824.06934	-27.42001	-9.60889
323	2.683	773.81213	-214.05560	1430.74878	-239.40228	192.05713	1266.10046	-1033.49646	165.47116	1238.22388	-162.63229	296.69495	-10.10421	582.21387	22.50734	16.60700	-1250.38184	267.82758	69.30808	-837.68188	-27.55612	-9.73851
324	2.692	773.51434	-210.81635	1430.74243	-239.94164	190.30396	1266.56433	-1034.65234	166.80688	1238.54895	-176.50998	296.34039	-10.16267	577.97333	24.16948	11.76945	-1216.68591	266.85617	70.25747	-851.36951	-27.73907	-9.82890
325	2.700	773.50189	-207.50024	1430.58533	-240.50308	188.42642	1267.12744	-1035.54614	168.43182	1238.69263	-190.43701	295.89276	-10.24032	571.67712	25.48907	6.51385	-1181.59656	266.12592	71.99110	-865.37598	-28.24200	-9.82753
326	2.708	773.80420	-204.13599	1430.24780	-241.07562	186.46649	1267.75964	-1036.26538	170.22964	1238.65930	-204.41034	295.33990	-10.37948	562.73322	26.22897	1.79694	-1145.58691	265.48087	74.38470	-879.68420	-29.04547	-9.76023
327	2.717	774.43481	-200.75201	1429.70276	-241.63251	184.44684	1268.43298	-1036.89404	172.09869	1238.42725	-218.40729	294.77521	-10.58516	551.06787	26.34882	-1.41609	-1108.84302	264.86746	77.19722	-893.99756	-29.85025	-9.69754
328	2.725	775.40131	-197.37433	1428.93225	-242.13358	182.37860	1269.14014	-1037.47070	173.98907	1237.97070	-232.40668	294.29840	-10.83501	537.44214	26.03233	-2.93031	-1071.52490	264.34909	80.19207	-907.95520	-30.36230	-9.70446
329	2.733	776.71875	-194.02606	1427.92310	-242.53418	180.26846	1269.90942	-1038.00500	175.86346	1237.29688	-246.38770	293.95587	-11.07332	522.98853	25.51291	-3.29010	-1034.03430	263.96606	83.13055	-921.48254	-30.56204	-9.81440
330	2.742	778.41510	-190.72699	1426.65930	-242.80353	178.12061	1270.80176	-1038.49719	177.65439	1236.46936	-260.23865	293.79071	-11.19915	508.46436	24.91997	-3.16033	-996.89136	263.63373	85.76669	-934.95642	-30.73056	-9.99933
331	2.750	780.52808	-187.49170	1425.11914	-242.94441	175.94391	1271.88660	-1038.95410	179.27545	1235.56897	-273.63544	293.89600	-11.08162	494.11319	24.28559	-2.97272	-960.34619	263.21802	87.85363	-948.81567	-31.14194	-10.15340
332	2.758	783.10150	-184.32001	1423.27466	-243.00041	173.75403	1273.20410	-1039.40173	180.66885	1234.62427	-286.02325	294.41052	-10.58158	479.94763	23.59975	-2.94247	-924.21155	262.65814	89.16331	-963.15210	-31.83398	-10.14377
333	2.767	786.17737	-181.18732	1421.09106	-243.04669	171.56839	1274.73743	-1039.87292	181.82919	1233.59900	-296.78943	295.41388	-9.63242	465.91980	22.83874	-3.13148	-888.07843	262.02881	89.59366	-977.83270	-32.69809	-9.94470
334	2.775	789.78009	-178.05426	1418.53467	-243.16635	169.41440	1276.41064	-1040.38611	182.79736	1232.43457	-305.51715	296.79266	-8.31291	451.96780	22.00600	-3.48146	-851.65601	261.57983	89.26917	-992.57416	-33.54102	-9.73604
335	2.783	793.90271	-174.87897	1415.58362	-243.42380	167.34314	1278.11560	-1040.94006	183.65063	1231.08582	-312.03949	298.31744	-6.65597	438.04224	21.16945	-3.86567	-814.93488	261.70868	88.48921	-1006.86145	-34.10312	-9.78084
336	2.792	798.50256	-171.61395	1412.23584	-243.85004	165.42447	1279.74536	-1041.52527	184.49011	1229.53601	-316.12848	300.00171	-4.15904	424.10803	20.43023	-4.15119	-778.11792	262.81732	87.58492	-1020.38379	-34.23062	-10.11791
337	2.800	803.50378	-168.19757	1408.51123	-244.44183	163.72882	1281.21252	-1042.13269	185.41879	1227.79846	-316.82104	302.44318	0.64137	410.13788	19.84512	-4.27275	-741.45898	265.19391	86.78860	-1033.53381	-34.10583	-10.46339
338	2.808	808.80725	-164.55933	1404.44592	-245.17067	162.31476	1282.45178	-1042.75671	186.52051	1225.90027	-311.75031	306.60669	9.56710	396.11615	19.39456	-4.29281	-705.20630	269.01031	86.15227	-1047.05493	-34.23602	-10.52284
339	2.817	814.31024	-160.64288	1400.08044	-246.00159	161.22784	1283.41736	-1043.38818	187.84830	1223.86047	-297.82385	312.87103	22.65394	382.05304	19.02827	-4.36506	-669.76343	274.33893	85.48813	-1061.20862	-34.90933	-10.31764
340	2.825	819.92883	-156.43585	1395.45239	-246.90845	160.50632	1284.07715	-1044.00684	189.42657	1221.68042	-273.73627	320.23340	36.66060	367.99615	18.70795	-4.60261	-635.90210	281.13403	84.31248	-1075.60645	-35.80417	-10.12310
341	2.833	825.61047	-151.97864	1390.59265	-247.87283	160.18549	1284.41101	-1044.58740	191.26593	1219.35266	-241.53302	326.71606	46.78344	354.01035	18.40621	-4.97160	-604.68420	289.33398	81.95401	-1089.83447	-36.47177	-10.15360
342	2.842	831.33435	-147.33606	1385.53113	-248.87718	160.29587	1284.42041	-1045.11377	193.37747	1216.87683	-204.91510	330.52924	50.05140	340.13138	18.10655	-5.32182	-577.00867	299.16321	77.88325	-1103.85168	-36.87885	-10.38647
343	2.850	837.10144	-142.55328	1380.30273	-249.90482	160.84961	1284.13037	-1045.58350	195.77014	1214.26563	-166.58243	330.81915	46.99187	326.34460	17.79984	-5.53382	-553.25061	311.31430	71.94472	-1117.81213	-37.28900	-10.64308
344	2.858	842.92084	-137.64172	1374.94165	-250.94171	161.82233	1283.57239	-1046.00049	198.43585	1211.54321	-127.67245	327.76147	40.70317	312.61246	17.46977	-5.62566	-533.44940	326.69409	64.23715	-1131.73193	-37.85135	-10.74560
345	2.867	848.79968	-132.60345	1369.46411	-251.97220	163.15210	1282.76843	-1046.36340	201.34372	1208.74219	-88.84241	322.39594	34.82119	298.90787	17.08691	-5.70822	-517.79877	345.88397	54.82762	-1145.33496	-38.38901	-10.61134
346	2.875	854.73883	-127.46802	1363.86340	-252.97156	164.77100	1281.73267	-1046.64941	204.45038	1205.88989	-50.97870	316.20825	31.90054	285.21207	16.61728	-5.86472	-506.82925	368.66608	43.72987	-1158.35693	-38.60559	-10.31926
347	2.883	860.73450	-122.31653	1358.13916	-253.90186	166.63870	1280.48755	-1046.80347	207.70755	1202.99365	-14.93488	310.31567	32.72825	271.51300	16.06129	-6.09465	-501.03308	393.67657	31.33047	-1171.01343	-38.54263	-10.10091
348	2.892	866.77991	-117.26050	1352.33374	-254.71594	168.74850	1279.07324	-1046.75330	211.06976	1200.03687	19.01224	304.83527	36.54161	257.82739	15.49026	-6.34668	-500.25708	418.14911	18.92517	-1183.92456	-38.70825	-10.13377
349	2.900	872.85693	-112.38220	1346.53186	-255.37012	171.11246	1277.54187	-1046.43665	214.50391	1196.97632	51.36502	299.10834	41.88473	244.18723	15.02274	-6.56454	-503.58014	438.24872	8.58765	-1197.57703	-39.47604	-10.36355
350	2.908	878.91992	-107.69904	1340.83582	-255.83438	173.72720	1275.94263	-1045.82251	217.99643	1193.73914	83.12680	292.46411	47.49289	230.59468	14.75559	-6.71910	-509.99420	450.71252	1.88574	-1211.96863	-40.56308	-10.60986
351	2.917	884.89124	-103.17944	1335.35071	-256.09113	176.52740	1274.31030	-1044.92627	221.56393	1190.25037	115.26865	284.80396	52.72318	217.02307	14.68852	-6.83998	-519.00964	455.12018	-1.33926	-1226.61694	-41.47400	-10.71435
352	2.925	890.67499	-98.77350	1330.17896	-256.12485	179.36536	1272.65881	-1043.80469	225.23068	1186.54480	148.33005	276.69000	57.50515	203.44775	14.70334	-6.97812	-530.27173	454.44104	-2.46084	-1240.91431	-42.06366	-10.57748
353	2.933	896.17889	-94.43408	1325.41309	-255.91281	182.02774	1270.98718	-1042.52197	228.96619	1182.87305	182.35602	268.92609	61.97818	189.85056	14.66252	-7.11672	-543.00604	452.84467	-2.65866	-1254.46973	-42.42456	-10.21051
354	2.942	901.32715	-90.12708	1321.12732	-255.43016	184.28177	1269.29956	-1041.12744	232.68942	1179.59827	217.02921	261.92706	66.08536	176.22603	14.54240	-7.20700	-556.33533	452.86188	-2.46844	-1266.87061	-42.74130	-9.58163
355	2.950	906.05774	-85.83929	1317.37817	-254.66884	185.94257	1267.62207	-1039.66418	236.33200	1176.96619	251.84134	255.44160	69.47195	162.60135	14.43646	-7.27095	-569.79791	454.43042	-2.18691	-1277.56689	-43.41394	-8.25858
356	2.958	910.31567	-81.57587	1314.21252	-253.64981	186.92099	1265.99280	-1038.17810	239.84515	1175.03857	286.30591	248.89915	71.78204	149.01588	14.42870	-7.35759	-583.30255	456.20142	-2.05734	-1286.50708	-44.92108	-5.48862
357	2.967	914.05212	-77.34821	1311.67200	-252.42114	187.21524	1264.43494	-1036.71777	243.18359	1173.75549	320.12476	241.98293	73.01725	135.48276	14.51303	-7.45250	-596.85291	457.26868	-2.14178	-1294.43457	-47.43256	-0.74655
358	2.975	917.23041	-73.16913	1309.79224	-251.04846	186.87061	1262.94653	-1035.33289	246.32278	1172.97974	353.21204	234.83406	73.54425	121.99400	14.64686	-7.52376	-610.40417	457.48871	-2.39936	-1302.20288	-50.70424	5.95809
359	2.983	919.83514	-69.05530	1308.59521	-249.59837	185.95044	1261.51538	-1034.06836	249.25009	1172.56543	385.64679	227.83574	73.78218	108.54812	14.81524	-7.60653	-623.84784	456.87854	-2.89535	-1310.05200	-54.29234	14.22719
360	2.992	921.87927	-65.02283	1308.07788	-248.12016	184.52475	1260.14038	-1032.95422	251.93750	1172.42896	417.60657	221.36824	73.96101	95.14960	15.00873	-7.76548	-637.09662	455.59338	-3.68062	-1317.55249	-57.74957	23.53154
361	3.000	923.40063	-61.08337	1308.21228	-246.63739	182.66818	1258.83984	-1031.98865	254.34421	1172.55493	449.24237	215.68474	74.10558	81.79066	15.18877	-8.00232	-650.22443	454.41595	-4.46087	-1323.93079	-60.67641	33.34948
362	3.008	924.44928	-57.23853	1308.95789	-245.15253	180.46609	1257.64075	-1031.12366	256.42731	1172.97131	480.53595	210.84560	74.11073	68.45056	15.30425	-8.26197	-663.44543	454.34735	-4.74085	-1328.32800	-62.69128	43.18654
363	3.017	925.07416	-53.46198	1310.26392	-243.66373	178.02145	1256.56433	-1030.26819	258.14081	1173.72913	511.25549	206.81651	73.83929	55.10944	15.31889	-8.50525	-676.86993	455.38843	-4.42673	-1329.89111	-63.39572	52.54559
364	3.025	925.32098	-49.68787	1312.06372	-242.18300	175.44858	1255.61975	-1029.31653	259.44440	1174.88318	541.01068	203.70650	73.19849	41.75757	15.20924	-8.72361	-690.37927	456.53571	-3.91730	-1327.79651	-62.39035	60.91378
365	3.033	925.23724	-45.82068	1314.27661	-240.73433	172.85748	1254.80615	-1028.18420	260.32687	1176.47998	569.33325	201.82634	72.10494	28.39281	14.95840	-8.90708	-703.79517	457.02350	-3.58930	-1321.33923	-59.38985	67.82619
366	3.042	924.87518	-41.77106	1316.81299	-239.33228	170.33841	1254.12122	-1026.83130	260.82108	1178.54846	595.77515	201.48634	70.39914	15.00418	14.58173	-9.04375	-717.08118	456.84021	-3.53035	-1310.14539	-54.42505	73.03856
367	3.050	924.29297	-37.53174	1319.58618	-237.96463	167.95020	1253.56421	-1025.26611	260.99762	1181.08704	620.00488	202.84554	67.86221	1.55937	14.13584	-9.13786	-730.35254	456.32416	-3.64402	-1294.37500	-47.95901	76.72392
368	3.058	923.55792	-33.23810	1322.52991	-236.58929	165.71497	1253.13379	-1023.52722	260.93976	1184.05737	641.84216	205.98277	64.35523	-11.97501	13.67563	-9.21030	-743.74359	455.76050	-3.79071	-1274.60620	-40.64948	79.43253
369	3.067	922.74219	-29.10370	1325.59741	-235.14024	163.62769	1252.83057	-1021.65515	260.70920	1187.39624	661.23840	210.98241	59.95510	-25.59416	13.23295	-9.28781	-757.30353	455.21155	-3.88483	-1251.40552	-32.87976	81.71251
370	3.075	921.90637	-25.27722	1328.73706	-233.54085	161.67813	1252.66248	-1019.67273	260.32059	1191.03845	678.23779	217.84236	54.92041	-39.25958	12.83005	-9.37915	-770.99109	454.63239	-3.89693	-1225.15796	-24.69733	83.82095
371	3.083	921.08990	-21.78845	1331.88025	-231.72360	159.86914	1252.64282	-1017.57837	259.72629	1194.93250	692.88458	226.34828	49.49158	-52.94690	12.46332	-9.45626	-784.72290	454.04944	-3.82080	-1196.35535	-16.22610	85.84109
372	3.092	920.31720	-18.59546	1334.94580	-229.64529	158.21725	1252.77979	-1015.35583	258.82251	1199.04297	705.07959	236.12093	43.74835	-66.66443	12.09293	-9.48349	-798.45728	453.52502	-3.68719	-1165.70776	-7.83255	87.85122
373	3.100	919.60913	-15.63513	1337.85095	-227.28809	156.74249	1253.06909	-1012.99487	257.53128	1203.33398	714.48767	246.78069	37.63393	-80.41992	11.68531	-9.47163	-812.25452	453.08630	-3.54612	-1133.86194	0.09460	89.91132
374	3.108	918.98486	-12.85059	1340.52246	-224.65271	155.45645	1253.49365	-1010.50378	255.92245	1207.73352	720.54016	258.01849	31.00882	-94.18512	11.24628	-9.46788	-826.18188	452.73944	-3.42810	-1101.17078	7.46078	92.01623
375	3.117	918.45801	-10.20886	1342.90564	-221.75455	154.35251	1254.02930	-1007.90381	254.21509	1212.13110	722.52460	269.44977	23.69126	-107.90921	10.80534	-9.48268	-840.16785	452.43451	-3.35500	-1067.78857	14.63812	94.05408
376	3.125	918.03589	-7.70422	1344.96350	-218.62051	153.40756	1254.64917	-1005.21783	252.61075	1216.45093	719.88135	280.27313	15.75358	-121.56982	10.39485	-9.47988	-854.06299	452.00616	-3.34188	-1033.98071	21.99811	95.84317
377	3.133	917.72272	-5.34839	1346.67236	-215.28519	152.59671	1255.32739	-1002.45856	251.16171	1220.70654	712.79553	289.07819	8.09195	-135.19769	10.04379	-9.45570	-867.81799	451.34888	-3.34125	-1000.21564	29.20752	97.25947
378	3.142	917.52533	-3.15955	1348.01770	-211.79022	151.89719	1256.04346	-999.61877	249.82327	1224.94751	702.50403	294.46625	2.28958	-148.82471	9.75209	-9.47226	-881.48730	450.64490	-3.25066	-966.85156	35.39990	98.23408
379	3.150	917.46106	-1.15442	1348.99280	-208.18594	151.27362	1256.78333	-996.68427	248.55698	1229.18506	690.51978	296.30231	-0.78889	-162.40564	9.44695	-9.60163	-895.14819	450.17023	-3.04788	-933.92383	40.02612	98.60047
380	3.158	917.56543	0.65533	1349.59277	-204.53305	150.67786	1257.54199	-993.66406	247.35339	1233.37598	677.59143	295.99060	-1.85001	-175.78046	8.99982	-9.86752	-908.89868	449.96960	-2.85442	-901.23352	43.47913	97.97156
381	3.167	917.89478	2.26129	1349.80518	-200.90598	150.06323	1258.32263	-990.60815	246.21408	1237.43591	663.89185	295.15881	-2.09514	-188.66971	8.33353	-10.23121	-922.76135	449.86774	-2.80090	-868.46582	46.85635	95.95025
382	3.175	918.52045	3.66107	1349.60547	-197.39450	149.38480	1259.13696	-987.60999	245.13943	1241.25330	649.76843	294.50214	-2.08760	-200.72632	7.51181	-10.64686	-936.59552	449.69995	-2.85609	-835.39758	50.70908	92.68639
383	3.183	919.51196	4.86340	1348.96362	-194.09583	148.59631	1260.00269	-984.80115	244.12143	1244.70288	635.70416	293.99103	-2.00394	-211.68015	6.69578	-11.18354	-950.27454	449.46136	-2.84763	-802.10248	54.34113	88.89384
384	3.192	920.91138	5.88269	1347.85791	-191.10027	147.65897	1260.93750	-982.32062	243.13513	1247.66479	621.91797	293.53198	-2.08189	-221.55707	5.96641	-12.05870	-963.83008	449.17432	-2.68724	-768.88586	56.71259	85.14572
385	3.200	922.71448	6.73236	1346.28333	-188.48096	146.54169	1261.95251	-980.27411	242.13715	1250.04834	608.36566	293.15039	-2.47104	-230.89542	5.10757	-13.35249	-977.33569	448.75403	-2.48202	-736.06378	57.35767	81.55148
386	3.208	924.87238	7.42328	1344.25391	-186.29564	145.21219	1263.04700	-978.71655	241.07346	1251.80347	594.93835	292.86035	-3.05296	-240.57190	3.51192	-14.40301	-990.82556	448.18567	-2.35996	-703.85358	56.35385	78.10855
387	3.217	927.31384	7.96600	1341.80334	-184.59497	143.63986	1264.20300	-977.65698	239.89642	1252.91675	581.56299	292.62122	-3.57671	-250.85370	0.37625	-13.40427	-1004.35071	447.66510	-2.31871	-672.46741	54.09268	75.04900
388	3.225	929.97278	8.37491	1338.98145	-183.42168	141.80682	1265.38257	-977.07581	238.58185	1253.39502	568.23029	292.41345	-3.91682	-260.31625	-4.80090	-8.04148	-1017.92126	447.33417	-2.32431	-642.13751	51.07001	72.70710
389	3.233	932.80444	8.66589	1335.84009	-182.79860	139.70660	1266.53345	-976.94128	237.13318	1253.24927	554.97101	292.24469	-4.16744	-265.98499	-11.69270	2.78656	-1031.42456	447.06348	-2.40388	-613.04944	47.55191	71.10330
390	3.242	935.78772	8.85181	1332.42212	-182.71677	137.33594	1267.59790	-977.21124	235.56931	1252.49207	541.78882	292.09753	-4.47534	-264.97101	-19.04251	17.61265	-1044.77173	446.72833	-2.54538	-585.44580	43.43387	69.84424
391	3.250	938.91455	8.94836	1328.75928	-183.13068	134.69189	1268.52637	-977.83173	233.90543	1251.14612	528.64453	291.96014	-4.84459	-256.13193	-25.17416	32.89320	-1058.01465	446.42645	-2.66839	-559.69189	38.47800	68.39518
392	3.258	942.17188	8.97476	1324.88538	-183.96445	131.78189	1269.28943	-978.73706	232.14053	1249.25244	515.49969	291.87817	-5.14909	-240.24963	-28.77167	44.96856	-1071.23999	446.26849	-2.75898	-536.10645	32.55954	66.34285
393	3.267	945.52686	8.94519	1320.85132	-185.12727	128.63727	1269.88013	-979.84509	230.26297	1246.87256	502.34448	291.90027	-5.29033	-218.98840	-29.42606	51.86144	-1084.48608	446.20490	-2.88992	-514.78436	25.60001	63.52944
394	3.275	948.92401	8.86774	1316.73181	-186.52829	125.31384	1270.30725	-981.05646	228.26389	1244.07629	489.19510	292.00391	-5.30394	-193.93610	-27.64461	53.75547	-1097.77820	446.16382	-3.08535	-495.63708	17.46518	60.04683
395	3.283	952.29297	8.74921	1312.62061	-188.08533	121.88079	1270.59058	-982.25940	226.15646	1240.90857	476.07901	292.11005	-5.31875	-166.26035	-24.34897	52.18288	-1111.14355	446.18420	-3.28126	-478.58752	8.09000	56.04791
396	3.292	955.56378	8.59637	1308.62048	-189.73184	118.40562	1270.75696	-983.34485	223.97650	1237.37842	463.00684	292.14233	-5.43787	-136.73965	-20.30064	48.87006	-1124.55762	446.25714	-3.43942	-463.62158	-2.39871	51.57357
397	3.300	958.68524	8.41168	1304.82959	-191.41782	114.93905	1270.83618	-984.25287	221.72858	1233.52258	449.93988	292.07471	-5.66201	-105.97867	-15.88087	45.07162	-1137.94250	446.25812	-3.57668	-450.72394	-13.65619	46.58056
398	3.308	961.63379	8.18707	1301.32629	-193.09941	111.51397	1270.86133	-984.99921	219.34454	1229.45447	436.80762	291.93707	-5.89847	-74.64020	-11.21016	41.45677	-1151.25317	446.17645	-3.67529	-439.92822	-25.05252	40.99487
399	3.317	964.40796	7.90479	1298.16357	-194.72917	108.15107	1270.86401	-985.62012	216.73334	1225.31311	423.56821	291.76691	-6.04134	-43.43372	-6.35574	38.29292	-1164.52380	446.15503	-3.69224	-431.32776	-35.73563	34.70781
400	3.325	967.01563	7.54510	1295.37805	-196.25414	104.86396	1270.86438	-986.11108	213.84827	1221.19299	410.22577	291.57043	-6.06821	-12.83018	-1.40657	35.69833	-1177.82800	446.30981	-3.61093	-424.96423	-44.95364	27.62877
401	3.333	969.46460	7.09778	1293.00037	-197.61497	101.68061	1270.86963	-986.43524	210.69513	1217.13489	396.80841	291.33698	-6.06036	17.17612	3.59898	33.76654	-1191.19958	446.59149	-3.46154	-420.83374	-52.28497	19.77887
402	3.342	971.75916	6.57220	1291.06091	-198.75037	98.65961	1270.88306	-986.56348	207.31192	1213.14648	383.35809	291.07172	-6.12192	46.92242	8.68089	32.53149	-1204.59314	446.67767	-3.38300	-419.04199	-57.63646	11.51187
403	3.350	973.89868	5.99512	1289.58972	-199.61227	95.86741	1270.91113	-986.49628	203.75217	1209.22852	369.91931	290.80090	-6.28094	76.66113	13.76971	31.91002	-1217.95544	446.22986	-3.52140	-419.91870	-61.26227	3.80937
404	3.358	975.87512	5.39679	1288.61646	-200.17955	93.34376	1270.95923	-986.26166	200.07239	1205.40527	356.51401	290.52618	-6.47544	106.34601	18.58755	31.74660	-1231.32129	445.38696	-3.78930	-424.05206	-63.72017	-1.96204
405	3.367	977.66998	4.80475	1288.17358	-200.46086	91.09258	1271.02283	-985.90717	196.32983	1201.75049	343.12143	290.19458	-6.64022	135.78577	22.72724	31.93461	-1244.75525	444.65814	-3.89921	-432.06287	-65.57137	-5.00541
406	3.375	979.25000	4.24030	1288.30078	-200.49164	89.09103	1271.08533	-985.48694	192.59076	1198.38379	329.69617	289.76331	-6.77154	164.86325	25.84013	32.47516	-1258.15649	444.32062	-3.64730	-443.72314	-67.00856	-5.81916
407	3.383	980.57001	3.70911	1289.04553	-200.32535	87.29285	1271.12012	-985.04291	188.93951	1195.43970	316.22137	289.26160	-6.89098	193.57570	27.74285	33.38877	-1271.16602	444.18402	-3.05977	-457.37445	-67.81360	-5.77071
408	3.392	981.58862	3.18945	1290.45581	-200.02048	85.62991	1271.09680	-984.59668	185.47052	1193.03198	302.71744	288.74957	-7.00215	221.95535	28.41669	34.58129	-1283.36902	444.07330	-2.20515	-471.13110	-67.89426	-5.88130
409	3.400	982.27899	2.64441	1292.57312	-199.62947	84.02972	1270.99133	-984.15582	182.26837	1191.23364	289.20874	288.26270	-7.10565	250.03946	27.94061	35.83250	-1294.59558	444.35834	-0.97276	-484.38098	-67.69347	-6.26664
410	3.408	982.62292	2.05847	1295.42786	-199.18973	82.44134	1270.79211	-983.72241	179.39792	1190.06958	275.72507	287.79974	-7.22363	277.94260	26.35263	36.90012	-1304.96313	445.56378	0.74265	-497.47028	-67.74413	-6.69621
411	3.417	982.60510	1.44739	1299.03235	-198.71564	80.83839	1270.49695	-983.29663	176.90875	1189.51880	262.30292	287.32465	-7.38728	305.90042	23.52545	37.63064	-1314.72656	447.60883	2.80553	-510.69751	-68.17461	-7.08415
412	3.425	982.21783	0.83380	1303.37024	-198.20004	79.20432	1270.10938	-982.87799	174.83542	1189.52905	248.96082	286.79498	-7.59912	334.15894	19.19263	38.03960	-1324.17078	449.85913	5.05470	-524.07880	-68.81264	-7.41127
413	3.433	981.46460	0.23218	1308.39783	-197.62753	77.53030	1269.64050	-982.46716	173.18130	1190.03821	235.69559	286.21167	-7.82386	362.77951	13.12025	38.31213	-1333.52112	451.70599	7.53787	-537.52539	-69.45027	-7.66181
414	3.442	980.35724	-0.34845	1314.05261	-196.98970	75.82305	1269.11255	-982.06238	171.89645	1190.99426	222.48833	285.62628	-8.02169	391.54352	5.27789	38.69093	-1342.87378	452.77490	10.36674	-550.97150	-70.01625	-7.85675
415	3.450	978.91132	-0.89960	1320.26001	-196.29674	74.10026	1268.55542	-981.65649	170.87231	1192.37134	209.30862	285.08020	-8.17246	420.03351	-4.10251	39.32512	-1352.18884	452.82629	13.56662	-564.39252	-70.58966	-8.02724
416	3.458	977.14325	-1.41290	1326.93689	-195.58264	72.38152	1267.99890	-981.23853	169.96136	1194.17444	196.13110	284.55884	-8.27062	447.74609	-14.56738	40.15598	-1361.31628	451.85400	17.17505	-577.72791	-71.26408	-8.21068
417	3.467	975.07074	-1.88086	1333.99719	-194.89784	70.69024	1267.46729	-980.78802	169.01804	1196.42542	182.93983	284.02655	-8.32027	474.10339	-25.58678	40.91622	-1369.98340	450.20288	21.36213	-590.88867	-72.04997	-8.44330
418	3.475	972.71539	-2.29578	1341.35474	-194.28877	69.05428	1266.97998	-980.27557	167.94067	1199.14124	169.71606	283.46497	-8.34058	498.49811	-36.78070	41.28240	-1377.71667	448.27826	26.33686	-603.88116	-72.83537	-8.73755
419	3.483	970.10352	-2.65076	1348.92468	-193.77783	67.49325	1266.55420	-979.68726	166.67615	1202.31470	156.44229	282.85736	-8.36811	520.50452	-48.01422	41.05160	-1383.76392	446.10406	32.06010	-616.80707	-73.42482	-9.08693
420	3.492	967.26324	-2.94012	1356.62256	-193.35835	66.00872	1266.20886	-979.03845	165.20120	1205.90295	143.11203	282.19800	-8.43255	540.12427	-59.23544	40.20316	-1387.13733	443.29810	38.08100	-629.80066	-73.78323	-9.42313
421	3.500	964.22089	-3.15967	1364.36096	-193.00308	64.58639	1265.96643	-978.35681	163.51633	1209.82788	129.71675	281.53101	-8.51052	557.81226	-70.28940	38.86748	-1386.91785	439.42596	43.64790	-643.04242	-74.18474	-9.59613
422	3.508	960.99957	-3.31024	1372.05017	-192.67764	63.18687	1265.84888	-977.66486	161.64816	1213.99402	116.24239	280.93024	-8.53185	574.17139	-80.94873	37.23658	-1382.76062	434.21442	47.93084	-656.61072	-74.86392	-9.55536
423	3.517	957.61987	-3.40491	1379.60938	-192.35811	61.73408	1265.87134	-976.98108	159.64276	1218.30554	102.70990	280.44574	-8.46819	589.52679	-91.04530	35.40736	-1375.09570	427.50452	50.41213	-670.33661	-75.70468	-9.44926
424	3.525	954.10358	-3.46545	1386.97729	-192.04503	60.13670	1266.04321	-976.33081	157.55438	1222.67468	89.19162	280.07819	-8.39096	603.73181	-100.50137	33.25752	-1364.71228	419.28033	51.32960	-684.02509	-76.49338	-9.39389
425	3.533	950.47858	-3.51074	1394.10974	-191.75963	58.32252	1266.37036	-975.74933	155.43747	1227.02173	75.74478	279.79279	-8.39793	616.39050	-109.27385	30.53686	-1352.27258	409.85773	51.65340	-697.61047	-77.05899	-9.38316
426	3.542	946.78003	-3.55487	1400.96875	-191.52866	56.24000	1266.85327	-975.27246	153.34915	1231.27454	62.34778	279.55560	-8.49954	627.29248	-117.32112	27.16642	-1338.23730	399.87476	52.46531	-710.99963	-77.03023	-9.52063
427	3.550	943.04755	-3.62042	1407.51782	-191.37465	53.84574	1267.48340	-974.93005	151.35330	1235.37122	48.92862	279.34283	-8.61839	636.54260	-124.65926	23.49768	-1322.88245	389.92932	54.19913	-724.17682	-76.21924	-9.93692
428	3.558	939.31946	-3.73602	1413.72388	-191.31247	51.10915	1268.24402	-974.74310	149.51175	1239.26404	35.43741	279.12415	-8.68764	644.23657	-131.43265	20.28535	-1306.13171	380.23755	56.46393	-737.43042	-75.38127	-10.38969
429	3.567	935.62817	-3.91693	1419.55884	-191.34447	48.02215	1269.11853	-974.71613	147.86716	1242.92041	21.87097	278.87384	-8.70951	650.18726	-137.82892	18.27720	-1287.50049	370.66235	58.64526	-751.00317	-75.50316	-10.47344
430	3.575	932.00464	-4.15485	1425.00000	-191.45485	44.60477	1270.09705	-974.83069	146.43073	1246.31641	8.23889	278.59955	-8.72705	653.95337	-143.89795	17.61830	-1266.34009	361.02765	60.50697	-764.72253	-76.44942	-10.20629
431	3.583	928.48328	-4.42548	1430.02747	-191.61040	40.90916	1271.17542	-975.04968	145.18011	1249.43372	-5.45563	278.31958	-8.77582	654.95032	-149.49033	17.50626	-1242.17627	351.31299	62.17796	-778.38867	-77.48816	-9.84583
432	3.592	925.10095	-4.70215	1434.61768	-191.76865	37.00495	1272.34998	-975.32489	144.07156	1252.26672	-19.20511	278.02783	-8.84924	652.65045	-154.35013	16.43252	-1214.93237	341.54700	63.84209	-792.15637	-78.59676	-9.34601
433	3.600	921.89624	-4.96350	1438.73804	-191.88531	32.95351	1273.61304	-975.60266	143.05466	1254.82813	-32.99371	277.71338	-8.90161	646.94196	-158.27347	13.11849	-1184.96399	331.68314	65.61290	-806.17731	-80.06332	-8.60130
434	3.608	918.91162	-5.20068	1442.35571	-191.91747	28.79877	1274.94812	-975.82965	142.07761	1257.13831	-46.79178	277.37299	-8.90533	638.35828	-161.18900	7.74159	-1152.88733	321.60901	67.53749	-820.24457	-81.38641	-7.98762
435	3.617	916.19250	-5.42432	1445.45996	-191.82701	24.57351	1276.33203	-975.95496	141.09201	1259.21924	-60.56430	277.00391	-8.88106	627.78796	-163.13049	2.14573	-1119.29382	311.15137	69.53317	-834.06256	-81.73294	-8.02037
436	3.625	913.78656	-5.66174	1448.07849	-191.58635	20.30434	1277.74609	-975.93372	140.06454	1261.09338	-74.30939	276.61505	-8.86662	615.85150	-164.28821	-1.71540	-1084.58008	300.13812	71.43353	-847.60834	-81.07559	-8.69157
437	3.633	911.74182	-5.94385	1450.25854	-191.18571	16.01290	1279.18579	-975.74072	138.98087	1262.77783	-88.05975	276.22113	-8.88915	602.80872	-165.02725	-3.39309	-1049.00476	288.64200	73.25816	-861.12305	-80.19035	-9.51606
438	3.642	910.09961	-6.29065	1452.02234	-190.64178	11.71329	1280.65320	-975.38800	137.82986	1264.28052	-101.82129	275.82422	-8.95469	589.02081	-165.65717	-3.72937	-1012.80725	277.13269	75.35011	-874.83667	-79.86504	-9.99617
439	3.650	908.89355	-6.70386	1453.35205	-190.00258	7.40923	1282.14490	-974.92548	136.58273	1265.60278	-115.51776	275.43933	-9.02308	575.01404	-166.25696	-3.67576	-976.25073	266.12878	78.05602	-888.71191	-80.25221	-10.03160
440	3.658	908.15411	-7.17676	1454.21387	-189.34134	3.10154	1283.65393	-974.42645	135.19907	1266.73621	-128.97842	275.11859	-8.97634	561.13501	-166.79520	-3.70857	-939.67651	255.62914	81.24739	-902.55341	-80.99077	-9.90185
441	3.667	907.90173	-7.70050	1454.58240	-188.74261	-1.19652	1285.17761	-973.97510	133.65909	1267.65625	-141.96310	274.89282	-8.63295	547.44202	-167.29510	-3.90903	-903.54565	245.19003	84.34859	-916.25708	-81.70563	-9.87772
442	3.675	908.12994	-8.25854	1454.44824	-188.28650	-5.45110	1286.71301	-973.65765	131.97531	1268.32166	-154.22318	274.72296	-7.80924	533.85107	-167.83594	-4.20626	-868.31915	234.57019	86.85687	-929.81592	-82.05325	-10.07693
443	3.683	908.79919	-8.82465	1453.81311	-188.03520	-9.60803	1288.24902	-973.55182	130.17389	1268.68115	-165.54922	274.56165	-6.35050	520.27917	-168.45862	-4.52482	-834.26636	223.93567	88.63180	-943.31763	-81.98349	-10.42538
444	3.692	909.84918	-9.36847	1452.68311	-188.03059	-13.59867	1289.76575	-973.71857	128.28278	1268.68945	-175.71774	274.39709	-4.11648	506.69861	-169.14154	-4.80903	-801.39929	213.57310	89.72038	-956.93079	-82.10944	-10.61412
445	3.700	911.21954	-9.85883	1451.06299	-188.30048	-17.35604	1291.23633	-974.20166	126.33187	1268.32507	-184.38141	274.15967	-1.01443	493.12509	-169.87634	-5.02405	-769.56348	203.69791	90.11919	-970.66919	-82.95177	-10.48522
446	3.708	912.86224	-10.26862	1448.95435	-188.86148	-20.83042	1292.62903	-975.03375	124.34962	1267.59717	-191.12634	273.60956	2.89383	479.59595	-170.68167	-5.17978	-738.55573	194.42035	89.76704	-984.32019	-84.20866	-10.26801
447	3.717	914.74438	-10.58240	1446.35571	-189.71950	-23.99326	1293.90759	-976.24365	122.36303	1266.54187	-195.75159	272.42676	7.40365	466.13022	-171.53146	-5.31904	-708.16809	185.82953	88.68378	-997.68286	-85.44377	-10.10122
448	3.725	916.84314	-10.80322	1443.26526	-190.87234	-26.83753	1295.03516	-977.85834	120.39817	1265.21436	-198.36877	270.51154	12.52654	452.68707	-172.35507	-5.46840	-678.22473	178.11479	87.03246	-1010.77417	-86.67572	-9.81886
449	3.733	919.13702	-10.95898	1439.68738	-192.31129	-29.38052	1295.98022	-979.88727	118.47758	1263.66614	-198.95135	268.15698	18.88961	439.20462	-173.09720	-5.63567	-648.63904	171.53693	85.06850	-1023.91882	-87.78253	-9.50005
450	3.742	921.59735	-11.09637	1435.63562	-194.02225	-31.66125	1296.72351	-982.28259	116.63233	1261.91479	-196.73523	265.81519	27.39201	425.67957	-173.73752	-5.83833	-619.42090	166.29703	83.03747	-1037.56909	-88.30931	-9.60396
451	3.750	924.18811	-11.25873	1431.13367	-195.98526	-33.72955	1297.25879	-984.91022	114.92074	1259.92285	-190.34442	263.73309	38.14453	412.15466	-174.29529	-6.08361	-590.67578	162.43170	81.06418	-1051.81982	-88.31100	-10.25642
452	3.758	926.87561	-11.46814	1426.21460	-198.17146	-35.63324	1297.58960	-987.59601	113.40864	1257.62000	-178.79230	261.77502	49.83158	398.65851	-174.81723	-6.33816	-562.64966	159.81335	79.12273	-1066.20471	-88.39865	-10.99645
453	3.767	929.63751	-11.73102	1420.91992	-200.54276	-37.40910	1297.72864	-990.21326	112.12472	1254.96179	-162.36292	259.33264	60.17920	385.19376	-175.33972	-6.55472	-535.72235	158.30783	77.10553	-1080.10242	-88.75517	-11.40564
454	3.775	932.45996	-12.04584	1415.29980	-203.05515	-39.07753	1297.69836	-992.71045	111.04862	1251.96045	-142.41418	255.43742	67.08250	371.74167	-175.87674	-6.71547	-510.27011	157.89813	74.90884	-1093.30725	-89.01418	-11.49547
455	3.783	935.32977	-12.39709	1409.41235	-205.66194	-40.64261	1297.52893	-995.07501	110.12630	1248.67310	-120.42285	249.23903	69.62488	358.26477	-176.42410	-6.83821	-486.52127	158.59317	72.47343	-1106.16003	-89.00369	-11.46255
456	3.792	938.22784	-12.75665	1403.32007	-208.31525	-42.10170	1297.25159	-997.29468	109.28678	1245.17883	-97.30801	240.45158	68.38746	344.73398	-176.96118	-6.95834	-464.57034	160.32898	69.79027	-1119.15076	-88.88170	-11.44285
457	3.800	941.12750	-13.10394	1397.08423	-210.97066	-43.46314	1296.89429	-999.33917	108.46471	1241.55859	-73.44196	229.39247	64.90385	331.16299	-177.46521	-7.10681	-444.50159	163.00690	66.88377	-1132.54272	-88.85251	-11.50028
458	3.808	943.99860	-13.43640	1390.76489	-213.59584	-44.75543	1296.47974	-1001.16150	107.62061	1237.88672	-48.97983	216.75035	60.81736	317.59766	-177.92819	-7.28973	-426.46548	166.48386	63.74714	-1146.31396	-89.20888	-11.62408
459	3.817	946.81323	-13.75842	1384.42151	-216.17186	-46.01846	1296.02869	-1002.71094	106.75082	1234.22937	-24.14545	203.33495	57.36152	304.06235	-178.37424	-7.48608	-410.66528	170.48952	60.28837	-1160.16174	-90.22520	-11.71937
460	3.825	949.54584	-14.06909	1378.11206	-218.68036	-47.28952	1295.56006	-1003.94830	105.88084	1230.63599	0.64273	189.88359	55.18742	290.53394	-178.85623	-7.67088	-397.33405	174.66672	56.36127	-1173.60510	-91.84175	-11.67976
461	3.833	952.17102	-14.35724	1371.89575	-221.08795	-48.59305	1295.08948	-1004.86212	105.02718	1227.12915	24.91360	176.86903	54.33086	276.97369	-179.40469	-7.83872	-386.74496	178.71542	51.78844	-1186.42908	-93.69194	-11.50248
462	3.842	954.66504	-14.60052	1365.83618	-223.34155	-49.93048	1294.62854	-1005.47668	104.16116	1223.70801	48.46805	164.32741	54.34267	263.36545	-179.98785	-8.00657	-379.19409	182.44415	46.29691	-1199.17578	-95.24049	-11.36663
463	3.850	957.01068	-14.77661	1360.00256	-225.37361	-51.27851	1294.18079	-1005.84302	103.22176	1220.36682	71.55609	151.87381	54.59633	249.71579	-180.54974	-8.19444	-374.90939	185.73090	39.54173	-1212.82703	-95.97667	-11.51771
464	3.858	959.19556	-14.87750	1354.46765	-227.11142	-52.60790	1293.73779	-1006.02490	102.15864	1217.10095	94.75194	138.94484	54.56878	236.04849	-181.06561	-8.40870	-373.93271	188.48122	31.36385	-1227.62476	-95.91222	-11.94239
465	3.867	961.20520	-14.91095	1349.30530	-228.49252	-53.90710	1293.28076	-1006.07916	100.96952	1213.90833	118.61697	125.11879	53.97648	222.40547	-181.52600	-8.65429	-376.04196	190.58545	22.11873	-1242.67896	-95.62659	-12.29302
466	3.875	963.01917	-14.89948	1344.59045	-229.48090	-55.19018	1292.78210	-1006.03271	99.72138	1210.80237	143.39099	110.38660	52.85911	208.81578	-181.89682	-8.93621	-380.73779	191.91107	12.84601	-1257.09229	-95.58356	-12.30095
467	3.883	964.61029	-14.87134	1340.40027	-230.07150	-56.48995	1292.21094	-1005.88550	98.53130	1207.82031	168.94925	95.21825	51.60386	195.21924	-182.17554	-9.20639	-387.38663	192.32579	5.00205	-1270.87939	-95.81071	-12.05017
468	3.892	965.94348	-14.84045	1336.80981	-230.28545	-57.84454	1291.53918	-1005.63611	97.50388	1205.01746	194.94864	80.32994	50.75256	181.45995	-182.47870	-9.34865	-395.62903	191.83719	-0.35741	-1284.56824	-96.18802	-11.76997
469	3.900	966.97766	-14.80469	1333.88489	-230.16441	-59.27975	1290.74060	-1005.29108	96.67999	1202.47339	220.97745	66.33411	50.64230	167.48645	-182.92905	-9.31524	-405.62943	190.81279	-3.21940	-1298.37939	-96.63155	-11.61967
470	3.908	967.67181	-14.76086	1331.67969	-229.76468	-60.79303	1289.78723	-1004.86786	96.03260	1200.29285	246.72269	53.50760	51.20625	153.47223	-183.46948	-9.22088	-417.56302	189.80719	-4.36986	-1312.01062	-97.06589	-11.60555
471	3.917	967.99268	-14.71094	1330.23450	-229.15094	-62.35384	1288.65356	-1004.40887	95.49062	1198.58118	272.13855	41.77763	52.11187	139.59065	-183.94647	-9.19832	-430.96170	189.10645	-4.70042	-1325.16223	-97.42271	-11.52064
472	3.925	967.91547	-14.66180	1329.57349	-228.39212	-63.92278	1287.32520	-1003.97198	94.97498	1197.41748	297.47168	30.92330	53.02870	125.83405	-184.30948	-9.26884	-444.95023	188.65083	-4.79082	-1338.07959	-97.70848	-11.06709
473	3.933	967.42029	-14.62329	1329.70850	-227.55466	-65.46983	1285.80835	-1003.59491	94.43249	1196.84998	323.12302	20.79483	53.77713	112.12747	-184.61804	-9.40032	-458.89899	188.25247	-4.90035	-1351.12390	-98.06754	-10.04457
474	3.942	966.49084	-14.60773	1330.64087	-226.69353	-66.97811	1284.13452	-1003.28284	93.83341	1196.89893	349.45596	11.36889	54.35443	98.46051	-184.93665	-9.57120	-472.59378	187.75824	-5.11622	-1363.87231	-98.70103	-8.31738
475	3.950	965.11664	-14.63428	1332.35632	-225.84874	-68.43295	1282.35376	-1003.02966	93.13505	1197.55542	376.63211	2.73444	54.91415	84.88211	-185.28760	-9.76713	-486.06683	187.16853	-5.43246	-1375.44324	-99.67917	-5.75791
476	3.958	963.29492	-14.72198	1334.82178	-225.04642	-69.80631	1280.51746	-1002.83618	92.25478	1198.77808	404.50259	-4.88886	55.70993	71.43033	-185.66614	-9.97595	-499.43701	186.62653	-5.78523	-1385.62488	-100.91367	-2.35585
477	3.967	961.03265	-14.87305	1337.98840	-224.29927	-71.05768	1278.66406	-1002.70313	91.08569	1200.49878	432.58939	-11.18645	56.97057	58.09050	-186.05609	-10.18856	-512.77612	186.23222	-6.11434	-1394.94910	-102.27989	1.78360
478	3.975	958.35071	-15.07373	1341.79407	-223.61040	-72.16232	1276.81824	-1002.60913	89.55952	1202.64563	460.18079	-15.89922	58.71711	44.82330	-186.43637	-10.39220	-526.05457	185.97064	-6.40269	-1403.96680	-103.49031	6.35972
479	3.983	955.28040	-15.31268	1346.16370	-222.98276	-73.13769	1274.99915	-1002.50012	87.70589	1205.16125	486.51248	-18.97620	60.66074	31.60284	-186.78693	-10.57005	-539.20862	185.85579	-6.66563	-1412.73523	-103.93016	10.64655
480	3.992	951.85382	-15.59204	1351.01733	-222.42325	-74.03417	1273.23108	-1002.31744	85.62423	1207.99646	510.97971	-20.57005	62.31684	18.41486	-187.07681	-10.71879	-552.23376	185.92944	-6.92057	-1420.52466	-103.04456	13.86726
481	4.000	948.10138	-15.91791	1356.27661	-221.93942	-74.91225	1271.54736	-1002.03912	83.40063	1211.09717	533.30396	-20.90310	63.26471	5.24242	-187.26331	-10.85669	-565.20386	186.11276	-7.16515	-1426.01685	-100.81227	15.84285
482	4.008	944.05322	-16.27795	1361.85962	-221.53894	-75.83360	1269.98865	-1001.69836	81.08675	1214.41357	553.59528	-20.18120	63.33660	-7.93703	-187.33658	-11.00331	-578.21704	186.26198	-7.38025	-1428.04883	-97.63156	16.93420
483	4.017	939.74023	-16.63855	1367.67542	-221.23035	-76.84801	1268.59436	-1001.36884	78.74447	1217.91614	572.28027	-18.61505	62.60627	-21.14420	-187.34418	-11.16106	-591.33069	186.29047	-7.55109	-1426.10913	-93.94476	17.57402
484	4.025	935.19812	-16.96948	1373.62793	-221.01718	-77.97567	1267.39514	-1001.08252	76.47686	1221.58142	589.86963	-16.44601	61.24538	-34.38515	-187.34433	-11.31648	-604.54358	186.17212	-7.67695	-1420.23950	-90.06689	18.03532
485	4.033	930.47339	-17.26703	1379.62500	-220.89240	-79.20934	1266.41113	-1000.74475	74.40818	1225.36621	606.63721	-13.89398	59.38731	-47.66092	-187.36432	-11.45498	-617.83801	185.95151	-7.76250	-1410.71582	-86.20610	18.45154
486	4.042	925.62463	-17.55103	1385.58496	-220.84000	-80.52693	1265.65576	-1000.21893	72.61393	1229.22180	622.40082	-11.07870	57.04077	-60.99271	-187.41882	-11.57010	-631.22253	185.72992	-7.80666	-1397.83398	-82.52721	18.89799
487	4.050	920.71442	-17.84790	1391.43860	-220.83727	-81.89111	1265.13757	-999.50659	71.05976	1233.12134	636.58240	-7.99077	54.06028	-74.40457	-187.52820	-11.65483	-644.70166	185.57109	-7.80534	-1381.84302	-79.19093	19.44394
488	4.058	915.79993	-18.17365	1397.12708	-220.85413	-83.24632	1264.86084	-998.75525	69.62188	1237.02966	648.54932	-4.53380	50.23810	-87.88989	-187.70349	-11.71012	-658.22083	185.43983	-7.77760	-1362.95410	-76.36653	20.17104
489	4.067	910.93512	-18.52881	1402.59521	-220.85559	-84.53113	1264.82629	-998.12335	68.15490	1240.87341	657.97321	-0.62535	45.50279	-101.42444	-187.94571	-11.75917	-671.69568	185.24969	-7.75893	-1341.36609	-74.23668	21.18173
490	4.075	906.17816	-18.90717	1407.78955	-220.80283	-85.68766	1265.03467	-997.70508	66.54408	1244.57910	664.89465	3.75197	40.05507	-114.99173	-188.24945	-11.81467	-685.11652	184.96545	-7.74962	-1317.28418	-73.00874	22.61203
491	4.083	901.59290	-19.30042	1412.66199	-220.65230	-86.65498	1265.48743	-997.51459	64.74224	1248.11621	669.45886	8.63426	34.30676	-128.59039	-188.57462	-11.85953	-698.56567	184.61232	-7.73463	-1290.92542	-72.92538	24.63596
492	4.092	897.24451	-19.69952	1417.17371	-220.36220	-87.37372	1266.18555	-997.49194	62.77038	1251.49109	671.59729	14.17082	28.65053	-142.24951	-188.85974	-11.87695	-712.13245	184.20546	-7.74668	-1262.50525	-74.23898	27.41348
493	4.100	893.19476	-20.10199	1421.29407	-219.90291	-87.81524	1267.12195	-997.54517	60.67457	1254.71716	670.95862	20.54774	23.18896	-156.02328	-189.09055	-11.86364	-725.86133	183.76108	-7.82227	-1232.19922	-77.09427	30.92247
494	4.108	889.49658	-20.51434	1424.99561	-219.25993	-88.00097	1268.27527	-997.59534	58.49337	1257.79114	667.12488	27.71603	17.65321	-169.93106	-189.30112	-11.82872	-739.73730	183.34535	-7.91465	-1200.08667	-81.30608	34.70123
495	4.117	886.18884	-20.94189	1428.25403	-218.42505	-87.98605	1269.60986	-997.59460	56.25204	1260.68677	659.94849	35.10116	11.72615	-183.90173	-189.51276	-11.79557	-753.70081	183.04483	-7.93649	-1166.13770	-86.18524	37.76460
496	4.125	883.29620	-21.38129	1431.05310	-217.38745	-87.83295	1271.08240	-997.52466	53.96008	1263.36108	649.87079	41.57301	5.63096	-197.78842	-189.72308	-11.78412	-767.68848	182.87277	-7.87514	-1130.34399	-90.72224	39.10416
497	4.133	880.82587	-21.81946	1433.38818	-216.13785	-87.60354	1272.64868	-997.38373	51.61419	1265.77625	637.95001	45.90669	0.36079	-211.41742	-189.94797	-11.79763	-781.64325	182.74957	-7.77824	-1092.99548	-94.23172	38.67115
498	4.142	878.76727	-22.23364	1435.26563	-214.67950	-87.35996	1274.26770	-997.16479	49.22210	1267.94263	625.28131	47.62215	-3.01036	-224.62466	-190.25159	-11.82787	-795.54749	182.60966	-7.66461	-1054.85181	-96.93518	37.69860
499	4.150	877.10596	-22.59900	1436.69751	-213.03528	-87.15646	1275.90332	-996.83704	46.82328	1269.95557	612.26367	47.43073	-4.34896	-237.26752	-190.72540	-11.85844	-809.44836	182.42860	-7.54342	-1016.93359	-99.73547	37.61822
500	4.158	875.84583	-22.90002	1437.68774	-211.24976	-87.02666	1277.52588	-996.35944	44.46708	1271.96045	598.69733	46.64229	-4.52308	-249.18085	-191.42352	-11.88733	-823.38684	182.16306	-7.44890	-980.02002	-103.33939	38.91785
501	4.167	875.01288	-23.12457	1438.22046	-209.38802	-86.98187	1279.11316	-995.72437	42.17472	1274.06152	584.53674	46.15288	-4.51882	-260.12949	-192.31506	-11.98144	-837.34106	181.79956	-7.38163	-944.28491	-107.73862	41.23001
502	4.175	874.63544	-23.25293	1438.26233	-207.53149	-87.02180	1280.64575	-994.97455	39.94080	1276.27356	570.16553	46.07210	-4.79114	-269.92130	-193.33026	-12.25843	-851.27869	181.41310	-7.27985	-909.45868	-112.40329	43.89116
503	4.183	874.71942	-23.26447	1437.77612	-205.77161	-87.15009	1282.09912	-994.18018	37.76340	1278.53503	555.99854	46.08519	-5.29726	-278.67099	-194.49274	-12.61509	-865.20837	181.07263	-7.10230	-875.35504	-116.71399	46.28199
504	4.192	875.23798	-23.15485	1436.73718	-204.20233	-87.38326	1283.44043	-993.41309	35.66380	1280.72327	542.15729	45.94441	-5.81396	-286.79633	-196.06653	-12.18466	-879.13513	180.73642	-6.90849	-842.09961	-120.37773	48.09410
505	4.200	876.13776	-22.94574	1435.14648	-202.91063	-87.74165	1284.62964	-992.74872	33.66523	1282.65710	528.53589	45.64113	-6.19239	-294.24744	-198.60266	-9.11996	-893.01581	180.33087	-6.80554	-809.96289	-123.60918	49.31779
506	4.208	877.35742	-22.67810	1433.02563	-201.96739	-88.23756	1285.62488	-992.29883	31.73013	1284.14209	514.99365	45.28841	-6.43243	-299.46997	-202.72668	-1.59888	-906.78809	179.90837	-6.82774	-779.20093	-126.81493	49.97619
507	4.217	878.85040	-22.39575	1430.40027	-201.42259	-88.87758	1286.39087	-992.21167	29.74749	1285.05542	501.46017	44.97858	-6.61973	-299.67462	-208.75000	10.39922	-920.42639	179.63129	-6.91113	-749.85364	-130.26532	50.05672
508	4.225	880.60107	-22.13464	1427.28857	-201.30624	-89.67070	1286.91052	-992.60083	27.61901	1285.37366	487.95148	44.73817	-6.83869	-292.70120	-216.37872	24.38604	-933.94812	179.57465	-6.97745	-721.58813	-134.24713	49.67152
509	4.233	882.62531	-21.91425	1423.70227	-201.63374	-90.63322	1287.19080	-993.49487	25.32717	1285.12939	474.51419	44.55330	-7.10934	-278.48807	-224.66620	36.55431	-947.36365	179.66054	-6.97968	-693.82550	-139.07242	49.11223
510	4.242	884.95221	-21.73547	1419.64978	-202.40985	-91.78568	1287.25903	-994.85535	22.90374	1284.36353	461.15689	44.40117	-7.37536	-258.66046	-232.27411	43.79693	-960.68420	179.79718	-6.87132	-666.00238	-144.77751	48.70070
511	4.250	887.59998	-21.59650	1415.14063	-203.62779	-93.14363	1287.15137	-996.60767	20.37170	1283.10632	447.85034	44.25661	-7.56540	-235.09116	-237.98291	45.05995	-973.97705	179.91113	-6.65806	-637.98975	-151.32607	48.69271
512	4.258	890.56555	-21.50281	1410.19092	-205.26608	-94.70950	1286.90442	-998.66223	17.73644	1281.37732	434.56259	44.09233	-7.66901	-208.98590	-241.19476	41.37145	-987.30164	179.93680	-6.45978	-610.36121	-158.87517	49.22413
513	4.267	893.82721	-21.46063	1404.83081	-207.28487	-96.47388	1286.55090	-1000.92877	15.00790	1279.19434	421.26270	43.89702	-7.74329	-180.97528	-242.14737	34.88228	-1000.63147	179.91663	-6.38644	-584.03503	-167.46649	50.13780
514	4.275	897.34528	-21.47333	1399.10974	-209.62776	-98.42533	1286.11719	-1003.32159	12.20943	1276.58398	407.91840	43.69969	-7.84656	-151.69586	-241.71069	27.73806	-1013.93127	179.94913	-6.40346	-559.80072	-176.86804	50.94583
515	4.283	901.06146	-21.54095	1393.09705	-212.23013	-100.55048	1285.62158	-1005.75946	9.36765	1273.58679	394.53162	43.53609	-7.98382	-122.15173	-240.89392	21.41214	-1027.23718	180.02121	-6.40973	-538.15814	-186.82614	51.08775
516	4.292	904.90521	-21.65778	1386.88049	-215.02429	-102.82623	1285.07446	-1008.16876	6.50176	1270.25525	381.15613	43.38983	-8.12358	-93.46439	-240.34064	16.57536	-1040.58813	179.97852	-6.41980	-519.27002	-197.28101	50.26403
517	4.300	908.80627	-21.81952	1380.56519	-217.94283	-105.22700	1284.48096	-1010.48749	3.62791	1266.64844	367.83386	43.21507	-8.24062	-66.18335	-240.03424	13.23097	-1053.94006	179.62036	-6.59914	-503.02942	-208.38916	48.57782
518	4.308	912.70282	-22.03589	1374.26965	-220.92242	-107.73328	1283.85034	-1012.67041	0.76867	1262.82666	354.53894	43.00021	-8.32357	-39.91193	-239.38275	10.96918	-1067.22522	178.90414	-7.06040	-489.22571	-220.34206	46.37646
519	4.317	916.54236	-22.33167	1368.11646	-223.90182	-110.31970	1283.20117	-1014.69653	-2.04922	1258.84119	341.21872	42.77560	-8.37478	-13.77795	-237.71619	9.31057	-1080.48572	178.10681	-7.65868	-477.69678	-233.10590	43.94326
520	4.325	920.28766	-22.73328	1362.22083	-226.81906	-112.94398	1282.55835	-1016.56836	-4.80618	1254.72937	327.85071	42.56010	-8.43589	12.75833	-234.86520	7.99155	-1093.85266	177.62329	-8.08987	-468.47693	-246.34889	41.32827
521	4.333	923.92065	-23.24927	1356.67847	-229.61319	-115.55205	1281.94861	-1018.29596	-7.50336	1250.52173	314.43564	42.32806	-8.56716	39.64252	-231.35168	7.07321	-1107.37378	177.56244	-8.17937	-461.82208	-259.59564	38.40788
522	4.342	927.43414	-23.86713	1351.55725	-232.22153	-118.08946	1281.39319	-1019.87958	-10.17454	1246.25012	300.97388	42.05644	-8.76493	66.60019	-228.03210	6.84087	-1120.96936	177.65605	-8.02662	-458.05273	-272.33127	34.92687
523	4.350	930.81769	-24.56866	1346.89697	-234.57779	-120.51873	1280.89905	-1021.30554	-12.88334	1241.95068	287.46436	41.76257	-8.95044	93.51543	-225.49341	7.55090	-1134.57800	177.55067	-7.89224	-457.37268	-283.95605	30.43324
524	4.358	934.04913	-25.33667	1342.72034	-236.61903	-122.82852	1280.45593	-1022.54846	-15.69723	1237.66663	273.90860	41.46840	-9.06105	120.43811	-223.72565	9.21559	-1148.21411	177.16418	-7.91181	-459.75720	-293.87137	24.43508
525	4.367	937.09338	-26.15491	1339.04285	-238.29678	-125.02129	1280.04260	-1023.56970	-18.65777	1233.45068	260.30695	41.18083	-9.10801	147.42659	-222.28662	11.57884	-1161.88733	176.73486	-7.99448	-464.85968	-301.71780	16.85441
526	4.375	939.90881	-27.01563	1335.87695	-239.58423	-127.09895	1279.63513	-1024.32886	-21.77921	1229.36743	246.66403	40.90036	-9.14727	174.47159	-220.70599	14.28350	-1175.59961	176.46918	-8.05858	-471.95752	-307.40646	8.39776
527	4.383	942.45825	-27.92834	1333.23389	-240.47610	-129.06154	1279.21008	-1024.81213	-25.06320	1225.49072	233.01678	40.60719	-9.23254	201.53166	-218.75232	17.07036	-1189.36646	176.31320	-8.12794	-480.20239	-311.07184	0.55762
528	4.392	944.71442	-28.91479	1331.12329	-240.98596	-130.90906	1278.74182	-1025.04333	-28.49944	1221.90759	219.42551	40.26518	-9.39324	228.61766	-216.42911	19.82251	-1203.13831	176.09903	-8.23054	-489.34015	-313.19214	-5.03397
529	4.400	946.65588	-29.99243	1329.55310	-241.14374	-132.64377	1278.20203	-1025.06946	-32.05995	1218.72424	205.90233	39.84639	-9.61552	255.82364	-213.84198	22.47271	-1216.82129	175.68427	-8.41964	-500.04144	-314.47513	-7.73989
530	4.408	948.26215	-31.16406	1328.52881	-240.99297	-134.28253	1277.56616	-1024.93970	-35.70219	1216.06287	192.38979	39.34787	-9.82462	283.27997	-211.08325	24.93290	-1230.41882	175.03714	-8.72549	-512.77283	-315.41159	-8.34391
531	4.417	949.51544	-32.42847	1328.04968	-240.58813	-135.86656	1276.81836	-1024.69421	-39.37556	1214.04395	178.83298	38.80360	-9.93482	311.08023	-208.23932	27.16469	-1244.01672	174.29053	-9.03364	-526.63086	-316.06186	-8.20296
532	4.425	950.40375	-33.79547	1328.10791	-239.98824	-137.45009	1275.95337	-1024.36096	-43.02680	1212.76172	165.22198	38.25917	-9.94449	339.19049	-205.52130	29.31185	-1257.63477	173.61191	-9.15317	-540.27130	-316.35309	-8.19942
533	4.433	950.92114	-35.28418	1328.69238	-239.24814	-139.07991	1274.97571	-1023.95593	-46.59990	1212.26367	151.56195	37.73907	-9.93584	367.41614	-203.24582	31.63712	-1271.17236	173.10609	-8.91731	-553.39105	-316.41492	-8.51442
534	4.442	951.06506	-36.90936	1329.78882	-238.41595	-140.77959	1273.89600	-1023.49011	-50.02660	1212.53467	137.86938	37.24678	-9.97614	395.48157	-201.59631	34.28881	-1284.48596	172.77557	-8.20870	-566.46735	-316.50266	-9.00414
535	4.450	950.83514	-38.67969	1331.37524	-237.53310	-142.54420	1272.73389	-1022.97626	-53.21647	1213.49585	124.19147	36.75204	-10.06311	423.08069	-200.52435	37.20497	-1297.45264	172.41574	-6.99603	-579.79883	-316.79022	-9.49136
536	4.458	950.23413	-40.60107	1333.41699	-236.63086	-144.34932	1271.52087	-1022.43152	-56.06097	1215.02136	110.57910	36.21013	-10.15877	449.83417	-199.90582	40.17781	-1309.91138	171.77373	-5.28365	-593.31396	-317.30173	-9.86726
537	4.467	949.27112	-42.67242	1335.86475	-235.73163	-146.16095	1270.29651	-1021.88104	-58.45887	1216.96436	97.05666	35.62384	-10.23432	475.29568	-199.65869	42.90456	-1321.64075	170.87509	-2.98370	-606.84229	-317.95331	-10.12815
538	4.475	947.96637	-44.88684	1338.65710	-234.85605	-147.94075	1269.09924	-1021.35443	-60.36436	1219.17383	83.63164	35.01841	-10.28977	499.08057	-199.70480	45.03421	-1332.51086	169.87039	0.04472	-620.28052	-318.70844	-10.29297
539	4.483	946.35461	-47.24207	1341.72754	-234.02658	-149.65331	1267.95679	-1020.87000	-61.82728	1221.50378	70.30432	34.38431	-10.35596	521.02460	-199.93829	46.27102	-1342.61084	168.58466	3.82333	-633.60718	-319.61090	-10.38861
540	4.492	944.47858	-49.73950	1345.01123	-233.26546	-151.27051	1266.88440	-1020.42456	-62.98303	1223.82532	57.05219	33.71463	-10.46286	541.26086	-200.25049	46.47646	-1352.13867	166.65005	8.23700	-646.86963	-320.58170	-10.54331
541	4.500	942.37946	-52.36682	1348.44653	-232.58737	-152.77448	1265.89453	-1020.00647	-64.00436	1226.04712	43.82852	33.03073	-10.60576	560.12122	-200.59311	45.72092	-1361.11121	164.06111	13.14815	-660.09454	-321.46619	-10.84147
542	4.508	940.09686	-55.09406	1351.97363	-231.98769	-154.16046	1265.00623	-1019.62524	-65.05228	1228.14221	30.58749	32.35116	-10.75539	577.88757	-201.07062	44.27219	-1369.12219	161.19177	18.50351	-673.24207	-322.29440	-11.15200
543	4.517	937.67169	-57.89996	1355.53662	-231.43489	-155.43066	1264.24854	-1019.31439	-66.22935	1230.17358	17.29996	31.69810	-10.88728	594.66431	-201.88232	42.46032	-1375.34924	158.30045	24.36278	-686.36609	-323.09958	-11.34644
544	4.525	935.14447	-60.79272	1359.08350	-230.87549	-156.58612	1263.65405	-1019.08112	-67.55408	1232.26807	3.95743	31.10132	-11.00106	610.44427	-203.15234	40.46994	-1378.81604	155.21532	30.71513	-699.59595	-323.79599	-11.41027
545	4.533	932.55017	-63.78760	1362.56628	-230.24963	-157.62881	1263.24756	-1018.87640	-68.99414	1234.53601	-9.42944	30.57682	-11.10691	625.13116	-204.92004	38.24504	-1378.82446	151.34915	37.24462	-712.89429	-324.47940	-11.27062
546	4.542	929.91815	-66.87891	1365.94312	-229.51202	-158.57227	1263.03638	-1018.64331	-70.52015	1237.01697	-22.83923	30.13553	-11.18828	638.54639	-207.25146	35.58544	-1375.33032	145.86870	43.36597	-726.14874	-325.27151	-10.95077
547	4.550	927.28119	-70.04822	1369.18054	-228.64838	-159.45093	1263.01074	-1018.36377	-72.11621	1239.68506	-36.24774	29.79242	-11.21051	650.53156	-210.29102	32.37311	-1368.93896	137.93350	48.47039	-739.46857	-325.90869	-10.77856
548	4.558	924.68158	-73.28394	1372.24841	-227.67773	-160.31638	1263.14954	-1018.04950	-73.77554	1242.47546	-49.65186	29.55038	-11.17031	661.02039	-214.22739	28.78643	-1360.39282	127.02681	52.17814	-753.09180	-326.01080	-11.05457
549	4.567	922.16406	-76.57300	1375.11401	-226.64291	-161.22528	1263.43054	-1017.71545	-75.51034	1245.30579	-63.10138	29.37849	-11.10727	669.97900	-219.22760	25.32913	-1349.84473	113.59480	54.67766	-767.02045	-325.72583	-11.61786
550	4.575	919.76477	-79.88141	1377.73901	-225.59688	-162.23126	1263.83789	-1017.36493	-77.34179	1248.09900	-76.66437	29.20929	-11.06793	677.22498	-225.40720	22.59253	-1336.67639	99.58935	56.94665	-780.97589	-325.65158	-12.03317
551	4.583	917.51221	-83.16254	1380.07874	-224.58781	-163.37787	1264.36584	-1016.98755	-79.27335	1250.80249	-90.35223	28.97071	-11.07150	682.27246	-232.79169	20.79898	-1320.23022	87.45145	60.06253	-794.74207	-326.05164	-12.14157
552	4.592	915.43500	-86.37701	1382.08936	-223.64471	-164.69321	1265.01147	-1016.56799	-81.28558	1253.39758	-104.12347	28.62840	-11.10997	684.42169	-241.15906	19.36440	-1300.56445	77.89503	63.96381	-808.36542	-326.64120	-12.15461
553	4.600	913.56390	-89.49127	1383.74084	-222.76636	-166.18924	1265.76855	-1016.09155	-83.34984	1255.89282	-117.95319	28.20833	-11.16773	683.10242	-249.88068	16.97685	-1278.18567	69.60042	67.48042	-821.99194	-327.09241	-12.31437
554	4.608	911.92828	-92.47003	1385.02124	-221.91925	-167.85971	1266.62634	-1015.53632	-85.43521	1258.30884	-131.84839	27.76553	-11.23267	678.26025	-257.95245	12.55423	-1253.30505	61.28735	69.72604	-835.72681	-327.31671	-12.65231
555	4.617	910.55573	-95.28552	1385.93213	-221.05020	-169.67567	1267.57544	-1014.86975	-87.50887	1260.66528	-145.79779	27.31664	-11.30177	670.48657	-264.25592	6.49898	-1225.78796	52.88881	70.84171	-849.65869	-327.39645	-13.00697
556	4.625	909.47571	-97.92676	1386.48010	-220.10936	-171.59154	1268.61035	-1014.06708	-89.54579	1262.97742	-159.74966	26.83186	-11.38570	660.60925	-268.10406	0.72131	-1195.60596	44.82931	71.50363	-863.76190	-327.58908	-13.15648
557	4.633	908.71930	-100.39355	1386.66797	-219.07224	-173.56583	1269.72534	-1013.12524	-91.54481	1265.25342	-173.65305	26.30515	-11.50043	649.10516	-269.76489	-3.01712	-1163.04285	37.25040	72.29440	-877.80853	-328.24567	-12.93881
558	4.642	908.31757	-102.68091	1386.48718	-217.94830	-175.57617	1270.90820	-1012.06061	-93.53377	1267.49084	-187.50262	25.80138	-11.64216	636.18994	-270.24252	-4.50749	-1128.62329	29.90959	73.42435	-891.60309	-329.27734	-12.45627
559	4.650	908.30365	-104.76831	1385.91821	-216.77478	-177.60934	1272.14221	-1010.91077	-95.55765	1269.66699	-201.31024	25.40388	-11.77380	622.34161	-270.44373	-4.70301	-1092.97314	22.47744	74.81709	-905.22852	-329.96320	-12.14301
560	4.658	908.71259	-106.62463	1384.93994	-215.60507	-179.64378	1273.41589	-1009.74005	-97.65647	1271.73401	-215.01111	25.14160	-11.84543	608.24756	-270.72815	-4.58052	-1056.67981	14.93980	76.47281	-918.88599	-329.87457	-12.30781
561	4.667	909.57123	-108.22925	1383.53845	-214.50082	-181.65170	1274.72437	-1008.63684	-99.84337	1273.62122	-228.41730	24.99919	-11.81312	594.33380	-271.10870	-4.63067	-1020.20593	7.60791	78.58796	-932.63269	-329.40808	-12.76882
562	4.675	910.88135	-109.59308	1381.70984	-213.52713	-183.61377	1276.05957	-1007.70404	-102.09196	1275.24878	-241.29791	24.95446	-11.63216	580.64703	-271.54877	-4.92849	-983.87183	0.76524	81.30633	-946.44092	-328.98822	-13.21504
563	4.683	912.60980	-110.76178	1379.45654	-212.74760	-185.52280	1277.40552	-1007.04224	-104.34283	1276.54346	-253.50879	24.99081	-11.26525	567.07715	-272.05569	-5.34123	-947.90271	-5.55246	84.50608	-960.28247	-328.76376	-13.55227
564	4.692	914.69409	-111.80139	1376.78149	-212.22092	-187.37048	1278.74512	-1006.73248	-106.52772	1277.45081	-265.01727	25.11369	-10.69013	553.54089	-272.63025	-5.72058	-912.53589	-11.49726	87.80350	-974.05762	-329.04715	-13.74757
565	4.700	917.06067	-112.77374	1373.68347	-211.99684	-189.12817	1280.06763	-1006.83270	-108.59708	1277.94226	-275.79712	25.35327	-9.86606	540.01196	-273.21640	-6.00506	-878.09619	-17.21330	90.74262	-987.66547	-329.92020	-13.80282
566	4.708	919.64294	-113.71954	1370.15857	-212.10606	-190.73837	1281.36841	-1007.39001	-110.53878	1278.01941	-285.71735	25.71854	-8.73080	526.48669	-273.76019	-6.21323	-844.91339	-22.65250	93.02921	-1001.14587	-330.91766	-13.82804
567	4.717	922.39215	-114.65430	1366.20605	-212.55290	-192.13023	1282.64148	-1008.44604	-112.38242	1277.71021	-294.55188	26.12527	-7.25979	512.97241	-274.27087	-6.39325	-813.11755	-27.53359	94.59369	-1014.63727	-331.81723	-13.78685
568	4.725	925.27893	-115.57410	1361.83557	-213.32219	-193.25226	1283.87158	-1010.02032	-114.18768	1277.05652	-302.12970	26.40380	-5.47083	499.48828	-274.77734	-6.57676	-782.50110	-31.48956	95.50884	-1028.22754	-332.83765	-13.52352
569	4.733	928.28711	-116.46875	1357.07019	-214.38956	-194.09412	1285.03113	-1012.08557	-116.01598	1276.09595	-308.43311	26.49835	-3.23091	486.05518	-275.28693	-6.75737	-752.59692	-34.26277	95.93761	-1041.87659	-333.95969	-13.12932
570	4.742	931.40253	-117.33447	1351.93994	-215.72388	-194.68063	1286.08508	-1014.54034	-117.87700	1274.83398	-313.33197	26.72223	0.11635	472.68256	-275.80103	-6.91325	-722.92175	-35.74713	96.11419	-1055.46631	-334.96118	-12.81797
571	4.750	934.60498	-118.17444	1346.47449	-217.28482	-195.05334	1286.99939	-1017.19476	-119.67072	1273.22644	-316.01532	27.66879	5.82078	459.35104	-276.31534	-7.04214	-693.19434	-35.87450	96.29399	-1068.93176	-335.76129	-12.65921
572	4.758	937.86688	-118.99268	1340.70337	-219.02283	-195.25299	1287.75195	-1019.82874	-121.21684	1271.20374	-314.73334	29.69144	14.84506	446.02728	-276.80139	-7.16768	-663.45074	-34.55415	96.68159	-1082.32959	-336.33612	-12.67481
573	4.767	941.15527	-119.78674	1334.65869	-220.88554	-195.29861	1288.34143	-1022.30518	-122.38342	1268.71313	-307.50269	32.45451	26.49371	432.69702	-277.24414	-7.32377	-634.03796	-31.74653	97.35864	-1095.74854	-336.74878	-12.86416
574	4.775	944.43561	-120.54486	1328.38330	-222.82840	-195.17310	1288.78125	-1024.60193	-123.15349	1265.73865	-293.52441	34.99244	38.16876	419.34656	-277.69611	-7.52670	-605.47156	-27.52460	98.23727	-1109.21326	-337.17456	-13.14715
575	4.783	947.67578	-121.24829	1321.93457	-224.81908	-194.83368	1289.09082	-1026.72913	-123.55745	1262.30969	-273.84735	36.19203	46.84617	405.94989	-278.21729	-7.75300	-578.28186	-22.06317	99.05740	-1122.69885	-337.68500	-13.46828
576	4.792	950.84564	-121.87146	1315.38159	-226.83377	-194.23984	1289.29150	-1028.65930	-123.59769	1258.49329	-250.41974	35.34898	50.91971	392.50366	-278.79935	-7.95001	-552.92969	-15.57131	99.43915	-1136.19824	-338.23999	-13.81643
577	4.800	953.91602	-122.38477	1308.79956	-228.85481	-193.37141	1289.40381	-1030.34167	-123.25687	1254.36023	-224.74707	32.43936	50.85294	379.01401	-279.41809	-8.07368	-529.76093	-8.13628	98.99068	-1149.72888	-338.81076	-14.13438
578	4.808	956.86792	-122.76910	1302.26648	-230.87050	-192.22986	1289.44043	-1031.73840	-122.54048	1249.97107	-197.56378	27.95996	48.40952	365.46344	-280.07385	-8.13401	-508.99030	0.38531	97.40861	-1163.28149	-339.33209	-14.36259
579	4.817	959.70154	-123.02539	1295.85938	-232.86958	-190.83221	1289.40186	-1032.84570	-121.50211	1245.40369	-169.29999	22.58186	45.41805	351.85059	-280.73596	-8.20012	-490.70410	10.27409	94.51965	-1176.81897	-339.76849	-14.47228
580	4.825	962.43250	-123.17163	1289.64685	-234.83302	-189.20253	1289.28174	-1033.71997	-120.26096	1240.77527	-140.46796	16.92499	43.03394	338.21460	-281.33551	-8.33076	-474.90747	21.73833	90.26454	-1190.30042	-340.22266	-14.44306
581	4.833	965.08069	-123.23853	1283.68420	-236.73325	-187.36768	1289.07678	-1034.45337	-118.97386	1236.21155	-111.66760	11.49857	41.66524	324.58334	-281.84155	-8.51259	-461.62436	34.74247	84.64056	-1203.75146	-340.74664	-14.37056
582	4.842	967.66345	-123.26666	1278.01794	-238.53880	-185.35632	1288.79016	-1035.08997	-117.74405	1231.79187	-83.38708	6.66372	41.21984	310.94977	-282.29065	-8.69043	-450.98105	49.00235	77.66981	-1217.31763	-341.25366	-14.43346
583	4.850	970.19226	-123.29321	1272.70020	-240.21689	-183.19656	1288.42688	-1035.59290	-116.56353	1227.53113	-55.77914	2.50966	41.35657	297.30295	-282.73285	-8.83167	-443.22095	64.09544	69.40702	-1231.07910	-341.74619	-14.62963
584	4.858	972.66760	-123.33167	1267.80078	-241.73355	-180.92007	1287.98975	-1035.88623	-115.33804	1223.40332	-28.57819	-1.20551	41.65096	283.63403	-283.19714	-8.94069	-438.60367	79.44873	59.91526	-1244.88599	-342.34720	-14.76944
585	4.867	975.07336	-123.36707	1263.40808	-243.05348	-178.56870	1287.47595	-1035.89478	-113.94288	1219.36475	-1.25537	-4.89069	41.72118	269.93518	-283.69769	-9.03956	-437.21735	94.30721	49.23658	-1258.55603	-343.05670	-14.74102
586	4.875	977.37622	-123.36963	1259.61292	-244.13905	-176.19028	1286.87646	-1035.56873	-112.26876	1215.36731	26.71362	-8.89249	41.32621	256.21558	-284.22723	-9.14912	-438.89941	107.88555	37.49708	-1272.12000	-343.67950	-14.58177
587	4.883	979.53052	-123.30920	1256.49255	-244.95239	-173.82751	1286.18079	-1034.90161	-110.24273	1211.37280	55.63019	-13.33504	40.44285	242.49167	-284.75311	-9.26712	-443.27374	119.48579	25.20324	-1285.77393	-344.07104	-14.37188
588	4.892	981.48810	-123.16406	1254.10767	-245.45984	-171.51682	1285.38025	-1033.93323	-107.81730	1207.37427	85.45839	-18.01327	39.32047	228.77684	-285.22354	-9.37526	-449.71613	128.48799	13.53989	-1299.67041	-344.36026	-14.20112
589	4.900	983.20801	-122.92780	1252.50415	-245.63812	-169.30457	1284.46497	-1032.73730	-104.95516	1203.41772	115.86780	-22.43790	38.39951	215.08998	-285.58685	-9.47943	-457.52509	134.46771	4.16172	-1313.74902	-344.75272	-14.11959
590	4.908	984.65845	-122.60889	1251.71155	-245.48187	-167.25296	1283.42004	-1031.39966	-101.64763	1199.60901	146.42523	-26.10870	38.04503	201.42978	-285.83026	-9.60283	-466.51517	137.51738	-1.78900	-1327.64551	-345.22784	-14.04902
591	4.917	985.80811	-122.21692	1251.74365	-245.00577	-165.40916	1282.22925	-1029.99280	-97.95117	1196.09827	176.81821	-28.82229	38.31551	187.74088	-285.99280	-9.73223	-477.10562	138.38126	-4.54747	-1340.90979	-345.64050	-13.83346
592	4.925	986.61920	-121.75574	1252.60107	-244.23952	-163.77243	1280.88379	-1028.56067	-93.99468	1193.04797	206.97064	-30.72437	38.99109	173.98322	-286.12723	-9.82399	-489.44250	138.08743	-5.37461	-1353.48694	-345.88351	-13.34336
593	4.933	987.05005	-121.22522	1254.27563	-243.22330	-162.30138	1279.39233	-1027.12219	-89.94403	1190.60010	236.99707	-32.10223	39.76661	160.22330	-286.26282	-9.86305	-502.90723	137.46103	-5.49215	-1365.59229	-345.82462	-12.45181
594	4.942	987.06488	-120.61908	1256.75500	-242.00580	-160.94406	1277.78296	-1025.69568	-85.96115	1188.84973	267.08688	-33.17294	40.39925	146.57312	-286.41150	-9.87962	-516.68518	136.92787	-5.52793	-1377.18799	-345.38635	-11.02645
595	4.950	986.64642	-119.93182	1260.02661	-240.64017	-159.65594	1276.09363	-1024.33203	-82.20374	1187.82642	297.41464	-33.99977	40.78514	133.07071	-286.58435	-9.92364	-530.34497	136.56404	-5.63699	-1388.21814	-344.79129	-8.98787
596	4.958	985.79871	-119.16608	1264.07031	-239.17880	-158.40305	1274.35962	-1023.11969	-78.83865	1187.50024	328.07681	-34.47599	40.98126	119.66739	-286.78979	-10.03114	-543.82379	136.28876	-5.79766	-1399.04663	-344.57721	-6.28869
597	4.967	984.53534	-118.31299	1268.84705	-237.66690	-157.16037	1272.60486	-1022.12830	-75.99927	1187.82336	359.06824	-34.38185	41.12809	106.30309	-287.03409	-10.19775	-557.18512	136.05063	-5.98933	-1410.06409	-345.18719	-2.92169
598	4.975	982.87103	-117.34460	1274.29419	-236.13474	-155.90898	1270.84045	-1021.33472	-73.71872	1188.76404	390.30078	-33.55602	41.35138	92.96074	-287.30939	-10.39521	-570.47681	135.87363	-6.20411	-1420.97864	-346.42297	0.99690
599	4.983	980.82477	-116.25507	1280.33618	-234.59676	-154.64001	1269.07178	-1020.62830	-71.93594	1190.29480	421.57980	-32.01666	41.76412	79.65303	-287.56842	-10.60677	-583.71234	135.79468	-6.42001	-1430.88660	-347.57330	5.25477
600	4.992	978.42139	-115.10034	1286.89575	-233.06229	-153.36650	1267.30945	-1019.88452	-70.55524	1192.36731	452.53992	-29.88901	42.48511	66.38538	-287.75378	-10.82321	-596.89008	135.79532	-6.62548	-1438.97461	-348.25922	9.72039
601	5.000	975.68109	-113.96814	1293.90430	-231.54716	-152.12581	1265.57458	-1019.01941	-69.47224	1194.91833	482.65582	-27.26712	43.55297	53.13913	-287.86383	-11.02068	-610.02136	135.80737	-6.83619	-1444.72900	-348.71783	14.50104
602	5.008	972.60858	-112.90552	1301.30078	-230.07935	-150.96977	1263.89343	-1017.99652	-68.57142	1197.89233	511.34436	-24.14312	44.82603	39.88321	-287.94257	-11.17334	-623.15125	135.77168	-7.06731	-1447.72266	-349.10684	19.86608
603	5.017	969.19482	-111.88550	1309.02429	-228.69769	-149.95099	1262.28784	-1016.81403	-67.74173	1201.24731	538.10858	-20.42171	45.99660	26.59402	-288.01016	-11.29924	-636.34235	135.69093	-7.29092	-1447.67822	-348.86606	25.80134
604	5.025	965.42578	-110.82825	1317.00964	-227.44066	-149.10289	1260.77417	-1015.49225	-66.90421	1204.94897	562.68073	-16.01871	46.72157	13.26591	-288.06219	-11.46030	-649.64044	135.62955	-7.43496	-1444.47021	-346.73157	31.41838
605	5.033	961.29236	-109.64557	1325.18628	-226.33031	-148.42494	1259.36877	-1014.06714	-66.02444	1208.96606	585.07916	-10.96713	46.79651	-0.09074	-288.12866	-11.67053	-663.03784	135.61288	-7.45878	-1437.86902	-341.32214	35.11618
606	5.042	956.79974	-108.28149	1333.47729	-225.36610	-147.88367	1258.09131	-1012.59583	-65.12135	1213.26379	605.53650	-5.41901	46.23946	-13.45482	-288.26508	-11.84123	-676.47406	135.54529	-7.41621	-1427.66479	-332.17554	35.91262
607	5.050	951.97284	-106.72485	1341.80237	-224.52902	-147.41992	1256.96509	-1011.17157	-64.28854	1217.78503	624.31372	0.46188	45.19830	-26.78485	-288.48099	-11.87660	-689.91650	135.31537	-7.40314	-1414.10742	-320.37552	34.45472
608	5.058	946.86169	-104.99658	1350.08276	-223.78491	-146.96008	1256.01733	-1009.91791	-63.68760	1222.43420	641.49506	6.59501	43.78595	-40.04553	-288.72894	-11.79844	-703.39172	134.91774	-7.46691	-1397.84778	-307.82312	32.34764
609	5.067	941.54346	-103.13324	1358.24365	-223.08475	-146.42886	1255.28210	-1008.92590	-63.46105	1227.09778	656.92377	12.98114	41.99506	-53.28992	-288.96640	-11.72587	-716.91809	134.39804	-7.58479	-1379.45117	-295.97617	30.84936
610	5.075	936.10956	-101.16974	1366.21240	-222.36795	-145.75662	1254.80273	-1008.16925	-63.59811	1231.69519	670.30695	19.65511	39.73030	-66.65448	-289.20740	-11.74353	-730.49072	133.78839	-7.70802	-1359.15491	-285.41235	30.40235
611	5.083	930.65009	-99.12823	1373.91687	-221.57004	-144.88641	1254.62439	-1007.48932	-63.89200	1236.19507	681.36780	26.63954	36.92777	-80.23138	-289.50372	-11.82920	-744.12170	133.13855	-7.80746	-1336.96338	-276.15085	30.91858
612	5.092	925.24884	-97.01874	1381.28931	-220.62991	-143.77782	1254.78345	-1006.68628	-64.07550	1240.58276	689.90509	33.93067	33.65533	-93.99615	-289.87512	-11.90285	-757.82294	132.52306	-7.86884	-1312.79993	-268.05011	32.15014
613	5.100	919.98370	-94.84857	1388.26819	-219.49442	-142.40549	1255.30420	-1005.65369	-64.01996	1244.85730	695.69421	41.53873	30.04562	-107.86166	-290.28290	-11.91484	-771.59045	132.01266	-7.86793	-1286.58630	-261.00986	33.87667
614	5.108	914.92633	-92.62616	1394.79822	-218.12540	-140.76320	1256.19849	-1004.43884	-63.81235	1249.04224	698.34998	49.48619	26.05289	-121.75406	-290.67172	-11.87861	-785.44067	131.66264	-7.77070	-1258.25464	-255.01355	35.94051
615	5.117	910.14142	-90.36035	1400.83118	-216.50537	-138.86615	1257.45776	-1003.15247	-63.63908	1253.13184	697.35242	57.69902	21.26691	-135.64908	-291.00861	-11.83206	-799.39551	131.47404	-7.57105	-1227.74341	-250.09415	38.21920
616	5.125	905.68866	-88.05994	1406.33411	-214.63193	-136.74590	1259.03857	-1001.81573	-63.59653	1257.03711	692.32703	65.82019	15.20505	-149.58270	-291.29718	-11.79802	-813.42737	131.34906	-7.34301	-1195.02185	-246.25201	40.58734
617	5.133	901.62128	-85.72925	1411.29480	-212.50658	-134.45003	1260.86389	-1000.34473	-63.64649	1260.65833	683.53558	73.00523	8.24176	-163.63068	-291.57910	-11.79210	-827.47668	131.15393	-7.20733	-1160.16760	-243.32256	42.88383
618	5.142	897.98169	-83.36316	1415.71411	-210.12878	-132.04121	1262.83972	-998.68640	-63.73214	1264.01563	672.14185	78.10663	2.06258	-177.81357	-291.90002	-11.82566	-841.50977	130.82726	-7.21412	-1123.45898	-240.84937	44.90042
619	5.150	894.80432	-80.95129	1419.59448	-207.49960	-129.58553	1264.87903	-996.88489	-63.84440	1267.23706	659.56561	80.57974	-1.75381	-191.96399	-292.26447	-11.87862	-855.52710	130.39133	-7.31147	-1085.38672	-238.11615	46.42828
620	5.158	892.12781	-78.48651	1422.93616	-204.63655	-127.14103	1266.91724	-995.00238	-63.96429	1270.42871	646.44373	81.13252	-3.35803	-205.74640	-292.65317	-11.90006	-869.53046	129.91237	-7.41819	-1046.52478	-234.47250	47.39758
621	5.167	889.99969	-75.96503	1425.73706	-201.59247	-124.74953	1268.91223	-993.04480	-64.00943	1273.59656	632.69092	80.98938	-3.89410	-218.86624	-293.06720	-11.83319	-883.51282	129.47087	-7.47038	-1007.34668	-229.84262	48.05632
622	5.175	888.46472	-73.38098	1427.98987	-198.45956	-122.43377	1270.84216	-990.99609	-63.86876	1276.67017	618.40057	80.78700	-4.00681	-231.19852	-293.52365	-11.61874	-897.48376	129.11557	-7.44242	-968.18201	-224.92963	48.96324
623	5.183	887.54736	-70.72571	1429.68103	-195.35240	-120.21205	1272.70654	-988.92499	-63.50655	1279.58411	604.04211	80.55605	-3.90391	-242.68439	-294.02887	-11.21493	-911.47253	128.82999	-7.36462	-929.33911	-220.64996	50.59409
624	5.192	887.24091	-67.99011	1430.79834	-192.38589	-118.11423	1274.51526	-987.02698	-63.00987	1282.31750	589.97046	80.26604	-3.90975	-253.18774	-294.55096	-10.66604	-925.47888	128.55438	-7.29816	-891.12817	-217.25085	52.85566
625	5.200	887.51074	-65.16663	1431.33777	-189.66299	-116.17690	1276.26807	-985.51208	-62.49472	1284.82397	576.20551	79.98900	-4.31120	-262.53003	-294.99762	-10.12556	-939.44592	128.24045	-7.28257	-853.75696	-214.19284	55.12080
626	5.208	888.30658	-62.25171	1431.30359	-187.27612	-114.42863	1277.94397	-984.47015	-62.01176	1286.95508	562.59412	79.78442	-5.04585	-270.69427	-295.26321	-9.67823	-953.33374	127.90062	-7.29823	-817.37854	-210.87177	56.82544
627	5.217	889.57184	-59.24615	1430.70276	-185.31424	-112.87618	1279.50745	-983.86456	-61.55643	1288.51221	549.00537	79.64362	-5.79058	-277.91583	-295.34705	-8.91994	-967.19409	127.60757	-7.28298	-782.24561	-207.21710	57.91856
628	5.225	891.25317	-56.14526	1429.54065	-183.86218	-111.49316	1280.91870	-983.61243	-61.10402	1289.37061	535.40918	79.52974	-6.29630	-284.27945	-295.38995	-6.69818	-981.08899	127.43438	-7.19682	-748.66058	-203.63562	58.64530
629	5.233	893.31268	-52.93158	1427.82068	-182.98972	-110.22749	1282.14343	-983.64532	-60.61807	1289.51501	521.83984	79.42229	-6.57840	-288.96893	-295.51898	-1.65236	-994.96704	127.41182	-7.04653	-716.63452	-200.53130	59.12781
630	5.242	895.73132	-49.57629	1425.54846	-182.73502	-109.03099	1283.16040	-983.92358	-60.05267	1288.98108	508.32230	79.31981	-6.79926	-290.10486	-295.70691	6.64550	-1008.71179	127.51070	-6.87139	-685.72632	-197.97519	59.37295
631	5.250	898.50122	-46.05225	1422.73291	-183.08919	-107.88496	1283.96790	-984.43188	-59.36287	1287.80042	494.85989	79.23090	-7.04703	-285.67239	-295.81903	17.00795	-1022.27258	127.61088	-6.76635	-655.48419	-195.86523	59.44208
632	5.258	901.61444	-42.35706	1419.38623	-183.99854	-106.80775	1284.58044	-985.17542	-58.52351	1285.98291	481.45984	79.15379	-7.27685	-274.71365	-295.63495	27.03990	-1035.70020	127.53792	-6.85349	-625.74738	-194.13809	59.43398
633	5.267	905.05420	-38.52197	1415.52502	-185.38507	-105.84564	1285.02002	-986.17999	-57.55745	1283.53308	468.12634	79.05571	-7.41448	-257.72925	-294.77148	34.33573	-1049.09180	127.14331	-7.18015	-596.34930	-192.70659	59.46754
634	5.275	908.79199	-34.60089	1411.17700	-187.16333	-105.04709	1285.31335	-987.49121	-56.55761	1280.48694	454.85767	78.90414	-7.45858	-236.11349	-292.73175	37.61867	-1062.47839	126.40927	-7.67207	-567.15271	-191.51157	59.72488
635	5.283	912.78839	-30.65918	1406.38452	-189.24808	-104.43876	1285.49280	-989.15009	-55.65542	1276.91577	441.66943	78.70738	-7.48439	-211.26889	-289.11972	37.08865	-1075.77271	125.60020	-8.13850	-538.51660	-190.63626	60.36409
636	5.292	916.99432	-26.76233	1401.20239	-191.56197	-104.02337	1285.59033	-991.14844	-54.94437	1272.88916	428.58078	78.49437	-7.56993	-184.15265	-283.87582	33.96030	-1088.90295	125.07597	-8.39083	-511.24170	-190.18054	61.34888
637	5.300	921.35663	-22.96643	1395.69507	-194.04192	-103.78801	1285.62769	-993.40930	-54.43848	1268.45923	415.57465	78.27605	-7.72818	-155.40323	-277.36194	29.71389	-1101.93164	124.87557	-8.41906	-486.07965	-190.17314	62.41916
638	5.308	925.82666	-19.32050	1389.93347	-196.63806	-103.70809	1285.61475	-995.80646	-54.09005	1263.67773	402.61359	78.03951	-7.90443	-125.68521	-270.20233	25.53778	-1114.96521	124.79086	-8.35773	-463.49231	-190.57384	63.16364
639	5.317	930.36255	-15.86621	1383.99060	-199.30748	-103.75745	1285.55261	-998.19183	-53.83083	1258.61926	389.68350	77.76248	-8.03556	-95.84589	-263.02356	22.13058	-1128.02429	124.68605	-8.33466	-443.66559	-191.25792	63.14178
640	5.325	934.92786	-12.63507	1377.93530	-202.00682	-103.92480	1285.43616	-1000.41846	-53.60762	1253.38855	376.78003	77.44180	-8.10796	-66.66803	-256.20288	19.74968	-1141.04456	124.50206	-8.41761	-426.54846	-192.09789	62.10220
641	5.333	939.49396	-9.64648	1371.82764	-204.68834	-104.21257	1285.25952	-1002.36719	-53.39593	1248.10388	363.86279	77.11900	-8.15379	-38.43188	-249.65424	18.32610	-1153.99451	124.19264	-8.59760	-411.98816	-193.00795	60.06010
642	5.342	944.03851	-6.90662	1365.72021	-207.30219	-104.61549	1285.02051	-1003.96722	-53.19001	1242.86877	350.87668	76.84393	-8.21570	-10.80728	-242.86081	17.57560	-1166.95093	123.77727	-8.80556	-399.96838	-193.89340	57.10045
643	5.350	948.53729	-4.41058	1359.66235	-209.79901	-105.10376	1284.72229	-1005.19153	-52.98269	1237.76001	337.81720	76.60713	-8.32661	16.74245	-235.26633	17.14198	-1179.99573	123.33794	-8.99972	-390.66193	-194.64919	53.19109
644	5.358	952.95770	-2.14502	1353.70593	-212.12621	-105.63025	1284.37085	-1006.03387	-52.75638	1232.83228	324.71478	76.35365	-8.48392	44.48616	-226.71069	16.77886	-1193.12122	122.95482	-9.18891	-384.25641	-195.17084	48.16801
645	5.367	957.25830	-0.07916	1347.90869	-214.22411	-106.15664	1283.97375	-1006.49542	-52.49587	1228.12451	311.56042	76.06273	-8.63319	72.34012	-217.49347	16.46440	-1206.30908	122.67847	-9.35944	-380.86346	-195.34320	41.81246
646	5.375	961.39294	1.84045	1342.33752	-216.02957	-106.66960	1283.53833	-1006.58942	-52.21141	1223.65564	298.30096	75.76694	-8.72044	100.11102	-208.11835	16.38648	-1219.59497	122.56457	-9.43501	-380.54755	-195.02005	33.97801
647	5.383	965.31769	3.67493	1337.06885	-217.48358	-107.17413	1283.07092	-1006.35370	-51.95085	1219.41785	284.90005	75.48482	-8.76871	127.72560	-199.05109	16.81802	-1233.01587	122.68661	-9.33114	-383.26782	-194.01492	24.77730
648	5.392	968.99945	5.47333	1332.18713	-218.53464	-107.68030	1282.57532	-1005.84290	-51.77914	1215.39063	271.37317	75.18401	-8.85503	155.23544	-190.56229	17.92307	-1246.56921	122.98165	-9.08092	-388.66895	-192.23347	14.90117
649	5.400	972.42047	7.26428	1327.78381	-219.13892	-108.19668	1282.05054	-1005.10046	-51.73530	1211.57007	257.77390	74.84416	-9.01479	182.67468	-182.63550	19.63395	-1260.21204	123.11249	-8.87666	-395.90643	-189.84863	5.77654
650	5.408	975.57245	9.05142	1323.95215	-219.26630	-108.73352	1281.48767	-1004.14209	-51.81524	1207.98853	244.15883	74.49884	-9.22460	210.02411	-175.03195	21.71111	-1273.88049	122.74880	-8.87297	-404.01685	-187.30898	-1.06260
651	5.417	978.44470	10.81509	1320.77844	-218.90948	-109.30402	1280.86731	-1002.96326	-51.99546	1204.72070	230.55296	74.18065	-9.45544	237.30931	-167.49524	23.90615	-1287.56079	121.97136	-9.02083	-412.82574	-185.22475	-5.00421
652	5.425	981.01758	12.52066	1318.33118	-218.08688	-109.91461	1280.16296	-1001.55872	-52.25832	1201.87878	216.94772	73.88802	-9.69044	264.62778	-159.94000	26.07913	-1301.28296	121.16791	-9.19291	-423.09985	-184.08369	-6.60935
653	5.433	983.26532	14.12598	1316.65771	-216.83984	-110.56078	1279.34399	-999.93915	-52.58768	1199.59863	203.33899	73.61322	-9.91382	292.08234	-152.49860	28.19316	-1314.97546	120.67228	-9.29259	-435.34814	-183.88580	-6.97993
654	5.442	985.15948	15.58801	1315.78455	-215.22754	-111.23773	1278.38281	-998.13354	-52.93525	1198.01538	189.74623	73.34520	-10.10561	319.75418	-145.41913	30.23955	-1328.39050	120.64476	-9.13975	-448.99268	-184.19978	-7.05028
655	5.450	986.66846	16.86902	1315.72046	-213.31952	-111.94548	1277.26160	-996.18286	-53.19162	1197.22913	176.17558	73.05928	-10.24071	347.72437	-138.90430	32.20915	-1341.17920	121.07417	-8.40632	-463.03992	-184.63513	-7.25922
656	5.458	987.75610	17.94055	1316.45911	-211.18544	-112.67612	1275.98022	-994.13403	-53.20300	1197.27515	162.59100	72.72810	-10.30477	376.06897	-133.01990	34.11993	-1353.05859	121.79670	-6.79369	-476.92249	-185.08105	-7.63548
657	5.467	988.38361	18.78766	1317.97595	-208.87994	-113.40281	1274.56091	-992.03638	-52.82314	1198.11450	148.95621	72.32970	-10.32445	404.80157	-127.74301	36.03228	-1363.95715	122.64317	-4.23933	-490.52490	-185.56601	-8.06977
658	5.475	988.51495	19.41614	1320.22815	-206.43152	-114.08020	1273.04675	-989.94031	-51.96398	1199.64026	135.30032	71.86308	-10.36006	433.78131	-123.06245	38.00581	-1373.94702	123.54366	-0.88424	-503.93048	-186.11336	-8.48277
659	5.483	988.12506	19.85449	1323.15735	-203.85208	-114.65199	1271.48975	-987.89398	-50.63097	1201.69446	121.71213	71.35426	-10.44439	462.63629	-119.01431	40.00273	-1383.06274	124.40067	3.07124	-517.25757	-186.71780	-8.85352
660	5.492	987.20526	20.13928	1326.69751	-201.16130	-115.07140	1269.94141	-985.93921	-48.93586	1204.09460	108.26221	70.82236	-10.55968	490.77563	-115.68559	41.84377	-1391.18835	125.05070	7.44326	-530.52734	-187.37460	-9.18176
661	5.500	985.76099	20.29529	1330.78418	-198.40369	-115.32201	1268.44189	-984.10284	-47.07514	1206.66846	94.95029	70.25485	-10.68412	517.54053	-113.22269	43.28713	-1397.96252	125.52168	12.11193	-543.67542	-188.10617	-9.44995
662	5.508	983.80383	20.33813	1335.35583	-195.64944	-115.41586	1267.00916	-982.38550	-45.26564	1209.30200	81.72960	69.62859	-10.81993	542.45453	-111.74020	44.11850	-1402.81738	126.10458	16.97973	-556.71558	-188.92789	-9.65823
663	5.517	981.34888	20.28888	1340.34656	-192.98326	-115.37767	1265.64148	-980.76666	-43.66386	1211.98389	68.55573	68.94812	-10.97369	565.41986	-111.15689	44.18390	-1405.24414	127.08112	21.93061	-569.77271	-189.79492	-9.85244
664	5.525	978.41907	20.16907	1345.68445	-190.48581	-115.23662	1264.33167	-979.22546	-42.33939	1214.77966	55.40768	68.25948	-11.13330	586.71118	-111.19873	43.43410	-1404.97534	128.50623	26.96428	-582.92175	-190.62413	-10.06753
665	5.533	975.05212	19.98282	1351.29919	-188.21378	-115.03027	1263.08020	-977.75391	-41.31243	1217.74231	42.28098	67.61647	-11.27996	606.75024	-111.60400	41.96388	-1402.02393	130.07639	32.23606	-596.13025	-191.35190	-10.27879
666	5.542	971.30151	19.71140	1357.12781	-186.18692	-114.80875	1261.90588	-976.35748	-40.57742	1220.86877	29.17023	67.03932	-11.41763	625.78564	-112.30798	39.97354	-1396.71753	131.07793	37.80705	-609.34668	-191.95860	-10.41810
667	5.550	967.22858	19.32056	1363.11328	-184.38815	-114.62376	1260.84534	-975.04810	-40.10031	1224.12610	16.05792	66.52301	-11.55911	643.71191	-113.43359	37.65439	-1389.44031	130.70163	43.39346	-622.53290	-192.46710	-10.44794
668	5.558	962.89362	18.77936	1369.20044	-182.77567	-114.51035	1259.94165	-973.82935	-39.83205	1227.47693	2.91116	66.06514	-11.69080	660.20154	-115.12054	35.06604	-1380.06555	128.56987	48.41143	-635.66998	-192.90118	-10.42176
669	5.567	958.35315	18.08344	1375.33752	-181.30263	-114.48859	1259.23059	-972.68604	-39.72473	1230.88831	-10.30945	65.66829	-11.78469	674.97864	-117.40608	32.14005	-1367.90100	124.88696	52.32727	-648.80908	-193.25516	-10.43090
670	5.575	953.65765	17.25342	1381.47778	-179.93594	-114.58347	1258.72998	-971.59271	-39.73409	1234.33301	-23.62402	65.32468	-11.84013	687.95496	-120.25090	28.88886	-1352.39539	120.22979	55.01968	-662.06793	-193.53909	-10.51450
671	5.583	948.85156	16.31049	1387.57739	-178.66130	-114.83141	1258.43982	-970.52808	-39.82469	1237.78967	-37.02167	65.00493	-11.88624	699.17340	-123.59149	25.66499	-1333.63354	115.28481	56.74974	-675.52124	-193.79800	-10.63743
672	5.592	943.97650	15.26611	1393.59302	-177.47322	-115.26692	1258.34998	-969.47748	-39.97849	1241.24243	-50.47882	64.68095	-11.93624	708.60596	-127.35980	23.13719	-1312.06055	110.51312	57.84011	-689.11310	-194.04443	-10.72223
673	5.600	939.07550	14.13824	1399.48035	-176.36484	-115.91199	1258.45142	-968.42505	-40.18826	1244.67615	-63.98080	64.35597	-11.97501	715.92419	-131.48389	21.78850	-1288.00562	106.06153	58.58350	-702.71582	-194.24370	-10.72576
674	5.608	934.19421	12.96582	1405.19360	-175.32355	-116.77968	1258.74194	-967.34613	-40.43729	1248.07178	-77.52908	64.03728	-11.99965	720.48401	-135.83167	21.23621	-1261.54724	101.96362	59.32868	-716.27393	-194.40855	-10.69431
675	5.617	929.38330	11.79916	1410.68811	-174.32684	-117.88077	1259.22485	-966.21039	-40.69057	1251.40759	-91.13376	63.70740	-12.01948	721.60846	-140.10233	20.10474	-1232.66846	98.14375	60.34941	-729.84796	-194.62445	-10.69842
676	5.625	924.69843	10.67630	1415.92737	-173.33752	-119.22035	1259.90332	-964.98688	-40.90470	1254.65942	-104.79953	63.34897	-12.02631	718.99524	-143.81558	16.91009	-1201.45129	94.33795	61.68356	-743.50732	-194.94681	-10.74086
677	5.633	920.19983	9.61066	1420.88708	-172.30371	-120.78891	1260.77673	-963.64294	-41.04313	1257.80408	-118.52206	62.95787	-12.02127	712.97864	-146.50439	11.40842	-1168.16040	90.28244	63.24319	-757.24982	-195.34866	-10.77095
678	5.642	915.95337	8.60306	1425.55518	-171.16629	-122.55657	1261.83850	-962.14520	-41.09029	1260.82629	-132.29520	62.53528	-12.04137	704.34399	-148.00613	5.07649	-1133.19263	85.90730	64.95046	-771.03552	-195.77596	-10.74920
679	5.650	912.03162	7.65710	1429.93079	-169.87337	-124.48100	1263.07642	-960.46765	-41.05958	1263.72449	-146.10144	62.09465	-12.11655	693.76477	-148.59821	0.00750	-1096.98047	81.24802	66.71033	-784.82843	-196.19800	-10.68254
680	5.658	908.50824	6.77844	1434.01709	-168.39827	-126.52870	1264.47424	-958.60083	-40.99034	1266.50439	-159.86896	61.68079	-12.21954	681.57990	-148.78342	-2.72934	-1059.93884	76.36404	68.46899	-798.60730	-196.59753	-10.62403
681	5.667	905.45001	5.96753	1437.81580	-166.74933	-128.68088	1266.01282	-956.56812	-40.94052	1269.16650	-173.42188	61.40437	-12.25421	668.18445	-148.94220	-3.55731	-1022.47876	71.39812	70.36456	-812.37024	-196.96722	-10.62498
682	5.675	902.91223	5.21667	1441.32471	-164.96764	-130.91896	1267.66931	-954.43860	-40.97449	1271.69373	-186.45679	61.42390	-12.05835	654.23743	-149.23340	-3.53983	-985.09131	66.53798	72.66638	-826.13708	-197.35052	-10.66432
683	5.683	900.93475	4.51923	1444.53381	-163.12036	-133.21664	1269.41711	-952.32330	-41.14250	1274.04675	-198.56891	61.83383	-11.44952	640.31042	-149.68207	-3.47024	-948.38928	61.93913	75.50661	-839.95288	-197.85013	-10.65050
684	5.692	899.53180	3.88159	1447.42041	-161.29097	-135.54196	1271.23071	-950.36224	-41.46555	1276.17041	-209.33777	62.59651	-10.34662	626.59741	-150.21854	-3.63015	-912.96362	57.66213	78.65245	-853.86853	-198.54913	-10.52499
685	5.700	898.68475	3.32153	1449.95251	-159.56740	-137.86232	1273.09424	-948.69946	-41.93211	1278.00427	-218.43115	63.59349	-8.84401	613.04651	-150.71271	-3.97436	-879.14038	53.57660	81.55133	-867.84155	-199.36238	-10.31153
686	5.708	898.34802	2.85333	1452.09839	-158.03465	-140.15009	1274.99854	-947.44543	-42.50571	1279.49182	-225.71429	64.74745	-7.07479	599.58691	-151.09430	-4.36438	-846.83350	49.49789	83.69617	-881.64355	-200.01852	-10.05563
687	5.717	898.46423	2.47748	1453.83264	-156.76723	-142.37875	1276.93164	-946.65045	-43.14637	1280.58704	-231.37115	66.23598	-4.81745	586.19708	-151.41882	-4.69648	-815.62451	45.47819	84.92207	-895.00049	-200.29471	-9.84061
688	5.725	898.97705	2.18298	1455.13538	-155.81743	-144.51263	1278.86914	-946.30707	-43.82942	1281.26233	-235.70532	68.71565	-0.98402	572.88770	-151.78061	-4.93744	-785.04236	41.79660	85.34001	-907.93750	-200.19528	-9.82956
689	5.733	899.83862	1.95386	1455.98914	-155.20842	-146.50269	1280.76648	-946.37244	-44.54269	1281.51697	-238.21136	73.17674	6.34193	559.66772	-152.21649	-5.12740	-754.79352	38.75191	85.15909	-920.85669	-199.94589	-10.10510
690	5.742	901.01215	1.77643	1456.37939	-154.93727	-148.29636	1282.55713	-946.79529	-45.27125	1281.37122	-236.80615	80.22919	18.52564	546.50696	-152.70889	-5.34649	-724.76178	36.59038	84.60625	-934.08691	-199.89348	-10.52976
691	5.750	902.47437	1.64392	1456.29456	-154.98837	-149.85698	1284.16968	-947.53491	-45.98638	1280.84717	-228.95294	89.40984	34.48094	533.35107	-153.24203	-5.64050	-694.90906	35.52137	83.89148	-947.52148	-200.22784	-10.91568
692	5.758	904.22046	1.54834	1455.72314	-155.34944	-151.17363	1285.54688	-948.56305	-46.64397	1279.95508	-213.91010	99.24724	50.46474	520.18347	-153.81366	-5.97955	-665.24603	35.66286	83.17337	-960.89319	-200.85046	-11.19007
693	5.767	906.26483	1.46796	1454.65051	-156.01671	-152.25537	1286.65247	-949.85327	-47.19888	1278.69092	-193.21515	108.00804	62.18225	507.05188	-154.38806	-6.28772	-635.86078	36.94080	82.51115	-974.15363	-201.61040	-11.32761
694	5.775	908.63281	1.37109	1453.06079	-156.98918	-153.11928	1287.47241	-951.37305	-47.63976	1277.03992	-169.07846	114.53157	67.33434	494.00226	-154.90631	-6.49743	-606.96008	39.12671	81.85885	-987.36658	-202.39423	-11.33595
695	5.783	911.34637	1.23248	1450.94543	-158.26424	-153.77991	1288.01611	-953.08600	-48.01310	1274.98767	-142.99319	118.57347	66.50473	481.00095	-155.35480	-6.59763	-578.89392	42.01382	81.11568	-1000.49829	-203.04504	-11.29577
696	5.792	914.41455	1.04724	1448.30969	-159.83490	-154.25165	1288.31677	-954.95947	-48.40062	1272.53125	-115.65118	120.49332	62.04408	467.97052	-155.76752	-6.64616	-552.09357	45.47749	80.14857	-1013.54309	-203.46671	-11.28520
697	5.800	917.83142	0.83588	1445.17285	-161.68097	-154.55949	1288.42773	-956.96606	-48.87297	1269.68420	-87.42151	120.77617	56.37957	454.87375	-156.17432	-6.71923	-526.92395	49.37988	78.80962	-1026.67395	-203.72931	-11.34808
698	5.808	921.57593	0.62891	1441.56323	-163.76242	-154.73811	1288.41443	-959.07056	-49.46042	1266.47144	-58.67102	119.85210	51.11487	441.72058	-156.58472	-6.84826	-503.56470	53.55238	77.00453	-1040.09985	-204.02139	-11.51855
699	5.817	925.61200	0.44574	1437.50916	-166.03038	-154.82524	1288.34082	-961.20447	-50.13442	1262.92224	-29.87122	118.12610	46.96573	428.53903	-156.99701	-7.00898	-482.00195	57.86535	74.75574	-1053.73718	-204.45915	-11.77495
700	5.825	929.89319	0.29718	1433.03442	-168.44402	-154.86104	1288.25598	-963.26270	-50.81838	1259.07031	-1.56186	115.96126	44.00212	415.35822	-157.39716	-7.15850	-462.10352	62.19895	72.19600	-1067.14514	-204.95512	-12.00824
701	5.833	934.36926	0.19403	1428.16455	-170.97375	-154.88950	1288.18933	-965.16528	-51.46911	1254.97241	25.86377	113.55344	41.92588	402.17874	-157.76807	-7.27519	-443.74188	66.37730	69.47980	-1080.09119	-205.43387	-12.10250
702	5.842	938.98712	0.14044	1422.93713	-173.59215	-154.95695	1288.15759	-966.91376	-52.13401	1250.71350	52.42325	110.80504	40.31642	388.96497	-158.12228	-7.36373	-426.91489	70.19347	66.67638	-1092.90515	-205.94232	-12.06573
703	5.850	943.68634	0.13538	1417.41040	-176.26131	-155.10316	1288.16736	-968.55066	-52.88161	1246.37585	78.56845	107.35896	38.82217	375.68512	-158.50638	-7.44036	-411.78680	73.48669	63.73566	-1105.96777	-206.44559	-12.02897
704	5.858	948.39850	0.17883	1411.66675	-178.92589	-155.35094	1288.21582	-970.09326	-53.71798	1242.01416	104.87267	102.86549	37.30296	362.33994	-158.94592	-7.52715	-398.63049	76.19050	60.50239	-1119.29895	-206.85657	-12.09649
705	5.867	953.05493	0.26111	1405.80920	-181.51718	-155.70750	1288.29663	-971.51678	-54.59404	1237.66101	131.61824	97.30894	35.91191	348.94373	-159.41595	-7.63568	-387.72714	78.29668	56.70946	-1132.73987	-207.18262	-12.27192
706	5.875	957.59235	0.35699	1399.95215	-183.95990	-156.16908	1288.40686	-972.76471	-55.44757	1233.33643	158.63876	91.08289	35.05240	335.50980	-159.88556	-7.74955	-379.29453	79.82268	52.00119	-1146.18433	-207.47906	-12.50943
707	5.883	961.95264	0.43951	1394.20581	-186.17400	-156.71552	1288.54443	-973.76593	-56.22711	1229.06042	185.49878	84.73103	35.14894	322.05841	-160.35333	-7.84311	-373.46130	80.87606	46.04366	-1159.63098	-207.82275	-12.74181
708	5.892	966.08484	0.49298	1388.66333	-188.07999	-157.30795	1288.69946	-974.45380	-56.89954	1224.86646	211.79169	78.59941	36.35040	308.60574	-160.82001	-7.91366	-370.28253	81.70480	38.65721	-1173.13525	-208.27948	-12.88324
709	5.900	969.94812	0.51306	1383.39929	-189.61087	-157.89980	1288.85120	-974.77972	-57.44698	1220.80505	237.36447	72.69948	38.45112	295.14484	-161.26291	-7.99314	-369.76401	82.60750	29.94067	-1186.75317	-208.82851	-12.87969
710	5.908	973.50970	0.50305	1378.48279	-190.71979	-158.44684	1288.97278	-974.71814	-57.85702	1216.93140	262.34308	66.82971	41.09418	281.65268	-161.66443	-8.12962	-371.84906	83.74314	20.42468	-1200.48645	-209.41621	-12.75541
711	5.917	976.74115	0.46448	1373.98633	-191.37956	-158.91188	1289.03162	-974.26605	-58.11252	1213.29297	286.95374	60.77939	44.00394	268.10938	-162.04794	-8.33746	-376.37250	84.98170	11.18353	-1214.22705	-209.99408	-12.58946
712	5.925	979.61877	0.38916	1369.98669	-191.58044	-159.26877	1288.98962	-973.44434	-58.18948	1209.92871	311.34457	54.48242	47.05122	254.50731	-162.45990	-8.57415	-383.01202	85.94026	3.60151	-1227.83203	-210.47377	-12.46996
713	5.933	982.12268	0.25934	1366.56299	-191.32997	-159.50444	1288.80762	-972.30908	-58.07283	1206.88074	335.56128	48.02504	50.16745	240.86322	-162.90894	-8.78613	-391.42911	86.26472	-1.38249	-1241.28857	-210.81058	-12.45015
714	5.942	984.23395	0.05249	1363.79102	-190.65581	-159.61841	1288.45288	-970.95483	-57.77949	1204.20203	359.63330	41.49950	53.24611	227.22255	-163.34335	-8.95664	-401.57803	85.95013	-3.87865	-1254.69434	-211.07410	-12.48765
715	5.950	985.93378	-0.25134	1361.73572	-189.60968	-159.62131	1287.90283	-969.49377	-57.36590	1201.95435	383.62238	34.94777	56.15555	213.62138	-163.71051	-9.09764	-413.50748	85.31259	-4.75552	-1268.13721	-211.32983	-12.48906
716	5.958	987.20251	-0.66168	1360.44434	-188.26648	-159.53233	1287.14331	-968.02850	-56.92390	1200.20459	407.56573	28.47234	58.83142	200.06097	-164.01846	-9.21176	-426.77487	84.61952	-4.93203	-1281.64697	-211.57054	-12.42047
717	5.967	988.01691	-1.18054	1359.94507	-186.71407	-159.37964	1286.16504	-966.63824	-56.57049	1199.02661	431.40692	22.24660	61.30783	186.53369	-164.31369	-9.28488	-440.56183	83.89255	-5.00753	-1295.10559	-211.77255	-12.22607
718	5.975	988.35168	-1.81415	1360.24670	-185.03772	-159.19966	1284.96863	-965.36847	-56.42068	1198.49268	454.99597	16.36793	63.63513	173.03188	-164.62555	-9.32598	-454.29153	83.11318	-5.23080	-1308.34729	-211.93379	-11.69300
719	5.983	988.18500	-2.57855	1361.34192	-183.30623	-159.02524	1283.57336	-964.23169	-56.56161	1198.65515	478.16180	10.82623	65.80257	159.54430	-164.95660	-9.37468	-467.80356	82.39975	-5.59708	-1321.28809	-212.08408	-10.53458
720	5.992	987.50140	-3.49652	1363.21082	-181.56265	-158.86382	1282.02356	-963.22839	-57.05539	1199.52771	500.80975	5.65408	67.76273	146.07898	-165.30151	-9.44738	-481.14542	81.86636	-5.98872	-1333.65649	-212.25235	-8.56821
721	6.000	986.29333	-4.59100	1365.82373	-179.81262	-158.67143	1280.38525	-962.36328	-57.94778	1201.08655	522.95447	0.99014	69.48110	132.66417	-165.65500	-9.52317	-494.38776	81.50761	-6.29884	-1344.96399	-212.42879	-5.80742
722	6.008	984.56262	-5.87500	1369.14075	-178.02815	-158.36365	1278.71936	-961.62958	-59.24314	1203.28467	544.66925	-3.03168	70.93880	119.32492	-166.01053	-9.59579	-507.55798	81.29419	-6.49992	-1354.90674	-212.61224	-2.37806
723	6.017	982.32025	-7.34387	1373.11121	-176.20438	-157.91135	1277.04395	-960.97717	-60.86436	1206.05640	566.00970	-6.38117	72.11526	106.07653	-166.34070	-9.69314	-520.64197	81.21466	-6.64349	-1363.45190	-212.86026	1.67936
724	6.025	979.58313	-8.97656	1377.67517	-174.40442	-157.40157	1275.33728	-960.30011	-62.64429	1209.29407	586.94775	-9.13401	72.96357	92.93016	-166.58685	-9.83793	-533.61365	81.22539	-6.80329	-1370.60034	-213.19916	6.39234
725	6.033	976.37195	-10.74609	1382.76318	-172.69228	-156.92638	1273.57776	-959.46313	-64.36510	1212.82190	607.30676	-11.42517	73.39035	79.90277	-166.70032	-10.02205	-546.49133	81.26562	-7.01859	-1376.09814	-213.45908	11.56522
726	6.042	972.71301	-12.62500	1388.29602	-171.06403	-156.48035	1271.77393	-958.38049	-65.85481	1216.43542	626.71735	-13.37180	73.25801	66.99817	-166.68005	-10.21671	-559.35266	81.31272	-7.28947	-1379.28296	-213.30994	16.69352
727	6.050	968.64008	-14.58093	1394.18652	-169.50621	-156.04131	1269.97595	-957.10175	-67.09087	1219.99194	644.66626	-14.96904	72.39361	54.15268	-166.57507	-10.39157	-572.27307	81.38363	-7.58005	-1379.38708	-212.54568	21.32665
728	6.058	964.19458	-16.58221	1400.34607	-168.05482	-155.65385	1268.26416	-955.78894	-68.18551	1223.44312	660.67065	-16.06798	70.61069	41.25705	-166.46637	-10.53355	-585.25928	81.46829	-7.81437	-1375.99829	-211.26099	25.39896
729	6.067	959.42157	-18.60834	1406.68994	-166.75275	-155.38371	1266.71436	-954.59467	-69.25963	1226.79419	674.48199	-16.51704	67.77075	28.25839	-166.42331	-10.65126	-598.26978	81.49662	-7.93078	-1369.11731	-209.71933	29.12463
730	6.075	954.36774	-20.64410	1413.14014	-165.60536	-155.25934	1265.37646	-953.58533	-70.35928	1230.06238	686.15967	-16.30479	63.83961	15.18201	-166.47394	-10.76222	-611.30591	81.42226	-7.94643	-1358.91174	-208.12851	32.69999
731	6.083	949.08441	-22.67780	1419.62451	-164.59157	-155.26305	1264.27917	-952.75928	-71.47060	1233.26245	695.97144	-15.55971	58.87165	2.06113	-166.61993	-10.88260	-624.42261	81.26643	-7.94748	-1345.52502	-206.55182	36.15823
732	6.092	943.63123	-24.70807	1426.07495	-163.68617	-155.34174	1263.43811	-952.08936	-72.56668	1236.40271	704.22803	-14.46607	52.96356	-11.10541	-166.85339	-11.01448	-637.63757	81.03326	-8.02002	-1329.03137	-204.94855	39.40115
733	6.100	938.07721	-26.73627	1432.42627	-162.86862	-155.42934	1262.86194	-951.54504	-73.63519	1239.48474	711.15308	-13.15227	46.26029	-24.33881	-167.14813	-11.13333	-650.91309	80.70023	-8.16817	-1309.46240	-203.23801	42.27676
734	6.108	932.49719	-28.75769	1438.61938	-162.12358	-155.46864	1262.55505	-951.09772	-74.68182	1242.50354	716.80109	-11.60767	39.03174	-37.65350	-167.45789	-11.21061	-664.22278	80.29089	-8.31129	-1286.82959	-201.32312	44.61558
735	6.117	926.96631	-30.76733	1444.60583	-161.44244	-155.41753	1262.51501	-950.72186	-75.72572	1245.44775	721.00183	-9.71361	31.74717	-51.04840	-167.74377	-11.24135	-677.57587	79.87048	-8.38601	-1261.12000	-199.07274	46.21680
736	6.125	921.55670	-32.76892	1450.34399	-160.82739	-155.24599	1262.72900	-950.39069	-76.79559	1248.30469	723.34967	-7.37122	24.98152	-64.52673	-168.00247	-11.23400	-691.00122	79.51150	-8.39145	-1232.27759	-196.30679	46.82637
737	6.133	916.33795	-34.77917	1455.79175	-160.28694	-154.93289	1263.17664	-950.07245	-77.92113	1251.06726	723.27203	-4.61568	19.11177	-78.10223	-168.25696	-11.20362	-704.53369	79.26956	-8.34035	-1200.22485	-192.86638	46.19136
738	6.142	911.37280	-36.81866	1460.90637	-159.81911	-154.46518	1263.83630	-949.73346	-79.11739	1253.73889	720.21460	-1.66682	14.02664	-91.75430	-168.52655	-11.17980	-718.17188	79.12540	-8.25459	-1165.00317	-188.85953	44.29271
739	6.150	906.70813	-38.89478	1465.64832	-159.39597	-153.84181	1264.68896	-949.34222	-80.37775	1256.33276	713.96368	1.08627	9.19996	-105.40802	-168.82343	-11.20247	-731.85742	78.97840	-8.17179	-1127.06824	-185.04248	41.75079
740	6.158	902.37561	-41.00562	1469.98267	-158.95908	-153.07901	1265.71887	-948.87268	-81.68014	1258.86487	704.93024	3.20804	4.30918	-118.98297	-169.16821	-11.30584	-745.53638	78.75451	-8.12095	-1087.53943	-182.89661	40.01547
741	6.167	898.40344	-43.15027	1473.87646	-158.42719	-152.20908	1266.90991	-948.31207	-82.99235	1261.34448	694.00818	4.39162	-0.13600	-132.42203	-169.59332	-11.50180	-759.21021	78.46970	-8.11398	-1047.87415	-183.61310	40.53680
742	6.175	894.83154	-45.32446	1477.29761	-157.71507	-151.27301	1268.24231	-947.66815	-84.27763	1263.77026	681.96716	4.61440	-3.11274	-145.65161	-170.13544	-11.78656	-772.90625	78.16629	-8.12611	-1008.89349	-186.41763	43.11000
743	6.183	891.71857	-47.51239	1480.21887	-156.75813	-150.31265	1269.68921	-946.96466	-85.50665	1266.13135	669.04321	4.23665	-4.20167	-158.52872	-170.80392	-12.16195	-786.62244	77.82786	-8.12780	-970.47632	-188.84906	45.84725
744	6.192	889.13409	-49.68402	1482.61877	-155.53296	-149.36472	1271.21472	-946.23273	-86.66913	1268.40906	655.26135	3.81538	-4.08049	-170.83521	-171.54083	-12.65358	-800.32245	77.37950	-8.15775	-932.63568	-189.42468	47.59233
745	6.200	887.14685	-51.79993	1484.48254	-154.06703	-148.45685	1272.78125	-945.51074	-87.77838	1270.57642	640.93884	3.67363	-3.81987	-182.34845	-172.24277	-13.34338	-813.99530	76.80983	-8.25568	-896.11389	-188.75974	49.03464
746	6.208	885.81677	-53.83582	1485.80286	-152.43541	-147.60753	1274.36072	-944.84741	-88.86168	1272.59595	626.61365	3.73936	-4.02259	-193.00177	-172.86957	-14.37654	-827.67725	76.22964	-8.34592	-861.51447	-187.90562	50.91907
747	6.217	885.18079	-55.81311	1486.57813	-150.74443	-146.82971	1275.93591	-944.29541	-89.93649	1274.42029	612.63062	3.78510	-4.66139	-203.08035	-173.63406	-15.79599	-841.39819	75.74487	-8.29375	-828.74640	-187.11784	52.78175
748	6.225	885.23029	-57.80029	1486.81104	-149.11017	-146.13899	1277.49072	-943.90094	-90.99665	1276.00024	598.98877	3.68485	-5.40580	-213.12946	-175.22873	-17.07516	-855.15497	75.38269	-8.03223	-797.50110	-186.20062	53.77940
749	6.233	885.90515	-59.87079	1486.50671	-147.64586	-145.56181	1278.99524	-943.70093	-92.02998	1277.29456	585.51819	3.45284	-5.97513	-223.11389	-178.85141	-16.60543	-868.91943	75.15333	-7.61443	-767.60175	-185.18277	53.74088
750	6.242	887.11780	-62.06482	1485.67163	-146.45845	-145.13596	1280.40430	-943.72552	-93.04695	1278.27454	572.09961	3.15125	-6.30461	-231.21887	-185.67035	-12.12861	-882.62122	75.04645	-7.22855	-738.69031	-184.57272	53.13203
751	6.250	888.78949	-64.39990	1484.31250	-145.64543	-144.90515	1281.67358	-943.99713	-94.08228	1278.92078	558.71234	2.83749	-6.50986	-233.96674	-195.75336	-2.73880	-896.16315	74.94665	-7.12755	-709.95349	-184.91956	52.39539
752	6.258	890.87219	-66.89282	1482.43420	-145.28951	-144.91194	1282.77454	-944.53076	-95.17439	1279.21509	545.35919	2.55548	-6.74141	-228.39862	-207.43811	9.32216	-909.50177	74.60704	-7.47402	-680.61682	-186.28061	51.68009
753	6.267	893.34637	-69.55371	1480.03613	-145.44925	-145.18652	1283.70227	-945.34070	-96.35513	1279.13611	532.03333	2.31422	-7.06174	-214.10077	-218.22034	19.64167	-922.70502	73.88395	-8.19053	-650.61145	-188.52228	51.08123
754	6.275	896.20898	-72.37561	1477.11133	-146.14572	-145.73233	1284.47620	-946.44110	-97.65260	1278.65894	518.73804	2.10063	-7.42178	-192.83575	-226.50500	24.69330	-935.91968	73.16168	-8.80737	-620.44678	-191.85103	50.79334
755	6.283	899.45984	-75.33911	1473.65491	-147.35156	-146.51382	1285.11743	-947.83655	-99.09342	1277.75879	505.48645	1.90611	-7.71961	-166.84015	-232.30554	23.80463	-949.24890	73.11185	-8.72386	-590.65448	-196.57423	50.96763
756	6.292	903.08514	-78.42029	1469.67725	-148.99945	-147.46144	1285.61243	-949.51642	-100.69849	1276.41638	492.27866	1.71257	-7.88674	-137.81454	-236.36203	18.62697	-962.64380	73.74585	-7.96287	-561.62451	-202.64528	51.52400
757	6.300	907.04712	-81.60229	1465.21021	-151.01515	-148.50296	1285.91577	-951.45959	-102.47114	1274.61865	479.09079	1.49261	-7.93771	-106.90085	-239.13483	11.44885	-975.96399	74.29703	-7.26409	-533.80554	-209.75662	52.14625
758	6.308	911.29218	-84.89203	1460.30396	-153.34369	-149.59714	1286.00049	-953.64349	-104.39521	1272.35352	465.89325	1.23458	-7.94731	-75.09265	-240.77603	4.06655	-989.14160	74.14392	-7.24519	-507.81036	-217.64882	52.42308
759	6.317	915.76849	-88.32532	1455.01819	-155.94461	-150.73529	1285.88818	-956.04938	-106.45158	1269.61121	452.68744	0.94305	-7.99654	-43.52090	-241.55698	-2.44974	-1002.23572	73.34512	-7.84544	-484.24329	-226.22708	51.98484
760	6.325	920.42938	-91.94678	1449.41553	-158.77686	-151.91629	1285.63574	-958.64935	-108.62766	1266.39868	439.50500	0.62143	-8.12858	-13.18747	-241.93417	-7.60460	-1015.34863	72.38596	-8.56319	-463.40588	-235.54468	50.61853
761	6.333	925.22144	-95.78680	1443.55981	-161.79112	-153.13434	1285.30896	-961.37976	-110.91066	1262.75476	426.35492	0.27538	-8.31153	15.53897	-242.24594	-11.28176	-1028.54724	71.66097	-9.00401	-445.19635	-245.74013	48.36043
762	6.342	930.07703	-99.84857	1437.51880	-164.92506	-154.38350	1284.96875	-964.13025	-113.28242	1258.75525	413.19553	-0.06737	-8.45290	42.94711	-242.47870	-13.62664	-1041.86255	71.15417	-9.17678	-429.36664	-256.96753	45.47912
763	6.350	934.91724	-104.10443	1431.36755	-168.10535	-155.65425	1284.66296	-966.76508	-115.71983	1254.50452	399.97638	-0.36967	-8.49209	69.51431	-242.40021	-14.96948	-1055.31128	70.62872	-9.30970	-415.83746	-269.33557	42.31329
764	6.358	939.65906	-108.50830	1425.18811	-171.25838	-156.92801	1284.42200	-969.16034	-118.19208	1250.11597	386.68939	-0.62782	-8.47321	95.53164	-241.93756	-15.62295	-1068.87537	69.99821	-9.51843	-404.73853	-282.81177	39.03859
765	6.367	944.22546	-113.02216	1419.06396	-174.31760	-158.18649	1284.25647	-971.23145	-120.65081	1245.68848	373.36163	-0.87616	-8.50452	121.14420	-241.33856	-15.66391	-1082.47290	69.41252	-9.72007	-396.32483	-297.08414	35.49566
766	6.375	948.55682	-117.63257	1413.07300	-177.22279	-159.42603	1284.15857	-972.93774	-123.02583	1241.29138	360.00391	-1.13744	-8.64331	146.55006	-240.93900	-14.94886	-1095.99194	69.18307	-9.73868	-390.94861	-311.51624	31.23899
767	6.383	952.61584	-122.34094	1407.28430	-179.91689	-160.65689	1284.10583	-974.27631	-125.24664	1236.96631	346.59537	-1.39478	-8.83832	171.95663	-240.87042	-13.32331	-1109.36536	69.53770	-9.48242	-388.92920	-325.31537	25.82060
768	6.392	956.38593	-127.14929	1401.75818	-182.34515	-161.88310	1284.06580	-975.27325	-127.28511	1232.73730	333.12811	-1.62839	-8.99544	197.39560	-240.98956	-10.81120	-1122.63062	70.21573	-9.09943	-390.28839	-337.75473	19.09124
769	6.400	959.87006	-132.07336	1396.54688	-184.45808	-163.08638	1284.00342	-975.97467	-129.18861	1228.62158	319.62006	-1.85155	-9.07544	222.75418	-240.99979	-7.63295	-1135.90210	70.65926	-8.83041	-394.57996	-348.22919	11.40420
770	6.408	963.08813	-137.16846	1391.69324	-186.21620	-164.23645	1283.88696	-976.44342	-131.07086	1224.63599	306.08276	-2.09509	-9.11735	247.96051	-240.61597	-4.07017	-1149.25598	70.67587	-8.74088	-400.98425	-356.22540	3.77146
771	6.417	966.06061	-142.50793	1387.22913	-187.59685	-165.30923	1283.69055	-976.76050	-133.05305	1220.80627	292.54144	-2.39197	-9.20278	273.06799	-239.62360	-0.35852	-1162.69641	70.42130	-8.78980	-408.72058	-361.49670	-2.31567
772	6.425	968.78125	-148.10461	1383.17029	-188.60205	-166.28757	1283.39563	-977.01855	-135.20013	1217.18396	279.05316	-2.78630	-9.40539	298.19434	-237.86853	3.32401	-1176.21497	69.98883	-8.95603	-417.63293	-364.35117	-5.81253
773	6.433	971.20404	-153.86505	1379.51270	-189.26695	-167.14569	1282.99365	-977.29846	-137.50217	1213.86145	265.63086	-3.31264	-9.72622	323.41602	-235.29276	6.86132	-1189.80066	69.42755	-9.16872	-428.20990	-365.51880	-7.03578
774	6.442	973.25690	-159.63733	1376.24561	-189.66116	-167.83954	1282.48755	-977.64172	-139.89603	1210.96545	252.20644	-3.94944	-10.07127	348.74356	-231.96259	10.20156	-1203.42480	68.82882	-9.32758	-440.66370	-365.69189	-7.23958
775	6.450	974.87109	-165.29346	1373.37256	-189.86838	-168.32599	1281.88464	-978.04114	-142.29921	1208.63745	238.72955	-4.62057	-10.33353	374.14822	-228.05054	13.35889	-1217.05212	68.23517	-9.39384	-454.29712	-365.44604	-7.36490
776	6.458	976.00305	-170.77032	1370.91138	-189.95662	-168.59857	1281.18604	-978.45380	-144.63301	1207.00562	225.23306	-5.24664	-10.48444	399.55887	-223.77734	16.40772	-1230.62378	67.63808	-9.38460	-468.13086	-365.32083	-7.58443
777	6.467	976.63873	-176.07007	1368.88074	-189.96495	-168.69440	1280.38721	-978.82367	-146.81703	1206.15295	211.76151	-5.77592	-10.55701	424.87061	-219.30786	19.42686	-1244.04590	67.03056	-9.33329	-481.70074	-365.59106	-7.76491
778	6.475	976.78577	-181.22961	1367.28833	-189.90753	-168.66692	1279.49316	-979.10461	-148.75018	1206.09558	198.32286	-6.19794	-10.58368	449.99588	-214.66870	22.44450	-1257.24841	66.40158	-9.18923	-494.99786	-366.21832	-7.86986
779	6.483	976.46515	-186.27771	1366.12439	-189.78258	-168.55794	1278.53052	-979.27637	-150.31078	1206.78333	184.93834	-6.56038	-10.58686	474.89587	-209.76245	25.43127	-1270.19287	65.76027	-8.68320	-508.16760	-367.07535	-7.94478
780	6.492	975.70959	-191.22235	1365.36292	-189.58331	-168.38861	1277.54431	-979.34717	-151.37608	1208.11499	171.64665	-6.93842	-10.58845	499.46744	-204.51758	28.33455	-1282.80103	65.15244	-7.43523	-521.47363	-368.06573	-7.97943
781	6.500	974.56348	-196.06641	1364.97412	-189.30936	-168.16249	1276.58154	-979.33966	-151.84546	1209.96143	158.44487	-7.37865	-10.60149	523.35406	-199.07764	31.10670	-1294.98474	64.53709	-5.29490	-535.07935	-369.10034	-7.94188
782	6.508	973.07709	-200.81598	1364.93286	-188.97289	-167.87314	1275.67932	-979.26593	-151.66942	1212.19397	145.29053	-7.89967	-10.63713	546.01263	-193.76175	33.63853	-1306.75598	63.66171	-2.44318	-548.72894	-369.93097	-7.98608
783	6.517	971.30078	-205.47717	1365.21313	-188.58960	-167.52167	1274.86682	-979.11023	-150.87828	1214.70813	132.14819	-8.50578	-10.70538	567.03351	-188.78906	35.68911	-1318.24365	62.21871	0.89458	-561.99060	-370.24017	-8.38366
784	6.525	969.27979	-210.05389	1365.77832	-188.16125	-167.12994	1274.16956	-978.82990	-149.58774	1217.43091	119.01328	-9.16045	-10.78654	586.29480	-184.13678	36.98634	-1329.53760	60.13572	4.67859	-574.85651	-370.17120	-9.02387
785	6.533	967.04773	-214.55231	1366.58594	-187.67621	-166.71825	1273.60461	-978.37549	-147.97580	1220.31494	105.91455	-9.79061	-10.83914	603.85223	-179.66324	37.39597	-1340.47192	57.57962	8.98775	-587.73169	-370.37601	-9.43128
786	6.542	964.62622	-218.98596	1367.60059	-187.13036	-166.27090	1273.17126	-977.71808	-146.24503	1223.32629	92.88771	-10.35696	-10.85063	619.78711	-175.27728	36.96016	-1350.61475	54.74956	13.88813	-600.76984	-371.27551	-9.49929
787	6.550	962.03387	-223.37292	1368.79639	-186.53342	-165.74698	1272.84790	-976.86426	-144.58215	1226.43518	79.93031	-10.90705	-10.85393	634.09198	-170.98724	35.80024	-1359.45569	51.76304	19.37379	-613.76428	-372.66666	-9.61963
788	6.558	959.29425	-227.72705	1370.15271	-185.89407	-165.12204	1272.59851	-975.85828	-143.12425	1229.60559	66.99493	-11.52910	-10.89094	646.62036	-166.84039	33.99384	-1366.48035	48.61734	25.30893	-626.73145	-374.08820	-10.10766
789	6.567	956.43414	-232.04871	1371.64978	-185.21390	-164.40756	1272.38220	-974.77606	-141.94382	1232.78894	54.03217	-12.25215	-10.97606	657.15356	-162.83844	31.53625	-1371.07458	45.14752	31.30837	-639.82751	-375.17200	-10.85573
790	6.575	953.47803	-236.32013	1373.26306	-184.49519	-163.64355	1272.16516	-973.71191	-141.04994	1235.93127	41.01904	-13.00667	-11.09718	665.54352	-158.89313	28.45094	-1372.56091	41.05072	36.71010	-652.63373	-375.70032	-11.27057
791	6.583	950.44348	-240.50824	1374.95752	-183.74411	-162.87698	1271.93005	-972.76428	-140.39053	1238.98230	27.94550	-13.68015	-11.23674	671.79211	-154.86002	24.96915	-1370.50061	36.00298	40.92221	-664.26068	-375.64523	-10.55577
792	6.592	947.34583	-244.57574	1376.68762	-182.96695	-162.13342	1271.67676	-972.01825	-139.86868	1241.90076	14.80753	-14.21240	-11.38321	675.96680	-150.63205	21.52609	-1364.94751	29.78743	43.88459	-674.42706	-375.22906	-8.45531
793	6.600	944.20508	-248.49530	1378.40820	-182.16971	-161.40771	1271.41577	-971.52277	-139.38892	1244.65894	1.61276	-14.62554	-11.51932	678.01587	-146.19684	18.45379	-1356.42371	22.45668	46.07323	-684.13623	-374.84778	-5.73955
794	6.608	941.04578	-252.25226	1380.08557	-181.35977	-160.68100	1271.16125	-971.27808	-138.90137	1247.23840	-11.63477	-14.96503	-11.61990	677.67859	-141.63016	15.64870	-1345.67542	14.48193	48.15841	-695.00671	-374.84186	-3.71869
795	6.617	937.88971	-255.83112	1381.69604	-180.54420	-159.93561	1270.92664	-971.24542	-138.41019	1249.62390	-24.94604	-15.26257	-11.68743	674.61346	-137.06989	12.60401	-1333.19568	6.76550	50.79618	-707.92529	-375.29437	-3.17561
796	6.625	934.75269	-259.21057	1383.21826	-179.73112	-159.16005	1270.72192	-971.37201	-137.95305	1251.80762	-38.33331	-15.55933	-11.76209	668.64270	-132.69028	8.87124	-1318.85645	0.39016	54.42817	-722.48486	-376.03235	-3.86458
797	6.633	931.65247	-262.38159	1384.63489	-178.93953	-158.35466	1270.55420	-971.60938	-137.56377	1253.79785	-51.80170	-15.90028	-11.87058	659.91943	-128.72742	4.62106	-1302.18726	-4.09450	58.84684	-737.63837	-376.80731	-4.99644
798	6.642	928.61780	-265.36279	1385.93555	-178.20439	-157.53299	1270.42957	-971.91443	-137.23553	1255.62048	-65.34015	-16.29422	-11.99999	648.92645	-125.53435	0.72479	-1282.78149	-7.01007	63.17401	-752.57953	-377.45963	-5.94375
799	6.650	925.68378	-268.18372	1387.11206	-177.56673	-156.71452	1270.35828	-972.24780	-136.91901	1257.30200	-78.90973	-16.71191	-12.13838	636.34656	-123.47147	-1.94405	-1260.22815	-8.79151	66.60068	-767.01398	-377.94617	-6.47364
800	6.658	922.88794	-270.86902	1388.15564	-177.06070	-155.91820	1270.35803	-972.57806	-136.55446	1258.85522	-92.47076	-17.11299	-12.29557	622.88458	-122.62560	-3.24908	-1234.14148	-9.52167	68.88800	-780.96973	-378.28754	-6.60859
801	6.667	920.27740	-273.45276	1389.06348	-176.71094	-155.16315	1270.45618	-972.88696	-136.09447	1260.28113	-106.02197	-17.47566	-12.47381	609.08789	-122.70662	-3.66413	-1204.50049	-9.37862	70.17524	-794.56812	-378.51892	-6.44788
802	6.675	917.90894	-275.99060	1389.84155	-176.53392	-154.46605	1270.69006	-973.17188	-135.50758	1261.56934	-119.59369	-17.81802	-12.65314	595.24188	-123.26855	-3.69384	-1171.74194	-8.78824	70.76873	-807.91187	-378.66885	-6.07819
803	6.683	915.83380	-278.53674	1390.49402	-176.53615	-153.83025	1271.10229	-973.44897	-134.78525	1262.69482	-133.20697	-18.17700	-12.80529	581.42883	-123.96130	-3.64440	-1136.57434	-8.12968	71.07042	-821.06671	-378.75769	-5.55746
804	6.692	914.08258	-281.10443	1391.01062	-176.71548	-153.24094	1271.73010	-973.75592	-133.94586	1263.62158	-146.85223	-18.56505	-12.91760	567.65381	-124.61783	-3.68332	-1099.76904	-7.61533	71.41907	-834.07690	-378.80157	-4.92661
805	6.700	912.66205	-283.63788	1391.36548	-177.06657	-152.67281	1272.59448	-974.14508	-133.01936	1264.31909	-160.49365	-18.95992	-13.02002	553.89990	-125.21776	-3.88009	-1061.96753	-7.26160	71.99588	-846.98157	-378.81598	-4.22214
806	6.708	911.56433	-286.03101	1391.53284	-177.58302	-152.09854	1273.69836	-974.66467	-132.03242	1264.77649	-174.05847	-19.31682	-13.17267	540.14954	-125.78741	-4.21235	-1023.56958	-6.83209	72.90210	-859.82135	-378.81689	-3.48189
807	6.717	910.77985	-288.18701	1391.50037	-178.25375	-151.48819	1275.03247	-975.34064	-131.00999	1265.00269	-187.41364	-19.55096	-13.39989	526.41370	-126.33528	-4.59059	-984.78430	-6.00229	74.23824	-872.63995	-378.82086	-2.74579
808	6.725	910.30121	-290.05951	1391.26782	-179.05821	-150.80521	1276.57800	-976.17072	-129.96771	1265.01685	-200.36383	-19.52865	-13.64763	512.74561	-126.85028	-4.91189	-945.81372	-4.68915	76.04492	-885.48236	-378.84482	-2.05500
809	6.733	910.11963	-291.65204	1390.83643	-179.96970	-150.01312	1278.29834	-977.13245	-128.89639	1264.83984	-212.66132	-19.14499	-13.82036	499.22345	-127.29941	-5.11902	-907.02118	-3.09454	78.19781	-898.39392	-378.90564	-1.45093
810	6.742	910.22198	-292.99628	1390.20642	-180.96754	-149.08894	1280.13110	-978.19757	-127.77367	1264.49146	-224.02667	-18.42693	-13.86568	485.87460	-127.65317	-5.22499	-868.96948	-1.41714	80.41472	-911.41949	-379.02008	-0.97457
811	6.750	910.59088	-294.12067	1389.37842	-182.04480	-148.02614	1281.99670	-979.33881	-126.58296	1263.98950	-234.18921	-17.54009	-13.83066	472.59552	-127.94611	-5.30091	-832.31836	0.34312	82.36681	-924.60291	-379.20453	-0.66597
812	6.758	911.20483	-295.03204	1388.34985	-183.20181	-146.82254	1283.82288	-980.52386	-125.30599	1263.34705	-242.95923	-16.65523	-13.79734	459.22571	-128.25848	-5.42550	-797.58826	2.29577	83.76105	-937.98669	-379.47491	-0.56393
813	6.767	912.03699	-295.72571	1387.11255	-184.43002	-145.46768	1285.56079	-981.71252	-123.92007	1262.57214	-250.31482	-15.64966	-13.61214	445.72113	-128.62418	-5.60606	-764.87506	4.45647	84.34216	-951.61353	-379.84723	-0.70741
814	6.775	913.05475	-296.20081	1385.66138	-185.70178	-143.94521	1287.18250	-982.86804	-122.41357	1261.67664	-256.25037	-13.70755	-12.42618	432.15988	-129.01514	-5.77264	-733.75500	6.80070	83.98193	-965.53076	-380.33942	-1.14000
815	6.783	914.22131	-296.45569	1384.00623	-186.97911	-142.24081	1288.67102	-983.96899	-120.78022	1260.67944	-260.03687	-9.26584	-8.43503	418.61145	-129.41034	-5.88266	-703.56055	9.56780	82.85894	-979.79852	-380.97433	-1.91749
816	6.792	915.49786	-296.47650	1382.17297	-188.23016	-140.34312	1290.01172	-985.00952	-119.00380	1259.59607	-259.51215	-0.90648	0.27861	405.08856	-129.81516	-5.98368	-673.80762	13.27039	81.41735	-994.49274	-381.78058	-3.11049
817	6.800	916.85016	-296.24530	1380.19189	-189.43518	-138.23921	1291.18652	-985.99707	-117.06984	1258.42725	-251.94739	11.20943	13.71105	391.58347	-130.22675	-6.14656	-644.37927	18.35825	80.07137	-1009.68347	-382.78381	-4.78309
818	6.808	918.26062	-295.76471	1378.08386	-190.58313	-135.91119	1292.17627	-986.94946	-114.98379	1257.15393	-236.25854	24.87561	28.79477	378.09851	-130.64572	-6.38452	-615.48633	25.00453	78.93738	-1025.36365	-383.97885	-6.92456
819	6.817	919.73486	-295.07336	1375.85706	-191.67004	-133.33980	1292.96558	-987.88672	-112.76678	1255.73828	-213.89697	37.02185	40.98532	364.64954	-131.09131	-6.64753	-587.65002	33.17706	77.76145	-1041.34131	-385.28949	-9.34755
820	6.825	921.29419	-294.23431	1373.51392	-192.70065	-130.51526	1293.54834	-988.82263	-110.44263	1254.13208	-187.37140	45.51076	47.27811	351.23901	-131.56104	-6.86375	-561.64301	42.82667	76.04571	-1057.19897	-386.55688	-11.65378
821	6.833	922.96094	-293.30371	1371.06287	-193.68958	-127.44849	1293.92859	-989.75604	-108.03102	1252.29138	-158.53174	50.09254	47.84234	337.83698	-132.02740	-6.99664	-538.26306	54.00078	73.26483	-1072.44580	-387.60406	-13.38807
822	6.842	924.74756	-292.31348	1368.52637	-194.65720	-124.17418	1294.11401	-990.66693	-105.54473	1250.18188	-128.29645	52.00935	45.16951	324.41144	-132.48245	-7.08017	-518.10858	66.83036	69.02901	-1086.79846	-388.34619	-14.31092
823	6.850	926.65448	-291.28406	1365.94116	-195.61844	-120.74362	1294.10828	-991.52643	-102.99677	1247.77661	-97.20355	52.92700	42.06315	310.96310	-132.93097	-7.18461	-501.50351	81.41610	63.18787	-1100.33716	-388.84268	-14.53642
824	6.858	928.67151	-290.23572	1363.35461	-196.57346	-117.20977	1293.91223	-992.31335	-100.40648	1245.06995	-65.78696	54.05693	40.24655	297.50739	-133.36081	-7.34654	-488.50967	97.70520	55.91650	-1113.40918	-389.24390	-14.41140
825	6.867	930.77631	-289.18604	1360.82825	-197.50769	-113.61172	1293.53308	-993.01312	-97.77310	1242.11096	-34.63760	55.77864	40.07673	284.03595	-133.76102	-7.54474	-479.05618	115.42038	47.64045	-1126.39905	-389.69009	-14.27561
826	6.875	932.93262	-288.14807	1358.43884	-198.39561	-109.96667	1292.99170	-993.59436	-95.04458	1238.99377	-4.27524	57.76949	41.00106	270.51672	-134.14227	-7.73325	-473.16235	133.95056	38.76593	-1139.55835	-390.24017	-14.29511
827	6.883	935.09161	-287.12671	1356.27185	-199.20261	-106.27283	1292.31628	-994.00262	-92.13802	1235.78662	25.07944	59.45158	42.24914	256.93561	-134.51816	-7.88439	-470.93298	152.31035	29.54030	-1153.00916	-390.85107	-14.41826
828	6.892	937.20129	-286.11340	1354.41296	-199.88635	-102.52126	1291.52478	-994.19598	-88.98660	1232.48669	53.60382	60.36235	43.26650	243.32707	-134.87692	-8.01257	-472.24734	169.21671	20.21025	-1166.82776	-391.40619	-14.46349
829	6.900	939.21338	-285.09338	1352.94080	-200.40211	-98.71335	1290.61157	-994.17560	-85.56047	1229.05530	81.75060	60.26112	43.78303	229.73953	-135.18130	-8.16058	-476.57819	183.13828	11.31337	-1180.93237	-391.80670	-14.33470
830	6.908	941.08234	-284.05920	1351.92444	-200.71501	-94.87508	1289.54749	-993.97778	-81.86536	1225.48523	110.03026	59.16400	43.77745	216.16858	-135.41754	-8.34582	-483.24915	192.67105	3.81677	-1194.93335	-392.04797	-14.13744
831	6.917	942.76337	-283.01025	1351.42578	-200.82434	-91.07227	1288.30151	-993.65338	-77.93151	1221.83862	138.79796	57.41463	43.46581	202.56793	-135.63412	-8.52531	-491.90082	197.42104	-1.32282	-1208.45923	-392.18787	-13.99955
832	6.925	944.20905	-281.94714	1351.50037	-200.78578	-87.42283	1286.87158	-993.25616	-73.80054	1218.24390	168.13818	55.63382	43.22074	188.95222	-135.86700	-8.64140	-502.52682	198.62079	-3.91702	-1221.53210	-392.30359	-13.79384
833	6.933	945.36401	-280.87012	1352.19263	-200.68546	-84.05459	1285.29028	-992.83649	-69.52685	1214.86292	197.93137	54.46815	43.36318	175.41000	-136.05945	-8.68154	-514.89191	198.49689	-4.65015	-1234.27490	-392.48871	-13.13952
834	6.942	946.16382	-279.77979	1353.53125	-200.57925	-81.02658	1283.59851	-992.43341	-65.18304	1211.85217	228.04590	54.27361	43.93691	161.96791	-136.14362	-8.66475	-528.23926	198.58432	-4.52590	-1246.51294	-392.81131	-11.72454
835	6.950	946.54028	-278.68018	1355.52991	-200.47356	-78.31424	1281.82764	-992.06812	-60.84731	1209.34241	258.49570	54.98308	44.68694	148.55417	-136.14215	-8.61753	-541.79462	198.94768	-4.35456	-1257.95898	-393.30237	-9.52602
836	6.958	946.43158	-277.58606	1358.18982	-200.34692	-75.86607	1279.99719	-991.74359	-56.57998	1207.43164	289.43750	56.26472	45.29673	135.12691	-136.12552	-8.58702	-555.22858	199.16290	-4.47495	-1268.63501	-394.01697	-6.71515
837	6.967	945.79272	-276.52100	1361.49951	-200.16452	-73.65385	1278.11938	-991.45215	-52.42006	1206.17712	321.00525	57.78276	45.62505	121.72607	-136.12997	-8.63715	-568.53827	199.16196	-4.81300	-1278.94409	-395.01544	-3.50078
838	6.975	944.59863	-275.50226	1365.43518	-199.89087	-71.68089	1276.20679	-991.18329	-48.41779	1205.59485	353.11230	59.37709	45.73246	108.40123	-136.15469	-8.80377	-581.79584	199.03513	-5.19401	-1289.26282	-396.21405	-0.07914
839	6.983	942.84143	-274.53186	1369.96204	-199.50841	-69.95967	1274.27917	-990.92700	-44.67180	1205.66272	385.39032	61.10432	45.80043	95.16454	-136.20688	-9.05571	-595.06775	198.84906	-5.51312	-1299.44666	-397.25824	3.36520
840	6.992	940.52380	-273.60907	1375.03259	-199.02322	-68.48633	1272.36072	-990.67432	-41.31594	1206.32446	417.29791	63.11470	46.04441	82.00769	-136.30984	-9.31890	-608.36108	198.69199	-5.73167	-1308.72729	-397.56885	6.67434
841	7.000	937.65497	-272.74329	1380.58765	-198.46191	-67.23521	1270.46973	-990.41809	-38.45627	1207.49634	448.30505	65.51669	46.58007	68.91652	-136.47009	-9.53810	-621.59375	198.59837	-5.86204	-1316.03638	-396.57831	9.78243
842	7.008	934.25098	-271.94818	1386.56238	-197.86827	-66.16901	1268.61877	-990.15143	-36.12450	1209.08521	478.05322	68.36586	47.32174	55.86346	-136.66116	-9.70338	-634.68219	198.53726	-5.93703	-1320.48438	-394.05527	12.80991
843	7.017	930.33960	-271.22565	1392.89136	-197.29715	-65.24818	1266.82129	-989.85895	-34.27973	1211.01172	506.39255	71.67540	48.03550	42.82635	-136.83417	-9.83679	-647.62982	198.48663	-5.98551	-1321.69775	-390.25452	16.04140
844	7.025	925.96082	-270.56079	1399.50378	-196.80432	-64.43825	1265.09265	-989.51422	-32.83475	1213.22314	533.27917	75.41518	48.46776	29.80881	-136.95380	-9.97470	-660.50598	198.41751	-6.05582	-1319.77441	-385.62793	19.67042
845	7.033	921.16199	-269.93384	1406.32007	-196.43233	-63.71593	1263.44690	-989.09131	-31.68575	1215.69238	558.61975	79.56195	48.40987	16.80956	-137.04749	-10.14972	-673.37823	198.26346	-6.19822	-1314.95618	-380.37094	23.56290
846	7.042	915.99304	-269.33026	1413.25745	-196.19783	-63.06620	1261.89978	-988.57843	-30.73158	1218.41357	582.18604	84.14809	47.69500	3.78876	-137.18472	-10.36470	-686.28711	197.98328	-6.39494	-1307.40735	-374.36023	27.36710
847	7.050	910.50592	-268.74170	1420.23547	-196.08835	-62.46918	1260.47729	-987.97845	-29.88135	1221.39294	603.67865	89.21663	46.21795	-9.30609	-137.39203	-10.58257	-699.27576	197.62906	-6.57565	-1297.22766	-367.42770	30.79757
848	7.058	904.75665	-268.16803	1427.18433	-196.06201	-61.88543	1259.21558	-987.29675	-29.06284	1224.63538	622.86816	94.71599	43.97297	-22.49440	-137.63867	-10.75644	-712.38428	197.28987	-6.70786	-1284.52222	-359.53918	33.75103
849	7.067	898.81152	-267.61920	1434.05505	-196.04590	-61.24935	1258.15588	-986.52795	-28.23444	1228.13171	639.65082	100.47978	40.99577	-35.76659	-137.90546	-10.86388	-725.60168	196.99634	-6.80702	-1269.42224	-350.77979	36.24720
850	7.075	892.74994	-267.10541	1440.81299	-195.94217	-60.48016	1257.33862	-985.66150	-27.39511	1231.85583	653.98462	106.32773	37.24652	-49.11230	-138.21277	-10.91291	-738.90027	196.74796	-6.85202	-1252.07617	-341.28363	38.34478
851	7.083	886.65887	-266.62482	1447.42212	-195.64745	-59.50728	1256.80115	-984.70056	-26.58280	1235.76636	665.82880	112.17583	32.58559	-62.52332	-138.58267	-10.93270	-752.28430	196.53735	-6.78609	-1232.63721	-331.18829	40.09787
852	7.092	880.62952	-266.16272	1453.83508	-195.07675	-58.28904	1256.57495	-983.67078	-25.85924	1239.80457	675.16187	118.05254	26.87574	-75.98886	-139.00803	-10.95399	-765.73486	196.30109	-6.61860	-1211.25781	-320.62082	41.54718
853	7.100	874.75671	-265.68713	1459.98962	-194.18141	-56.80873	1256.67883	-982.60724	-25.29256	1243.89612	681.97736	123.96007	20.17226	-89.49524	-139.45169	-10.98632	-779.20422	195.98077	-6.42995	-1188.08887	-309.70020	42.72520
854	7.108	869.13403	-265.14294	1465.80774	-192.95683	-55.05448	1257.11011	-981.53076	-24.94145	1247.95923	686.10211	129.64412	12.95010	-103.02048	-139.86316	-11.01590	-792.70068	195.58791	-6.29546	-1163.27942	-298.54227	43.66214
855	7.117	863.84229	-264.47577	1471.21033	-191.43970	-53.00442	1257.84155	-980.43970	-24.83636	1251.92163	686.89496	134.48422	6.22844	-116.54016	-140.22137	-11.03152	-806.26892	195.14107	-6.24844	-1136.97900	-287.26294	44.38873
856	7.125	858.94385	-263.67188	1476.13928	-189.68843	-50.64497	1258.82959	-979.32489	-24.97100	1255.73608	683.30121	137.76689	1.25861	-130.05600	-140.55862	-11.04974	-819.89990	194.66153	-6.26210	-1109.33691	-275.97894	44.93668
857	7.133	854.48676	-262.76770	1480.56604	-187.75565	-48.00698	1260.02844	-978.18298	-25.31400	1259.38342	674.72406	139.29942	-1.36759	-143.59940	-140.92545	-11.10216	-833.54578	194.18896	-6.27825	-1080.50244	-264.80768	45.33833
858	7.142	850.51550	-261.82446	1484.48425	-185.67653	-45.16531	1261.40051	-977.01117	-25.82156	1262.86206	662.03906	139.64532	-2.27768	-157.17627	-141.35788	-11.20082	-847.17615	193.69681	-6.29237	-1050.62512	-253.86681	45.62619
859	7.150	847.08264	-260.89575	1487.89392	-183.47537	-42.20699	1262.91309	-975.80115	-26.43716	1266.17651	647.34320	139.54128	-2.59080	-170.72116	-141.87985	-11.32666	-860.78149	193.09087	-6.34789	-1019.85455	-243.27385	45.83273
860	7.158	844.24420	-260.01355	1490.79297	-181.17825	-39.21577	1264.53796	-974.54730	-27.08286	1269.32532	632.54858	139.30061	-2.87628	-184.09854	-142.49857	-11.45140	-874.38611	192.37407	-6.42334	-988.33966	-233.14532	45.98998
861	7.167	842.03693	-259.19470	1493.18103	-178.82843	-36.27273	1266.25378	-973.26123	-27.66216	1272.28772	618.43274	138.92941	-3.15901	-197.12332	-143.17502	-11.58086	-888.04736	191.71341	-6.40653	-956.22913	-223.59607	46.12912
862	7.175	840.46454	-258.45313	1495.06592	-176.49368	-33.44643	1268.04468	-971.97998	-28.09469	1275.01953	604.84387	138.48582	-3.44600	-209.58856	-143.82138	-11.79584	-901.79590	191.23898	-6.21745	-923.67175	-214.73967	46.28038
863	7.183	839.50702	-257.79993	1496.45581	-174.25813	-30.78294	1269.89722	-970.76233	-28.35366	1277.46045	591.37158	138.09811	-3.82370	-221.28992	-144.35120	-12.23560	-915.60327	190.87741	-5.92883	-890.81860	-206.69301	46.47467
864	7.192	839.13513	-257.23676	1497.34888	-172.20911	-28.31699	1271.79602	-969.67999	-28.46148	1279.54590	577.78088	137.80371	-4.28364	-232.09467	-144.73651	-13.01249	-929.41229	190.49802	-5.72998	-857.82599	-199.58656	46.74829
865	7.200	839.31085	-256.75348	1497.73181	-170.42885	-26.08414	1273.72083	-968.80579	-28.45526	1281.21387	564.07556	137.54054	-4.70120	-242.09000	-145.09509	-14.06742	-943.17041	190.10196	-5.74216	-824.85498	-193.57471	47.14954
866	7.208	839.98181	-256.33337	1497.58618	-168.99094	-24.11165	1275.64392	-968.19354	-28.36297	1282.40625	550.36218	137.25568	-4.97370	-251.58051	-145.78613	-14.86948	-956.84485	189.74219	-5.90015	-792.06146	-188.82431	47.73838
867	7.217	841.08752	-255.95526	1496.89478	-167.95866	-22.40453	1277.52673	-967.86407	-28.20335	1283.07141	536.71979	136.96246	-5.12501	-260.59131	-147.30246	-14.04750	-970.43518	189.39552	-6.03266	-759.56677	-185.44400	48.56020
868	7.225	842.57697	-255.59076	1495.64832	-167.37683	-20.94762	1279.32214	-967.81476	-27.99895	1283.17004	523.17334	136.71107	-5.26272	-268.01385	-149.88474	-9.62091	-983.96802	189.03610	-6.03333	-727.41986	-183.33722	49.57618
869	7.233	844.42255	-255.19788	1493.84741	-167.25789	-19.72398	1280.98608	-968.03668	-27.78561	1282.67932	509.72803	136.54839	-5.45502	-271.32983	-153.12048	-0.38194	-997.48022	188.70415	-5.95551	-695.60706	-182.07745	50.57628
870	7.242	846.62183	-254.72772	1491.50488	-167.57907	-18.72829	1282.48694	-968.51740	-27.61089	1281.58997	496.40686	136.51512	-5.66743	-267.76193	-155.93356	12.54424	-1011.01306	188.41682	-5.94634	-664.18719	-181.05838	51.19145
871	7.250	849.19269	-254.14655	1488.66309	-168.29356	-17.96110	1283.80566	-969.23462	-27.52391	1279.90283	483.26807	136.62477	-5.80722	-256.04199	-157.14108	25.85693	-1024.59265	188.10458	-6.11273	-633.44348	-179.94179	51.11035
872	7.258	852.16266	-253.44580	1485.40723	-169.34349	-17.41817	1284.93176	-970.15521	-27.55634	1277.62805	470.32220	136.81752	-5.82256	-236.97162	-156.18768	36.11150	-1038.18640	187.71800	-6.41671	-603.75500	-178.86107	50.32978
873	7.267	855.54187	-252.63177	1481.84180	-170.66637	-17.08517	1285.86475	-971.24030	-27.70489	1274.79260	457.42465	136.98790	-5.75555	-212.46475	-153.37085	41.63734	-1051.70569	187.31631	-6.69415	-575.27838	-178.09297	49.14993
874	7.275	859.29419	-251.71680	1478.03699	-172.19434	-16.92993	1286.61694	-972.44934	-27.94047	1271.44739	444.37149	137.07741	-5.69886	-184.37326	-149.37518	42.82065	-1065.09778	186.98633	-6.84139	-547.90308	-177.74742	47.95641
875	7.283	863.34271	-250.72552	1474.01758	-173.85385	-16.90009	1287.20728	-973.74359	-28.23954	1267.66846	431.09933	137.09193	-5.72519	-153.99313	-144.69653	41.15548	-1078.43701	186.80423	-6.87410	-521.55457	-177.77788	46.97624
876	7.292	867.60382	-249.70447	1469.80505	-175.57494	-16.94010	1287.64856	-975.08569	-28.60099	1263.54761	417.69568	137.04536	-5.85314	-122.20709	-139.53448	38.22358	-1091.85938	186.81143	-6.83599	-496.49438	-178.02817	46.13299
877	7.300	872.00739	-248.71576	1465.43933	-177.30293	-17.00971	1287.93481	-976.43036	-29.03335	1259.17981	404.27002	136.93715	-6.04851	-89.82343	-134.02322	35.17229	-1105.37476	186.89470	-6.83066	-473.26288	-178.31627	45.12857
878	7.308	876.49646	-247.82526	1460.96582	-178.99805	-17.07717	1288.04492	-977.71796	-29.53864	1254.65259	390.87726	136.77194	-6.25127	-57.65161	-128.34619	32.63059	-1118.84912	186.84070	-6.98472	-452.35748	-178.58316	43.64399
879	7.317	881.02167	-247.09296	1456.42151	-180.62901	-17.10651	1287.95874	-978.88593	-30.11498	1250.03967	377.51559	136.58144	-6.41675	-26.24745	-122.64915	30.84263	-1132.19482	186.55833	-7.27883	-434.09497	-178.83612	41.47850
880	7.325	885.53918	-246.56152	1451.82825	-182.17035	-17.06460	1287.67322	-979.88422	-30.76264	1245.39734	364.15637	136.40910	-6.55195	4.30470	-116.92468	29.84003	-1145.45349	186.16379	-7.54976	-418.67480	-178.96835	38.62959
881	7.333	890.01025	-246.24438	1447.19910	-183.60143	-16.92023	1287.21130	-980.67670	-31.47659	1240.76221	350.77689	136.26711	-6.70146	34.27823	-110.98930	29.53749	-1158.71399	185.86528	-7.65922	-406.23547	-178.76025	35.24525
882	7.342	894.40332	-246.12183	1442.55286	-184.90381	-16.62576	1286.62097	-981.23749	-32.23763	1236.15735	337.37436	136.12950	-6.88578	63.98218	-104.65218	29.77666	-1172.05188	185.78075	-7.62732	-396.92432	-178.02136	31.39456
883	7.350	898.69836	-246.15106	1437.92664	-186.05487	-16.10731	1285.96326	-981.55078	-33.01525	1231.60217	323.95126	135.96426	-7.08383	93.55947	-97.97154	30.42101	-1185.49377	185.83899	-7.60567	-390.93060	-176.65454	26.86580
884	7.358	902.88385	-246.28467	1433.37952	-187.01689	-15.27361	1285.30432	-981.60992	-33.77845	1227.12524	310.49792	135.75824	-7.27867	123.02528	-91.29279	31.45369	-1198.99255	185.87160	-7.69403	-388.39056	-174.60056	21.25307
885	7.367	906.94208	-246.48334	1428.99146	-187.73471	-14.04821	1284.70923	-981.41260	-34.51186	1222.77356	296.99399	135.51906	-7.47865	152.39044	-85.02164	32.94574	-1212.52881	185.78030	-7.83556	-389.21338	-171.84796	14.40650
886	7.375	910.83997	-246.72437	1424.85901	-188.14671	-12.41772	1284.21716	-980.95856	-35.23369	1218.61597	283.42157	135.24530	-7.69907	181.70261	-79.36598	34.91837	-1226.17004	185.54526	-7.93575	-392.96570	-168.55675	6.98295
887	7.383	914.53387	-247.00330	1421.08813	-188.20029	-10.46025	1283.81140	-980.25549	-36.00516	1214.74219	269.76648	134.88792	-7.96402	211.00296	-74.23965	37.25572	-1239.91724	185.16113	-7.97799	-399.03717	-165.17079	0.39839
888	7.392	917.96851	-247.32434	1417.77783	-187.88144	-8.34608	1283.41565	-979.32849	-36.91274	1211.25684	256.03088	134.39653	-8.31050	240.29985	-69.38939	39.74365	-1253.63635	184.66206	-7.98307	-407.12524	-162.43274	-4.12519
889	7.400	921.06458	-247.68347	1415.00085	-187.24541	-6.31691	1282.91333	-978.21899	-38.01926	1208.26782	242.28539	133.81650	-8.73818	269.60693	-64.64084	42.14433	-1267.20569	184.13614	-7.94883	-417.38428	-161.00821	-6.42567
890	7.408	923.72601	-248.06372	1412.79248	-186.39142	-4.60288	1282.19727	-976.97998	-39.32531	1205.87024	228.64481	133.25533	-9.17071	298.99762	-60.01860	44.22594	-1280.62402	183.65698	-7.83715	-429.72705	-160.89487	-7.21602
891	7.417	925.86969	-248.44849	1411.15503	-185.39894	-3.30838	1281.23291	-975.67316	-40.77261	1204.13086	215.15030	132.76033	-9.51240	328.62338	-55.63446	45.77218	-1293.94604	183.19965	-7.56570	-443.31195	-161.47269	-7.35817
892	7.425	927.44922	-248.83008	1410.07361	-184.31348	-2.40936	1280.06702	-974.35754	-42.26560	1203.07996	201.73584	132.31023	-9.71337	358.67419	-51.58545	46.63848	-1307.11682	182.67371	-6.99942	-457.15259	-162.13315	-7.41775
893	7.433	928.46698	-249.20947	1409.53870	-183.17902	-1.85628	1278.77856	-973.07477	-43.68835	1202.71057	188.32300	131.88506	-9.77977	389.27637	-48.04782	46.88857	-1319.88831	182.08698	-5.93485	-470.78784	-162.63342	-7.59606
894	7.442	928.97864	-249.59918	1409.55762	-182.04131	-1.62193	1277.43665	-971.84619	-44.91697	1202.97864	174.91560	131.47536	-9.77925	420.39532	-45.32753	46.84989	-1331.93738	181.54169	-4.12568	-484.16431	-163.02304	-7.87349
895	7.450	929.07080	-250.02075	1410.14246	-180.91393	-1.66821	1276.08032	-970.68140	-45.82836	1203.81116	161.57152	131.05602	-9.80406	451.81396	-43.70358	46.94944	-1343.05774	181.06616	-1.40804	-497.35565	-163.45470	-8.19330
896	7.458	928.81842	-250.49048	1411.28345	-179.76141	-1.92593	1274.70911	-969.58612	-46.31533	1205.12048	148.30132	130.59541	-9.89139	483.14844	-43.27933	47.48949	-1353.24365	180.66232	2.22432	-510.45007	-164.02832	-8.53271
897	7.467	928.25977	-251.01392	1412.93811	-178.52771	-2.31739	1273.30981	-968.55664	-46.31841	1206.81946	135.05675	130.08339	-10.01548	513.85498	-43.96466	48.49594	-1362.59509	180.38338	6.73107	-523.48737	-164.76250	-8.86958
898	7.475	927.39709	-251.58295	1415.03455	-177.18192	-2.78811	1271.89832	-967.57452	-45.85938	1208.83643	121.80937	129.52592	-10.14004	543.25641	-45.53058	49.64535	-1371.15344	180.21242	12.12687	-536.48950	-165.61734	-9.16678
899	7.483	926.20111	-252.15906	1417.46741	-175.73328	-3.31277	1270.52625	-966.61389	-45.04409	1211.12927	108.59714	128.91743	-10.23852	570.64557	-47.72372	50.35531	-1378.76599	179.99619	18.38796	-549.48541	-166.48532	-9.40513
900	7.492	924.62659	-252.67474	1420.11243	-174.20888	-3.87493	1269.25623	-965.65094	-44.01986	1213.68787	95.49005	128.26619	-10.28158	595.49750	-50.37686	50.05005	-1384.95801	179.46321	25.29352	-562.48010	-167.28142	-9.59820
901	7.500	922.65552	-253.08459	1422.88672	-172.62944	-4.45390	1268.14014	-964.66833	-42.91447	1216.52405	82.50690	127.63399	-10.24674	617.69983	-53.42221	48.44474	-1388.82935	178.30794	32.34102	-575.47638	-168.03488	-9.77912
902	7.508	920.32965	-253.40729	1425.78833	-171.00655	-5.02793	1267.20972	-963.65302	-41.80160	1219.64966	69.57687	127.06297	-10.17259	637.61224	-56.82445	45.67794	-1389.21094	176.28018	38.68102	-588.50232	-168.80763	-9.97190
903	7.517	917.73004	-253.69946	1428.84802	-169.35347	-5.57650	1266.47742	-962.58069	-40.70478	1223.02991	56.61017	126.50783	-10.15794	655.81140	-60.53052	42.22467	-1385.26245	173.04916	43.27799	-601.57434	-169.57942	-10.15717
904	7.525	914.93732	-254.01202	1432.06946	-167.69412	-6.08350	1265.94263	-961.41138	-39.63282	1226.54736	43.57355	125.92850	-10.25082	672.64343	-64.49579	38.62951	-1377.07739	168.20959	45.70632	-614.67725	-170.25322	-10.29499
905	7.533	912.01062	-254.38306	1435.42236	-166.06168	-6.54354	1265.59509	-960.14441	-38.64030	1230.04614	30.46942	125.35631	-10.39329	687.98468	-68.69162	35.16798	-1365.62878	161.74396	46.91626	-627.81372	-170.77589	-10.38104
906	7.542	908.98853	-254.84918	1438.85889	-164.49228	-6.95588	1265.41907	-958.86951	-37.83938	1233.42053	17.28430	124.83032	-10.50559	701.38867	-73.07585	31.70052	-1352.13171	154.27579	48.71999	-641.02618	-171.20317	-10.44975
907	7.550	905.90082	-255.43878	1442.32019	-163.02000	-7.31597	1265.40039	-957.72778	-37.32645	1236.63379	3.98975	124.36308	-10.57121	712.35840	-77.67072	27.94971	-1337.42371	146.66162	52.32788	-654.34100	-171.60455	-10.53983
908	7.558	902.77502	-256.14618	1445.73621	-161.67155	-7.62570	1265.52783	-956.84058	-37.12878	1239.68518	-9.41888	123.95149	-10.62093	720.50647	-82.65747	23.91394	-1321.66150	139.45985	57.47741	-667.73627	-171.98009	-10.66318
909	7.567	899.63654	-256.92633	1449.02966	-160.45789	-7.90911	1265.78809	-956.25848	-37.20288	1242.58020	-22.91458	123.57770	-10.66997	725.55286	-88.28262	19.84470	-1304.31152	132.84795	62.84821	-681.18347	-172.29033	-10.79299
910	7.575	896.51349	-257.72723	1452.13928	-159.36475	-8.20595	1266.16382	-955.90698	-37.42801	1245.29041	-36.47836	123.21651	-10.70314	727.22687	-94.61105	15.76448	-1284.43689	126.88278	67.10425	-694.69995	-172.54370	-10.88865
911	7.583	893.44415	-258.52576	1455.03662	-158.34966	-8.55334	1266.63623	-955.59564	-37.61784	1247.75232	-50.10980	122.83345	-10.70490	725.31305	-101.23721	11.26210	-1261.19470	121.73701	69.65907	-708.31226	-172.83212	-10.94014
912	7.592	890.47931	-259.33392	1457.71692	-157.35205	-8.98119	1267.19324	-955.12012	-37.57503	1249.94690	-63.79346	122.37672	-10.68706	719.88013	-107.16869	6.19429	-1234.25049	117.65551	70.79295	-721.95923	-173.22641	-10.98842
913	7.600	887.68048	-260.16901	1460.17102	-156.31052	-9.52030	1267.83704	-954.34827	-37.16416	1251.93506	-77.48920	121.80315	-10.69252	711.32770	-111.31361	1.46571	-1203.89624	114.56158	71.19106	-735.53082	-173.70552	-11.07877
914	7.608	885.11670	-261.02399	1462.36951	-155.17413	-10.20589	1268.58179	-953.24561	-36.38174	1253.80737	-91.16290	121.13420	-10.76783	700.20319	-113.37442	-1.64140	-1170.88745	111.84928	71.44122	-749.02356	-174.25226	-11.18853
915	7.617	882.86102	-261.88538	1464.27063	-153.91043	-11.06730	1269.44495	-951.88727	-35.37862	1255.64563	-104.80035	120.47527	-10.93199	687.22601	-114.04471	-2.85078	-1136.15210	108.82602	71.92628	-762.55389	-174.89415	-11.25387
916	7.625	880.98682	-262.76392	1465.83545	-152.51868	-12.11258	1270.43799	-950.42999	-34.38504	1257.49854	-118.37006	119.95369	-11.15690	673.34094	-114.25641	-2.94811	-1100.48303	105.21570	72.86311	-776.21063	-175.61060	-11.25604
917	7.633	879.56012	-263.68774	1467.03088	-151.03935	-13.32165	1271.56470	-949.03094	-33.58359	1259.34607	-131.75964	119.64430	-11.35686	659.34955	-114.54010	-2.81015	-1064.31543	101.14778	74.27438	-789.96277	-176.29498	-11.21371
918	7.642	878.62939	-264.67334	1467.83032	-149.54871	-14.64913	1272.82263	-947.78900	-33.04294	1261.10095	-144.73920	119.56657	-11.40594	645.56177	-115.01164	-2.87620	-1027.74072	96.88755	76.02769	-803.72925	-176.84909	-11.13569
919	7.650	878.21881	-265.70264	1468.22107	-148.14116	-16.03291	1274.20679	-946.74744	-32.74129	1262.65344	-156.99445	119.70769	-11.19397	631.92273	-115.60825	-3.20644	-990.76477	92.64423	77.96071	-817.50623	-177.30945	-11.04174
920	7.658	878.32788	-266.72205	1468.20728	-146.90593	-17.40485	1275.70947	-945.92108	-32.62143	1263.91235	-168.21082	120.00954	-10.69157	618.31055	-116.26314	-3.67863	-953.59424	88.53063	79.96908	-831.33875	-177.81403	-10.97184
921	7.667	878.93774	-267.66199	1467.80347	-145.90712	-18.69822	1277.31897	-945.31671	-32.63147	1264.82129	-178.14276	120.37280	-9.92642	604.69342	-116.92465	-4.14039	-916.71246	84.60059	81.99229	-845.16095	-178.42349	-10.93967
922	7.675	880.01813	-268.45813	1467.02173	-145.17604	-19.85450	1279.02039	-944.94202	-32.73653	1265.35913	-186.61499	120.77629	-8.81790	591.12921	-117.52573	-4.48380	-880.69189	80.84973	83.93153	-858.80334	-179.10272	-10.89863
923	7.683	881.53094	-269.05139	1465.86609	-144.71930	-20.82915	1280.79724	-944.80756	-32.91000	1265.53186	-193.47351	121.55328	-6.90500	577.66736	-118.03915	-4.67276	-845.90552	77.25397	85.62403	-872.16553	-179.85963	-10.75625
924	7.692	883.43011	-269.38849	1464.33240	-144.53775	-21.58668	1282.63208	-944.92303	-33.12274	1265.35986	-198.36261	123.65031	-3.02108	564.28979	-118.50909	-4.75982	-812.36426	73.83772	86.90660	-885.25464	-180.69467	-10.48360
925	7.700	885.66388	-269.43573	1462.41174	-144.64201	-22.09335	1284.49817	-945.29340	-33.33842	1264.86414	-200.06317	128.38734	4.51515	550.95966	-118.98593	-4.86406	-779.81897	70.62178	87.64813	-898.18719	-181.43150	-10.25350
926	7.708	888.17767	-269.18927	1460.09961	-145.04944	-22.33016	1286.35071	-945.92468	-33.51995	1264.05786	-196.22931	136.51004	16.45036	537.65576	-119.48354	-5.07800	-748.02124	67.64951	87.77186	-911.24847	-181.82182	-10.34354
927	7.717	890.91608	-268.68085	1457.41345	-145.76791	-22.31097	1288.12036	-946.83142	-33.64591	1262.94531	-184.91180	147.30128	30.95598	524.35077	-120.00508	-5.38250	-716.90771	65.13549	87.29498	-924.68842	-181.87854	-10.80305
928	7.725	893.82367	-267.98700	1454.40479	-146.78833	-22.07961	1289.72168	-948.02521	-33.72030	1261.52405	-166.41394	158.75719	44.04835	511.02411	-120.56348	-5.67338	-686.57251	63.37041	86.28648	-938.43866	-181.92126	-11.36399
929	7.733	896.84448	-267.21741	1451.14893	-148.09102	-21.69725	1291.07422	-949.48987	-33.76128	1259.79138	-142.84113	168.71883	52.07809	497.69351	-121.14917	-5.86488	-657.07599	62.50245	84.82747	-952.16711	-182.17508	-11.77174
930	7.742	899.91748	-266.48108	1447.71558	-149.65422	-21.22750	1292.12329	-951.17072	-33.78014	1257.75208	-116.25787	175.92116	53.89492	484.38477	-121.71558	-5.94710	-628.31598	62.56345	83.04853	-965.57739	-182.55934	-12.00278
931	7.750	902.97491	-265.86938	1444.15015	-151.45784	-20.71686	1292.84937	-952.98798	-33.77554	1255.41809	-87.85956	180.17336	50.93720	471.08691	-122.23415	-5.96528	-600.12042	63.59151	81.11488	-978.73669	-182.97437	-12.12916
932	7.758	905.95172	-265.45117	1440.47510	-153.48117	-20.19294	1293.26990	-954.85614	-33.74188	1252.80579	-58.32800	181.86116	45.73067	457.77283	-122.72261	-5.98560	-572.44891	65.60615	79.16434	-992.00238	-183.46069	-12.19025
933	7.767	908.79791	-265.25122	1436.69885	-155.69559	-19.68211	1293.43298	-956.69592	-33.67056	1249.94019	-28.35406	181.52061	40.46051	444.42197	-123.20624	-6.06627	-545.51123	68.52873	77.29776	-1005.56085	-184.00592	-12.20415
934	7.775	911.48987	-265.23505	1432.82239	-158.05873	-19.21926	1293.40405	-958.44891	-33.54652	1246.85974	1.21484	179.78508	36.48029	431.00842	-123.68222	-6.22136	-519.69116	72.22944	75.57281	-1019.27350	-184.48462	-12.20391
935	7.783	914.03790	-265.32782	1428.84338	-160.51381	-18.84094	1293.25391	-960.08368	-33.35099	1243.60913	29.58878	177.38710	34.38169	417.52762	-124.12915	-6.41023	-495.34613	76.63440	73.97042	-1032.92603	-184.84329	-12.24058
936	7.792	916.47986	-265.44720	1424.76318	-162.99297	-18.56898	1293.04529	-961.58221	-33.06612	1240.22668	56.35028	174.89745	34.11828	404.02380	-124.54416	-6.57687	-472.70609	81.69162	72.36986	-1046.44202	-185.19662	-12.33117
937	7.800	918.86322	-265.51813	1420.59363	-165.42461	-18.39767	1292.82056	-962.93268	-32.68143	1236.73560	81.62428	172.39647	35.17449	390.54959	-124.93912	-6.70039	-451.90735	87.30363	70.55772	-1059.86572	-185.65283	-12.43828
938	7.808	921.23267	-265.47260	1416.36108	-167.74203	-18.29964	1292.59766	-964.13177	-32.20034	1233.14575	105.97762	169.49892	36.88025	377.10989	-125.31921	-6.80024	-433.00159	93.44198	68.34590	-1073.24829	-186.15222	-12.51335
939	7.817	923.62531	-265.25458	1412.10364	-169.88669	-18.23740	1292.37341	-965.17804	-31.63943	1229.46143	130.09010	165.70738	38.71307	363.66092	-125.70102	-6.89980	-415.97675	100.21006	65.69000	-1086.63281	-186.61241	-12.53102
940	7.825	926.06580	-264.83521	1407.86292	-171.80716	-18.16589	1292.12817	-966.06580	-31.02394	1225.68860	154.40289	160.80061	40.44810	350.15295	-126.10458	-7.00332	-400.86731	107.55537	62.57226	-1100.08630	-187.07304	-12.52304
941	7.833	928.56079	-264.21973	1403.67676	-173.45761	-18.03422	1291.82556	-966.79114	-30.38190	1221.84033	178.98761	155.05313	42.20489	336.56271	-126.51971	-7.10775	-387.78119	115.03062	58.81602	-1113.68396	-187.59709	-12.56250
942	7.842	931.09039	-263.44080	1399.58154	-174.80046	-17.79685	1291.42004	-967.35919	-29.74129	1217.93347	203.67300	149.07979	44.32827	322.89651	-126.92383	-7.21905	-376.82092	122.14093	54.16054	-1127.43665	-188.18530	-12.65952
943	7.850	933.60809	-262.54987	1395.62146	-175.82829	-17.44118	1290.88049	-967.78308	-29.13120	1213.98499	228.21463	143.37970	47.04473	309.18188	-127.31317	-7.34716	-368.09900	128.85800	48.46449	-1141.25867	-188.81122	-12.74752
944	7.858	936.05109	-261.61328	1391.85291	-176.58820	-17.01380	1290.21790	-968.07794	-28.57126	1210.01331	252.39323	138.02654	50.20913	295.44629	-127.69186	-7.49411	-361.80530	135.59480	41.71012	-1155.05005	-189.43491	-12.80204
945	7.867	938.35266	-260.70367	1388.34290	-177.15826	-16.59737	1289.47412	-968.25177	-28.05437	1206.04163	276.10938	132.75655	53.43853	281.69391	-128.06323	-7.65631	-358.12570	142.67650	33.88245	-1168.76416	-189.98053	-12.86589
946	7.875	940.45044	-259.88342	1385.16272	-177.58800	-16.24886	1288.67566	-968.29291	-27.54645	1202.09521	299.43652	127.25548	56.41329	267.91437	-128.44086	-7.82194	-357.06848	149.75694	25.06047	-1182.43372	-190.40443	-12.94884
947	7.883	942.29413	-259.19165	1382.38281	-177.87129	-15.97050	1287.81799	-968.17407	-27.00529	1198.19958	322.55161	121.35942	58.98405	254.12186	-128.84207	-7.96753	-358.44800	155.85490	15.80175	-1196.17688	-190.78934	-13.00333
948	7.892	943.85016	-258.64526	1380.07373	-177.96973	-15.73048	1286.88342	-967.87909	-26.40131	1194.38696	345.61865	115.09181	61.08705	240.37503	-129.26392	-8.09430	-362.03998	160.10678	7.33986	-1210.04651	-191.22748	-12.99271
949	7.900	945.09937	-258.23865	1378.30676	-177.84837	-15.49807	1285.85193	-967.41956	-25.72291	1190.71008	368.72638	108.59816	62.67167	226.72488	-129.66281	-8.24665	-367.81396	162.28482	1.01355	-1223.88623	-191.67972	-12.91346
950	7.908	946.03040	-257.93127	1377.14746	-177.49506	-15.26286	1284.69922	-966.82977	-24.96973	1187.25391	391.89877	102.07860	63.71166	213.15173	-129.98074	-8.44372	-376.08475	162.74745	-2.63269	-1237.50769	-192.09737	-12.79259
951	7.917	946.63354	-257.64905	1376.64771	-176.92061	-15.02785	1283.40466	-966.16162	-24.15299	1184.13928	415.15582	95.80084	64.24487	199.59659	-130.20630	-8.63363	-387.03583	162.20367	-4.08588	-1250.94824	-192.49808	-12.69838
952	7.925	946.89899	-257.31433	1376.84265	-176.15147	-14.79300	1281.96094	-965.48285	-23.30723	1181.50818	438.57117	90.09787	64.37125	186.02238	-130.37897	-8.75966	-399.99359	161.37144	-4.34643	-1264.36060	-192.86597	-12.64373
953	7.933	946.81750	-256.87732	1377.74695	-175.22104	-14.55010	1280.37219	-964.85883	-22.48921	1179.49438	462.24512	85.20766	64.20108	172.42976	-130.53928	-8.82598	-413.73132	160.68660	-4.28439	-1277.73340	-193.16251	-12.48336
954	7.942	946.37921	-256.32336	1379.35364	-174.15964	-14.28452	1278.64832	-964.30450	-21.74512	1178.17712	486.21490	81.13841	63.83670	158.85625	-130.70523	-8.87830	-427.42041	160.24457	-4.35047	-1290.88232	-193.36003	-12.01555
955	7.950	945.57397	-255.66473	1381.63708	-172.98816	-13.97803	1276.80383	-963.74432	-21.08270	1177.53821	510.42096	77.79730	63.40153	145.34781	-130.88181	-8.96123	-440.89575	159.93054	-4.64329	-1303.65747	-193.45505	-11.10463
956	7.958	944.39539	-254.92902	1384.55908	-171.71837	-13.61678	1274.86365	-963.05884	-20.49493	1177.48523	534.70453	75.17668	63.02588	131.91791	-131.07739	-9.09274	-454.25815	159.61859	-5.07064	-1315.99146	-193.54810	-9.69567
957	7.967	942.84326	-254.14679	1388.07617	-170.35861	-13.19662	1272.86633	-962.18463	-19.99798	1177.93506	558.73895	73.33870	62.76751	118.55613	-131.30411	-9.25428	-467.55331	159.28587	-5.48280	-1327.72192	-193.69098	-7.86370
958	7.975	940.92621	-253.33966	1392.14209	-168.92094	-12.71728	1270.85974	-961.14117	-19.62247	1178.85413	581.98163	72.33199	62.51834	105.25792	-131.55551	-9.41672	-480.75607	158.99905	-5.78278	-1338.61670	-193.67378	-5.77457
959	7.983	938.66266	-252.51416	1396.70410	-167.42560	-12.17652	1268.89392	-959.97913	-19.37444	1180.22510	603.75916	72.22780	61.96540	92.02840	-131.80533	-9.57868	-493.86334	158.81464	-5.98755	-1348.58191	-193.30875	-3.40965
960	7.992	936.07385	-251.66663	1401.70129	-165.90373	-11.57958	1267.01990	-958.73785	-19.21774	1182.00488	623.46149	73.20787	60.68596	78.87839	-132.02911	-9.75595	-506.94153	158.71045	-6.18375	-1357.68311	-192.83401	-0.47477
961	8.000	933.17725	-250.79163	1407.06848	-164.39276	-10.95269	1265.28394	-957.44183	-19.08718	1184.12280	640.78357	75.53612	58.37226	65.82141	-132.21173	-9.93415	-520.06641	158.67209	-6.41444	-1365.99536	-192.74017	3.18407
962	8.008	929.99084	-249.88519	1412.74036	-162.92278	-10.33910	1263.71985	-956.10443	-18.90610	1186.51062	655.89136	79.39395	55.00594	52.85950	-132.34409	-10.06844	-533.21753	158.71986	-6.65507	-1373.12329	-193.10229	7.32942
963	8.017	926.54102	-248.94214	1418.65076	-161.51105	-9.77943	1262.34692	-954.73151	-18.59665	1189.12561	669.34528	84.72237	50.79963	39.96194	-132.41922	-10.14334	-546.31946	158.77478	-6.88201	-1377.95642	-193.31093	11.72298
964	8.025	922.86255	-247.96014	1424.73120	-160.17046	-9.29902	1261.17322	-953.33539	-18.09245	1191.94055	681.75537	91.22653	46.00325	27.05367	-132.44885	-10.19954	-559.38098	158.68227	-7.08030	-1379.41016	-192.77963	16.46310
965	8.033	918.99768	-246.94720	1430.91443	-158.91216	-8.90749	1260.19958	-951.94373	-17.34820	1194.92432	693.40863	98.56828	40.80826	14.04411	-132.48798	-10.27859	-572.50604	158.39774	-7.21571	-1377.03564	-191.53375	21.71075
966	8.042	914.99738	-245.90961	1437.13037	-157.73628	-8.59927	1259.42444	-950.58319	-16.33210	1198.03491	704.20795	106.54745	35.36643	0.88974	-132.60123	-10.37307	-585.77234	158.02597	-7.26672	-1370.76367	-189.73811	27.18214
967	8.050	910.91754	-244.82520	1443.29724	-156.62283	-8.35065	1258.84399	-949.26074	-15.01543	1201.22205	713.91797	115.08304	29.83052	-12.38205	-132.81186	-10.45913	-599.14722	157.66791	-7.26749	-1360.63147	-187.13666	32.07508
968	8.058	906.80737	-243.65106	1449.32715	-155.53264	-8.11697	1258.45044	-947.96259	-13.37867	1204.43298	722.34424	124.09392	24.42424	-25.72330	-133.12299	-10.53750	-612.54535	157.31596	-7.28612	-1346.84290	-183.33307	35.62743
969	8.067	902.70850	-242.36273	1455.14429	-154.41875	-7.83447	1258.23315	-946.66638	-11.43208	1207.62683	729.22577	133.42075	19.44135	-39.12128	-133.53928	-10.61559	-625.94629	156.92827	-7.34656	-1329.86609	-178.45923	37.78782
970	8.075	898.66510	-240.96198	1460.68701	-153.24043	-7.43024	1258.18323	-945.37067	-9.25532	1210.79333	733.99359	142.76707	15.01329	-52.58618	-134.03293	-10.68368	-639.39771	156.47957	-7.41467	-1310.35608	-173.36418	39.27586
971	8.083	894.73242	-239.45587	1465.90222	-151.97173	-6.83676	1258.29626	-944.12476	-7.02601	1213.95959	735.68744	151.61552	10.86114	-66.11362	-134.53107	-10.72509	-652.92419	155.93950	-7.47347	-1288.87720	-169.07880	40.92999
972	8.092	890.97473	-237.85004	1470.74268	-150.60185	-6.00753	1258.57056	-943.00000	-4.96164	1217.17358	733.30273	159.15674	6.57712	-79.69061	-134.96204	-10.73745	-666.51135	155.34601	-7.53140	-1265.63623	-166.11267	43.05267
973	8.100	887.46094	-236.16278	1475.16589	-149.13210	-4.93265	1259.00183	-942.01642	-3.20856	1220.47839	726.50922	164.45100	2.41126	-93.30823	-135.30414	-10.73957	-680.14990	154.84055	-7.56466	-1240.43457	-164.19954	45.38396
974	8.108	884.26428	-234.43500	1479.13599	-147.57468	-3.64617	1259.57935	-941.12030	-1.80155	1223.89966	716.00238	167.05934	-0.69018	-106.94733	-135.59146	-10.76507	-693.83911	154.51596	-7.53754	-1212.82349	-162.53145	47.50705
975	8.117	881.46399	-232.71997	1482.62292	-145.95242	-2.20695	1260.29150	-940.22675	-0.69642	1227.44458	703.03156	167.60475	-2.24687	-120.54852	-135.89954	-10.84539	-707.55493	154.31616	-7.46024	-1182.35986	-160.20546	49.15731
976	8.125	879.14526	-231.06714	1485.59766	-144.29652	-0.65887	1261.13892	-939.26898	0.19521	1231.09937	688.88611	167.25725	-2.74144	-133.96591	-136.31262	-10.97833	-721.24481	154.13092	-7.36919	-1148.92505	-156.70807	50.28606
977	8.133	877.39899	-229.51318	1488.02979	-142.64157	0.98743	1262.14075	-938.22906	0.97521	1234.82581	674.72882	166.70222	-2.79119	-146.96765	-136.85776	-11.12158	-734.87549	153.88705	-7.28725	-1113.00452	-152.24434	51.03696
978	8.142	876.30878	-228.08362	1489.88733	-141.02335	2.73129	1263.32837	-937.14044	1.72202	1238.56030	661.20282	166.05678	-2.71528	-159.33496	-137.49051	-11.22506	-748.47009	153.56372	-7.23302	-1075.58691	-147.51164	51.72614
979	8.150	875.92615	-226.79852	1491.14038	-139.48427	4.55326	1264.73083	-936.06659	2.46700	1242.22034	648.15485	165.41866	-2.78957	-170.95105	-138.14456	-11.27391	-762.06763	153.20953	-7.22529	-1037.60315	-143.01123	52.73225
980	8.158	876.25598	-225.67029	1491.76685	-138.07916	6.41126	1266.36023	-935.07642	3.19766	1245.71619	635.07721	164.98311	-3.20082	-181.77365	-138.75272	-11.33157	-775.67029	152.89658	-7.26717	-999.46857	-138.73878	54.21744
981	8.167	877.26202	-224.69690	1491.75122	-136.86813	8.24706	1268.20667	-934.22699	3.87685	1248.96704	621.68176	164.82314	-3.84888	-191.77020	-139.26865	-11.53107	-789.26587	152.62451	-7.35180	-961.10217	-134.40681	55.93599
982	8.175	878.88324	-223.86169	1491.08276	-135.90138	9.99354	1270.23901	-933.55261	4.46525	1251.91626	608.01160	164.81001	-4.46419	-200.93903	-139.72992	-11.96820	-802.86719	152.32663	-7.46936	-922.33521	-129.80009	57.53830
983	8.183	881.05164	-223.13892	1489.75757	-135.21114	11.58881	1272.41016	-933.06549	4.93952	1254.53442	594.25623	164.74925	-4.87001	-209.37964	-140.28424	-12.52679	-816.48865	151.95148	-7.59289	-883.48804	-125.20360	59.08405
984	8.192	883.71057	-222.49646	1487.78198	-134.80937	12.98808	1274.66736	-932.76904	5.29493	1256.81287	580.56415	164.54597	-5.09301	-217.20807	-141.15109	-12.61054	-830.10522	151.50070	-7.68024	-845.29529	-121.20947	60.82330
985	8.200	886.82355	-221.89392	1485.17419	-134.68808	14.16525	1276.95850	-932.66919	5.53509	1258.75513	566.97595	164.24193	-5.27116	-224.13467	-142.57034	-10.88018	-843.67560	151.01883	-7.70596	-808.20801	-118.00589	62.53664
986	8.208	890.37073	-221.27924	1481.96240	-134.82758	15.11645	1279.23206	-932.77100	5.66885	1260.36633	553.46875	163.95119	-5.50288	-228.88220	-144.60681	-5.67065	-857.20801	150.57260	-7.68921	-772.33411	-115.53296	63.81406
987	8.217	894.34045	-220.59460	1478.18250	-135.20757	15.86475	1281.43799	-933.07111	5.71157	1261.64502	540.01031	163.77159	-5.78850	-229.17075	-146.80270	3.54404	-870.75134	150.22769	-7.67761	-737.65503	-113.76369	64.71424
988	8.225	898.72693	-219.79517	1473.87744	-135.80994	16.44975	1283.53296	-933.55756	5.67442	1262.58240	526.58527	163.71196	-6.07007	-222.77710	-148.21439	15.01782	-884.31335	150.04648	-7.67721	-703.85925	-112.29463	65.47722
989	8.233	903.52277	-218.86273	1469.08374	-136.61549	16.90182	1285.48340	-934.21405	5.55580	1263.16357	513.20093	163.68999	-6.28965	-208.89920	-148.02231	25.54892	-897.86304	150.11839	-7.59435	-670.67383	-110.64734	66.03027
990	8.242	908.70093	-217.79675	1463.80798	-137.60010	17.22790	1287.26807	-935.02106	5.35248	1263.37354	499.86383	163.62025	-6.42465	-188.49243	-146.01151	32.50879	-911.39221	150.48148	-7.31736	-638.33325	-108.93065	66.12875
991	8.250	914.20282	-216.61047	1458.03857	-138.73384	17.41978	1288.87878	-935.95544	5.07564	1263.20825	486.55432	163.48863	-6.49881	-163.39398	-142.46548	35.08401	-924.89697	150.92023	-6.91158	-607.20093	-107.55670	65.70996
992	8.258	919.94952	-215.34155	1451.79846	-139.98700	17.47549	1290.31543	-936.99072	4.75327	1262.67944	473.22607	163.32236	-6.57149	-135.24976	-137.78683	34.06564	-938.36340	150.99425	-6.65820	-577.26166	-106.75665	64.97227
993	8.267	925.86499	-214.03394	1445.15930	-141.33517	17.42013	1291.58728	-938.09534	4.42366	1261.81262	459.83435	163.12752	-6.69561	-105.10492	-132.28577	30.93128	-951.80200	150.43036	-6.81529	-548.25958	-106.59485	64.16619
994	8.275	931.89532	-212.68768	1438.21118	-142.75755	17.30700	1292.71350	-939.23242	4.12794	1260.63879	446.36230	162.89473	-6.86539	-73.64838	-126.23792	27.06593	-965.24365	149.44202	-7.33927	-520.10431	-107.03188	63.42449
995	8.283	938.01141	-211.22400	1431.03735	-144.23697	17.19691	1293.71558	-940.36755	3.89403	1259.18762	432.81995	162.64183	-7.01706	-41.58917	-119.98021	23.42034	-978.71326	148.51135	-7.91713	-493.06372	-107.87891	62.73366
996	8.292	944.19476	-209.49823	1423.70447	-145.76431	17.13644	1294.61072	-941.47375	3.71996	1257.48279	419.25836	162.42693	-7.07645	-9.69945	-113.83275	20.48318	-992.21179	147.88712	-8.28348	-467.67920	-108.91104	61.92398
997	8.300	950.42352	-207.34436	1416.26428	-147.33679	17.14495	1295.41187	-942.53033	3.57841	1255.54773	405.79865	162.31453	-7.00004	21.49808	-107.94025	18.41058	-1005.71729	147.46320	-8.40141	-444.49487	-110.04048	60.74154
998	8.308	956.66284	-204.59839	1408.76074	-148.94475	17.21038	1296.12585	-943.52496	3.43448	1253.41418	392.56485	162.30496	-6.81352	51.97223	-102.22501	17.19308	-1019.22510	147.04703	-8.40081	-423.81030	-111.33261	59.01105
999	8.317	962.86401	-201.09460	1401.23792	-150.55870	17.29929	1296.75232	-944.45264	3.26054	1251.12329	379.50153	162.30064	-6.61995	82.04227	-96.43968	16.69574	-1032.77039	146.57941	-8.44055	-405.65564	-112.90375	56.70462
1000	8.325	968.97205	-196.67834	1393.75012	-152.13600	17.37261	1297.28503	-945.30536	3.04885	1248.72241	366.37842	162.17436	-6.52951	112.02174	-90.32091	16.66678	-1046.38306	146.14658	-8.57252	-389.94202	-114.82359	53.89306
1001	8.333	974.93237	-191.27332	1386.37817	-153.63925	17.39059	1297.71252	-946.06378	2.81669	1246.26123	353.04578	161.88263	-6.57554	141.98253	-83.86081	16.93932	-1060.04675	145.85178	-8.72640	-376.62622	-117.09969	50.68821
1002	8.342	980.69537	-184.97168	1379.24158	-155.03848	17.31370	1298.02014	-946.70233	2.59386	1243.78699	339.51611	161.50557	-6.71456	171.80435	-77.42732	17.60779	-1073.72449	145.68880	-8.82436	-365.77216	-119.64873	47.18204
1003	8.350	986.21765	-178.01910	1372.47729	-156.30013	17.10975	1298.19861	-947.20306	2.40073	1241.33948	325.82712	161.14221	-6.90549	201.40320	-71.52856	18.88386	-1087.39331	145.54285	-8.87215	-357.52332	-122.26628	43.40868
1004	8.358	991.45776	-170.67346	1366.19958	-157.38406	16.75692	1298.24719	-947.55951	2.23814	1238.94666	311.97818	160.78540	-7.16553	230.82669	-66.45627	20.83205	-1101.03760	145.30388	-8.91979	-352.11127	-124.70630	39.28811
1005	8.367	996.37476	-163.10071	1360.48975	-158.24701	16.24178	1298.16638	-947.76825	2.09126	1236.62598	297.98077	160.37730	-7.51697	260.13831	-62.15237	23.30848	-1114.66675	144.96407	-8.97354	-349.88232	-126.69698	34.48211
1006	8.375	1000.93054	-155.38049	1355.41174	-158.84494	15.55726	1297.95532	-947.82251	1.93568	1234.39307	283.94678	159.95407	-7.90664	289.36926	-58.35384	26.08318	-1128.34021	144.61148	-9.01166	-351.15509	-127.89342	28.46860
1007	8.383	1005.08728	-147.53223	1351.01794	-159.13943	14.70026	1297.61340	-947.71210	1.74539	1232.26648	270.04669	159.58830	-8.25758	318.59845	-54.83832	28.98576	-1142.10596	144.32379	-9.04009	-355.90063	-127.97980	21.05134
1008	8.392	1008.79858	-139.51111	1347.33899	-159.10654	13.66988	1297.14355	-947.42676	1.50600	1230.26721	256.31805	159.22939	-8.56522	347.96234	-51.56273	31.96303	-1155.93701	144.07962	-9.07616	-363.50183	-126.77946	12.84475
1009	8.400	1012.00366	-131.20776	1344.37573	-158.74208	12.46418	1296.55212	-946.96130	1.22558	1228.41699	242.64743	158.80463	-8.85276	377.57794	-48.60321	35.00456	-1169.76782	143.80644	-9.11396	-372.86151	-124.32805	5.16774
1010	8.408	1014.63110	-122.48694	1342.10339	-158.06320	11.07462	1295.84424	-946.31665	0.93006	1226.74109	228.95480	158.37677	-9.10605	407.45258	-46.07591	38.09566	-1183.53967	143.47690	-9.12840	-383.00134	-121.13553	-0.68808
1011	8.417	1016.61194	-113.24951	1340.49048	-157.10437	9.48626	1295.01074	-945.50018	0.64692	1225.27295	215.27165	158.03575	-9.30991	437.45660	-44.11365	41.25862	-1197.21179	143.12888	-9.11641	-393.77954	-118.27991	-4.20421
1012	8.425	1017.90576	-103.51819	1339.53491	-155.90910	7.68719	1294.02380	-944.52411	0.40130	1224.05444	201.66515	157.79980	-9.46187	467.39865	-42.78244	44.52412	-1210.77234	142.80594	-9.11999	-405.69879	-116.72412	-5.75953
1013	8.433	1018.53149	-93.51733	1339.29407	-154.52316	5.68142	1292.84985	-943.40320	0.22819	1223.12866	188.14433	157.64439	-9.55387	497.07990	-42.06189	47.87465	-1224.19397	142.53357	-9.13143	-418.86334	-116.51318	-6.21349
1014	8.442	1018.55737	-83.59668	1339.85876	-152.99240	3.49241	1291.46997	-942.15735	0.18237	1222.53235	174.64204	157.49428	-9.60003	526.25745	-41.95622	51.25930	-1237.36096	142.39940	-8.96449	-432.64880	-116.99104	-6.37249
1015	8.450	1018.04602	-74.02234	1341.28723	-151.36217	1.15601	1289.88818	-940.82178	0.34292	1222.28809	161.09122	157.26790	-9.64654	554.61768	-42.56462	54.60209	-1250.11377	142.51761	-8.32072	-446.40332	-117.58740	-6.65518
1016	8.458	1017.02124	-64.87415	1343.56897	-149.67725	-1.28980	1288.12915	-939.45105	0.80744	1222.39221	147.49011	156.95619	-9.73123	581.80383	-44.05095	57.77163	-1262.34192	142.84767	-7.00172	-459.92102	-118.11082	-7.10093
1017	8.467	1015.48425	-56.10498	1346.64368	-147.98236	-3.81395	1286.23547	-938.11090	1.66703	1222.81348	133.89032	156.58476	-9.85372	607.46436	-46.52271	60.55962	-1273.94946	143.22617	-4.95777	-473.28552	-118.58606	-7.59212
1018	8.475	1013.43933	-47.62946	1350.43359	-146.32053	-6.39907	1284.26074	-936.86267	2.97035	1223.50696	120.35217	156.15384	-9.98153	631.31384	-49.88321	62.71282	-1284.78687	143.55400	-2.16091	-486.60120	-119.08882	-8.03768
1019	8.483	1010.89880	-39.37964	1354.86853	-144.72740	-9.03996	1282.25818	-935.74451	4.69352	1224.43066	106.91280	155.65553	-10.08892	653.17285	-53.84955	64.01892	-1294.72498	143.83224	1.40342	-499.88000	-119.66263	-8.40448
1020	8.492	1007.87427	-31.32202	1359.89868	-143.22556	-11.73200	1280.26978	-934.75616	6.73200	1225.55713	93.57698	155.09407	-10.19176	672.92059	-58.14722	64.35858	-1303.69250	144.15791	5.63657	-513.08856	-120.30780	-8.68246
1021	8.500	1004.37238	-23.42688	1365.48596	-141.82690	-14.46120	1278.32056	-933.86108	8.92106	1226.87622	80.31923	154.47203	-10.32249	690.41101	-62.66336	63.66865	-1311.50378	144.72823	10.36174	-526.25336	-121.02228	-8.88281
1022	8.508	1000.39691	-15.64014	1371.58398	-140.53647	-17.20292	1276.42224	-933.00543	11.07476	1228.39026	67.08844	153.79585	-10.47868	705.49426	-67.42719	61.88438	-1317.71509	145.75601	15.43891	-539.44751	-121.79828	-9.05313
1023	8.517	995.95502	-7.90698	1378.12769	-139.35027	-19.92652	1274.58569	-932.14038	13.03388	1230.09790	53.82733	153.09727	-10.62245	718.16016	-72.48189	58.94011	-1321.71411	147.33688	20.74225	-552.69995	-122.59879	-9.26003
1024	8.525	991.06354	-0.20508	1385.03687	-138.25641	-22.60632	1272.83179	-931.23901	14.70596	1231.97693	40.50705	152.41891	-10.73224	728.65875	-77.78232	54.82944	-1322.96106	149.24474	26.09012	-565.99768	-123.37878	-9.53939
1025	8.533	985.75110	7.45502	1392.22229	-137.23969	-25.23284	1271.18726	-930.30640	16.06618	1233.97595	27.14169	151.78304	-10.82995	737.47247	-83.20859	49.68730	-1321.19116	150.85535	31.36963	-579.33057	-124.10378	-9.85115
1026	8.542	980.05420	15.04730	1399.59033	-136.27812	-27.80708	1269.67810	-929.37396	17.12267	1236.01501	13.76804	151.20563	-10.92957	745.09326	-88.70842	43.86032	-1316.35522	151.56189	36.68321	-592.69836	-124.75488	-10.09301
1027	8.550	974.01251	22.54630	1407.04871	-135.33762	-30.32359	1268.32739	-928.48358	17.88486	1237.99084	0.42453	150.73381	-10.98577	751.68988	-94.46077	37.89153	-1308.32849	151.36400	42.13511	-606.12439	-125.33192	-10.20208
1028	8.558	967.66852	29.93317	1414.51147	-134.37796	-32.76939	1267.15283	-927.67249	18.35561	1239.79675	-12.86945	150.41835	-10.94873	756.98975	-100.84033	32.31676	-1296.82275	150.80122	47.42977	-619.63489	-125.82892	-10.22954
1029	8.567	961.07245	37.19482	1421.90442	-133.36981	-35.14246	1266.16467	-926.96173	18.55461	1241.38098	-26.15094	150.23294	-10.85451	760.48395	-108.16997	27.36077	-1281.62146	150.30319	51.92363	-633.20972	-126.22322	-10.28270
1030	8.575	954.28577	44.32492	1429.16553	-132.31056	-37.47024	1265.36389	-926.34528	18.55560	1242.80945	-39.49634	150.07008	-10.79535	761.64551	-116.48178	22.77966	-1262.80444	149.93423	55.17024	-646.80548	-126.51851	-10.41975
1031	8.583	947.37585	51.33221	1436.23975	-131.22617	-39.80924	1264.74585	-925.78455	18.47830	1244.22827	-52.95361	149.83449	-10.81202	760.05310	-125.33459	17.98265	-1240.74683	149.69507	57.20720	-660.41644	-126.77486	-10.60494
1032	8.592	940.40680	58.24655	1443.07788	-130.15573	-42.22687	1264.31030	-925.22156	18.43585	1245.74719	-66.52295	149.49501	-10.87430	755.56042	-133.71375	12.48677	-1215.87122	149.67593	58.33287	-674.06372	-127.05638	-10.75759
1033	8.600	933.43829	65.11148	1449.63770	-129.13225	-44.78278	1264.07104	-924.59747	18.50507	1247.38953	-80.17743	149.06697	-10.94420	748.39880	-140.29001	6.57664	-1188.40002	149.89981	58.87587	-687.73639	-127.37003	-10.84045
1034	8.608	926.53064	71.97443	1455.88477	-128.17267	-47.51570	1264.05078	-923.86517	18.72987	1249.13293	-93.87616	148.61037	-11.01277	738.97150	-144.20395	1.44905	-1158.42151	150.24377	59.18167	-701.40979	-127.71701	-10.87096
1035	8.617	919.75165	78.87878	1461.78809	-127.27835	-50.43720	1264.26807	-922.99750	19.12702	1250.94763	-107.54645	148.23860	-11.08777	727.59521	-145.75797	-1.74561	-1126.10364	150.53650	59.63535	-715.10590	-128.17032	-10.86951
1036	8.625	913.18262	85.84299	1467.30713	-126.44466	-53.53499	1264.72937	-921.99445	19.68726	1252.80493	-121.00726	148.09355	-11.14820	714.66394	-146.08615	-2.96350	-1091.76172	150.63432	60.58132	-728.85345	-128.79869	-10.84722
1037	8.633	906.91528	92.83099	1472.37476	-125.67418	-56.77961	1265.42798	-920.89075	20.37717	1254.67444	-133.91010	148.27516	-11.08286	700.86542	-146.17395	-3.07602	-1055.81677	150.41255	62.17443	-742.62280	-129.52425	-10.82741
1038	8.642	901.03888	99.76279	1476.89746	-124.98264	-60.12731	1266.34875	-919.75513	21.15374	1256.51611	-145.80072	148.74809	-10.70041	686.88989	-146.42786	-2.95727	-1018.74988	149.75995	64.34918	-756.37079	-130.17763	-10.84679
1039	8.650	895.62500	106.57617	1480.77576	-124.39801	-63.52200	1267.47595	-918.67621	21.98692	1258.27649	-156.26886	149.33284	-9.86714	673.05829	-146.89429	-3.03133	-981.08972	148.62347	66.98764	-770.10901	-130.68314	-10.92786
1040	8.658	890.71588	113.26450	1483.93030	-123.95850	-66.90134	1268.79980	-917.74072	22.86617	1259.89795	-165.08987	149.82938	-8.61919	659.37866	-147.49091	-3.34828	-943.43152	147.07939	70.10431	-783.87103	-131.08395	-11.03768
1041	8.667	886.32776	119.84570	1486.33545	-123.70927	-70.20436	1270.31238	-917.01483	23.79525	1261.33130	-172.32047	150.16043	-7.03460	645.79773	-148.08069	-3.77883	-906.43579	145.30554	73.80513	-797.62610	-131.46747	-11.08874
1042	8.675	882.47290	126.31369	1488.05029	-123.69743	-73.38023	1271.99646	-916.53766	24.78387	1262.54480	-178.26566	150.52394	-4.82346	632.30383	-148.55853	-4.16829	-870.76947	143.36282	77.97076	-811.28546	-131.93417	-11.01807
1043	8.683	879.16211	132.63217	1489.18994	-123.96289	-76.39403	1273.81836	-916.33417	25.83143	1263.52759	-182.99094	151.57968	-0.83279	618.89197	-148.95837	-4.43653	-836.96265	141.06296	82.03377	-824.82043	-132.52882	-10.85740
1044	8.692	876.37970	138.77332	1489.84863	-124.52785	-79.21901	1275.72949	-916.42969	26.91787	1264.28638	-185.30786	154.24347	6.79337	605.52460	-149.41986	-4.61349	-805.17523	138.23187	85.27936	-838.30426	-133.18712	-10.69614
1045	8.700	874.07916	144.74683	1490.06104	-125.38515	-81.81633	1277.67627	-916.84442	28.01177	1264.83228	-182.42017	158.78813	18.97702	592.15430	-150.02704	-4.80107	-775.09338	135.03506	87.34703	-851.80493	-133.79773	-10.60487
1046	8.708	872.21106	150.58893	1489.81750	-126.48704	-84.11853	1279.59973	-917.58075	29.07670	1265.16357	-171.68048	164.19411	33.70723	578.77191	-150.73126	-5.08659	-746.10071	131.87796	88.28968	-865.30231	-134.27393	-10.62598
1047	8.717	870.74609	156.34460	1489.09314	-127.76534	-86.06036	1281.43103	-918.62439	30.07520	1265.25647	-153.01526	168.72316	46.39942	565.40082	-151.42596	-5.46872	-717.53668	129.11594	88.31133	-878.72333	-134.58437	-10.77624
1048	8.725	869.67603	162.06137	1487.86523	-129.17897	-87.64027	1283.10889	-919.94775	30.98119	1265.07813	-128.83020	171.05162	52.93296	552.05762	-152.05371	-5.85402	-688.89081	127.01050	87.66087	-892.03064	-134.83432	-11.00819
1049	8.733	868.99530	167.78607	1486.12720	-130.72246	-88.92343	1284.60608	-921.50714	31.78756	1264.60596	-101.68359	170.81459	52.31199	538.74841	-152.63391	-6.13396	-659.92542	125.80182	86.63440	-905.31152	-135.26051	-11.22789
1050	8.742	868.68475	173.55887	1483.89673	-132.39160	-89.98932	1285.93237	-923.24493	32.50141	1263.83655	-72.82654	168.38786	46.58861	525.48059	-153.20151	-6.27611	-630.68921	125.65754	85.49248	-918.71582	-135.98743	-11.38067
1051	8.750	868.70447	179.41013	1481.21863	-134.16718	-90.89694	1287.12000	-925.10406	33.14004	1262.78430	-42.60510	164.41582	38.90138	512.24390	-153.75577	-6.33920	-601.44653	126.62546	84.40092	-932.26831	-136.89319	-11.46759
1052	8.758	868.99298	185.35858	1478.15479	-136.03084	-91.68377	1288.20752	-927.04028	33.73129	1261.47791	-11.39594	159.55289	31.77635	498.99921	-154.29178	-6.41526	-572.58179	128.67441	83.44359	-945.85291	-137.77235	-11.49409
1053	8.767	869.47284	191.40414	1474.76685	-137.97806	-92.38218	1289.23230	-929.02570	34.30059	1259.95752	19.99609	154.42714	26.56392	485.70651	-154.84158	-6.56268	-544.51282	131.70070	82.59834	-959.33588	-138.46925	-11.47345
1054	8.775	870.06866	197.52136	1471.10181	-140.00925	-93.03167	1290.22559	-931.05017	34.84769	1258.26904	50.60376	149.52812	23.54915	472.34839	-155.43201	-6.75561	-517.66742	135.51154	81.69168	-972.64966	-138.92972	-11.45803
1055	8.783	870.72882	203.67139	1467.19287	-142.11661	-93.67909	1291.21045	-933.11755	35.34809	1256.45178	79.83543	144.97133	22.25933	458.93042	-156.03387	-6.89837	-492.47778	139.88803	80.45161	-985.86267	-139.25475	-11.48513
1056	8.792	871.43286	209.82770	1463.07190	-144.28384	-94.37752	1292.20117	-935.22357	35.78799	1254.52429	107.76326	140.49095	21.91873	445.47412	-156.59039	-6.93169	-469.26392	144.70233	78.66663	-999.16168	-139.59776	-11.51608
1057	8.800	872.17651	215.98181	1458.78418	-146.49254	-95.17942	1293.20605	-937.33368	36.18958	1252.48145	134.95099	135.78221	21.97464	431.98712	-157.07758	-6.89967	-448.08466	149.94507	76.28480	-1012.68524	-139.99838	-11.52719
1058	8.808	872.95618	222.11832	1454.39307	-148.72430	-96.11756	1294.22937	-939.38104	36.58918	1250.30432	162.01953	130.80571	22.38691	418.45862	-157.51587	-6.88523	-428.79453	155.61945	73.36613	-1026.39575	-140.39162	-11.60414
1059	8.817	873.76678	228.19675	1449.97717	-150.95746	-97.18735	1295.27014	-941.25916	37.01510	1247.95959	189.28152	125.77675	23.46273	404.90753	-157.93219	-6.92995	-411.27777	161.66525	69.99159	-1040.14917	-140.75073	-11.82128
1060	8.825	874.60669	234.16818	1445.62085	-153.16322	-98.34944	1296.32166	-942.84235	37.48951	1245.41040	216.66608	120.92729	25.43516	391.38055	-158.33435	-7.03158	-395.61237	167.96776	66.18687	-1053.82764	-141.15224	-12.09545
1061	8.833	875.47809	239.99649	1441.40051	-155.30624	-99.55433	1297.36853	-944.06641	38.01276	1242.65576	243.89967	116.27347	28.22152	377.89896	-158.72308	-7.17281	-382.06992	174.34377	61.84785	-1067.36902	-141.64281	-12.26938
1062	8.842	876.38391	245.65021	1437.37646	-157.34787	-100.76414	1298.38916	-944.96259	38.56329	1239.74426	270.70667	111.58025	31.50607	364.45386	-159.10242	-7.33036	-371.00906	180.54703	56.72410	-1080.77063	-142.15141	-12.28075
1063	8.850	877.32202	251.08459	1433.59412	-159.24979	-101.95299	1299.35754	-945.61096	39.12722	1236.73877	296.87164	106.52357	34.95562	351.00848	-159.48596	-7.47020	-362.78055	186.37524	50.52069	-1094.10535	-142.60997	-12.19464
1064	8.858	878.27881	256.24307	1430.09045	-160.97614	-103.10089	1300.24243	-946.08643	39.70782	1233.68750	322.24048	100.92696	38.37584	337.48608	-159.91208	-7.56381	-357.69299	191.75661	43.03658	-1107.50098	-143.00433	-12.12740
1065	8.867	879.22760	261.07388	1426.89868	-162.49564	-104.19443	1301.00623	-946.42523	40.32156	1230.62305	346.77301	94.86169	41.69298	323.82770	-160.40707	-7.62310	-355.94009	196.70383	34.24519	-1121.08972	-143.31880	-12.15130
1066	8.875	880.13599	265.54306	1424.05225	-163.78535	-105.23074	1301.61218	-946.62122	40.99653	1227.57031	370.57532	88.54622	44.84876	310.04041	-160.92377	-7.68284	-357.47281	201.19214	24.42629	-1134.92603	-143.59558	-12.24232
1067	8.883	880.97131	269.63187	1421.58984	-164.83145	-106.21909	1302.03552	-946.65057	41.76727	1224.55042	393.84192	82.25124	47.81223	296.17691	-161.38440	-7.75201	-361.92737	205.04645	14.44235	-1148.94983	-143.98106	-12.33341
1068	8.892	881.69513	273.33127	1419.56213	-165.62506	-107.17348	1302.26123	-946.49469	42.67251	1221.59131	416.79767	76.27177	50.63553	282.30737	-161.76501	-7.82779	-368.72928	207.94012	5.78272	-1163.01270	-144.55930	-12.39247
1069	8.900	882.25763	276.64484	1418.02429	-166.16270	-108.10060	1302.27405	-946.14771	43.74926	1218.74524	439.66248	70.86229	53.40649	268.47641	-162.09189	-7.93022	-377.44702	209.59389	-0.16351	-1176.93408	-145.21373	-12.40984
1070	8.908	882.60297	279.59091	1417.02368	-166.45030	-108.98966	1302.05347	-945.61517	45.01243	1216.09912	462.58710	66.12852	56.16992	254.69749	-162.39313	-8.09278	-388.02554	210.06171	-3.12138	-1190.60620	-145.76120	-12.38641
1071	8.917	882.67560	282.19965	1416.59509	-166.50366	-109.80716	1301.57813	-944.91302	46.43732	1213.76160	485.57599	61.95221	58.89933	240.98999	-162.68396	-8.32087	-400.37399	209.76663	-4.00221	-1204.06873	-146.10686	-12.37783
1072	8.925	882.42194	284.50659	1416.76050	-166.34471	-110.50552	1300.83533	-944.07062	47.96485	1211.83838	508.43906	58.07951	61.52372	227.36604	-162.97818	-8.55986	-413.89862	209.18492	-4.01174	-1217.51721	-146.23462	-12.43412
1073	8.933	881.79791	286.54370	1417.52307	-165.99692	-111.04043	1299.82495	-943.13562	49.52074	1210.41357	530.84265	54.36327	63.97390	213.80283	-163.28314	-8.72756	-427.82507	208.59418	-3.92384	-1231.24207	-146.16458	-12.44819
1074	8.942	880.77972	288.33075	1418.86731	-165.48465	-111.38170	1298.56006	-942.17493	51.02697	1209.53906	552.44922	50.91339	66.19203	200.26230	-163.59949	-8.79367	-441.72052	208.12943	-4.00475	-1245.43555	-145.89381	-12.17082
1075	8.950	879.36365	289.87338	1420.76721	-164.83539	-111.51086	1297.06555	-941.27222	52.39071	1209.22327	573.02478	47.99770	68.11554	186.72745	-163.93295	-8.81211	-455.47037	207.84006	-4.24446	-1259.95947	-145.38162	-11.38229
1076	8.958	877.55292	291.16940	1423.19177	-164.07973	-111.41213	1295.37305	-940.52124	53.48895	1209.43250	592.48822	45.81918	69.67023	173.20331	-164.27750	-8.85540	-469.02692	207.63986	-4.56767	-1274.34619	-144.66025	-9.95916
1077	8.967	875.34784	292.22058	1426.11121	-163.25102	-111.07735	1293.51343	-940.00140	54.18583	1210.11072	610.93329	44.38573	70.77603	159.70004	-164.60281	-8.93136	-482.35367	207.41002	-4.91600	-1288.13257	-143.87804	-7.80959
1078	8.975	872.74402	293.04132	1429.50391	-162.38698	-110.52357	1291.51282	-939.74597	54.37955	1211.20105	628.56970	43.53870	71.36649	146.23672	-164.88583	-9.00183	-495.49008	207.14967	-5.25023	-1301.17920	-143.15575	-4.84935
1079	8.983	869.74133	293.65530	1433.35217	-161.52747	-109.79535	1289.39160	-939.72028	54.04513	1212.65552	645.55286	43.05757	71.40710	132.83783	-165.13364	-9.06332	-508.53738	206.92975	-5.54873	-1313.57849	-142.40530	-1.10743
1080	8.992	866.35992	294.07938	1437.63257	-160.70750	-108.95352	1287.16650	-939.82684	53.24934	1214.43286	661.82227	42.77095	70.87575	119.50826	-165.36569	-9.15332	-521.57788	206.80707	-5.80013	-1325.36804	-141.31245	3.15679
1081	9.000	862.64453	294.31647	1442.31616	-159.95322	-108.06461	1284.85217	-939.93335	52.13049	1216.48779	677.08282	42.63893	69.71513	106.22993	-165.57465	-9.29425	-534.64246	206.78365	-6.01423	-1336.43494	-139.51848	7.57649
1082	9.008	858.65320	294.36389	1447.37061	-159.28455	-107.19310	1282.46838	-939.89764	50.86254	1218.76758	690.91919	42.75050	67.82772	92.99593	-165.70651	-9.47740	-547.72723	206.77930	-6.22236	-1346.48169	-136.85011	12.04698
1083	9.017	854.44861	294.21710	1452.75281	-158.71997	-106.40132	1280.04968	-939.58643	49.62307	1221.22021	702.97046	43.24287	65.12461	79.84718	-165.69778	-9.67904	-560.79590	206.73587	-6.41727	-1354.85193	-133.43756	16.94595
1084	9.025	850.09686	293.86633	1458.39709	-158.27574	-105.74910	1277.64661	-938.91089	48.56297	1223.81165	713.09430	44.23366	61.56182	66.85069	-165.54443	-9.85955	-573.81189	206.68788	-6.55963	-1360.51892	-129.60429	22.81211
1085	9.033	845.66052	293.29684	1464.22070	-157.96028	-105.28424	1275.31091	-937.88300	47.77972	1226.54980	721.38513	45.83229	57.16032	53.99559	-165.33844	-9.97690	-586.80945	206.64221	-6.66474	-1362.53125	-125.56877	29.66243
1086	9.042	841.18958	292.49237	1470.13818	-157.77036	-105.03539	1273.08545	-936.65619	47.29504	1229.48950	728.01538	48.19258	52.04396	41.13211	-165.22324	-10.03617	-599.87341	206.54773	-6.78281	-1360.51782	-121.25093	36.68791
1087	9.050	836.72034	291.44742	1476.07153	-157.69122	-105.00626	1271.00732	-935.46954	47.04925	1232.67322	733.07068	51.52592	46.45678	28.09296	-165.28983	-10.09347	-613.04431	206.39612	-6.91592	-1354.69275	-116.39146	42.72552
1088	9.058	832.27991	290.17776	1481.94812	-157.69926	-105.16425	1269.11853	-934.50397	46.93110	1236.04041	736.50604	56.04868	40.71507	14.85086	-165.52325	-10.18745	-626.29987	206.22623	-7.02997	-1345.47205	-110.80743	46.97987
1089	9.067	827.89337	288.71463	1487.69507	-157.76469	-105.44104	1267.46887	-933.79474	46.83099	1239.42529	738.17706	61.85896	35.09573	1.48863	-165.84323	-10.31430	-639.61584	206.08328	-7.10220	-1333.16992	-104.50307	49.30115
1090	9.075	823.58997	287.09204	1493.24207	-157.85002	-105.75061	1266.10925	-933.25806	46.68214	1242.65149	737.87799	68.81361	29.68242	-11.92688	-166.16382	-10.46701	-652.99255	205.99971	-7.13256	-1317.94055	-97.61090	49.99479
1091	9.083	819.40417	285.34207	1498.52881	-157.90669	-106.00349	1265.07971	-932.77173	46.45455	1245.60999	735.38202	76.51253	24.25261	-25.38249	-166.43588	-10.63307	-666.42761	205.93304	-7.15785	-1299.85840	-90.32681	49.54701
1092	9.092	815.37091	283.49814	1503.50208	-157.87587	-106.11958	1264.40002	-932.24945	46.12739	1248.27136	730.51465	84.36003	18.38316	-38.89056	-166.66696	-10.76893	-679.90057	205.76332	-7.23258	-1279.02930	-82.96843	48.49181
1093	9.100	811.52692	281.59625	1508.10791	-157.69530	-106.04555	1264.06543	-931.67706	45.69321	1250.65674	723.29315	91.61998	11.90489	-52.46786	-166.88477	-10.82872	-693.40796	205.44504	-7.34644	-1255.69092	-76.15326	47.38654
1094	9.108	807.92078	279.66794	1512.28955	-157.31161	-105.75745	1264.04871	-931.09534	45.17370	1252.80212	714.05988	97.44461	5.47508	-66.11081	-167.08423	-10.81365	-706.98248	205.08878	-7.42159	-1230.22754	-70.87445	46.74090
1095	9.117	804.61743	277.73639	1515.99438	-156.69380	-105.24971	1264.30896	-930.55707	44.60465	1254.74487	703.36774	101.07408	0.48326	-79.79016	-167.24634	-10.77781	-720.63861	204.80795	-7.43265	-1202.98535	-68.09418	46.78612
1096	9.125	801.69031	275.82703	1519.18445	-155.84004	-104.53488	1264.80750	-930.10785	44.00611	1256.52112	691.57477	102.40041	-2.15092	-93.49411	-167.40070	-10.78691	-734.34924	204.56979	-7.44379	-1174.02417	-68.02730	47.29118
1097	9.133	799.21771	273.97754	1521.83704	-154.77481	-103.65015	1265.51941	-929.78961	43.36616	1258.15796	678.67584	102.28656	-2.95870	-107.22595	-167.61710	-10.87573	-748.11847	204.27893	-7.49491	-1143.19653	-70.01981	47.79857
1098	9.142	797.28711	272.23367	1523.93848	-153.54305	-102.65056	1266.42993	-929.64337	42.64158	1259.66602	664.74506	101.88557	-3.18095	-120.89954	-167.93259	-11.03069	-761.99731	203.93137	-7.53200	-1110.46326	-73.19228	48.08012
1099	9.150	795.99146	270.63385	1525.47302	-152.20749	-101.59535	1267.52100	-929.70490	41.76978	1261.04248	650.31946	101.71489	-3.45055	-134.27487	-168.33737	-11.20264	-775.97388	203.58330	-7.49664	-1075.96838	-76.89099	48.19654
1100	9.158	795.41162	269.19199	1526.41455	-150.84308	-100.54227	1268.76184	-929.99457	40.69054	1262.27881	636.06873	101.65318	-3.72561	-147.05344	-168.82858	-11.35467	-789.94604	203.25696	-7.41119	-1039.88330	-80.53473	48.17215
1101	9.167	795.59259	267.89453	1526.72778	-149.52423	-99.54613	1270.11060	-930.49939	39.38161	1263.36536	622.26685	101.49165	-3.96380	-159.01520	-169.42261	-11.50825	-803.84863	202.96481	-7.32396	-1002.45935	-83.63760	47.93411
1102	9.175	796.52820	266.71857	1526.38586	-148.31009	-98.65550	1271.52576	-931.13501	37.90276	1264.29736	608.75287	101.19820	-4.28794	-170.05264	-170.11124	-11.76011	-817.69958	202.70869	-7.26765	-964.27496	-86.37917	47.64652
1103	9.183	798.16602	265.63898	1525.38635	-147.24014	-97.90993	1272.97888	-931.73828	36.39198	1265.07947	595.25067	100.86638	-4.72591	-180.17450	-170.85675	-12.26622	-831.52893	202.44958	-7.28031	-926.23340	-89.87401	47.86309
1104	9.192	800.43207	264.61462	1523.74902	-146.34537	-97.33772	1274.45740	-932.18713	34.94566	1265.71313	581.62653	100.59160	-5.14013	-189.55075	-171.67780	-13.11483	-845.34668	202.14900	-7.36370	-889.06549	-95.41211	49.13873
1105	9.200	803.25409	263.59015	1521.49927	-145.66064	-96.95470	1275.95337	-932.53729	33.51080	1266.19409	567.92255	100.39110	-5.41499	-198.46252	-172.78491	-13.99501	-859.14142	201.78439	-7.44236	-852.62793	-103.13306	51.37246
1106	9.208	806.56116	262.52225	1518.65625	-145.22342	-96.76842	1277.44897	-932.95789	31.96265	1266.52600	554.24109	100.21852	-5.58695	-206.91974	-174.69104	-13.73233	-872.91492	201.39270	-7.39182	-816.11713	-111.73898	53.76065
1107	9.217	810.27478	261.39383	1515.23608	-145.06195	-96.77895	1278.90796	-933.55621	30.25101	1266.71460	540.63245	100.03404	-5.76776	-213.84454	-178.07162	-10.32167	-886.71625	201.10718	-7.14075	-779.36554	-119.75720	55.58269
1108	9.225	814.31714	260.19904	1511.25806	-145.18808	-96.97040	1280.27917	-934.32062	28.42274	1266.75159	527.07587	99.84523	-6.01491	-216.58908	-183.22443	-2.25313	-900.55591	200.98486	-6.81588	-743.24426	-126.65990	56.69945
1109	9.233	818.63025	258.92712	1506.74634	-145.60124	-97.31334	1281.50281	-935.20477	26.52866	1266.62097	513.53247	99.68282	-6.30685	-212.07501	-189.60052	9.68786	-914.33350	200.89014	-6.68526	-708.66968	-132.78441	57.29198
1110	9.242	823.18048	257.57211	1501.72656	-146.29327	-97.78465	1282.52332	-936.20721	24.55605	1266.30920	499.99551	99.55789	-6.59293	-198.93823	-195.97284	22.29801	-927.93433	200.69214	-6.88187	-676.03699	-138.60202	57.45443
1111	9.250	827.94855	256.15262	1496.22424	-147.24696	-98.38071	1283.30469	-937.35010	22.46366	1265.80432	486.47794	99.45045	-6.82751	-178.28345	-201.07651	31.93338	-941.34790	200.46539	-7.24955	-645.33301	-144.22260	57.03381
1112	9.258	832.91998	254.70914	1490.26501	-148.43439	-99.10931	1283.83826	-938.63068	20.23229	1265.09082	472.97458	99.32616	-6.97679	-152.43500	-204.18466	36.62946	-954.66382	200.39255	-7.47220	-616.18121	-149.62964	55.83856
1113	9.267	838.08160	253.27432	1483.87720	-149.81879	-99.97324	1284.13989	-940.02295	17.87139	1264.14905	459.47888	99.16634	-7.04018	-123.41803	-205.24680	36.64860	-967.99902	200.50931	-7.35844	-588.11731	-155.12730	54.00853
1114	9.275	843.42377	251.84314	1477.09656	-151.35945	-100.95889	1284.23767	-941.49744	15.41213	1262.95752	446.01480	98.98039	-7.06872	-92.43820	-204.62039	33.58530	-981.42297	200.65251	-7.01192	-560.91937	-161.22099	52.01559
1115	9.283	848.94080	250.37546	1469.96619	-153.02058	-102.03619	1284.16125	-943.02899	12.89023	1261.49902	432.60779	98.77415	-7.12789	-60.18597	-202.76727	29.19004	-994.92004	200.67371	-6.70995	-534.52563	-168.16779	50.31065
1116	9.292	854.62048	248.82428	1462.53442	-154.78229	-103.17485	1283.94104	-944.59613	10.32537	1259.76721	419.23621	98.53239	-7.24945	-27.30994	-200.12073	24.70943	-1008.42957	200.56317	-6.65632	-508.97223	-175.90286	49.10759
1117	9.300	860.43921	247.15552	1454.85339	-156.64229	-104.36392	1283.61255	-946.17700	7.71835	1257.77075	405.84009	98.25063	-7.42455	5.41916	-197.05057	20.78493	-1021.90698	200.32959	-6.85611	-484.57031	-184.30542	48.35252
1118	9.308	866.36975	245.34738	1446.97949	-158.59995	-105.60745	1283.21558	-947.74408	5.06151	1255.53345	392.38025	97.94514	-7.60936	37.32626	-193.81989	17.62721	-1035.34729	199.99449	-7.10157	-461.91681	-193.29874	47.69697
1119	9.317	872.38586	243.37592	1438.97461	-160.63795	-106.90146	1282.78760	-949.26160	2.34799	1253.08606	378.87225	97.63153	-7.74960	68.16655	-190.44528	15.19616	-1048.77441	199.73053	-7.10343	-441.66864	-202.73286	46.56311
1120	9.325	878.45593	241.20398	1430.90942	-162.72064	-108.22392	1282.35925	-950.69287	-0.42577	1250.45105	365.35461	97.31216	-7.82899	98.22594	-186.62329	13.32129	-1062.21606	199.69254	-6.82987	-424.37146	-212.39471	44.38366
1121	9.333	884.54089	238.78857	1422.86609	-164.80254	-109.54448	1281.95520	-952.00751	-3.25732	1247.63696	351.84436	96.97067	-7.88267	128.00638	-181.99466	11.84019	-1075.69519	199.74191	-6.61150	-410.36707	-222.17102	40.89379
1122	9.342	890.59460	236.09567	1414.93542	-166.83463	-110.83584	1281.59155	-953.17682	-6.13073	1244.64673	338.32855	96.60298	-7.95535	157.75121	-176.53955	10.70550	-1089.24646	199.55994	-6.77802	-399.74487	-232.07501	36.26802
1123	9.350	896.56189	233.10141	1407.21301	-168.76225	-112.07436	1281.27124	-954.16467	-9.01176	1241.48853	324.78320	96.25255	-8.06044	187.33055	-170.66046	9.98278	-1102.90210	198.98486	-7.32253	-392.48322	-242.06505	30.95295
1124	9.358	902.37604	229.78427	1399.79309	-170.51784	-113.23526	1280.98413	-954.92780	-11.85882	1238.18201	311.20718	95.95992	-8.18422	216.55511	-164.92322	9.79596	-1116.62903	198.17325	-7.93435	-388.63428	-251.82710	25.28517
1125	9.367	907.96033	226.13364	1392.76184	-172.02528	-114.29075	1280.71741	-955.42645	-14.65012	1234.75671	297.63821	95.69878	-8.31001	245.41982	-159.77905	10.27739	-1130.32104	197.43237	-8.30721	-388.28296	-260.75867	19.24659
1126	9.375	913.23944	222.17224	1386.20276	-173.21817	-115.21230	1280.46252	-955.64154	-17.39970	1231.24951	284.10718	95.40808	-8.43201	274.03561	-155.42084	11.49665	-1143.90576	196.90240	-8.39912	-391.30066	-268.19446	12.64083
1127	9.383	918.15411	217.98419	1380.21729	-174.05515	-115.97945	1280.21130	-955.59125	-20.14793	1227.70654	270.59143	95.05794	-8.55664	302.49414	-151.74307	13.38043	-1157.42908	196.50351	-8.33549	-397.13269	-273.67398	5.65446
1128	9.392	922.66718	213.73105	1374.93762	-174.52504	-116.58965	1279.94946	-955.33289	-22.94239	1224.18738	257.05487	94.64095	-8.70292	330.84354	-148.44006	15.71214	-1170.99756	196.16873	-8.19059	-404.96277	-277.10309	-0.72028
1129	9.400	926.75824	209.60129	1370.49963	-174.64371	-117.05963	1279.65271	-954.94830	-25.82066	1220.77002	243.50127	94.12590	-8.90347	359.13904	-145.22217	18.24284	-1184.65002	195.89484	-8.01910	-414.31775	-278.81122	-5.20121
1130	9.408	930.41034	205.71713	1366.99829	-174.44492	-117.42366	1279.28748	-954.51984	-28.79559	1217.55457	229.94743	93.49168	-9.16832	387.48160	-141.98471	20.81511	-1198.32288	195.62427	-7.93213	-425.31305	-279.45633	-7.40677
1131	9.417	933.59436	202.10431	1364.47327	-173.96971	-117.72818	1278.81848	-954.10382	-31.84718	1214.65845	216.38371	92.79991	-9.43251	415.98053	-138.81833	23.38723	-1211.93823	195.30418	-7.96784	-437.94379	-279.67838	-8.12758
1132	9.425	936.26855	198.72241	1362.92651	-173.25945	-118.01375	1278.21960	-953.71576	-34.92487	1212.20105	202.80023	92.16138	-9.59692	444.67087	-135.91205	25.99681	-1225.43286	194.97115	-7.97573	-451.54199	-279.87192	-8.30888
1133	9.433	938.39868	195.49103	1362.33679	-172.35385	-118.29797	1277.48059	-953.33771	-37.95926	1210.28711	189.22778	91.62691	-9.64076	473.46716	-133.44290	28.74696	-1238.68945	194.69574	-7.68710	-465.30975	-280.33694	-8.31984
1134	9.442	939.97534	192.31207	1362.66650	-171.28925	-118.58139	1276.60437	-952.94342	-40.87591	1208.98877	175.70929	91.15991	-9.63814	502.13705	-131.50574	31.76226	-1251.53442	194.48761	-6.85340	-478.90601	-281.21609	-8.21445
1135	9.450	941.01038	189.10217	1363.86401	-170.09363	-118.86538	1275.60229	-952.51746	-43.59970	1208.33667	162.23932	90.70428	-9.66676	530.23749	-130.13733	35.06133	-1263.81885	194.22424	-5.35197	-492.35382	-282.25616	-8.11867
1136	9.458	941.52051	185.81720	1365.86646	-168.78432	-119.16096	1274.49207	-952.05579	-46.05378	1208.32446	148.77382	90.22792	-9.75789	557.09790	-129.38010	38.41784	-1275.48071	193.74547	-3.18523	-505.75232	-283.10779	-8.19643
1137	9.467	941.51563	182.45026	1368.60413	-167.37595	-119.48804	1273.29517	-951.55737	-48.16943	1208.91150	135.29878	89.71516	-9.90799	581.99683	-129.24106	41.32655	-1286.54858	193.03011	-0.38387	-519.11761	-283.74484	-8.46938
1138	9.475	941.00177	179.00937	1372.00488	-165.89227	-119.87117	1272.03479	-951.01813	-49.91065	1210.02209	121.84969	89.16692	-10.07572	604.47211	-129.59604	43.16835	-1297.07935	192.09708	2.98964	-532.38812	-284.34790	-8.81065
1139	9.483	939.99261	175.50290	1375.99951	-164.36931	-120.33197	1270.73645	-950.43311	-51.29906	1211.56091	108.46004	88.60161	-10.19815	624.47784	-130.24722	43.55047	-1307.06787	190.86182	6.80856	-545.55530	-285.01697	-9.09942
1140	9.492	938.50977	171.93823	1380.52197	-162.84966	-120.88056	1269.43225	-949.80341	-52.42117	1213.43616	95.12268	88.02519	-10.26417	642.26288	-131.11261	42.56190	-1316.41479	189.31076	11.02460	-558.71991	-285.69363	-9.35306
1141	9.500	936.57544	168.32471	1385.50696	-161.37444	-121.50743	1268.15979	-949.13837	-53.40809	1215.57336	81.80481	87.42085	-10.33608	658.25189	-132.24207	40.66318	-1324.95532	187.55879	15.71909	-572.00116	-286.27740	-9.65748
1142	9.508	934.21228	164.67508	1390.88135	-159.97202	-122.17695	1266.95752	-948.45190	-54.39957	1217.92041	68.48459	86.78951	-10.46617	673.01147	-133.64746	38.32898	-1332.40771	185.59134	20.90677	-585.40216	-286.79010	-9.99663
1143	9.517	931.45129	161.00632	1396.56018	-158.64850	-122.83493	1265.86096	-947.76166	-55.51432	1220.45239	55.16443	86.16539	-10.64114	687.01917	-135.26410	35.80433	-1338.15784	183.18016	26.44038	-598.79681	-287.28299	-10.32271
1144	9.525	928.33301	157.34119	1402.45239	-157.38907	-123.43465	1264.90051	-947.08386	-56.82631	1223.16663	41.85004	85.57983	-10.81671	700.37061	-137.03125	33.07591	-1341.19275	180.02103	32.06047	-612.07739	-287.67435	-10.68339
1145	9.533	924.90393	153.71179	1408.46838	-156.16951	-123.96279	1264.09875	-946.42181	-58.34951	1226.06677	28.53491	85.04735	-10.96003	712.82220	-138.92267	29.96335	-1340.49939	175.77414	37.36105	-625.25385	-287.96088	-11.04249
1146	9.542	921.21198	150.15799	1414.52576	-154.97159	-124.44363	1263.46509	-945.76154	-60.05047	1229.15002	15.20471	84.57651	-11.06269	724.06018	-141.00369	26.32281	-1335.63562	170.07666	41.83607	-638.42151	-288.38168	-11.20971
1147	9.550	917.30151	146.72275	1420.55872	-153.78969	-124.92433	1262.99609	-945.08331	-61.88427	1232.40076	1.84216	84.16263	-11.13240	733.83368	-143.51114	22.28813	-1326.88477	162.75552	45.19928	-651.69611	-289.07294	-11.12286
1148	9.558	913.21222	143.45264	1426.52051	-152.62178	-125.46906	1262.68579	-944.38086	-63.82508	1235.78625	-11.56824	83.79076	-11.18437	741.88263	-146.80716	18.28758	-1314.92871	154.08882	47.63996	-665.13330	-289.79007	-10.95705
1149	9.567	908.98450	140.39426	1432.37195	-151.45743	-126.16373	1262.53406	-943.66638	-65.86971	1239.25720	-25.03320	83.45390	-11.24752	747.80505	-151.16867	14.71258	-1300.48132	144.69977	49.65004	-678.69983	-290.20068	-10.92100
1150	9.575	904.66040	137.57037	1438.06213	-150.27835	-127.10789	1262.54932	-942.94934	-68.01757	1242.76245	-38.54871	83.15073	-11.33966	750.98804	-156.52362	11.49797	-1284.10107	135.10777	51.59692	-692.34515	-290.25870	-11.08568
1151	9.583	900.28156	134.95721	1443.51855	-149.06981	-128.39598	1262.74927	-942.21533	-70.24820	1246.26428	-52.10480	82.86563	-11.42612	750.70367	-162.29495	8.12487	-1266.02808	125.49499	53.39972	-706.03308	-290.21548	-11.32835
1152	9.592	895.89374	132.50900	1448.65796	-147.82867	-130.09814	1263.15942	-941.42413	-72.50760	1249.73718	-65.69434	82.55901	-11.45430	746.43756	-167.46060	4.33294	-1246.05151	115.92889	54.59864	-719.67548	-290.41943	-11.38941
1153	9.600	891.55743	130.21048	1453.41577	-146.56375	-132.23090	1263.80347	-940.52039	-74.70989	1253.15991	-79.31097	82.20143	-11.42723	738.27533	-171.01285	0.76588	-1223.65515	106.61172	54.85994	-733.15076	-290.99158	-11.14327
1154	9.608	887.35480	128.09848	1457.75989	-145.29431	-134.73335	1264.68323	-939.45642	-76.76717	1256.51709	-92.94153	81.81812	-11.40375	727.00049	-172.69510	-1.61395	-1198.42200	97.78346	54.35356	-746.42535	-291.57593	-10.84507
1155	9.617	883.38873	126.24594	1461.68262	-144.04480	-137.49460	1265.77319	-938.22406	-78.63086	1259.80176	-106.57458	81.46628	-11.43573	713.82813	-173.16614	-2.62290	-1170.31555	89.50136	53.54168	-759.75403	-291.51947	-11.00671
1156	9.625	879.77130	124.72385	1465.18835	-142.83597	-140.41885	1267.03613	-936.87024	-80.30425	1263.00244	-120.19556	81.17894	-11.51969	699.93884	-173.30865	-2.85730	-1139.65027	81.67361	52.82225	-773.80017	-290.31433	-12.03388
1157	9.633	876.60266	123.56439	1468.28455	-141.68407	-143.45610	1268.43677	-935.48779	-81.82530	1266.08374	-133.75107	80.95790	-11.59734	686.06134	-173.58768	-2.92443	-1106.89673	74.28191	52.51066	-788.77673	-288.38611	-13.63638
1158	9.642	873.95258	122.75507	1470.97266	-140.61044	-146.58423	1269.95044	-934.19092	-83.24468	1268.98145	-147.11679	80.82054	-11.58100	672.39868	-174.02142	-3.07173	-1072.53088	67.35333	52.83605	-803.48328	-287.56577	-14.54079
1159	9.650	871.85510	122.25226	1473.24683	-139.64682	-149.78108	1271.57214	-933.08606	-84.61125	1271.61853	-160.07944	80.83098	-11.35276	658.87097	-174.47513	-3.31388	-1037.00012	60.71113	53.76232	-816.68842	-289.24078	-13.79238
1160	9.658	870.31287	121.99548	1475.10376	-138.82843	-153.00435	1273.31885	-932.25226	-85.96477	1273.92920	-172.33560	81.05138	-10.76321	645.37622	-174.89365	-3.62768	-1000.73169	54.06548	55.06931	-828.90497	-292.35248	-12.09257
1161	9.667	869.29718	121.92651	1476.55261	-138.18558	-156.18773	1275.22034	-931.73401	-87.32952	1275.86938	-183.52466	81.47447	-9.68325	631.89337	-175.32550	-3.99530	-964.11963	47.32024	56.66135	-841.38696	-294.91745	-10.77448
1162	9.675	868.74762	122.01041	1477.61243	-137.74396	-159.25476	1277.29968	-931.54327	-88.71698	1277.41663	-193.28680	82.02931	-8.05744	618.44568	-175.81079	-4.37261	-927.53491	40.55856	58.59172	-854.60364	-296.20694	-10.37327
1163	9.683	868.58417	122.24393	1478.29712	-137.53137	-162.13498	1279.54944	-931.66760	-90.13819	1278.56824	-201.33374	82.64479	-5.88696	605.04938	-176.31595	-4.71111	-891.38745	33.85031	60.83799	-868.36926	-296.51779	-10.72540
1164	9.692	868.72845	122.64667	1478.60754	-137.58321	-164.77466	1281.91809	-932.08069	-91.60128	1279.34021	-207.58417	83.35126	-3.09673	591.70648	-176.79584	-4.99330	-856.15295	27.19361	63.16392	-882.31812	-296.29749	-11.45062
1165	9.700	869.11292	123.24188	1478.54102	-137.93660	-167.14729	1284.31860	-932.75085	-93.09975	1279.75562	-212.24664	84.38109	0.76212	578.41565	-177.26962	-5.22558	-822.27148	20.58770	65.17787	-896.09131	-295.80515	-12.24138
1166	9.708	869.67529	124.04404	1478.10388	-138.61441	-169.25853	1286.64600	-933.65466	-94.61796	1279.82800	-215.43811	86.15480	6.76762	565.17896	-177.78482	-5.42833	-789.97644	14.14614	66.56612	-909.49890	-295.12009	-12.98085
1167	9.717	870.35425	125.05988	1477.31604	-139.61450	-171.13533	1288.79626	-934.78918	-96.14651	1279.55261	-216.36163	89.08563	16.16026	551.99310	-178.34103	-5.63393	-759.18921	8.10478	67.25974	-922.55133	-294.60046	-13.46568
1168	9.725	871.09369	126.29758	1476.20801	-140.91058	-172.80469	1290.68982	-936.16400	-97.68295	1278.90796	-213.11261	93.24973	28.97374	538.82794	-178.90509	-5.86428	-729.51062	2.71228	67.36221	-935.36414	-295.02213	-13.35729
1169	9.733	871.84747	127.77771	1474.81567	-142.45848	-174.27985	1292.28589	-937.78162	-99.21639	1277.86987	-203.93866	98.13913	43.12396	525.63409	-179.45831	-6.10703	-700.34351	-1.80409	67.04572	-948.10669	-296.57910	-12.74555
1170	9.742	872.57983	129.53363	1473.17810	-144.20531	-175.56035	1293.58301	-939.62512	-100.71912	1276.43018	-188.72546	102.76891	55.26620	512.38806	-179.98715	-6.32217	-671.13727	-5.20164	66.54011	-961.03870	-298.39722	-12.22332
1171	9.750	873.26465	131.59308	1471.33789	-146.09712	-176.63869	1294.60767	-941.65509	-102.15601	1274.60535	-168.90363	106.13271	62.73884	499.11578	-180.47168	-6.47654	-641.60925	-7.27299	66.11227	-974.39795	-299.70422	-12.10331
1172	9.758	873.88519	133.96277	1469.33911	-148.08411	-177.50493	1295.39636	-943.81317	-103.50084	1272.43494	-146.15546	107.64583	64.88396	485.85245	-180.90237	-6.57542	-611.84912	-7.92496	65.99215	-988.17358	-300.45111	-12.19409
1173	9.767	874.43457	136.62628	1467.21948	-150.12486	-178.14615	1295.98230	-946.03345	-104.74153	1269.97424	-121.55679	107.25607	62.89690	472.59076	-181.30756	-6.65244	-582.30273	-7.17677	66.25504	-1002.10345	-300.74738	-12.34491
1174	9.775	874.91138	139.54514	1465.00220	-152.18922	-178.54932	1296.39185	-948.25159	-105.87106	1267.28418	-95.65018	105.28712	58.75704	459.28412	-181.74939	-6.72995	-553.60986	-5.11900	66.75146	-1015.90900	-300.73257	-12.59885
1175	9.783	875.31195	142.66684	1462.70215	-154.25771	-178.71301	1296.65161	-950.40894	-106.87757	1264.41833	-68.84091	102.24596	54.27248	445.89822	-182.25153	-6.80819	-526.38379	-1.87144	67.20583	-1029.51392	-300.71201	-12.92397
1176	9.792	875.62177	145.94067	1460.33618	-156.31804	-178.65315	1296.79395	-952.46161	-107.74426	1261.41541	-41.65567	98.69960	50.64499	432.45959	-182.77182	-6.89594	-501.08026	2.47397	67.37509	-1042.98047	-300.91504	-13.16657
1177	9.800	875.81268	149.33374	1457.92700	-158.36142	-178.39777	1296.85303	-954.38812	-108.46285	1258.30029	-14.77429	95.18878	48.37502	419.04135	-183.27707	-7.01557	-477.97479	7.88442	67.10522	-1056.33472	-301.31485	-13.24525
1178	9.808	875.84601	152.84222	1455.50378	-160.37975	-177.98636	1296.85571	-956.18176	-109.05159	1255.09094	11.21448	92.06477	47.32383	405.68771	-183.77286	-7.16370	-457.17255	14.32800	66.32897	-1069.59424	-301.76581	-13.25432
1179	9.817	875.68188	156.48352	1453.10083	-162.36215	-177.47026	1296.81543	-957.83148	-109.55250	1251.80200	36.16040	89.28236	46.93435	392.37225	-184.25748	-7.31049	-438.63492	21.68197	65.04154	-1082.81921	-302.21835	-13.33843
1180	9.825	875.29572	160.26971	1450.75171	-164.29195	-176.90167	1296.73438	-959.31488	-110.00996	1248.45105	60.41699	86.41374	46.60096	379.02939	-184.72589	-7.44287	-422.30099	29.72875	63.23039	-1096.06555	-302.77570	-13.50038
1181	9.833	874.68829	164.18823	1448.48425	-166.14406	-176.31789	1296.60693	-960.60767	-110.45097	1245.06348	84.56975	82.97896	46.00044	365.60413	-185.19629	-7.57611	-408.24783	38.23050	60.81248	-1109.35474	-303.52100	-13.62739
1182	9.842	873.88177	168.20319	1446.31787	-167.88190	-175.72984	1296.42029	-961.69135	-110.87180	1241.66602	109.08624	78.81978	45.19965	352.08118	-185.67548	-7.72583	-396.68921	46.98590	57.61052	-1122.69971	-304.32684	-13.68814
1183	9.850	872.91040	172.26352	1444.26624	-169.45984	-175.12532	1296.15320	-962.55505	-111.23736	1238.27759	134.08234	74.24207	44.56567	338.48187	-186.13959	-7.88071	-387.87665	55.81723	53.35980	-1136.08191	-304.97736	-13.73958
1184	9.858	871.81177	176.31030	1442.34937	-170.83763	-174.48311	1295.78101	-963.19629	-111.49490	1234.91003	159.32175	69.80730	44.53359	324.84369	-186.57590	-8.00795	-382.06046	64.51738	47.77014	-1149.35620	-305.49133	-13.72509
1185	9.867	870.62067	180.28418	1440.60059	-171.99867	-173.78845	1295.28955	-963.62067	-111.58882	1231.56763	184.44223	65.87636	45.28464	311.19946	-186.99734	-8.09165	-379.43768	72.86885	40.64634	-1162.45996	-306.13672	-13.48751
1186	9.875	869.36487	184.13174	1439.06042	-172.95879	-173.05597	1294.69067	-963.83691	-111.46908	1228.24219	209.20695	62.36592	46.62140	297.56418	-187.42059	-8.16021	-380.06995	80.70729	32.03963	-1175.72241	-307.00220	-13.09847
1187	9.883	868.05939	187.82263	1437.76794	-173.75052	-172.34593	1294.01648	-963.85034	-111.09186	1224.91724	233.59389	58.95988	48.18896	283.94855	-187.84708	-8.26941	-383.80853	87.86317	22.42842	-1189.49756	-307.77289	-12.89893
1188	9.892	866.70135	191.35373	1436.75708	-174.38461	-171.74745	1293.29224	-963.66168	-110.42036	1221.58105	257.73279	55.40163	49.73520	270.37717	-188.25439	-8.45266	-390.19144	94.02522	12.87109	-1203.65906	-308.13184	-13.06713
1189	9.900	865.27643	194.71967	1436.05554	-174.83102	-171.33961	1292.52002	-963.27264	-109.43660	1218.23694	281.78644	51.56348	51.16835	256.85065	-188.62390	-8.68510	-398.45438	98.72115	4.81313	-1217.79248	-308.16306	-13.41154
1190	9.908	863.77203	197.89679	1435.69055	-175.04500	-171.16299	1291.68201	-962.69049	-108.15044	1214.91492	305.84418	47.41035	52.46814	243.31070	-188.96628	-8.90640	-407.91110	101.55179	-0.66859	-1231.57849	-308.17245	-13.63204
1191	9.917	862.17749	200.86203	1435.69226	-175.00017	-171.21263	1290.74963	-961.93475	-106.59347	1211.68469	329.91141	42.97737	53.57886	229.71280	-189.28976	-9.07659	-418.42737	102.59083	-3.55886	-1245.00586	-308.26379	-13.62897
1192	9.925	860.47083	203.59924	1436.08618	-174.69884	-171.44189	1289.69629	-961.04688	-104.81488	1208.65796	354.00748	38.34494	54.40109	216.08868	-189.57626	-9.19146	-430.21359	102.44691	-4.72513	-1258.37012	-308.28375	-13.52317
1193	9.933	858.61188	206.08362	1436.88489	-174.17055	-171.77951	1288.50879	-960.08728	-102.88493	1205.97815	378.20438	33.58757	54.87606	202.47466	-189.81067	-9.25900	-443.16580	101.80219	-5.15310	-1271.85388	-308.22955	-13.32928
1194	9.942	856.55316	208.27222	1438.08789	-173.46457	-172.15775	1287.18945	-959.11334	-100.89288	1203.79834	402.53253	28.73248	55.04254	188.85925	-190.00079	-9.29590	-456.79474	101.06174	-5.42706	-1285.23755	-308.46814	-12.76785
1195	9.950	854.26013	210.10831	1439.68860	-172.63846	-172.52835	1285.75256	-958.16443	-98.93937	1202.25281	426.93283	23.79995	55.01547	175.23819	-190.17477	-9.32856	-470.61240	100.41250	-5.71085	-1298.13074	-309.24780	-11.55107
1196	9.958	851.72412	211.53635	1441.67908	-171.75256	-172.86722	1284.21680	-957.26300	-97.12298	1201.43188	451.31635	18.86304	54.92350	161.64636	-190.37164	-9.36624	-484.31244	99.91125	-5.98720	-1310.15698	-310.28256	-9.61288
1197	9.967	848.96118	212.52780	1444.04346	-170.86560	-173.17657	1282.59961	-956.42206	-95.52504	1201.36450	475.57394	14.04081	54.84937	148.12180	-190.61700	-9.39787	-497.79358	99.53477	-6.23270	-1321.04492	-311.13660	-7.04871
1198	9.975	846.00702	213.11078	1446.74390	-170.01944	-173.47246	1280.91553	-955.65002	-94.19588	1202.00110	499.53851	9.46215	54.81320	134.68242	-190.89615	-9.43258	-511.09967	99.28285	-6.43822	-1331.07690	-311.64255	-4.11619
1199	9.983	842.91449	213.38010	1449.70630	-169.22490	-173.76540	1279.18042	-954.94519	-93.12814	1203.19592	523.07831	5.19064	54.80092	121.32557	-191.16504	-9.50435	-524.27991	99.16626	-6.61174	-1341.20056	-311.81906	-1.18404
1200	9.992	839.74933	213.48065	1452.81494	-168.46388	-174.05757	1277.41650	-954.28345	-92.22722	1204.70410	546.28583	1.13744	54.79607	108.02069	-191.40375	-9.61926	-537.37207	99.13555	-6.77665	-1351.95251	-311.77576	1.57740
