# Supplementary material for: Novel Methods for Surface EMG Analysis and Exploration Based on Multi-Modal Gaussian Mixture Models
Source: PLoS One. 2016 Jun 30;11(6):e0157239. doi: 10.1371/journal.pone.0157239 (PMC4928879; doi:10.1371/journal.pone.0157239)
Supplement: S2 File — (ZIP) [file pone.0157239.s002.zip › Haf_horses_walk_data/Haf_h14_w2_emg.anc]

File_Type:	Analog R/C ASCII	Generation#:	2
Board_Type:	NI USB-6225	Polarity:	Bipolar
Trial_Name:	Tornadaw	Trial#:	2	Duration(Sec.):	9.999166	#Channels:	64
BitDepth:	16	PreciseRate:	1200.000000
Name	LDL	acc1x	acc1y	acc1z	GM1L	acc2x	acc2y	acc2z	GM2L	acc3x	acc3y	acc3z	GM3L	acc4x	acc4y	acc4z	LDR	acc5x	acc5y	acc5z	GM1R	acc6x	acc6y	acc6z	GM2R	acc7x	acc7y	acc7z	GM3R	acc8x	acc8y	acc8z	BLDL	acc9x	acc9y	acc9z	BGM1L	acc10x	acc10y	acc10z	BGM2L	acc11x	acc11y	acc11z	BGM3L	acc12x	acc12y	acc12z	BLDR
Rate	1200	1200	1200	1200	1200	1200	1200	1200	1200	1200	1200	1200	1200	1200	1200	1200	1200	1200	1200	1200	1200	1200	1200	1200	1200	1200	1200	1200	1200	1200	1200	1200	1200	1200	1200	1200	1200	1200	1200	1200	1200	1200	1200	1200	1200	1200	1200	1200	1200
Range	5000	5000	5000	5000	5000	5000	5000	5000	5000	5000	5000	5000	5000	5000	5000	5000	5000	5000	5000	5000	5000	5000	5000	5000	5000	5000	5000	5000	5000	5000	5000	5000	5000	5000	5000	5000	5000	5000	5000	5000	5000	5000	5000	5000	5000	5000	5000	5000	5000
0.000000	-28	38	86	-60	-111	-35	10	-18	-22	5	-70	-65	-70	-13	-28	-63	-103	34	-102	-32	-109	-24	-100	-70	-68	-1	-102	-14	-77	-64	-147	-78	-787	4324	-2554	-18909	286	-2314	-7489	-8342	40	-1806	-9996	-13068	-1561	-4198	-7811	-21317	5414
0.000833	-26	41	61	-59	-109	-33	15	-16	-18	4	-72	-66	-97	-14	-31	-61	-101	35	-83	-31	-105	-21	-100	-31	-62	0	-100	-15	-73	-70	-155	-76	-676	4214	-2408	-18847	188	-2267	-7789	-8381	1339	-1657	-10390	-13312	-1808	-3647	-8118	-21164	7059
0.001667	-25	40	85	-61	-112	-36	12	-17	-18	13	-73	-60	-79	-14	-31	-64	-99	37	-85	-32	-105	-25	-99	-66	-63	2	-99	-16	-74	-70	-146	-75	-561	4102	-2268	-18791	235	-2222	-8051	-8478	612	-1500	-10742	-13541	-1958	-3040	-8413	-20814	7419
0.002500	-25	41	87	-57	-112	-33	8	-15	-22	4	-74	-64	-98	-14	-30	-57	-103	35	-84	-31	-107	-22	-97	-66	-65	1	-85	-16	-75	-69	-147	-75	-549	3989	-2133	-18746	207	-2170	-8291	-8604	890	-1333	-11066	-13754	-1893	-2401	-8693	-20279	7053
0.003333	-26	41	86	-59	-111	-34	12	-13	-17	4	-74	-66	-97	-13	-27	-57	-117	34	-84	-35	-110	-22	-99	-67	-63	2	-101	-15	-77	-69	-149	-74	-472	3879	-2009	-18698	34	-2119	-8491	-8776	1355	-1151	-11340	-13935	-2547	-1754	-8957	-19572	6295
0.004167	-25	38	85	-60	-114	-38	16	-18	-21	3	-79	-65	-97	-16	-31	-56	-100	30	-84	-31	-108	-22	-101	-69	-66	-3	-102	-13	-77	-68	-150	-80	-437	3766	-1866	-18648	19	-2055	-8656	-8983	1435	-966	-11551	-14082	-3293	-1107	-9211	-18709	5652
0.005000	-27	39	85	-60	-110	-36	9	-17	-19	2	-76	-64	-102	-22	-31	-63	-102	41	-82	-31	-109	-24	-101	-70	-63	1	-101	-16	-77	-72	-149	-75	-465	3658	-1763	-18598	-189	-1990	-8784	-9239	934	-772	-11712	-14188	-1755	-498	-9452	-17717	1741
0.005833	-32	27	84	-61	-115	-38	8	-19	-19	1	-76	-66	-99	-18	-32	-60	-105	29	-85	-33	-109	-24	-104	-73	-53	1	-100	0	-73	-73	-151	-76	-259	3544	-1647	-18546	-240	-1910	-8886	-9534	1182	-583	-11806	-14248	-1170	58	-9684	-16616	-137
0.006667	-26	44	84	-61	-116	-39	6	-18	-22	0	-77	-72	-103	-27	-33	-61	-107	30	-88	-38	-111	-25	-104	-74	-68	-4	-104	-19	-78	-72	-153	-78	-186	3432	-1529	-18485	-205	-1827	-8947	-9870	420	-402	-11838	-14263	-1969	544	-9910	-15450	436
0.007500	-26	40	81	-62	-115	-46	9	-19	-22	2	-77	-67	-100	-19	-31	-60	-102	32	-87	-33	-110	-25	-101	-68	-62	0	-108	-14	-75	-69	-149	-85	-159	3328	-1408	-18415	-305	-1747	-8980	-10243	1037	-236	-11799	-14216	-2340	943	-10123	-14250	137
0.008333	-22	42	86	-58	-107	-35	11	-16	-18	3	-77	-66	-96	-25	-32	-59	-100	34	-98	-34	-105	-21	-100	-69	-64	-1	-99	-15	-78	-73	-150	-72	87	3222	-1289	-18341	-446	-1676	-8984	-10663	793	-99	-11701	-14127	-1918	1232	-10339	-13064	167
0.009167	-27	33	85	-62	-111	-24	15	-15	-22	3	-75	-66	-96	-15	-29	-59	-104	32	-84	-36	-104	-22	-101	-70	-65	0	-101	-13	-70	-70	-147	-59	69	3121	-1176	-18265	-564	-1610	-8965	-11128	699	24	-11545	-13982	-1672	1402	-10545	-11922	-147
0.010000	-27	43	87	-59	-109	-32	9	-14	-21	3	-76	-66	-94	-17	-29	-61	-98	35	-86	-36	-103	-22	-100	-73	-66	-1	-101	-14	-72	-70	-148	-77	91	3023	-1057	-18180	-688	-1566	-8922	-11626	586	102	-11356	-13798	-1658	1453	-10746	-10865	-714
0.010833	-26	38	86	-82	-111	-31	11	-15	-21	6	-73	-67	-94	-16	-28	-62	-102	33	-88	-32	-104	-23	-99	-69	-64	0	-100	0	-77	-72	-147	-77	116	2930	-937	-18097	-756	-1550	-8851	-12157	-584	145	-11067	-13563	-879	1387	-10932	-9905	-1162
0.011667	-28	40	85	-59	-108	-32	9	-15	-24	3	-82	-67	-101	-16	-31	-62	-102	34	-87	-32	-107	-22	-103	-76	-65	-3	-102	-12	-75	-72	-149	-76	-134	2846	-817	-18006	-708	-1572	-8757	-12717	-492	141	-10764	-13289	-559	1213	-11108	-9082	-668
0.012500	-26	19	87	-60	-111	-31	11	-15	-17	6	-73	-63	-97	-16	-31	-61	-100	36	-86	-32	-109	-21	-101	-70	-61	0	-99	-33	-74	-72	-150	-77	-87	2791	-695	-17921	-687	-1600	-8644	-13294	1399	102	-10424	-12979	-2195	942	-11269	-8403	279
0.013333	-26	44	88	-55	-112	-32	11	-12	-16	7	-66	-65	-99	-14	-29	-59	-101	37	-81	-31	-108	-23	-102	-69	-64	1	-100	-11	-73	-70	-147	-73	78	2703	-573	-17832	-614	-1676	-8516	-13894	-1188	17	-10054	-12639	-581	591	-11402	-7878	-1939
0.014167	-25	43	88	-56	-132	-30	11	-14	-18	4	-70	-65	-96	-15	-29	-58	-100	39	-84	-31	-108	-22	-100	-68	-62	1	-104	-11	-76	-70	-154	-96	-95	2643	-451	-17749	-567	-1789	-8355	-14509	-13	-109	-9673	-12277	-445	184	-11515	-7516	-2549
0.015000	-19	42	89	-58	-111	-32	12	-14	-17	4	-76	-66	-97	-17	-28	-62	-100	35	-87	-33	-107	-24	-102	-69	-62	2	-98	-10	-73	-72	-147	-74	-110	2592	-333	-17675	-562	-1943	-8176	-15128	-601	-276	-9291	-11902	-584	-258	-11596	-7307	-2678
0.015833	-26	46	87	-59	-109	-31	10	-15	-24	3	-72	-68	-99	-13	-28	-56	-99	35	-86	-32	-108	-22	-100	-67	-61	0	-101	-12	-75	-70	-145	-73	7	2551	-215	-17603	-549	-2123	-7990	-15742	-740	-465	-8912	-11519	-858	-713	-11636	-7232	-2335
0.016667	-25	42	84	-58	-111	-32	15	-12	-18	5	-72	-64	-105	-13	-29	-58	-104	39	-87	-36	-108	-22	-101	-70	-65	1	-100	-12	-77	-73	-147	-74	102	2517	-99	-17541	-659	-2340	-7740	-16350	-764	-681	-8571	-11139	-567	-1163	-11642	-7291	-1291
0.017500	-27	44	86	-55	-113	-34	11	-18	-23	0	-75	-69	-97	-14	-32	-63	-105	32	-88	-36	-108	-22	-104	-75	-67	-5	-107	-16	-77	-73	-159	-77	-149	2492	20	-17492	-737	-2582	-7568	-16939	-385	-911	-8212	-10764	-1173	-1581	-11613	-7456	975
0.018333	-27	39	85	-53	-109	-31	11	-16	-22	5	-74	-66	-98	-16	-30	-60	-104	33	-91	-32	-107	-21	-103	-73	-65	0	-101	-13	-76	-70	-152	-75	-263	2476	137	-17448	-722	-2840	-7334	-17498	-1258	-1133	-7906	-10401	-66	-1950	-11535	-7700	-163
0.019167	-25	40	88	-59	-111	-33	3	-15	-23	4	-74	-65	-97	-16	-30	-57	-102	35	-86	-33	-111	-22	-103	-73	-67	-7	-100	-13	-74	-72	-149	-76	-258	2476	264	-17412	-573	-3107	-7090	-18032	-974	-1361	-7639	-10057	715	-2252	-11420	-8002	-1093
0.020000	-26	42	86	-59	-112	-34	11	-16	-17	5	-74	-67	-98	-24	-30	-60	-118	29	-87	-33	-110	-19	-104	-69	-65	0	-99	-12	-76	-69	-149	-78	-229	2478	389	-17392	-506	-3383	-6839	-18525	-1676	-1571	-7418	-9741	189	-2487	-11273	-8340	790
0.020833	-26	43	88	-61	-114	-32	8	-17	-17	4	-70	-68	-98	-15	-30	-58	-100	34	-85	-36	-109	-26	-102	-74	-62	1	-99	-13	-75	-73	-147	-74	-102	2488	521	-17379	-396	-3652	-6583	-18978	-1068	-1756	-7249	-9463	-741	-2647	-11088	-8686	1374
0.021667	-23	44	89	-60	-108	-32	13	-25	-15	4	-70	-67	-94	-19	-32	-58	-99	35	-86	-33	-102	-19	-100	-69	-61	1	-101	-12	-72	-74	-148	-73	-49	2507	654	-17376	-230	-3910	-6307	-19363	-1071	-1913	-7135	-9216	-1301	-2733	-10878	-9026	1722
0.022500	-24	41	88	-64	-110	-35	8	-17	-17	4	-75	-68	-95	-16	-34	-59	-101	30	-86	-38	-107	-19	-102	-72	-60	0	-94	-13	-74	-90	-147	-76	-156	2533	798	-17386	-254	-4148	-6070	-19729	-1022	-2040	-7065	-9006	-1358	-2745	-10648	-9343	1658
0.023333	-23	41	84	-62	-112	-35	9	-17	-19	0	-79	-70	-99	-19	-35	-60	-102	27	-92	-41	-112	-24	-105	-74	-65	-7	-104	-21	-79	-76	-153	-76	-298	2558	948	-17404	-303	-4358	-5822	-20028	-765	-2128	-7050	-8847	-1169	-2697	-10408	-9620	1144
0.024167	-29	36	60	-65	-113	-41	6	-22	-22	-1	-79	-73	-99	-19	-38	-61	-104	25	-91	-38	-109	-24	-102	-74	-67	-3	-109	-17	-77	-73	-154	-81	-182	2603	1109	-17429	-132	-4533	-5575	-20267	-1392	-2178	-7084	-8725	-545	-2592	-10155	-9854	799
0.025000	-29	38	84	-62	-110	-38	6	-21	-24	-1	-79	-68	-97	-18	-35	-73	-108	29	-88	-38	-108	-25	-105	-75	-68	-7	-103	-15	-77	-75	-151	-78	-47	2653	1281	-17462	-35	-4672	-5336	-20450	-1628	-2194	-7162	-8648	101	-2446	-9909	-10035	926
0.025833	-28	39	84	-62	-113	-34	6	-17	-19	3	-77	-69	-100	-22	-36	-63	-103	28	-91	-42	-110	-28	-107	-74	-70	-5	-102	-17	-79	-77	-151	-77	-160	2708	1459	-17505	56	-4767	-5125	-20565	868	-2175	-7272	-8618	-1693	-2277	-9666	-10166	2093
0.026667	-28	36	84	-62	-111	-38	6	-22	-23	1	-77	-69	-99	-22	-34	-62	-99	32	-88	-38	-110	-26	-105	-75	-66	-6	-100	-15	-77	-75	-152	-75	138	2781	1652	-17557	109	-4819	-4919	-20630	-927	-2129	-7413	-8627	-229	-2094	-9438	-10256	182
0.027500	-24	34	87	-58	-108	-35	11	-18	-17	3	-75	-65	-95	-18	-33	-62	-98	32	-86	-35	-101	-25	-102	-72	-63	8	-99	-15	-73	-75	-150	-69	76	2858	1848	-17616	198	-4829	-4733	-20634	-146	-2063	-7586	-8682	584	-1918	-9228	-10309	-1439
0.028333	-22	40	88	-60	-108	-36	13	-17	-16	5	-73	-64	-92	-16	-30	-57	-97	35	-84	-30	-102	-22	-102	-73	-61	0	-100	-13	-69	-72	-150	-75	-112	2948	2049	-17684	399	-4794	-4571	-20589	-235	-1979	-7777	-8775	698	-1751	-9043	-10332	-1890
0.029167	-1	37	89	-62	-102	-34	11	-13	-14	5	-70	-66	-96	-18	-31	-59	-98	36	-84	-35	-105	-24	-99	-66	-61	0	-98	-4	-77	-68	-150	-73	-29	3052	2248	-17757	320	-4724	-4426	-20481	-240	-1889	-7970	-8905	442	-1619	-8892	-10343	-2278
0.030000	-25	43	86	-61	-109	-33	11	-16	-17	-16	-72	-63	-92	-21	-27	-49	-98	33	-84	-33	-107	-25	-101	-73	-62	0	-98	-14	-70	-69	-147	-74	-22	3170	2452	-17839	335	-4619	-4310	-20331	-204	-1803	-8165	-9067	807	-1509	-8762	-10352	-2279
0.030833	-30	42	85	-61	-108	-34	8	-13	-18	1	-74	-65	-95	-18	-29	-57	-99	35	-87	-35	-107	-18	-101	-64	-63	-4	-103	-17	-74	-72	-149	-73	-56	3303	2659	-17922	331	-4483	-4214	-20128	534	-1711	-8361	-9259	-213	-1444	-8668	-10359	-955
0.031667	-25	40	82	-63	-110	-38	28	-17	-45	2	-76	-65	-99	-17	-32	-59	-105	32	-90	-34	-105	-23	-103	-73	-67	-4	-101	-14	-77	-73	-151	-77	124	3457	2861	-18009	254	-4322	-4144	-19882	-490	-1629	-8541	-9470	465	-1412	-8600	-10403	-1844
0.032500	-24	39	84	-65	-113	-34	6	-16	-27	-3	-77	-66	-98	-17	-31	-58	-103	34	-86	-34	-108	-24	-98	-73	-69	-3	-99	1	-74	-69	-146	-75	11	3639	3065	-18084	447	-4142	-4098	-19603	57	-1559	-8705	-9705	1570	-1420	-8557	-10460	-3641
0.033333	-28	39	82	-61	-110	-32	10	-13	-21	4	-72	-63	-95	-15	-28	-63	-103	32	-87	-32	-107	-21	-99	-72	-61	2	-99	-13	-75	-69	-149	-75	33	3834	3261	-18163	437	-3953	-4077	-19278	-523	-1505	-8842	-9950	1449	-1460	-8540	-10548	-2269
0.034167	-26	40	72	-59	-107	-30	16	-14	-23	3	-74	-61	-95	-13	-25	-58	-98	36	-82	-31	-105	-19	-99	-73	-62	2	-98	-9	-73	-66	-145	-55	2	4063	3456	-18229	390	-3760	-4080	-18924	-234	-1470	-8961	-10206	779	-1531	-8543	-10678	-1408
0.035000	-24	41	88	-59	-108	-31	11	-14	-14	5	-72	-64	-86	-15	-24	-57	-101	37	-85	-29	-105	-22	-99	-67	-61	1	-98	-9	-73	-69	-144	-73	-99	4317	3644	-18287	480	-3560	-4110	-18540	-60	-1448	-9050	-10465	1006	-1622	-8561	-10844	-394
0.035833	-17	43	89	-56	-107	-29	11	-12	-16	7	-69	-62	-93	-12	-26	-55	-97	38	-64	-18	-102	-22	-99	-67	-60	1	-97	-8	-69	-68	-143	-73	45	4582	3824	-18333	461	-3371	-4163	-18135	-400	-1446	-9111	-10729	1448	-1727	-8591	-11045	468
0.036667	-22	43	90	-55	-107	-30	15	-11	-3	7	-68	-61	-97	-5	-30	-58	-99	38	-84	-31	-104	-22	-97	-70	-60	2	-97	-13	-72	-70	-147	-74	149	4885	3996	-18392	377	-3197	-4235	-17715	-136	-1463	-9151	-10990	1630	-1846	-8636	-11292	804
0.037500	-27	41	82	-60	-113	-33	9	-13	-19	3	-73	-65	-98	-16	-29	-60	-99	35	-86	-36	-108	-25	-78	-69	-63	-1	-101	-16	-76	-72	-152	-76	233	5201	4153	-18388	333	-3036	-4344	-17284	-617	-1495	-9170	-11248	2125	-1964	-8682	-11559	949
0.038333	-25	39	87	-60	-112	-34	11	-12	-16	5	-73	-72	-93	-13	-31	-84	-99	37	-83	-35	-102	-19	-100	-69	-62	0	-100	-13	-73	-72	-145	-75	244	5550	4308	-18387	298	-2886	-4468	-16837	-1413	-1540	-9197	-11498	2872	-2073	-8730	-11853	1102
0.039167	-11	39	78	-61	-111	-35	9	-16	-19	4	-74	-65	-98	-15	-31	-58	-102	35	-87	-35	-105	-22	-101	-73	-64	0	-99	-14	-72	-50	-146	-77	119	5916	4448	-18361	271	-2754	-4616	-16393	970	-1591	-9134	-11737	923	-2175	-8777	-12160	2658
0.040000	-27	40	82	-59	-111	-32	8	-13	-22	1	-83	-76	-100	-17	-33	-61	-102	35	-88	-38	-108	-25	-102	-76	-67	-4	-103	-15	-76	-74	-150	-80	333	6294	4576	-18318	325	-2647	-4788	-15946	-94	-1653	-9104	-11971	1272	-2266	-8823	-12481	1979
0.040833	-28	32	80	-61	-111	-36	6	-16	-21	0	-76	-69	-97	-18	-33	-60	-102	33	-88	-33	-104	-25	-100	-68	-62	1	-98	-13	-73	-72	-148	-76	470	6712	4700	-18252	193	-2554	-4974	-15501	-204	-1715	-9051	-12186	1795	-2338	-8843	-12798	612
0.041667	-22	39	87	-61	-108	-36	11	-15	-32	2	-74	-64	-97	-17	-32	-60	-98	36	-88	-35	-104	-24	-101	-74	-66	-4	-99	-14	-72	-72	-150	-75	347	7109	4805	-18164	143	-2482	-5178	-15064	261	-1790	-9005	-12394	1203	-2401	-8884	-13111	1019
0.042500	-23	36	87	-58	-111	-35	12	-14	-18	5	-74	-63	-96	-21	-30	-60	-100	33	-84	-34	-103	-26	-95	-73	-63	-13	-98	-14	-74	-69	-149	-78	335	7565	4901	-18062	312	-2434	-5396	-14652	-9	-1856	-8957	-12594	830	-2452	-8911	-13418	1007
0.043333	-23	38	87	-58	-109	-36	9	-15	-17	2	-74	-64	-95	-18	-32	-59	-103	33	-85	-33	-102	-26	-101	-74	-61	-3	-99	-15	-72	-75	-149	-77	290	8002	4987	-17940	309	-2392	-5628	-14255	24	-1934	-8916	-12779	845	-2495	-8921	-13705	894
0.044167	-31	41	87	-55	-111	-36	8	-14	-17	3	-73	-66	-97	-22	-32	-60	-100	35	-85	-34	-104	-25	-101	-70	-61	-1	-101	-10	-75	-75	-154	-78	80	8443	5066	-17800	24	-2370	-5867	-13872	820	-1999	-8885	-12962	-486	-2537	-8931	-13977	1779
0.045000	-24	40	85	-61	-111	-39	-10	-18	-18	-21	-77	-65	-96	-36	-31	-60	-101	33	-88	-36	-109	-23	-103	-72	-62	-3	-100	-15	-76	-72	-149	-77	226	8877	5136	-17634	54	-2360	-6110	-13519	183	-2071	-8863	-13133	-339	-2570	-8931	-14226	1126
0.045833	-26	39	81	-60	-111	-35	13	-16	-18	3	-74	-67	-97	-18	-34	-62	-101	32	-87	-39	-87	-24	-102	-70	-63	-3	-102	-18	-76	-77	-150	-77	285	9306	5199	-17473	190	-2356	-6349	-13187	558	-2135	-8859	-13287	752	-2610	-8921	-14439	-1979
0.046667	-26	41	84	-64	-113	-36	10	-17	-21	5	-74	-68	-92	-16	-32	-59	-99	33	-86	-39	-107	-24	-100	-72	-63	-1	-103	-14	-72	-72	-150	-74	209	9723	5262	-17287	5	-2355	-6579	-12882	300	-2196	-8854	-13444	558	-2654	-8901	-14659	-1608
0.047500	-25	-3	84	-61	-108	-33	18	-16	-17	4	-73	-66	-92	-15	-30	-59	-96	35	-85	-34	-103	-23	-97	-68	-61	-3	-105	4	-73	-70	-147	-75	141	10121	5327	-17093	-30	-2365	-6800	-12605	141	-2257	-8871	-13595	-434	-2713	-8876	-14848	-1145
0.048333	-27	40	84	-59	-108	-34	12	-15	-18	9	-73	-65	-87	-17	-31	-56	-103	28	-87	-34	-109	-24	-100	-70	-64	-3	-102	-13	-76	-73	-150	-76	58	10491	5386	-16896	-17	-2380	-7011	-12361	549	-2311	-8900	-13736	-943	-2788	-8846	-15023	-865
0.049167	-27	40	87	-62	-110	-35	10	-21	-23	0	-77	-65	-93	-17	-31	-62	-104	29	-86	-33	-146	-22	-101	-70	-67	-4	-101	3	-66	-70	-148	-76	43	10843	5454	-16688	-8	-2394	-7196	-12139	234	-2359	-8937	-13865	-1413	-2872	-8803	-15175	-277
0.050000	-26	40	85	-60	-111	-34	13	-16	-21	11	-70	-64	-97	-16	-31	-62	-101	33	-84	-33	-105	-21	-101	-72	-63	0	-100	-12	-72	-72	-151	-79	8	11157	5524	-16471	-26	-2408	-7337	-11949	372	-2400	-8974	-13985	-2292	-2973	-8756	-15310	-569
0.050833	-25	42	88	-59	-111	-36	12	-19	-17	4	-70	-66	-96	-17	-27	-62	-100	32	-65	-32	-105	-22	-101	-69	-64	0	-101	-13	-72	-70	-149	-78	142	11455	5605	-16258	-83	-2422	-7498	-11784	123	-2439	-9016	-14093	-2277	-3088	-8697	-15434	-963
0.051667	-26	42	87	-64	-120	-34	16	-18	-18	28	-70	-66	-97	-18	-27	-63	-100	34	-84	-31	-104	-19	-100	-73	-63	1	-100	-14	-75	-62	-149	-77	224	11707	5694	-16041	36	-2441	-7601	-11644	-907	-2471	-9055	-14201	-819	-3215	-8625	-15545	-886
0.052500	-24	41	86	-60	-112	-34	11	-16	-18	5	-69	-65	-96	-15	-26	-59	-100	33	-86	-31	-109	-32	-99	-69	-62	2	-99	-16	-72	-70	-147	-76	-124	11922	5789	-15824	26	-2458	-7669	-11532	782	-2495	-9085	-14284	-1689	-3342	-8540	-15642	574
0.053333	-26	45	89	-59	-110	-32	16	-14	-19	9	-70	-73	-97	-10	-26	-58	-122	34	-82	-31	-107	-19	-98	-69	-63	2	-100	-16	-77	-68	-148	-75	-172	12102	5893	-15608	63	-2474	-7709	-11441	828	-2515	-9105	-14357	-1946	-3477	-8446	-15731	525
0.054167	-25	43	90	-90	-112	-33	16	-14	-17	9	-67	-62	-96	-14	-23	-55	-101	38	-81	-32	-107	-17	-97	-67	-62	3	-98	-13	-74	-69	-147	-72	8	12242	6007	-15394	-9	-2493	-7715	-11372	-290	-2524	-9107	-14412	-580	-3613	-8341	-15804	-1524
0.055000	-23	45	92	-59	-110	-29	18	-13	-17	11	-67	-66	-127	-11	-24	-56	-99	39	-80	-29	-101	-15	-95	-66	-60	4	-100	-10	-65	-64	-145	-70	-88	12335	6129	-15180	-142	-2519	-7692	-11321	800	-2530	-9087	-14447	-1011	-3742	-8216	-15864	-1395
0.055833	-23	45	90	-58	-108	-30	16	-11	-15	10	-65	-62	-96	-14	-23	-46	-102	38	-83	-27	-96	-16	-97	-67	-61	5	-94	-10	-69	-64	-146	-73	-210	12400	6253	-14965	-95	-2550	-7639	-11295	123	-2528	-9049	-14461	-1043	-3874	-8087	-15914	-1559
0.056667	-23	44	89	-69	-109	-31	16	-11	-22	7	-59	-63	-99	-16	-25	-57	-103	35	-83	-30	-111	-19	-98	-70	-68	-1	-97	-13	-75	-72	-148	-75	-181	12410	6374	-14765	-277	-2609	-7556	-11287	183	-2525	-8992	-14457	-237	-3971	-7946	-15946	-1173
0.057500	-28	41	85	-61	-114	-36	9	-19	-23	2	-75	-68	-102	-15	-30	-61	-103	32	-85	-33	-109	-21	-100	-76	-63	-1	-100	-13	-76	-70	-149	-79	-93	12405	6496	-14562	-194	-2631	-7452	-11293	791	-2516	-8901	-14424	-494	-4059	-7786	-15957	292
0.058333	-26	42	86	-58	-112	-32	11	-16	-21	3	-62	-63	-98	-15	-27	-57	-104	35	-84	-32	-110	-21	-97	-70	-68	0	-96	-10	-78	-68	-147	-75	-58	12354	6613	-14362	-12	-2681	-7325	-11314	313	-2503	-8782	-14365	-710	-4128	-7626	-15945	1656
0.059167	-27	40	90	-59	-110	-31	11	-14	-24	5	-69	-63	-101	-16	-27	-58	-101	37	-82	-25	-110	-18	-96	-74	-63	5	-114	-14	-76	-69	-149	-75	0	12268	6718	-14172	-237	-2736	-7175	-11347	97	-2487	-8640	-14282	868	-4178	-7459	-15901	-338
0.060000	-24	43	90	-62	-111	-31	9	-15	-22	6	-65	-61	-96	-14	-28	-59	-102	37	-84	-31	-110	-19	-98	-72	-63	0	-95	-12	-75	-69	-148	-78	-69	12150	6821	-13987	-353	-2807	-7000	-11396	78	-2468	-8470	-14169	1567	-4207	-7287	-15840	109
0.060833	-22	44	87	-59	-112	-29	10	-14	-21	6	-72	-63	-96	-14	-28	-53	-100	34	-82	-31	-105	-24	-97	-79	-63	1	-96	-14	-73	-70	-145	-74	-176	11999	6881	-13802	-16	-2878	-6824	-11462	-350	-2452	-8276	-14029	921	-4218	-7110	-15751	1242
0.061667	-23	45	87	-59	-113	-29	9	-30	-18	6	-67	-63	-96	-13	-29	-56	-97	36	-82	-31	-105	-18	-97	-66	-62	2	-96	-10	-73	-70	-145	-51	-172	11822	6932	-13634	60	-2955	-6632	-11536	352	-2440	-8059	-13878	611	-4208	-6934	-15630	1343
0.062500	-29	44	90	-58	-109	-32	11	-12	-18	5	-69	-61	-97	-13	-28	-56	-102	38	-83	-1	-105	-18	-91	-68	-62	2	-98	-10	-74	-68	-141	-74	-206	11619	6963	-13457	-135	-3040	-6436	-11622	78	-2429	-7824	-13702	931	-4186	-6762	-15490	1493
0.063333	-26	43	88	-58	-110	-30	13	-11	-19	4	-70	-64	-99	-12	-28	-55	-102	35	-80	-29	-109	-16	-98	-68	-64	1	-96	-12	-76	-68	-146	-74	-215	11391	6962	-13298	-79	-3130	-6231	-11718	326	-2424	-7580	-13502	999	-4157	-6596	-15308	845
0.064167	-26	45	80	-57	-104	-32	11	-12	-21	5	-70	-61	-100	-12	-27	-53	-99	38	-81	-30	-107	-17	-100	-81	-76	0	-96	-11	-66	-69	-146	-72	-306	11148	6943	-13145	-40	-3215	-6022	-11825	308	-2424	-7312	-13289	1329	-4120	-6445	-15116	308
0.065000	-26	43	88	-60	-112	-34	9	-14	-21	19	-55	-64	-100	-15	-29	-57	-103	34	-84	-34	-108	-21	-101	-67	-65	0	-98	-15	-76	-68	-156	-75	-435	10883	6892	-13005	-91	-3305	-5810	-11938	-616	-2434	-7040	-13069	2238	-4082	-6284	-14900	-85
0.065833	-25	39	87	-63	-115	-41	7	-19	-23	2	-73	-68	-99	-15	-28	-59	-102	33	-85	-35	-109	-18	-101	-69	-64	0	-100	-12	-74	-73	-151	-75	-388	10602	6826	-12864	-78	-3388	-5588	-12062	473	-2445	-6762	-12828	1101	-4045	-6123	-14662	576
0.066667	-29	43	87	-60	-105	-35	11	-10	-21	3	-118	-62	-100	-14	-28	-57	-103	34	-83	-30	-107	-21	-98	-70	-64	1	-98	-13	-75	-68	-143	-74	-94	10308	6735	-12736	-136	-3468	-5357	-12182	1772	-2462	-6481	-12584	-386	-4011	-5985	-14409	800
0.067500	-24	43	89	-57	-110	-32	13	-10	-18	6	-66	-59	-96	-12	-29	-55	-98	36	-80	-29	-104	-22	-97	-66	-59	2	-96	-11	-70	-65	-145	-70	53	10008	6627	-12624	-3	-3529	-5128	-12306	-210	-2489	-6205	-12340	1471	-3986	-5832	-14144	-2016
0.068333	-22	46	90	-55	-109	-31	17	-11	-7	6	-68	-64	-96	-9	-25	-53	-97	35	-80	-29	-104	-17	-96	-67	-60	2	-97	-11	-74	-66	-145	-72	-143	9698	6493	-12522	312	-3584	-4908	-12432	970	-2524	-5935	-12097	1265	-3978	-5701	-13872	-2670
0.069167	-23	44	86	-58	-109	-32	16	-11	-19	2	-69	-61	-92	-14	-27	-53	-99	32	-83	-31	-105	-19	-101	-66	-64	1	-134	-11	-72	-68	-145	-70	-109	9378	6364	-12440	136	-3630	-4660	-12557	279	-2560	-5668	-11861	1060	-3976	-5562	-13600	-3126
0.070000	-21	44	89	-53	-107	-28	15	4	-18	3	-68	-59	-91	3	-26	-53	-100	37	-83	-31	-103	-19	-100	-68	-63	2	-100	-12	-73	-66	-145	-74	-81	9057	6226	-12371	-737	-3661	-4420	-12678	420	-2607	-5418	-11633	1135	-3994	-5426	-13335	-2878
0.070833	-26	43	84	-57	-108	-32	15	-11	-17	3	-72	-62	-94	-13	-25	-61	-100	34	-83	-43	-110	-19	-98	-69	-60	1	-98	-14	-70	-67	-147	-75	-163	8726	6079	-12304	-943	-3683	-4176	-12795	741	-2657	-5176	-11404	729	-4022	-5288	-13069	-2188
0.071667	-30	47	87	-58	-108	-62	16	-15	-17	3	-70	-62	-96	-15	-27	-55	-99	35	-81	-31	-104	-19	-99	-66	-65	0	-97	-13	-73	-67	-142	-74	-115	8400	5940	-12255	-521	-3690	-3932	-12906	788	-2705	-4949	-11203	18	-4059	-5147	-12808	-873
0.072500	-22	41	87	-59	-111	-35	16	-14	-18	4	-70	-64	-96	-16	-29	-58	-101	36	-83	-35	-108	-19	-100	-68	-65	0	-86	-15	-73	-69	-148	-76	-153	8071	5798	-12219	-523	-3689	-3686	-13007	158	-2759	-4729	-11003	1215	-4107	-5002	-12564	-2954
0.073333	-24	42	85	-62	-112	-36	12	-17	-18	2	-96	-65	-99	-14	-31	-58	-103	35	-87	-33	-109	-26	-105	-73	-67	-1	-103	-14	-78	-75	-151	-75	-228	7738	5668	-12198	-565	-3682	-3450	-13101	413	-2817	-4521	-10818	1675	-4160	-4849	-12323	-3340
0.074167	-27	42	82	-59	-114	-36	10	-16	-22	3	-75	-66	-99	-18	-32	-58	-98	34	-86	-31	-105	-19	-100	-70	-78	0	-98	-14	-75	-70	-148	-68	-164	7415	5549	-12179	-326	-3660	-3199	-13177	-298	-2869	-4327	-10646	986	-4212	-4690	-12096	-1892
0.075000	-22	40	86	-57	-110	-34	2	-14	-16	46	-70	-65	-96	-14	-26	-57	-97	35	-84	-31	-109	-23	-99	-69	-64	0	-97	-12	-70	-68	-147	-51	-92	7099	5463	-12174	-202	-3641	-2959	-13248	37	-2925	-4145	-10486	457	-4264	-4521	-11889	-1281
0.075833	-24	43	90	-57	-107	-33	16	-12	-16	5	-72	-64	-96	-11	-27	-56	-108	37	-84	-29	-104	-18	-98	-67	-62	1	-98	-14	-73	-69	-144	-73	-15	6771	5343	-12178	-238	-3620	-2727	-13300	-431	-2966	-3978	-10342	713	-4316	-4357	-11690	-248
0.076667	-22	43	87	-39	-108	-31	16	-29	-16	-3	-70	-63	-95	-13	-28	-57	-99	32	-86	-31	-103	-19	-100	-68	-64	1	-97	-12	-70	-75	-148	-74	-9	6448	5252	-12188	-74	-3601	-2503	-13340	-562	-3038	-3819	-10208	979	-4359	-4187	-11506	467
0.077500	-24	41	85	-59	-114	-38	10	-17	-22	0	-78	-68	-96	-17	-32	-62	-100	32	-55	-33	-87	-25	-102	-72	-67	-1	-103	-14	-76	-74	-150	-76	-26	6131	5174	-12204	35	-3590	-2283	-13360	-715	-3091	-3675	-10085	1278	-4400	-4012	-11341	1119
0.078333	-25	41	87	-59	-109	-38	10	-16	-13	4	-75	-64	-97	-19	-31	-62	-99	30	-87	-35	-105	-25	-103	-70	-62	-1	-100	-14	-75	-75	-150	-77	-108	5825	5106	-12226	89	-3587	-2074	-13360	-1516	-3140	-3532	-9969	2206	-4425	-3834	-11182	1729
0.079167	-26	41	88	-60	-110	-38	9	-19	-18	2	-75	-67	-97	-17	-30	-62	-98	35	-83	-33	-105	-24	-100	-74	-64	4	-100	-15	-75	-72	-147	-75	-191	5517	5042	-12246	77	-3595	-1868	-13345	-1209	-3186	-3402	-9862	2163	-4442	-3660	-11040	2796
0.080000	-23	41	88	-59	-104	-34	5	-14	-16	0	-79	-68	-96	-16	-31	-61	-100	33	-87	-34	-104	-24	-102	-72	-63	-1	-100	-15	-70	-74	-117	-75	-294	5214	4983	-12274	36	-3614	-1668	-13301	748	-3231	-3279	-9761	248	-4454	-3488	-10915	4076
0.080833	-24	40	86	-60	-113	-36	9	-14	-15	4	-73	-66	-95	-15	-26	-59	-98	34	-86	-62	-107	-25	-101	-70	-63	-1	-100	-13	-70	-72	-146	-76	-311	4922	4922	-12295	6	-3648	-1479	-13239	-1403	-3271	-3162	-9674	1739	-4466	-3318	-10796	2129
0.081667	-26	38	85	-60	-113	-35	10	-12	-18	2	-74	-68	-97	-21	-30	-61	-99	29	-86	-35	-109	-24	-102	-73	-65	-1	-101	-18	-76	-74	-150	-76	-403	4639	4865	-12326	107	-3695	-1293	-13155	15	-3306	-3060	-9573	1341	-4453	-3155	-10701	1255
0.082500	-26	37	82	-64	-113	-38	10	-16	-19	0	-77	-69	-98	-17	-29	-59	-102	34	-88	-36	-104	-23	-100	-73	-64	0	-101	-16	-72	-73	-149	-75	-279	4359	4806	-12350	278	-3761	-1111	-13044	-508	-3336	-2953	-9485	837	-4439	-2996	-10610	539
0.083333	-26	44	84	-59	-109	-34	9	-14	-19	4	-77	-66	-97	-15	-30	-60	-103	34	-86	-34	-107	-24	-100	-73	-64	0	-102	-17	-74	-75	-148	-77	-201	4094	4746	-12375	323	-3834	-936	-12915	-284	-3363	-2858	-9392	478	-4423	-2841	-10538	155
0.084167	-25	43	84	-58	-111	-33	9	-14	-16	3	-74	-65	-96	-16	-28	-59	-99	34	-86	-35	-111	-23	-102	-70	-61	2	-97	-13	-75	-72	-149	-76	-259	3840	4672	-12399	270	-3935	-764	-12762	-253	-3394	-2762	-9307	383	-4413	-2687	-10474	106
0.085000	-25	42	87	-60	-108	-41	9	-15	-22	11	-73	-67	-96	-16	-28	-60	-101	34	-87	-34	-105	-24	-102	-73	-65	8	-101	-12	-75	-73	-149	-67	-281	3601	4606	-12419	338	-4047	-594	-12595	264	-3423	-2670	-9222	-807	-4405	-2559	-10436	1286
0.085833	-26	41	87	-61	-108	-33	10	-14	-19	1	-74	-66	-80	-17	-29	-61	-102	28	-86	-34	-109	-23	-102	-74	-62	0	-99	-14	-75	-74	-150	-79	-191	3376	4537	-12445	391	-4173	-424	-12411	-434	-3448	-2580	-9143	247	-4411	-2427	-10410	-705
0.086667	-23	43	90	-59	-111	-32	11	-14	-25	4	-70	-66	-96	-13	-27	-58	-99	35	-82	-36	-104	-22	-98	-73	-64	0	-98	-13	-70	-64	-147	-77	-221	3173	4469	-12460	398	-4311	-258	-12212	119	-3476	-2486	-9056	1188	-4406	-2299	-10396	-2245
0.087500	-24	45	86	-57	-105	-31	11	-12	-14	5	-70	-64	-95	-15	-29	-56	-94	38	-84	-32	-105	-19	-97	-68	-59	-1	-100	-10	-73	-72	-146	-74	-315	2988	4408	-12475	356	-4457	-95	-12004	-466	-3510	-2386	-8982	614	-4422	-2179	-10391	-797
0.088333	-22	46	88	-58	-109	-30	10	-10	-15	6	-70	-88	-94	-10	-28	-57	-97	38	-81	-32	-105	-21	-98	-70	-62	4	-98	-9	-76	-69	-143	-72	-350	2824	4348	-12487	211	-4623	60	-11797	63	-3547	-2287	-8917	-88	-4445	-2060	-10412	-525
0.089167	-24	43	91	-59	-108	-31	12	-10	-18	4	-70	-66	-97	-13	-27	-56	-103	44	-82	-31	-104	-23	-95	-68	-65	3	-102	-11	-75	-69	-147	-74	-285	2683	4296	-12509	288	-4792	212	-11588	38	-3593	-2186	-8858	-59	-4487	-1950	-10441	-113
0.090000	-26	42	86	-59	-111	-30	11	-8	-21	1	-74	-66	-96	-14	-29	-61	-104	34	-86	-34	-110	-22	-100	-73	-64	0	-101	-12	-67	-73	-148	-78	-251	2566	4249	-12535	400	-4966	351	-11386	49	-3651	-2080	-8808	-31	-4538	-1841	-10483	2
0.090833	-29	40	85	-62	-112	-33	7	-19	-23	0	-76	-67	-99	-15	-33	-63	-100	34	-90	-27	-105	-21	-98	-72	-64	1	-102	-12	-75	-69	-150	-77	-229	2474	4220	-12540	433	-5142	500	-11187	62	-3710	-1969	-8767	29	-4602	-1726	-10537	-454
0.091667	-36	42	87	-61	-77	-34	6	-15	-19	3	-73	-68	-98	-16	-31	-60	-102	33	-85	-34	-109	-25	-99	-72	-65	2	-103	-11	-76	-72	-149	-79	-186	2405	4203	-12562	423	-5323	616	-11004	-623	-3791	-1847	-8741	749	-4677	-1619	-10603	-716
0.092500	-23	42	87	-60	-112	-33	8	-17	-21	4	-73	-67	-97	-15	-32	-58	-79	34	-77	-31	-108	-26	-101	-72	-66	0	-102	-11	-76	-69	-147	-76	-213	2364	4194	-12586	373	-5499	736	-10833	-998	-3885	-1717	-8759	1227	-4763	-1508	-10678	-287
0.093333	-24	40	87	-60	-110	-33	9	-18	-18	2	-74	-67	-98	-42	-28	-61	-100	33	-85	-33	-108	-19	-101	-70	-62	-4	-101	-12	-73	-72	-150	-77	-207	2343	4201	-12611	368	-5671	833	-10678	1249	-3988	-1593	-8738	-1137	-4861	-1399	-10761	1385
0.094167	-24	44	88	-59	-111	-32	8	-13	-17	6	-74	-64	-94	-10	-29	-57	-98	35	-82	-52	-107	-22	-98	-57	-59	-1	-99	-12	-69	-66	-147	-75	32	2348	4213	-12638	451	-5839	935	-10541	-666	-4106	-1463	-8771	67	-4962	-1288	-10850	110
0.095000	-25	27	88	-60	-110	-30	33	-17	-21	6	-69	-67	-97	-13	-29	-59	-97	37	-82	-33	-104	-18	-100	-68	-60	1	-108	-27	-76	-68	-148	-72	95	2375	4237	-12673	436	-5999	1018	-10422	-94	-4238	-1324	-8811	429	-5079	-1176	-10945	-745
0.095833	-21	50	88	-60	-107	-30	13	-13	-14	9	-70	-64	-98	-19	-28	-57	-98	37	-83	-33	-105	-18	-99	-67	-61	1	-96	-11	-72	-64	-147	-74	133	2411	4269	-12718	339	-6154	1081	-10326	-380	-4385	-1185	-8837	73	-5200	-1065	-11048	-653
0.096667	-19	43	79	-57	-107	-29	0	-13	-17	6	-72	-64	-96	-12	-28	-57	-99	38	-84	-29	-103	-17	-99	-69	-65	0	-102	-14	-72	-67	-147	-76	104	2459	4299	-12764	184	-6298	1140	-10247	-560	-4545	-1056	-8963	84	-5322	-952	-11151	-564
0.097500	-26	42	82	-59	-110	-33	12	-15	-22	7	-73	-63	-97	-13	-29	-60	-101	39	-85	-33	-108	-22	-102	-69	-65	-1	-99	-15	-74	-66	-148	-77	97	2517	4330	-12818	388	-6431	1190	-10187	-698	-4711	-917	-9083	508	-5452	-840	-11255	73
0.098333	-26	44	86	-64	-111	-33	10	-18	-31	4	-75	-67	-97	-15	-30	-61	-102	33	-83	-31	-107	-19	-100	-73	-68	-4	-102	-15	-76	-66	-149	-69	-1	2587	4364	-12877	990	-6557	1222	-10142	61	-4899	-785	-9181	-862	-5586	-724	-11359	1868
0.099167	-28	42	80	-62	-113	-33	8	-17	-22	2	-76	-67	-96	-15	-29	-61	-104	24	-84	-31	-110	-22	-99	-69	-80	1	-101	-12	-75	-67	-147	-77	202	2653	4400	-12928	940	-6667	1253	-10111	-944	-5079	-646	-9307	-304	-5715	-607	-11454	1239
0.100000	-24	40	87	-60	-110	-31	12	-18	-21	19	-75	-66	-98	-13	-27	-58	-102	34	-82	-29	-107	-21	-100	-69	-66	-1	-91	-10	-76	-67	-146	-65	348	2719	4430	-12985	680	-6773	1278	-10100	-508	-5263	-511	-9443	832	-5847	-487	-11553	-580
0.100833	-23	43	86	-59	-110	-32	11	-15	-18	8	-73	-63	-97	-13	-25	-69	-103	37	-82	-31	-109	-18	-97	-69	-64	0	-97	-14	-70	-69	-147	-76	214	2774	4455	-13040	526	-6868	1303	-10093	-951	-5451	-382	-9592	562	-5980	-367	-11648	717
0.101667	-43	43	87	-59	-108	-33	15	-14	-19	8	-72	-63	-94	-13	-24	-60	-101	36	-80	-30	-108	-22	-98	-69	-64	0	-97	-12	-73	-68	-149	-75	159	2823	4471	-13089	295	-6957	1321	-10100	-666	-5637	-253	-9730	-302	-6111	-241	-11731	1283
0.102500	-19	44	88	-57	-107	-30	15	-16	-16	8	-72	-63	-97	-13	-40	-58	-98	39	-82	-21	-103	-18	-97	-57	-61	3	-97	-13	-74	-68	-148	-74	209	2859	4485	-13135	219	-7042	1347	-10115	-427	-5819	-124	-9876	-608	-6243	-112	-11811	1708
0.103333	-25	43	87	-59	-109	-30	12	-11	-22	30	-74	-64	-95	-13	-26	-57	-101	36	-84	-33	-108	-22	-98	-68	-63	0	-98	-10	-72	-72	-148	-75	273	2877	4486	-13169	267	-7121	1374	-10138	-543	-5990	2	-10016	-677	-6376	15	-11889	1878
0.104167	-25	43	86	-58	-110	-34	10	-13	-21	7	-75	-66	-97	-14	-27	-56	-114	36	-83	-31	-112	-24	-96	-69	-63	0	-99	-14	-75	-70	-145	-73	236	2884	4482	-13209	244	-7195	1406	-10164	-227	-6152	114	-10150	-590	-6503	145	-11975	1298
0.105000	-25	41	94	-60	-110	-34	9	-14	-23	6	-73	-62	-100	-15	-25	-58	-101	34	-83	-30	-105	-23	-98	-67	-61	-6	-97	-12	-74	-69	-141	-74	212	2878	4466	-13237	114	-7272	1446	-10195	-512	-6303	236	-10272	-334	-6635	278	-12028	709
0.105833	-25	43	85	-59	-112	-38	11	-17	-24	1	-77	-61	-99	-15	-26	-62	-101	35	-81	-35	-108	-24	-99	-72	-67	-1	-99	-15	-77	-70	-148	-77	184	2880	4447	-13256	44	-7350	1491	-10235	-1145	-6447	349	-10386	159	-6767	409	-12086	321
0.106667	-27	37	85	-63	-111	-35	11	-14	-23	4	-74	-67	-98	-16	-30	-61	-103	32	-84	-36	-111	-24	-98	-73	-68	-3	-102	-13	-78	-64	-150	-79	148	2823	4415	-13262	51	-7428	1549	-10265	1309	-6564	463	-10484	-2149	-6901	544	-12146	1370
0.107500	-27	39	87	-58	-114	-36	9	-16	-22	3	-75	-64	-93	-14	-14	-56	-105	35	-81	-25	-107	-21	-97	-68	-66	3	-98	-11	-73	-66	-145	-74	325	2790	4379	-13261	49	-7504	1614	-10304	214	-6665	570	-10566	-1888	-7032	682	-12189	248
0.108333	-25	58	91	-58	-110	-33	13	-12	-18	5	-73	-63	-97	-15	-28	-57	-100	35	-80	-31	-105	-21	-96	-68	-64	0	-97	-11	-75	-72	-148	-62	260	2745	4331	-13259	27	-7587	1688	-10338	7	-6759	667	-10642	-987	-7171	812	-12238	-1584
0.109167	-24	42	89	-58	-110	-35	11	-12	-17	5	-75	-64	-97	-15	-27	-59	-98	34	-84	-33	-107	-23	-97	-72	-62	2	-98	-11	-72	-69	-146	-76	141	2699	4271	-13251	52	-7674	1756	-10375	586	-6834	761	-10701	-1508	-7304	943	-12278	-1521
0.110000	-21	43	89	-58	-105	-31	12	-11	-19	4	-75	-68	-97	-14	-28	-57	-101	36	-83	-33	-108	-21	-99	-68	-70	1	-100	-13	-76	-78	-145	-74	61	2653	4202	-13242	-74	-7761	1854	-10413	207	-6900	839	-10754	-1857	-7442	1068	-12313	-1768
0.110833	-24	43	88	-57	-112	-34	12	-11	-25	9	-73	-64	-96	-15	-28	-58	-102	36	-85	-31	-107	-21	-98	-67	-63	3	-99	-13	-74	-69	-146	-76	111	2610	4134	-13236	-151	-7854	1940	-10452	122	-6950	913	-10795	-1381	-7575	1187	-12354	-1718
0.111667	-21	43	89	-56	-107	-34	12	-8	-17	4	-74	-65	-96	-14	-28	-55	-100	37	-84	-33	-105	-22	-98	-70	-62	0	-100	-14	-74	-67	-145	-70	171	2574	4038	-13232	-113	-7946	2031	-10484	768	-6990	967	-10830	-2262	-7711	1289	-12385	-403
0.112500	-25	43	89	-58	-111	-32	13	-11	-18	5	-72	-65	-93	-14	-15	-57	-99	33	-84	-33	-102	-19	-97	-67	-61	0	-100	-12	-72	-69	-147	-76	277	2540	3938	-13232	-154	-8043	2117	-10527	-156	-7022	1017	-10858	-1882	-7845	1403	-12423	-346
0.113333	-26	44	90	-75	-108	-38	15	-14	-15	2	-69	-64	-95	-13	-29	-56	-97	34	-81	-33	-104	-22	-98	-68	-62	1	-96	-12	-72	-69	-146	-73	353	2520	3840	-13237	-314	-8138	2200	-10567	28	-7048	1050	-10885	-486	-7971	1504	-12459	-2714
0.114167	-22	44	88	-55	-107	-32	11	-10	-18	5	-70	-65	-47	-13	-32	-56	-97	35	-83	-27	-102	-23	-95	-67	-60	4	-98	-13	-72	-70	-146	-75	361	2507	3731	-13254	-446	-8233	2289	-10606	-217	-7069	1067	-10909	-534	-8099	1587	-12497	-1693
0.115000	-30	46	89	-57	-109	-36	11	-11	-19	4	-70	-64	-95	-13	-28	-57	-99	35	-85	-34	-94	-25	-114	-72	-62	-1	-99	-12	-70	-69	-145	-77	222	2492	3617	-13280	-534	-8330	2336	-10657	-411	-7093	1062	-10935	-1149	-8214	1660	-12535	-389
0.115833	-25	43	87	-58	-107	-34	16	-15	-19	4	-73	-66	-95	-15	-31	-58	-99	36	-84	-31	-104	-22	-99	-67	-59	2	-98	-12	-70	-74	-148	-73	149	2491	3500	-13301	-479	-8421	2399	-10701	-171	-7113	1052	-10962	-860	-8325	1728	-12569	650
0.116667	-23	43	89	-56	-105	-38	13	-12	-18	5	-70	-64	-93	-15	-29	-57	-99	36	-86	-32	-109	-25	-100	-64	-64	0	-96	-11	-74	-70	-146	-74	262	2491	3381	-13370	-513	-8508	2440	-10758	-752	-7140	1023	-10995	-339	-8426	1785	-12612	1779
0.117500	-24	40	87	-57	-112	-36	11	-26	-19	5	-72	-66	-96	-14	-30	-52	-99	34	-85	-33	-104	-24	-100	-72	-66	0	-102	-16	-73	-69	-147	-78	125	2492	3258	-13429	-423	-8593	2469	-10822	-617	-7172	982	-11032	-197	-8517	1825	-12649	2125
0.118333	-24	36	86	-58	-111	-33	10	-11	-22	6	-74	-67	-98	-13	-29	-57	-103	33	-86	-49	-103	-24	-84	-67	-63	-1	-102	-16	-74	-69	-147	-76	59	2489	3138	-13513	-446	-8670	2486	-10886	-797	-7205	936	-11066	11	-8596	1856	-12684	1982
0.119167	-25	41	85	-56	-109	-35	10	-16	-31	4	-76	-66	-75	-15	-28	-58	-100	34	-84	-32	-105	-23	-100	-70	-66	-3	-101	-12	-76	-69	-147	-74	20	2487	3033	-13596	-619	-8738	2492	-10956	-1829	-7242	879	-11107	995	-8669	1883	-12715	1674
0.120000	-26	40	86	-55	-107	-32	13	-14	-15	4	-72	-67	-93	-15	-30	-60	-98	36	-108	-32	-108	-26	-107	-68	-66	0	-99	-13	-73	-69	-149	-78	-174	2479	2928	-13702	-667	-8807	2492	-11044	64	-7284	821	-11160	-459	-8732	1892	-12742	2868
0.120833	-25	41	87	-56	-105	-24	9	-16	-18	5	-69	-65	-97	-14	-28	-57	-100	37	-83	-31	-104	-23	-102	-70	-63	1	-99	-11	-73	-91	-153	-77	-168	2463	2832	-13818	-608	-8862	2475	-11136	189	-7332	762	-11202	-1177	-8793	1895	-12756	2622
0.121667	-24	43	87	-52	-110	-32	11	-14	-13	4	-73	-65	-94	-13	-35	-83	-98	40	-83	-34	-104	-23	-100	-70	-61	1	-101	-11	-70	-69	-149	-78	-78	2437	2740	-13946	-719	-8910	2457	-11229	-824	-7386	695	-11254	180	-8847	1887	-12766	338
0.122500	-26	42	86	-56	-112	-27	10	-13	-21	5	-72	-65	-97	-14	-28	-60	-102	38	-84	-33	-107	-26	-101	-70	-64	2	-102	-11	-74	-70	-148	-75	-47	2400	2655	-14087	-749	-8962	2436	-11338	417	-7437	635	-11309	-233	-8893	1872	-12761	167
0.123333	-22	39	88	-58	-111	-34	10	-15	-21	2	-75	-67	-98	-17	-30	-59	-103	36	-85	-32	-110	-23	-101	-73	-68	0	-110	-14	-79	-73	-150	-79	254	2353	2581	-14250	-750	-9001	2402	-11457	1	-7492	568	-11365	-623	-8945	1844	-12749	-393
0.124167	-22	37	84	-58	-112	-36	10	-21	-23	29	-77	-66	-96	-15	-26	-73	-102	35	-85	-36	-109	-24	-101	-73	-65	0	-102	-14	-74	-70	-147	-77	314	2297	2517	-14417	-1040	-9033	2380	-11575	93	-7546	512	-11414	-352	-8982	1815	-12717	-369
0.125000	-28	41	85	-57	-113	-32	9	-17	-23	1	-76	-65	-96	-16	-27	-63	-102	36	-88	-33	-107	-24	-100	-75	-66	-1	-103	-14	-74	-69	-149	-78	-57	2237	2457	-14601	-1135	-9070	2352	-11704	848	-7600	453	-11468	-1592	-9022	1776	-12675	554
0.125833	-33	38	85	-55	-113	-35	33	-15	-22	2	-76	-66	-97	-16	-28	-65	-103	35	-87	-34	-107	-23	-101	-75	-62	0	-102	-14	-76	-68	-149	-80	-27	2163	2403	-14796	-1025	-9100	2327	-11829	726	-7646	409	-11511	-2413	-9064	1724	-12617	1097
0.126667	-25	41	87	-59	-112	-32	10	-15	-21	3	-75	-65	-98	-17	-29	-60	-109	36	-84	-32	-109	-33	-99	-72	-66	-4	-99	-13	-76	-70	-145	-75	334	2102	2355	-15001	-1052	-9130	2307	-11960	692	-7695	365	-11548	-1240	-9101	1666	-12549	-1937
0.127500	-23	43	89	-56	-112	-36	11	-15	-21	5	-63	-61	-98	-16	-26	-59	-99	39	-81	-29	-109	-18	-97	-68	-63	2	-97	-13	-75	-70	-148	-75	387	2042	2309	-15220	-944	-9157	2288	-12083	859	-7727	317	-11578	-843	-9135	1603	-12469	-2196
0.128333	-23	44	89	-55	-111	-33	13	-12	-16	7	-72	-62	-95	-13	-27	-56	-98	40	-80	-60	-104	-34	-99	-67	-61	2	-98	-13	-73	-68	-145	-74	233	1978	2254	-15447	-800	-9192	2265	-12207	483	-7758	266	-11597	-1504	-9165	1527	-12378	-1175
0.129167	-24	43	89	-57	-111	-32	13	-13	-14	5	-72	-63	-97	-6	-27	-57	-97	38	-82	-30	-102	-18	-99	-69	-63	0	-99	-13	-73	-70	-146	-75	153	1922	2190	-15684	-771	-9227	2246	-12320	1069	-7783	220	-11607	-1779	-9199	1442	-12287	-833
0.130000	-21	40	89	-58	-109	-32	15	-13	-16	4	-70	-62	-96	-13	-24	-57	-100	37	-84	-31	-103	-12	-117	-69	-65	0	-98	-13	-70	-66	-144	-74	164	1876	2135	-15935	-437	-9260	2226	-12428	778	-7799	170	-11601	-1428	-9223	1352	-12189	-349
0.130833	-21	41	95	-57	-109	-32	11	-9	-22	4	-72	-62	-96	-15	-28	-59	-100	38	-83	-30	-105	-21	-98	-69	-59	-1	-98	-14	-75	-75	-161	-76	128	1847	2059	-16186	-266	-9293	2198	-12525	857	-7811	105	-11586	-935	-9246	1250	-12089	-617
0.131667	-29	41	85	-59	-109	-34	10	-15	-19	3	-74	-63	-114	-16	-31	-61	-96	33	-86	-34	-109	-23	-103	-73	-61	-1	-99	-15	-77	-67	-148	-78	77	1825	1968	-16441	-428	-9335	2163	-12607	683	-7816	36	-11559	88	-9274	1134	-11992	-724
0.132500	-25	40	84	-59	-111	-35	0	-22	-24	-1	-84	-65	-97	-15	-32	-62	-100	32	-85	-32	-104	-23	-101	-67	-65	-3	-99	-15	-73	-69	-147	-76	-98	1821	1868	-16710	-497	-9370	2123	-12677	-418	-7817	-39	-11522	1477	-9277	1017	-11895	-584
0.133333	-76	39	87	-60	-110	-32	10	-16	-17	3	-73	-64	-95	-17	-30	-61	-99	34	-84	-31	-104	-27	-102	-72	-76	0	-100	-14	-73	-67	-146	-74	-338	1825	1748	-16957	-541	-9400	2077	-12729	284	-7807	-121	-11469	681	-9278	895	-11805	589
0.134167	-24	41	88	-59	-107	-33	11	-15	-29	5	-75	-67	-96	-13	-27	-59	-99	37	-85	-30	-105	-23	-101	-70	-62	-1	-99	-12	-72	-67	-145	-74	-228	1848	1615	-17205	-326	-9428	2009	-12768	1416	-7799	-213	-11406	-866	-9275	759	-11720	1090
0.135000	-22	45	87	-58	-108	-32	12	-11	-18	7	-74	-62	-94	-14	-29	-57	-97	37	-82	-27	-105	-22	-98	-68	-60	0	-98	-14	-72	-70	-150	-73	-299	1879	1463	-17449	-202	-9452	1940	-12796	-636	-7786	-317	-11333	995	-9267	612	-11650	-1377
0.135833	-13	44	87	-57	-110	-30	10	-15	-16	4	-70	-64	-95	-14	-28	-59	-98	33	-85	-33	-104	-24	-101	-69	-61	0	-99	-12	-73	-66	-145	-72	-597	1917	1295	-17682	-337	-9466	1848	-12805	590	-7769	-424	-11261	1096	-9250	465	-11583	-1335
0.136667	-22	43	91	-57	-108	-31	15	-12	-14	7	-67	-63	-93	-15	-30	-60	-97	45	-81	-30	-110	-22	-100	-69	-62	1	-96	-13	-75	-73	-149	-74	-673	1956	1112	-17905	-317	-9479	1742	-12808	-267	-7757	-541	-11179	738	-9245	301	-11529	-1027
0.137500	-27	38	85	-68	-110	-35	0	-17	-21	5	-76	-65	-95	-15	-32	-60	-102	32	-90	-34	-107	-24	-101	-68	-61	-1	-100	-14	-75	-73	-147	-75	-696	1997	913	-18115	-205	-9478	1630	-12802	-253	-7746	-661	-11093	659	-9215	138	-11485	-279
0.138333	-26	41	89	-60	-110	-34	12	-14	-22	6	-73	-65	-99	-15	-30	-61	-100	30	-84	-30	-108	-25	-101	-79	-64	-1	-101	-14	-75	-72	-147	-74	-748	2050	704	-18296	-36	-9466	1506	-12786	141	-7730	-786	-11004	-83	-9195	-30	-11446	808
0.139167	-26	37	85	-61	-111	-34	-8	-15	-17	5	-74	-65	-96	-17	-30	-61	-101	33	-88	-33	-105	-23	-100	-69	-64	0	-101	-14	-72	-69	-148	-77	-527	2091	483	-18463	29	-9442	1369	-12763	138	-7725	-901	-10917	-1676	-9158	-203	-11417	2328
0.140000	-26	39	85	-60	-110	-36	10	-21	-22	1	-74	-66	-98	-19	-32	-62	-104	26	-87	-34	-108	-24	-90	-75	-72	-4	-102	-14	-75	-73	-149	-78	-448	2138	265	-18614	-11	-9411	1227	-12746	-575	-7717	-1018	-10831	-759	-9129	-379	-11399	189
0.140833	-28	35	85	-61	-115	-40	8	0	-25	1	-74	-68	-100	-19	-32	-64	-105	32	-86	-34	-107	-23	-99	-72	-66	-1	-94	-14	-72	-70	-148	-83	-705	2182	49	-18744	-110	-9367	1087	-12716	-259	-7708	-1123	-10745	-202	-9098	-564	-11379	-575
0.141667	-26	39	86	-61	-114	-36	10	-18	-19	5	-73	-79	-97	-15	-30	-59	-100	36	-85	-32	-105	-22	-102	-72	-61	0	-100	-13	-70	-72	-148	-75	-715	2226	-171	-18853	-232	-9322	947	-12690	-835	-7705	-1222	-10665	-1143	-9071	-741	-11364	551
0.142500	-25	41	86	-60	-108	-32	12	-13	-17	8	-72	-62	-96	-14	-32	-59	-98	35	-82	-31	-107	-24	-99	-68	-63	0	-99	-14	-79	-72	-149	-74	-633	2271	-384	-18946	-110	-9264	813	-12664	-271	-7707	-1315	-10590	-1705	-9038	-929	-11355	1067
0.143333	-26	38	86	-62	-114	-39	10	-16	-21	3	-73	-67	-97	-16	-30	-61	-99	33	-84	-35	-111	-24	-101	-69	-63	1	-99	-15	-73	-74	-149	-77	-664	2304	-585	-19030	154	-9207	677	-12643	-492	-7710	-1401	-10521	-1124	-9009	-1112	-11344	1896
0.144167	-25	38	87	-60	-112	-36	13	-15	-21	3	-77	-67	-97	-23	-31	-61	-101	34	-84	-34	-105	-22	-100	-70	-62	0	-102	-17	-74	-70	-136	-78	-541	2337	-775	-19087	258	-9147	558	-12626	-358	-7718	-1477	-10451	-856	-8988	-1293	-11337	1915
0.145000	-25	39	84	-64	-109	-36	11	-14	-19	5	-76	-68	-98	-17	-28	-59	-102	32	-67	-35	-105	-23	-100	-70	-64	-3	-101	-15	-73	-70	-145	-76	-173	2368	-945	-19147	392	-9090	448	-12614	-268	-7731	-1540	-10394	-872	-8952	-1470	-11337	1546
0.145833	-28	44	78	-63	-110	-38	10	-15	-22	1	-76	-66	-98	-16	-32	-59	-100	32	-84	-35	-109	-24	-100	-70	-66	-7	-105	-24	-73	-72	-148	-76	-170	2400	-1097	-19193	469	-9037	347	-12601	-1035	-7739	-1602	-10336	-117	-8940	-1641	-11331	1117
0.146667	-26	39	85	-60	-110	-34	12	-15	-17	2	-73	-64	-96	-15	-26	-75	-102	16	-85	-31	-109	-23	-101	-70	-66	0	-96	-13	-75	-69	-145	-75	-405	2432	-1232	-19231	352	-8991	258	-12594	-587	-7748	-1651	-10283	159	-8919	-1809	-11326	1334
0.147500	-22	42	89	-59	-104	-32	3	-13	-7	3	-73	-61	-96	-14	-28	-56	-98	38	-80	-30	-105	-21	-96	-69	-61	0	-96	-12	-76	-68	-145	-75	-327	2464	-1340	-19263	464	-8954	177	-12586	1551	-7765	-1699	-10236	-1210	-8908	-1967	-11324	1937
0.148333	-23	42	89	-59	-109	-35	11	-14	-18	3	-73	-64	-97	-14	-32	-62	-94	35	-82	-21	-107	-41	-101	-69	-64	-3	-100	-17	-76	-74	-149	-79	15	2485	-1434	-19301	408	-8936	98	-12585	-849	-7783	-1753	-10193	850	-8900	-2117	-11331	-643
0.149167	-27	38	85	-40	-113	-30	8	-18	-22	-4	-75	-67	-98	-18	-28	-60	-101	36	-82	-33	-108	-24	-101	-72	-61	0	-97	-14	-74	-69	-146	-74	25	2518	-1504	-19334	237	-8926	38	-12579	551	-7802	-1804	-10153	1135	-8887	-2255	-11334	-1605
0.150000	-25	41	90	-59	-109	-33	12	-15	-16	4	-69	-64	-91	-14	-29	-61	-98	35	-81	-32	-104	-23	-97	-68	-62	0	-98	-13	-75	-72	-146	-75	23	2533	-1559	-19372	463	-8937	-21	-12582	63	-7829	-1866	-10117	1090	-8886	-2386	-11349	-2099
0.150833	-23	43	90	-60	-109	-34	19	-14	-15	3	-70	-65	-96	-17	-29	-58	-100	36	-83	-34	-105	-24	-101	-70	-62	-7	-99	-10	-73	-72	-141	-74	-44	2544	-1599	-19411	621	-8967	-80	-12570	-98	-7860	-1924	-10085	1192	-8888	-2503	-11368	-2151
0.151667	-26	42	88	-58	-112	-32	15	-14	-23	3	-68	-67	-96	-15	-28	-58	-110	35	-84	-32	-107	-19	-98	-69	-67	-5	-100	-16	-76	-70	-147	-76	-111	2550	-1627	-19458	724	-9009	-149	-12564	-122	-7879	-1999	-10058	1376	-8897	-2609	-11396	-1628
0.152500	-21	41	77	-57	-111	-32	11	-10	-19	2	-75	-66	-99	-16	-29	-60	-103	33	-85	-34	-108	-23	-98	-73	-63	-3	-99	-14	-73	-66	-147	-76	16	2543	-1647	-19508	733	-9075	-198	-12555	217	-7937	-2080	-10033	379	-8915	-2705	-11429	-5
0.153333	-25	43	90	-57	-110	-31	13	-13	-18	0	-74	-62	-97	-14	-26	-59	-99	34	-84	-31	-105	-19	-99	-66	-62	-3	-96	-14	-73	-65	-148	-74	214	2540	-1659	-19559	658	-9158	-255	-12544	-779	-7988	-2175	-10014	1703	-8941	-2794	-11475	-1777
0.154167	-27	40	87	-55	-108	-55	12	-13	-18	1	-73	-86	-95	-13	-26	-59	-102	34	-83	-30	-105	-19	-97	-68	-65	0	-98	-11	-73	-69	-146	-77	210	2521	-1672	-19607	769	-9262	-319	-12529	-342	-8047	-2278	-9999	2847	-8981	-2867	-11523	-3298
0.155000	-23	38	90	-56	-108	-32	13	-18	-17	3	-69	-65	-94	-13	-33	-60	-102	37	-80	-32	-103	-22	-100	-70	-64	0	-95	-11	-68	-67	-148	-74	257	2491	-1695	-19666	739	-9382	-395	-12511	-1293	-8116	-2389	-9990	2441	-9032	-2937	-11580	-1854
0.155833	-23	41	91	-76	-108	-31	12	-14	-21	3	-69	-64	-95	-16	-28	-59	-96	36	-85	-32	-103	-23	-97	-69	-63	0	-97	-12	-66	-72	-149	-76	402	2446	-1723	-19727	638	-9521	-452	-12491	-944	-8199	-2514	-9989	1877	-9100	-2996	-11648	-1124
0.156667	-23	40	88	-59	-111	-36	11	-18	-21	2	-70	-65	-98	-18	-33	-62	-97	30	-86	-34	-109	-24	-100	-72	-60	-3	-97	-17	-76	-73	-152	-77	499	2390	-1772	-19793	728	-9679	-506	-12479	-988	-8300	-2646	-10001	2147	-9189	-3045	-11722	-159
0.157500	-30	36	73	-64	-114	-36	-6	-21	-23	0	-75	-72	-103	-23	-33	-64	-102	33	-88	-39	-109	-24	-101	-73	-60	-4	-102	-17	-76	-63	-152	-79	343	2326	-1831	-19849	811	-9845	-581	-12459	-1209	-8412	-2774	-10016	2262	-9294	-3101	-11796	542
0.158333	-26	38	84	-64	-112	-34	10	-19	-19	0	-76	-69	-98	-22	-32	-61	-102	30	-96	-38	-110	-26	-101	-74	-67	-3	-104	-15	-75	-74	-151	-78	257	2250	-1905	-19904	698	-10025	-643	-12440	-1164	-8538	-2912	-10040	1998	-9415	-3143	-11876	740
0.159167	-26	37	84	-61	-93	-36	8	-17	-19	-3	-47	-67	-97	-19	-31	-60	-102	32	-84	-34	-108	-23	-98	-74	-67	-4	-104	-22	-75	-69	-150	-80	149	2183	-1996	-19956	546	-10213	-692	-12419	-1842	-8677	-3018	-10080	2381	-9551	-3179	-11960	1044
0.160000	-25	35	85	-62	-109	-34	8	-18	-19	1	-73	-68	-94	-21	-53	-64	-103	36	-97	-36	-108	-25	-99	-74	-65	-3	-100	-15	-76	-72	-149	-77	-253	2090	-2101	-20006	586	-10418	-734	-12403	-2274	-8832	-3122	-10129	2899	-9714	-3204	-12040	1775
0.160833	-24	39	85	-61	-110	-41	8	-18	-17	1	-74	-66	-97	-18	-28	-60	-101	33	-84	-34	-107	-19	-98	-73	-65	10	-101	-11	-72	-72	-150	-77	-712	2005	-2221	-20049	622	-10627	-754	-12392	317	-9003	-3207	-10198	482	-9895	-3221	-12120	3318
0.161667	-28	38	86	-61	-110	-35	9	-19	-19	4	-69	-67	-88	-16	-31	-60	-101	38	-85	-34	-104	-22	-98	-70	-62	2	-100	-14	-72	-68	-149	-76	-459	1918	-2356	-20099	659	-10843	-764	-12384	-1542	-9188	-3271	-10278	1034	-10101	-3229	-12196	1447
0.162500	-24	39	87	-58	-110	-35	8	-21	-14	4	-73	-65	-96	-17	-31	-59	-98	34	-87	-35	-107	-23	-99	-73	-62	-1	-101	-14	-80	-73	-148	-74	-279	1836	-2502	-20124	539	-11064	-757	-12373	-692	-9383	-3304	-10375	809	-10322	-3221	-12278	-87
0.163333	-23	39	89	-61	-110	-33	8	-17	-18	6	-73	-67	-97	-19	-30	-60	-98	52	-85	-47	-107	-25	-97	-72	-59	-1	-99	-11	-75	-74	-152	-76	-386	1758	-2647	-20154	286	-11288	-731	-12366	-488	-9594	-3306	-10486	475	-10572	-3201	-12358	-572
0.164167	-26	40	85	-63	-110	-35	7	-17	-19	5	-75	-43	-98	-17	-27	-60	-102	34	-85	-36	-107	-24	-98	-72	-63	-1	-101	-14	-75	-72	-148	-75	-494	1683	-2797	-20181	228	-11516	-679	-12364	-569	-9815	-3283	-10615	285	-10824	-3156	-12425	-714
0.165000	-23	39	86	-58	-111	-36	6	-17	-22	3	-76	-69	-100	-18	-21	-59	-104	32	-97	-35	-110	-27	-102	-72	-66	-4	-104	-15	-77	-77	-151	-77	-478	1615	-2943	-20208	520	-11757	-608	-12368	-252	-10049	-3226	-10754	-27	-11105	-3100	-12495	-211
0.165833	-38	35	82	-69	-115	-40	4	-24	-23	0	-77	-70	-102	-18	-31	-63	-102	29	-92	-40	-109	-25	-101	-33	-62	-3	-104	-13	-73	-72	-149	-77	-314	1556	-3079	-20230	830	-11979	-518	-12364	770	-10284	-3133	-10899	-1593	-11391	-3012	-12552	1499
0.166667	-28	40	86	-61	-110	-33	7	-18	-18	0	-75	-70	-56	-15	-25	-61	-86	35	-85	-33	-103	-24	-100	-72	-62	-1	-102	-13	-72	-69	-149	-74	-40	1504	-3197	-20248	798	-12208	-397	-12361	-60	-10527	-3008	-11056	-1074	-11690	-2901	-12608	256
0.167500	-22	32	88	-58	-108	-33	11	-13	-14	8	-70	-64	-94	-14	-24	-57	-99	33	-84	-28	-103	-21	-97	-70	-60	3	-97	-6	-72	-67	-147	-61	-12	1455	-3302	-20269	820	-12439	-285	-12363	590	-10773	-2849	-11221	-177	-11994	-2768	-12659	-2612
0.168333	-22	43	91	-59	-107	-31	11	-14	-16	4	-72	-65	-96	-13	-24	-53	-96	36	-82	-28	-105	-24	-98	-68	-62	1	-101	-13	-72	-67	-146	-72	-67	1407	-3385	-20287	922	-12671	-149	-12362	-228	-11031	-2670	-11385	-535	-12309	-2611	-12708	-2195
0.169167	-23	43	89	-53	-98	-31	11	-1	-17	7	-72	-66	-94	-11	-24	-56	-98	36	-83	-31	-102	-19	-98	-68	-61	3	-100	-11	-75	-68	-147	-75	-247	1361	-3449	-20305	1000	-12900	1	-12356	-104	-11287	-2462	-11544	-1463	-12623	-2427	-12749	-2056
0.170000	-22	44	91	-58	-108	-30	15	-13	-16	8	-70	-64	-93	-14	-9	-56	-97	39	-81	-26	-102	-22	-98	-69	-61	1	-97	-10	-72	-68	-146	-73	-225	1311	-3484	-20321	959	-13131	147	-12344	581	-11543	-2236	-11702	-1492	-12943	-2222	-12789	-1716
0.170833	-21	43	88	-60	-109	-31	15	-12	-17	4	-72	-63	-97	-12	-23	-55	-98	35	-83	-28	-104	-22	-97	-75	-58	1	-98	-10	-56	-68	-148	-70	45	1260	-3497	-20334	815	-13360	305	-12339	1093	-11811	-1997	-11848	-1111	-13264	-2003	-12827	-1107
0.171667	-22	41	89	-61	-108	-32	15	-12	-24	7	-72	-64	-94	-10	-29	-57	-99	39	-83	-28	-103	-19	-97	-68	-63	1	-97	-10	-70	-66	-145	-75	34	1201	-3492	-20348	642	-13593	463	-12325	1503	-12073	-1749	-11980	-951	-13579	-1760	-12857	-1081
0.172500	-28	44	93	-57	-111	-32	15	-7	-19	8	-73	-64	-99	-11	-26	-57	-97	39	-82	-29	-108	-21	-100	-68	-62	1	-100	-13	-56	-70	-149	-74	15	1135	-3463	-20351	499	-13817	622	-12303	1088	-12341	-1502	-12107	-505	-13894	-1503	-12884	-1353
0.173333	-24	43	87	-59	-108	-27	16	-11	-21	6	-73	-63	-95	-12	-26	-56	-102	35	-85	-32	-104	-21	-99	-69	-65	1	-98	-11	-75	-69	-148	-75	3	1062	-3419	-20349	428	-14041	767	-12280	50	-12612	-1247	-12211	837	-14201	-1238	-12910	-1321
0.174167	-26	41	88	-59	-111	-28	-6	-14	-23	3	-81	-65	-96	-12	-25	-55	-100	38	-84	-28	-103	-18	-97	-65	-63	1	-98	-14	-74	-64	-144	-81	115	977	-3356	-20329	298	-14262	918	-12247	2182	-12883	-999	-12304	-1014	-14499	-965	-12930	138
0.175000	-25	39	88	-58	-108	-30	13	-12	-16	6	-72	-61	-96	-12	-30	-50	-100	36	-83	-28	-103	-19	-95	-67	-64	3	-95	-11	-72	-66	-141	-73	471	889	-3285	-20302	282	-14486	1063	-12212	1024	-13154	-755	-12373	-1350	-14793	-694	-12949	-637
0.175833	-23	53	90	-56	-105	-31	16	-11	-14	7	-70	-63	-94	-10	-24	-55	-97	37	-81	-26	-101	-18	-96	-66	-62	0	-95	-10	-69	-66	-141	-70	421	790	-3202	-20255	349	-14709	1200	-12184	560	-13433	-528	-12432	-1022	-15083	-424	-12968	-1945
0.176667	-25	43	89	-55	-108	-31	16	-10	-18	10	-72	-91	-96	-34	-27	-57	-101	35	-82	-30	-100	-18	-99	-68	-61	3	-94	-10	-73	-68	-147	-77	167	679	-3123	-20197	419	-14924	1329	-12148	827	-13716	-309	-12474	-1338	-15367	-164	-12984	-1383
0.177500	-25	43	87	-57	-108	-32	17	-13	-16	7	-73	-66	-94	-9	-27	-56	-98	37	-84	-32	-107	-23	-99	-69	-62	5	-95	-13	-67	-68	-145	-74	40	556	-3039	-20120	349	-15151	1459	-12107	328	-13990	-101	-12502	-1172	-15649	90	-12991	-848
0.178333	-23	47	89	-58	-105	-34	12	-11	-17	8	-73	-66	-95	-11	-31	-58	-99	57	-82	-31	-105	-21	-99	-68	-61	2	-99	-13	-73	-70	-148	-76	12	443	-2959	-20022	192	-15365	1586	-12068	44	-14270	92	-12515	-355	-15901	331	-12998	200
0.179167	-28	42	108	-57	-110	-35	35	-11	-18	8	-73	-63	-96	-13	-28	-57	-99	36	-84	-31	-107	-22	-100	-66	-61	0	-97	-12	-74	-65	-159	-77	51	318	-2883	-19908	150	-15582	1714	-12028	664	-14550	276	-12519	-1189	-16180	560	-12998	2162
0.180000	-24	42	87	-56	-110	-31	13	-11	-17	7	-74	-63	-94	-13	-27	-56	-97	34	-88	-29	-105	-18	-98	-66	-64	0	-96	-12	-74	-69	-144	-74	-40	199	-2809	-19776	-25	-15797	1844	-11994	-194	-14820	445	-12512	-672	-16438	770	-12997	2384
0.180833	-26	42	86	-68	-112	-33	15	-14	-18	8	-72	-65	-96	-14	-27	-59	-99	35	-86	-32	-107	-18	-93	-68	-78	2	-98	-4	-74	-66	-145	-74	-196	78	-2738	-19639	-149	-15998	1972	-11958	10	-15088	613	-12499	906	-16690	964	-12991	-338
0.181667	-25	42	89	-58	-108	-32	13	-17	-8	4	-74	-63	-98	-13	-30	-60	-99	36	-88	-32	-109	-22	-102	-69	-64	0	-98	-11	-74	-69	-149	-76	-49	-39	-2666	-19489	-78	-16206	2105	-11930	-144	-15354	764	-12484	1008	-16938	1140	-12982	-145
0.182500	-28	37	84	-60	-115	-35	10	-11	-22	2	-75	-66	-95	-15	-30	-62	-102	33	-86	-30	-109	-21	-97	-70	-62	3	-97	-11	-73	-73	-147	-74	-39	-149	-2595	-19337	-118	-16402	2246	-11903	-357	-15596	918	-12458	339	-17172	1299	-12967	102
0.183333	-27	43	88	-57	-113	-35	12	-16	-21	5	-75	-64	-101	-13	-14	-60	-99	35	-85	-30	-113	-24	-100	-70	-65	0	-98	-13	-74	-68	-148	-75	-218	-250	-2525	-19184	-291	-16591	2386	-11883	116	-15836	1059	-12459	326	-17401	1444	-12950	188
0.184167	-26	43	87	-61	-110	-35	12	1	-16	5	-74	-65	-98	-15	-31	-62	-100	33	-86	-31	-108	-22	-100	-69	-64	0	-100	1	-76	-68	-148	-76	-380	-351	-2449	-19035	-335	-16774	2538	-11863	-271	-16060	1203	-12402	798	-17623	1572	-12930	765
0.185000	-24	39	87	-63	-111	-34	11	-16	-16	4	-77	-62	-95	-15	-27	-60	-98	34	-88	-32	-108	-23	-103	-72	-64	0	-99	-12	-74	-70	-149	-77	-574	-439	-2361	-18899	-264	-16960	2689	-11843	-83	-16260	1337	-12374	950	-17835	1690	-12906	855
0.185833	-26	40	85	-62	-110	-35	8	-15	-24	3	-75	-68	-101	-16	-29	-61	-107	32	-90	-33	-104	-22	-101	-73	-68	-3	-100	-12	-76	-72	-149	-77	-625	-525	-2262	-18775	-309	-17131	2850	-11849	-248	-16445	1470	-12343	1181	-18040	1794	-12879	794
0.186667	-28	42	87	-61	-110	-33	13	-12	-21	3	-73	-63	-96	-12	-30	-61	-100	35	-87	-30	-108	-21	-101	-73	-60	1	-98	-12	-73	-66	-148	-75	-699	-599	-2147	-18671	-386	-17293	3016	-11841	-1176	-16612	1601	-12308	1897	-18228	1894	-12843	542
0.187500	-27	12	88	-57	-109	-30	17	-11	-17	5	-72	-64	-92	-11	-25	-58	-97	38	-83	-30	-104	-18	-98	-67	-62	3	-98	-11	-77	-66	-145	-85	-943	-668	-2014	-18589	-405	-17451	3187	-11841	707	-16758	1727	-12277	-31	-18404	1987	-12807	1412
0.188333	-22	41	88	-57	-109	-31	13	-12	-16	5	-72	-65	-96	-13	-32	-52	-98	35	-85	-31	-107	-21	-99	-68	-62	2	-97	-11	-74	-66	-146	-73	-1140	-746	-1868	-18540	-339	-17609	3357	-11846	585	-16906	1848	-12241	-803	-18573	2070	-12773	906
0.189167	-21	47	86	-58	-109	-34	16	-12	-18	3	-74	-65	-92	-15	-27	-59	-100	35	-82	-32	-108	-21	-100	-67	-63	-1	-99	-25	-75	-66	-164	-77	-1145	-818	-1699	-18516	-398	-17750	3527	-11856	-741	-17008	1957	-12207	259	-18731	2145	-12738	-1429
0.190000	-27	43	87	-60	-112	-32	10	-12	-18	5	-79	-68	-95	-16	-27	-64	-100	35	-86	-36	-107	-23	-100	-70	-63	-1	-99	-13	-75	-68	-151	-77	-909	-897	-1519	-18521	-503	-17904	3696	-11871	234	-17110	2066	-12166	-238	-18875	2215	-12708	-1580
0.190833	-32	39	85	-65	-113	-34	9	-17	-23	2	-76	-67	-100	-15	-29	-63	-100	32	-82	-34	-110	-24	-100	-73	-75	1	-108	-13	-77	-70	-149	-76	-899	-975	-1320	-18550	-522	-18030	3863	-11885	-535	-17198	2159	-12121	-164	-19006	2288	-12674	-1816
0.191667	-30	44	89	-59	-110	-33	15	-15	-21	17	-74	-67	-99	-39	-30	-63	-104	34	-86	-32	-108	-23	-100	-70	-64	0	-100	-13	-76	-69	-151	-80	-1100	-1065	-1111	-18616	-649	-18160	4026	-11902	-776	-17275	2250	-12071	426	-19124	2351	-12648	-1186
0.192500	-29	44	111	-58	-113	-33	13	-14	-18	4	-74	-65	-97	-15	-30	-61	-101	33	-87	-34	-109	-26	-101	-90	-63	15	-99	-12	-75	-69	-154	-77	-899	-1167	-897	-18691	-727	-18294	4179	-11926	-212	-17351	2327	-12027	-458	-19231	2416	-12621	319
0.193333	-25	44	88	-60	-110	-33	16	-11	-19	6	-73	-67	-97	-17	-26	-58	-129	34	-85	-40	-103	-22	-100	-69	-63	1	-102	-15	-76	-70	-149	-75	-620	-1280	-684	-18787	-764	-18418	4328	-11951	-784	-17425	2397	-11974	-942	-19318	2475	-12605	1477
0.194167	-25	47	99	-59	-110	-31	16	-35	-17	6	-73	-63	-94	-12	-26	-59	-100	34	-84	-34	-107	-22	-99	-68	-63	-1	-96	-11	-72	-67	-143	-70	-478	-1407	-475	-18895	-894	-18548	4464	-11986	-1002	-17490	2461	-11920	381	-19410	2534	-12597	-908
0.195000	-24	44	89	-56	-108	-31	16	-10	-18	9	-63	-63	-95	0	-24	-57	-100	37	-82	-32	-104	-18	-97	-68	-63	2	-99	-12	-72	-66	-145	-77	-233	-1546	-277	-19007	-719	-18676	4584	-12032	-972	-17564	2512	-11867	597	-19487	2583	-12601	-670
0.195833	-24	41	87	-57	-109	-30	15	-10	-17	7	-68	-63	-95	-11	-26	-57	-101	38	-82	-32	-103	-16	-95	-66	-60	0	-95	-10	-72	-66	-146	-74	-65	-1704	-116	-19124	-659	-18805	4689	-12075	-1668	-17643	2555	-11808	-409	-19560	2628	-12595	794
0.196667	-23	44	90	-56	-108	-30	15	-13	-18	2	-70	-61	-93	-13	-29	-57	-95	38	-83	-32	-104	-23	-99	-70	-64	0	-98	-12	-74	-72	-146	-75	89	-1877	26	-19231	-727	-18947	4780	-12133	-1221	-17727	2591	-11757	-1140	-19627	2665	-12639	1596
0.197500	-24	43	86	-73	-110	-34	12	-13	-18	4	-73	-64	-96	-16	-29	-63	-103	35	-84	-33	-108	-24	-99	-88	-66	0	-99	-13	-73	-83	-150	-79	119	-2064	133	-19326	-810	-19080	4853	-12204	-1697	-17819	2620	-11706	-1324	-19693	2696	-12683	2587
0.198333	-25	44	85	-60	-112	-35	10	-15	-18	1	-75	-64	-100	-18	-27	-78	-99	33	-87	-38	-111	-25	-103	-73	-65	-4	-101	-17	-76	-74	-150	-78	95	-2266	199	-19401	-712	-19225	4915	-12289	-1421	-17922	2644	-11662	-1259	-19752	2722	-12739	2808
0.199167	-28	41	55	-62	-114	-36	8	-17	-23	2	-77	-64	-103	-18	-33	-60	-101	34	-86	-35	-107	-24	-101	-68	-64	-1	-99	-16	-78	-73	-148	-76	94	-2474	230	-19448	-549	-19368	4958	-12372	-1219	-18034	2661	-11619	-1231	-19815	2743	-12807	2883
0.200000	-26	38	84	-60	-112	-34	10	-15	-21	7	-75	-66	-97	-14	-28	-60	-111	36	-84	-33	-105	-23	-99	-69	-67	-3	-99	-13	-74	-69	-147	-78	11	-2688	216	-19463	-763	-19514	4988	-12468	-2110	-18153	2678	-11584	-681	-19875	2763	-12890	2974
0.200833	-25	38	85	-58	-109	-33	11	-17	-17	4	-74	-65	-95	-14	-28	-60	-98	34	-84	-26	-104	-22	-97	-76	-65	-3	-100	-15	-70	-69	-147	-74	74	-2910	155	-19449	-834	-19663	5004	-12580	-695	-18279	2685	-11562	-1969	-19938	2780	-12985	3825
0.201667	-23	42	86	-58	-95	-30	15	-15	12	7	-72	-65	-96	-13	-27	-60	-97	35	-87	-36	-105	-22	-99	-68	-61	-1	-100	-11	-73	-69	-148	-76	179	-3134	61	-19406	-666	-19813	5014	-12703	839	-18415	2691	-11543	-4432	-20013	2783	-13100	3985
0.202500	-24	43	84	-56	-108	-33	13	-15	-17	2	-75	-64	-96	-11	-28	-58	-101	37	-85	-33	-107	-21	-100	-68	-66	-7	-99	-14	-75	-65	-145	-74	363	-3359	-88	-19321	-550	-19962	5015	-12829	-1066	-18555	2694	-11538	-3502	-20089	2791	-13222	1228
0.203333	-24	45	84	-55	-108	-30	12	-12	-19	8	-74	-63	-96	-15	-28	-61	-100	37	-83	-31	-101	-34	-99	-66	-61	-1	-98	-12	-73	-68	-148	-76	536	-3583	-258	-19208	-463	-20111	5010	-12973	626	-18694	2691	-11530	-3676	-20167	2794	-13359	635
0.204167	-25	54	87	-36	-107	-34	11	-14	-16	4	-73	-65	-95	-13	-27	-61	-100	35	-81	-33	-105	-24	-102	-69	-63	-4	-96	-13	-74	-72	-148	-77	616	-3795	-455	-19064	-527	-20261	4999	-13104	126	-18837	2685	-11567	-3466	-20263	2797	-13501	106
0.205000	-24	41	89	-57	-107	-33	12	-15	-16	2	-74	-65	-102	-13	-29	-60	-100	33	-83	-31	-105	-23	-101	-70	-63	-3	-99	-12	-76	-72	-149	-76	695	-4009	-669	-18904	-344	-20400	4998	-13250	337	-18981	2669	-11602	-2916	-20362	2805	-13650	191
0.205833	-28	38	85	-61	-114	-36	10	-15	-22	4	-75	-65	-98	-12	-31	-61	-102	32	-77	-34	-108	-13	-103	-73	-64	-4	-99	-14	-73	-70	-150	-79	672	-4196	-880	-18723	-205	-20539	4994	-13398	1050	-19118	2653	-11647	-3282	-20459	2818	-13798	627
0.206667	-28	40	85	-59	-113	-34	12	-17	-19	-1	-73	-69	-100	-15	-30	-59	-105	33	-84	-35	-108	-25	-102	-73	-67	-1	-102	-16	-76	-72	-149	-78	710	-4367	-1091	-18537	-227	-20661	4999	-13543	1526	-19252	2633	-11707	-4279	-20568	2831	-13938	1389
0.207500	-26	39	85	-52	-111	-32	11	-16	-19	3	-74	-67	-95	-13	-29	-58	-102	32	-82	-34	-104	-23	-102	-69	-62	6	-99	-21	-73	-68	-147	-74	800	-4544	-1270	-18351	113	-20774	5017	-13681	1050	-19373	2618	-11771	-2900	-20676	2859	-14075	-1905
0.208333	-24	42	89	-57	-107	-33	11	-14	-19	3	-81	-66	-96	-15	-29	-57	-88	37	-82	-33	-103	-25	-100	-68	-62	0	-100	-12	-73	-69	-149	-75	688	-4698	-1424	-18175	514	-20877	5042	-13827	1377	-19486	2592	-11853	-1947	-20787	2884	-14200	-4410
0.209167	-27	39	87	-58	-110	-32	13	-13	-17	5	-73	-66	-97	-13	-29	-59	-102	35	-82	-34	-105	-23	-101	-52	-61	2	-102	-16	-72	-66	-149	-73	681	-4838	-1537	-18021	380	-20967	5075	-13957	524	-19591	2569	-11938	-2261	-20898	2921	-14308	-4885
0.210000	-25	43	88	-59	-110	-28	15	-13	-21	2	-73	-68	-99	-10	-28	-65	-101	35	-82	-33	-103	-22	-103	-70	-63	-1	-101	-13	-70	-69	-149	-75	842	-4989	-1599	-17886	342	-21042	5120	-14080	922	-19681	2551	-12032	-2659	-21006	2963	-14402	-5340
0.210833	-22	39	88	-58	-109	-33	13	-13	-17	5	-68	-65	-96	-13	-29	-59	-102	34	-81	-10	-104	-22	-99	-56	-65	0	-97	-13	-73	-70	-148	-77	793	-5076	-1605	-17792	405	-21099	5180	-14207	477	-19755	2535	-12143	-2295	-21108	3013	-14479	-4709
0.211667	-24	39	89	-58	-113	-33	12	-12	-18	27	-68	-66	-94	-15	-28	-59	-99	36	-79	-31	-105	-24	-101	-72	-60	2	-96	-14	-73	-69	-149	-77	630	-5177	-1543	-17740	296	-21145	5241	-14323	371	-19814	2521	-12243	-1761	-21202	3073	-14530	-3712
0.212500	-23	29	89	-60	-108	-32	13	-14	-19	5	-72	-66	-97	-14	-31	-57	-98	35	-83	-31	-102	-24	-101	-70	-63	0	-98	-9	-74	-72	-151	-77	546	-5263	-1419	-17734	279	-21171	5321	-14428	429	-19857	2520	-12353	-1278	-21292	3139	-14557	-2676
0.213333	-22	42	87	-59	-108	-32	12	-11	-15	5	-70	-65	-107	-13	-30	-58	-95	36	-82	-32	-104	-24	-99	-69	-61	1	-97	-13	-72	-69	-149	-74	514	-5343	-1231	-17781	454	-21174	5401	-14529	-727	-19882	2525	-12466	-272	-21374	3216	-14562	-2010
0.214167	-22	42	88	-56	-109	-31	15	-11	-17	5	-70	-65	-94	-15	-29	-57	-97	37	-81	-29	-104	-26	-100	-69	-61	3	-96	-14	-67	-68	-145	-76	333	-5409	-980	-17879	322	-21163	5484	-14622	-689	-19894	2536	-12582	-73	-21419	3301	-14542	-773
0.215000	-23	41	84	-57	-115	-31	12	-11	-23	-4	-70	-67	-94	-7	-28	-58	-101	32	-87	-32	-103	-22	-101	-69	-63	-1	-97	-13	-75	-69	-149	-75	204	-5481	-681	-18037	4	-21136	5570	-14716	1090	-19888	2564	-12700	-1623	-21467	3385	-14503	575
0.215833	-24	38	85	-63	-107	-35	10	-16	-19	2	-72	-66	-94	-16	-28	-57	-86	34	-85	-29	-104	-22	-101	-68	-63	0	-97	-8	-74	-69	-146	-73	383	-5533	-321	-18244	62	-21092	5657	-14802	-1557	-19866	2603	-12798	316	-21493	3481	-14438	-1106
0.216667	-23	40	86	-59	-107	-30	15	-13	-16	0	-73	-64	-96	-16	-31	-59	-102	36	-84	-30	-103	-21	-98	-66	-63	0	-96	-12	-72	-69	-148	-74	151	-5582	70	-18499	133	-21033	5736	-14877	-567	-19825	2651	-12927	742	-21502	3584	-14359	-1267
0.217500	-24	39	84	-58	-109	-34	11	-16	-19	2	-75	-66	-95	-16	-31	-60	-97	33	-86	-32	-104	-25	-102	-69	-60	-1	-100	-15	-67	-70	-147	-76	115	-5634	476	-18799	51	-20960	5805	-14965	-1461	-19772	2712	-13042	1092	-21494	3685	-14259	-992
0.218333	-25	40	85	-61	-110	-35	11	-17	-16	2	-85	-59	-96	-18	-33	-60	-103	35	-86	-35	-103	-23	-101	-70	-63	-3	-101	-14	-73	-75	-150	-77	96	-5690	896	-19129	-31	-20885	5869	-15044	-1704	-19693	2783	-13153	1373	-21468	3787	-14146	-449
0.219167	-23	39	82	-65	-111	-35	11	-14	-16	-1	-76	-67	-95	-16	-29	-60	-101	34	-90	-33	-109	-31	-101	-70	-63	-8	-98	-16	-73	-73	-148	-76	-104	-5736	1308	-19490	7	-20784	5926	-15122	-1737	-19621	2860	-13258	1566	-21420	3894	-14016	332
0.220000	-24	37	86	-61	-109	-34	12	-15	-19	2	-75	-73	-98	-22	-29	-56	-99	33	-83	-30	-101	-23	-100	-70	-64	-4	-99	-15	-75	-74	-149	-76	-126	-5787	1694	-19863	58	-20674	5970	-15201	-1092	-19522	2950	-13356	573	-21355	3997	-13878	2131
0.220833	-27	40	86	-60	-110	-35	12	-15	-17	4	-74	-65	-96	-15	-31	-60	-101	35	-92	-33	-103	-39	-102	-67	-62	-3	-98	-16	-74	-73	-151	-75	-136	-5850	2040	-20238	-82	-20557	6003	-15274	-1773	-19414	3048	-13446	1532	-21272	4094	-13720	935
0.221667	-23	41	86	-64	-109	-34	13	-15	-17	0	-73	-64	-95	-17	-29	-59	-98	35	-86	-30	-103	-21	-102	-69	-65	0	-99	-12	-75	-68	-149	-73	-223	-5907	2341	-20606	-153	-20426	6027	-15356	-1284	-19296	3137	-13529	2399	-21173	4183	-13569	-584
0.222500	-24	38	89	-63	-110	-36	13	-13	-17	2	-72	-66	-96	-18	-30	-62	-103	34	-87	-32	-107	-23	-99	-69	-63	-3	-99	-17	-75	-69	-148	-77	-239	-5991	2572	-20967	-93	-20294	6043	-15434	-1885	-19161	3232	-13599	2050	-21057	4263	-13409	242
0.223333	-25	39	86	-63	-109	-38	12	-19	-21	2	-76	-66	-98	-25	-31	-62	-99	33	-92	-34	-110	-24	-103	-73	-66	-5	-103	-18	-75	-74	-151	-77	-353	-6077	2722	-21294	-60	-20156	6047	-15516	-978	-19025	3347	-13656	1487	-20929	4326	-13241	322
0.224167	-45	39	82	-64	-113	-36	10	-16	-24	0	-78	-69	-99	-19	-33	-65	-102	30	-86	-35	-108	-23	-120	-68	-68	-5	-100	-15	-77	-73	-151	-77	-562	-6170	2796	-21585	-211	-20005	6055	-15588	-749	-18873	3412	-13694	1865	-20786	4392	-13076	675
0.225000	-28	38	85	-63	-111	-36	16	-16	-22	1	-103	-60	-96	-17	-30	-63	-102	32	-86	-34	-109	-24	-102	-73	-64	-3	-100	-15	-75	-69	-136	-79	-604	-6279	2780	-21846	-281	-19859	6051	-15661	-368	-18720	3498	-13723	2310	-20636	4420	-12900	987
0.225833	-28	39	86	-62	-112	-36	11	-18	-18	1	-73	-69	-97	-18	-31	-63	-102	33	-86	-33	-109	-23	-104	-68	-63	-3	-104	-17	-75	-74	-151	-76	-479	-6402	2675	-22026	-306	-19702	6058	-15722	443	-18559	3576	-13731	2211	-20472	4452	-12720	838
0.226667	-26	36	87	-63	-110	-39	23	-15	-18	3	-74	-67	-96	-14	-29	-62	-104	34	-85	-31	-108	-24	-100	-68	-62	-1	-99	-12	-74	-70	-148	-69	-528	-6541	2483	-22162	-362	-19546	6066	-15773	189	-18389	3652	-13713	2507	-20295	4469	-12533	470
0.227500	-27	40	90	-59	-109	-32	17	-12	-22	4	-73	-63	-97	-14	-26	-60	-100	37	-82	-30	-92	-21	-96	-68	-63	3	-96	-13	-72	-68	-146	-72	-585	-6692	2209	-22235	-369	-19381	6078	-15816	-32	-18218	3718	-13679	2851	-20112	4470	-12347	285
0.228333	-26	40	89	-58	-111	-32	18	-12	-3	6	-70	-64	-95	-7	-27	-60	-101	34	-82	-31	-107	-21	-96	-68	-64	0	-98	-12	-74	-67	-146	-75	-624	-6862	1860	-22248	-243	-19220	6095	-15840	2333	-18044	3782	-13620	728	-19922	4457	-12156	863
0.229167	-28	40	90	-58	-107	-32	15	-14	-18	4	-68	-65	-95	-12	-27	-61	-100	36	-80	-27	-102	-21	-98	-68	-61	0	-98	-12	-70	-67	-144	-74	-382	-7048	1453	-22195	-137	-19056	6124	-15861	32	-17864	3843	-13539	1883	-19720	4444	-11962	-1052
0.230000	-24	44	91	-58	-111	-31	16	-8	-22	5	-72	-63	-94	-30	-27	-60	-101	37	-79	-28	-104	-17	-97	-68	-61	1	-97	-11	-72	-67	-152	-75	-311	-7245	962	-22080	-314	-18891	6162	-15849	96	-17678	3895	-13433	2596	-19528	4412	-11765	-2307
0.230833	-23	42	89	-59	-110	-32	13	-10	-16	8	-70	-63	-94	-13	-27	-85	-101	36	-80	-5	-105	-18	-99	-66	-66	0	-97	-13	-70	-66	-143	-73	-282	-7455	483	-21909	-439	-18730	6216	-15822	-526	-17497	3949	-13305	2382	-19322	4384	-11561	-2408
0.231667	-24	45	87	-58	-132	-34	10	-9	-22	5	-72	-65	-100	-15	-31	-62	-101	34	-81	-31	-109	-24	-101	-68	-62	-1	-100	-15	-76	-72	-156	-76	-223	-7673	-45	-21690	-346	-18572	6276	-15782	-983	-17313	3998	-13154	1921	-19114	4344	-11352	-2213
0.232500	-31	38	85	-56	-110	-36	12	-13	-19	1	-70	-65	-96	-15	-29	-59	-104	34	-83	-32	-109	-24	-101	-68	-62	3	-98	-12	-74	-69	-146	-74	-218	-7896	-576	-21421	-314	-18412	6353	-15712	-1297	-17125	4060	-12976	2411	-18898	4321	-11137	-1442
0.233333	-22	43	89	-58	-107	-32	13	-12	-17	5	-74	-66	-93	-16	-30	-60	-98	37	-81	-29	-103	-19	-96	-68	-61	1	-99	-12	-70	-67	-146	-74	-136	-8117	-1097	-21109	-344	-18260	6439	-15623	-874	-16938	4111	-12778	1613	-18677	4296	-10918	480
0.234167	-31	43	89	-56	-109	-31	12	-8	-16	7	-69	-61	-93	-13	-25	-56	-100	36	-81	-28	-103	-22	-97	-45	-61	2	-97	-9	-70	-66	-142	-73	78	-8336	-1598	-20793	-344	-18109	6536	-15519	-1890	-16751	4185	-12558	2414	-18444	4278	-10703	76
0.235000	-23	45	92	-55	-109	-30	13	-10	-12	6	-77	-59	-94	-13	-26	-57	-95	37	-78	-30	-101	-21	-97	-67	-59	2	-97	-12	-70	-65	-144	-69	105	-8542	-2064	-20449	-398	-17967	6644	-15397	-1336	-16567	4249	-12322	3519	-18223	4272	-10485	-1756
0.235833	-21	45	91	-55	-101	-30	16	-11	-13	9	-67	-62	-91	-12	-28	-72	-97	36	-101	-29	-99	-19	-96	-65	-58	3	-99	-8	-72	-67	-146	-72	-31	-8740	-2470	-20092	-1399	-17833	6756	-15258	-1744	-16389	4329	-12066	2819	-17993	4277	-10265	-676
0.236667	-16	46	91	-57	-113	-29	16	-11	-18	8	-66	-62	-91	-10	-28	-55	-96	37	-80	-29	-102	-19	-96	-67	-59	0	-99	-10	-72	-66	-144	-74	-32	-8923	-2832	-19742	-2447	-17714	6870	-15116	-951	-16213	4412	-11803	1597	-17757	4294	-10050	296
0.237500	-12	42	90	-57	-112	-32	13	-11	-17	4	-72	-64	-97	-16	-31	-59	-99	34	-82	-25	-104	-8	-97	-69	-50	2	-102	-13	-74	-70	-147	-75	52	-9081	-3124	-19405	-2045	-17600	6985	-14956	129	-16043	4500	-11522	1673	-17522	4328	-9835	1213
0.238333	-25	41	86	-59	-111	-33	15	-14	-14	3	-72	-66	-96	-14	-29	-58	-102	33	-83	-30	-108	-24	-97	-68	-63	0	-100	-12	-72	-68	-145	-75	37	-9202	-3349	-19088	-1633	-17498	7102	-14790	793	-15872	4597	-11230	1573	-17278	4380	-9634	2252
0.239167	-28	45	88	-58	-108	-32	11	-16	-17	2	-74	-67	-95	-11	-29	-60	-99	35	-85	-25	-105	-22	-101	-69	-63	0	-105	-12	-75	-69	-149	-76	150	-9300	-3504	-18797	-1649	-17403	7218	-14616	1863	-15709	4701	-10936	612	-17037	4446	-9435	2896
0.240000	-27	40	86	-59	-111	-35	11	19	-18	2	-90	-68	-97	-15	-31	-59	-103	32	-90	-33	-104	-24	-103	-72	-66	-1	-103	-14	-75	-73	-149	-75	215	-9368	-3598	-18541	-1526	-17322	7332	-14440	2057	-15567	4809	-10638	223	-16800	4528	-9249	3248
0.240833	-25	38	85	-61	-113	-36	5	-19	-26	-1	-76	-66	-95	-19	-33	-63	-98	32	-87	-33	-107	-7	-101	-72	-66	-4	-101	-13	-73	-75	-147	-74	160	-9395	-3621	-18317	-1219	-17249	7440	-14257	1847	-15428	4922	-10343	252	-16555	4631	-9068	3405
0.241667	-26	39	84	-58	-109	-33	16	-15	-18	2	-74	-65	-95	-18	-31	-62	-103	32	-88	-34	-101	-25	-99	-70	-60	-3	-102	-12	-79	-72	-149	-75	19	-9380	-3594	-18137	-912	-17185	7543	-14077	4624	-15300	5044	-10050	-2673	-16325	4739	-8906	4404
0.242500	-23	41	85	-59	-110	-35	8	-16	-16	2	-75	-67	-94	-18	-29	-58	-98	35	-86	-33	-104	-24	-114	-72	-53	-1	-102	-12	-72	-68	-147	-75	181	-9339	-3506	-17999	-738	-17134	7638	-13895	3247	-15183	5166	-9766	-3065	-16093	4873	-8758	3333
0.243333	-22	42	86	-60	-107	-33	11	-14	-21	5	-74	-65	-98	-17	-18	-62	-99	34	-90	-33	-108	-23	-100	-70	-63	-1	-103	-14	-75	-73	-149	-76	381	-9261	-3395	-17903	-630	-17091	7723	-13716	2498	-15085	5271	-9496	-2840	-15872	4995	-8627	1659
0.244167	-46	40	82	-61	-111	-33	9	-14	-19	0	-73	-67	-95	-17	-31	-60	-101	33	-88	-34	-110	-8	-101	-68	-61	5	-103	-13	-74	-70	-147	-74	348	-9143	-3254	-17850	-286	-17056	7798	-13534	1901	-14998	5407	-9246	-3745	-15654	5135	-8514	1672
0.245000	-24	40	87	-60	-119	-33	10	-14	-18	0	-72	-68	-94	-19	-29	-63	-98	35	-88	-33	-105	-24	-100	-74	-62	0	-95	-14	-72	-73	-148	-74	333	-8997	-3091	-17830	-23	-17026	7863	-13359	419	-14924	5527	-9010	-3750	-15453	5277	-8418	1611
0.245833	-25	38	84	-63	-109	-33	11	-15	-21	1	-74	-72	-95	-43	-30	-64	-102	32	-91	-36	-105	-23	-101	-73	-66	0	-102	-14	-74	-70	-150	-74	373	-8820	-2928	-17845	-8	-16994	7914	-13186	-620	-14865	5639	-8798	-2521	-15260	5418	-8341	1762
0.246667	-26	41	67	-61	-83	-35	13	-13	-18	1	-74	-65	-95	-17	-27	-61	-100	35	-85	-34	-108	-23	-98	-70	-63	-1	-101	-12	-72	-72	-148	-73	417	-8620	-2763	-17881	182	-16982	7955	-13019	-642	-14821	5751	-8609	-2912	-15071	5566	-8277	2681
0.247500	-24	41	88	-58	-109	-33	12	-11	-13	5	-69	-63	-93	-16	-28	-53	-125	35	-76	-30	-103	-23	-98	-70	-60	2	-96	-12	-70	-72	-146	-74	334	-8403	-2619	-17937	297	-16965	7978	-12857	-1829	-14783	5852	-8474	-1910	-14902	5705	-8229	2209
0.248333	-23	40	86	-59	-108	-35	8	-12	-17	-11	-75	-66	-94	-16	-29	-59	-101	35	-85	-35	-107	-24	-99	-74	-67	0	-100	-8	-74	-73	-148	-74	234	-8168	-2502	-18010	232	-16958	7980	-12710	-1680	-14756	5940	-8325	-372	-14745	5842	-8199	-757
0.249167	-24	40	86	-61	-110	-35	10	-14	-17	3	-75	-68	-96	-18	-29	-60	-100	19	-86	-34	-85	-19	-99	-69	-60	0	-100	-12	-74	-69	-149	-74	321	-7920	-2420	-18084	153	-16945	7974	-12567	-1746	-14728	6019	-8227	-287	-14597	5976	-8180	-959
0.250000	-26	22	85	-61	-116	-34	9	-10	-17	5	-72	-64	-96	-15	-27	-60	-100	35	-88	-31	-104	-22	-101	-70	-60	-1	-96	-13	-73	-59	-147	-73	177	-7669	-2370	-18155	99	-16937	7944	-12442	-1341	-14703	6089	-8162	-105	-14460	6102	-8173	-995
0.250833	-22	41	87	-59	-109	-31	12	-11	-21	4	-72	-61	-97	-14	-28	-41	-101	35	-122	-32	-102	-19	-100	-70	-64	1	-97	-13	-75	-70	-147	-76	77	-7406	-2367	-18224	257	-16940	7897	-12333	-290	-14678	6140	-8129	1856	-14337	6213	-8178	-845
0.251667	-27	42	86	-68	-110	-29	11	-13	-17	6	-72	-63	-96	-14	-25	-59	-99	36	-85	-34	-103	-22	-100	-70	-62	0	-100	-12	-72	-70	-151	-74	20	-7151	-2413	-18281	405	-16909	7828	-12246	266	-14646	6179	-8137	2245	-14221	6320	-8200	-105
0.252500	-21	41	87	-59	-109	-31	11	-14	-19	5	-74	-64	-96	-17	-28	-61	-101	15	-83	-31	-104	-22	-100	-68	-63	1	-100	-13	-75	-69	-149	-75	-162	-6890	-2492	-18315	279	-16889	7745	-12178	1609	-14602	6198	-8181	-814	-14105	6411	-8238	109
0.253333	-25	41	79	-65	-109	-32	18	-14	-16	9	-70	-63	-97	-12	-26	-59	-102	39	-83	-28	-105	-19	-98	-67	-64	1	-97	-12	-73	-66	-147	-75	-4	-6635	-2612	-18332	-97	-16858	7647	-12148	2429	-14544	6204	-8256	-3562	-13996	6488	-8293	124
0.254167	-24	46	89	-59	-110	-31	13	-12	-17	8	-72	-63	-92	-10	-24	-58	-100	41	-83	-24	-105	-18	-97	-68	-64	2	-96	-13	-70	-69	-147	-73	342	-6391	-2772	-18321	-614	-16828	7526	-12144	2000	-14472	6195	-8370	-3167	-13886	6548	-8375	2
0.255000	-25	44	90	-51	-108	-29	13	-9	-17	7	-70	-64	-99	-12	-26	-60	-100	39	-81	-29	-102	-12	-98	-67	-62	3	-105	-11	-73	-66	-147	-77	243	-6149	-2960	-18289	-1446	-16781	7397	-12178	3721	-14383	6171	-8525	-3199	-13773	6586	-8484	1124
0.255833	-23	44	90	-58	-132	-24	10	-13	-17	7	-68	-62	-92	-13	-26	-59	-97	40	-80	-32	-102	-22	-100	-69	-62	1	-98	-10	-69	-66	-148	-52	160	-5917	-3170	-18228	-2297	-16728	7256	-12252	3294	-14274	6130	-8721	-2198	-13663	6610	-8623	1106
0.256667	-26	45	91	-57	-110	-31	15	-12	-17	3	-73	-67	-98	-15	-27	-62	-104	40	-83	-33	-92	-24	-100	-72	-62	-1	-109	-15	-75	-70	-151	-76	167	-5695	-3400	-18165	-2132	-16661	7107	-12370	1042	-14153	6072	-8956	561	-13545	6607	-8807	-492
0.257500	-28	41	84	-63	-114	-36	11	-17	-23	1	-76	-66	-99	-13	-31	-66	-103	34	-87	-35	-108	-26	-105	-72	-63	-3	-101	-16	-74	-73	-151	-75	188	-5476	-3647	-18071	-849	-16584	6958	-12520	788	-14007	5996	-9230	2138	-13412	6587	-9034	166
0.258333	-26	42	78	-59	-110	-32	9	-16	-22	1	-77	-67	-98	-15	-29	-64	-102	34	-82	-33	-105	-26	-101	-73	-67	-5	-101	-16	-74	-75	-149	-77	153	-5263	-3866	-17956	573	-16486	6805	-12720	-1544	-13847	5927	-9543	4498	-13278	6540	-9316	338
0.259167	-28	41	88	-61	-111	-32	11	-15	-19	3	-75	-66	-69	-16	-29	-62	-105	32	-87	-34	-105	-24	-100	-72	-67	-1	-101	-14	-73	-69	-148	-78	191	-5058	-4089	-17836	1028	-16380	6653	-12973	-3286	-13670	5838	-9895	6465	-13137	6472	-9658	732
0.260000	-24	42	88	-61	-109	-33	10	-15	-21	2	-74	-67	-97	-16	-27	-60	-103	36	-86	-33	-83	-24	-101	-73	-66	-8	-99	-18	-74	-70	-148	-76	266	-4854	-4293	-17694	1267	-16267	6503	-13244	-3913	-13484	5735	-10291	6461	-12997	6376	-10066	1997
0.260833	-24	41	88	-60	-111	-34	10	-7	-22	5	-75	-65	-99	-17	-31	-60	-103	36	-86	-31	-107	-23	-101	-73	-64	-1	-100	-14	-74	-72	-149	-76	329	-4665	-4478	-17549	2009	-16144	6357	-13567	-4915	-13294	5623	-10722	6617	-12855	6252	-10552	2816
0.261667	-24	43	87	-57	-111	-36	12	-13	-18	5	-73	-62	-98	-17	-29	-59	-103	34	-83	-28	-107	-24	-100	-77	-62	0	-97	-14	-73	-69	-149	-77	283	-4457	-4637	-17402	3012	-16019	6224	-13930	-5090	-13101	5495	-11194	7760	-12716	6101	-11117	347
0.262500	-26	42	88	-58	-109	-32	22	-14	-18	4	-73	-62	-96	-15	-28	-57	-101	37	-82	-32	-102	-22	-99	-68	-63	1	-99	-15	-76	-69	-149	-74	252	-4266	-4764	-17252	4179	-15898	6099	-14311	-4389	-12924	5357	-11714	6960	-12591	5928	-11763	241
0.263333	-26	47	87	-39	-112	-34	12	-13	-19	3	-74	-64	-98	-16	-30	-56	-102	35	-84	-33	-105	-22	-100	-67	-64	-15	-100	-14	-60	-68	-146	-73	232	-4081	-4858	-17107	4910	-15787	5982	-14753	-3569	-12756	5204	-12267	5060	-12479	5724	-12498	832
0.264167	-24	42	89	-59	-110	-40	9	-14	-21	4	-74	-85	-97	-18	-29	-58	-102	34	-85	-31	-108	-23	-100	-68	-62	-3	-103	-16	-77	-67	-147	-74	301	-3901	-4921	-16961	5208	-15690	5873	-15209	-1528	-12615	5018	-12855	3909	-12389	5499	-13309	852
0.265000	-27	38	88	-61	-114	-35	10	-15	-19	2	-75	-66	-100	-18	-32	-62	-103	33	-87	-36	-109	-25	-114	-73	-63	-9	-100	-19	-77	-73	-151	-79	474	-3730	-4955	-16832	5219	-15620	5768	-15690	66	-12501	4840	-13466	3205	-12329	5247	-14206	1203
0.265833	-28	38	70	-63	-116	-40	7	-27	-23	-8	-81	-67	-101	-19	-30	-62	-101	34	-86	-35	-107	-24	-102	-74	-68	-5	-102	-16	-76	-73	-150	-77	539	-3557	-4943	-16695	5249	-15579	5668	-16179	1905	-12430	4641	-14100	2628	-12297	4975	-15178	866
0.266667	-25	40	87	-60	-111	-36	12	-15	-19	0	-73	-66	-101	-17	-29	-60	-102	35	-79	-36	-120	-21	-97	-69	-59	-1	-99	-12	-75	-68	-148	-75	540	-3391	-4904	-16562	5364	-15577	5580	-16671	3313	-12399	4420	-14744	2275	-12313	4681	-16228	317
0.267500	-22	40	92	-57	-111	-35	12	-13	-16	4	-72	-61	-95	-13	-26	-56	-102	37	-80	-29	-104	-21	-98	-67	-62	1	-98	-14	-75	-68	-146	-75	439	-3240	-4830	-16432	5320	-15629	5481	-17169	3666	-12429	4170	-15405	2869	-12364	4365	-17337	-228
0.268333	-24	42	119	-55	-105	-32	13	-13	-17	6	-73	-64	-97	-14	-28	-58	-98	38	-80	-31	-112	-18	-98	-68	-64	2	-95	-13	-73	-68	-146	-73	227	-3097	-4734	-16316	5000	-15738	5384	-17661	5121	-12523	3892	-16063	2478	-12471	4033	-18499	43
0.269167	-25	43	92	-58	-110	-34	12	-11	-17	7	-84	-64	-121	-12	-24	-56	-97	43	-81	-31	-107	-19	-97	-66	-62	4	-97	-12	-70	-66	-145	-73	280	-2970	-4611	-16208	4773	-15912	5281	-18142	6313	-12686	3592	-16705	1146	-12624	3687	-19700	-13
0.270000	-28	46	93	-53	-110	-30	15	-10	-17	9	-69	-63	-94	-9	-24	-53	-99	41	-78	-27	-104	-19	-95	-63	-59	2	-95	-10	-70	-65	-142	-70	510	-2858	-4461	-16078	4577	-16157	5167	-18606	3842	-12927	3263	-17337	2222	-12835	3324	-20933	-2443
0.270833	-22	42	89	-56	-111	-32	10	-11	-16	9	-68	-66	-92	-11	-26	-56	-99	38	-83	-30	-101	-18	-97	-65	-60	2	-97	-13	-72	-66	-144	-96	430	-2761	-4300	-15956	4207	-16477	5036	-19046	4111	-13238	2914	-17936	1693	-13099	2960	-22180	-2555
0.271667	-22	44	94	-56	-110	-32	12	-13	-18	6	-70	-64	-92	-13	-26	-57	-98	39	-78	-29	-105	-21	-99	-66	-62	0	-95	-10	-73	-68	-146	-72	310	-2677	-4112	-15834	3713	-16871	4891	-19457	2026	-13627	2533	-18509	1212	-13416	2590	-23439	-2469
0.272500	-25	43	90	-53	-109	-30	15	-10	-13	54	-68	-62	-95	-13	-27	-59	-99	36	-80	-28	-103	-21	-98	-65	-61	-3	-96	-10	-70	-68	-145	-70	202	-2610	-3909	-15712	3177	-17334	4738	-19824	709	-14083	2144	-19043	1178	-13786	2231	-24676	-2264
0.273333	-26	47	90	-57	-111	-33	11	-13	-19	6	-69	-64	-95	-12	-26	-57	-97	39	-81	-31	-105	-22	-101	-68	-62	-30	-116	-12	-74	-68	-195	-76	-179	-2556	-3709	-15592	2646	-17864	4555	-20157	-218	-14616	1728	-19545	675	-14206	1890	-25876	-1746
0.274167	-26	42	89	-58	-112	-33	10	-14	-23	5	-72	-60	-99	-14	-29	-57	-101	39	-74	-28	-107	-22	-98	-64	-64	3	-98	-11	-75	-70	-145	-73	-371	-2513	-3488	-15461	2040	-18469	4367	-20434	-988	-15204	1302	-20000	-592	-14668	1580	-27020	-755
0.275000	-11	44	90	-57	-113	-31	12	-10	-18	7	-68	-61	-100	-11	-27	-56	-100	40	-81	-29	-105	-22	-97	-67	-61	3	-98	-12	-73	-67	-146	-70	-378	-2479	-3265	-15339	1303	-19078	4157	-20662	-2212	-15843	869	-20411	162	-15165	1310	-28090	-2949
0.275833	-23	47	91	-58	-107	-41	37	-8	-17	8	-67	-65	-94	-10	-24	-56	-96	40	-81	-28	-102	-17	-96	-66	-62	2	-98	-11	-67	-65	-145	-73	-589	-2453	-3033	-15215	676	-19745	3929	-20831	-2218	-16526	437	-20786	314	-15698	1084	-29084	-3684
0.276667	-23	44	88	-56	-105	-31	16	-11	-14	5	-69	-62	-95	-11	-26	-58	-100	35	-83	-29	-103	-15	-96	-81	-66	0	-98	-11	-75	-67	-147	-70	-616	-2440	-2800	-15101	-76	-20428	3688	-20943	-2890	-17231	7	-21124	-983	-16250	914	-29984	-2370
0.277500	-23	40	88	-56	-108	-32	13	4	-21	22	-72	-64	-98	-14	-29	-59	-104	35	-85	-29	-108	-24	-100	-70	-66	-3	-101	-12	-73	-69	-149	-76	-1011	-2423	-2559	-14991	-803	-21121	3436	-20989	-2297	-17951	-408	-21423	-1900	-16824	799	-30776	-1485
0.278333	-23	57	88	-58	-109	-32	11	-11	-18	7	-73	-65	-95	-14	-31	-60	-103	37	-84	-30	-107	-24	-100	-68	-64	-3	-105	-11	-73	-70	-151	-74	-1143	-2405	-2317	-14886	-1400	-21793	3188	-20964	-2228	-18666	-802	-21690	-1968	-17405	760	-31457	-44
0.279167	-24	44	88	-59	-109	-33	9	-14	-17	32	-70	-65	-100	-15	-29	-60	-100	35	-83	-31	-105	-26	-100	-72	-64	0	-98	-13	-73	-73	-146	-74	-1231	-2386	-2081	-14791	-2031	-22437	2940	-20864	-2168	-19368	-1178	-21924	-2490	-17969	768	-32022	733
0.280000	-29	43	89	-58	-108	-35	11	-14	-17	7	-72	-65	-97	-19	-29	-62	-99	34	-82	-19	-107	-26	-99	-63	-63	6	-99	-12	-75	-73	-148	-72	-1588	-2363	-1859	-14713	-2558	-23040	2708	-20681	-2609	-20040	-1525	-22126	-3531	-18526	837	-32425	1141
0.280833	-24	44	87	-58	-112	-13	11	-14	-13	7	-94	-61	-97	-16	-28	-59	-100	37	-84	-31	-108	-26	-102	-68	-62	0	-97	-14	-73	-69	-155	-75	-1546	-2338	-1628	-14651	-3132	-23598	2491	-20419	-4048	-20663	-1847	-22308	-3766	-19031	954	-32593	1236
0.281667	-22	42	87	-58	-113	-32	11	-14	-22	4	-75	-69	-100	-9	-31	-62	-100	35	-85	-33	-104	-27	-101	-69	-63	-1	-103	-17	-75	-75	-150	-78	-1707	-2312	-1412	-14601	-3652	-24087	2302	-20069	-4448	-21241	-2143	-22457	-4338	-19511	1100	-32660	1537
0.282500	-28	36	86	-70	-111	-35	10	-15	-23	4	-77	-67	-96	-17	-26	-61	-102	34	-87	-30	-104	-25	-100	-70	-64	2	-99	-11	-73	-68	-149	-76	-1718	-2278	-1199	-14569	-3864	-24505	2145	-19630	-3040	-21747	-2404	-22571	-6745	-19930	1269	-32710	2428
0.283333	-24	45	89	-57	-110	-33	13	-13	-22	5	-75	-64	-94	-18	-29	-63	-100	34	-85	-29	-104	-22	-100	-73	-65	-4	-101	-26	-73	-69	-149	-75	-1344	-2237	-996	-14557	-4170	-24849	2034	-19106	-5801	-22192	-2653	-22664	-5902	-20290	1427	-32709	466
0.284167	-25	40	87	-59	-110	-33	11	-15	-19	23	-74	-64	-96	-16	-36	-56	-102	33	-87	-31	-108	-23	-102	-72	-64	-3	-101	-13	-73	-69	-149	-78	-1382	-2197	-808	-14562	-4372	-25121	1952	-18503	-4690	-22559	-2886	-22727	-6282	-20586	1539	-32733	-178
0.285000	-24	39	88	-59	-112	-31	10	-17	-21	2	-74	-66	-98	-19	-30	-60	-100	32	-85	-34	-108	-24	-104	-72	-65	-5	-102	-14	-75	-73	-150	-77	-1306	-2164	-628	-14587	-4492	-25328	1906	-17821	-4843	-22843	-3118	-22764	-7035	-20804	1586	-32724	-462
0.285833	-27	38	86	-60	-111	-32	3	-14	-22	4	-76	-67	-102	-19	-34	-63	-104	34	-87	-34	-108	-25	-104	-74	-65	-4	-101	-19	-76	-73	-151	-82	-1062	-2120	-458	-14628	-4716	-25472	1894	-17079	-4157	-23047	-3365	-22772	-7489	-20964	1524	-32727	-729
0.286667	-25	41	88	-59	-112	-33	11	-14	-19	6	-73	-64	-97	-16	-28	-76	-103	34	-83	-33	-108	-24	-103	-70	-62	-4	-99	-11	-73	-68	-150	-74	-756	-2083	-296	-14680	-4759	-25571	1899	-16286	-2686	-23171	-3645	-22755	-7575	-21045	1318	-32638	-688
0.287500	-22	44	90	-56	-110	-33	15	-14	-12	8	-72	-63	-94	-18	-29	-58	-99	37	-84	-32	-108	-22	-102	-68	-63	1	-100	-14	-72	-70	-149	-73	-436	-2043	-132	-14750	-4855	-25635	1913	-15468	-1137	-23211	-3983	-22727	-8251	-21063	920	-32366	374
0.288333	-23	43	90	-59	-107	-27	18	-11	-17	8	-73	-62	-94	-12	-29	-56	-101	39	-84	-33	-107	-16	-100	-67	-63	0	-97	-12	-70	-68	-148	-74	-274	-2008	-5	-14825	-5141	-25687	1913	-14646	-1057	-23179	-4392	-22674	-6282	-21026	298	-31984	-1686
0.289167	-24	42	84	-58	-114	-31	11	-14	-8	3	-76	-65	-96	-22	-27	-58	-102	36	-84	-34	-105	-22	-100	-68	-65	-3	-102	-14	-74	-70	-148	-76	-26	-1978	128	-14897	-5164	-25735	1885	-13831	260	-23075	-4903	-22622	-4796	-20944	-574	-31489	-3554
0.290000	4	39	85	-59	-110	-30	11	-14	-21	5	-74	-64	-97	-17	-27	-60	-84	33	-85	-35	-131	-23	-103	-80	-66	-1	-101	-13	-74	-69	-150	-75	225	-1943	257	-15006	-4954	-25800	1802	-13069	-439	-22898	-5516	-22565	-5188	-20838	-1711	-30900	-2720
0.290833	-28	38	85	-62	-114	-33	-9	-12	-24	0	-77	-64	-97	-17	-26	-61	-104	36	-84	-31	-107	-19	-102	-73	-62	-1	-101	-13	-73	-79	-146	-78	409	-1909	384	-15099	-4579	-25890	1649	-12377	84	-22662	-6247	-22500	-5044	-20714	-3128	-30196	-2430
0.291667	-28	40	84	-60	-113	-32	12	-15	-21	6	-74	-63	-97	-16	-28	-60	-119	37	-83	-32	-108	-23	-101	-68	-62	0	-97	-12	-74	-73	-150	-75	729	-1877	505	-15192	-4251	-26015	1404	-11780	-19	-22371	-7111	-22453	-3669	-20591	-4835	-29387	-1650
0.292500	-26	41	86	-56	-116	-49	16	-15	-18	4	-73	-64	-98	-15	-28	-57	-99	39	-83	-32	-107	-25	-100	-69	-63	0	-98	-13	-73	-69	-147	-73	818	-1843	624	-15284	-4043	-26164	1044	-11341	79	-22035	-8112	-22400	-2756	-20499	-6802	-28469	-1141
0.293333	-50	43	88	-58	-112	-29	15	-10	-18	5	-70	-64	-96	-14	-27	-57	-101	37	-82	-32	-104	-19	-99	-66	-61	1	-98	-15	-75	-70	-151	-74	904	-1804	738	-15375	-3725	-26342	551	-11052	361	-21657	-9246	-22360	-2511	-20450	-9003	-27451	-1235
0.294167	-19	42	87	-53	-113	-31	12	-11	-18	-40	-70	-62	-96	-21	-24	-51	-99	37	-80	-32	-107	-18	-98	-68	-65	2	-99	-12	-74	-68	-148	-74	889	-1773	847	-15462	-3314	-26536	-100	-10968	-497	-21253	-10496	-22321	-1858	-20462	-11392	-26342	-1302
0.295000	-24	43	88	-58	-109	-29	13	-12	-17	6	-70	-64	-98	-12	-25	-55	-108	39	-82	-30	-107	-19	-104	-66	-63	2	-100	-14	-72	-68	-145	-73	653	-1721	954	-15537	-2841	-26730	-917	-11099	-780	-20833	-11849	-22292	-1192	-20553	-13913	-25149	-904
0.295833	-35	44	87	-66	-107	-34	15	-8	-19	8	-69	-59	-93	-10	-25	-57	-98	38	-80	-32	-105	-18	-96	-67	-61	1	-97	-10	-70	-68	-145	-67	669	-1674	1059	-15614	-2149	-26902	-1900	-11466	1969	-20401	-13272	-22263	-2874	-20734	-16506	-23896	519
0.296667	-27	44	90	-57	-107	-30	12	-12	-18	5	-72	-61	-93	-11	-26	-61	-101	40	-79	-31	-103	-19	-97	-68	-63	2	-99	-11	-70	-66	-147	-74	1041	-1625	1154	-15681	-1567	-27037	-3059	-12083	176	-19974	-14760	-22232	-1399	-21017	-19136	-22591	-551
0.297500	-28	41	86	-59	-124	-25	12	-14	-18	8	-73	-64	-95	-14	-25	-61	-105	32	-86	-33	-105	-24	-99	-70	-63	0	-100	-13	-73	-68	-150	-75	949	-1573	1236	-15742	-1197	-27103	-4388	-12950	1115	-19554	-16278	-22190	-393	-21407	-21725	-21259	-1039
0.298333	-26	43	89	-60	-109	-35	10	-19	-21	3	-75	-64	-97	-17	-30	-62	-104	33	-90	-35	-110	-18	-102	-75	-67	-4	-99	-15	-76	-75	-148	-77	913	-1512	1313	-15807	-591	-27077	-5874	-14056	1381	-19158	-17812	-22139	199	-21889	-24184	-19931	-565
0.299167	-29	41	89	-64	-114	-36	8	-15	-19	0	-75	-57	-103	-17	-32	-60	-102	33	-83	-35	-109	-25	-100	-66	-63	-1	-98	-14	-76	-72	-150	-66	883	-1447	1377	-15860	72	-26943	-7516	-15392	1802	-18789	-19308	-22073	848	-22458	-26454	-18635	-96
0.300000	-22	44	87	-59	-113	-35	10	-16	-21	3	-73	-66	-98	-15	-29	-59	-103	33	-130	-36	-107	-25	-102	-68	-66	-1	-99	-13	-73	-70	-148	-74	534	-1383	1427	-15911	538	-26632	-9299	-16925	2462	-18465	-20748	-22002	1864	-23087	-28486	-17397	552
0.300833	-29	43	88	-62	-109	-32	12	-13	-19	2	-72	-66	-99	-17	-30	-60	-101	32	-85	-35	-108	-24	-98	-69	-63	-3	-94	-15	-77	-64	-147	-76	151	-1315	1456	-15961	880	-26177	-11174	-18609	3985	-18209	-22108	-21920	1240	-23759	-30224	-16242	2122
0.301667	-26	41	88	-58	-111	-32	12	-13	-23	4	-62	-66	-97	-14	-31	-60	-102	34	-87	-34	-107	-24	-100	-73	-64	0	-98	-13	-75	-70	-147	-75	157	-1241	1467	-16013	1283	-25552	-13140	-20407	3645	-18042	-23369	-21836	2257	-24445	-31589	-15195	1256
0.302500	-25	45	87	-58	-111	-33	12	-12	-18	5	-72	-66	-95	-12	-30	-57	-99	35	-83	-33	-104	-22	-99	-68	-63	-1	-100	-12	-73	-70	-147	-75	120	-1168	1455	-16059	1729	-24760	-15152	-22266	4526	-17901	-24518	-21758	3404	-25117	-32230	-14284	-1244
0.303333	-26	43	88	-57	-109	-32	11	-14	-16	5	-72	-65	-91	-15	-29	-57	-101	34	-84	-32	-104	-26	-99	-68	-62	2	-100	-14	-73	-70	-148	-75	108	-1099	1421	-16110	2033	-23783	-17187	-24136	4167	-17868	-25542	-21688	2920	-25730	-32509	-13520	-880
0.304167	-26	41	88	-59	-109	-34	11	-17	-22	2	-73	-67	-99	-16	-42	-58	-104	34	-84	-33	-107	-26	-102	-70	-65	0	-100	-15	-74	-70	-133	-76	19	-1022	1368	-16165	2082	-22660	-19225	-25981	4091	-17920	-26441	-21641	2166	-26265	-32614	-12913	-573
0.305000	-27	40	89	-60	-112	-36	11	-16	-17	4	-73	-67	-95	-16	-31	-59	-99	34	-80	-30	-107	-23	-100	-69	-63	1	-99	-15	-73	-70	-151	-77	-53	-947	1290	-16217	2292	-21385	-21206	-27724	3934	-18047	-27207	-21616	2226	-26670	-32680	-12468	-160
0.305833	-25	42	84	-44	-113	-36	8	-18	-21	4	-75	-67	-98	-13	-32	-61	-101	33	-90	-38	-108	-25	-102	-72	-63	19	-99	-16	-77	-69	-150	-76	-86	-875	1189	-16274	2542	-20007	-23148	-29325	3469	-18245	-27852	-21626	2265	-26953	-32692	-12174	123
0.306667	-26	41	85	-60	-110	-36	10	-17	-19	4	-75	-67	-100	-18	-46	-61	-101	32	-88	-33	-107	-26	-102	-69	-66	-1	-99	-17	-79	-74	-148	-76	-304	-802	1079	-16328	2441	-18555	-24965	-30741	3506	-18498	-28387	-21673	1740	-27067	-32697	-12022	-104
0.307500	-28	38	81	-115	-113	-35	8	-17	-21	-25	-78	-67	-95	-16	-28	-60	-101	33	-84	-33	-107	-24	-97	-70	-65	-1	-99	-12	-74	-68	-147	-73	-556	-728	952	-16378	2354	-17073	-26654	-31847	2883	-18791	-28820	-21761	1772	-26997	-32708	-11991	-220
0.308333	-25	43	88	-57	-110	-33	13	-15	-21	6	-73	-68	-97	-14	-28	-61	-94	36	-84	-29	-107	-19	-98	-73	-64	0	-99	-14	-74	-68	-148	-76	-698	-653	820	-16431	2405	-15606	-28188	-32348	1618	-19109	-29183	-21888	2151	-26752	-32684	-12061	-153
0.309167	-27	41	85	-59	-109	-33	12	-16	-19	5	-73	-63	-95	-15	-27	-58	-98	36	-84	-28	-105	-21	-97	-67	-63	1	-95	-12	-72	-65	-141	-74	-766	-574	680	-16475	2336	-14193	-29556	-32549	3694	-19419	-29481	-22048	-328	-26319	-32460	-12194	923
0.310000	-22	44	89	-56	-110	-32	13	-14	-18	5	-73	-63	-97	-14	-26	-43	-99	38	-82	-28	-96	-26	-99	-67	-62	1	-96	-13	-73	-67	-146	-73	-679	-514	544	-16526	2062	-12881	-30737	-32651	2140	-19702	-29730	-22239	-193	-25729	-32025	-12371	-273
0.310833	-28	55	84	-55	-98	-32	13	-12	-19	7	-72	-62	-98	-14	-27	-58	-103	37	-81	-29	-108	-23	-99	-67	-61	5	-96	-11	-76	-67	-147	-73	-542	-448	416	-16561	1816	-11717	-31712	-32676	1110	-19934	-29964	-22438	521	-24981	-31538	-12545	-2076
0.311667	-23	42	87	-57	-111	-34	15	-13	-17	7	-70	-65	-111	-14	-27	-57	-104	37	-81	-30	-105	-21	-102	-68	-64	1	-99	-12	-75	-67	-146	-77	-470	-392	296	-16596	1785	-10742	-32298	-32693	1015	-20093	-30192	-22629	64	-24115	-31067	-12692	-2130
0.312500	-23	21	88	-58	-107	-30	16	-11	-17	7	-73	-64	-97	-14	-27	-57	-100	38	-80	-27	-105	-21	-98	-67	-64	3	-96	-12	-76	-69	-143	-73	-522	-333	196	-16625	1593	-9968	-32536	-32704	167	-20160	-30374	-22799	-407	-23155	-30652	-12779	-2167
0.313333	-26	46	87	-57	-110	-31	15	-9	-17	11	-69	-62	-95	-13	-24	-56	-98	39	-79	-29	-110	-19	-98	-67	-59	4	-95	-11	-73	-66	-144	-73	-550	-280	113	-16649	1367	-9427	-32629	-32690	-572	-20117	-30572	-22914	-604	-22141	-30302	-12790	-1662
0.314167	-23	46	88	-52	-108	-29	28	-11	-17	7	-73	-60	-96	-14	-24	-57	-101	40	-78	-28	-105	-21	-98	-67	-66	4	-98	-14	-73	-66	-147	-73	-633	-233	57	-16670	1297	-9115	-32697	-32714	-221	-19967	-30765	-22953	-2073	-21110	-30026	-12682	-191
0.315000	-27	43	86	-57	-111	-31	13	-12	-19	6	-73	-63	-97	-14	-22	-62	-104	39	-85	-29	-107	-18	-99	-70	-63	3	-99	-12	-74	-68	-148	-74	-589	-196	27	-16701	981	-9044	-32707	-32701	-1470	-19700	-30939	-22881	-1830	-20104	-29811	-12461	123
0.315833	-28	42	85	-56	-112	-30	10	-13	-23	5	-74	-63	-95	-12	-26	-58	-101	38	-79	-27	-105	-19	-90	-69	-59	3	-98	-23	-75	-66	-144	-72	-648	-158	37	-16723	751	-9201	-32730	-32521	-1618	-19321	-31108	-22678	-437	-19150	-29627	-12106	-1839
0.316667	-26	44	85	-56	-108	-30	12	-9	-19	8	-70	-63	-107	-14	-25	-59	-102	36	-83	-30	-108	-21	-97	-67	-65	2	-97	-11	-75	-66	-145	-76	-850	-134	70	-16756	661	-9569	-32686	-31956	-2082	-18845	-31234	-22321	-681	-18286	-29463	-11600	-896
0.317500	-38	42	86	-57	-110	-32	15	-13	-21	6	-74	-64	-98	-14	-25	-57	-101	37	-82	-31	-109	-23	-99	-70	-67	-1	-100	-13	-76	-68	-169	-81	-899	-111	137	-16798	447	-10126	-32333	-31200	-2334	-18294	-31317	-21790	-1782	-17535	-29281	-11023	276
0.318333	-26	40	86	-57	-110	-33	12	-14	-16	6	-70	-64	-95	-13	-29	-56	-99	37	-83	-35	-105	-22	-98	-68	-62	2	-99	-14	-75	-70	-148	-75	-874	-93	231	-16866	360	-10837	-31681	-30299	-1921	-17675	-31329	-21063	-2077	-16930	-29037	-10313	1090
0.319167	-26	40	87	-59	-112	-38	10	-15	-18	5	-90	-64	-97	-14	-28	-59	-104	37	-84	-32	-108	-23	-100	-70	-62	0	-101	-12	-74	-72	-143	-75	-894	-81	354	-16938	416	-11674	-30831	-29292	-2317	-17030	-31253	-20142	-1730	-16476	-28729	-9508	2069
0.320000	-22	41	88	-59	-109	-30	11	-13	-17	7	-72	-66	-99	0	-24	-57	-102	39	-84	-31	-98	-22	-99	-68	-61	1	-100	-12	-74	-70	-148	-75	-999	-82	500	-17034	436	-12591	-29800	-28204	-2183	-16387	-31062	-19025	-1578	-16195	-28306	-8636	2518
0.320833	-24	42	109	-58	-121	-33	13	-12	-17	5	-70	-64	-96	-14	-27	-58	-99	33	-84	-36	-105	-21	-98	-68	-62	0	-104	-13	-76	-70	-156	-73	-904	-82	660	-17155	395	-13562	-28621	-27036	-2221	-15780	-30739	-17715	-1546	-16071	-27740	-7721	2786
0.321667	-23	42	88	-57	-109	-34	11	-16	-19	3	-69	-63	-95	-17	-28	-57	-110	33	-83	-32	-102	-21	-99	-67	-65	1	-100	-11	-73	-69	-147	-74	-906	-84	836	-17299	263	-14543	-27317	-25825	-2921	-15246	-30263	-16229	-609	-16118	-27022	-6784	2725
0.322500	-26	42	87	-34	-110	-31	-5	-15	-18	6	-70	-62	-96	-13	-27	-57	-101	34	-86	-33	-103	-21	-98	-70	-64	1	-99	-9	-75	-65	-146	-75	-1058	-100	1011	-17477	187	-15507	-25900	-24495	-851	-14807	-29603	-14581	-1367	-16317	-26148	-5863	3605
0.323333	-25	43	90	-56	-111	-33	10	-15	-21	3	-74	-66	-98	-15	-30	-60	-101	33	-82	-8	-108	-23	-100	-63	-67	-5	-101	-14	-78	-72	-151	-77	-753	-113	1186	-17684	102	-16428	-24391	-23120	-398	-14506	-28763	-12798	-1010	-16670	-25114	-4990	3133
0.324167	-28	38	86	-57	-111	-39	7	-24	-22	4	-74	-67	-100	-21	-30	-62	-100	28	-90	-36	-108	-23	-102	-74	-64	-1	-100	-13	-76	-73	-152	-73	-740	-131	1350	-17916	-109	-17287	-22783	-21678	-1498	-14347	-27718	-10919	731	-17108	-23929	-4186	731
0.325000	-25	40	87	-60	-114	-36	9	-18	-19	4	-73	-68	-96	-21	-28	-61	-99	32	-86	-36	-109	-24	-102	-70	-67	-1	-103	-13	-75	-72	-150	-75	-1177	-153	1498	-18168	-203	-18076	-21144	-20189	-437	-14359	-26480	-8991	560	-17650	-22615	-3479	430
0.325833	-41	18	84	-60	-114	-36	10	-16	-21	3	-73	-67	-101	-18	-31	-60	-103	30	-88	-34	-107	-23	-93	-79	-65	-1	-99	-13	-76	-60	-154	-77	-1289	-173	1623	-18450	-79	-18774	-19417	-18657	-802	-14555	-25047	-7057	465	-18260	-21197	-2893	-168
0.326667	-26	40	86	-59	-111	-35	11	-14	-22	3	-74	-68	-97	-15	-15	-61	-102	36	-88	-35	-104	-24	-100	-69	-64	-1	-100	-13	-72	-68	-150	-77	-1262	-193	1715	-18753	-135	-19399	-17683	-17103	-482	-14924	-23434	-5140	889	-18904	-19682	-2444	-489
0.327500	-24	40	87	-57	-109	-31	12	-11	-18	6	-74	-67	-95	-13	-26	-60	-99	32	-87	-33	-105	-19	-98	-68	-64	-1	-101	-22	-73	-67	-148	-73	-1155	-202	1774	-19071	-119	-19950	-15945	-15531	269	-15463	-21655	-3359	515	-19569	-18127	-2158	-4
0.328333	-27	42	87	-61	-108	-33	15	-12	-18	5	-73	-65	-95	-12	-28	-61	-98	29	-86	-27	-104	-22	-97	-68	-62	-3	-99	-12	-73	-69	-148	-74	-969	-214	1789	-19409	47	-20451	-14215	-13977	-6	-16174	-19724	-1688	797	-20225	-16565	-2048	457
0.329167	-26	41	90	-60	-113	-34	13	-18	-21	7	-72	-66	-97	-16	-27	-61	-101	33	-87	-33	-105	-23	-101	-68	-65	-4	-98	-13	-75	-69	-149	-75	-877	-215	1760	-19755	-124	-20910	-12501	-12445	-46	-17020	-17684	-202	2347	-20838	-15035	-2115	-1830
0.330000	-25	42	87	-57	-111	-32	12	-13	-14	4	-70	-64	-95	-19	-43	-62	-100	34	-84	-78	-107	-23	-100	-67	-62	-1	-98	-13	-74	-70	-149	-78	-927	-206	1681	-20109	-115	-21354	-10825	-10966	11	-17972	-15566	1068	2861	-21400	-13566	-2368	-1938
0.330833	-25	41	87	-59	-112	-53	9	-15	-17	3	-72	-64	-94	-16	-26	-60	-99	34	-84	-31	-101	-25	-100	-73	-64	-5	-99	-13	-74	-70	-146	-76	-848	-186	1551	-20464	57	-21794	-9210	-9605	-534	-19011	-13413	2076	2534	-21890	-12184	-2803	-1052
0.331667	-26	41	86	-62	-111	-36	9	-9	-17	4	-74	-68	-98	-19	-30	-64	-102	30	-87	-34	-109	-26	-102	-70	-67	-5	-103	-18	-77	-70	-150	-77	-727	-159	1366	-20820	-61	-22264	-7662	-8343	-163	-20100	-11266	2800	2536	-22310	-10915	-3416	-438
0.332500	-28	40	88	-72	-113	-39	9	-19	-18	4	-75	-70	-99	-19	-31	-63	-100	33	-86	-35	-109	-25	-102	-72	-64	-3	-102	-17	-55	-70	-146	-76	-721	-102	1135	-21166	-232	-22739	-6197	-7220	-659	-21197	-9154	3230	2899	-22638	-9765	-4186	586
0.333333	-25	43	88	-61	-109	-31	11	-14	-19	4	-75	-68	-98	-16	-29	-59	-100	32	-86	-34	-103	-23	-99	-67	-63	-4	-102	-15	-74	-70	-145	-75	-541	-59	857	-21503	-117	-23261	-4824	-6265	-624	-22279	-7115	3345	2668	-22881	-8758	-5104	1083
0.334167	-24	39	88	-60	-109	-33	10	-13	-17	1	-73	-65	-93	-16	-27	-61	-99	35	-86	-35	-103	-23	-99	-68	-65	-3	-99	-14	-72	-66	-120	-76	-185	7	526	-21828	30	-23828	-3545	-5495	-840	-23299	-5209	3146	2827	-23039	-7892	-6155	1316
0.335000	-23	41	89	-62	-105	-32	9	-13	-19	2	-70	-81	-95	-4	-26	-59	-70	39	-87	-31	-102	-22	-98	-68	-63	2	-101	-13	-67	-67	-144	-70	226	87	151	-22137	135	-24444	-2375	-4925	-2021	-24230	-3467	2637	4598	-23121	-7160	-7307	1361
0.335833	-31	43	89	-58	-104	-31	13	-16	-15	6	-70	-61	-93	-13	-28	-60	-98	35	-85	-31	-102	-17	-99	-57	-62	0	-96	-11	-72	-72	-142	-73	320	170	-271	-22441	-79	-25090	-1315	-4589	-769	-25041	-1934	1839	4811	-23136	-6547	-8548	2229
0.336667	-22	45	90	-58	-109	-32	12	-14	-17	7	-70	-67	-94	-9	-45	-57	-98	58	-82	-32	-104	-21	-99	-68	-61	0	-97	-16	-68	-66	-144	-73	516	260	-730	-22725	-114	-25743	-380	-4474	615	-25723	-626	778	3524	-23092	-6036	-9856	2796
0.337500	-28	42	86	-61	-114	-33	33	-14	-19	2	-73	-66	-99	-17	-32	-61	-101	35	-85	-33	-107	-26	-102	-70	-64	-8	-102	-23	-78	-72	-149	-78	963	348	-1227	-22990	158	-26437	437	-4582	-1259	-26243	436	-532	4134	-23007	-5608	-11195	879
0.338333	-27	40	87	-60	-114	-36	9	-15	-16	3	-72	-68	-96	-15	-35	-61	-99	36	-97	-33	-104	-23	-101	-70	-62	2	-99	-16	-74	-67	-145	-73	930	442	-1751	-23240	71	-27096	1145	-4914	219	-26612	1226	-2028	2985	-22881	-5233	-12548	681
0.339167	-25	23	90	-60	-109	-34	8	-14	-22	4	-72	-66	-102	-17	-30	-58	-101	36	-85	-32	-110	-22	-101	-72	-62	0	-108	-17	-79	-73	-145	-77	1037	529	-2296	-23474	-33	-27713	1747	-5456	-686	-26811	1792	-3685	2420	-22760	-4898	-13886	527
0.340000	-28	38	86	-60	-109	-35	9	-15	-19	4	-75	-65	-99	-13	-30	-58	-103	33	-88	-36	-105	-21	-101	-73	-66	-1	-100	-17	-74	-70	-146	-77	1372	614	-2866	-23696	126	-28269	2238	-6190	-772	-26871	2082	-5455	2410	-22620	-4574	-15184	1002
0.340833	-81	37	86	-61	-114	-35	6	-19	-24	0	-75	-67	-101	-16	-30	-59	-101	35	-86	-34	-108	-21	-110	-69	-63	0	-100	-13	-36	-67	-147	-75	1374	698	-3445	-23898	215	-28732	2627	-7092	-328	-26750	2136	-7290	1639	-22485	-4230	-16429	1936
0.341667	-25	36	87	-58	-110	-36	9	-14	-12	4	-74	-68	-91	-16	-29	-57	-102	34	-85	-32	-107	-22	-98	-70	-63	1	-100	-12	-70	-67	-148	-76	1335	779	-4032	-24084	45	-29087	2920	-8130	-51	-26504	1970	-9154	459	-22364	-3879	-17617	3216
0.342500	-23	41	91	-57	-109	-33	11	-15	-18	5	-69	-64	-96	-13	-28	-55	-99	38	-82	-31	-108	-18	-99	-73	-61	1	-98	-13	-59	-69	-146	-74	1343	853	-4619	-24270	-68	-29315	3132	-9277	-565	-26162	1607	-11015	1234	-22265	-3483	-18718	940
0.343333	-24	41	90	-57	-109	-32	11	-14	-19	5	-72	-68	-99	-13	-28	-56	-101	35	-82	-32	-103	-19	-99	-70	-62	0	-99	-16	-73	-69	-150	-77	1365	928	-5212	-24434	162	-29408	3262	-10503	-119	-25726	1081	-12824	1054	-22195	-3048	-19728	-88
0.344167	-26	42	89	-60	-111	-35	10	-14	-11	3	-70	-68	-99	-12	-27	-56	-100	34	-86	-33	-107	-21	-102	-70	-62	0	-100	-13	-72	-67	-150	-76	1360	998	-5788	-24587	222	-29345	3325	-11780	-683	-25226	440	-14542	-9	-22146	-2563	-20639	669
0.345000	-25	42	88	-58	-108	-33	11	-13	-13	3	-72	-75	-101	-16	-27	-60	-99	36	-82	-32	-107	-22	-100	-70	-67	0	-98	-15	-77	-70	-148	-75	1301	1074	-6343	-24731	34	-29131	3333	-13054	-24	-24692	-286	-16143	-717	-22129	-2037	-21449	495
0.345833	-18	39	89	-60	-104	-32	11	-14	-22	2	-69	-66	-96	-13	-27	-56	-107	34	-84	-33	-110	-22	-99	-69	-62	5	-97	-15	-74	-68	-148	-76	1371	1157	-6889	-24861	-6	-28773	3292	-14334	-170	-24138	-1043	-17609	-965	-22130	-1478	-22148	691
0.346667	-27	44	88	-59	-109	-31	13	-15	-19	4	-70	-65	-96	-33	-27	-55	-100	38	-81	-30	-104	-19	-100	-67	-64	-1	-95	-11	-73	-63	-150	-74	1205	1252	-7405	-24938	-7	-28272	3211	-15551	67	-23595	-1801	-18924	-1180	-22155	-889	-22749	591
0.347500	-26	46	108	-58	-108	-29	13	-10	-15	8	-69	-62	-94	-11	-25	-55	-100	35	-83	-30	-104	-21	-100	-66	-62	2	-94	-10	-52	-65	-145	-74	1119	1359	-7889	-25065	-31	-27655	3106	-16700	396	-23077	-2516	-20082	-1235	-22189	-293	-23249	207
0.348333	-25	46	88	-55	-110	-30	12	-14	-18	4	-69	-65	-99	-15	-27	-48	-103	37	-81	-23	-109	-22	-100	-72	-64	0	-97	-11	-78	-68	-147	-74	1300	1488	-8338	-25143	-77	-26940	2974	-17768	-464	-22592	-3161	-21089	-749	-22239	291	-23647	-95
0.349167	-29	46	88	-56	-113	-61	12	-13	-19	4	-70	-66	-97	-13	-28	-58	-105	39	-81	-31	-105	-21	-98	-68	-65	2	-96	-11	-81	-63	-142	-74	1070	1640	-8746	-25196	76	-26144	2835	-18736	-185	-22170	-3694	-21921	-1238	-22289	851	-23948	275
0.350000	-27	45	89	-57	-112	-30	11	-12	-17	7	-69	-65	-98	-14	-26	-24	-99	37	-82	-28	-104	-21	-99	-72	-61	3	-93	-10	-75	-66	-146	-75	662	1819	-9116	-25228	38	-25293	2675	-19598	1951	-21797	-4099	-22604	-3323	-22337	1372	-24156	1079
0.350833	-26	49	88	-53	-108	-28	18	-11	-17	12	-68	-62	-94	-13	-26	-57	-99	38	-80	-30	-107	-13	-98	-69	-64	0	-96	-11	-75	-66	-146	-73	631	2032	-9440	-25232	2	-24437	2550	-20348	-421	-21482	-4358	-23145	-1877	-22380	1830	-24279	-776
0.351667	-27	46	87	-58	-111	-7	15	-11	-18	8	-72	-63	-94	-10	-27	-58	-100	39	-82	-32	-109	-22	-99	-68	-64	1	-96	-11	-73	-66	-148	-73	587	2284	-9721	-25214	51	-23584	2414	-20987	886	-21219	-4458	-23556	-2076	-22416	2225	-24326	-1101
0.352500	-24	47	88	-60	-108	-29	12	-11	-19	7	-68	-65	-95	-11	-25	-56	-100	39	-81	-29	-108	-21	-98	-50	-63	1	-95	-11	-70	-66	-145	-74	665	2556	-9954	-25166	-113	-22754	2301	-21509	375	-21005	-4401	-23851	-2400	-22431	2535	-24289	-859
0.353333	-25	44	90	-57	-105	-28	16	-8	-17	8	-67	-62	-95	-11	-7	-56	-103	29	-80	-3	-107	-19	-95	-67	-62	4	-93	-8	-73	-65	-145	-70	660	2869	-10144	-25091	-92	-21977	2200	-21926	405	-20823	-4184	-24040	-2072	-22433	2740	-24204	-258
0.354167	-25	45	94	-57	-114	-30	13	-15	-18	6	-69	-61	-95	-11	-23	-58	-102	41	-79	-28	-103	-19	-97	-68	-64	2	-96	-8	-72	-83	-144	-68	660	3219	-10293	-24994	26	-21274	2122	-22248	697	-20667	-3833	-24149	-1730	-22422	2869	-24034	556
0.355000	-28	44	88	-53	-107	-29	17	-10	-17	8	-69	-61	-96	-11	-24	-74	-101	36	-81	-29	-107	-19	-96	-66	-64	7	-95	-9	-69	-66	-145	-69	788	3605	-10397	-24869	30	-20650	2076	-22474	1397	-20521	-3356	-24186	-2491	-22398	2887	-23819	2112
0.355833	-26	45	90	-55	-109	-30	15	-11	-17	7	-66	-62	-95	-10	-26	-55	-100	40	-80	-31	-99	-21	-98	-68	-64	4	-97	-8	-70	-66	-145	-70	733	4006	-10474	-24730	-58	-20125	2020	-22614	445	-20379	-2785	-24163	-1022	-22358	2808	-23548	590
0.356667	-24	43	91	-56	-109	-30	13	-12	-16	4	-72	-77	-98	-17	-30	-58	-101	37	-82	-32	-108	-26	-97	-69	-63	0	-99	-12	-77	-73	-150	-77	455	4434	-10545	-24580	-50	-19693	1999	-22673	905	-20228	-2148	-24100	290	-22311	2623	-23245	-754
0.357500	-31	39	84	-62	-171	-39	8	-14	-25	3	-76	-66	-102	-16	-31	-61	-103	35	-86	-39	-113	-26	-100	-60	-64	-1	-101	-15	-73	-76	-151	-76	621	4882	-10541	-24417	34	-19347	1992	-22658	205	-20045	-1467	-23991	204	-22251	2360	-22894	654
0.358333	-30	39	85	-58	-115	-34	15	-12	-22	3	-75	-65	-97	-12	-29	-60	-102	35	-84	-34	-108	-23	-99	-70	-66	0	-102	-16	-75	-67	-151	-77	529	5342	-10542	-24241	-113	-19082	1999	-22576	735	-19833	-773	-23845	-198	-22180	2022	-22516	1521
0.359167	-26	40	84	-60	-116	-34	12	-15	-19	3	-74	-64	-98	-17	-29	-58	-102	32	-85	-35	-108	-24	-99	-68	-67	0	-102	-13	-73	-70	-151	-73	195	5800	-10522	-24074	-150	-18890	2020	-22432	690	-19586	-100	-23678	181	-22106	1619	-22110	2687
0.360000	-26	40	84	-59	-110	-31	15	-13	-21	3	-76	-64	-72	-13	-28	-59	-104	35	-84	-34	-110	-23	-98	-67	-66	-1	-103	-11	-74	-72	-148	-75	262	6257	-10495	-23900	36	-18756	2032	-22229	511	-19297	514	-23480	470	-22027	1170	-21691	3444
0.360833	-28	41	84	-60	-111	-30	13	-11	-24	5	-74	-63	-96	-13	-27	-59	-104	33	-84	-32	-104	-23	-97	-68	-65	0	-99	-11	-73	-69	-146	-77	356	6699	-10464	-23751	-113	-18661	2054	-21966	735	-18968	1049	-23248	306	-21940	685	-21251	3525
0.361667	-29	44	85	-57	-116	-32	13	-15	-31	6	-73	-64	-95	-13	-27	-60	-98	37	-82	-32	-107	-22	-98	-67	-63	0	-100	-8	-70	-67	-148	-75	319	7120	-10444	-23590	-361	-18589	2019	-21650	216	-18607	1479	-22984	559	-21842	187	-20796	3223
0.362500	-23	41	87	-58	-104	-30	15	-16	-15	5	-70	-63	-96	-14	-29	-61	-98	38	-80	-31	-104	-19	-98	-65	-78	4	-102	-9	-76	-68	-153	-75	114	7504	-10397	-23495	-340	-18521	2053	-21278	-142	-18218	1786	-22684	876	-21735	-310	-20336	3007
0.363333	-23	43	89	-59	-110	-31	13	-14	-16	6	-72	-64	-95	-12	-26	-56	-97	40	-81	-34	-108	-22	-97	-67	-63	2	-100	-11	-69	-67	-147	-75	-147	7846	-10377	-23399	-322	-18437	2021	-20860	2427	-17807	1955	-22349	-1229	-21614	-788	-19870	3758
0.364167	-25	69	88	-59	-110	-30	12	-15	-19	5	-74	-66	-100	-15	-26	-57	-99	37	-84	-31	-103	-23	-97	-66	-67	1	-92	-12	-75	-69	-144	-75	-38	8139	-10361	-23327	-437	-18322	1966	-20385	299	-17385	1984	-21972	-197	-21467	-1229	-19404	2059
0.365000	-27	42	85	-63	-111	-34	11	-14	-19	3	-101	-69	-84	-15	-27	-60	-103	34	-87	-36	-111	-25	-101	-70	-65	0	-104	-12	-76	-72	-150	-77	33	8371	-10350	-23309	-551	-18175	1877	-19868	1006	-16971	1866	-21550	171	-21305	-1631	-18944	770
0.365833	-30	39	80	-63	-113	-38	11	-18	-24	-1	-76	-66	-98	-13	-28	-59	-102	32	-85	-33	-102	-14	-99	-67	-65	0	-103	-11	-75	-69	-148	-75	0	8552	-10343	-23263	-623	-17968	1760	-19316	951	-16551	1614	-21079	-60	-21107	-1968	-18474	468
0.366667	-28	41	84	-60	-112	-32	11	-15	-18	5	-73	-64	-95	-14	-28	-58	-102	35	-85	-32	-105	-22	-98	-69	-64	1	-99	-11	-73	-67	-149	-76	-42	8656	-10334	-23269	-680	-17707	1608	-18732	749	-16150	1244	-20556	-236	-20888	-2244	-18006	-55
0.367500	-27	44	87	-58	-108	-31	13	-14	-18	5	-73	-62	-95	-12	-24	-55	-99	38	-80	-30	-103	-18	-95	-69	-61	5	-100	-9	-72	-57	-147	-72	55	8704	-10322	-23299	-575	-17390	1424	-18123	671	-15774	760	-19990	-207	-20636	-2450	-17538	-311
0.368333	-25	46	90	-56	-108	-31	13	-12	-15	8	-63	-63	-91	-13	-26	-68	-98	36	-81	-30	-103	-19	-98	-68	-62	0	-99	-9	-75	-68	-148	-74	79	8671	-10310	-23355	-535	-17020	1209	-17510	1319	-15422	205	-19379	-1540	-20350	-2589	-17078	747
0.369167	-25	45	88	-74	-109	-36	12	-13	-16	5	-69	-62	-98	-13	-25	-58	-98	38	-83	-31	-104	-22	-99	-84	-64	1	-98	-8	-67	-66	-148	-74	82	8572	-10283	-23435	-528	-16591	957	-16887	250	-15095	-446	-18728	-704	-20036	-2659	-16616	-311
0.370000	-23	46	89	-55	-108	-30	15	-11	-16	7	-70	-63	-98	9	-28	-53	-96	38	-82	-29	-104	-18	-98	-66	-60	2	-98	-10	-74	-68	-145	-70	-66	8398	-10246	-23521	-562	-16111	685	-16276	428	-14802	-1112	-18044	296	-19692	-2665	-16153	-2404
0.370833	-22	46	87	-58	-110	-29	15	-11	-18	4	-70	-60	-97	-13	-27	-49	-101	35	-84	-38	-108	-22	-97	-68	-65	0	-97	-9	-75	-67	-147	-73	-308	8158	-10192	-23641	-714	-15598	388	-15697	-501	-14531	-1791	-17339	-146	-19317	-2615	-15694	-1082
0.371667	-23	43	87	-57	-111	-31	15	-11	-19	3	-78	-65	-94	-13	-26	-55	-101	37	-82	-28	-102	-22	-98	-68	-63	0	-98	-9	-72	-61	-146	-75	-294	7859	-10104	-23747	-660	-15043	78	-15154	-545	-14278	-2453	-16597	-728	-18917	-2521	-15231	-290
0.372500	-16	42	86	-56	-107	-31	15	-15	-17	4	-68	-65	-93	-12	-26	-59	-98	33	-85	-31	-103	-22	-99	-60	-61	0	-99	-11	-69	-69	-146	-74	-101	7503	-10000	-23909	-508	-14496	-238	-14665	-593	-14045	-3077	-15844	-755	-18497	-2387	-14767	231
0.373333	-23	43	90	-58	-108	-33	13	-11	-18	1	-72	-45	-96	-15	-29	-59	-99	21	-83	-30	-107	-23	-103	-72	-66	-3	-101	-13	-74	-72	-148	-75	-114	7097	-9864	-24057	-540	-13939	-562	-14228	-1135	-13823	-3644	-15091	-555	-18058	-2243	-14306	578
0.374167	-25	41	86	-59	-105	-36	11	-16	-21	3	-70	-63	-100	-15	-28	-60	-101	33	-83	-33	-103	-22	-99	-68	-48	0	-96	-13	-73	-77	-146	-77	-102	6656	-9695	-24214	-384	-13377	-877	-13877	-987	-13593	-4133	-14339	-457	-17603	-2091	-13841	264
0.375000	-23	45	88	-58	-112	-35	10	-13	-16	6	-69	-64	-95	-17	-26	-56	-99	35	-80	-32	-102	-24	-98	-69	-60	0	-97	-13	-70	-66	-161	-76	-146	6179	-9523	-24381	-198	-12839	-1183	-13597	-1524	-13360	-4530	-13599	-304	-17138	-1951	-13380	-117
0.375833	-21	44	90	-56	-105	-28	17	-11	-17	13	-69	-63	-90	-14	-27	-52	-94	36	-83	-30	-102	-19	-96	-66	-58	0	-98	-9	-74	-66	-145	-73	-382	5674	-9281	-24549	-383	-12324	-1464	-13394	-2420	-13118	-4830	-12875	419	-16673	-1851	-12922	-277
0.376667	-24	45	89	-57	-105	-31	15	-12	-18	18	-69	-63	-92	-14	-28	-57	-100	36	-85	-32	-108	-21	-99	-70	-62	-3	-99	-11	-75	-68	-149	-76	-581	5153	-9038	-24731	-308	-11854	-1733	-13285	-55	-12857	-5043	-12181	-1322	-16187	-1767	-12467	799
0.377500	-27	42	86	-58	-110	-33	10	-16	-18	1	-75	-67	-96	-17	-30	-59	-102	34	-84	-36	-105	-25	-102	-68	-66	-3	-103	-13	-85	-70	-150	-75	-411	4622	-8777	-24910	-39	-11423	-1963	-13250	-1314	-12573	-5155	-11514	-883	-15704	-1746	-12016	12
0.378333	-28	40	86	-59	-109	-32	12	-16	-17	20	-72	-79	-96	-16	-31	-60	-117	35	-85	-33	-107	-23	-99	-73	-62	-3	-101	-12	-73	-67	-149	-75	-245	4093	-8489	-25096	-204	-11031	-2170	-13290	-1493	-12263	-5174	-10872	-239	-15215	-1786	-11575	-1368
0.379167	-25	42	88	-55	-108	-34	9	-15	-22	3	-73	-66	-95	-15	-29	-57	-100	36	-84	-31	-104	-26	-101	-70	-67	-4	-102	-14	-75	-66	-146	-75	-189	3574	-8215	-25284	-180	-10689	-2338	-13403	-969	-11929	-5115	-10271	-672	-14721	-1895	-11145	-1095
0.380000	-24	40	86	-59	-108	-33	12	-15	-17	4	-67	-65	-94	-14	-28	-60	-102	34	-87	-31	-105	-23	-100	-72	-60	-1	-101	-14	-70	-67	-145	-76	-213	3077	-7929	-25481	-42	-10396	-2470	-13577	-1474	-11567	-4988	-9708	-701	-14225	-2075	-10731	-1016
0.380833	-23	41	88	-58	-109	-36	10	-17	-19	4	-73	-65	-98	-16	-28	-59	-102	35	-94	-32	-107	-29	-100	-72	-60	-4	-99	-12	-74	-72	-143	-76	-216	2565	-7646	-25677	-100	-10152	-2577	-13797	-1392	-11186	-4797	-9186	-318	-13731	-2322	-10335	-632
0.381667	-29	43	85	-58	-103	-14	10	-16	-19	4	-74	-66	-99	-19	-30	-60	-102	35	-87	-36	-109	-25	-100	-70	-64	-1	-92	-16	-76	-96	-147	-76	-227	2092	-7378	-25882	-40	-9943	-2650	-14049	-424	-10792	-4607	-8709	-1365	-13228	-2646	-9963	563
0.382500	-27	40	84	-62	-113	-36	9	-17	-22	0	-74	-70	-97	-15	-28	-60	-103	36	-91	-32	-108	-26	-99	-53	-64	-3	-100	-11	-75	-67	-145	-75	-348	1627	-7113	-26084	-70	-9774	-2693	-14320	-1274	-10380	-4378	-8265	-1112	-12719	-3026	-9610	135
0.383333	-26	39	88	-58	-110	-35	11	-16	0	3	-75	-67	-100	-10	-30	-60	-103	36	-85	-35	-111	-23	-99	-70	-64	-1	-100	-16	-75	-73	-144	-77	-439	1192	-6874	-26280	-179	-9634	-2714	-14605	-966	-9963	-4157	-7869	-78	-12207	-3455	-9295	-2922
0.384167	-30	35	84	-60	-110	-35	11	-16	-24	4	-75	-67	-98	-15	-29	-62	-104	34	-87	-34	-105	-25	-100	-74	-64	1	-101	-14	-75	-70	-149	-79	-413	778	-6659	-26496	-290	-9520	-2717	-14878	-1291	-9545	-3948	-7496	-239	-11694	-3924	-9012	-2806
0.385000	-27	40	85	-57	-111	-38	9	-19	-27	1	-79	-66	-98	-13	-30	-60	-103	33	-87	-34	-105	-25	-102	-74	-66	-4	-102	-4	-73	-75	-149	-77	-435	388	-6463	-26693	-165	-9427	-2705	-15134	-1325	-9139	-3772	-7198	-797	-11185	-4415	-8767	-2313
0.385833	-27	37	82	-60	-113	-35	8	-17	-21	3	-76	-83	-97	-17	-30	-63	-105	35	-90	-35	-105	-25	-100	-70	-65	-4	-101	-13	-78	-73	-150	-79	-465	10	-6295	-26890	-58	-9334	-2683	-15357	-773	-8741	-3628	-6943	-794	-10670	-4913	-8564	-2280
0.386667	-14	40	86	-60	-114	-33	11	-16	-21	5	-74	-66	-99	-14	-28	-58	-100	37	-84	-33	-109	-22	-100	-73	-63	0	-100	-13	-75	-70	-154	-74	-555	-340	-6147	-27076	-22	-9255	-2661	-15539	-811	-8363	-3539	-6706	-506	-10158	-5406	-8398	-2161
0.387500	-21	42	89	-60	-110	-30	15	-12	-18	6	-70	-65	-96	-12	-28	-58	-99	37	-82	-31	-103	-17	-98	-69	-60	1	-100	-12	-74	-69	-148	-74	-529	-676	-6027	-27244	-67	-9169	-2637	-15671	-283	-8013	-3493	-6501	-514	-9655	-5883	-8275	-2946
0.388333	-22	43	87	-35	-108	-32	13	-12	-18	20	-74	-64	-95	-11	-24	-56	-98	38	-82	-30	-105	-21	-99	-66	-61	1	-101	-10	-73	-66	-145	-74	-586	-998	-5930	-27397	-264	-9084	-2627	-15756	-434	-7687	-3524	-6386	-393	-9167	-6318	-8217	-3910
0.389167	-23	41	85	-58	-109	-31	11	-13	-17	3	-73	-67	-97	-14	-16	-57	-100	36	-80	-30	-105	-21	-104	-68	-64	2	-99	-11	-73	-68	-147	-72	-471	-1309	-5850	-27532	-137	-8980	-2627	-15788	-1280	-7393	-3614	-6305	326	-8698	-6708	-8205	-4402
0.390000	-25	39	87	-60	-132	-34	12	-15	-21	2	-76	-69	-96	-15	-28	-58	-100	36	-85	-33	-111	-25	-102	-70	-64	-3	-102	-12	-78	-70	-169	-74	-384	-1617	-5794	-27641	-76	-8880	-2648	-15765	760	-7137	-3739	-6278	-1125	-8255	-7033	-8239	-3644
0.390833	-27	39	82	-62	-112	-36	8	-17	-24	2	-78	-67	-97	-18	-29	-73	-103	36	-86	-32	-110	-23	-101	-69	-64	-5	-100	-13	-75	-73	-151	-74	-441	-1912	-5743	-27715	68	-8753	-2681	-15687	783	-6908	-3924	-6294	-1247	-7832	-7287	-8323	-4262
0.391667	-28	40	85	-60	-113	-32	10	-15	-21	5	-75	-64	-98	-14	-27	-60	-102	33	-84	-30	-105	-19	-113	-66	-60	0	-100	-10	-73	-70	-150	-74	-374	-2197	-5703	-27756	248	-8619	-2736	-15561	-397	-6715	-4144	-6365	305	-7449	-7467	-8456	-6654
0.392500	-29	42	87	-58	-109	-31	10	-16	-18	4	-74	-64	-115	-15	-28	-57	-97	38	-76	-32	-105	-24	-101	-68	-65	-1	-100	-11	-76	-67	-148	-74	-233	-2478	-5666	-27760	207	-8464	-2814	-15402	794	-6553	-4403	-6493	-67	-7103	-7569	-8636	-6977
0.393333	-26	39	88	-65	-108	-30	16	-9	-18	4	-72	-64	-95	-12	-28	-58	-101	38	-83	-28	-105	-19	-98	-66	-62	2	-103	-10	-75	-66	-147	-73	-732	-2752	-5623	-27722	188	-8303	-2904	-15196	193	-6412	-4684	-6675	-424	-6793	-7594	-8862	-7355
0.394167	-22	42	89	-58	-109	-33	11	-14	-9	7	-72	-64	-92	-11	-21	-59	-98	37	-90	-27	-107	-23	-99	-70	-59	2	-98	-9	-68	-66	-146	-72	-1886	-3018	-5584	-27656	128	-8140	-3032	-14969	375	-6280	-4981	-6921	-112	-6528	-7539	-9125	-7016
0.395000	-21	41	89	-58	-108	-31	13	-11	-14	5	-72	-61	-93	-14	-28	-58	-94	39	-80	-25	-101	-21	-100	-67	-60	1	-97	-11	-67	-70	-150	-72	-1977	-3278	-5534	-27541	299	-7966	-3140	-14723	983	-6202	-5284	-7192	-782	-6313	-7416	-9436	-5831
0.395833	-23	46	89	-58	-107	-24	13	-10	-12	16	-67	-66	-93	-11	-24	-56	-94	39	-80	-30	-105	-22	-97	-64	-60	3	-96	-10	-69	-68	-143	-81	-1554	-3531	-5478	-27388	394	-7799	-3268	-14466	633	-6130	-5579	-7527	-896	-6143	-7222	-9771	-4517
0.396667	-22	49	89	-57	-110	-29	16	-10	-15	4	-69	-65	-96	-12	-26	-58	-99	37	-83	-30	-96	-19	-99	-69	-62	3	-103	-12	-74	-68	-146	-74	-1492	-3779	-5397	-27201	257	-7643	-3401	-14214	542	-6070	-5865	-7905	388	-6025	-6975	-10140	-6082
0.397500	-25	40	85	-60	-113	-30	12	-12	-21	2	-78	-64	-97	-13	-30	-59	-95	35	-90	-32	-108	-24	-99	-69	-63	0	-103	-13	-74	-68	-149	-74	-1465	-4021	-5304	-26986	314	-7498	-3536	-13964	369	-6015	-6111	-8329	554	-5951	-6679	-10539	-4908
0.398333	-28	41	84	-46	-107	-33	9	-14	-23	0	-75	-65	-101	-16	-31	-59	-104	32	-86	-34	-110	-25	-100	-62	-67	-5	-101	-15	-72	-46	-150	-75	-1155	-4243	-5194	-26729	235	-7371	-3662	-13732	-28	-5983	-6373	-8784	-481	-5918	-6349	-10959	-2411
0.399167	-29	35	82	-63	-111	-36	10	-17	-21	-1	-75	-76	-98	-14	-28	-62	-99	34	-86	-34	-109	-24	-100	-69	-64	0	-99	-14	-73	-66	-149	-75	-832	-4453	-5062	-26449	245	-7259	-3764	-13505	535	-5946	-6567	-9265	-1301	-5926	-5993	-11383	-763
0.400000	-26	40	86	-63	-109	-33	11	-17	-22	0	-73	-66	-97	-12	-30	-61	-103	38	-85	-32	-108	-25	-103	-76	-64	0	-99	-13	-73	-65	-152	-76	-676	-4652	-4915	-26150	246	-7191	-3867	-13309	185	-5918	-6739	-9767	-1531	-5980	-5619	-11817	1248
0.400833	-21	42	91	-58	-108	-32	11	-13	-10	-19	-73	-64	-97	-14	-31	-60	-100	36	-85	-33	-107	-24	-101	-70	-63	-1	-99	-14	-73	-70	-150	-76	-515	-4838	-4748	-25836	182	-7164	-3934	-13135	349	-5896	-6865	-10284	-1969	-6061	-5249	-12255	2700
0.401667	-24	41	88	-58	-111	-35	13	-13	-17	3	-70	-62	-96	-14	-27	-59	-98	36	-83	-31	-105	-24	-112	-70	-61	4	-95	-13	-70	-68	-148	-72	53	-5004	-4568	-25512	264	-7131	-3979	-12991	274	-5879	-6954	-10801	-2009	-6183	-4879	-12690	3815
0.402500	-23	43	87	-57	-109	-32	16	-14	-18	1	-70	-62	-96	-15	-28	-60	-97	36	-84	-32	-102	-22	-98	-68	-63	2	-97	-15	-74	-68	-149	-73	732	-5148	-4381	-25177	305	-7151	-3989	-12874	-705	-5880	-6997	-11317	-1082	-6325	-4528	-13111	4751
0.403333	-21	45	89	-57	-109	-32	15	-11	-14	6	-68	-61	-92	-9	-28	-58	-98	36	-84	-32	-105	-21	-97	-67	-62	3	-107	-12	-69	-66	-149	-70	691	-5286	-4182	-24852	302	-7207	-3965	-12792	381	-5881	-7000	-11821	-1856	-6491	-4199	-13516	6394
0.404167	-24	43	88	-60	-105	-33	15	-13	-21	1	-74	-65	-97	-15	-30	-67	-100	34	-85	-31	-103	-23	-100	-72	-61	0	-98	-13	-72	-67	-147	-77	493	-5400	-3982	-24529	303	-7294	-3921	-12732	1596	-5904	-6965	-12308	-3213	-6680	-3906	-13895	7840
0.405000	-26	39	86	-51	-109	-33	12	-13	-21	0	-73	-65	-97	-15	-30	-60	-103	32	-91	-32	-116	-23	-101	-70	-61	0	-97	-12	-74	-68	-148	-76	245	-5496	-3785	-24210	247	-7414	-3836	-12702	-562	-5942	-6882	-12763	-1821	-6885	-3642	-14242	6702
0.405833	-25	41	86	-74	-107	-33	10	-16	-21	-7	-76	-67	-97	-17	-31	-63	-101	30	-86	-35	-107	-23	-105	-75	-64	-4	-98	-13	-76	-70	-151	-75	-892	-5582	-3584	-23902	269	-7560	-3720	-12701	738	-6004	-6772	-13184	-2012	-7109	-3416	-14564	7073
0.406667	-26	40	87	-60	-111	-36	10	-18	-18	0	-75	-66	-97	-17	-30	-64	-101	29	-87	-36	-108	-24	-88	-74	-64	-3	-99	-13	-74	-70	-150	-78	-1755	-5625	-3397	-23611	89	-7747	-3577	-12722	143	-6086	-6628	-13570	-1768	-7341	-3231	-14845	7049
0.407500	-25	39	91	-61	-111	-35	9	-17	-18	1	-92	-68	-98	-17	-31	-59	-99	34	-85	-35	-105	-24	-101	-73	-63	2	-95	-12	-70	-68	-146	-73	-1713	-5656	-3225	-23338	22	-7939	-3411	-12768	452	-6196	-6450	-13910	-1347	-7585	-3079	-15077	7032
0.408333	-26	47	88	-59	-109	-33	11	-14	-18	3	-74	-65	-97	-17	-30	-61	-100	34	-85	-34	-105	-21	-100	-72	-62	1	-97	-8	-75	-69	-148	-76	-1607	-5667	-3054	-23083	81	-8163	-3225	-12835	903	-6343	-6251	-14203	-1741	-7838	-2974	-15270	7186
0.409167	-23	42	88	-56	-112	-33	11	-12	-60	5	-72	-63	-100	-13	-28	-58	-103	35	-85	-33	-107	-22	-99	-72	-61	1	-98	-12	-74	-66	-146	-75	-1596	-5661	-2906	-22851	211	-8397	-3026	-12922	969	-6516	-6034	-14450	-2017	-8101	-2903	-15411	7913
0.410000	-28	41	90	-56	-105	-30	11	-14	-19	5	-74	-64	-96	-15	-26	-59	-100	35	-84	-29	-104	-21	-104	-72	-64	22	-98	-12	-74	-69	-149	-74	-1495	-5628	-2773	-22639	250	-8647	-2808	-13028	388	-6725	-5796	-14646	-346	-8383	-2865	-15506	5243
0.410833	-26	38	87	-61	-109	-33	11	-12	-16	5	-53	-65	-97	-13	-28	-59	-101	33	-87	-33	-107	-22	-102	-69	-62	0	-98	-12	-73	-69	-146	-75	-1429	-5581	-2653	-22451	69	-8902	-2591	-13152	636	-6971	-5546	-14791	304	-8647	-2854	-15549	3840
0.411667	-24	42	89	-56	-111	-31	10	-14	-17	5	-74	-64	-96	-14	-29	-44	-98	47	-84	-30	-103	-23	-99	-69	-61	0	-98	-14	-72	-67	-144	-73	-1298	-5510	-2563	-22285	-70	-9163	-2369	-13289	-210	-7250	-5293	-14892	73	-8930	-2868	-15547	4556
0.412500	-27	41	89	-56	-111	-32	15	-10	-13	10	-70	-60	-92	-15	-27	-57	-102	36	-85	-29	-107	-21	-99	-68	-62	4	-98	-11	-76	-66	-145	-74	-1011	-5424	-2484	-22152	-93	-9425	-2158	-13443	245	-7556	-5030	-14942	182	-9223	-2901	-15499	4507
0.413333	-24	41	89	-30	-109	-31	13	-13	-19	6	-72	-63	-94	-12	-23	-58	-101	37	-80	-30	-103	-17	-99	-69	-62	2	-99	-10	-70	-66	-174	-74	-655	-5317	-2419	-22038	2	-9696	-1954	-13606	-227	-7902	-4771	-14945	719	-9522	-2953	-15407	4399
0.414167	-25	43	87	-59	-107	-32	15	-12	-15	7	-73	-91	-95	-11	-25	-57	-108	36	-79	-29	-105	-15	-98	-67	-62	1	-98	-10	-69	-67	-145	-72	-530	-5198	-2365	-21947	89	-9969	-1765	-13783	-277	-8268	-4517	-14909	906	-9823	-3016	-15282	3526
0.415000	-23	36	90	-58	-110	-33	13	-14	-21	4	-70	-63	-99	-14	-27	-56	-102	36	-82	-33	-107	-23	-101	-69	-63	-1	-98	-14	-73	-69	-143	-74	-419	-5063	-2323	-21893	177	-10244	-1595	-13968	-480	-8658	-4273	-14834	785	-10129	-3088	-15122	2040
0.415833	-25	38	86	-74	-108	-31	10	-12	-19	3	-70	-63	-95	-13	-26	-57	-101	38	-80	-28	-103	-18	-97	-65	-61	5	-94	-12	-74	-73	-145	-72	-260	-4912	-2279	-21861	183	-10523	-1439	-14150	-1602	-9061	-4038	-14723	1420	-10442	-3164	-14932	374
0.416667	-25	42	87	-60	-110	-31	13	-14	-19	8	-68	-61	-95	-11	-24	-59	-101	38	-81	-28	-104	-18	-93	-66	-61	4	-97	-12	-73	-66	-148	-72	1	-4754	-2260	-21861	131	-10811	-1310	-14338	-1443	-9482	-3822	-14584	1703	-10755	-3239	-14726	-644
0.417500	-24	42	87	-60	-113	-32	15	-1	-19	4	-70	-61	-93	-18	-28	-58	-101	36	-83	-31	-109	-19	-100	-68	-66	0	-99	-18	-74	-69	-148	-74	424	-4585	-2238	-21890	333	-11101	-1201	-14512	408	-9903	-3624	-14413	434	-11072	-3316	-14501	-1129
0.418333	-27	41	85	-59	-111	-31	13	-13	-15	5	-70	-63	-97	-13	-27	-57	-100	37	-82	-30	-105	-23	-98	-65	-62	3	-97	-13	-74	-68	-147	-74	918	-4410	-2213	-21938	299	-11403	-1114	-14698	-1899	-10326	-3438	-14209	2444	-11389	-3393	-14269	-4485
0.419167	-24	43	86	-57	-111	-32	10	-12	-18	33	-72	-60	-99	-14	0	-56	-101	38	-81	-30	-105	-21	-100	-69	-64	1	-99	-15	-74	-67	-146	-73	1109	-4229	-2187	-22018	299	-11705	-1047	-14868	-520	-10746	-3280	-13985	2973	-11700	-3468	-14029	-6210
0.420000	-26	43	87	-58	-110	-32	12	-12	-17	5	-67	-62	-96	-14	-26	-58	-100	37	-81	-28	-94	-19	-97	-93	-62	1	-98	-12	-74	-68	-148	-74	1259	-4049	-2158	-22124	245	-12024	-998	-15020	-999	-11151	-3138	-13740	3357	-12006	-3535	-13804	-7128
0.420833	-26	43	87	-59	-109	-33	13	-14	-3	4	-70	-62	-97	-15	-26	-58	-99	37	-82	-28	-105	-21	-100	-68	-60	1	-98	-13	-73	-65	-147	-64	1389	-3868	-2120	-22257	149	-12353	-970	-15161	-689	-11543	-3021	-13480	3733	-12305	-3601	-13570	-7516
0.421667	-22	47	90	-58	-107	-28	12	-12	-14	7	-67	-61	-97	-11	-29	-44	-96	39	-79	-27	-104	-17	-95	-66	-61	3	-97	-11	-72	-66	-150	-74	1590	-3683	-2080	-22411	174	-12678	-952	-15271	-530	-11911	-2925	-13204	3495	-12594	-3663	-13355	-7278
0.422500	-23	46	88	-60	-112	-32	13	-11	-41	5	-67	-63	-83	-11	-25	-55	-101	38	-80	-32	-105	-21	-98	-68	-61	2	-97	-12	-68	-64	-148	-73	1786	-3529	-2029	-22590	30	-13014	-947	-15361	68	-12255	-2853	-12921	1974	-12868	-3713	-13154	-5899
0.423333	-26	42	87	-58	-113	-34	12	-15	-18	2	-74	-63	-96	-15	-30	-61	-101	36	-81	-31	-110	-23	-116	-72	-63	-1	-101	-16	-78	-68	-130	-78	1886	-3339	-1970	-22794	19	-13347	-946	-15431	-590	-12572	-2805	-12636	2683	-13136	-3758	-12977	-7473
0.424167	-27	40	84	-64	-112	-36	8	-15	-23	1	-78	-67	-97	-13	-30	-58	-102	34	-83	-33	-108	-24	-99	-69	-66	0	-99	-13	-77	-65	-150	-75	1670	-3174	-1892	-23010	99	-13680	-951	-15463	-14	-12857	-2771	-12345	3021	-13369	-3788	-12816	-9019
0.425000	-25	41	87	-61	-110	-39	12	-16	-19	2	-75	-67	-98	-17	-30	-60	-101	34	-84	-33	-93	-24	-100	-68	-66	1	-101	-15	-76	-68	-149	-76	1024	-3013	-1805	-23246	22	-14002	-944	-15468	-631	-13103	-2759	-12056	1866	-13585	-3808	-12668	-7721
0.425833	-27	29	84	-62	-109	-35	25	-17	-18	4	-76	-65	-98	-16	-30	-61	-102	34	-86	-33	-107	-23	-101	-69	-64	0	-100	-16	-76	-62	-150	-77	-149	-2865	-1706	-23491	0	-14312	-941	-15438	-13	-13321	-2763	-11776	915	-13779	-3819	-12561	-7113
0.426667	-27	42	86	-61	-110	-32	12	-16	-22	2	-74	-66	-97	-13	-30	-61	-103	35	-91	-28	-107	-21	-100	-68	-68	-3	-101	-12	-74	-68	-149	-75	-511	-2716	-1580	-23747	98	-14599	-930	-15378	56	-13498	-2780	-11507	628	-13948	-3816	-12464	-6232
0.427500	-25	38	91	-59	-109	-32	24	-39	-22	2	-72	-65	-100	-11	-27	-59	-102	36	-81	-29	-105	-21	-98	-68	-65	0	-100	-12	-74	-66	-147	-69	-174	-2581	-1444	-24009	108	-14861	-912	-15307	154	-13639	-2808	-11251	256	-14092	-3801	-12394	-5557
0.428333	-22	44	91	-59	-110	-33	15	-12	-21	9	-73	-63	-92	-12	-25	-57	-99	37	-80	-30	-103	-23	-99	-56	-63	1	-103	-12	-73	-66	-147	-76	-551	-2451	-1295	-24280	-19	-15093	-888	-15171	346	-13752	-2852	-11018	139	-14210	-3778	-12343	-5083
0.429167	-28	44	88	-58	-110	-32	12	-13	-16	5	-72	-65	-97	-12	-31	-60	-101	38	-81	-31	-107	-21	-98	-68	-62	2	-98	-12	-73	-69	-147	-75	-905	-2338	-1131	-24547	-4	-15291	-832	-15027	-260	-13826	-2900	-10808	583	-14306	-3744	-12309	-4342
0.430000	-33	44	85	-60	-110	-31	11	-14	-18	3	-72	-64	-95	-13	-27	-57	-98	36	-76	-31	-108	-21	-102	-69	-61	0	-99	-11	-73	-67	-148	-74	-951	-2219	-954	-24817	0	-15455	-815	-14857	-515	-13868	-2960	-10628	800	-14376	-3695	-12299	-3159
0.430833	-24	44	89	-59	-110	-41	16	-12	-14	3	-72	-67	-95	-13	-27	-56	-98	36	-84	-33	-103	-19	-97	-68	-62	1	-101	-16	-73	-67	-153	-74	-986	-2113	-762	-25088	286	-15568	-769	-14670	1897	-13881	-3029	-10482	-1152	-14424	-3640	-12307	-869
0.431667	-25	43	85	-60	-107	-34	11	-12	-19	5	-73	-65	-95	-12	-26	-58	-103	35	-88	-29	-104	-22	-102	-68	-62	0	-102	-13	-74	-68	-149	-76	-579	-2017	-562	-25356	344	-15645	-730	-14469	-307	-13860	-3110	-10370	35	-14452	-3582	-12338	-1003
0.432500	-24	43	85	-60	-111	-40	12	-15	-21	1	-75	-67	-97	-15	-30	-57	-99	35	-86	-33	-105	-21	-99	-69	-63	0	-102	-13	-70	-70	-147	-76	-469	-1912	-350	-25608	28	-15674	-684	-14255	374	-13818	-3177	-10286	297	-14461	-3520	-12379	-728
0.433333	-27	44	81	-57	-108	-34	10	-14	-18	5	-75	-65	-97	-12	-28	-58	-102	35	-83	-33	-104	-19	-100	-58	-64	0	-101	-15	-75	-68	-148	-76	-362	-1841	-137	-25852	101	-15661	-649	-14035	-24	-13739	-3255	-10239	156	-14452	-3458	-12434	508
0.434167	-21	45	88	-57	-108	-32	13	-16	-18	7	-69	-63	-82	-13	-26	-58	-101	40	-83	-30	-105	-18	-99	-67	-64	3	-98	-10	-75	-69	-146	-72	-333	-1757	73	-26083	86	-15614	-624	-13812	-251	-13643	-3338	-10223	103	-14433	-3403	-12505	1529
0.435000	-18	44	90	-56	-107	-32	13	-11	-17	9	-69	-65	-95	-13	-29	-56	-87	39	-83	-28	-102	-24	-98	-68	-58	3	-97	-13	-73	-68	-147	-75	-198	-1680	281	-26308	104	-15520	-609	-13594	-305	-13525	-3427	-10245	390	-14404	-3356	-12586	2765
0.435833	-21	45	89	-56	-103	-34	8	-10	-15	9	-68	-61	-91	-10	-26	-58	-97	39	-81	-29	-104	-19	-99	-66	-58	4	-96	-10	-70	-66	-148	-68	63	-1601	476	-26514	215	-15402	-610	-13379	387	-13388	-3520	-10287	-844	-14362	-3314	-12674	5289
0.436667	-22	47	88	-57	-105	-32	16	-9	-14	9	-67	-63	-95	-13	-27	-56	-94	41	-81	-41	-103	-18	-100	-62	-59	1	-98	-12	-73	-69	-145	-70	235	-1531	654	-26701	115	-15250	-633	-13177	-704	-13243	-3620	-10351	-58	-14317	-3289	-12777	5574
0.437500	-24	41	87	-62	-107	-34	13	-15	-16	1	-73	-68	-98	-15	-28	-61	-99	36	-87	-34	-105	-24	-100	-69	-60	0	-103	-13	-74	-70	-151	-76	13	-1464	803	-26891	127	-15104	-672	-12991	-373	-13090	-3721	-10456	1225	-14263	-3278	-12877	4348
0.438333	-17	42	86	-53	-105	-34	15	-13	-16	3	-73	-65	-94	-15	-30	-60	-101	35	-72	-30	-103	-22	-99	-68	-62	-4	-101	-13	-73	-67	-147	-75	-98	-1392	939	-27020	167	-14897	-730	-12816	-1159	-12918	-3828	-10565	895	-14205	-3281	-12980	6051
0.439167	-26	38	86	-60	-110	-33	11	-13	-17	5	-73	-65	-99	-14	-28	-61	-103	34	-85	-31	-103	-19	-101	-72	-62	0	-99	-12	-72	-69	-148	-69	405	-1321	1028	-27146	-120	-14704	-824	-12661	-1112	-12744	-3935	-10678	425	-14141	-3306	-13077	7493
0.440000	-26	42	89	-59	-108	-34	10	-17	-21	3	-75	-66	-98	-18	-31	-62	-101	35	-84	-35	-108	-24	-105	-82	-66	-5	-101	-15	-73	-73	-151	-75	826	-1251	1091	-27251	-218	-14511	-917	-12525	-1082	-12578	-4048	-10804	827	-14078	-3345	-13174	8888
0.440833	-30	39	85	-52	-111	-38	8	-18	-21	1	-74	-65	-97	-21	-31	-63	-100	34	-85	-33	-101	-26	-105	-70	-62	0	-99	-14	-67	-73	-146	-117	828	-1180	1123	-27325	-23	-14311	-1032	-12408	-1268	-12405	-4158	-10924	994	-14001	-3398	-13257	9914
0.441667	-24	41	88	-57	-113	-36	10	-15	-21	5	-72	-64	-114	-13	-56	-58	-101	37	-82	-32	-110	-22	-104	-67	-63	2	-98	-13	-73	-69	-147	-75	1142	-1112	1120	-27375	75	-14123	-1170	-12306	-902	-12237	-4271	-11039	740	-13924	-3473	-13331	9912
0.442500	-16	43	91	-59	-112	-33	15	-11	-13	7	-74	-64	-98	-14	-30	-58	-100	36	-83	-32	-103	-23	-101	-69	-61	-1	-100	-15	-73	-70	-147	-73	1970	-1048	1077	-27387	44	-13947	-1322	-12242	-1275	-12083	-4389	-11151	956	-13843	-3548	-13393	9420
0.443333	-11	43	88	-57	-110	-33	11	-13	-17	5	-74	-63	-95	-16	-32	-58	-100	33	-84	-34	-96	-23	-102	-70	-62	-4	-98	-14	-73	-68	-147	-75	2625	-988	1007	-27390	-55	-13785	-1487	-12190	-1829	-11940	-4502	-11252	1841	-13750	-3641	-13444	8734
0.444167	-22	42	88	-59	-109	-38	10	-16	-18	6	-75	-65	-96	10	-26	-60	-95	35	-84	-28	-105	-22	-105	-67	-65	0	-101	-15	-75	-70	-147	-73	2525	-937	916	-27347	-195	-13633	-1665	-12163	814	-11807	-4611	-11340	175	-13654	-3738	-13468	8918
0.445000	-24	38	84	-62	-108	-36	10	-14	-17	5	-74	-64	-95	-15	-31	-59	-102	36	-90	-32	-121	-24	-103	-70	-63	-1	-98	-13	-75	-70	-147	-76	2567	-891	801	-27283	-338	-13508	-1841	-12159	-139	-11687	-4712	-11411	518	-13547	-3839	-13478	7156
0.445833	-6	41	86	-59	-110	-35	3	-14	-22	1	-76	-65	-96	-17	-32	-60	-102	34	-86	-34	-104	-25	-102	-72	-66	-5	-99	-15	-75	-73	-147	-76	2513	-855	678	-27185	-351	-13395	-2036	-12160	-92	-11588	-4812	-11472	1169	-13434	-3940	-13472	4488
0.446667	-27	43	84	-58	-110	-36	8	-13	-19	6	-74	-65	-99	-16	-31	-60	-102	32	-86	-33	-104	-23	-100	-69	-63	0	-96	-14	-74	-72	-148	-78	2133	-832	551	-27061	-264	-13298	-2225	-12181	566	-11494	-4897	-11507	706	-13312	-4038	-13440	3431
0.447500	-23	44	87	-42	-103	-34	10	-13	-51	6	-73	-60	-97	-15	-28	-56	-99	34	-83	-30	-102	-24	-102	-72	-63	0	-98	-11	-74	-69	-148	-77	1961	-818	428	-26906	-220	-13215	-2419	-12224	218	-11414	-4972	-11548	671	-13178	-4125	-13392	2238
0.448333	-23	40	86	-57	-108	-33	10	-14	-18	4	-75	-63	-98	-17	-32	-60	-101	30	-88	-32	-114	-24	-103	-72	-64	0	-101	-15	-77	-72	-151	-78	1832	-828	313	-26734	-351	-13143	-2607	-12271	318	-11358	-5042	-11563	1062	-13046	-4210	-13327	1471
0.449167	-25	38	85	-62	-113	-39	6	-15	-23	3	-77	-65	-95	-14	-29	-57	-102	30	-84	-32	-108	-25	-101	-69	-66	0	-95	-12	-74	-69	-146	-77	1882	-849	229	-26537	-292	-13082	-2790	-12332	1312	-11299	-5091	-11580	-198	-12900	-4275	-13244	1675
0.450000	-29	41	86	-58	-111	-33	10	-12	-19	7	-74	-66	-99	-16	-30	-62	-100	34	-84	-31	-110	-23	-100	-69	-61	1	-98	-14	-76	-70	-149	-75	2433	-884	170	-26322	-274	-13025	-2968	-12400	698	-11253	-5128	-11582	-127	-12757	-4327	-13138	546
0.450833	-26	38	76	-61	-97	-34	3	-12	-18	7	-74	-63	-97	-17	-29	-56	-101	35	-85	-33	-107	-25	-100	-69	-63	0	-97	-7	-72	-72	-149	-77	2514	-940	142	-26093	-344	-12965	-3139	-12478	894	-11208	-5149	-11569	1071	-12606	-4368	-13035	-2920
0.451667	-23	43	87	-60	-105	-36	10	-12	-15	4	-73	-64	-94	-12	-29	-51	-99	35	-78	-32	-104	-24	-98	-64	-63	0	-99	-14	-74	-68	-146	-76	2512	-1013	165	-25856	-276	-12900	-3302	-12557	371	-11171	-5158	-11555	977	-12453	-4390	-12918	-3023
0.452500	-25	40	85	-59	-111	-41	11	-12	-18	6	-74	-63	-100	-13	-29	-56	-100	33	-84	-33	-107	-23	-98	-66	-61	1	-97	-14	-73	-66	-145	-76	2472	-1102	232	-25614	-294	-12839	-3451	-12638	123	-11120	-5154	-11526	304	-12304	-4401	-12795	-2449
0.453333	-25	42	87	-58	-109	-31	12	-12	-21	6	-70	-64	-94	-12	-28	-55	-97	36	-81	-32	-103	-22	-98	-68	-62	1	-108	-10	-74	-67	-147	-75	2072	-1202	336	-25362	-235	-12763	-3593	-12716	369	-11079	-5130	-11488	319	-12157	-4396	-12666	-2116
0.454167	-23	42	88	-59	-105	-32	-8	-12	-17	12	-72	-64	-103	-14	-25	-57	-100	36	-82	-31	-103	-18	-97	-65	-61	0	-97	-11	-75	-69	-148	-75	1595	-1315	492	-25118	-237	-12677	-3719	-12796	62	-11024	-5094	-11446	428	-12017	-4383	-12540	-1642
0.455000	-24	41	89	-56	-109	-33	12	-11	-17	7	-68	-63	-94	-12	-25	-55	-98	34	-86	-29	-104	-17	-97	-65	-61	2	-96	-8	-70	-65	-143	-72	1440	-1431	678	-24879	-224	-12584	-3834	-12865	251	-10961	-5051	-11400	312	-11878	-4354	-12411	-1702
0.455833	-22	42	88	-44	-108	-32	13	-11	-17	7	-68	-62	-98	-14	-27	-55	-101	37	-80	-29	-102	-19	-96	-66	-64	4	-97	-11	-72	-68	-144	-94	1913	-1558	911	-24646	-119	-12475	-3932	-12944	-127	-10892	-4998	-11342	386	-11753	-4329	-12289	-1583
0.456667	-25	42	86	-57	-105	-30	10	-12	-21	7	-70	-64	-97	-11	-25	-60	-104	33	-85	-33	-109	-22	-98	-72	-66	0	-99	-10	-74	-70	-149	-79	1887	-1687	1165	-24432	-65	-12362	-4027	-13013	-1299	-10814	-4941	-11282	948	-11634	-4290	-12174	-1236
0.457500	-25	38	82	-62	-103	-38	10	-19	-25	3	-75	-68	-100	-17	-30	-60	-104	32	-87	-34	-109	-22	-98	-72	-65	0	-100	-15	-77	-72	-152	-75	1057	-1814	1450	-24226	-90	-12236	-4099	-13069	436	-10728	-4884	-11219	-420	-11521	-4261	-12065	284
0.458333	-28	37	87	-62	-111	-36	13	-16	-22	3	-73	-66	-96	-12	-29	-58	-99	32	-85	-33	-107	-21	-98	-64	-64	0	-98	-14	-73	-69	-150	-77	945	-1930	1748	-24025	150	-12104	-4157	-13119	499	-10631	-4828	-11143	-768	-11415	-4230	-11965	368
0.459167	-25	41	86	-56	-111	-40	11	-15	-17	4	-73	-63	-95	-15	-25	-59	-102	34	-85	-31	-109	-19	-100	-69	-67	0	-99	-12	-74	-70	-126	-69	1154	-2036	2061	-23843	133	-11968	-4198	-13163	-842	-10529	-4757	-11068	355	-11321	-4206	-11872	-1452
0.460000	-28	40	86	-58	-109	-33	11	-15	-18	4	-72	-64	-97	-13	-26	-73	-108	35	-83	-32	-104	-19	-82	-68	-64	0	-100	-8	-72	-66	-147	-74	857	-2128	2362	-23665	36	-11833	-4224	-13194	120	-10424	-4699	-10990	-87	-11228	-4192	-11792	-1187
0.460833	-23	43	87	-55	-105	-35	27	-18	-18	4	-70	-63	-90	-13	-26	-58	-97	34	-85	-30	-104	-21	-99	-72	-62	0	-92	-10	-70	-67	-137	-76	64	-2202	2660	-23501	75	-11705	-4230	-13224	-488	-10317	-4648	-10912	-525	-11155	-4179	-11718	-1210
0.461667	-21	42	88	-57	-109	-33	13	-13	-17	6	-69	-65	-96	-15	-21	-59	-97	38	-83	-28	-105	-21	-96	-67	-59	2	-97	-10	-74	-72	-146	-73	-776	-2255	2938	-23340	156	-11586	-4224	-13232	-380	-10212	-4605	-10833	-313	-11082	-4182	-11652	-971
0.462500	-25	27	87	-59	-109	-35	15	-13	-17	7	-73	-64	-94	-12	-25	-57	-98	37	-84	-32	-108	-19	-97	-66	-62	1	-96	-10	-73	-60	-144	-70	-1263	-2283	3189	-23176	250	-11476	-4206	-13245	337	-10114	-4574	-10758	-988	-11015	-4192	-11593	-193
0.463333	-27	43	87	-55	-110	-33	12	-14	-18	4	-73	-66	-99	-13	-28	-58	-100	36	-84	-19	-103	-18	-97	-67	-65	10	-99	-15	-75	-68	-146	-74	-1391	-2294	3403	-23008	126	-11378	-4169	-13248	97	-10024	-4557	-10691	-1546	-10958	-4213	-11545	121
0.464167	-24	38	87	-59	-111	-33	13	-17	-22	2	-74	-63	-98	-16	-29	-59	-102	33	-87	-34	-108	-22	-99	-68	-65	0	-98	-11	-74	-67	-147	-72	-1309	-2274	3584	-22833	110	-11302	-4120	-13238	-11	-9947	-4545	-10631	-405	-10911	-4233	-11500	-2582
0.465000	-26	37	87	-60	-112	-34	12	-14	-21	0	-79	-67	-97	-14	-29	-63	-111	33	-66	-30	-109	-24	-102	-70	-67	-8	-103	-14	-78	-70	-148	-74	-1237	-2228	3726	-22636	288	-11248	-4053	-13232	58	-9884	-4551	-10579	-299	-10872	-4261	-11465	-3061
0.465833	-29	35	75	-64	-114	-39	8	-17	-23	-1	-76	-67	-100	-16	-31	-64	-107	32	-91	-35	-105	-22	-101	-70	-70	-5	-100	-15	-75	-68	-147	-91	-1147	-2158	3824	-22414	260	-11211	-3980	-13210	-398	-9833	-4557	-10530	-1198	-10834	-4294	-11430	-2750
0.466667	-28	41	86	-59	-112	-33	11	-18	-23	3	-75	-66	-99	-15	-31	-90	-102	33	-87	-33	-107	-23	-103	-72	-64	0	-99	-15	-74	-69	-150	-74	-1200	-2050	3884	-22161	144	-11200	-3887	-13185	319	-9799	-4578	-10497	-1545	-10809	-4312	-11397	-3291
0.467500	-25	47	88	-56	-108	-29	12	-11	-19	4	-69	-62	-95	-13	-30	-60	-100	36	-80	-29	-104	-22	-99	-69	-63	1	-96	-18	-73	-69	-149	-66	-1606	-1904	3896	-21868	33	-11209	-3784	-13153	147	-9771	-4608	-10478	-1301	-10794	-4332	-11375	-3556
0.468333	-26	43	91	-58	-109	-34	11	-13	-17	5	-73	-64	-97	-15	-28	-60	-90	41	-84	-31	-108	-24	-99	-69	-63	1	-98	-12	-75	-67	-145	-72	-1887	-1782	3866	-21545	-113	-11245	-3678	-13124	417	-9771	-4646	-10476	-1149	-10782	-4346	-11356	-4109
0.469167	-19	41	92	-59	-108	-17	12	-5	-16	7	-70	-66	-97	-17	-28	-58	-98	37	-84	-29	-108	-19	-100	-67	-60	0	-99	-15	-94	-68	-146	-74	-2057	-1620	3796	-21176	-31	-11300	-3556	-13091	508	-9784	-4690	-10484	-1290	-10787	-4349	-11348	-4723
0.470000	-24	43	89	-60	-113	-33	15	-11	-15	7	-68	-62	-96	-11	-27	-51	-96	37	-82	-32	-112	-18	-98	-68	-58	0	-95	-13	-72	-68	-145	-72	-2132	-1444	3688	-20760	25	-11381	-3436	-13059	-378	-9811	-4736	-10511	-658	-10794	-4342	-11352	-5150
0.470833	-23	43	88	-65	-111	-31	0	-11	-19	3	-72	-69	-94	-13	-27	-60	-98	35	-83	-35	-100	-21	-98	-68	-69	0	-98	-15	-95	-68	-147	-73	-2223	-1262	3544	-20289	-23	-11476	-3314	-13031	645	-9851	-4787	-10548	-1017	-10816	-4325	-11369	-4527
0.471667	-26	40	87	-58	-108	-30	15	-10	-18	2	-69	-66	-93	-13	-26	-59	-108	35	-87	-31	-104	-19	-98	-70	-61	1	-97	-13	-70	-67	-145	-75	-2275	-1071	3370	-19775	36	-11590	-3192	-13000	1738	-9884	-4836	-10601	-2036	-10848	-4298	-11399	-4246
0.472500	-24	53	89	-57	-107	-32	16	-13	-21	5	-72	-65	-95	-14	-28	-58	-98	34	-83	-32	-102	-21	-99	-69	-63	-5	-99	-13	-70	-70	-147	-73	-2068	-877	3163	-19216	35	-11718	-3073	-12971	-465	-9959	-4887	-10660	-667	-10889	-4259	-11447	-6235
0.473333	-25	41	86	-60	-109	-33	12	-14	-22	5	-74	-62	-98	-17	-32	-64	-102	34	-86	-34	-105	-24	-100	-74	-65	-5	-99	-14	-73	-70	-150	-80	-2081	-687	2941	-18615	40	-11859	-2962	-12947	683	-10021	-4932	-10736	-1006	-10942	-4209	-11514	-6136
0.474167	-24	39	87	-60	-111	2	8	-18	-21	-6	-43	-68	-98	-17	-30	-60	-100	32	-83	-33	-103	-23	-101	-69	-64	0	-96	-13	-66	-69	-145	-76	-1687	-500	2697	-17980	155	-12004	-2849	-12929	-184	-10089	-4969	-10817	-1237	-10994	-4157	-11592	-6124
0.475000	-19	42	87	-58	-109	-36	9	-15	-15	4	-70	-65	-96	-35	-32	-57	-95	37	-90	-31	-104	-22	-101	-69	-60	0	-97	-12	-73	-73	-149	-73	-678	-315	2431	-17319	73	-12155	-2745	-12912	-108	-10153	-5001	-10903	-1064	-11057	-4099	-11698	-5648
0.475833	-22	44	87	-58	-108	-33	12	-13	-17	7	-70	-62	-93	-12	-28	-59	-98	38	-83	-30	-103	-22	-99	-67	-60	0	-98	-7	-72	-68	-146	-75	-378	-142	2145	-16643	36	-12310	-2650	-12905	-25	-10220	-5025	-10989	-1335	-11122	-4032	-11819	-4529
0.476667	-21	41	86	-59	-107	-33	13	-14	-16	4	-96	-66	-95	-15	-30	-58	-100	37	-83	-32	-103	-21	-98	-70	-63	-3	-100	-14	-73	-68	-148	-76	-659	25	1842	-15966	156	-12460	-2568	-12904	-164	-10283	-5040	-11074	-1999	-11193	-3970	-11969	-2884
0.477500	-25	38	85	-63	-107	-33	12	-17	-19	2	-73	-65	-93	-16	-32	-59	-101	30	-85	-36	-107	-24	-103	-72	-63	-3	-100	-30	-74	-74	-167	-77	-639	192	1520	-15311	-8	-12608	-2499	-12899	-861	-10357	-5038	-11155	-595	-11263	-3911	-12125	-4321
0.478333	-24	38	85	-64	-111	-36	9	-19	-22	-1	-76	-66	-96	-18	-33	-61	-100	45	-85	-34	-107	-25	-104	-72	-65	-5	-102	-13	-76	-76	-145	-78	-624	355	1196	-14670	58	-12745	-2432	-12914	-594	-10419	-5028	-11231	94	-11339	-3855	-12298	-4317
0.479167	-25	47	89	-61	-109	-40	10	-17	-16	-1	-73	-65	-94	-18	-30	-61	-101	32	-85	-32	-105	-22	-100	-69	-63	-1	-91	-13	-74	-72	-146	-72	-849	515	859	-14075	77	-12868	-2375	-12926	-1379	-10480	-5000	-11287	-396	-11402	-3803	-12487	-2604
0.480000	-22	38	87	-60	-109	-36	8	-18	-17	3	-75	-64	-97	-25	-29	-60	-121	34	-84	-32	-108	-25	-101	-70	-61	-4	-98	-15	-69	-70	-145	-76	-1149	683	508	-13536	95	-12982	-2330	-12945	-827	-10566	-4962	-11332	-613	-11466	-3761	-12677	-1855
0.480833	-27	49	87	-64	-109	-35	11	-17	-17	3	-75	-66	-97	-12	-31	-62	-98	35	-87	-34	-105	-23	-108	-68	-62	0	-100	0	-72	-73	-176	-77	-1150	857	153	-13067	85	-13079	-2289	-12965	-978	-10600	-4905	-11360	-366	-11520	-3731	-12868	-840
0.481667	-24	39	86	-61	-111	-36	9	-18	-18	8	-79	-78	-93	-16	-44	-61	-99	32	-88	-35	-107	-24	-104	-70	-64	-1	-101	-13	-74	-73	-150	-78	-997	1038	-205	-12684	-35	-13160	-2243	-12996	-798	-10666	-4840	-11378	-475	-11566	-3702	-13055	-455
0.482500	-24	37	84	-63	-112	-40	9	-18	-19	-1	-78	-68	-101	-19	-32	-60	-101	30	-85	-34	-105	-22	-100	-67	-64	-3	-113	-13	-75	-59	-148	-76	-953	1233	-557	-12397	-5	-13215	-2227	-13028	-611	-10701	-4761	-11373	-531	-11599	-3680	-13227	-542
0.483333	-25	35	85	-63	-110	-36	10	-15	-21	1	-77	-68	-96	-16	-32	-60	-102	34	-86	-35	-110	-24	-99	-65	-65	0	-101	-15	-74	-69	-148	-77	-922	1439	-907	-12223	1	-13250	-2199	-13064	-1282	-10747	-4672	-11357	175	-11618	-3670	-13384	-505
0.484167	-26	40	87	-58	-120	-35	-11	-17	-22	-1	-77	-65	-95	-16	-29	-62	-100	33	-85	-35	-105	-22	-100	-74	-62	-4	-104	-14	-74	-72	-149	-78	-902	1661	-1246	-12160	159	-13262	-2168	-13107	-913	-10793	-4582	-11328	364	-11621	-3660	-13515	115
0.485000	-26	38	84	-64	-111	-39	13	-15	-17	1	-76	-63	-94	-18	-31	-56	-98	28	-86	-33	-107	-24	-102	-69	-64	-1	-101	-14	-76	-73	-149	-78	-713	1895	-1565	-12208	223	-13252	-2139	-13153	1284	-10825	-4474	-11287	-1255	-11606	-3653	-13617	1091
0.485833	-27	35	84	-61	-113	-36	10	-18	-22	0	-75	-68	-100	-16	-31	-62	-102	30	-85	-35	-109	-24	-104	-83	-65	-4	-102	-16	-77	-76	-147	-77	-375	2146	-1868	-12402	135	-13220	-2103	-13205	-966	-10857	-4372	-11237	157	-11575	-3649	-13680	-775
0.486667	-27	37	85	-62	-114	-36	10	-16	-21	3	-76	-73	-99	-16	-31	-62	-100	34	-84	-36	-105	-23	-100	-70	-62	0	-99	-14	-74	-72	-146	-77	-491	2413	-2145	-12676	123	-13150	-2059	-13250	406	-10876	-4267	-11160	88	-11519	-3643	-13704	-1385
0.487500	-15	39	88	-58	-110	-35	12	-14	-17	3	-76	-62	-96	-16	-28	-59	-101	35	-83	-33	-104	-19	-99	-72	-62	0	-98	-13	-72	-67	-146	-55	-368	2690	-2398	-13112	137	-13073	-2013	-13305	-23	-10887	-4169	-11122	-291	-11445	-3633	-13687	-1480
0.488333	-24	44	88	-57	-109	-32	15	-14	-16	7	-73	-62	-98	-18	-32	-59	-98	36	-80	-32	-105	-21	-99	-68	-61	1	-100	-11	-75	-72	-149	-74	-352	2973	-2621	-13627	144	-12969	-1960	-13355	132	-10878	-4074	-11067	-375	-11360	-3626	-13634	-1332
0.489167	-23	43	86	-60	-113	-35	6	-15	-19	7	-76	-66	-97	-16	-28	-59	-99	36	-83	-33	-107	-22	-100	-70	-65	1	-112	-12	-72	-67	-145	-76	-459	3262	-2814	-14224	-25	-12844	-1908	-13419	373	-10857	-3994	-11022	-370	-11247	-3611	-13538	-892
0.490000	-22	40	88	-60	-110	-35	11	-16	-18	5	-76	-68	-104	-18	-35	-59	-102	34	-85	-33	-107	-23	-100	-72	-64	0	-104	-16	-77	-74	-148	-77	-341	3551	-2983	-14898	-97	-12700	-1853	-13473	942	-10816	-3927	-10989	-1485	-11127	-3595	-13415	563
0.490833	-31	37	82	-65	-101	-36	7	-18	-22	2	-77	-67	-98	-21	-30	-60	-103	34	-86	-32	-101	-21	-98	-69	-66	0	-100	-10	-74	-70	-148	-74	-185	3842	-3119	-15617	13	-12537	-1786	-13529	-67	-10752	-3868	-10961	-242	-10988	-3570	-13257	-768
0.491667	-24	39	87	-62	-109	-34	12	-15	-21	0	-76	-62	-98	-19	-28	-58	-104	34	-85	-32	-105	-19	-98	-69	-67	0	-102	-11	-72	-68	-148	-73	-294	4131	-3243	-16362	111	-12363	-1723	-13587	386	-10657	-3825	-10950	736	-10841	-3543	-13080	-1817
0.492500	-33	41	88	-63	-108	-34	15	-17	-21	4	-72	-63	-98	-15	-28	-60	-101	35	-83	-31	-108	-19	-99	-69	-63	0	-98	-11	-69	-68	-149	-74	-390	4404	-3343	-17111	38	-12184	-1666	-13641	-432	-10563	-3796	-10956	163	-10687	-3521	-12884	-243
0.493333	-24	42	87	-58	-107	-32	13	-19	-19	8	-68	-63	-96	-15	-30	-57	-101	63	-77	-29	-104	-21	-84	-68	-64	0	-98	-11	-72	-67	-147	-73	-340	4671	-3432	-17847	-183	-11995	-1611	-13693	-239	-10435	-3781	-10982	-388	-10528	-3494	-12685	655
0.494167	-25	42	89	-56	-112	-32	-5	-13	-44	5	-70	-63	-96	-13	-26	-59	-100	38	-78	-30	-105	-18	-96	-67	-61	0	-98	-10	-70	-76	-147	-73	-389	4922	-3510	-18540	-77	-11794	-1563	-13745	-620	-10283	-3790	-11028	-131	-10375	-3470	-12495	1710
0.495000	-23	46	90	-57	-112	-32	15	-11	-16	9	-69	-62	-95	-13	-24	-53	-99	40	-82	-28	-104	-16	-97	-66	-61	4	-95	-11	-72	-66	-144	-72	-544	5156	-3590	-19182	136	-11599	-1529	-13794	-1680	-10112	-3814	-11082	-167	-10223	-3453	-12313	2520
0.495833	-19	46	91	-58	-105	-30	16	-11	-14	8	-66	-64	-96	-12	-26	-53	-96	41	-81	-27	-103	-17	-98	-64	-62	4	-97	-12	-65	-67	-144	-69	-810	5373	-3670	-19744	-34	-11400	-1507	-13840	-2524	-9926	-3852	-11160	-575	-10074	-3446	-12156	3071
0.496667	-24	44	88	-58	-105	-33	16	-12	-17	7	-70	-59	-94	27	-43	-56	-99	40	-83	-27	-105	-21	-95	-66	-61	2	-98	-9	-72	-67	-145	-69	-775	5566	-3756	-20224	-335	-11210	-1499	-13882	-2368	-9707	-3903	-11255	-80	-9956	-3449	-12032	3721
0.497500	-24	43	86	-58	-112	-31	16	-12	-22	5	-73	-70	-96	-13	-29	-57	-99	38	-84	-30	-105	-22	-97	-69	-56	0	-102	-4	-73	-68	-138	-73	-584	5735	-3848	-20602	-542	-11019	-1515	-13925	-2007	-9521	-3970	-11364	701	-9842	-3463	-11944	4693
0.498333	-27	40	85	-61	-112	-32	11	-16	-19	5	-76	-62	-97	-13	-35	-59	-103	36	-66	-30	-108	-22	-100	-69	-66	0	-102	-12	-74	-67	-151	-74	-630	5886	-3956	-20883	-429	-10842	-1537	-13963	965	-9304	-4056	-11467	-1119	-9752	-3494	-11900	6206
0.499167	-29	52	85	-61	-115	-34	8	-17	-23	3	-76	-67	-99	-13	-29	-58	-101	37	-86	-29	-107	-23	-102	-67	-66	0	-97	-11	-77	-68	-145	-72	-409	6018	-4063	-21058	-273	-10660	-1596	-13995	-737	-9080	-4135	-11599	-6	-9669	-3539	-11896	5060
0.500000	-28	41	87	-57	-111	-31	13	-13	-16	6	-75	-64	-101	-13	-30	-58	-72	35	-86	-32	-107	-23	-101	-67	-64	-1	-99	-13	-76	-70	-150	-74	-225	6121	-4186	-21132	-313	-10495	-1662	-14026	-105	-8857	-4233	-11723	421	-9615	-3597	-11941	4335
0.500833	-52	41	84	-58	-110	-34	10	-15	-18	6	-72	-63	-96	-14	-27	-56	-100	38	-79	-30	-103	-16	-99	-68	-64	1	-97	4	-73	-69	-146	-72	-332	6210	-4317	-21110	-306	-10327	-1755	-14052	-90	-8647	-4336	-11847	161	-9574	-3674	-12024	4402
0.501667	-24	45	85	-58	-109	-31	20	-10	-18	7	-73	-65	-97	-14	-28	-55	-98	39	-84	-30	-105	-21	-96	-67	-62	1	-98	-13	-74	-67	-148	-72	-417	6272	-4464	-21005	-392	-10166	-1855	-14072	-193	-8447	-4452	-11972	-77	-9555	-3760	-12152	4252
0.502500	-19	43	102	-61	-104	-32	11	-11	-15	7	-72	-63	-93	-12	-27	-57	-98	37	-83	-29	-103	-22	-99	-66	-61	1	-97	-9	-70	-70	-146	-69	-392	6314	-4593	-20829	-391	-10018	-1981	-14081	-216	-8259	-4574	-12082	232	-9549	-3859	-12309	4336
0.503333	-26	42	89	-59	-107	-32	13	-14	-18	4	-74	-65	-94	-12	-27	-58	-96	36	-82	-5	-103	-21	-97	-68	-61	-3	-96	-13	-70	-69	-145	-72	-262	6336	-4735	-20592	-268	-9871	-2113	-14088	678	-8089	-4689	-12192	-1005	-9558	-3962	-12498	5338
0.504167	-26	39	75	-61	-109	-33	5	-13	-19	7	-73	-64	-97	-15	-31	-62	-99	35	-86	-31	-107	-22	-100	-70	-62	0	-102	-12	-72	-70	-149	-63	-53	6337	-4881	-20312	-198	-9732	-2266	-14089	-235	-7937	-4845	-12286	-463	-9573	-4076	-12698	3922
0.505000	-24	43	87	-58	-110	-31	9	-14	-19	3	-70	-64	-96	-17	-30	-64	-101	36	-86	-31	-105	-22	-99	-70	-65	0	-100	-11	-76	-73	-148	-74	44	6324	-5008	-19992	-160	-9595	-2422	-14077	365	-7807	-4988	-12370	528	-9591	-4192	-12905	1393
0.505833	-31	39	86	-61	-111	-38	10	-14	-16	3	-74	-67	-99	-18	-31	-63	-102	33	-88	-33	-108	-24	-102	-79	-64	-3	-101	-14	-76	-70	-149	-77	220	6287	-5142	-19662	-211	-9463	-2591	-14056	-147	-7695	-5137	-12434	156	-9611	-4303	-13113	1830
0.506667	-23	39	86	-61	-110	-35	10	-30	-21	1	-76	-57	-98	-41	-32	-64	-104	33	-87	-38	-108	-24	-103	-75	-65	-4	-100	-18	-73	-73	-150	-75	10	6240	-5264	-19324	-377	-9330	-2763	-14026	251	-7620	-5293	-12480	-545	-9625	-4414	-13302	1845
0.507500	-25	38	87	-61	-113	-35	9	-16	-21	2	-75	-66	-98	-16	-31	-64	-100	36	-84	-34	-105	-23	-99	-69	-64	0	-94	-13	-72	-70	-150	-75	-232	6181	-5378	-18987	-253	-9195	-2929	-13972	520	-7530	-5447	-12506	-323	-9630	-4510	-13468	2033
0.508333	-26	42	85	-62	-112	-32	11	-14	-19	2	-77	-64	-97	11	-29	-59	-99	34	-88	-35	-108	-23	-102	-69	-62	-1	-101	-11	-73	-69	-149	-77	-95	6107	-5485	-18671	-100	-9064	-3105	-13921	325	-7492	-5607	-12513	-143	-9629	-4600	-13610	2394
0.509167	-23	41	87	-64	-108	-29	11	-13	-19	2	-73	-67	-97	-15	-30	-61	-101	36	-83	-32	-105	-21	-99	-74	-62	0	-86	-13	-74	-78	-150	-76	-99	6030	-5590	-18381	-167	-8927	-3274	-13840	763	-7429	-5769	-12500	-265	-9611	-4680	-13717	2071
0.510000	-26	38	86	-59	-108	-31	10	-14	-19	5	-101	-66	-97	-16	-28	-66	-100	36	-87	-35	-109	-24	-101	-72	-59	1	-99	-11	-74	-69	-151	-75	-103	5944	-5695	-18107	-118	-8771	-3452	-13749	415	-7380	-5936	-12467	-94	-9575	-4748	-13778	1462
0.510833	-25	42	86	-59	-110	-32	11	-14	-18	4	-74	-64	-93	-15	-29	-59	-98	36	-85	-30	-124	-23	-101	-64	-61	0	-98	-14	-73	-72	-150	-74	-150	5860	-5798	-17878	-51	-8644	-3621	-13647	-539	-7367	-6093	-12413	710	-9528	-4800	-13803	1085
0.511667	-28	39	85	-60	-108	-48	10	-15	-14	-3	-73	-68	-95	-16	-28	-60	-102	33	-86	-34	-102	-21	-100	-72	-61	0	-101	-12	-69	-70	-147	-73	-277	5771	-5902	-17676	-102	-8491	-3784	-13535	1945	-7342	-6242	-12340	-954	-9460	-4847	-13785	1873
0.512500	-24	42	84	-58	-105	-32	12	-14	-19	3	-74	-66	-95	-14	-29	-59	-99	35	-87	-13	-103	-21	-100	-70	-66	-4	-110	-9	-70	-68	-147	-76	35	5693	-6026	-17498	0	-8335	-3945	-13411	820	-7317	-6391	-12246	-626	-9377	-4883	-13732	943
0.513333	-24	43	87	-58	-108	-30	11	-15	-19	7	-73	-59	-95	-13	-28	-62	-98	35	-88	-31	-104	-22	-100	-70	-64	0	-102	-11	-70	-67	-149	-75	19	5623	-6158	-17350	60	-8173	-4105	-13278	313	-7296	-6529	-12132	264	-9277	-4914	-13640	-533
0.514167	-25	42	93	-57	-109	-33	10	-16	-17	3	-72	-65	-94	-14	-27	-59	-101	34	-83	-32	-103	-22	-102	-73	-61	-3	-98	-11	-68	-68	-147	-73	-139	5575	-6302	-17221	91	-8004	-4259	-13136	837	-7238	-6656	-12005	-51	-9173	-4952	-13518	-350
0.515000	-24	42	87	-57	-107	-43	10	-17	-14	4	-76	-76	-94	-17	-29	-61	-99	35	-86	-31	-103	-24	-101	-69	-62	0	-99	-11	-72	-72	-137	-77	-49	5544	-6484	-17111	87	-7830	-4408	-12992	201	-7186	-6769	-11866	-277	-9053	-4972	-13372	-394
0.515833	-18	41	85	-61	-108	-35	9	-18	-18	4	-74	-69	-94	-22	-27	-60	-98	36	-91	-31	-104	-22	-97	-69	-62	1	-97	-8	-70	-67	-144	-75	80	5534	-6643	-17009	154	-7645	-4548	-12843	-149	-7120	-6864	-11721	394	-8923	-4999	-13210	-73
0.516667	-21	42	103	-61	-107	-31	12	-13	-9	3	-74	-67	-96	-13	-28	-59	-98	36	-86	-31	-104	-22	-99	-73	-61	0	-101	-11	-72	-68	-147	-78	27	5552	-6837	-16919	228	-7461	-4691	-12698	603	-7042	-6947	-11551	-296	-8793	-5039	-13036	1139
0.517500	-26	39	86	-59	-109	-32	11	-16	-22	6	-74	-66	-93	-15	-29	-62	-101	32	-90	-40	-105	-10	-101	-74	-65	0	-100	-12	-72	-69	-152	-77	124	5600	-7052	-16824	172	-7274	-4824	-12549	-322	-6950	-7014	-11385	114	-8669	-5083	-12858	1559
0.518333	-24	41	87	-61	-110	-40	9	-16	-16	3	-72	-65	-94	-16	-31	-59	-98	35	-85	-31	-105	-24	-99	-72	-65	-4	-100	-11	-76	-69	-149	-75	140	5686	-7273	-16730	295	-7085	-4945	-12411	-254	-6847	-7062	-11218	1163	-8538	-5136	-12683	-217
0.519167	-25	40	88	-59	-107	-38	11	-16	-18	4	-72	-67	-95	-18	-31	-59	-114	34	-82	-31	-107	-25	-100	-69	-52	0	-99	-13	-74	-70	-147	-78	-96	5803	-7500	-16632	298	-6898	-5062	-12275	-766	-6730	-7091	-11086	694	-8415	-5200	-12520	679
0.520000	-26	40	87	-61	-114	-36	9	-15	-19	4	-73	-78	-95	-14	-28	-60	-99	37	-83	-30	-104	-24	-99	-70	-61	0	-99	-13	-72	-81	-143	-73	-67	5957	-7731	-16524	-24	-6715	-5167	-12149	-1112	-6603	-7111	-10884	-3	-8303	-5274	-12362	1742
0.520833	-24	43	89	-57	-112	-32	12	-13	-17	7	-73	-68	-96	-5	-31	-58	-99	36	-85	-33	-102	-23	-98	-72	-63	0	-98	-12	-75	-68	-149	-74	-62	6142	-7959	-16407	25	-6540	-5265	-12034	-786	-6471	-7098	-10728	10	-8199	-5361	-12226	2217
0.521667	-1	44	87	-60	-90	-35	13	-14	-18	6	-72	-65	-95	-15	-28	-56	-97	36	-87	-31	-108	-23	-98	-68	-59	0	-97	-11	-72	-68	-145	-73	-62	6363	-8180	-16285	98	-6374	-5346	-11931	-1032	-6343	-7103	-10584	282	-8110	-5455	-12107	2611
0.522500	-22	42	87	-58	-108	-33	13	-14	-17	4	-72	-66	-96	-15	-29	-28	-100	36	-81	-31	-103	-7	-97	-68	-63	2	-101	-14	-73	-67	-148	-75	190	6612	-8387	-16161	-203	-6219	-5417	-11840	-592	-6206	-7086	-10452	315	-8032	-5562	-12009	2438
0.523333	-27	40	87	-60	-111	-34	10	-17	-12	4	-76	-67	-127	-18	-30	-61	-105	33	-87	-30	-108	-23	-100	-73	-66	0	-102	-14	-74	-69	-149	-78	200	6880	-8576	-16034	-185	-6061	-5478	-11762	-476	-6082	-7063	-10331	262	-7974	-5676	-11928	2087
0.524167	-27	38	86	-62	-113	-38	8	-22	-24	-1	-79	-67	-98	-19	-31	-61	-103	41	-90	-27	-82	-24	-100	-74	-63	-4	-104	-15	-75	-74	-148	-76	67	7169	-8734	-15909	-196	-5964	-5513	-11687	-1332	-5967	-7033	-10222	1200	-7932	-5781	-11858	1772
0.525000	-27	40	50	-61	-111	-35	9	-15	-21	1	-76	-66	-97	-19	-30	-64	-103	27	-88	-35	-109	-25	-101	-73	-68	-3	-100	-24	-73	-68	-150	-80	-31	7471	-8872	-15793	-338	-5856	-5534	-11622	795	-5857	-6997	-10131	73	-7901	-5905	-11810	2388
0.525833	-28	40	85	-63	-112	-39	10	-18	-11	2	-76	-73	-98	-19	-22	-61	-102	30	-90	-36	-109	-24	-104	-73	-64	-3	-105	-15	-73	-72	-149	-76	-9	7780	-8972	-15683	-105	-5770	-5540	-11571	994	-5762	-6960	-10053	-446	-7886	-6021	-11764	1639
0.526667	-25	35	85	-56	-112	-35	11	-19	-18	3	-70	-65	-101	-23	-31	-58	-100	32	-86	-36	-105	-21	-101	-81	-63	-1	-102	-17	-90	-73	-150	-76	68	8090	-9043	-15589	49	-5701	-5523	-11519	-208	-5676	-6920	-9984	605	-7888	-6135	-11728	-849
0.527500	-24	43	86	-61	-109	-34	12	-14	-18	5	-73	-62	-88	-16	-30	-53	-100	34	-87	-39	-108	-22	-99	-68	-61	-1	-99	-12	-69	-67	-146	-73	135	8395	-9074	-15515	28	-5654	-5491	-11471	1032	-5612	-6883	-9927	138	-7903	-6241	-11693	-1417
0.528333	-23	41	57	-61	-110	-32	0	-12	-17	6	-73	-64	-99	-18	-29	-56	-99	36	-84	-32	-105	-22	-99	-69	-61	-6	-101	-15	-75	-70	-147	-78	80	8688	-9081	-15462	-67	-5623	-5447	-11435	285	-5568	-6849	-9885	32	-7934	-6344	-11662	-2236
0.529167	-23	41	88	-60	-110	-33	16	-17	-17	5	-72	-62	-95	-21	-28	-58	-97	41	-86	-36	-104	-22	-99	-69	-61	1	-101	-12	-69	-70	-149	-74	28	8963	-9059	-15433	-52	-5614	-5387	-11402	494	-5544	-6816	-9840	181	-7976	-6436	-11622	-2361
0.530000	-24	42	90	-59	-105	-41	22	-16	-21	3	-75	-64	-93	-16	-28	-59	-99	35	-84	-31	-104	-21	-99	-73	-61	-1	-104	-19	-72	-70	-146	-76	33	9218	-9007	-15428	105	-5621	-5315	-11378	1329	-5547	-6790	-9808	-678	-8032	-6520	-11582	-1827
0.530833	-23	42	86	-59	-109	-31	13	-15	-17	6	-100	-72	-94	-15	-28	-59	-99	39	-86	-34	-103	-18	-99	-69	-64	0	-100	-15	-69	-69	-148	-76	224	9457	-8946	-15444	135	-5644	-5237	-11348	860	-5567	-6763	-9772	-791	-8095	-6598	-11529	-1573
0.531667	-22	42	86	-57	-109	-33	12	-17	-19	3	-75	-65	-95	-19	-32	-60	-103	34	-87	-30	-109	-24	-100	-74	-67	-12	-103	-14	-77	-70	-152	-77	305	9665	-8855	-15489	37	-5683	-5158	-11330	591	-5608	-6745	-9742	604	-8172	-6667	-11470	-4191
0.532500	-24	41	85	-62	-110	-38	11	-18	-19	-4	-74	-66	-98	-18	-33	-62	-104	33	-85	-33	-108	-22	-99	-69	-65	0	-101	-13	-75	-67	-150	-77	190	9857	-8762	-15551	252	-5730	-5067	-11327	419	-5665	-6729	-9679	674	-8251	-6728	-11404	-4256
0.533333	-26	38	88	-62	-112	-35	16	-14	-17	6	-74	-68	-97	-16	-32	-59	-99	36	-85	-36	-109	-23	-100	-69	-63	0	-100	-14	-68	-68	-146	-75	13	10023	-8661	-15627	269	-5791	-4984	-11305	-211	-5745	-6717	-9664	-164	-8337	-6780	-11325	-3004
0.534167	-26	42	86	-58	-108	-32	13	-13	-17	8	-73	-65	-95	-14	-32	-57	-98	34	-87	-30	-102	-21	-92	-64	-62	0	-99	-13	-76	-72	-147	-74	-168	10169	-8557	-15717	98	-5857	-4909	-11299	421	-5842	-6704	-9636	-476	-8429	-6827	-11244	-2338
0.535000	-24	79	90	-60	-110	-30	6	-11	-19	6	-70	-63	-94	-12	-29	-52	-101	37	-84	-33	-104	-22	-102	-70	-61	2	-81	-10	-72	-65	-146	-76	-91	10297	-8458	-15817	47	-5933	-4834	-11305	-24	-5951	-6698	-9577	-252	-8522	-6868	-11158	-1664
0.535833	-25	46	87	-56	-108	-30	12	-11	-16	10	-74	-61	-95	-11	-28	-55	-96	40	-82	-31	-102	-18	-98	-65	-59	1	-100	-11	-73	-67	-146	-72	-135	10411	-8368	-15912	122	-6010	-4773	-11317	40	-6073	-6695	-9525	-402	-8620	-6904	-11071	-1423
0.536667	-24	43	87	-58	-107	-31	16	-13	-14	8	-69	-62	-94	-13	-28	-57	-96	40	-83	-32	-103	-21	-97	-64	-63	11	-97	-9	-73	-66	-146	-73	-444	10505	-8288	-16008	187	-6091	-4727	-11343	-208	-6202	-6698	-9472	-456	-8717	-6938	-10987	-1161
0.537500	-23	43	86	-59	-110	-32	13	-16	-19	4	-72	-67	-94	-12	-31	-59	-99	36	-84	-28	-107	-22	-100	-72	-63	0	-103	-15	-74	-72	-148	-76	-395	10592	-8213	-16085	103	-6168	-4703	-11383	-1275	-6343	-6707	-9413	346	-8818	-6970	-10908	-906
0.538333	-18	42	85	-92	-113	-32	9	-11	-18	7	-72	-67	-94	-14	-31	-60	-102	37	-84	-38	-105	-22	-98	-69	-66	0	-99	-11	-72	-68	-151	-78	-453	10666	-8144	-16149	181	-6241	-4689	-11427	-260	-6478	-6708	-9348	-269	-8914	-6998	-10842	215
0.539167	-25	41	88	-59	-112	-33	10	-15	-22	5	-73	-67	-88	-15	-27	-57	-99	37	-84	-33	-100	-24	-101	-73	-64	0	-100	-13	-74	-67	-148	-79	-361	10735	-8086	-16194	328	-6308	-4701	-11489	901	-6614	-6721	-9285	-1643	-9005	-7018	-10780	920
0.540000	-26	89	88	-61	-108	-31	12	-17	-22	4	-73	-66	-97	-17	-32	-62	-104	36	-86	-35	-111	-24	-101	-72	-63	-4	-97	-14	-75	-72	-152	-83	-62	10794	-8028	-16213	296	-6369	-4728	-11557	-1153	-6747	-6736	-9222	-380	-9101	-7042	-10737	-903
0.540833	-27	42	85	-62	-112	-36	8	-19	-19	3	-61	-64	-96	-15	-33	-61	-100	36	-84	-33	-107	-22	-102	-68	-62	0	-98	-11	-72	-68	-150	-76	-214	10852	-7970	-16191	464	-6419	-4770	-11644	266	-6864	-6753	-9158	-583	-9182	-7052	-10703	-656
0.541667	-13	43	86	-57	-110	-31	12	-13	-19	8	-70	-62	-97	-17	-31	-57	-98	38	-80	-31	-105	-28	-100	-68	-62	1	-99	-13	-74	-72	-148	-76	-163	10898	-7915	-16142	1103	-6452	-4831	-11725	-443	-6976	-6778	-9100	-860	-9257	-7065	-10687	-451
0.542500	-22	44	89	-60	-110	-32	15	-11	-14	8	-79	-62	-96	-15	-29	-56	-105	36	-82	-31	-104	-22	-100	-69	-60	1	-98	-11	-72	-69	-148	-75	-90	10939	-7853	-16063	1714	-6478	-4905	-11823	-297	-7068	-6804	-9065	-838	-9324	-7074	-10688	-120
0.543333	-22	43	89	-61	-105	-28	12	-17	-17	3	-68	-64	-96	-17	-29	-59	-98	37	-85	-32	-105	-21	-101	-69	-62	-1	-100	-15	-70	-70	-150	-77	-88	10965	-7784	-15954	2306	-6490	-4991	-11936	202	-7149	-6845	-9001	-1256	-9378	-7079	-10703	400
0.544167	-23	40	85	-60	-108	-34	12	-14	-19	1	-72	-61	-95	-16	-29	-59	-101	34	-85	-43	-104	-21	-100	-70	-65	-3	-101	-14	-70	-70	-148	-79	32	10979	-7712	-15815	2583	-6490	-5089	-12064	252	-7209	-6888	-8975	-2056	-9419	-7085	-10724	1252
0.545000	-26	41	112	-52	-109	-34	11	-18	-24	2	-75	-62	-96	-17	-29	-58	-100	33	-85	-32	-105	-22	-111	-77	-65	-3	-100	-17	-74	-72	-150	-78	-95	10987	-7622	-15646	2308	-6476	-5194	-12173	-396	-7252	-6945	-8927	-886	-9451	-7087	-10743	-1151
0.545833	-28	39	85	-61	-111	-22	24	-18	-17	0	-73	-64	-103	-19	-32	-61	-102	32	-88	-35	-103	-26	-102	-72	-63	-1	-100	-13	-74	-75	-151	-80	-322	10978	-7522	-15458	1914	-6423	-5295	-12297	-41	-7273	-7008	-8903	-755	-9464	-7083	-10780	-2096
0.546667	-42	42	86	-59	-111	-36	8	-18	-21	4	-73	-65	-94	-18	-30	-57	-101	34	-85	-31	-108	-23	-105	-70	-63	0	-99	-12	-72	-70	-146	-78	-142	10952	-7407	-15255	1674	-6416	-5397	-12426	-615	-7273	-7083	-8892	-1517	-9454	-7078	-10807	-1203
0.547500	-25	42	88	-61	-109	-31	11	-15	-17	5	-72	-63	-97	-19	-30	-58	-98	36	-85	-32	-103	-21	-99	-68	-62	3	-100	-13	-72	-69	-150	-75	-3	10912	-7286	-15043	1531	-6371	-5493	-12549	161	-7252	-7167	-8897	-1777	-9429	-7078	-10837	-1259
0.548333	-24	42	87	-64	-108	-31	12	-16	-17	0	-75	-63	-97	-17	-30	-61	-99	30	-85	-34	-107	-25	-103	-72	-60	-9	-99	-13	-73	-74	-147	-78	5	10854	-7159	-14833	1083	-6329	-5584	-12673	-185	-7216	-7264	-8886	-1648	-9383	-7078	-10858	-980
0.549167	-23	36	86	-62	-112	-33	10	-18	-22	0	-75	-68	-96	-42	-31	-59	-103	33	-87	-33	-103	-22	-101	-70	-64	0	-99	-13	-73	-72	-147	-75	-34	10784	-7018	-14623	649	-6270	-5659	-12794	-108	-7160	-7364	-8894	-1675	-9317	-7076	-10861	-837
0.550000	-33	37	86	-61	-61	-31	11	-16	-21	1	-76	-65	-97	-17	-29	-62	-102	34	-90	-35	-107	-21	-100	-73	-62	0	-97	-15	-74	-72	-148	-75	-33	10692	-6876	-14425	438	-6213	-5728	-12907	168	-7083	-7467	-8901	-1561	-9228	-7084	-10857	-1082
0.550833	-25	42	88	-61	-107	-31	12	-14	-17	3	-75	-61	-90	-16	-27	-60	-101	37	-85	-31	-104	-18	-99	-72	-64	-3	-101	-13	-72	-72	-148	-74	-15	10593	-6712	-14236	291	-6157	-5779	-13018	-678	-6994	-7577	-8911	-667	-9119	-7091	-10835	-1397
0.551667	-25	43	85	-59	-107	-30	12	-14	-21	6	-74	-62	-96	-16	-29	-60	-101	33	-88	-31	-102	-11	-101	-70	-64	-1	-100	-12	-75	-74	-150	-76	-212	10478	-6587	-14073	118	-6099	-5817	-13105	-593	-6883	-7683	-8918	-396	-8984	-7110	-10789	-956
0.552500	-25	41	85	-60	-109	-33	13	-16	-17	8	-74	-66	-94	-16	-29	-56	-98	33	-90	-35	-105	-23	-101	-73	-64	-1	-101	-14	-72	-73	-149	-74	-99	10357	-6450	-13939	-129	-6043	-5835	-13181	1435	-6760	-7781	-8915	-2088	-8835	-7132	-10751	92
0.553333	-23	23	88	-60	-110	-32	22	-14	-17	4	-74	-65	-95	-17	-30	-61	-98	36	-86	-32	-103	-19	-98	-68	-61	-1	-98	-12	-72	-70	-146	-73	212	10233	-6313	-13829	-257	-5991	-5834	-13242	-1049	-6630	-7877	-8911	-565	-8665	-7161	-10690	-1526
0.554167	-22	41	88	-62	-111	-33	10	-13	-19	6	-75	-64	-98	-19	-48	-59	-99	36	-87	-32	-107	-22	-102	-68	-61	-1	-100	-11	-73	-70	-146	-73	98	10103	-6185	-13745	-183	-5952	-5821	-13287	126	-6488	-7954	-8865	-514	-8476	-7196	-10613	-1862
0.555000	-21	46	88	-53	-104	-29	16	-10	-18	6	-76	-62	-96	-15	-28	-60	-98	35	-87	-30	-105	-18	-95	-67	-62	2	-102	0	-70	-72	-146	-73	60	9980	-6070	-13697	-183	-5896	-5788	-13312	-651	-6330	-8022	-8860	-436	-8278	-7238	-10525	-1799
0.555833	-23	43	87	-61	-108	-34	10	-12	-7	5	-72	-61	-92	-14	-23	-60	-98	36	-84	-31	-105	-19	-98	-68	-59	2	-98	-11	-69	-68	-147	-72	-18	9857	-5964	-13677	-496	-5855	-5749	-13320	-684	-6168	-8070	-8814	-77	-8066	-7282	-10434	-1211
0.556667	-21	41	87	-62	-107	-33	13	-12	-17	1	-75	-68	-95	-16	-30	-63	-101	33	-87	-35	-105	-17	-99	-72	-65	-1	-104	-17	-75	-73	-149	-76	-26	9732	-5873	-13687	-644	-5814	-5697	-13311	-610	-6007	-8101	-8760	292	-7851	-7333	-10339	-116
0.557500	-25	37	84	-66	-114	-36	8	-15	-62	-1	-75	-68	-97	-18	-32	-63	-93	32	-88	-38	-108	-21	-101	-73	-65	-4	-104	-15	-75	-73	-148	-80	95	9627	-5793	-13729	-670	-5773	-5632	-13273	-126	-5831	-8101	-8682	-371	-7629	-7382	-10236	1829
0.558333	-24	38	80	-61	-110	-35	8	-14	-22	1	-78	-68	-97	-18	-30	-63	-99	34	-85	-32	-104	-22	-100	-69	-63	-5	-100	-9	-73	-64	-147	-75	236	9532	-5718	-13777	-679	-5730	-5562	-13223	-888	-5647	-8084	-8594	748	-7404	-7425	-10131	731
0.559167	-24	40	86	-60	-110	-33	12	-13	-21	0	-75	-65	-94	-10	-30	-63	-102	34	-84	-32	-107	-21	-100	-70	-64	-3	-100	-12	-73	-69	-151	-76	413	9451	-5658	-13853	-721	-5680	-5488	-13149	-325	-5464	-8037	-8496	1463	-7182	-7469	-10023	-539
0.560000	-27	43	86	-53	-113	-35	10	-16	-16	3	-74	-66	-96	-16	-29	-62	-100	34	-82	-32	-108	-21	-94	-70	-67	-1	-102	-12	-77	-69	-150	-77	470	9379	-5612	-13943	-810	-5629	-5417	-13060	-1018	-5277	-7971	-8384	1184	-6966	-7508	-9911	721
0.560833	-26	43	87	-61	-111	-33	6	-15	-35	8	-73	-64	-96	-17	-32	-58	-99	40	-82	-32	-104	-18	-101	-68	-63	2	-101	-9	-76	-69	-148	-76	440	9321	-5574	-14046	-663	-5573	-5336	-12947	-449	-5092	-7889	-8272	708	-6759	-7526	-9800	1279
0.561667	-24	42	88	-59	-108	-35	12	-12	-18	5	-72	-61	-94	-17	-27	-60	-101	38	-81	-30	-108	-22	-101	-69	-60	2	-98	-10	-73	-68	-146	-73	412	9277	-5546	-14156	-595	-5503	-5265	-12825	-514	-4904	-7786	-8156	611	-6563	-7536	-9693	1744
0.562500	-23	44	89	-58	-108	-33	15	-12	-17	4	-50	-63	-96	-15	-27	-59	-99	39	-80	-31	-107	-16	-99	-68	-62	0	-100	-13	-73	-67	-148	-73	256	9243	-5528	-14266	-823	-5418	-5196	-12694	-421	-4730	-7678	-8042	642	-6380	-7533	-9588	1793
0.563333	-27	58	87	-62	-107	-33	19	-14	-15	6	-73	-63	-94	-12	-26	-58	-97	39	-84	-33	-103	-19	-96	-67	-63	1	-101	-12	-73	-67	-145	-73	178	9221	-5519	-14374	-897	-5331	-5134	-12551	72	-4552	-7552	-7926	553	-6212	-7517	-9484	1484
0.564167	-24	42	86	-58	-109	-29	13	-15	-22	3	-75	-64	-95	-18	-1	-58	-103	38	-84	-30	-104	-21	-99	-69	-64	0	-100	-11	-73	-69	-139	-74	294	9199	-5501	-14473	-918	-5228	-5079	-12414	-365	-4383	-7421	-7823	882	-6059	-7479	-9384	1313
0.565000	-25	40	80	-60	-111	-32	12	-15	-21	2	-77	-65	-96	-15	-31	-64	-104	36	-86	-32	-99	-22	-93	-72	-67	-4	-102	-14	-72	-70	-150	-80	353	9186	-5492	-14558	-1043	-5114	-5037	-12234	-701	-4212	-7290	-7730	1279	-5926	-7427	-9293	1466
0.565833	-26	37	89	-63	-113	-36	7	-25	-25	11	-79	-67	-100	-17	-33	-61	-104	37	-85	-35	-108	-22	-104	-74	-67	-3	-100	-12	-76	-72	-155	-79	201	9180	-5483	-14630	-1077	-4973	-4995	-12066	1953	-4053	-7155	-7641	-986	-5808	-7353	-9198	2225
0.566667	-26	38	85	-61	-110	-36	12	-18	-21	3	-70	-65	-98	-17	-31	-61	-102	37	-85	-30	-104	-22	-98	-69	-64	3	-99	-11	-75	-72	-152	-76	178	9175	-5469	-14680	-1133	-4834	-4958	-11891	-51	-3892	-7028	-7570	-98	-5699	-7264	-9109	145
0.567500	-22	42	90	-57	-107	-33	17	-31	-16	6	-68	-62	-95	-13	-28	-63	-98	40	-79	-32	-104	-22	-99	-68	-62	1	-97	-10	-72	-70	-147	-74	10	9168	-5451	-14710	-1025	-4678	-4930	-11714	804	-3748	-6905	-7515	305	-5607	-7145	-9026	-1405
0.568333	-22	43	91	-57	-107	-33	17	-13	-18	7	-70	-62	-92	-16	-28	-57	-97	43	-80	-30	-100	-17	-95	-69	-62	10	-98	-11	-73	-67	-149	-77	-48	9155	-5435	-14721	-803	-4505	-4904	-11538	777	-3605	-6795	-7476	403	-5529	-7020	-8954	-1872
0.569167	-25	42	89	-62	-109	-26	13	-12	-36	6	-74	-57	-95	-13	-27	-53	-98	38	-83	-32	-108	-19	-97	-68	-63	0	-97	-10	-73	-66	-147	-74	46	9137	-5418	-14710	-873	-4328	-4883	-11356	690	-3471	-6694	-7449	895	-5457	-6874	-8885	-2313
0.570000	-24	35	89	-58	-111	-30	16	-12	-17	6	-74	-64	-95	-14	-25	-55	-98	42	-81	-31	-102	-16	-97	-67	-61	-1	-98	-8	-69	-65	-147	-74	162	9116	-5390	-14670	-940	-4142	-4864	-11174	747	-3348	-6609	-7442	1260	-5393	-6722	-8823	-2470
0.570833	-22	42	86	-57	-105	-31	16	-3	-15	13	-69	-59	-94	-14	-26	-57	-99	37	-83	-32	-104	-19	-99	-68	-62	2	-97	-11	-72	-67	-145	-75	188	9078	-5367	-14612	-860	-3955	-4849	-10996	1518	-3231	-6534	-7442	-115	-5336	-6566	-8772	-1429
0.571667	-16	43	88	-56	-108	-29	17	-15	-17	6	-74	-61	-95	-12	-25	-74	-97	43	-80	-32	-102	-19	-93	-68	-62	1	-100	-10	-67	-66	-146	-75	141	9032	-5338	-14533	-796	-3764	-4835	-10816	419	-3125	-6480	-7459	873	-5281	-6400	-8717	-2058
0.572500	-25	43	89	-59	-111	-30	9	-15	-18	5	-74	-62	-92	-15	-27	-58	-99	38	-83	-33	-105	-22	-97	-70	-64	1	-100	-11	-72	-66	-147	-77	53	8968	-5318	-14439	-654	-3572	-4816	-10635	786	-3026	-6421	-7485	2328	-5223	-6233	-8688	-3605
0.573333	-25	44	89	-57	-110	-31	10	-14	-18	6	-75	-62	-98	-16	-28	-58	-97	37	-85	-32	-111	-22	-101	-73	-66	-3	-101	-14	-95	-68	-147	-76	84	8894	-5291	-14331	-663	-3398	-4801	-10464	-32	-2938	-6382	-7523	2042	-5160	-6067	-8656	-2182
0.574167	-26	39	84	-62	-110	-34	11	-17	-18	4	-77	-59	-99	-16	-26	-52	-101	36	-82	-28	-105	-21	-98	-66	-64	2	-97	-11	-72	-69	-147	-72	17	8811	-5264	-14220	-764	-3219	-4778	-10287	-38	-2850	-6349	-7563	1034	-5091	-5905	-8626	-1173
0.575000	-27	44	87	-60	-107	-31	13	-13	-15	5	-73	-62	-95	-13	-26	-56	-99	35	-80	-30	-102	-22	-99	-70	-45	1	-98	-11	-69	-66	-146	-74	-45	8713	-5246	-14079	-716	-3057	-4760	-10109	94	-2779	-6322	-7605	1103	-5017	-5747	-8604	-371
0.575833	-23	45	89	-62	-107	-29	11	-16	-13	8	-69	-63	-94	-15	-27	-56	-94	37	-81	-30	-102	-19	-97	-66	-61	0	-98	-11	-66	-66	-148	-73	-55	8601	-5232	-13945	-739	-2907	-4731	-9940	-253	-2717	-6303	-7658	1754	-4937	-5599	-8577	352
0.576667	-22	42	89	-58	-109	-31	12	-13	-18	9	-69	-63	-94	-17	-29	-55	-98	38	-83	-32	-104	-23	-97	-72	-63	2	-97	-13	-74	-69	-147	-74	29	8477	-5227	-13814	-798	-2774	-4702	-9779	-125	-2665	-6291	-7711	1680	-4855	-5465	-8561	729
0.577500	-16	42	87	-59	-111	-29	12	-14	-22	4	-76	-61	-97	-17	-29	-59	-102	36	-85	-32	-108	-23	-99	-70	-63	0	-102	-17	-74	-68	-150	-75	161	8349	-5224	-13675	-712	-2657	-4676	-9570	-708	-2623	-6282	-7762	1604	-4764	-5338	-8542	1164
0.578333	-23	40	85	-61	-112	-33	11	-14	-17	6	-75	-65	-99	-16	-30	-61	-102	32	-86	-33	-105	-22	-107	-65	-63	-1	-100	-22	-73	-70	-149	-76	78	8209	-5223	-13556	-639	-2555	-4646	-9474	-1563	-2584	-6271	-7808	2289	-4669	-5226	-8534	1767
0.579167	-22	41	87	-59	-110	-31	10	-21	-18	-10	-75	-64	-96	-16	-29	-60	-98	34	-84	-34	-105	-22	-98	-73	-66	-3	-101	-13	-72	-69	-148	-78	-88	8073	-5217	-13433	-489	-2474	-4613	-9340	969	-2561	-6260	-7860	520	-4576	-5125	-8529	3313
0.580000	-26	44	92	-61	-109	-34	12	-13	-17	2	-74	-64	-95	-17	-28	-63	-102	35	-85	-36	-101	-22	-109	-69	-61	0	-96	-13	-72	-64	-151	-79	136	7931	-5210	-13322	-371	-2413	-4583	-9211	-213	-2536	-6247	-7907	879	-4484	-5036	-8520	2595
0.580833	-23	44	87	-61	-112	-33	10	-16	-15	13	-73	-63	-94	-17	-29	-61	-100	35	-84	-32	-104	-22	-101	-70	-64	-3	-98	-12	-70	-68	-148	-75	254	7796	-5199	-13205	-304	-2376	-4551	-9098	-471	-2524	-6232	-7951	1544	-4393	-4959	-8522	1213
0.581667	-26	41	87	-62	-109	-32	12	-16	-21	4	-75	-63	-98	-17	-30	-63	-100	36	-99	-36	-108	-23	-93	-73	-65	-1	-100	-15	-73	-72	-150	-78	350	7657	-5185	-13133	-325	-2358	-4523	-8996	204	-2525	-6221	-7999	1018	-4316	-4895	-8532	1266
0.582500	-24	39	84	-62	-108	-39	9	1	-13	1	-57	-64	-98	-16	-32	-61	-96	32	-86	-32	-109	-25	-100	-69	-62	0	-101	-13	-69	-72	-152	-76	89	7535	-5162	-13057	-473	-2355	-4501	-8908	-184	-2523	-6198	-8034	607	-4243	-4835	-8539	987
0.583333	-24	38	88	-62	-133	-34	11	-16	-18	0	-76	-67	-95	-19	-32	-63	-101	30	-84	-36	-108	-27	-101	-73	-63	-4	-102	-17	-74	-73	-150	-76	-193	7413	-5128	-12996	-564	-2373	-4466	-8839	-167	-2537	-6174	-8071	868	-4187	-4785	-8552	986
0.584167	-27	36	87	-65	-108	-35	10	-14	-21	4	-67	-64	-98	-17	-29	-63	-96	33	-85	-35	-109	-24	-102	-73	-61	-3	-101	-15	-76	-73	-151	-78	-76	7309	-5070	-12948	-297	-2415	-4435	-8784	713	-2549	-6144	-8104	-91	-4141	-4742	-8573	2011
0.585000	-25	40	87	-62	-110	-38	11	-16	-22	0	-78	-65	-100	-18	-30	-63	-100	32	-87	-45	-112	-25	-103	-66	-67	-5	-104	-17	-73	-70	-149	-77	-47	7217	-5024	-12912	-104	-2455	-4401	-8746	-15	-2576	-6104	-8127	-108	-4112	-4703	-8579	1761
0.585833	-28	41	85	-66	-112	-35	11	-10	-23	1	-78	-67	-100	-18	-31	-64	-105	28	-90	-38	-109	-26	-104	-74	-65	-4	-105	-27	-75	-68	-152	-79	-32	7129	-4956	-12887	-112	-2513	-4362	-8722	367	-2608	-6051	-8143	771	-4101	-4666	-8623	-1056
0.586667	-25	37	85	-63	-111	-36	10	-19	-22	1	-76	-68	-98	-16	-28	-62	-100	30	-84	-34	-104	-23	-99	-72	-66	-5	-102	-13	-73	-69	-149	-76	-18	7064	-4868	-12871	-121	-2581	-4313	-8711	-136	-2642	-5983	-8150	347	-4095	-4628	-8655	-851
0.587500	-23	39	88	-61	-111	-29	13	-15	-18	2	-72	-65	-96	-14	-27	-60	-99	34	-84	-31	-107	-19	-97	-67	-62	-3	-101	-13	-72	-69	-147	-88	-85	7006	-4775	-12871	-215	-2661	-4259	-8715	-374	-2682	-5903	-8148	-647	-4125	-4594	-8689	-401
0.588333	-21	40	89	-57	-107	-34	13	-13	-19	5	-72	-63	-96	-12	-27	-60	-100	37	-82	-31	-107	-27	-98	-69	-64	6	-99	-13	-73	-69	-148	-74	2	6962	-4678	-12884	-225	-2751	-4192	-8734	159	-2733	-5815	-8140	-762	-4174	-4560	-8717	-174
0.589167	-25	41	89	-58	-105	-34	16	-14	-22	4	-87	-65	-95	-16	-29	-62	-99	36	-82	-32	-105	-22	-98	-72	-61	0	-98	-14	-74	-70	-148	-76	34	6926	-4573	-12900	-165	-2847	-4113	-8763	-161	-2786	-5709	-8118	-774	-4207	-4523	-8753	583
0.590000	-21	40	85	-62	-108	-35	12	-15	-19	3	-73	-68	-99	-14	-30	-60	-100	33	-84	-36	-107	-24	-101	-70	-68	-3	-100	-13	-76	-73	-149	-77	122	6892	-4469	-12931	-186	-2952	-4022	-8801	147	-2851	-5585	-8089	-916	-4268	-4480	-8786	1173
0.590833	-25	39	86	-63	-105	-51	8	-15	-18	9	-75	-69	-96	-17	-29	-61	-101	34	-84	-33	-104	-22	-100	-69	-64	0	-101	-12	-82	-70	-146	-74	560	6853	-4366	-12960	-137	-3056	-3911	-8848	-217	-2914	-5446	-8045	-692	-4325	-4431	-8806	1646
0.591667	-24	38	86	-60	-108	-35	12	-15	-17	7	-73	-66	-94	-17	-27	-59	-102	27	-83	-31	-107	-24	-99	-68	-62	-1	-96	-12	-77	-73	-147	-74	464	6837	-4272	-12994	77	-3167	-3793	-8895	-1384	-3010	-5293	-7991	233	-4394	-4380	-8822	1777
0.592500	-23	42	88	-60	-112	-35	15	-14	-17	3	-73	-63	-97	-12	-28	-60	-102	36	-81	-32	-107	-22	-99	-68	-64	-5	-99	-12	-75	-69	-144	-72	66	6806	-4180	-13026	52	-3281	-3636	-8964	468	-3048	-5123	-7928	-1027	-4459	-4321	-8831	2967
0.593333	-25	43	87	-58	-109	-33	15	-15	-18	4	-72	-64	-98	-15	-27	-58	-100	32	-78	-31	-105	-19	-98	-69	-62	-1	-96	-10	-70	-68	-143	-74	162	6777	-4108	-13053	191	-3400	-3509	-9031	339	-3113	-4935	-7861	-1537	-4526	-4255	-8833	2950
0.594167	-21	42	88	-57	-110	-33	16	-13	-16	6	-69	-65	-96	-13	-27	-60	-98	40	-83	-30	-104	-19	-97	-69	-61	0	-96	-9	-70	-67	-145	-70	230	6735	-4044	-13078	204	-3496	-3349	-9107	-1003	-3180	-4740	-7791	-172	-4583	-4181	-8824	980
0.595000	-22	43	91	-55	-110	-31	15	-10	-16	6	-67	-63	-97	-12	-24	-55	-103	37	-81	-30	-102	-19	-96	-67	-63	1	-94	-10	-74	-69	-145	-74	7	6683	-3999	-13103	-12	-3650	-3175	-9182	-36	-3233	-4535	-7711	-565	-4635	-4099	-8797	1129
0.595833	-24	45	96	-58	-113	-32	17	-9	-15	10	-68	-60	-94	-13	-24	-55	-99	39	-82	-29	-108	-18	-99	-67	-60	2	-83	-7	-69	-45	-146	-68	-43	6622	-3974	-13115	-218	-3780	-3001	-9264	-793	-3298	-4321	-7641	-776	-4673	-4006	-8780	1159
0.596667	-24	45	89	-53	-109	-29	18	-10	-17	9	-73	-62	-94	-9	-25	-55	-96	43	-79	-29	-103	-18	-97	-72	-64	2	-98	-11	-70	-68	-146	-69	18	6546	-3979	-13122	-1628	-3915	-2813	-9351	-821	-3352	-4107	-7576	-237	-4701	-3902	-8746	1622
0.597500	-27	42	87	-56	-109	-34	16	-14	-18	5	-68	-63	-96	-12	-26	-57	-104	33	-85	-31	-104	-19	-99	-68	-68	-1	-99	-10	-74	-69	-147	-76	-111	6453	-4000	-13121	-3461	-4055	-2624	-9442	-315	-3402	-3887	-7517	-871	-4724	-3788	-8708	2800
0.598333	-25	40	88	-57	-111	-32	12	-12	-25	3	-74	-65	-98	-14	-28	-59	-107	32	-87	-33	-109	-24	-99	-91	-68	-5	-100	-14	-76	-70	-148	-75	-246	6356	-4040	-13111	-3234	-4194	-2428	-9540	-646	-3443	-3674	-7468	-1462	-4731	-3663	-8670	3352
0.599167	-31	39	87	-59	-115	-34	6	-31	-24	3	-73	-65	-102	-15	-30	-61	-103	34	-86	-33	-105	-24	-102	-69	-63	0	-97	-13	-73	-72	-149	-72	-246	6245	-4114	-13090	-2530	-4331	-2238	-9635	-832	-3477	-3451	-7427	-25	-4726	-3518	-8625	372
0.600000	-27	39	88	-59	-111	-35	9	-15	-17	5	-70	-62	-99	-16	-29	-59	-100	38	-83	-31	-111	-21	-101	-70	-60	-1	-97	-12	-75	-70	-148	-70	-128	6130	-4184	-13069	-2114	-4473	-2048	-9738	-917	-3510	-3244	-7437	669	-4712	-3362	-8583	129
0.600833	-24	40	86	-56	-109	-44	13	-13	-15	3	-69	-63	-99	-14	-28	-59	-103	35	-82	-28	-107	-21	-98	-69	-64	3	-97	-28	-65	-70	-149	-72	-68	6003	-4285	-13043	-1610	-4611	-1862	-9846	-1217	-3537	-3035	-7401	-46	-4697	-3197	-8551	1158
0.601667	-24	40	91	-59	-112	-32	11	-12	-14	5	-70	-64	-95	-16	-26	-57	-100	37	-90	-35	-107	-21	-98	-68	-62	2	-97	-13	-73	-68	-148	-74	-87	5869	-4403	-13019	-1262	-4753	-1682	-9957	-488	-3566	-2839	-7411	-384	-4676	-3020	-8527	1379
0.602500	-24	40	88	-56	-105	-32	13	-12	-18	7	-72	-64	-98	-16	-28	-58	-98	37	-84	-30	-104	-22	-98	-70	-60	0	-98	-14	-73	-72	-170	-70	-151	5731	-4527	-12992	-1062	-4883	-1506	-10071	-852	-3596	-2650	-7452	-60	-4657	-2823	-8512	1714
0.603333	-24	39	86	-57	-107	-32	13	-11	-18	4	-72	-61	-96	-14	-27	-57	-99	34	-82	-31	-100	-19	-98	-69	-62	0	-95	-11	-70	-68	-145	-72	-259	5599	-4676	-12976	-750	-5010	-1339	-10192	-492	-3624	-2473	-7503	-51	-4639	-2623	-8514	1286
0.604167	-24	37	87	-58	-107	-34	13	-14	-18	4	-75	-66	-93	-14	-26	-62	-99	33	-82	-32	-102	-24	-99	-73	-62	0	-102	-15	-72	-69	-147	-76	-74	5465	-4826	-12961	-412	-5128	-1180	-10318	-521	-3661	-2306	-7576	51	-4631	-2418	-8532	497
0.605000	-26	36	84	-60	-107	-32	11	-16	-18	4	-75	-67	-96	-15	-30	-66	-111	32	-85	-34	-108	-26	-101	-70	-66	-1	-101	-14	-73	-74	-149	-76	53	5326	-4981	-12964	-177	-5244	-1029	-10432	-1521	-3696	-2150	-7665	761	-4631	-2197	-8564	-293
0.605833	-27	38	86	-60	-112	-36	5	-17	-22	1	-75	-67	-96	-21	-34	-62	-102	30	-88	-35	-105	-27	-104	-76	-66	0	-102	-16	-76	-72	-148	-77	-239	5199	-5134	-12979	113	-5346	-889	-10566	-334	-3744	-2009	-7773	-149	-4644	-1977	-8613	60
0.606667	-21	36	82	-63	-112	-35	7	-16	-22	1	-77	-72	-97	-21	-32	-50	-101	30	-87	-32	-109	-28	-101	-75	-64	-4	-103	-16	-78	-75	-153	-79	-194	5079	-5289	-13008	536	-5440	-755	-10692	1038	-3795	-1874	-7896	-1717	-4665	-1751	-8684	268
0.607500	-24	38	75	-63	-111	-36	6	-18	-34	1	-79	-68	-94	-19	-30	-60	-98	32	-84	-38	-104	-25	-101	-73	-64	0	-97	-15	-70	-69	-144	-75	72	4971	-5432	-13049	632	-5511	-626	-10808	-1026	-3850	-1746	-8021	-4	-4697	-1520	-8763	-2255
0.608333	-22	41	84	-60	-108	-35	9	-15	-15	3	-75	-66	-98	-19	-31	-58	-99	32	-84	-33	-119	-25	-101	-69	-58	-1	-101	-13	-75	-73	-148	-75	-95	4862	-5565	-13114	734	-5586	-505	-10930	526	-3918	-1653	-8164	-153	-4748	-1297	-8866	-2821
0.609167	-22	38	81	-60	-110	-33	10	6	-19	3	-65	-68	-95	-16	-30	-60	-100	33	-86	-35	-105	-25	-99	-70	-62	1	-102	-15	-69	-64	-148	-76	-163	4765	-5692	-13198	880	-5642	-388	-11045	-224	-3991	-1521	-8311	-449	-4806	-1069	-8977	-3472
0.610000	-23	42	86	-60	-109	-33	10	-16	-18	3	-75	-68	-93	-16	-28	-55	-97	34	-84	-31	-100	-36	-100	-72	-59	0	-102	-15	-68	-68	-148	-76	-176	4673	-5801	-13289	770	-5685	-276	-11160	-28	-4072	-1427	-8462	-353	-4875	-847	-9102	-3511
0.610833	-24	16	80	-62	-100	-19	10	-17	-19	4	-76	-67	-94	-16	-28	-60	-98	33	-88	-35	-104	-22	-100	-69	-62	1	-107	-16	-69	-50	-150	-74	-177	4589	-5903	-13406	1041	-5722	-169	-11266	402	-4157	-1319	-8612	-663	-4956	-633	-9223	-2748
0.611667	-22	41	84	-61	-108	-34	13	-16	-18	3	-75	-66	-94	-13	-19	-59	-99	37	-97	-34	-105	-23	-101	-69	-62	1	-101	-14	-72	-72	-149	-74	-218	4513	-5978	-13533	1212	-5746	-64	-11364	346	-4246	-1223	-8770	-1459	-5039	-425	-9347	-1211
0.612500	-18	41	86	-66	-109	-59	15	-11	-17	4	-74	-66	-97	-14	-30	-60	-101	35	-84	-35	-104	-23	-101	-69	-61	0	-100	-15	-68	-72	-149	-75	-160	4435	-6043	-13676	1169	-5757	40	-11455	-402	-4337	-1128	-8912	-28	-5122	-227	-9475	-3237
0.613333	-21	45	89	-61	-108	-32	12	-16	-16	5	-73	-69	-94	-14	-27	-58	-98	36	-83	-25	-103	-23	-101	-100	-59	2	-100	-12	-69	-68	-147	-73	-177	4366	-6089	-13828	1263	-5762	147	-11539	-287	-4430	-1031	-9057	645	-5206	-32	-9598	-3908
0.614167	-24	42	86	-60	-108	-31	13	-14	-16	8	-72	-68	-65	-15	-27	-59	-98	37	-84	-31	-102	-18	-99	-69	-58	3	-99	-11	-72	-70	-149	-72	-109	4299	-6110	-13991	1214	-5756	259	-11615	-1166	-4518	-929	-9197	-156	-5285	149	-9711	-2272
0.615000	-21	44	85	-58	-109	-33	12	-15	-21	4	-74	-66	-96	-13	-3	-58	-99	35	-97	-11	-107	-24	-101	-68	-64	-3	-102	-11	-73	-72	-149	-73	-169	4232	-6128	-14163	1198	-5752	375	-11699	-688	-4604	-836	-9333	-600	-5356	323	-9813	-1486
0.615833	-25	38	113	-59	-107	-35	12	-15	-22	3	-72	-66	-96	-14	-29	-58	-100	36	-84	-30	-102	-19	-98	-64	-60	4	-98	-10	-73	-66	-148	-72	-195	4173	-6120	-14336	1213	-5733	494	-11741	-1149	-4679	-731	-9461	-76	-5413	491	-9903	-439
0.616667	-26	39	87	-59	-109	-31	13	-15	-19	4	-69	-65	-90	-53	-30	-58	-99	36	-85	-29	-104	-22	-99	-73	-61	3	-99	-11	-75	-70	-149	-74	-160	4111	-6102	-14521	1282	-5717	615	-11788	-1403	-4750	-623	-9584	273	-5482	643	-9980	155
0.617500	-25	40	85	-45	-111	-31	12	-16	7	3	-75	-65	-96	-14	-30	-60	-101	33	-85	-31	-107	-23	-102	-72	-63	-3	-100	-12	-58	-73	-151	-73	-84	4049	-6063	-14703	1403	-5710	749	-11830	-1390	-4813	-513	-9695	316	-5499	790	-10046	336
0.618333	-26	40	85	-59	-110	-32	9	-16	-19	4	-75	-64	-95	-16	-32	-60	-102	27	-87	-31	-99	-24	-101	-69	-66	0	-102	-13	-74	-73	-150	-76	-119	3988	-6017	-14882	1161	-5694	889	-11860	-2116	-4859	-392	-9796	697	-5517	931	-10100	273
0.619167	-27	41	86	-61	-110	-36	12	-16	-16	4	-75	-63	-97	-17	-32	-59	-102	35	-86	-31	-110	-24	-103	-69	-64	0	-100	-15	-75	-68	-142	-75	-259	3931	-5950	-15063	1070	-5691	1029	-11886	-1770	-4897	-265	-9891	738	-5523	1061	-10142	925
0.620000	-25	42	85	-58	-110	-34	10	-15	-17	3	-75	-66	-97	-17	-31	-64	-98	35	-86	-29	-102	-24	-97	-68	-60	1	-99	-11	-74	-69	-148	-73	-50	3873	-5882	-15240	1123	-5687	1190	-11900	320	-4916	-130	-9974	-940	-5523	1183	-10176	2041
0.620833	-24	22	84	-60	-109	-27	10	-15	-16	2	-72	-62	-93	-14	-28	-57	-98	33	-84	-29	-107	-22	-98	-69	-35	0	-99	-12	-72	-73	-148	-73	4	3824	-5800	-15419	1087	-5701	1347	-11912	-1832	-4932	7	-10050	580	-5509	1298	-10209	-40
0.621667	-21	41	85	-57	-107	-32	13	-11	-17	3	-74	-63	-98	-14	-33	-56	-99	36	-83	-27	-108	-19	-97	-68	-65	2	-99	-13	-75	-69	-147	-72	-148	3767	-5706	-15593	1085	-5725	1516	-11920	-184	-4931	149	-10115	267	-5488	1406	-10241	-547
0.622500	-26	40	89	-60	-97	-31	16	-14	-22	5	-72	-62	-95	-14	-30	-58	-102	36	-84	-31	-105	-23	-98	-69	-66	0	-100	-13	-72	-69	-146	-75	-29	3716	-5612	-15764	1074	-5762	1679	-11918	-619	-4925	296	-10169	-136	-5469	1506	-10269	-534
0.623333	-27	40	86	-59	-112	-34	10	-15	-24	1	-74	-64	-101	-16	-32	-60	-104	32	-82	-32	-108	-25	-101	-76	-68	0	-105	-16	-74	-73	-150	-78	-43	3670	-5507	-15931	1154	-5819	1846	-11920	-179	-4912	443	-10215	-247	-5452	1594	-10308	-344
0.624167	-31	36	79	-62	-113	-36	8	-15	-17	-1	-75	-67	-94	-18	-33	-60	-105	30	-86	-33	-108	-24	-100	-72	-67	-3	-102	-14	-75	-69	-151	-78	-62	3625	-5397	-16094	1146	-5881	2022	-11913	-32	-4889	597	-10250	-297	-5430	1683	-10348	49
0.625000	-27	39	84	-62	-110	-35	9	-17	-22	5	-73	-41	-97	-17	-32	-60	-91	34	-83	-33	-105	-26	-103	-75	-65	-4	-102	-15	-75	-69	-151	-76	-98	3591	-5284	-16251	1063	-5961	2195	-11907	641	-4866	746	-10283	-1694	-5417	1768	-10393	1265
0.625833	-25	39	75	-62	-112	-35	10	-15	-22	3	-78	-66	-98	-18	-34	-58	-102	36	-88	-34	-109	-24	-102	-73	-68	-5	-118	-15	-73	-70	-151	-79	-195	3565	-5169	-16402	870	-6055	2372	-11894	93	-4838	894	-10297	-802	-5410	1844	-10448	-863
0.626667	-26	37	84	-61	-114	-39	8	-14	-19	3	-75	-65	-97	-29	-34	-60	-103	36	-85	-35	-102	-26	-101	-72	-65	0	-99	-15	-70	-68	-148	-74	-406	3550	-5057	-16542	724	-6156	2547	-11880	777	-4813	1039	-10308	-38	-5412	1927	-10505	-2749
0.627500	-22	40	87	-58	-108	-33	11	-10	-18	4	-72	-65	-97	-15	-30	-56	-99	37	-81	-32	-103	-24	-95	-67	-64	2	-97	-14	-73	-68	-146	-76	-666	3513	-4944	-16669	435	-6261	2722	-11862	30	-4796	1179	-10322	-751	-5429	2001	-10569	-1843
0.628333	-25	41	87	-60	-109	-32	12	-13	-19	5	-70	-65	-95	-13	-21	-57	-100	45	-81	-33	-105	-21	-95	-68	-61	1	-98	-11	-69	-66	-148	-77	-1113	3530	-4830	-16800	310	-6378	2889	-11845	441	-4786	1311	-10325	-1444	-5460	2072	-10632	-1586
0.629167	-24	40	89	-57	-103	-33	12	-17	-15	8	-77	-65	-96	-15	-29	-53	-100	37	-82	-32	-105	-24	-98	-69	-64	0	-99	-33	-73	-68	-148	-75	-1299	3538	-4723	-16910	297	-6499	3056	-11821	414	-4786	1432	-10332	-1216	-5505	2148	-10705	-971
0.630000	-28	42	86	-57	-109	-30	10	-11	-16	8	-72	-62	-96	-12	-28	-49	-101	38	-85	-30	-108	-22	-99	-67	-60	3	-96	-10	-72	-68	-148	-75	-1281	3531	-4614	-17009	319	-6624	3211	-11795	388	-4799	1546	-10333	-975	-5560	2226	-10775	-758
0.630833	0	45	89	-58	-108	-24	15	-13	-19	7	-72	-63	-95	-15	-28	-56	-99	37	-80	-29	-104	-23	-97	-94	-63	9	-96	-9	-74	-63	-147	-74	-1231	3542	-4509	-17099	362	-6742	3370	-11768	495	-4823	1653	-10343	-951	-5628	2307	-10839	-1173
0.631667	-23	43	89	-58	-110	-33	10	-13	-16	-18	-73	-66	-94	-16	-31	-60	-100	35	-83	-35	-105	-22	-98	-70	-66	0	-99	-13	-74	-68	-150	-78	-1178	3546	-4410	-17179	251	-6865	3513	-11739	-218	-4861	1747	-10350	-506	-5710	2392	-10902	-1517
0.632500	-25	62	86	-62	-114	-31	6	-15	-18	5	-75	-68	-100	-18	-31	-60	-99	35	-86	-33	-107	-24	-98	-69	-62	2	-100	-11	-74	-69	-146	-84	-1101	3554	-4311	-17239	241	-6984	3649	-11709	-628	-4923	1835	-10361	5	-5802	2488	-10953	-1183
0.633333	-22	43	87	-57	-110	-31	13	-14	-23	5	-73	-63	-97	-17	-29	-61	-99	46	-83	-32	-103	-19	-101	-70	-62	0	-97	-11	-73	-68	-148	-75	-948	3564	-4211	-17288	254	-7092	3773	-11669	1722	-4989	1915	-10375	-2070	-5906	2585	-10994	456
0.634167	-28	44	89	-56	-107	-31	12	-12	-16	20	-72	-61	-93	-13	-28	-59	-98	36	-82	-32	-102	-19	-99	-67	-59	6	-98	-10	-68	-64	-148	-73	-661	3552	-4109	-17326	260	-7201	3892	-11626	-412	-5073	1990	-10393	-963	-6010	2696	-11025	-786
0.635000	-22	46	90	-56	-108	-30	15	-15	-19	5	-70	-65	-104	-14	-28	-58	-98	35	-87	-33	-100	-18	-97	-68	-63	0	-99	-13	-70	-67	-146	-73	-688	3556	-4006	-17355	268	-7307	3990	-11582	218	-5172	2056	-10417	-266	-6130	2807	-11048	-1633
0.635833	-19	35	89	-57	-108	-30	13	-11	-15	8	-69	-61	-93	-13	-27	-57	-100	35	-84	-31	-103	-18	-94	-69	-60	1	-98	-10	-66	-65	-146	-72	-543	3540	-3899	-17378	348	-7411	4082	-11533	82	-5283	2120	-10445	-206	-6252	2930	-11061	-1379
0.636667	-24	45	90	-57	-107	-29	11	-14	-18	5	-100	-61	-94	-13	-25	-59	-97	36	-83	-29	-101	-16	-96	-69	-60	0	-96	-8	-65	-67	-146	-72	-186	3517	-3782	-17392	283	-7509	4152	-11484	-189	-5408	2173	-10479	-493	-6381	3054	-11067	-1143
0.637500	-23	45	49	-60	-105	-31	11	-15	-18	5	-75	-62	-94	-15	-31	-61	-101	33	-87	-33	-105	-21	-101	-69	-62	-1	-103	-11	-70	-90	-152	-77	-43	3462	-3668	-17405	216	-7611	4202	-11433	-345	-5544	2222	-10517	-495	-6517	3176	-11065	-379
0.638333	-24	43	87	-60	-109	-35	13	-17	-19	3	-66	-64	-96	-15	-29	-60	-102	37	-84	-31	-105	-27	-101	-69	-62	2	-99	-9	-74	-68	-148	-70	-84	3429	-3531	-17410	230	-7704	4232	-11378	476	-5682	2284	-10563	-1785	-6652	3305	-11047	1439
0.639167	-22	42	93	-59	-107	-35	12	-22	-17	2	-73	-63	-98	-17	-31	-60	-102	35	-86	-34	-110	-22	-100	-67	-63	-1	-96	-13	-74	-74	-149	-77	112	3366	-3392	-17419	53	-7808	4250	-11320	-593	-5835	2311	-10607	-526	-6796	3425	-11032	710
0.640000	-24	43	87	-62	-111	-36	10	-15	-24	3	-76	-68	-80	-17	-31	-67	-102	50	-87	-36	-108	-25	-102	-72	-64	-5	-104	-13	-74	-70	-148	-77	165	3291	-3246	-17425	-63	-7911	4243	-11262	-94	-5992	2346	-10649	1091	-6941	3542	-11016	-1509
0.640833	-26	42	86	-64	-113	-38	9	-17	-24	0	-77	-67	-98	-18	-29	-62	-100	32	-88	-35	-105	-22	-100	-69	-63	-3	-102	-13	-75	-70	-147	-76	121	3211	-3079	-17430	-34	-8015	4219	-11201	-507	-6147	2377	-10708	524	-7090	3642	-10995	-615
0.641667	-24	41	84	-61	-111	-34	13	-16	-13	3	-74	-63	-96	-17	-33	-61	-101	32	-87	-33	-107	-21	-98	-69	-65	0	-99	-12	-73	-70	-148	-76	222	3120	-2905	-17418	-164	-8122	4167	-11147	-109	-6304	2401	-10760	-441	-7242	3745	-10983	-145
0.642500	-25	42	92	-60	-111	-35	15	-15	-21	3	-75	-62	-97	-16	-30	-60	-101	36	-86	-33	-107	-22	-97	-68	-63	-5	-101	-17	-70	-68	-149	-76	400	3022	-2717	-17455	-214	-8236	4095	-11092	227	-6469	2407	-10815	-291	-7405	3823	-10971	438
0.643333	-24	40	85	-57	-109	-33	12	-15	-17	4	-75	-63	-95	-12	-36	-64	-100	36	-86	-34	-104	-23	-99	-75	-62	2	-102	-14	-74	-69	-150	-78	415	2915	-2526	-17476	-57	-8360	4001	-11042	118	-6629	2407	-10876	2	-7576	3881	-10976	1319
0.644167	-23	40	88	-59	-109	-35	7	-15	-18	2	-73	-62	-91	-17	-29	-59	-99	36	-86	-34	-105	-24	-102	-75	-65	0	-99	-12	-75	-67	-136	-76	412	2806	-2324	-17499	-115	-8488	3891	-10998	330	-6795	2392	-10929	27	-7750	3915	-10983	1471
0.645000	-24	43	86	-60	-108	-36	10	-15	-18	2	-77	-62	-96	-21	-10	-63	-102	32	-87	-35	-108	-26	-102	-73	-67	0	-102	-15	-75	-68	-151	-79	491	2686	-2128	-17530	-284	-8619	3761	-10955	-50	-6963	2362	-10990	348	-7935	3922	-11005	1417
0.645833	-25	41	85	-60	-114	-38	9	-15	-19	3	-74	-64	-97	-17	-30	-60	-104	39	-86	-38	-112	-26	-103	-73	-65	0	-102	-18	-74	-70	-150	-77	492	2558	-1930	-17565	-271	-8762	3617	-10918	-734	-7134	2309	-11045	1035	-8128	3908	-11037	1445
0.646667	-24	43	91	-59	-108	-39	12	-14	-17	2	-75	-68	-95	-17	-32	-60	-99	34	-84	-32	-103	-22	-100	-73	-62	2	-100	-16	-72	-68	-148	-73	605	2423	-1730	-17597	-228	-8901	3465	-10881	1803	-7303	2242	-11099	-965	-8333	3862	-11087	2380
0.647500	-23	42	86	-60	-108	-32	13	-13	-21	5	-72	-63	-94	-14	-28	-57	-102	35	-83	-32	-107	-14	-99	-72	-62	2	-105	-12	-70	-65	-148	-74	795	2282	-1542	-17637	-143	-9049	3297	-10856	735	-7477	2156	-11149	-643	-8550	3792	-11147	1094
0.648333	-24	44	86	-59	-109	-32	15	-14	-17	5	-78	-78	-95	-15	-31	-62	-102	34	-84	-34	-109	-22	-101	-72	-64	-1	-102	-16	-73	-67	-151	-77	576	2133	-1371	-17679	-111	-9205	3125	-10835	509	-7662	2043	-11202	293	-8780	3682	-11222	-1060
0.649167	-29	41	82	-62	-113	-36	8	-19	-22	2	-76	-68	-99	-16	-32	-61	-104	35	-85	-30	-102	-19	-104	-70	-64	0	-98	-14	-74	-67	-147	-74	480	1970	-1205	-17716	-115	-9363	2952	-10816	1012	-7847	1917	-11242	69	-9022	3555	-11308	-1469
0.650000	-25	43	89	-60	-110	-32	11	-18	-24	17	-73	-65	-96	-9	-29	-58	-104	37	-85	-29	-107	-22	-100	-72	-67	0	-100	-12	-73	-67	-147	-82	598	1796	-1062	-17762	-55	-9523	2774	-10800	681	-8041	1770	-11279	-165	-9270	3400	-11404	-1859
0.650833	-24	43	88	-59	-108	-31	13	-13	-18	6	-72	-66	-95	-15	-30	-61	-83	35	-84	-31	-104	-23	-100	-70	-63	0	-99	-13	-72	-67	-148	-76	637	1620	-930	-17791	-91	-9689	2602	-10784	508	-8234	1626	-11308	231	-9525	3217	-11510	-1569
0.651667	-23	35	90	-60	-109	-32	15	-15	-17	5	-70	-66	-93	-14	-29	-63	-98	36	-83	-32	-105	-23	-101	-73	-63	0	-100	-13	-67	-65	-145	-75	486	1430	-821	-17817	-229	-9861	2431	-10773	1286	-8439	1431	-11327	-723	-9793	3009	-11617	47
0.652500	-23	42	87	-60	-109	-34	15	-15	-16	5	-72	-68	-98	-16	-33	-62	-101	34	-85	-32	-97	-23	-102	-68	-64	0	-99	-16	-73	-70	-148	-75	484	1224	-727	-17837	-159	-10037	2268	-10754	554	-8652	1235	-11315	-440	-10066	2786	-11727	332
0.653333	-24	46	87	-59	-110	-35	12	-15	-19	2	-73	-68	-96	-15	-11	-60	-102	36	-86	-32	-108	-21	-100	-67	-61	0	-97	-13	-73	-68	-146	-74	431	1015	-644	-17848	-95	-10211	2111	-10706	751	-8867	1039	-11323	966	-10332	2547	-11833	-1875
0.654167	-27	44	89	-57	-105	-33	12	-12	-18	6	-73	-65	-96	-14	-27	-57	-96	36	-83	-31	-104	-19	-97	-73	-60	0	-101	-15	-69	-66	-145	-74	353	793	-576	-17850	-130	-10390	1962	-10696	506	-9094	832	-11299	1023	-10606	2302	-11941	-975
0.655000	-22	57	88	-58	-108	-32	15	-13	-14	6	-70	-66	-95	-13	-27	-58	-101	35	-86	-32	-103	-22	-97	-66	-60	1	-97	-14	-69	-72	-146	-73	179	558	-522	-17840	-117	-10582	1820	-10656	204	-9326	614	-11255	418	-10875	2021	-12039	-148
0.655833	-21	45	88	-59	-105	-32	15	-14	-15	6	-69	-65	-94	-13	-12	-56	-103	35	-84	-29	-103	-17	-98	-67	-62	-3	-99	-13	-70	-67	-147	-72	161	330	-468	-17817	-188	-10780	1687	-10607	417	-9561	409	-11200	482	-11138	1744	-12126	415
0.656667	-24	42	86	-48	-109	-23	13	-15	-15	2	-74	-67	-97	-17	-29	-59	-100	33	-88	-34	-105	-21	-100	-70	-66	-15	-101	-17	-76	-72	-150	-78	250	88	-423	-17785	-299	-10987	1556	-10547	-132	-9799	187	-11131	739	-11404	1451	-12213	1287
0.657500	-28	37	82	-63	-116	-39	6	-19	-24	0	-76	-70	-100	-17	-30	-57	-102	37	-82	-40	-107	-24	-101	-73	-64	-1	-101	-16	-72	-72	-149	-79	176	-146	-374	-17741	-233	-11200	1438	-10479	18	-10038	-24	-11040	667	-11666	1162	-12284	1705
0.658333	-28	39	85	-57	-115	-39	9	-16	-23	-15	-75	-68	-100	-18	-31	-62	-101	36	-86	-32	-109	-23	-100	-70	-66	-1	-101	-17	-76	-72	-151	-77	36	-380	-327	-17692	-134	-11420	1321	-10385	-250	-10278	-231	-10936	863	-11899	869	-12329	2112
0.659167	-26	37	85	-62	-112	-34	10	-18	-22	2	-75	-66	-97	-17	-28	-61	-96	34	-88	-56	-113	-24	-104	-70	-64	-1	-100	-17	-77	-72	-149	-77	13	-612	-274	-17633	-154	-11657	1217	-10284	-1302	-10513	-432	-10838	1852	-12132	575	-12366	2932
0.660000	-24	43	86	-28	-109	-34	-35	-14	-26	4	-77	-66	-99	-15	-27	-57	-104	32	-84	-32	-110	-21	-97	-68	-63	0	-102	-17	-67	-69	-146	-77	-78	-831	-219	-17568	-257	-11901	1115	-10170	608	-10761	-630	-10691	415	-12349	287	-12393	5017
0.660833	-26	42	82	-61	-109	-32	11	-13	-18	5	-74	-64	-96	-22	-27	-55	-100	32	-93	-32	-103	-21	-99	-68	-62	-3	-100	-14	-73	-69	-146	-76	-5	-1052	-156	-17504	-160	-12157	1017	-10045	585	-10986	-821	-10556	-266	-12563	2	-12408	4876
0.661667	-19	44	86	-60	-107	-30	12	-11	-17	3	-74	-65	-92	-14	-27	-56	-97	38	-86	-29	-103	-18	-96	-67	-62	-3	-101	-9	-75	-69	-147	-76	106	-1257	-86	-17441	10	-12426	915	-9910	-654	-11231	-1012	-10417	869	-12771	-282	-12415	2004
0.662500	-24	40	87	-60	-108	-33	12	-11	-17	3	-74	-61	-93	-13	-26	-57	-101	35	-90	-30	-105	-16	-98	-67	-63	0	-98	-11	-72	-68	-147	-76	2	-1451	-11	-17387	177	-12711	817	-9770	555	-11461	-1198	-10276	402	-12973	-577	-12415	902
0.663333	-26	42	107	-62	-105	-33	10	-15	-15	4	-75	-66	-97	-13	-27	-57	-99	37	-85	-30	-109	-21	-100	-69	-62	0	-100	-14	-74	-69	-148	-91	-19	-1634	67	-17340	112	-13004	719	-9625	-93	-11691	-1384	-10138	79	-13166	-832	-12411	-357
0.664167	-23	41	86	-61	-109	-33	8	-16	-21	3	-73	-65	-96	-14	-29	-60	-98	34	-84	-31	-104	-23	-101	-70	-65	0	-100	-13	-74	-70	-150	-78	56	-1804	151	-17303	18	-13311	614	-9478	-50	-11923	-1568	-10007	384	-13361	-1100	-12406	-526
0.665000	-27	35	86	-65	-115	-36	6	-32	-22	0	-76	-70	-98	-18	-31	-60	-105	29	-90	-36	-110	-27	-104	-73	-67	-28	-104	-13	-74	-77	-154	-78	49	-1968	242	-17283	163	-13629	507	-9325	608	-12150	-1761	-9885	-537	-13556	-1352	-12406	452
0.665833	-27	37	81	-67	-113	-39	5	-17	-31	-1	-77	-75	-98	-29	-30	-61	-105	29	-90	-36	-111	-24	-103	-73	-67	-6	-107	-16	-77	-73	-150	-76	11	-2112	337	-17278	103	-13944	396	-9176	247	-12373	-1952	-9771	-1216	-13744	-1590	-12397	1078
0.666667	-26	36	84	-67	-109	-35	9	-15	-22	0	-74	-66	-97	-18	-31	-61	-105	32	-90	-34	-107	-24	-102	-73	-67	-1	-98	-12	-75	-70	-151	-53	-46	-2246	441	-17289	-143	-14267	295	-9027	259	-12595	-2144	-9663	-26	-13937	-1822	-12393	-1829
0.667500	-26	44	87	-60	-110	-32	10	-14	-21	4	-72	-67	-97	-14	-25	-58	-98	35	-82	-32	-103	-11	-99	-73	-64	-1	-99	-12	-69	-68	-147	-76	-76	-2367	553	-17313	-62	-14586	160	-8887	385	-12818	-2343	-9569	119	-14134	-2051	-12395	-2299
0.668333	-26	44	86	-60	-111	-31	12	-13	-18	6	-72	-65	-94	-14	-28	-59	-99	34	-86	-28	-105	-22	-97	-70	-62	0	-99	-15	-74	-49	-148	-75	-198	-2488	661	-17360	-52	-14907	55	-8751	-101	-13045	-2550	-9490	-735	-14336	-2264	-12410	-1537
0.669167	-25	44	87	-59	-109	-34	11	-13	-21	3	-72	-65	-98	-17	-28	-58	-98	0	-86	-68	-107	-23	-101	-70	-64	0	-98	-13	-76	-67	-147	-73	76	-2590	782	-17425	129	-15216	-72	-8624	440	-13272	-2761	-9410	-1023	-14544	-2453	-12426	-1284
0.670000	-23	50	88	-59	-109	-31	11	-13	-17	4	-70	-67	-97	-15	-29	-59	-100	34	-85	-30	-104	-19	-99	-67	-59	0	-94	-10	-69	-66	-149	-74	300	-2688	903	-17506	132	-15518	-208	-8506	19	-13499	-2980	-9356	-878	-14758	-2664	-12456	-685
0.670833	-22	45	88	-61	-109	-35	11	-11	-17	4	-74	-65	-94	-11	-29	-65	-99	41	-84	-32	-104	-22	-100	-68	-62	-1	-98	-13	-69	-68	-146	-72	145	-2785	1027	-17602	-99	-15817	-368	-8401	68	-13735	-3203	-9304	-844	-14977	-2851	-12491	-541
0.671667	-21	44	88	-58	-108	-32	15	-12	-16	2	-69	-66	-99	-18	-27	-57	-100	32	-85	-33	-103	-24	-98	-72	-63	0	-95	-14	-73	-70	-148	-75	113	-2871	1160	-17718	-29	-16091	-511	-8306	-144	-13973	-3434	-9254	-684	-15206	-3030	-12537	-523
0.672500	-25	38	90	-59	-107	-29	12	-14	-17	0	-66	-66	-95	-14	-29	-61	-102	34	-87	-27	-104	-24	-99	-70	-62	0	-98	-14	-73	-68	-150	-78	-22	-2955	1294	-17845	0	-16357	-682	-8222	-1209	-14216	-3664	-9202	-19	-15440	-3205	-12588	-513
0.673333	-22	43	87	-60	-105	-33	10	-13	-17	2	-76	-66	-97	-17	-32	-60	-102	33	-90	-32	-107	-25	-100	-74	-63	-4	-102	-17	-74	-69	-149	-75	119	-3037	1423	-18013	-69	-16607	-859	-8154	-300	-14462	-3906	-9153	-801	-15680	-3373	-12648	557
0.674167	-27	40	85	-61	-112	-35	10	-16	-19	1	-76	-69	-100	-18	-31	-62	-104	28	-90	-34	-103	-23	-95	-67	-63	0	-100	-14	-72	-67	-148	-75	576	-3102	1560	-18129	-1	-16835	-1046	-8092	736	-14713	-4143	-9084	-2093	-15920	-3529	-12712	1145
0.675000	-24	24	86	-61	-116	-34	12	-14	-17	2	-74	-69	-93	-16	-28	-61	-100	30	-86	-34	-104	-24	-100	-70	-72	-1	-92	-15	-72	-91	-147	-74	670	-3171	1694	-18283	51	-17058	-1250	-8044	-1391	-14968	-4379	-9019	-354	-16166	-3698	-12780	-1203
0.675833	-22	43	86	-59	-101	-30	13	-12	-6	-1	-70	-66	-94	-17	-32	-59	-100	34	-88	-31	-104	-23	-100	-68	-60	0	-100	-13	-74	-68	-148	-75	437	-3238	1838	-18441	114	-17262	-1463	-8019	-170	-15223	-4609	-8939	-563	-16414	-3857	-12855	-1407
0.676667	-22	41	88	-56	-108	-30	10	-12	-17	3	-72	-64	-96	-15	-29	-53	-98	33	-83	-30	-104	-23	-103	-69	-61	0	-100	-14	-52	-67	-147	-75	224	-3301	1947	-18608	51	-17461	-1698	-7983	-1030	-15484	-4845	-8854	-753	-16670	-4024	-12931	-1497
0.677500	-24	39	86	-58	-108	-33	8	-14	-18	4	-73	-67	-95	-17	-38	-60	-97	23	-87	-33	-105	-24	-104	-72	-63	0	-101	-15	-75	-72	-152	-77	59	-3365	2060	-18773	107	-17645	-1935	-7963	-837	-15744	-5068	-8755	-561	-16926	-4195	-13009	-880
0.678333	-13	36	84	-62	-110	-33	19	-15	-18	0	-75	-66	-94	-15	-31	-62	-101	32	-86	-35	-107	-25	-102	-70	-61	-3	-105	-13	-72	-70	-148	-74	-39	-3423	2159	-18934	222	-17827	-2181	-7963	-410	-16011	-5283	-8642	-947	-17179	-4361	-13076	157
0.679167	-24	40	86	-61	-109	-33	11	-14	-18	2	-76	-68	-94	-18	-10	-60	-99	32	-87	-35	-111	-24	-102	-68	-64	-3	-103	-14	-76	-70	-147	-75	-66	-3481	2246	-19093	69	-18000	-2436	-7967	-500	-16270	-5492	-8523	-1583	-17431	-4537	-13141	1580
0.680000	-24	38	108	-59	-108	-30	38	-13	-19	4	-73	-69	-96	-15	-29	-59	-103	30	-88	-33	-107	-23	-102	-73	-64	-1	-99	-12	-75	-66	-148	-79	-172	-3541	2316	-19244	41	-18185	-2702	-7988	-1078	-16530	-5687	-8388	106	-17685	-4721	-13201	-764
0.680833	-24	39	88	-58	-108	-32	11	-13	-19	4	-63	-68	-96	-10	4	-61	-103	33	-84	-34	-107	-24	-100	-72	-66	-1	-101	-13	-70	-70	-146	-75	-83	-3600	2367	-19383	29	-18374	-2971	-8019	-576	-16788	-5873	-8249	680	-17933	-4909	-13257	-1591
0.681667	-22	37	87	-59	-109	-32	12	-15	-22	3	-74	-68	-99	-17	-32	-64	-100	32	-84	-35	-105	-24	-101	-73	-65	-1	-103	-16	-49	-72	-152	-80	-120	-3666	2392	-19514	-129	-18556	-3240	-8057	-1085	-17046	-6042	-8112	-167	-18185	-5114	-13297	-597
0.682500	-27	38	85	-62	-111	-38	9	-21	-21	0	-75	-57	-97	2	-31	-63	-98	44	-84	-38	-107	-21	-104	-73	-64	0	-101	-11	-70	-69	-149	-77	-217	-3735	2400	-19624	-21	-18770	-3505	-8104	-342	-17292	-6192	-7974	-385	-18429	-5312	-13319	-715
0.683333	-22	39	81	-112	-109	-32	10	-16	8	4	-74	-67	-98	-17	-31	-61	-102	34	-82	-34	-105	-22	-101	-69	-64	0	-101	-12	-72	-74	-148	-83	-313	-3807	2388	-19716	39	-18959	-3763	-8162	-472	-17540	-6330	-7828	89	-18673	-5520	-13329	-172
0.684167	-24	40	85	-60	-111	-30	11	-14	-18	3	-74	-65	-94	-16	-29	-60	-98	39	-85	-38	-105	-17	-100	-72	-64	0	-101	-12	-74	-70	-146	-77	-513	-3897	2351	-19793	2	-19176	-3999	-8226	-178	-17779	-6451	-7692	210	-18908	-5730	-13322	335
0.685000	-28	30	85	-59	-120	-34	11	-18	-19	2	-73	-65	-99	-17	-30	-61	-100	33	-83	-35	-108	-22	-101	-73	-65	2	-108	-15	-77	-73	-150	-77	-348	-3990	2299	-19847	-9	-19409	-4253	-8297	19	-18014	-6558	-7574	184	-19142	-5941	-13300	408
0.685833	-26	37	80	-63	-111	-38	16	-17	-18	1	-75	-69	-97	-16	-30	-64	-102	29	-84	-39	-109	-24	-103	-70	-65	-1	-103	-16	-73	-73	-152	-79	-315	-4095	2223	-19871	-6	-19655	-4480	-8370	-752	-18237	-6645	-7456	790	-19369	-6147	-13253	-16
0.686667	-25	38	82	-65	-110	-36	12	-17	-21	2	-75	-69	-96	-15	-25	-58	-100	34	-85	-36	-107	-21	-101	-75	-66	0	-101	-23	-72	-69	-149	-76	-438	-4203	2145	-19871	-60	-19906	-4688	-8446	-290	-18449	-6713	-7345	664	-19589	-6349	-13183	106
0.687500	-25	42	92	-57	-110	-30	12	-14	-19	6	-73	-65	-43	-13	-27	-60	-112	35	-81	-33	-103	-22	-99	-72	-62	0	-101	-13	-72	-67	-151	-77	-317	-4323	2055	-19844	-149	-20195	-4886	-8516	2040	-18654	-6773	-7251	-1389	-19805	-6546	-13094	778
0.688333	-24	42	85	-60	-109	-32	13	-17	-17	5	-73	-66	-94	-13	-29	-60	-99	33	-83	-33	-105	-22	-100	-72	-53	1	-99	-11	-74	-67	-146	-76	-203	-4453	1953	-19798	-107	-20448	-5055	-8589	-259	-18855	-6817	-7173	423	-20017	-6725	-12983	-1632
0.689167	-26	40	86	-60	-109	-33	13	-18	-22	4	-76	-67	-98	-16	-29	-62	-100	33	-84	-34	-109	-21	-103	-69	-66	-3	-102	-16	-76	-68	-151	-78	-361	-4592	1846	-19725	47	-20728	-5202	-8659	1017	-19044	-6851	-7104	546	-20221	-6897	-12848	-2303
0.690000	-25	39	85	-62	-111	-26	10	-17	-19	3	-75	-64	-97	-15	-31	-59	-105	30	-86	-36	-109	-22	-102	-69	-64	-1	-101	-16	-75	-73	-145	-77	-324	-4743	1735	-19630	-36	-21018	-5344	-8724	443	-19229	-6878	-7048	40	-20419	-7045	-12698	-2347
0.690833	-23	37	82	-61	-110	-35	9	-22	-24	0	-82	-66	-97	-14	-26	-62	-100	32	-85	-35	-104	-21	-99	-72	-66	-1	-102	-14	-72	-69	-151	-77	-156	-4890	1634	-19500	-51	-21300	-5466	-8790	388	-19398	-6895	-6996	-91	-20602	-7173	-12520	-2006
0.691667	-25	40	86	-61	-108	-32	13	-18	-17	6	-74	-64	-95	-17	-30	-60	-101	32	-88	-31	-107	-24	-102	-68	-56	0	-103	-14	-74	-68	-151	-78	-228	-5043	1527	-19368	9	-21583	-5554	-8830	476	-19555	-6907	-6953	-13	-20781	-7282	-12324	-1399
0.692500	-28	41	86	-60	-108	-34	13	-18	-16	5	-70	-63	-98	-17	-29	-51	-97	34	-83	-32	-109	-22	-103	-72	-61	1	-101	-14	-72	-69	-153	-76	-348	-5197	1432	-19210	-82	-21859	-5643	-8872	876	-19703	-6914	-6918	-1136	-20943	-7364	-12110	336
0.693333	-23	41	86	-59	-109	-34	13	-16	-19	5	-69	-67	-96	-16	-30	-59	-96	34	-84	-32	-105	-21	-99	-67	-63	0	-99	-17	-73	-80	-151	-75	-204	-5346	1320	-19050	23	-22122	-5689	-8911	-222	-19845	-6918	-6880	12	-21096	-7422	-11875	-935
0.694167	-22	43	86	-60	-109	-31	13	-15	-15	6	-72	-65	-94	-16	-28	-63	-97	35	-84	-33	-104	-24	-99	-65	-60	0	-99	-13	-70	-67	-147	-72	-335	-5493	1245	-18876	-12	-22368	-5727	-8940	200	-19976	-6902	-6844	810	-21231	-7451	-11619	-2246
0.695000	-22	49	87	-57	-108	-32	18	-12	-18	5	-73	-66	-92	-15	-26	-57	-97	32	-83	-32	-104	-36	-99	-66	-64	3	-100	-9	-70	-67	-145	-72	-408	-5627	1159	-18694	-282	-22594	-5758	-8966	-698	-20094	-6917	-6812	291	-21352	-7453	-11357	-627
0.695833	-25	43	88	-57	-105	-35	16	-13	-17	29	-64	-62	-92	-13	-23	-57	-100	36	-83	-29	-101	-15	-95	-64	-64	2	-97	-11	-72	-63	-146	-75	-326	-5753	1071	-18515	-272	-22803	-5769	-8988	-401	-20199	-6913	-6770	-173	-21455	-7436	-11072	339
0.696667	0	45	88	-58	-108	-29	16	-15	-19	6	-72	-62	-96	-14	-26	-57	-99	37	-82	-31	-103	-11	-100	-65	-65	1	-96	-11	-63	-68	-148	-72	-453	-5872	979	-18335	-105	-22988	-5771	-9008	-569	-20300	-6913	-6730	220	-21540	-7389	-10777	1434
0.697500	-24	43	91	-55	-110	-27	12	-15	-17	4	-74	-65	-96	-41	-30	-59	-91	33	-83	-33	-107	-22	-100	-67	-63	1	-98	-14	-73	-68	-150	-75	-375	-5975	881	-18180	-48	-23146	-5756	-9014	-731	-20388	-6908	-6695	431	-21603	-7325	-10472	2118
0.698333	-25	41	103	-57	-112	-35	10	-14	-18	4	-74	-67	-99	-19	-29	-58	-102	34	-83	-33	-110	-27	-102	-59	-63	0	-100	1	-87	-70	-149	-75	-255	-6063	775	-17998	-125	-23276	-5732	-9043	-613	-20469	-6901	-6636	290	-21643	-7233	-10158	2310
0.699167	-29	41	85	-59	-111	-35	8	-14	-22	2	-77	-69	-103	-19	-31	-59	-147	33	-84	-32	-109	-18	-100	-67	-62	2	-98	-15	-75	-72	-148	-75	-294	-6136	664	-17841	-188	-23369	-5688	-9057	-1268	-20535	-6885	-6578	661	-21660	-7122	-9832	2449
0.700000	-22	66	87	-80	-113	-32	12	-13	-15	6	-73	-65	-99	-15	-27	-56	-99	35	-82	-34	-107	-21	-99	-64	-63	1	-96	-12	-74	-78	-147	-74	-266	-6195	533	-17698	-151	-23437	-5633	-9070	-1661	-20587	-6865	-6511	1181	-21650	-6992	-9509	2852
0.700833	-23	44	86	-55	-108	-28	15	-11	-21	4	-72	-62	-95	-12	-29	-55	-100	37	-81	-29	-103	-17	-98	-66	-62	0	-96	-10	-73	-67	-144	-74	-249	-6245	372	-17561	-28	-23478	-5571	-9090	851	-20632	-6834	-6443	-820	-21618	-6855	-9178	4067
0.701667	-28	44	84	-55	-107	-27	15	-12	-16	5	-69	-62	-94	-13	-27	-56	-100	35	-78	-30	-103	-18	-99	-53	-63	4	-97	-9	-73	-68	-147	-73	-317	-6282	229	-17447	33	-23488	-5493	-9103	-1032	-20668	-6790	-6371	89	-21561	-6696	-8855	2111
0.702500	-23	45	88	-57	-108	-29	13	-14	-15	6	-70	-62	-94	-11	-26	-55	-97	41	-79	-27	-105	-18	-99	-67	-63	3	-96	-9	-73	-66	-147	-70	-445	-6309	56	-17342	58	-23484	-5404	-9113	-285	-20696	-6732	-6298	494	-21488	-6529	-8530	745
0.703333	-31	43	90	-56	-109	-56	15	-13	-19	7	-73	-63	-99	-15	-28	-57	-101	39	-81	-29	-108	-21	-98	-64	-61	4	-96	-8	-75	-68	-147	-68	-470	-6330	-137	-17255	24	-23449	-5301	-9134	-90	-20707	-6664	-6224	313	-21392	-6359	-8220	468
0.704167	-25	44	94	-57	-111	-31	12	-12	-19	5	-73	-61	-96	-10	-28	-56	-100	36	-99	-30	-108	-22	-100	-68	-64	0	-96	-11	-73	-69	-147	-73	-404	-6348	-346	-17182	25	-23396	-5194	-9152	-13	-20715	-6580	-6152	70	-21275	-6181	-7920	10
0.705000	-28	43	76	-58	-111	-30	13	-15	-21	3	-74	-66	-95	-14	-27	-57	-100	37	-81	-31	-107	-21	-100	-69	-66	2	-110	-13	-75	-70	-147	-73	-257	-6354	-568	-17120	-62	-23317	-5074	-9164	13	-20703	-6481	-6087	446	-21142	-6003	-7640	-72
0.705833	-26	39	85	-61	-111	-22	7	-17	-22	3	-80	-64	-96	-15	-31	-59	-104	36	-86	-33	-110	-21	-102	-73	-67	0	-99	-12	-77	-73	-159	-76	-400	-6361	-797	-17077	-93	-23229	-4951	-9179	936	-20682	-6365	-6019	-859	-21004	-5823	-7377	956
0.706667	-16	42	88	-59	-113	-35	10	-17	-23	3	-77	-67	-100	-18	-30	-58	-105	36	-87	-34	-98	-24	-101	-72	-85	-7	-103	-13	-79	-73	-148	-75	-297	-6364	-1031	-17040	-82	-23126	-4815	-9196	142	-20647	-6239	-5965	-324	-20849	-5650	-7137	-880
0.707500	-29	38	86	-61	-111	-34	11	-44	-24	5	-72	-64	-98	-19	-29	-59	-102	35	-85	-31	-107	-21	-99	-69	-61	1	-97	-12	-73	-70	-146	-73	-156	-6359	-1262	-17012	-81	-23005	-4686	-9205	681	-20591	-6096	-5897	760	-20694	-5478	-6917	-4599
0.708333	-24	42	87	-58	-111	-33	13	-15	-19	6	-75	-62	-95	-14	-27	-57	-101	39	-84	-29	-108	-19	-99	-70	-62	-3	-104	-10	-74	-73	-146	-74	-282	-6351	-1488	-16995	-113	-22881	-4539	-9221	156	-20525	-5938	-5867	398	-20538	-5318	-6731	-4605
0.709167	-26	42	88	-58	-112	-31	13	-12	-16	6	-72	-63	-97	-15	-27	-55	-99	54	-80	-26	-105	-18	-98	-67	-66	4	-99	-10	-73	-68	-146	-72	-374	-6338	-1717	-16987	-249	-22743	-4400	-9245	515	-20435	-5776	-5838	-188	-20383	-5168	-6576	-4465
0.710000	-26	44	89	-59	-113	-33	13	-11	-18	6	-72	-63	-95	-13	-28	-56	-99	38	-83	-30	-125	-19	-99	-69	-69	3	-99	-8	-70	-65	-145	-74	-315	-6317	-1910	-16991	-202	-22603	-4266	-9256	786	-20334	-5613	-5819	-87	-20234	-5035	-6453	-4118
0.710833	-26	42	89	-56	-109	-40	11	-15	-19	9	-72	-65	-94	-13	-28	-57	-100	37	-82	-26	-105	-18	-99	-68	-62	0	-98	-12	-74	-67	-145	-73	-156	-6293	-2135	-17000	-197	-22456	-4134	-9281	469	-20215	-5450	-5814	0	-20098	-4910	-6357	-3313
0.711667	-25	42	89	-59	-109	-30	13	-10	-21	5	-73	-62	-98	-15	-29	-57	-104	41	-85	-30	-97	-21	-98	-63	-64	2	-98	-11	-74	-68	-147	-75	-156	-6260	-2280	-17014	-359	-22302	-4010	-9312	580	-20079	-5279	-5819	-51	-19966	-4819	-6300	-2734
0.712500	-24	45	91	-56	-108	-31	16	-11	-17	6	-73	-63	-96	-15	-16	-55	-102	37	-82	-30	-101	-21	-99	-63	-64	0	-99	-12	-74	-66	-145	-73	-239	-6221	-2435	-17034	-404	-22144	-3889	-9361	141	-19933	-5138	-5839	86	-19848	-4727	-6273	-2222
0.713333	-24	36	90	-58	-129	-28	15	-11	-16	9	-70	-64	-94	-13	-29	-58	-98	39	-82	-31	-104	-18	-97	-65	-64	2	-99	-13	-69	-67	-144	-74	-325	-6167	-2574	-17061	-523	-21982	-3779	-9410	-845	-19765	-4999	-5866	969	-19739	-4660	-6278	-1462
0.714167	-21	45	90	-56	-110	-29	13	-12	-19	9	-70	-57	-94	-12	-46	-56	-99	35	-82	-28	-104	-18	-99	-65	-61	1	-100	-11	-72	-65	-144	-72	-340	-6109	-2694	-17091	-377	-21821	-3672	-9496	1422	-19589	-4872	-5906	-941	-19645	-4614	-6311	524
0.715000	-24	51	87	-59	-110	-30	13	-12	-18	6	-75	-64	-98	-15	-29	-58	-100	34	-82	-31	-107	-19	-99	-68	-63	0	-100	-14	-74	-68	-146	-75	-52	-6045	-2802	-17121	-215	-21652	-3575	-9554	43	-19406	-4769	-5957	-561	-19562	-4590	-6372	197
0.715833	-23	45	85	-60	-113	-32	11	-11	-28	0	-69	-64	-94	-13	-28	-57	-100	36	-82	-36	-108	-21	-98	-64	-62	-1	-99	-11	-72	-66	-142	-85	154	-5970	-2898	-17155	-224	-21480	-3478	-9637	-577	-19212	-4681	-6013	652	-19485	-4577	-6452	-931
0.716667	-22	39	87	-59	-108	-31	15	-13	-22	4	-73	-63	-94	-12	-29	-57	-102	37	-78	-34	-108	-21	-99	-68	-66	-5	-103	-13	-72	-67	-144	-73	63	-5896	-2986	-17193	-246	-21304	-3391	-9740	-293	-19022	-4620	-6080	446	-19421	-4592	-6552	-417
0.717500	-24	40	85	-60	-112	-31	12	-14	-8	6	-74	-65	-98	-16	-23	-60	-100	33	-85	-34	-107	-23	-101	-72	-63	-1	-102	-16	-75	-69	-148	-78	141	-5813	-3069	-17244	-397	-21125	-3310	-9858	-802	-18824	-4579	-6150	380	-19360	-4616	-6673	-132
0.718333	-29	41	88	-59	-110	-32	10	-15	-22	5	-75	-66	-97	-17	-30	-58	-102	34	-84	-32	-107	-23	-104	-70	-65	-4	-102	-16	-73	-69	-151	-77	383	-5727	-3151	-17265	-304	-20948	-3231	-9979	-856	-18628	-4565	-6224	734	-19303	-4656	-6808	404
0.719167	-27	41	86	-60	-110	-31	11	-15	-23	3	-87	-67	-98	-22	-32	-61	-103	33	-83	-32	-105	-24	-102	-69	-65	-3	-102	-14	-75	-72	-149	-77	371	-5642	-3243	-17304	-41	-20765	-3146	-10108	-113	-18437	-4571	-6304	-513	-19244	-4701	-6934	1959
0.720000	-24	42	87	-60	-111	-33	10	-16	-19	4	-72	-66	-94	-15	-30	-59	-97	36	-86	-31	-104	-25	-102	-68	-63	0	-101	-13	-69	-70	-148	-75	399	-5559	-3335	-17325	-90	-20581	-3069	-10247	-924	-18253	-4599	-6384	-85	-19182	-4751	-7057	2392
0.720833	-24	41	85	-60	-107	-32	12	-13	-31	4	-70	-64	-97	-17	-29	-58	-100	36	-82	-31	-104	-23	-99	-68	-60	0	-98	-14	-74	-74	-149	-77	172	-5476	-3438	-17351	-167	-20395	-2991	-10383	-543	-18080	-4649	-6470	1348	-19122	-4811	-7189	271
0.721667	-26	42	86	-60	-110	-31	11	-11	-19	7	-72	-65	-96	-15	-16	-58	-98	37	-84	-32	-104	-23	-99	-69	-61	-1	-98	-15	-69	-68	-147	-73	57	-5408	-3562	-17376	-161	-20207	-2912	-10521	-779	-17913	-4721	-6555	968	-19053	-4866	-7311	950
0.722500	-24	43	87	-59	-110	-32	13	-13	-17	-19	-72	-67	-96	-16	-28	-59	-98	35	-84	-33	-108	-24	-99	-67	-62	-3	-101	-16	-70	-70	-149	-75	111	-5345	-3701	-17386	-118	-20023	-2840	-10656	-940	-17772	-4807	-6640	-290	-18979	-4919	-7422	1789
0.723333	-26	41	41	-60	-110	-31	17	-15	-19	4	-75	-66	-97	-15	-31	-61	-105	30	-86	-33	-108	-24	-101	-70	-65	16	-102	-14	-76	-73	-163	-77	13	-5297	-3854	-17396	41	-19846	-2773	-10784	-491	-17630	-4902	-6727	-458	-18902	-4964	-7523	2168
0.724167	-26	37	82	-62	-112	-35	9	-18	-22	0	-76	-67	-103	-16	-25	-59	-102	29	-83	-34	-107	-24	-102	-74	-67	-5	-99	-14	-72	-73	-149	-77	24	-5247	-4011	-17394	102	-19682	-2706	-10898	-849	-17504	-4999	-6813	-98	-18816	-5001	-7604	2688
0.725000	-28	38	88	-60	-107	-33	10	-13	-25	1	-74	-67	-100	-18	-32	-64	-103	33	-86	-34	-102	-25	-101	-74	-64	-3	-101	-15	-74	-73	-153	-78	191	-5209	-4187	-17388	164	-19492	-2647	-11014	-465	-17392	-5109	-6901	-313	-18727	-5030	-7673	2556
0.725833	-30	38	84	-63	-133	-35	8	-17	-13	3	-74	-67	-98	-17	-32	-64	-101	33	-85	-36	-109	-25	-102	-73	-64	-4	-100	-16	-76	-69	-152	-85	273	-5180	-4374	-17378	338	-19330	-2589	-11110	-643	-17292	-5216	-6988	-527	-18631	-5031	-7723	2161
0.726667	-26	40	86	-59	-111	-33	10	-13	-21	1	-74	-68	-100	-17	-31	-61	-101	33	-84	-33	-109	-19	-100	-72	-81	-3	-99	-16	-77	-75	-149	-74	125	-5151	-4562	-17352	367	-19163	-2535	-11193	-1771	-17202	-5317	-7078	122	-18529	-5022	-7758	1743
0.727500	-25	42	86	-59	-109	-35	13	-11	-17	5	-70	-63	-93	-28	-28	-59	-103	33	-83	-32	-107	-18	-96	-69	-63	0	-98	-11	-72	-68	-147	-73	22	-5132	-4753	-17349	292	-19004	-2493	-11264	129	-17123	-5403	-7162	-1255	-18428	-4996	-7781	2486
0.728333	-23	42	89	-58	-103	-31	15	-10	-18	2	-74	-67	-95	-14	-28	-57	-101	32	-82	-31	-100	-21	-87	-70	-66	-1	-95	-12	-73	-69	-147	-74	141	-5114	-4938	-17290	326	-18859	-2462	-11332	240	-17057	-5489	-7255	-1822	-18324	-4957	-7799	2082
0.729167	-25	41	87	-59	-111	-32	15	-10	-38	5	-72	-65	-95	-13	-14	-58	-100	33	-83	-32	-104	-21	-96	-72	-62	0	-97	-11	-73	-67	-146	-73	171	-5095	-5120	-17253	433	-18721	-2439	-11389	-811	-16989	-5554	-7346	-438	-18227	-4903	-7811	-77
0.730000	-27	43	90	-58	-109	-31	12	-9	-18	5	-73	-63	-96	-15	-25	-57	-101	35	-80	-30	-109	-18	-98	-69	-60	0	-97	-12	-69	-68	-147	-74	209	-5072	-5288	-17212	349	-18591	-2427	-11442	419	-16929	-5605	-7442	-474	-18128	-4835	-7814	-152
0.730833	-24	43	86	-58	-104	-31	9	-10	-15	7	-65	-65	-97	-13	-28	-56	-98	37	-83	-30	-103	-17	-98	-69	-61	3	-98	-13	-69	-70	-149	-70	207	-5043	-5444	-17156	266	-18470	-2426	-11485	-220	-16875	-5637	-7538	-144	-18033	-4755	-7821	-532
0.731667	-22	42	88	-61	-111	-34	11	-12	-17	6	-74	-67	-95	-15	-30	-58	-99	32	-85	-36	-108	-25	-102	-74	-62	0	-98	-15	-75	-73	-150	-75	-19	-5011	-5585	-17126	407	-18363	-2435	-11534	-101	-16823	-5648	-7637	314	-17947	-4672	-7836	-331
0.732500	-27	43	84	-61	-113	-38	10	-14	-23	1	-75	-72	-98	-21	-30	-61	-103	34	-84	-34	-107	-23	-99	-74	-64	0	-99	-15	-76	-68	-148	-58	-301	-4966	-5699	-17078	518	-18255	-2445	-11578	428	-16768	-5634	-7740	-491	-17862	-4570	-7856	662
0.733333	-25	70	85	-59	-108	-34	13	-10	-17	5	-74	-68	-97	-17	-27	-57	-101	32	-85	-33	-103	-19	-98	-72	-64	-1	-98	6	-72	-69	-148	-72	-255	-4913	-5796	-17031	516	-18161	-2463	-11626	42	-16711	-5593	-7837	-635	-17781	-4470	-7892	1425
0.734167	-23	43	88	-56	-105	-33	13	-11	-18	8	-73	-66	-94	-15	-29	-57	-100	36	-82	-32	-105	-19	-100	-73	-62	0	-99	-13	-70	-68	-146	-73	-141	-4841	-5865	-17006	321	-18072	-2488	-11687	-4	-16650	-5538	-7946	898	-17706	-4375	-7937	-800
0.735000	-22	43	88	-58	-107	-32	13	-13	-15	6	-73	-64	-93	-14	-29	-60	-97	35	-77	-30	-103	-18	-100	-74	-64	0	-96	-10	-68	-69	-147	-75	-287	-4759	-5911	-16941	344	-17989	-2516	-11745	72	-16583	-5453	-8055	1187	-17645	-4283	-8004	-483
0.735833	-18	44	90	-58	-110	-34	11	-10	-10	5	-69	-65	-91	-14	-26	-56	-95	36	-80	-32	-102	-21	-95	-70	-59	0	-95	-14	-72	-68	-145	-80	-297	-4673	-5932	-16899	337	-17913	-2541	-11819	-366	-16513	-5347	-8168	545	-17581	-4190	-8084	859
0.736667	-21	44	88	-56	-107	-34	13	-12	-15	7	-72	-64	-96	-18	-28	-57	-90	38	-82	-31	-107	-24	-96	-72	-61	1	-97	-11	-76	-68	-148	-68	-222	-4573	-5937	-16860	155	-17843	-2561	-11898	288	-16442	-5223	-8290	443	-17526	-4107	-8190	1363
0.737500	-25	43	85	-63	-112	-33	13	-13	-22	0	-74	-65	-98	-17	-29	-59	-97	34	-86	-38	-108	-23	-101	-72	-62	0	-98	-16	-73	-69	-150	-74	-185	-4465	-5924	-16834	102	-17785	-2582	-11991	36	-16368	-5086	-8417	1170	-17476	-4038	-8313	2130
0.738333	-21	41	86	-59	-109	-34	12	-13	-19	3	-74	-70	-96	-16	-28	-60	-100	33	-83	-36	-103	-22	-100	-70	-65	-1	-102	-15	-72	-69	-148	-75	-84	-4350	-5891	-16790	142	-17722	-2588	-12091	589	-16293	-4924	-8545	1654	-17426	-3972	-8452	2383
0.739167	-25	40	82	-59	-111	-33	11	-7	-16	2	-74	-67	-97	-17	-26	-61	-103	33	-87	-33	-101	-22	-98	-72	-63	-3	-100	-13	-72	-69	-148	-88	-141	-4236	-5842	-16756	42	-17668	-2584	-12199	746	-16214	-4752	-8681	1854	-17384	-3919	-8617	2507
0.740000	-41	38	86	-60	-111	-34	6	-16	-19	2	-75	-68	-98	-19	-30	-61	-101	19	-87	-33	-110	-19	-102	-75	-64	-3	-100	-15	-76	-69	-149	-78	-436	-4108	-5778	-16723	-194	-17619	-2572	-12321	-224	-16137	-4576	-8829	2592	-17344	-3874	-8800	2754
0.740833	-27	37	85	-63	-109	-32	7	-18	-24	0	-76	-66	-97	-21	-31	-65	-102	34	-85	-34	-107	-21	-101	-73	-63	0	-100	-13	-66	-70	-149	-75	-409	-3983	-5691	-16688	-128	-17568	-2537	-12436	1144	-16062	-4390	-8980	1686	-17307	-3834	-8992	3816
0.741667	-23	42	85	-61	-110	-38	10	-15	-19	3	-73	-65	-98	-13	-29	-61	-98	30	-84	-9	-109	-23	-100	-72	-62	1	-98	-15	-73	-69	-148	-76	-130	-3856	-5618	-16652	138	-17533	-2493	-12566	2456	-15995	-4204	-9147	89	-17271	-3791	-9205	4246
0.742500	-23	42	88	-58	-111	-31	12	-19	-19	3	-73	-64	-97	-17	-29	-60	-100	34	-83	-31	-101	-22	-102	-70	-62	1	-100	-14	-75	-73	-120	-75	-43	-3735	-5529	-16615	-93	-17437	-2429	-12695	257	-15935	-4023	-9323	1682	-17241	-3753	-9429	1894
0.743333	-27	40	86	-59	-111	-31	10	-13	-18	4	-73	-68	-97	-14	-29	-60	-101	35	-86	-33	-107	-22	-98	-51	-63	1	-98	-14	-76	-70	-148	-75	-112	-3618	-5441	-16583	-189	-17462	-2354	-12827	1796	-15888	-3854	-9507	1119	-17215	-3714	-9666	1321
0.744167	-24	39	87	-61	-108	-32	8	-14	-22	0	-77	-72	-95	-15	-17	-60	-101	34	-87	-32	-108	-23	-103	-69	-66	-1	-102	-15	-76	-70	-150	-78	-32	-3513	-5345	-16539	73	-17439	-2262	-12966	1063	-15851	-3683	-9708	494	-17193	-3667	-9917	881
0.745000	-24	38	85	-62	-109	-34	10	-15	-21	2	-77	-66	-98	-15	-30	-62	-102	33	-90	-34	-107	-23	-102	-73	-63	-1	-100	-17	-75	-73	-150	-78	-39	-3388	-5249	-16495	-13	-17422	-2152	-13099	1153	-15827	-3527	-9920	248	-17151	-3608	-10172	867
0.745833	-36	38	86	-61	-111	-30	9	-17	-22	2	-74	-67	-101	-14	-30	-61	-102	30	-87	-35	-109	-26	-104	-74	-63	-1	-100	-17	-78	-73	-149	-78	-171	-3284	-5148	-16441	-73	-17412	-2030	-13237	1462	-15813	-3383	-10144	-627	-17162	-3541	-10434	1110
0.746667	-25	39	87	-60	-107	-34	11	-18	-19	1	-72	-66	-97	-21	-31	-60	-105	25	-85	-36	-107	-23	-100	-70	-61	0	-99	-15	-75	-73	-149	-76	-74	-3166	-5043	-16387	-43	-17407	-1890	-13370	1152	-15818	-3251	-10383	-1984	-17158	-3458	-10702	1899
0.747500	-25	39	88	-63	-112	-31	12	-12	-17	3	-72	-66	-97	-15	-28	-58	-98	36	-86	-35	-104	-24	-100	-69	-60	1	-100	-12	-73	-72	-147	-70	-125	-3056	-4939	-16329	26	-17412	-1738	-13503	373	-15836	-3136	-10631	-1073	-17154	-3354	-10986	-614
0.748333	-25	39	87	-60	-109	-33	11	-14	-19	3	-77	-68	-95	-15	-29	-62	-101	32	-90	-33	-105	-23	-100	-70	-64	-5	-102	-16	-73	-73	-150	-78	-202	-2949	-4831	-16268	-11	-17428	-1581	-13641	452	-15871	-3045	-10895	-299	-17176	-3243	-11280	-1801
0.749167	-26	36	82	-57	-111	-36	11	-16	-21	21	-74	-66	-94	-14	-30	-62	-99	33	-87	-33	-105	-21	-100	-66	-62	1	-99	-11	-72	-68	-147	-74	-16	-2829	-4720	-16197	-176	-17446	-1414	-13778	-461	-15912	-2953	-11159	-776	-17182	-3105	-11571	-959
0.750000	-25	41	88	-56	-110	-33	11	-15	-17	0	-70	-65	-96	-13	-27	-60	-97	36	-84	-33	-101	-22	-104	-67	-60	0	-98	-12	-73	-72	-147	-75	68	-2712	-4603	-16128	-252	-17482	-1230	-13915	-102	-15976	-2880	-11437	-1416	-17210	-2959	-11866	-750
0.750833	-24	41	88	-56	-109	-40	13	-12	-17	4	-68	-64	-96	-16	-28	-60	-100	34	-84	-34	-105	-23	-101	-68	-61	-13	-97	-13	-74	-69	-150	-77	70	-2585	-4483	-16054	-342	-17524	-1046	-14056	-745	-16041	-2822	-11723	-1016	-17246	-2790	-12171	-55
0.751667	-23	40	92	-56	-109	-35	12	-12	-19	4	-73	-64	-92	-14	-29	-60	-100	35	-85	-35	-107	-23	-101	-69	-61	0	-100	-12	-72	-72	-149	-76	-141	-2451	-4362	-15970	-293	-17578	-856	-14202	-965	-16117	-2775	-12004	-509	-17290	-2609	-12489	236
0.752500	-24	43	86	-57	-109	-35	25	-12	-21	4	-73	-66	-101	-15	-30	-57	-99	33	-87	-34	-108	-23	-101	-67	-63	-3	-102	-14	-74	-73	-149	-77	-349	-2311	-4237	-15886	-187	-17641	-661	-14348	-1261	-16203	-2736	-12288	-141	-17347	-2422	-12786	109
0.753333	-24	41	88	-56	-110	-33	13	-12	-15	3	-70	-63	-96	-15	-29	-55	-98	34	-86	-34	-107	-23	-101	-66	-49	0	-100	-12	-86	-67	-146	-73	-220	-2167	-4113	-15795	-136	-17714	-460	-14501	-2590	-16288	-2705	-12569	902	-17404	-2227	-13089	39
0.754167	-19	41	90	-56	-109	-32	16	-12	-17	-6	-73	-63	-93	-15	-27	-57	-99	37	-82	-31	-103	-22	-100	-67	-64	0	-100	-13	-70	-72	-145	-76	-323	-2016	-3987	-15723	-310	-17806	-257	-14664	-2462	-16383	-2685	-12847	1028	-17477	-2032	-13392	552
0.755000	-25	41	90	-57	-105	-33	12	-10	-13	5	-70	-61	-95	-15	-13	-53	-100	34	-84	-30	-121	-24	-98	-66	-60	1	-96	-11	-72	-67	-144	-75	-402	-1864	-3862	-15582	-297	-17908	-45	-14830	-496	-16475	-2666	-13118	-1042	-17554	-1835	-13688	1571
0.755833	-24	42	90	-55	-145	-34	12	-13	-19	6	-70	-60	-95	-16	-26	-55	-98	36	-83	-31	-105	-22	-100	-70	-65	0	-96	0	-74	-83	-145	-86	-56	-1704	-3742	-15461	12	-18026	151	-15013	-2960	-16573	-2659	-13354	232	-17637	-1648	-13973	-213
0.756667	-25	41	89	-58	-108	-33	13	-13	-18	3	-72	-64	-96	-17	-29	-63	-99	33	-99	-33	-108	-24	-101	-69	-66	-3	-98	-15	-77	-70	-152	-77	-34	-1549	-3631	-15334	9	-18154	361	-15197	-1886	-16676	-2656	-13590	-3	-17731	-1474	-14253	-604
0.757500	-28	37	86	-62	-110	-39	7	-3	-23	0	-74	-64	-99	-23	-33	-60	-102	29	-87	-34	-111	-29	-103	-70	-68	-4	-97	-12	-75	-67	-152	-84	-1	-1396	-3524	-15188	-138	-18304	573	-15392	-2506	-16772	-2653	-13804	-130	-17826	-1307	-14508	-408
0.758333	-26	39	88	-59	-109	-34	10	-15	-22	2	-75	-68	-97	-19	-31	-58	-103	30	-90	-33	-108	-24	-88	-70	-63	-6	-100	-14	-72	-72	-148	-76	180	-1250	-3432	-15035	-132	-18458	787	-15594	-2202	-16871	-2654	-13996	-268	-17926	-1153	-14748	27
0.759167	-27	40	87	-61	-108	-34	11	-14	-17	3	-67	-64	-96	-21	-29	-57	-99	34	-85	-34	-104	-25	-100	-69	-61	-4	-96	-12	-73	-72	-142	-73	287	-1110	-3348	-14869	-136	-18634	1005	-15802	-1891	-16969	-2648	-14162	-351	-18019	-1039	-14963	626
0.760000	-28	40	87	-60	-111	-32	13	-16	-21	4	-76	-63	-94	-16	-27	-62	-97	39	-81	-32	-104	-29	-101	-69	-62	-3	-98	-10	-70	-68	-150	-74	446	-981	-3276	-14682	-165	-18826	1221	-16023	-1217	-17080	-2650	-14304	-1427	-18116	-937	-15152	2191
0.760833	-27	41	85	-79	-132	-34	13	-19	-18	6	-73	-62	-94	-16	-29	-57	-100	36	-86	-31	-103	-23	-102	-66	-62	0	-94	-10	-75	-68	-150	-75	487	-872	-3224	-14488	-333	-19038	1445	-16247	-1890	-17173	-2640	-14426	-478	-18212	-872	-15316	657
0.761667	-24	42	86	-59	-108	-33	15	-14	-17	4	-69	-55	-95	-16	-28	-57	-96	37	-82	-30	-103	-25	-99	-72	-63	0	-96	-11	-70	-68	-146	-72	279	-773	-3179	-14280	-265	-19262	1666	-16476	-1097	-17279	-2629	-14540	210	-18308	-833	-15447	-1037
0.762500	-23	51	86	-59	-109	-33	17	-12	-21	8	-70	-64	-97	-18	-28	-57	-96	37	-82	-31	-105	-24	-96	-70	-62	0	-98	-14	-74	-87	-149	-73	259	-664	-3155	-14071	-146	-19503	1890	-16714	-1508	-17387	-2615	-14589	-545	-18406	-827	-15554	-158
0.763333	-26	45	88	-59	-111	-30	15	-11	-19	8	-69	-64	-96	-14	-27	-57	-100	38	-81	-24	-109	-24	-98	-66	-67	0	-96	-12	-73	-67	-148	-70	482	-639	-3150	-13856	-325	-19762	2116	-16953	-838	-17512	-2597	-14636	-1448	-18497	-853	-15630	-243
0.764167	-24	41	87	-61	-110	-34	23	-11	-19	6	-65	-67	-96	-15	-26	-57	-99	36	-83	-32	-105	-23	-100	-68	-63	-3	-100	-15	-74	-68	-146	-70	484	-602	-3151	-13631	-298	-20039	2337	-17197	-706	-17646	-2570	-14663	-1176	-18588	-911	-15675	-181
0.765000	-24	40	84	-62	-109	-29	12	-14	-19	4	-73	-67	-96	-17	-28	-62	-147	29	-87	-33	-121	-26	-100	-70	-66	-4	-101	-15	-75	-72	-149	-76	594	-587	-3165	-13414	-204	-20333	2551	-17447	-452	-17812	-2536	-14674	-954	-18681	-1008	-15698	-98
0.765833	-25	37	82	-64	-113	-13	10	-17	-27	0	-77	-67	-100	-16	-29	-61	-105	29	-86	-33	-109	-26	-99	-77	-67	-6	-100	-11	-75	-70	-149	-75	739	-586	-3181	-13194	-93	-20633	2758	-17693	70	-17948	-2493	-14666	-1262	-18766	-1128	-15691	-437
0.766667	-28	37	86	-62	-113	-35	11	-12	-23	5	-72	-66	-97	-18	-27	-61	-102	45	-83	-32	-105	-24	-97	-70	-63	0	-97	-12	-72	-67	-146	-74	520	-597	-3195	-12980	-134	-20947	2962	-17943	-326	-18123	-2424	-14650	-1229	-18855	-1282	-15662	-875
0.767500	-26	43	88	-58	-107	-18	13	-21	-18	7	-67	-61	-96	-12	-25	-56	-99	38	-79	-27	-104	-24	-98	-68	-60	2	-96	-11	-72	-68	-150	-70	452	-621	-3211	-12781	-322	-21275	3144	-18187	-401	-18315	-2391	-14630	-869	-18944	-1464	-15609	-820
0.768333	-22	44	89	-58	-105	-34	16	-12	-15	7	-70	-61	-99	-15	-27	-57	-99	40	-81	-17	-105	-23	-97	-63	-61	1	-97	-12	-77	-68	-147	-70	367	-663	-3220	-12599	-150	-21608	3314	-18437	2217	-18532	-2323	-14610	-2845	-19049	-1667	-15544	282
0.769167	-22	45	91	-57	-107	-32	8	-10	-16	9	-68	-61	-93	-11	-24	-56	-97	38	-80	-31	-105	-22	-95	-66	-63	4	-95	-12	-69	-65	-144	-70	428	-707	-3219	-12453	-67	-21950	3463	-18686	414	-18771	-2279	-14592	-1615	-19144	-1898	-15466	-1251
0.770000	-23	45	90	-56	-105	-32	13	-10	-15	8	-68	-62	-93	-15	-23	-36	-96	22	-79	-13	-101	-21	-96	-64	-60	0	-97	-11	-73	-64	-143	-69	625	-758	-3201	-12281	-200	-22300	3590	-18941	1348	-19037	-2221	-14586	-717	-19254	-2129	-15379	-2393
0.770833	-12	49	88	-56	-108	-30	19	-9	-18	10	-68	-59	-97	-14	-24	-56	-99	37	-82	-25	-107	-21	-97	-66	-62	2	-96	-11	-52	-67	-148	-65	545	-814	-3170	-12163	-299	-22655	3679	-19200	1378	-19324	-2177	-14587	-556	-19375	-2410	-15295	-2286
0.771667	-23	45	88	-56	-109	-31	16	-12	-17	8	-81	-60	-95	-11	-26	-55	-97	36	-82	-29	-105	-21	-96	-66	-63	2	-95	-11	-69	-66	-144	-70	283	-871	-3117	-12065	-427	-23006	3745	-19455	1207	-19632	-2137	-14612	-636	-19506	-2685	-15201	-2091
0.772500	-3	45	89	-56	-107	-31	12	-13	-16	8	-69	-61	-94	-13	-27	-56	-100	37	-83	-28	-105	-21	-98	-66	-62	-21	-96	-10	-73	-68	-147	-76	128	-926	-3059	-11996	-407	-23354	3768	-19711	1094	-19959	-2108	-14647	-103	-19653	-2973	-15116	-1595
0.773333	-22	42	91	-56	-105	-33	13	-12	-21	5	-72	-63	-96	-10	-27	-50	-99	35	-86	-29	-108	-19	-100	-68	-62	0	-99	-11	-74	-67	-148	-74	248	-985	-2973	-11954	-421	-23699	3755	-19973	1825	-20301	-2100	-14699	-1075	-19816	-3259	-15036	243
0.774167	-26	37	88	-62	-113	-38	12	-15	-24	3	-72	-65	-100	-15	-28	-57	-101	36	-83	-27	-104	-19	-97	-69	-61	4	-96	-13	-76	-68	-146	-75	316	-1033	-2865	-11938	-393	-24029	3707	-20233	828	-20652	-2107	-14795	-368	-19991	-3549	-14960	-211
0.775000	-27	42	89	-59	-110	-31	13	-14	-18	7	-70	-60	-96	-11	-21	-59	-98	33	-82	-31	-103	-19	-98	-65	-62	4	-92	-11	-70	-68	-148	-73	-11	-1082	-2754	-11953	-254	-24356	3609	-20490	1037	-21005	-2140	-14907	866	-20182	-3835	-14898	-2064
0.775833	-24	44	92	-56	-109	-30	13	-9	-18	7	-69	-62	-96	-11	-24	-56	-98	39	-93	-27	-104	-18	-95	-66	-64	3	-96	-12	-72	-67	-142	-72	167	-1132	-2617	-11993	-360	-24659	3470	-20750	114	-21363	-2197	-15047	568	-20383	-4109	-14853	-858
0.776667	-25	44	89	-56	-108	-30	13	-8	-19	9	-70	-76	-95	-13	-25	-55	-101	38	-84	-28	-107	-21	-97	-65	-62	4	-96	-9	-74	-65	-147	-72	433	-1189	-2480	-12065	-529	-24950	3290	-21010	-47	-21710	-2288	-15216	-293	-20594	-4385	-14826	-95
0.777500	-28	42	89	-58	-110	-30	15	-11	-23	7	-68	-66	-95	-10	-27	-59	-102	38	-86	-30	-108	-18	-94	-69	-64	0	-99	-16	-74	-67	-148	-72	154	-1242	-2337	-12158	-448	-25220	3060	-21265	-35	-22043	-2408	-15404	-420	-20817	-4644	-14814	765
0.778333	-26	40	89	-60	-111	-30	15	-11	-19	8	-91	-65	-97	-12	-24	-59	-103	36	-84	-31	-108	-19	-100	-67	-62	5	-98	-10	-73	-67	-149	-76	6	-1291	-2197	-12275	-233	-25444	2802	-21516	-269	-22347	-2558	-15616	-763	-21041	-4897	-14826	1676
0.779167	-24	41	91	-57	-109	-33	13	-9	-21	5	-73	-63	-97	-9	-26	-55	-101	38	-81	-29	-105	-19	-97	-80	-65	5	-95	-10	-73	-64	-145	-73	-48	-1353	-2061	-12409	-229	-25674	2500	-21761	-113	-22620	-2738	-15851	-1347	-21258	-5132	-14854	1782
0.780000	-24	44	90	-55	-107	-29	16	-10	-18	6	-70	-63	-104	-13	-26	-56	-87	38	-81	-31	-105	-18	-97	-68	-60	5	-97	-11	-75	-66	-146	-75	91	-1413	-1933	-12570	-206	-25836	2174	-21999	-576	-22853	-2947	-16103	-937	-21471	-5361	-14917	1670
0.780833	-26	52	91	-58	-107	-31	15	-13	-16	6	-70	-64	-95	-12	-24	-58	-100	40	-97	-29	-107	-21	-97	-69	-55	2	-96	-11	-74	-66	-147	-75	260	-1479	-1826	-12746	-66	-26005	1826	-22231	-1372	-23040	-3183	-16374	330	-21666	-5574	-14999	1796
0.781667	-27	40	87	-58	-109	-32	15	-12	-11	3	-73	-68	-93	-13	-28	-56	-102	39	-81	-32	-108	-21	-97	-68	-62	2	-101	-14	-74	-68	-152	-84	-47	-1550	-1732	-12922	-5	-26117	1460	-22462	867	-23182	-3452	-16662	-1273	-21838	-5781	-15118	3256
0.782500	-29	41	86	-60	-110	-33	10	-15	-19	5	-73	-67	-98	-13	-23	-58	-100	37	-82	-25	-107	-22	-96	-87	-63	2	-100	-10	-73	-66	-146	-75	-154	-1620	-1659	-13136	137	-26179	1092	-22670	-274	-23259	-3731	-16953	-557	-21978	-5975	-15263	2446
0.783333	-25	45	86	-59	-112	-32	12	-14	-22	5	-60	-66	-97	-13	-26	-56	-100	43	-81	-32	-104	-21	-99	-69	-61	2	-99	-13	-72	-67	-145	-75	-91	-1689	-1603	-13350	337	-26202	722	-22878	-332	-23280	-4026	-17252	483	-22086	-6163	-15436	930
0.784167	-25	46	87	-57	-110	-31	12	-12	-22	3	-75	-65	-96	-12	-30	-59	-97	36	-82	-26	-108	-17	-96	-70	-61	19	-100	-11	-73	-69	-149	-77	75	-1763	-1571	-13571	447	-26182	361	-23072	113	-23231	-4332	-17557	391	-22148	-6345	-15647	1690
0.785000	-28	43	87	-61	-131	-33	10	-9	-19	5	-98	-65	-99	-15	-29	-56	-102	37	-84	-32	-111	-27	-103	-70	-64	3	-100	-12	-75	-68	-152	-76	258	-1832	-1556	-13800	616	-26118	16	-23259	-204	-23117	-4637	-17856	273	-22164	-6518	-15880	1699
0.785833	-29	41	87	-62	-115	-33	11	-16	-24	5	-75	-66	-98	-16	-32	-61	-117	34	-76	-32	-111	-25	-101	-70	-67	1	-100	-14	-76	-72	-150	-77	286	-1901	-1561	-14036	692	-26002	-288	-23427	59	-22940	-4939	-18147	491	-22128	-6679	-16151	1507
0.786667	-27	54	85	-64	-112	-33	11	-17	-18	5	-74	-67	-93	-15	-29	-59	-101	38	-83	-35	-105	-24	-99	-69	-63	3	-95	-14	-86	-68	-143	-75	179	-1967	-1579	-14274	706	-25842	-558	-23594	1141	-22700	-5210	-18428	-594	-22028	-6832	-16449	1999
0.787500	-24	49	87	-57	-110	-30	18	-10	-17	4	-69	-66	-96	-12	-26	-55	-97	39	-78	-32	-101	-21	-95	-61	-61	3	-99	-13	-69	-65	-144	-74	366	-2025	-1614	-14515	744	-25643	-783	-23748	790	-22404	-5468	-18692	-265	-21880	-6979	-16781	679
0.788333	-26	45	85	-59	-111	-27	16	-11	-14	4	-84	-62	-94	-12	-29	-58	-101	36	-83	-28	-103	-21	-97	-66	-60	1	-97	-12	-73	-67	-146	-76	487	-2084	-1657	-14745	832	-25411	-957	-23898	1160	-22048	-5695	-18950	1191	-21675	-7111	-17144	-2991
0.789167	-24	41	92	-58	-108	-31	12	-13	-19	4	-70	-62	-97	-11	-30	-59	-101	36	-86	-29	-104	-22	-99	-69	-64	2	-96	-11	-73	-67	-147	-76	424	-2137	-1701	-15015	969	-25137	-1077	-24041	869	-21647	-5885	-19181	1318	-21430	-7230	-17524	-3048
0.790000	-28	43	88	-58	-108	-29	13	-15	-22	5	-59	-64	-99	-15	-31	-62	-103	35	-85	-32	-107	-22	-100	-72	-64	0	-100	-15	-74	-110	-150	-76	327	-2194	-1754	-15272	908	-24838	-1137	-24180	943	-21207	-6036	-19393	485	-21121	-7336	-17930	-2621
0.790833	-28	41	85	-60	-113	-38	9	-19	-19	2	-73	-67	-98	-17	-32	-61	-107	34	-83	-34	-109	-26	-103	-73	-63	1	-100	-16	-74	-72	-150	-75	257	-2244	-1801	-15532	836	-24513	-1129	-24308	1334	-20730	-6128	-19582	139	-20776	-7411	-18341	-2307
0.791667	-24	36	86	-60	-109	-36	21	-14	-18	4	-70	-67	-96	-15	-33	-61	-100	36	-83	-32	-107	-25	-102	-70	-65	0	-101	-15	-75	-73	-154	-76	387	-2292	-1840	-15794	824	-24163	-1057	-24430	1130	-20236	-6173	-19748	207	-20399	-7463	-18769	-1427
0.792500	-27	40	87	-60	-110	-35	13	-13	-19	3	-69	-64	-97	-16	-32	-59	-101	34	-85	-31	-107	-26	-99	-70	-61	3	-98	-14	-73	-70	-147	-75	426	-2338	-1877	-16053	615	-23801	-914	-24548	1319	-19718	-6153	-19887	15	-19988	-7483	-19199	-1061
0.793333	-23	43	85	-58	-110	-33	15	-14	-22	0	-76	-66	-98	-15	-30	-60	-99	34	-83	-32	-109	-24	-100	-70	-63	-1	-101	-14	-74	-68	-149	-68	275	-2382	-1903	-16297	508	-23429	-710	-24660	819	-19203	-6084	-20008	6	-19565	-7472	-19630	-986
0.794167	-28	42	85	-57	-111	-33	12	-14	-16	5	-70	-64	-98	-12	-29	-60	-101	34	-85	-33	-105	-21	-103	-67	-63	2	-96	-15	-73	-68	-149	-76	269	-2432	-1927	-16564	569	-23050	-444	-24769	-159	-18684	-5949	-20099	872	-19139	-7423	-20049	-998
0.795000	-24	44	87	-58	-107	-36	20	-17	-16	2	-70	-68	-96	-15	-30	-58	-100	36	-83	-31	-101	-22	-101	-72	-61	1	-86	-12	-70	-68	-142	-73	113	-2471	-1939	-16809	534	-22668	-117	-24872	1517	-18188	-5758	-20177	-269	-18719	-7336	-20457	193
0.795833	-27	42	89	-58	-107	-31	12	-13	-18	3	-92	-63	-92	-14	-27	-59	-97	35	-83	-29	-102	-21	-100	-72	-60	2	-98	-13	-69	-69	-147	-77	-27	-2515	-1946	-17054	336	-22287	260	-24964	1354	-17711	-5511	-20235	-921	-18316	-7215	-20846	179
0.796667	-25	41	89	-60	-110	-45	12	-11	-14	3	-72	-63	-94	-12	-27	-59	-100	33	-82	-30	-104	-22	-100	-66	-61	1	-101	-15	-104	-68	-141	-77	45	-2562	-1951	-17287	98	-21916	682	-25057	-246	-17270	-5226	-20282	342	-17938	-7044	-21215	-1821
0.797500	-27	40	85	-59	-108	-34	13	-18	-21	2	-74	-68	-96	-16	-32	-62	-101	30	-84	-36	-104	-23	-101	-73	-64	-1	-102	-16	-76	-73	-150	-76	-94	-2600	-1953	-17508	28	-21545	1144	-25139	586	-16866	-4889	-20319	38	-17595	-6835	-21544	-1520
0.798333	-27	38	84	-62	-109	-36	9	-26	-24	2	-76	-66	-94	-18	-33	-63	-105	30	-88	-35	-110	-26	-105	-73	-66	-3	-103	2	-76	-74	-148	-79	-269	-2643	-1959	-17720	89	-21178	1639	-25212	-105	-16499	-4518	-20351	-358	-17278	-6590	-21869	-1494
0.799167	-26	37	87	-64	-113	-36	8	-17	-23	1	-77	-70	-99	-16	-31	-61	-103	20	-101	-35	-108	-23	-107	-73	-64	-3	-103	-15	-75	-73	-145	-75	-274	-2680	-1962	-17906	43	-20811	2160	-25277	-280	-16177	-4118	-20381	-186	-17009	-6309	-22148	-954
0.800000	-28	37	84	-73	-107	-34	24	-15	-11	4	-75	-66	-96	-16	-31	-60	-101	30	-86	-34	-104	-23	-104	-68	-62	-3	-102	-13	-73	-82	-149	-75	-284	-2716	-1980	-18080	-5	-20449	2682	-25335	184	-15904	-3697	-20402	-970	-16788	-6002	-22400	172
0.800833	-28	39	87	-60	-111	-35	10	-19	-19	2	-75	-65	-94	-16	-32	-59	-97	40	-83	-34	-96	-23	-104	-77	-65	-1	-101	-13	-73	-70	-149	-77	-379	-2745	-2003	-18240	-26	-20090	3223	-25389	-186	-15681	-3266	-20434	-1436	-16621	-5667	-22615	974
0.801667	-24	42	88	-43	-110	-32	12	-15	-14	5	-73	-66	-96	-16	-31	-59	-100	34	-84	-32	-107	-24	-101	-66	-75	1	-101	-12	-75	-74	-149	-75	-559	-2771	-2039	-18376	-168	-19726	3746	-25430	-418	-15507	-2836	-20472	-177	-16500	-5313	-22808	-1626
0.802500	-23	42	90	-56	-107	-33	13	-14	-22	3	-74	-64	-94	-16	-29	-58	-98	37	-83	1	-105	-25	-101	-68	-63	1	-99	-10	-76	-72	-147	-76	-548	-2800	-2089	-18498	-254	-19362	4257	-25465	-380	-15372	-2415	-20522	132	-16419	-4945	-22964	-1907
0.803333	-24	39	87	-59	-104	-56	12	-14	-17	4	-62	-67	-97	-18	-29	-59	-99	36	-83	-30	-107	-22	-100	-72	-62	1	-99	-12	-76	-73	-148	-76	-611	-2823	-2150	-18598	-294	-18987	4746	-25494	-813	-15276	-2003	-20583	-670	-16396	-4577	-23101	-1198
0.804167	-23	63	88	-61	-111	-36	12	-15	-19	3	-73	-62	-97	-16	-28	-59	-99	35	-99	-39	-109	-23	-101	-72	-65	-1	-100	-15	-75	-70	-147	-76	-927	-2847	-2228	-18694	-343	-18610	5203	-25519	-363	-15224	-1631	-20660	-738	-16403	-4215	-23222	-1107
0.805000	-28	41	87	-60	-111	-36	10	-13	-22	2	-76	-65	-96	-18	-28	-58	-99	35	-86	-35	-110	-25	-101	-72	-63	0	-102	-17	-75	-68	-147	-76	-998	-2871	-2315	-18765	-390	-18220	5624	-25538	-739	-15206	-1262	-20747	-403	-16443	-3862	-23317	-533
0.805833	-24	38	84	-61	-110	-34	10	-17	-18	0	-74	-58	-100	-18	-30	-41	-103	30	-87	-35	-108	-26	-102	-70	-65	-5	-101	-14	-75	-74	-150	-81	-868	-2893	-2416	-18829	-171	-17825	5998	-25561	-653	-15227	-938	-20847	-663	-16505	-3526	-23402	-525
0.806667	-26	34	84	-61	-111	-35	2	-16	-24	-3	-77	-67	-99	-19	-32	-62	-108	34	-84	-35	-108	-26	-102	-75	-67	0	-99	-16	-73	-72	-132	-81	-1093	-2915	-2518	-18878	45	-17418	6320	-25579	-612	-15215	-661	-20962	-496	-16585	-3219	-23474	-995
0.807500	-28	39	86	-61	-113	-35	8	-16	-24	2	-75	-68	-99	-19	-32	-61	-104	34	-78	-32	-107	-23	-99	-72	-62	0	-96	-12	-72	-69	-150	-77	-1265	-2937	-2621	-18917	174	-17001	6592	-25586	-1556	-15227	-421	-21082	407	-16667	-2942	-23532	-1617
0.808333	-28	42	88	-60	-109	-34	10	-19	-17	2	-74	-64	-95	-17	-30	-61	-99	36	-83	-32	-108	-24	-102	-68	-66	-4	-98	-12	-73	-68	-151	-76	-1305	-2964	-2723	-18953	755	-16586	6808	-25607	-700	-15249	-235	-21220	-267	-16753	-2699	-23577	-1106
0.809167	-23	42	89	-59	-107	-34	10	-16	-15	2	-73	-65	-98	-19	-30	-57	-100	38	-82	-34	-104	-21	-98	-70	-61	2	-98	-15	-73	-72	-148	-76	-1195	-2998	-2816	-18984	1311	-16167	6968	-25618	436	-15263	-84	-21382	-1609	-16831	-2498	-23620	-1021
0.810000	-27	42	88	-64	-112	-45	8	-15	-16	4	-78	-66	-96	-15	-27	-56	-100	36	-83	-32	-109	-26	-99	-69	-62	1	-130	-12	-75	-70	-165	-74	-1189	-3037	-2897	-19009	1259	-15755	7061	-25636	-1636	-15267	1	-21509	-121	-16891	-2347	-23654	-3772
0.810833	-21	41	87	-61	-112	-32	9	-16	-17	5	-73	-66	-87	-18	-29	-60	-99	37	-83	-33	-105	-23	-99	-68	-62	0	-99	-15	-74	-70	-148	-75	-1470	-3083	-2966	-19030	1728	-15346	7111	-25649	-379	-15255	47	-21655	-359	-16932	-2238	-23678	-4089
0.811667	-27	40	89	-59	-109	-36	10	-16	-18	6	-72	-64	-96	-18	-29	-60	-96	36	-87	-34	-105	-23	-95	-72	-63	1	-96	-11	-73	-77	-147	-75	-1411	-3132	-3008	-19056	2084	-14958	7071	-25667	-1336	-15218	42	-21793	-402	-16947	-2179	-23693	-4049
0.812500	-26	42	85	-60	-108	-35	12	-17	-18	3	-75	-65	-96	-17	-28	-82	-97	35	-86	-53	-105	-22	-100	-67	-62	0	-100	-13	-70	-68	-146	-73	-1215	-3191	-3029	-19077	1898	-14589	6988	-25675	-1298	-15164	-26	-21928	-150	-16934	-2165	-23689	-3253
0.813333	-25	41	85	-59	-109	-33	34	-16	-16	5	-70	-64	-92	-18	-29	-61	-100	34	-84	-32	-102	-24	-99	-70	-61	0	-97	-12	-72	-70	-149	-74	-1241	-3252	-3028	-19105	1714	-14251	6847	-25680	-1066	-15083	-91	-22045	-427	-16899	-2204	-23673	-2003
0.814167	-27	43	88	-60	-110	-34	11	-19	-22	5	-69	-65	-93	-17	-28	-60	-98	37	-82	-30	-104	-22	-101	-73	-64	0	-100	-12	-70	-69	-145	-72	-1336	-3318	-2996	-19133	1389	-13944	6653	-25676	-1006	-14990	-222	-22149	-1224	-16823	-2279	-23633	-241
0.815000	-25	46	85	-45	-105	-36	21	-15	-21	3	-70	-64	-96	-17	-29	-63	-101	34	-84	-33	-108	-24	-102	-70	-64	0	-97	-15	-73	-68	-150	-76	-1110	-3382	-2945	-19167	1176	-13682	6401	-25664	-1595	-14867	-397	-22231	-81	-16745	-2404	-23574	-2167
0.815833	-23	41	85	-63	-114	-38	9	-15	-14	5	-72	-66	-97	-14	-42	-61	-95	38	-84	-33	-107	-21	-102	-69	-61	1	-99	-14	-73	-68	-144	-70	-961	-3446	-2863	-19199	1094	-13462	6104	-25632	-1345	-14739	-601	-22284	437	-16626	-2559	-23481	-2642
0.816667	-26	36	86	-60	-107	-31	12	-14	-16	6	-72	-66	-97	-16	-30	-59	-96	35	-86	-34	-103	-23	-99	-69	-60	-1	-102	-15	-74	-72	-150	-74	-860	-3510	-2765	-19234	900	-13293	5765	-25581	-2029	-14595	-835	-22313	3	-16501	-2755	-23363	-992
0.817500	-24	38	84	-61	-112	-36	11	-16	-19	3	-73	-66	-97	-4	-29	-68	-102	34	-90	-38	-115	-27	-101	-73	-66	-5	-103	-13	-74	-72	-149	-74	-550	-3564	-2643	-19274	611	-13183	5384	-25511	-1495	-14447	-1097	-22308	-225	-16359	-2974	-23213	-178
0.818333	-26	38	77	-63	-111	-35	12	-15	-24	3	-73	-69	-99	-16	-29	-61	-103	35	-82	-33	-107	-21	-100	-72	-66	0	-104	-14	-62	-70	-149	-75	-429	-3621	-2502	-19311	399	-13123	4970	-25412	-1740	-14299	-1382	-22270	-88	-16215	-3222	-23023	1057
0.819167	-25	38	85	-62	-109	-33	13	-16	-19	4	-72	-66	-97	-14	-28	-80	-100	33	-86	-30	-114	-23	-102	-73	-62	0	-102	-13	-70	-72	-148	-74	-539	-3640	-2352	-19352	174	-13128	4523	-25281	-1625	-14140	-1685	-22196	-4	-16069	-3477	-22803	1638
0.820000	-26	41	88	-59	-108	-33	11	-19	-19	3	-73	-66	-96	-14	-30	-61	-99	33	-83	-32	-105	-19	-102	-72	-64	0	-102	-10	-72	-70	-147	-73	-413	-3657	-2186	-19386	-122	-13189	4054	-25117	-1446	-14037	-2006	-22091	19	-15926	-3746	-22545	1760
0.820833	-24	44	86	-60	-110	-32	10	-13	-18	3	-72	-61	-98	-9	-28	-61	-101	28	-85	-32	-105	-23	-99	-72	-64	0	-100	-11	-75	-70	-149	-76	-249	-3662	-2016	-19425	-224	-13313	3560	-24924	-2065	-13934	-2332	-21957	451	-15795	-4021	-22261	1884
0.821667	-24	44	87	-63	-107	-34	11	-16	-15	4	-70	-66	-97	-16	-28	-59	-98	34	-86	-32	-110	-23	-100	-72	-63	0	-102	-14	-74	-69	-149	-74	-229	-3646	-1838	-19463	-418	-13499	3055	-24693	-1494	-13861	-2663	-21793	472	-15681	-4289	-21941	2487
0.822500	-23	40	86	-60	-108	-32	12	-13	-16	5	-53	-63	-97	-15	-29	-60	-92	33	-85	-31	-104	-21	-99	-69	-63	-3	-98	-12	-75	-73	-150	-75	-33	-3611	-1661	-19503	-624	-13732	2548	-24453	736	-13814	-2998	-21598	-1247	-15582	-4549	-21595	3541
0.823333	-24	42	110	-60	-114	-35	10	-16	-21	3	-76	-66	-98	-16	-31	-63	-103	30	-87	-34	-112	-25	-103	-73	-66	-6	-107	-15	-77	-75	-153	-79	147	-3559	-1486	-19542	-590	-14027	2030	-24130	-1358	-13808	-3334	-21391	73	-15507	-4798	-21229	1568
0.824167	-28	40	81	-62	-113	-35	5	-19	-22	0	-79	-68	-101	-19	-32	-60	-102	18	-86	-32	-107	-24	-100	-72	-67	-5	-104	-16	-80	-75	-151	-77	11	-3485	-1300	-19572	-694	-14360	1520	-23790	137	-13831	-3650	-21161	-145	-15445	-5020	-20840	963
0.825000	-29	39	85	-53	-112	-34	9	-11	-25	2	-75	-70	-96	-17	-30	-63	-105	32	-87	-36	-110	-26	-104	-85	-67	-1	-101	4	-74	-79	-152	-77	163	-3394	-1121	-19607	-815	-14742	1018	-23421	-160	-13899	-3958	-20919	-518	-15410	-5218	-20441	715
0.825833	-29	40	84	-61	-114	-32	8	-19	-24	1	-77	-72	-101	-19	-31	-62	-105	29	-90	-33	-109	-27	-103	-73	-67	-5	-105	-17	-79	-75	-152	-78	416	-3273	-936	-19636	-921	-15156	540	-23023	224	-13999	-4245	-20675	-548	-15397	-5384	-20031	764
0.826667	-27	39	92	-62	-110	-32	9	-15	-19	2	-75	-64	-99	-14	-32	-63	-107	30	-90	-33	-108	-26	-103	-70	-65	-3	-102	-12	-73	-66	-149	-79	499	-3144	-757	-19666	-1149	-15594	67	-22597	574	-14133	-4509	-20421	-394	-15399	-5521	-19620	928
0.827500	-26	45	85	-57	-109	-31	13	-13	-22	4	-76	-65	-100	-13	-27	-59	-98	33	-84	-28	-104	-23	-99	-69	-64	-4	-101	-12	-70	-70	-147	-75	482	-2994	-570	-19691	-1235	-16049	-344	-22147	1241	-14297	-4747	-20172	-1354	-15422	-5623	-19209	2113
0.828333	-26	40	88	-56	-113	-30	12	-14	-19	6	-72	-64	-93	-15	-27	-61	-101	33	-83	-30	-101	-22	-98	-67	-62	1	-99	-10	-74	-66	-146	-77	456	-2828	-392	-19719	-1333	-16513	-791	-21684	520	-14500	-4955	-19931	-300	-15456	-5694	-18812	219
0.829167	-25	42	89	-57	-107	-31	11	-13	-18	5	-73	-63	-93	12	-26	-60	-119	38	-88	-29	-103	-23	-101	-69	-62	0	-98	-11	-68	-70	-149	-76	452	-2647	-210	-19747	-1278	-16984	-1177	-21206	1253	-14726	-5130	-19698	522	-15508	-5731	-18427	-1737
0.830000	-22	39	88	-68	-98	-30	12	-12	-16	5	-72	-61	-94	-13	-27	-57	-98	35	-82	-29	-103	-22	-98	-67	-60	1	-96	-12	-72	-72	-151	-78	399	-2455	-28	-19772	-1300	-17457	-1531	-20714	589	-14968	-5284	-19477	5	-15578	-5736	-18067	-831
0.830833	-25	46	88	-59	-110	-34	10	-10	-19	6	-68	-63	-95	-14	-19	-57	-96	34	-83	-30	-109	-22	-100	-66	-61	0	-97	-11	-74	-70	-146	-73	323	-2249	148	-19807	-1405	-17906	-1851	-20229	898	-15224	-5404	-19277	-507	-15642	-5710	-17721	-439
0.831667	-25	37	88	-59	-113	-34	12	-16	-16	2	-74	-69	-97	-16	-29	-58	-98	29	-85	-35	-109	-23	-102	-68	-63	0	-101	-14	-75	-73	-149	-76	195	-2034	321	-19835	-1394	-18334	-2144	-19741	735	-15488	-5490	-19088	26	-15720	-5663	-17410	231
0.832500	-26	40	84	-62	-111	-38	9	-17	-21	3	-77	-66	-96	-16	-31	-57	-100	34	-88	-32	-107	-23	-101	-68	-64	0	-99	-10	-73	-69	-148	-75	75	-1810	499	-19862	-1442	-18733	-2400	-19256	638	-15743	-5524	-18909	460	-15798	-5592	-17119	792
0.833333	-24	41	107	-58	-109	-32	12	24	-18	2	-76	-65	-95	-14	-28	-58	-99	30	-85	-30	-104	-21	-100	-67	-66	-3	-100	-13	-97	-67	-147	-74	88	-1581	667	-19890	-1399	-19093	-2623	-18789	733	-15998	-5567	-18747	832	-15876	-5506	-16860	1004
0.834167	-26	40	87	-58	-109	-34	11	-9	-16	6	-73	-63	-95	-14	-26	-59	-98	33	-84	-31	-105	-17	-98	-69	-62	1	-97	-11	-68	-68	-145	-76	39	-1338	830	-19919	-1339	-19410	-2817	-18334	123	-16235	-5564	-18595	1570	-15960	-5414	-16634	925
0.835000	-30	45	89	-60	-146	-34	13	-11	-19	6	-68	-62	-93	-11	-27	-59	-98	34	-82	-31	-104	-19	-101	-70	-64	2	-97	-11	-70	-64	-147	-74	-132	-1098	986	-19950	-1402	-19686	-2985	-17900	-156	-16455	-5546	-18457	2232	-16046	-5327	-16435	1067
0.835833	-24	45	88	-57	-108	-30	13	-11	-16	5	-69	-62	-110	-13	-27	-58	-96	34	-82	-33	-103	-18	-97	-68	-60	5	-97	-10	-69	-67	-145	-73	-72	-856	1131	-19984	-1224	-19905	-3125	-17485	2260	-16644	-5512	-18326	345	-16125	-5220	-16267	2360
0.836667	-21	44	91	-58	-108	-33	13	-11	-14	7	-73	-64	-94	-12	-25	-57	-96	38	-83	-29	-100	-26	-98	-65	-62	2	-94	-13	-70	-64	-146	-73	219	-618	1266	-20016	-1177	-20077	-3247	-17097	384	-16805	-5471	-18205	1166	-16213	-5133	-16127	878
0.837500	-25	43	85	-59	-108	-32	12	-11	-19	7	-69	-65	-97	-15	-30	-60	-101	32	-86	-32	-105	-23	-99	-69	-63	0	-100	-15	-74	-68	-149	-73	-9	-385	1382	-20054	-1253	-20192	-3350	-16741	1106	-16931	-5423	-18089	1050	-16306	-5064	-16015	-134
0.838333	-23	40	62	-61	-117	-36	11	-12	-19	3	-74	-66	-96	-14	-29	-62	-99	34	-83	-33	-108	-24	-101	-68	-62	2	-99	-15	-74	-66	-147	-86	-151	-145	1483	-20087	-1248	-20253	-3432	-16411	896	-17025	-5372	-17968	239	-16393	-5009	-15923	155
0.839167	-25	42	88	-62	-109	-35	12	-12	-17	5	-74	-68	-96	-15	-23	-67	-100	34	-83	-41	-108	-24	-100	-69	-62	1	-99	-17	-73	-69	-146	-74	-168	77	1563	-20127	-1527	-20261	-3506	-16113	794	-17070	-5331	-17847	-492	-16490	-4982	-15851	987
0.840000	-26	43	84	-63	-109	-33	15	-12	-22	3	-74	-68	-97	-15	-31	-60	-101	33	-85	-34	-104	-24	-100	-69	-65	0	-92	-14	-74	-70	-158	-77	-47	293	1622	-20168	-1769	-20219	-3572	-15844	781	-17107	-5300	-17720	-521	-16592	-4986	-15799	2351
0.840833	-26	37	84	-62	-114	-35	9	-14	-24	20	-76	-69	-107	-3	-31	-60	-102	33	-84	-31	-109	-22	-100	-70	-64	-3	-102	-12	-74	-66	-148	-74	-58	506	1660	-20207	-1745	-20131	-3631	-15603	1609	-17093	-5279	-17584	-1677	-16699	-5011	-15755	4364
0.841667	-27	39	85	-59	-110	-33	12	-12	-22	3	-73	-65	-97	-14	-28	-60	-104	35	-86	-31	-108	-23	-99	-73	-63	0	-91	-13	-73	-69	-148	-78	-161	713	1670	-20252	-1565	-20004	-3687	-15397	747	-17047	-5271	-17435	-923	-16815	-5075	-15721	3112
0.842500	-26	44	88	-58	-111	-31	15	-13	-19	3	-73	-64	-95	-22	-27	-59	-98	36	-83	-29	-105	-22	-100	-70	-65	0	-100	-11	-75	-70	-146	-75	-19	906	1660	-20301	-1538	-19835	-3748	-15200	1101	-16981	-5289	-17275	-127	-16940	-5169	-15692	-174
0.843333	-24	42	85	-57	-109	-32	12	-12	-18	4	-72	-64	-99	-12	-31	-60	-103	37	-84	-30	-109	-24	-99	-69	-63	0	-104	-12	-76	-73	-150	-77	40	1084	1615	-20356	-1658	-19662	-3811	-15077	518	-16887	-5329	-17102	-849	-17073	-5299	-15670	-379
0.844167	-28	42	87	-57	-113	-32	12	-12	-18	5	-73	-64	-99	-16	-25	-60	-100	37	-83	-31	-97	-25	-101	-70	-61	0	-100	-14	-73	-69	-148	-76	-104	1255	1541	-20414	-1580	-19457	-3867	-14959	642	-16783	-5392	-16908	-1490	-17209	-5452	-15640	-865
0.845000	-28	41	86	-31	-108	-32	12	-13	-19	5	-72	-67	-95	-17	-30	-61	-100	36	-86	-28	-104	-22	-99	-69	-63	5	-88	-11	-75	-72	-149	-73	-159	1411	1440	-20474	-1330	-19243	-3953	-14863	657	-16668	-5472	-16700	-1197	-17350	-5641	-15616	-1308
0.845833	-25	41	89	-61	-110	-28	12	-14	-17	2	-68	-65	-101	-16	-30	-60	-104	32	-88	-32	-111	-25	-100	-68	-64	-5	-103	-13	-73	-70	-149	-83	-197	1566	1312	-20545	-1215	-19026	-4022	-14795	388	-16547	-5572	-16475	-985	-17500	-5845	-15586	-1852
0.846667	-28	41	86	-57	-111	-30	13	-12	-19	3	-72	-64	-97	-14	-31	-55	-100	35	-85	-31	-104	-28	-81	-69	-63	0	-100	-30	-73	-70	-145	-75	6	1688	1156	-20615	-1188	-18808	-4120	-14749	568	-16426	-5691	-16235	-906	-17649	-6076	-15548	-3227
0.847500	-25	44	88	-57	-107	-28	15	-11	-18	6	-68	-43	-95	-13	-28	-58	-98	37	-83	-29	-103	-19	-99	-70	-63	2	-99	-10	-73	-68	-147	-75	101	1811	971	-20696	-1087	-18595	-4213	-14721	-22	-16315	-5823	-15976	-216	-17798	-6316	-15511	-4599
0.848333	-23	43	88	-56	-109	-18	17	-12	-17	6	-73	-63	-93	-16	-28	-59	-101	36	-84	-28	-105	-22	-100	-68	-63	-3	-102	-8	-75	-88	-146	-74	-133	1920	759	-20782	-932	-18422	-4305	-14720	-1085	-16219	-5971	-15708	849	-17946	-6566	-15477	-5572
0.849167	-28	40	87	-61	-112	-32	12	-16	-19	2	-76	-65	-96	-13	-30	-63	-98	35	-85	-29	-103	-21	-99	-68	-62	0	-102	-9	-73	-68	-146	-75	-404	2009	521	-20871	-668	-18265	-4393	-14730	1176	-16136	-6124	-15412	-759	-18079	-6812	-15443	-4959
0.850000	-25	42	132	-52	-108	-33	16	-14	-19	6	-75	-63	-97	-10	-28	-59	-99	34	-87	-30	-104	-24	-101	-72	-66	-1	-99	-10	-73	-73	-142	-73	-215	2088	266	-20966	-454	-18126	-4488	-14759	-41	-16071	-6282	-15137	-11	-18205	-7054	-15407	-6127
0.850833	-23	43	87	-60	-110	-29	12	-13	-15	8	-74	-62	-95	-14	-23	-58	-98	36	-87	-30	-103	-21	-98	-68	-62	-1	-102	-13	-74	-73	-147	-75	-125	2154	-22	-21065	-143	-18023	-4579	-14800	-555	-16031	-6445	-14850	1181	-18322	-7292	-15387	-7835
0.851667	-25	40	89	-62	-113	-35	10	-13	-17	1	-74	-65	-94	-15	-28	-61	-102	36	-85	-32	-107	-24	-102	-68	-62	1	-101	-11	-73	-70	-147	-74	-266	2209	-317	-21168	211	-17958	-4660	-14855	-369	-16017	-6602	-14562	723	-18422	-7506	-15365	-7332
0.852500	-25	41	89	-60	-108	-32	13	-11	-16	5	-73	-65	-101	-15	-26	-60	-97	37	-84	-32	-108	-22	-100	-67	-64	1	-100	-14	-76	-74	-147	-72	-362	2252	-631	-21272	276	-17922	-4732	-14915	-935	-16024	-6751	-14260	262	-18511	-7698	-15362	-6398
0.853333	-23	42	87	-63	-110	-34	13	-14	-18	6	-73	-63	-96	-13	-28	-61	-100	38	-85	-33	-108	-23	-101	-73	-62	1	-103	-15	-78	-70	-147	-72	-259	2282	-938	-21380	287	-17922	-4779	-14989	-1177	-16056	-6893	-13968	846	-18572	-7862	-15371	-4339
0.854167	-23	40	88	-59	-108	-33	11	-11	-15	6	-75	-64	-95	-14	-49	-58	-95	37	-84	-53	-100	-21	-100	-67	-60	0	-104	-14	-70	-73	-145	-72	-335	2304	-1293	-21487	644	-17957	-4816	-15059	-434	-16110	-7025	-13692	-224	-18625	-8000	-15392	-997
0.855000	-27	40	85	-61	-110	-33	12	-13	-17	5	-74	-64	-93	-13	-27	-60	-98	35	-88	-34	-98	-22	-87	-66	-60	0	-100	-12	-72	-69	-146	-72	-365	2310	-1632	-21590	929	-18022	-4837	-15135	-1305	-16186	-7128	-13419	-51	-18660	-8101	-15431	1080
0.855833	-23	39	86	-60	-112	-36	11	-32	-19	-3	-75	-64	-92	-14	-28	-59	-100	36	-85	-32	-107	-21	-102	-70	-64	1	-97	-13	-73	-69	-146	-68	-301	2274	-1977	-21699	912	-18117	-4835	-15207	-1188	-16282	-7221	-13162	1072	-18681	-8161	-15484	459
0.856667	-26	36	87	-62	-110	-35	9	-16	-21	5	-75	-66	-99	-17	-31	-63	-103	33	-87	-38	-109	-24	-108	-84	-66	-3	-121	-16	-76	-73	-154	-80	-247	2304	-2319	-21807	1024	-18243	-4817	-15284	-1538	-16393	-7289	-12921	717	-18695	-8193	-15560	2753
0.857500	-31	40	80	-65	-113	-40	5	-22	-18	2	-80	-70	-101	-18	-29	-67	-117	29	-90	-39	-108	-26	-105	-77	-64	-4	-104	-17	-77	-74	-153	-79	-213	2291	-2657	-21901	1048	-18366	-4776	-15342	-1744	-16518	-7328	-12692	-190	-18694	-8178	-15632	5182
0.858333	-11	37	82	-62	-110	-36	6	-15	-18	2	-77	-68	-99	-22	-34	-62	-101	33	-87	-35	-104	-25	-104	-70	-63	-4	-104	-15	-93	-76	-153	-77	-8	2276	-2983	-22011	1124	-18534	-4701	-15389	-1146	-16649	-7342	-12483	-241	-18683	-8120	-15716	6566
0.859167	-25	37	85	-63	-113	-36	7	-17	-17	3	-77	-66	-93	-16	-28	-65	-101	33	-87	-40	-108	-26	-103	-73	-62	0	-102	-17	-73	-72	-152	-76	346	2251	-3298	-22114	1136	-18703	-4610	-15443	-1473	-16786	-7333	-12290	430	-18674	-8020	-15805	7439
0.860000	-26	39	84	-66	-108	-34	8	-14	-22	3	-76	-69	-100	-17	-31	-61	-102	34	-88	-34	-108	-14	-104	-73	-64	-4	-104	-17	-64	-72	-150	-76	520	2221	-3597	-22211	935	-18873	-4492	-15457	-1124	-16929	-7286	-12117	598	-18666	-7886	-15889	7222
0.860833	-25	38	81	-61	-110	-35	10	-14	-21	8	-78	-66	-98	-14	-29	-62	-104	30	-88	-34	-102	-22	-102	-70	-64	-4	-100	-14	-73	-72	-150	-75	743	2188	-3886	-22309	960	-19036	-4356	-15468	-1109	-17068	-7216	-11960	417	-18660	-7711	-15974	6579
0.861667	-25	38	84	-60	-109	-31	11	-15	-19	3	-75	-66	-95	-16	-30	-61	-101	50	-83	-33	-103	-23	-98	-75	-63	0	-101	-13	-73	-72	-150	-77	853	2149	-4152	-22406	1067	-19199	-4201	-15468	-2058	-17206	-7120	-11825	1157	-18665	-7505	-16047	5574
0.862500	-21	39	84	-61	-108	-30	12	-10	-15	5	-73	-66	-98	-17	-28	-60	-100	35	-88	-33	-104	-22	-100	-72	-60	1	-100	-14	-70	-68	-149	-75	426	2100	-4398	-22505	959	-19350	-4017	-15453	-10	-17321	-6993	-11710	-98	-18679	-7256	-16101	5480
0.863333	-27	41	88	-38	-108	-30	12	-15	-21	5	-74	-68	-96	-15	-31	-58	-102	35	-86	-30	-107	-22	-101	-73	-64	0	-102	-16	-75	-85	-151	-75	279	2045	-4629	-22603	1003	-19485	-3829	-15421	316	-17459	-6844	-11613	-690	-18708	-6981	-16138	4238
0.864167	-26	40	87	-59	-112	-34	12	-15	-21	4	-75	-65	-95	-19	-30	-62	-104	45	-100	-32	-103	-23	-101	-73	-63	-1	-101	-16	-75	-73	-152	-79	332	1980	-4835	-22707	1147	-19593	-3614	-15377	-763	-17576	-6669	-11532	575	-18752	-6676	-16151	1272
0.865000	-28	39	92	-62	-114	-33	9	-17	-23	5	-78	-69	-99	-18	-30	-62	-104	32	-87	-31	-125	-27	-107	-75	-66	-4	-103	-17	-77	-76	-153	-80	299	1899	-5025	-22810	1103	-19692	-3391	-15322	431	-17683	-6474	-11476	168	-18812	-6344	-16135	762
0.865833	-30	37	85	-62	-116	-44	7	-19	-27	-10	-77	-65	-102	-19	-33	-64	-104	33	-87	-35	-112	-25	-103	-76	-69	-1	-102	-18	-79	-75	-156	-80	450	1815	-5191	-22915	986	-19752	-3150	-15256	-599	-17774	-6257	-11427	-130	-18881	-5989	-16083	107
0.866667	-31	37	86	-65	-114	-32	15	-15	-23	4	-74	-68	-100	-18	-29	-59	-104	33	-85	-34	-109	-23	-102	-66	-64	0	-100	-16	-74	-72	-152	-76	612	1710	-5337	-23024	1118	-19785	-2898	-15175	-426	-17854	-6027	-11399	114	-18958	-5608	-15997	-136
0.867500	-26	40	87	-60	-110	-31	15	-58	-19	6	-70	-61	-90	-15	-25	-57	-98	36	-83	-29	-105	-22	-98	-67	-63	0	-99	-14	-73	-72	-149	-74	369	1622	-5465	-23131	1226	-19786	-2656	-15093	439	-17919	-5788	-11385	-579	-19052	-5219	-15873	526
0.868333	-19	40	86	-59	-109	-28	15	-13	-19	8	-70	-61	-97	-13	-29	-56	-99	36	-83	-31	-105	-19	-100	-68	-64	4	-98	-11	-80	-70	-151	-75	49	1462	-5580	-23246	1070	-19758	-2383	-15007	-10	-17971	-5532	-11382	-735	-19153	-4824	-15711	1096
0.869167	-24	43	88	-59	-109	-30	13	-16	-19	0	-74	-64	-95	-13	-27	-56	-95	35	-81	-28	-103	-19	-98	-67	-62	2	-99	-11	-73	-73	-147	-73	161	1312	-5676	-23361	812	-19695	-2122	-14917	42	-18017	-5280	-11397	365	-19253	-4426	-15520	-1785
0.870000	-22	42	107	-59	-109	-30	16	-13	-18	6	-70	-62	-94	-14	-27	-56	-101	36	-81	-31	-96	-18	-97	-70	-58	3	-97	-12	-70	-68	-148	-76	337	1148	-5759	-23483	756	-19604	-1852	-14826	210	-18037	-5027	-11423	333	-19331	-4032	-15290	-2082
0.870833	-22	45	90	-59	-107	-30	1	-15	-68	6	-74	-66	-94	-13	-26	-55	-99	39	-82	-30	-104	-19	-98	-69	-61	2	-99	-11	-67	-72	-150	-77	298	943	-5832	-23600	808	-19485	-1599	-14740	-299	-18063	-4780	-11459	-181	-19453	-3660	-15033	-1413
0.871667	-19	45	87	-57	-108	-33	15	-12	-16	5	-73	-64	-98	-14	-29	-58	-98	34	-82	-28	-101	-19	-98	-67	-63	1	-98	-11	-72	-70	-149	-75	327	774	-5890	-23717	798	-19336	-1356	-14656	227	-18065	-4540	-11504	-167	-19541	-3303	-14749	-1293
0.872500	-25	46	90	-58	-103	-35	13	-10	-15	6	-68	-67	-100	-11	-27	-56	-97	36	-81	-30	-100	-22	-99	-68	-62	1	-100	-12	-75	-70	-147	-78	447	571	-5944	-23868	796	-19166	-1129	-14577	-67	-18060	-4316	-11558	34	-19617	-2966	-14434	-323
0.873333	-30	41	86	-62	-109	-33	12	-16	-18	4	-73	-69	-98	-19	-31	-61	-101	35	-83	-32	-108	-25	-101	-74	-63	1	-101	-14	-77	-74	-152	-79	441	352	-5989	-23952	719	-18977	-920	-14502	25	-18046	-4107	-11621	-16	-19684	-2666	-14104	283
0.874167	-26	39	85	-62	-112	-38	6	-16	-22	4	-77	-67	-100	-39	-30	-58	-97	34	-84	-33	-107	-24	-101	-70	-63	2	-97	-13	-73	-74	-149	-74	545	133	-6027	-24057	708	-18769	-724	-14416	-33	-18021	-3915	-11681	20	-19725	-2402	-13760	455
0.875000	-21	40	88	-59	-108	-34	11	-15	-18	5	-74	-65	-93	-13	-28	-58	-98	35	-84	-31	-105	-24	-112	-72	-69	0	-98	-14	-70	-70	-146	-73	494	-85	-6062	-24162	797	-18544	-555	-14365	-922	-17975	-3749	-11746	563	-19750	-2183	-13426	413
0.875833	-25	43	98	-58	-109	-36	13	-16	-16	6	-73	-64	-95	-13	-28	-58	-98	35	-85	-32	-104	-23	-99	-69	-62	1	-97	-12	-72	-68	-134	-75	372	-307	-6082	-24259	644	-18312	-412	-14308	86	-17936	-3608	-11812	-358	-19751	-2012	-13061	1224
0.876667	-21	44	85	-58	-107	-34	11	-15	-18	4	-73	-66	-95	-13	-28	-58	-99	34	-81	-33	-104	-23	-99	-73	-65	-3	-102	-15	-70	-72	-148	-76	522	-527	-6132	-24349	543	-18080	-307	-14257	1219	-17879	-3502	-11879	-1588	-19741	-1899	-12715	1641
0.877500	-26	37	87	-60	-109	-38	10	-17	-14	0	-74	-69	-99	-19	-32	-61	-100	30	-90	-36	-103	-25	-100	-76	-61	-1	-104	-15	-74	-75	-150	-79	533	-737	-6176	-24433	458	-17847	-254	-14213	-921	-17817	-3419	-11945	-62	-19713	-1837	-12382	-722
0.878333	-26	38	86	-60	-110	-38	8	-16	-18	4	-74	-68	-95	-17	-28	-61	-101	33	-86	-34	-103	-23	-100	-76	-66	10	-107	-15	-72	-70	-147	-77	502	-926	-6207	-24504	346	-17613	-188	-14172	406	-17741	-3365	-12000	-402	-19666	-1832	-12062	-1089
0.879167	-25	43	87	-58	-109	-38	10	-16	-28	4	-73	-68	-97	-16	-30	-58	-99	35	-84	-33	-102	-24	-100	-72	-65	-3	-100	-15	-74	-72	-149	-76	524	-1108	-6243	-24565	396	-17391	-179	-14133	-268	-17663	-3342	-12055	-600	-19611	-1876	-11764	-1388
0.880000	-23	44	88	-58	-112	-36	8	-16	-18	3	-73	-67	-99	-17	-30	-59	-102	35	-84	-39	-109	-11	-103	-73	-61	9	-98	-12	-77	-73	-146	-76	396	-1268	-6293	-24620	463	-17179	-211	-14099	-152	-17574	-3349	-12099	-309	-19544	-1979	-11490	-1127
0.880833	-29	41	86	-55	-110	-35	-41	-17	-22	5	-74	-67	-94	-17	-32	-60	-104	36	-82	-32	-105	-22	-101	-72	-65	-4	-98	-15	-66	-70	-148	-77	315	-1425	-6348	-24664	280	-16971	-274	-14068	151	-17477	-3385	-12133	-562	-19468	-2129	-11242	-296
0.881667	-25	39	84	-60	-111	-36	9	-16	-19	2	-74	-70	-96	-21	-31	-61	-104	23	-88	-38	-105	-25	-101	-74	-63	-4	-104	-14	-73	-70	-147	-77	143	-1537	-6409	-24705	222	-16780	-374	-14042	304	-17376	-3450	-12155	-1201	-19387	-2329	-11024	1019
0.882500	-29	37	82	-60	-109	-35	12	-19	-28	-17	-76	-67	-97	-19	-29	-61	-99	34	-87	-34	-105	-23	-99	-75	-63	-3	-101	-13	-74	-68	-148	-77	192	-1644	-6471	-24733	353	-16602	-505	-14011	-236	-17266	-3535	-12161	351	-19305	-2571	-10829	-1343
0.883333	-25	41	84	-57	-108	-34	11	-16	-16	1	-77	-67	-96	-17	-31	-60	-101	32	-88	-32	-105	-22	-102	-73	-67	-5	-103	-14	-74	-73	-148	-77	377	-1734	-6551	-24757	261	-16441	-666	-13990	46	-17149	-3644	-12154	807	-19226	-2851	-10667	-2316
0.884167	-22	41	85	-58	-108	-34	7	-17	-18	1	-76	-91	-95	-17	-30	-61	-94	33	-88	-33	-108	-26	-101	-70	-67	-7	-100	-13	-73	-69	-147	-76	343	-1800	-6632	-24776	26	-16290	-861	-13965	-688	-17024	-3771	-12131	120	-19147	-3161	-10532	-1169
0.885000	-26	41	88	-61	-108	-32	9	-16	-18	2	-75	-67	-96	-18	-33	-62	-101	32	-86	-32	-104	-24	-100	-72	-62	-3	-101	-14	-72	-69	-149	-77	86	-1852	-6722	-24795	30	-16152	-1075	-13937	-51	-16896	-3916	-12088	-39	-19072	-3494	-10427	-716
0.885833	-32	41	85	-61	-108	-33	23	-16	-21	4	-77	-67	-96	-19	-32	-62	-100	33	-90	-33	-109	-25	-104	-75	-63	-6	-101	-12	-72	-70	-149	-64	-80	-1888	-6822	-24810	47	-16030	-1313	-13912	-174	-16759	-4066	-12028	254	-19008	-3847	-10343	-181
0.886667	-26	40	86	-62	-109	-33	10	-15	-23	0	-75	-65	-99	-19	-31	-59	-102	34	-86	-33	-103	-23	-100	-69	-65	-4	-102	-11	-73	-69	-148	-75	-193	-1908	-6931	-24818	-7	-15912	-1563	-13883	-3	-16617	-4226	-11947	188	-18942	-4215	-10281	-357
0.887500	-25	44	89	-58	-108	-31	12	-13	-17	5	-86	-65	-111	-13	-29	-56	-100	36	-85	-30	-105	-22	-100	-70	-62	-1	-100	-10	-72	-66	-147	-65	-306	-1919	-7017	-24830	-62	-15810	-1822	-13858	242	-16481	-4393	-11847	183	-18887	-4589	-10240	-981
0.888333	-28	44	86	-55	-108	-28	15	-13	-18	7	-76	-63	-94	-13	-30	-56	-98	40	-85	-30	-111	-22	-100	-68	-61	-7	-103	-12	-72	-66	-149	-72	-250	-1919	-7162	-24842	-301	-15713	-2098	-13829	-401	-16339	-4563	-11731	957	-18834	-4964	-10219	-1566
0.889167	-25	43	87	-59	-108	-30	12	-13	-18	13	-74	-76	-94	-14	-28	-58	-100	35	-83	-32	-103	-23	-98	-70	-61	0	-98	-10	-69	-66	-146	-74	-424	-1916	-7293	-24857	-248	-15596	-2374	-13805	43	-16199	-4732	-11593	1004	-18791	-5335	-10219	-1093
0.890000	-5	42	87	-58	-111	-32	12	-13	-22	2	-79	-63	-95	-14	-30	-59	-101	33	-78	-33	-108	-25	-101	-67	-63	-5	-101	-13	-75	-69	-149	-75	-581	-1905	-7424	-24874	-211	-15546	-2648	-13780	2165	-16066	-4902	-11452	-880	-18752	-5698	-10234	-99
0.890833	-27	37	82	-58	-114	-35	8	-22	-23	0	-76	-65	-100	-13	-32	-62	-107	34	-86	-32	-107	-22	-101	-67	-65	0	-98	-11	-38	-65	-146	-75	-233	-1891	-7558	-24885	-373	-15472	-2910	-13757	-136	-15932	-5057	-11270	541	-18716	-6046	-10257	-2115
0.891667	-23	37	86	-58	-110	-32	9	-14	-24	4	-75	-65	-98	-9	-29	-61	-104	32	-85	-49	-105	-24	-101	-76	-63	1	-100	-12	-75	-70	-144	-75	-451	-1866	-7699	-24904	-255	-15405	-3165	-13737	1037	-15805	-5211	-11085	415	-18682	-6382	-10294	-2496
0.892500	-27	42	89	-58	-111	-32	13	-10	-18	1	-74	-67	-97	-16	-29	-59	-99	33	-85	-32	-107	-23	-99	-68	-63	0	-102	-13	-75	-70	-148	-75	-475	-1839	-7826	-24921	-293	-15342	-3398	-13708	352	-15685	-5352	-10893	-38	-18652	-6697	-10344	-2378
0.893333	-30	40	87	-59	-112	-33	8	-13	-17	6	-74	-62	-94	-15	-28	-60	-99	36	-84	-32	-109	-23	-101	-72	-63	0	-134	-12	-69	-69	-148	-73	-343	-1815	-7980	-24939	-408	-15289	-3614	-13689	319	-15575	-5490	-10685	-292	-18617	-6992	-10403	-1898
0.894167	-26	39	89	-58	-108	-33	13	-11	-21	1	-74	-65	-98	-21	-28	-58	-100	36	-81	-31	-104	-23	-100	-68	-62	0	-96	-14	-74	-69	-146	-72	-546	-1781	-8117	-24953	-403	-15236	-3806	-13664	303	-15476	-5620	-10473	-315	-18584	-7260	-10467	-1152
0.895000	-22	42	89	-58	-108	-33	13	-11	-16	8	-72	-64	-95	-11	-26	-55	-97	36	-72	-33	-105	-21	-107	-66	-60	0	-97	-11	-73	-69	-139	-72	-307	-1749	-8259	-24973	-351	-15196	-3976	-13634	600	-15392	-5741	-10259	-1344	-18551	-7501	-10542	538
0.895833	-22	33	82	-57	-110	-30	13	-13	-15	7	-73	-65	-94	-11	-28	-57	-98	35	-82	-29	-103	-22	-97	-67	-68	1	-97	-13	-75	-68	-144	-70	-31	-1704	-8394	-24989	-374	-15160	-4123	-13604	-464	-15321	-5857	-10047	94	-18513	-7722	-10631	-921
0.896667	-25	42	88	-56	-109	-32	12	-12	-17	7	-74	-64	-92	-13	-25	-62	-104	34	-93	-31	-104	-22	-99	-68	-61	0	-98	-12	-72	-70	-145	-74	-210	-1659	-8534	-25012	-191	-15135	-4251	-13569	-87	-15261	-5969	-9839	1088	-18475	-7910	-10721	-2193
0.897500	-27	42	87	-59	-110	-27	25	-18	-19	4	-75	-66	-96	-15	-31	-59	-104	30	-84	-32	-108	-23	-101	-70	-67	-4	-101	-16	-73	-94	-148	-79	-203	-1605	-8669	-25032	-292	-15121	-4349	-13530	-987	-15216	-6082	-9635	414	-18432	-8085	-10817	-623
0.898333	-28	40	87	-57	-112	-35	10	-17	-22	6	-78	-68	-99	-18	-32	-63	-102	32	-80	-38	-110	-25	-107	-73	-66	-4	-101	-17	-77	-75	-149	-78	-325	-1542	-8801	-25051	-530	-15112	-4428	-13482	-646	-15177	-6195	-9448	-311	-18388	-8229	-10919	175
0.899167	-25	39	85	-59	-114	-36	4	-17	-22	2	-68	-70	-99	-18	-30	-60	-102	30	-86	-36	-104	-27	-101	-70	-61	-1	-103	-30	-74	-72	-148	-84	-382	-1457	-8928	-25069	-472	-15104	-4487	-13425	-779	-15152	-6307	-9266	118	-18334	-8342	-11016	1061
0.900000	-23	40	88	-61	-111	-36	9	-16	-18	4	-75	-70	-95	-15	-31	-63	-125	32	-86	-32	-103	-23	-101	-70	-61	-3	-103	-15	-75	-75	-150	-75	-282	-1383	-9048	-25091	-472	-15100	-4527	-13359	-816	-15132	-6420	-9104	343	-18287	-8436	-11127	1647
0.900833	-22	40	104	-59	-117	-34	9	-13	-18	4	-74	-66	-95	-16	-27	-57	-98	30	-86	-34	-105	-24	-100	-70	-63	0	-99	-15	-70	-72	-147	-80	-370	-1287	-9164	-25117	-499	-15105	-4555	-13289	-541	-15118	-6542	-8957	109	-18220	-8504	-11236	1503
0.901667	-23	39	86	-60	-108	-32	10	-13	-19	3	-68	-67	-99	-15	-29	-59	-116	35	-84	-32	-107	-24	-100	-70	-63	-5	-102	-16	-73	-74	-148	-75	-456	-1183	-9277	-25142	-582	-15098	-4572	-13208	-1025	-15106	-6670	-8836	432	-18161	-8557	-11339	1078
0.902500	-28	42	86	-60	-112	-31	12	-13	-17	5	-73	-64	-95	-12	-28	-59	-100	33	-87	-31	-105	-22	-100	-70	-59	0	-98	-13	-70	-69	-150	-78	-349	-1074	-9379	-25176	-673	-15099	-4590	-13120	-1293	-15093	-6801	-8725	811	-18094	-8592	-11446	1176
0.903333	-24	42	87	-58	-110	-38	12	-15	-19	2	-75	-67	-96	-16	-29	-39	-99	30	-85	-35	-85	-24	-99	-72	-65	-5	-102	-19	-74	-72	-149	-77	-486	-958	-9472	-25218	-518	-15094	-4598	-13031	1475	-15080	-6951	-8643	-1248	-18031	-8604	-11550	2317
0.904167	-27	39	102	-57	-109	-33	10	-29	-18	5	-72	-70	-97	-17	-29	-62	-103	33	-90	-36	-105	-25	-104	-74	-63	0	-102	-16	-59	-82	-151	-76	-241	-840	-9560	-25262	-403	-15075	-4608	-12939	-434	-15057	-7097	-8581	-61	-17967	-8613	-11651	434
0.905000	-26	40	86	-61	-111	-38	9	-15	-21	3	-78	-68	-96	-16	-29	-48	-102	33	-87	-35	-104	-24	-101	-76	-62	-5	-102	-17	-73	-74	-151	-74	-116	-713	-9647	-25310	-474	-15045	-4621	-12858	320	-15030	-7257	-8529	294	-17898	-8610	-11740	-936
0.905833	-30	41	84	-60	-109	-39	8	-17	-21	0	-74	-68	-98	-17	-33	-64	-103	38	-86	-35	-102	-24	-104	-56	-65	-5	-100	-18	-75	-75	-150	-77	-256	-589	-9702	-25369	-500	-15002	-4641	-12751	298	-14986	-7419	-8504	-9	-17832	-8599	-11825	-1187
0.906667	-26	39	84	-62	-114	-39	7	-12	-19	2	-75	-70	-103	-18	-34	-62	-105	32	-88	-36	-110	-29	-107	-76	-67	-1	-102	-17	-79	-76	-151	-79	-263	-458	-9756	-25435	-459	-14943	-4690	-12665	276	-14932	-7590	-8496	-323	-17764	-8585	-11898	-1474
0.907500	-26	36	84	-64	-112	-39	7	-16	-21	0	-74	-68	-101	-18	-32	-61	-99	32	-87	-33	-107	-26	-101	-73	-62	-3	-100	-15	-80	-74	-149	-74	-12	-334	-9796	-25502	-373	-14859	-4701	-12572	408	-14861	-7765	-8500	12	-17695	-8562	-11953	-1334
0.908333	-22	40	86	-61	-109	-38	10	-11	-17	5	-67	-64	-95	-15	-32	-58	-95	35	-85	-33	-105	-24	-101	-73	-60	-1	-98	-13	-75	-72	-146	-74	58	-214	-9832	-25580	-349	-14759	-4752	-12495	1259	-14767	-7941	-8520	-1242	-17628	-8544	-12004	121
0.909167	-28	42	88	-60	-111	-34	12	-10	-18	5	-75	-65	-98	-14	-28	-59	-99	36	-83	-34	-102	-23	-99	-69	-61	4	-99	-14	-72	-69	-148	-74	-23	-101	-9863	-25654	-443	-14643	-4813	-12424	266	-14682	-8130	-8553	-690	-17567	-8533	-12035	-817
0.910000	-25	40	84	-59	-107	-34	12	-11	-15	6	-72	-63	-92	-12	-28	-59	-99	33	-88	-31	-104	-23	-100	-69	-64	0	-99	-13	-70	-68	-146	-76	-242	-6	-9883	-25736	-315	-14506	-4867	-12363	827	-14578	-8311	-8601	623	-17507	-8527	-12052	-2986
0.910833	-22	41	93	-59	-108	-33	12	-11	-18	5	-72	-62	-93	-12	-29	-56	-99	36	-83	-26	-105	-22	-98	-49	-62	0	-98	-11	-75	-68	-145	-75	-432	90	-9898	-25816	-218	-14354	-4968	-12313	153	-14462	-8493	-8657	454	-17452	-8526	-12047	-1833
0.911667	-24	40	86	-60	-109	-29	13	-11	-44	33	-75	-62	-96	-14	-28	-59	-101	34	-85	-28	-105	-22	-99	-68	-64	2	-96	-12	-74	-68	-143	-74	-404	168	-9913	-25897	-185	-14190	-5065	-12271	245	-14331	-8675	-8716	-316	-17392	-8538	-12038	-683
0.912500	-23	45	88	-59	-108	-31	13	-14	-18	8	-72	-64	-96	-12	-27	-58	-99	36	-82	-30	-102	-21	-100	-70	-63	2	-111	-10	-70	-67	-147	-74	-332	240	-9926	-25976	-7	-14013	-5171	-12241	482	-14203	-8854	-8783	-171	-17339	-8564	-11998	558
0.913333	-24	42	89	-58	-107	-32	15	-14	-17	8	-72	-62	-94	-16	-34	-58	-100	18	-81	-30	-103	-21	-99	-65	-63	3	-97	-10	-75	-69	-147	-75	-387	294	-9939	-26050	-5	-13814	-5279	-12218	-4	-14069	-8996	-8860	282	-17284	-8596	-11950	1548
0.914167	-23	27	89	-56	-110	-34	-5	-13	-17	7	-72	-61	-97	-14	-28	-57	-98	39	-82	-30	-107	-24	-100	-66	-61	6	-73	-10	-75	-68	-145	-74	-239	338	-9944	-26117	-93	-13643	-5398	-12206	141	-13934	-9197	-8935	242	-17228	-8643	-11881	2002
0.915000	-17	43	90	-56	-108	-32	15	-4	-17	8	-69	-63	-98	-15	-30	-56	-101	37	-86	-30	-107	-22	-101	-67	-62	2	-97	-13	-75	-70	-147	-64	-182	369	-9961	-26193	-94	-13499	-5522	-12204	-366	-13804	-9362	-9015	413	-17172	-8708	-11805	2334
0.915833	-24	40	87	-63	-111	-35	11	-14	-18	7	-72	-66	-96	-14	-28	-56	-102	38	-78	-34	-107	-21	-98	-66	-62	2	-95	-11	-73	-66	-144	-74	-266	391	-9973	-26238	-179	-13277	-5636	-12205	-1264	-13681	-9506	-9086	1467	-17102	-8778	-11719	2847
0.916667	-25	44	88	-58	-110	-33	19	-10	-17	5	-77	-63	-93	-12	-26	-58	-101	36	-83	-30	-107	-19	-98	-68	-63	1	-96	-13	-73	-69	-167	-76	-338	381	-9982	-26284	-79	-13108	-5758	-12222	937	-13561	-9640	-9163	-272	-17031	-8869	-11623	4729
0.917500	-29	41	85	-59	-110	-34	12	-14	-18	4	-73	-65	-98	-15	-27	-60	-104	35	-87	-53	-105	-25	-103	-66	-65	0	-101	-14	-74	-70	-149	-77	-151	394	-9995	-26330	125	-12952	-5874	-12240	-211	-13452	-9760	-9233	-43	-16948	-8971	-11527	4493
0.918333	-25	37	88	-59	-110	-32	12	-14	-22	-4	-73	-65	-95	-24	-30	-61	-104	35	-84	-33	-104	-25	-101	-72	-63	0	-100	-12	-73	-69	-149	-75	-109	387	-9997	-26362	43	-12812	-5975	-12263	-292	-13350	-9861	-9297	816	-16851	-9077	-11427	3126
0.919167	-23	40	88	-58	-108	-30	10	-11	-17	6	-74	-64	-92	-14	-28	-59	-100	32	-84	-31	-104	-26	-100	-69	-62	-1	-96	-11	-73	-69	-150	-76	-267	370	-10001	-26387	63	-12686	-6079	-12295	52	-13260	-9942	-9349	370	-16736	-9199	-11356	3189
0.920000	-23	42	87	-57	-107	-36	11	-30	-17	3	-73	-66	-90	-15	-28	-59	-98	33	-83	-33	-108	-24	-102	-69	-62	-3	-97	-13	-70	-70	-148	-73	-269	352	-10007	-26407	68	-12584	-6170	-12330	-431	-13178	-10006	-9399	180	-16601	-9324	-11251	3096
0.920833	-27	43	89	-58	-109	-32	15	-13	-18	6	-72	-66	-95	-14	-28	-58	-100	35	-77	-32	-104	-23	-100	-67	-62	1	-96	-13	-72	-73	-147	-75	-150	325	-9985	-26418	-10	-12498	-6245	-12368	-352	-13108	-10050	-9443	591	-16458	-9452	-11178	3291
0.921667	-22	43	87	-33	-109	-31	-4	-14	-16	5	-75	-65	-93	-13	-31	-55	-98	38	-84	-33	-103	-23	-102	-69	-61	1	-97	-1	-69	-70	-146	-72	30	296	-9962	-26427	39	-12436	-6316	-12412	524	-13048	-10076	-9478	-661	-16291	-9577	-11113	4362
0.922500	-27	43	87	-60	-112	-34	12	-12	-16	4	-74	-69	-96	-18	-28	-57	-100	35	-81	-36	-105	-22	-99	-72	-63	-1	-100	-13	-72	-73	-148	-73	191	266	-9937	-26425	37	-12393	-6378	-12456	-150	-12997	-10082	-9502	-405	-16113	-9705	-11070	4172
0.923333	-19	41	85	-59	-110	-36	12	-16	-21	1	-76	-67	-76	-18	-32	-62	-101	29	-85	-38	-111	-28	-103	-73	-65	-4	-100	-15	-79	-75	-151	-75	176	233	-9907	-26425	96	-12368	-6429	-12510	4	-12957	-10067	-9528	838	-15914	-9822	-11047	1314
0.924167	-27	35	88	-62	-113	-39	8	-18	-24	0	-78	-70	-99	-18	-32	-62	-102	29	-87	-35	-107	-23	-104	-74	-66	-3	-100	-15	-77	-73	-148	-79	-43	205	-9842	-26409	-42	-12361	-6471	-12558	-470	-12916	-10042	-9541	749	-15705	-9928	-11029	1486
0.925000	-26	37	84	-63	-112	-35	9	-19	-31	3	-78	-67	-98	-30	-33	-56	-104	30	-86	-38	-108	-25	-104	-73	-64	-4	-102	-14	-76	-75	-147	-77	-136	180	-9757	-26390	-246	-12364	-6507	-12607	-458	-12882	-9998	-9550	-193	-15481	-10015	-11033	2019
0.925833	-27	37	85	-62	-111	-35	8	-15	-21	2	-77	-72	-98	-17	-31	-61	-100	29	-87	-39	-108	-28	-103	-75	-66	-5	-103	-16	-76	-76	-150	-78	-41	147	-9700	-26367	-1041	-12377	-6535	-12656	98	-12850	-9937	-9564	-535	-15251	-10080	-11052	2118
0.926667	-28	0	82	-62	-112	-36	9	-34	-19	3	-76	-69	-100	-19	-30	-64	-101	29	-87	-36	-110	-26	-100	-73	-65	-3	-101	-14	-76	-74	-145	-73	-41	129	-9612	-26336	-3186	-12397	-6557	-12706	-301	-12813	-9873	-9566	-367	-15012	-10122	-11085	2076
0.927500	-25	42	87	-62	-110	-33	12	-16	-22	4	-74	-67	-95	-16	-30	-59	-100	35	-84	-34	-107	-22	-100	-72	-63	-19	-101	-12	-73	-73	-147	-72	-107	115	-9511	-26292	-3530	-12424	-6576	-12750	-170	-12779	-9795	-9567	-457	-14768	-10137	-11126	1258
0.928333	-24	41	87	-59	-107	-31	16	-15	-15	5	-84	-68	-113	-14	-29	-60	-100	35	-85	-33	-103	-23	-97	-68	-65	0	-99	-12	-72	-70	-149	-77	-139	99	-9397	-26244	-2499	-12450	-6588	-12795	-484	-12736	-9708	-9571	-437	-14529	-10127	-11177	226
0.929167	-23	49	86	-58	-109	-34	13	-14	-17	4	-70	-66	-96	-14	-27	-59	-101	34	-80	-32	-107	-23	-95	-68	-64	0	-98	-12	-70	-69	-145	-72	-3	91	-9284	-26188	-2263	-12471	-6601	-12836	-1424	-12681	-9619	-9584	458	-14290	-10086	-11227	-515
0.930000	-24	39	87	-57	-108	-31	13	-13	-13	5	-73	-66	-95	-15	-28	-61	-99	35	-84	-31	-105	-26	-98	-69	-59	0	-98	-11	-72	-72	-150	-74	-16	89	-9163	-26122	-1813	-12491	-6605	-12873	246	-12618	-9524	-9593	-1005	-14060	-10015	-11302	208
0.930833	-22	42	86	-58	-108	-36	12	-14	-18	5	-68	-63	-96	-16	-27	-59	-98	18	-86	-49	-107	-25	-78	-67	-63	0	-99	-10	-74	-70	-147	-72	-58	89	-9034	-26047	-1306	-12509	-6605	-12907	110	-12545	-9422	-9611	-1624	-13832	-9920	-11366	-152
0.931667	-24	41	87	-58	-114	-33	12	-16	-18	4	-73	-67	-100	-17	-33	-60	-103	30	-85	-35	-109	-27	-100	-72	-63	0	-100	-8	-76	-75	-147	-73	149	85	-8905	-25965	-968	-12516	-6601	-12932	-1238	-12460	-9320	-9632	-338	-13618	-9787	-11433	-2300
0.932500	-29	40	84	-62	-113	-40	8	-16	-22	1	-73	-67	-100	-19	-32	-61	-103	25	-88	-35	-110	-27	-100	-73	-64	0	-99	-12	-72	-68	-147	-73	128	94	-8772	-25871	-560	-12510	-6587	-12951	-263	-12358	-9211	-9655	-572	-13407	-9626	-11495	-2485
0.933333	-26	40	86	-60	-112	-34	28	-14	-19	7	-74	-67	-104	-17	-31	-61	-99	35	-86	-34	-107	-23	-98	-69	-63	1	-101	-15	-75	-70	-146	-75	158	101	-8640	-25765	-406	-12489	-6568	-12961	-986	-12238	-9100	-9684	-546	-13206	-9444	-11550	-2799
0.934167	-23	41	86	-60	-110	-32	16	-13	-18	5	-70	-64	-94	-15	-26	-59	-100	35	-84	-33	-105	-24	-99	-68	-62	0	-98	-10	-72	-67	-146	-74	-24	110	-8509	-25653	-115	-12462	-6525	-12965	-980	-12105	-8978	-9714	-329	-13021	-9242	-11603	-2153
0.935000	-23	44	90	-59	-108	-22	16	-11	-18	4	-76	-62	-96	-11	-28	-57	-101	37	-84	-32	-104	-22	-99	-66	-62	1	-99	-13	-72	-100	-147	-73	-308	116	-8378	-25538	441	-12418	-6483	-12962	-263	-11955	-8860	-9754	-1178	-12832	-9027	-11653	-778
0.935833	-23	43	88	-56	-107	-36	16	-11	-16	5	-68	-62	-97	-10	-27	-53	-100	36	-93	-30	-104	-25	-97	-67	-59	2	-97	-9	-74	-69	-144	-74	-78	125	-8252	-25402	591	-12359	-6423	-12939	-562	-11792	-8731	-9793	-1322	-12657	-8798	-11693	137
0.936667	-22	44	92	-56	-110	-29	16	-3	-19	3	-70	-63	-97	-14	-28	-57	-99	37	-85	-35	-102	-24	-98	-67	-64	1	-98	-13	-75	-55	-148	-76	-61	156	-8128	-25264	711	-12288	-6362	-12927	-738	-11624	-8606	-9831	244	-12494	-8567	-11735	-2180
0.937500	-23	42	90	-60	-109	-33	12	-13	-19	3	-70	-66	-95	-16	-30	-58	-103	34	-90	-33	-105	-22	-101	-70	-62	1	-105	-13	-75	-68	-149	-75	-49	135	-8013	-25117	1103	-12202	-6282	-12897	-460	-11444	-8473	-9878	507	-12336	-8333	-11776	-1792
0.938333	-25	40	87	-60	-107	-44	12	-17	-17	4	-73	-65	-96	-17	-29	-60	-102	36	-87	-32	-108	-25	-99	-68	-61	0	-98	-12	-72	-69	-153	-75	49	141	-7895	-24970	1155	-12100	-6191	-12859	-609	-11251	-8333	-9921	-430	-12173	-8101	-11810	-305
0.939167	-25	44	86	-58	-109	-32	12	-15	-21	3	-76	-64	-96	-16	-31	-58	-102	30	-86	-43	-105	-24	-100	-67	-63	1	-98	-13	-75	-72	-148	-75	-76	148	-7785	-24814	1141	-11988	-6090	-12811	73	-11057	-8193	-9967	-445	-12020	-7882	-11796	436
0.940000	-26	42	86	-61	-113	-35	10	-8	-22	2	-87	-66	-97	-16	-31	-61	-103	34	-90	-35	-108	-26	-107	-72	-66	-3	-102	-13	-75	-72	-152	-77	-228	146	-7687	-24656	1233	-11867	-5986	-12762	-235	-10869	-8052	-10018	151	-11875	-7674	-11878	1420
0.940833	-25	40	87	-62	-107	-36	8	-21	-18	1	-74	-69	-98	-18	-51	-60	-102	34	-77	-38	-104	-24	-102	-69	-63	-1	-100	-14	-76	-73	-150	-75	-273	150	-7588	-24490	1305	-11730	-5860	-12705	-26	-10655	-7900	-10065	137	-11725	-7471	-11913	1810
0.941667	-12	42	106	-59	-112	-34	13	-17	-19	4	-72	-64	-95	-16	-29	-57	-98	37	-86	-33	-108	-26	-101	-70	-63	0	-98	-12	-72	-68	-149	-75	-286	146	-7498	-24331	1371	-11589	-5727	-12648	35	-10495	-7757	-10119	-80	-11576	-7292	-11951	2119
0.942500	-23	42	88	-58	-108	-34	17	-15	-21	3	-70	-63	-96	-15	-29	-58	-94	36	-95	-34	-108	-21	-99	-70	-63	-3	-99	-15	-72	-69	-149	-76	-443	151	-7415	-24164	1248	-11445	-5592	-12595	-753	-10326	-7628	-10183	618	-11447	-7130	-11989	2566
0.943333	-27	40	85	-59	-113	-35	12	-23	-23	5	-72	-67	-98	-17	-28	-59	-99	34	-87	-36	-107	-23	-100	-70	-62	-1	-100	-14	-74	-70	-151	-76	-351	139	-7343	-23980	1308	-11298	-5439	-12546	463	-10172	-7466	-10246	67	-11292	-6984	-12045	3715
0.944167	-26	41	87	-63	-109	-34	13	-14	-21	2	-76	-66	-97	-15	-29	-59	-103	34	-87	-33	-102	-22	-98	-70	-67	-4	-101	-14	-75	-69	-150	-77	-8	143	-7273	-23835	1242	-11158	-5296	-12511	1661	-10035	-7326	-10321	-1409	-11152	-6856	-12099	4419
0.945000	-27	40	88	-60	-113	-35	15	-16	-21	4	-74	-69	-98	-18	-30	-63	-107	30	-88	-34	-109	-24	-102	-72	-64	-5	-102	-16	-76	-66	-151	-77	-24	137	-7215	-23669	991	-11027	-5138	-12484	-279	-9911	-7183	-10407	-228	-11016	-6743	-12155	2204
0.945833	-27	37	86	-60	-115	-34	13	-19	-24	4	-74	-59	-99	-17	-29	-91	-104	33	-87	-33	-109	-24	-102	-74	-67	-4	-99	-15	-74	-66	-150	-78	-177	137	-7166	-23506	966	-10903	-4969	-12476	1503	-9812	-7041	-10501	-1032	-10884	-6643	-12218	1821
0.946667	-25	44	86	-58	-112	-33	12	-32	-18	5	-74	-66	-99	-17	-29	-62	-100	34	-85	-34	-108	-22	-100	-70	-62	-3	-99	-11	-77	-70	-151	-75	245	139	-7128	-23340	738	-10794	-4793	-12478	1019	-9729	-6902	-10608	-1417	-10763	-6547	-12286	1228
0.947500	-24	43	89	-59	-110	-32	10	-18	-18	6	-68	-66	-96	-14	-26	-63	-79	53	-84	-33	-104	-23	-100	-68	-61	0	-97	-13	-74	-67	-148	-76	331	136	-7096	-23177	612	-10706	-4612	-12512	1100	-9671	-6761	-10734	-1238	-10649	-6458	-12356	619
0.948333	-22	41	89	-57	-111	-42	12	-15	-21	8	-74	-66	-98	-18	-33	-62	-102	34	-88	-32	-110	-24	-100	-72	-64	-3	-101	-16	-77	-72	-153	-74	57	144	-7081	-23019	831	-10639	-4430	-12562	1572	-9639	-6626	-10877	-1635	-10548	-6376	-12430	189
0.949167	-25	41	86	-58	-113	-38	11	-15	-19	5	-75	-67	-101	-17	-27	-61	-101	34	-83	-35	-132	-24	-99	-77	-62	0	-96	-14	-70	-69	-147	-74	126	137	-7072	-22861	878	-10594	-4235	-12639	1718	-9618	-6463	-11009	-2865	-10454	-6281	-12503	340
0.950000	-24	42	85	-60	-107	-33	12	-14	-15	8	-77	-67	-99	-16	-27	-62	-98	33	-84	-32	-105	-21	-99	-68	-64	-4	-100	-16	-74	-65	-148	-74	178	167	-7077	-22698	698	-10575	-4041	-12740	1098	-9623	-6339	-11200	-1939	-10379	-6182	-12582	-2954
0.950833	-21	40	86	-60	-107	-32	15	-14	-18	3	-70	-66	-94	-16	-19	-52	-103	34	-86	-28	-104	-22	-97	-68	-62	-3	-98	-12	-69	-68	-148	-74	210	148	-7090	-22540	781	-10582	-3841	-12866	1256	-9643	-6176	-11381	-1141	-10318	-6072	-12660	-4427
0.951667	-23	39	87	-57	-109	-33	12	-16	-21	3	-74	-69	-91	-14	-28	-61	-99	35	-83	-30	-102	-19	-99	-72	-63	-3	-100	-13	-72	-72	-146	-76	258	158	-7111	-22380	664	-10616	-3644	-13013	233	-9678	-6036	-11575	-1312	-10276	-5953	-12736	-3352
0.952500	-24	39	87	-58	-100	-33	11	-15	-19	6	-70	-66	-96	-16	-33	-62	-102	33	-87	-23	-107	-22	-103	-69	-62	-1	-99	-14	-70	-70	-149	-75	98	168	-7145	-22224	382	-10677	-3444	-13182	501	-9723	-5875	-11752	-1342	-10255	-5810	-12812	-2761
0.953333	-24	40	88	-58	-109	-36	11	-15	-22	3	-73	-66	-97	-17	-28	-62	-99	35	-82	-31	-105	-23	-99	-70	-65	-3	-98	-12	-74	-70	-146	-74	-17	188	-7180	-22064	225	-10754	-3247	-13378	-128	-9778	-5708	-11986	-581	-10250	-5648	-12889	-1695
0.954167	-19	44	87	-55	-107	-35	13	-12	-16	4	-72	-64	-93	-16	-27	-60	-98	33	-84	-32	-88	-18	-99	-68	-61	-3	-99	-12	-70	-67	-146	-77	43	204	-7225	-21907	180	-10852	-3050	-13562	-356	-9839	-5552	-12193	-434	-10266	-5473	-12950	-1350
0.955000	-19	41	88	-61	-107	-34	11	-14	-14	-12	-72	-67	-95	-17	-27	-59	-98	36	-84	-32	-104	-22	-99	-68	-60	0	-99	-11	-69	-67	-146	-73	261	220	-7269	-21752	329	-10970	-2858	-13769	-473	-9909	-5353	-12399	-647	-10305	-5280	-13033	-1345
0.955833	-25	42	89	-58	-109	-34	11	-12	-16	4	-75	-64	-95	-16	-22	-59	-100	34	-85	-30	-104	-21	-99	-67	-61	0	-98	-11	-70	-70	-147	-73	321	239	-7311	-21602	294	-11098	-2671	-13975	-1508	-9974	-5167	-12601	234	-10360	-5076	-13104	-1251
0.956667	-24	39	86	-62	-96	-38	10	-14	-18	2	-76	-65	-94	-18	-30	-62	-101	29	-85	-35	-108	-24	-103	-73	-64	-5	-87	-14	-75	-68	-147	-77	179	254	-7356	-21457	87	-11239	-2496	-14186	-1263	-10052	-4982	-12794	657	-10443	-4859	-13181	-787
0.957500	-28	38	81	-64	-112	-41	5	-19	-21	0	-80	-73	-100	-24	-34	-64	-107	30	-84	-35	-111	-29	-102	-72	-64	-3	-101	-17	-76	-75	-152	-76	211	268	-7393	-21309	146	-11378	-2325	-14386	610	-10119	-4788	-12966	-1128	-10542	-4628	-13249	131
0.958333	-26	37	84	-59	-114	-39	10	-8	-18	-23	-77	-72	-101	-21	-31	-59	-103	33	-88	-34	-109	-26	-102	-70	-63	1	-101	-12	-62	-76	-148	-84	82	280	-7418	-21170	36	-11509	-2163	-14573	-1664	-10195	-4590	-13116	168	-10650	-4397	-13317	-1936
0.959167	-25	40	88	-60	-107	-38	10	-16	-21	1	-76	-69	-95	-19	-30	-60	-81	34	-116	-35	-107	-11	-99	-70	-62	0	-100	-15	-74	-74	-146	-76	-171	292	-7430	-21036	0	-11639	-2004	-14745	-409	-10279	-4401	-13251	222	-10776	-4165	-13386	-2880
0.960000	-27	38	86	-61	-113	-35	17	-11	-19	3	-76	-68	-99	-19	-30	-62	-104	32	-86	-34	-107	-26	-102	-74	-63	-3	-99	-14	-68	-74	-150	-75	-197	284	-7435	-20909	168	-11763	-1860	-14900	-908	-10344	-4213	-13349	263	-10917	-3942	-13459	-3420
0.960833	-25	41	84	-61	-108	-33	11	-17	-23	1	-76	-68	-96	-18	-26	-60	-99	29	-90	-34	-104	-22	-101	-69	-66	-3	-100	-13	-73	-72	-148	-73	-178	298	-7418	-20784	61	-11874	-1720	-15018	-722	-10420	-4031	-13425	346	-11067	-3726	-13522	-3366
0.961667	-25	41	66	-59	-105	-34	11	-15	-18	1	-73	-65	-95	-16	-31	-61	-99	34	-82	-33	-103	-24	-95	-69	-62	0	-99	-11	-65	-74	-149	-76	-179	288	-7391	-20667	6	-11977	-1592	-15138	-390	-10500	-3857	-13473	553	-11228	-3522	-13589	-2886
0.962500	-22	40	87	-58	-109	-29	9	-15	-18	4	-73	-65	-93	-15	-28	-53	-101	35	-85	-33	-103	-22	-100	-72	-63	-4	-98	-11	-73	-74	-149	-76	-167	276	-7347	-20561	172	-12067	-1473	-15219	309	-10583	-3698	-13492	-606	-11409	-3337	-13648	-1186
0.963333	-26	40	88	-59	-152	-32	12	-14	-21	5	-73	-64	-95	-17	-30	-57	-99	37	-82	-35	-107	-23	-98	-70	-63	0	-100	-10	-74	-70	-150	-77	34	251	-7297	-20430	68	-12140	-1360	-15270	-535	-10671	-3552	-13477	398	-11576	-3170	-13704	-2952
0.964167	-24	39	89	-59	-104	-34	10	-18	-18	4	-72	-64	-95	-14	-29	-62	-98	21	-84	-34	-104	-24	-102	-39	-59	0	-97	-12	-73	-73	-150	-75	120	220	-7228	-20370	-75	-12219	-1249	-15299	-130	-10763	-3415	-13412	1263	-11753	-3021	-13752	-4597
0.965000	-28	40	80	-60	-109	-34	4	-17	-21	2	-76	-65	-100	-15	-32	-62	-102	33	-87	-35	-110	-25	-103	-72	-66	-3	-102	-11	-81	-78	-142	-80	258	178	-7154	-20286	-172	-12281	-1151	-15303	-912	-10873	-3298	-13366	619	-11934	-2899	-13794	-3325
0.965833	-27	35	82	-64	-115	-35	5	-15	-24	0	-86	-66	-101	-19	-34	-59	-107	30	-87	-38	-110	-27	-100	-70	-68	-1	-101	-12	-78	-73	-150	-76	430	128	-7081	-20212	-14	-12334	-1051	-15276	-480	-10966	-3186	-13268	-122	-12105	-2794	-13821	-2846
0.966667	-25	41	87	-59	-129	-33	13	-15	-17	3	-73	-66	-99	-16	-32	-61	-103	37	-84	-34	-108	-23	-99	-70	-63	-1	-101	-14	-75	-72	-144	-73	530	76	-6981	-20134	166	-12392	-955	-15227	-549	-11098	-3092	-13146	81	-12277	-2708	-13835	-2041
0.967500	-28	41	86	-59	-109	-29	17	-11	-17	8	-69	-63	-94	-15	-29	-56	-102	37	-80	-31	-105	-16	-99	-66	-61	3	-99	-9	-72	-68	-146	-73	563	16	-6899	-20065	-35	-12448	-862	-15158	-608	-11219	-3012	-12993	408	-12450	-2629	-13829	-1574
0.968333	-22	41	90	-57	-105	-30	17	-13	-19	5	-72	-60	-93	-11	-28	-57	-97	40	-82	-30	-102	-15	-97	-65	-64	0	-99	-8	-70	-68	-160	-67	293	-52	-6810	-20000	18	-12504	-779	-15071	-419	-11351	-2937	-12829	523	-12619	-2592	-13809	-1632
0.969167	-25	44	89	-57	-108	-28	16	-11	-15	7	-70	-61	-96	-12	-26	-57	-100	37	-81	-29	-102	-14	-97	-64	-61	0	-97	-6	-69	-68	-144	-74	88	-133	-6730	-19937	147	-12577	-694	-14972	-991	-11483	-2871	-12644	937	-12783	-2559	-13771	-1947
0.970000	-22	43	91	-56	-108	-22	11	-13	-14	26	-68	-61	-94	-12	-28	-51	-100	37	-82	-30	-107	-16	-98	-66	-63	5	-97	-9	-73	-27	-144	-72	-12	-211	-6660	-19875	77	-12654	-615	-14861	-1321	-11617	-2812	-12450	1228	-12939	-2538	-13707	-2124
0.970833	-24	46	91	-56	-108	-28	12	-11	-15	8	-68	-64	-100	-15	-27	-57	-99	38	-82	-29	-100	-18	-96	-66	-60	2	-98	-8	-75	-70	-147	-74	-133	-301	-6598	-19816	142	-12742	-522	-14739	1236	-11751	-2753	-12247	-798	-13096	-2528	-13624	-1062
0.971667	-25	44	91	-57	-107	-30	13	-11	-17	8	-70	-63	-95	-15	-29	-57	-95	37	-82	-28	-105	-29	-99	-65	-62	20	-96	-9	-78	-68	-145	-73	-59	-394	-6547	-19751	176	-12844	-466	-14613	-718	-11879	-2696	-12021	760	-13245	-2521	-13518	-2562
0.972500	-22	43	89	-57	-108	-29	13	-13	-17	7	-73	-64	-99	-32	-30	-53	-101	37	-84	-30	-108	-21	-100	-63	-64	1	-95	-10	-75	-72	-147	-72	-240	-494	-6510	-19685	-57	-12950	-378	-14484	-116	-12005	-2641	-11797	1225	-13384	-2519	-13380	-3368
0.973333	-27	42	91	-57	-111	-30	16	-12	-17	33	-75	-66	-99	-14	-32	-57	-100	36	-85	-36	-109	-22	-100	-69	-62	0	-100	-11	-76	-96	-148	-76	-445	-599	-6486	-19620	-182	-13072	-342	-14354	-339	-12122	-2583	-11569	845	-13529	-2523	-13227	-2856
0.974167	-29	38	86	-61	-113	-31	10	-17	-23	0	-77	-68	-95	-16	-29	-61	-104	37	-81	-33	-105	-19	-101	-70	-62	0	-100	-11	-74	-72	-146	-74	-562	-703	-6469	-19537	52	-13199	-289	-14217	-498	-12239	-2518	-11338	693	-13660	-2520	-13060	-2294
0.975000	-27	39	87	-61	-109	-48	12	-13	-17	6	-74	-66	-94	-14	-29	-58	-103	33	-87	-30	-103	-19	-100	-67	-62	0	-91	-7	-73	-68	-147	-69	-565	-816	-6467	-19456	26	-13328	-240	-14081	-487	-12320	-2451	-11106	1282	-13785	-2512	-12859	-1390
0.975833	-27	44	88	-58	-109	-28	15	-12	-8	4	-75	-61	-96	-5	-24	-58	-98	39	-85	-30	-104	-18	-101	-68	-63	0	-100	-11	-72	-69	-148	-74	-604	-925	-6475	-19365	-63	-13463	-202	-13945	162	-12401	-2390	-10884	411	-13907	-2503	-12648	738
0.976667	-24	42	87	-60	-108	-33	15	-12	-17	3	-73	-65	-94	-15	-28	-60	-100	38	-85	-33	-103	-23	-100	-83	-62	3	-100	-15	-74	-75	-151	-77	-713	-1040	-6491	-19266	124	-13596	-176	-13809	-998	-12470	-2330	-10673	1276	-14029	-2491	-12435	509
0.977500	-23	40	88	-59	-109	-35	10	-17	-16	1	-73	-66	-93	2	-29	-60	-100	35	-93	-34	-104	-26	-104	-69	-62	-4	-101	-14	-73	-73	-149	-79	-613	-1149	-6511	-19158	282	-13726	-165	-13668	-668	-12527	-2275	-10471	2382	-14161	-2469	-12206	-947
0.978333	-24	30	84	-61	-110	-33	22	-17	-22	2	-75	-68	-98	-17	-32	-61	-101	34	-86	-33	-107	-23	-103	-69	-64	-1	-100	-5	-72	-69	-152	-80	-496	-1258	-6533	-19041	163	-13847	-160	-13513	-1394	-12566	-2228	-10280	2022	-14267	-2437	-11979	682
0.979167	-25	42	88	-61	-109	-34	7	-15	-19	2	-76	-65	-97	-18	-35	-60	-98	36	-78	-28	-108	-27	-104	-69	-62	-1	-101	-12	-73	-72	-148	-76	-722	-1362	-6561	-18919	123	-13960	-166	-13355	-1168	-12598	-2195	-10111	1243	-14378	-2398	-11755	1724
0.980000	-24	49	87	-60	-110	-45	6	-15	-17	4	-76	-68	-99	-17	-32	-63	-100	33	-85	-36	-108	-26	-103	-70	-61	0	-100	-16	-73	-75	-149	-76	-995	-1461	-6589	-18789	163	-14056	-186	-13186	-952	-12619	-2182	-9966	1080	-14491	-2355	-11544	2679
0.980833	-23	41	86	-63	-110	-34	10	-16	-18	0	-74	-64	-93	-21	-31	-63	-98	33	-87	-38	-105	-25	-101	-72	-61	0	-102	-12	-74	-73	-149	-77	-1216	-1561	-6619	-18649	217	-14145	-221	-13009	-1096	-12640	-2184	-9844	1040	-14604	-2311	-11354	3364
0.981667	-23	41	79	-62	-109	-35	9	-15	-18	0	-77	-69	-97	-19	-31	-62	-101	29	-90	-36	-110	-26	-103	-73	-67	-5	-102	-16	-73	-72	-149	-79	-1302	-1652	-6640	-18508	177	-14221	-270	-12825	-665	-12656	-2216	-9753	952	-14724	-2268	-11194	3031
0.982500	-25	35	82	-62	-109	-36	5	-19	-21	0	-59	-67	-97	-21	-45	-63	-105	29	-91	-34	-109	-26	-102	-70	-65	-4	-101	-15	-74	-74	-149	-77	-1146	-1728	-6662	-18365	193	-14280	-331	-12623	-872	-12665	-2271	-9689	1144	-14841	-2227	-11068	2422
0.983333	-25	42	90	-62	-130	-38	10	-21	-23	-1	-79	-68	-96	-21	-33	-64	-102	28	-84	-36	-105	-25	-103	-74	-68	-5	-103	-16	-74	-75	-151	-83	-987	-1793	-6677	-18220	321	-14335	-409	-12413	-1343	-12685	-2359	-9660	1762	-14968	-2197	-10987	2005
0.984167	-26	40	86	-62	-111	-36	7	-18	-17	1	-78	-67	-101	-23	-34	-64	-100	32	-49	-36	-109	-27	-107	-75	-63	-3	-102	-17	-75	-74	-153	-81	-976	-1849	-6692	-18075	196	-14379	-498	-12193	1054	-12707	-2451	-9664	-239	-15099	-2177	-10961	3024
0.985000	-26	40	88	-63	-114	-39	-7	-21	-19	1	-78	-68	-97	-19	-33	-64	-99	30	-86	-39	-110	-29	-108	-69	-65	-4	-95	-17	-76	-72	-152	-80	-791	-1892	-6706	-17938	153	-14423	-606	-11950	54	-12739	-2621	-9706	141	-15240	-2170	-10987	1896
0.985833	-24	38	87	-63	-109	-39	5	-19	-22	-3	-77	-68	-102	-27	-34	-65	-104	30	-88	-36	-111	-26	-104	-76	-65	-4	-103	-17	-78	-76	-154	-81	-690	-1917	-6713	-17806	226	-14461	-718	-11707	79	-12780	-2796	-9783	1004	-15384	-2189	-11074	-36
0.986667	-30	42	87	-63	-114	-36	9	-18	-21	3	-78	-68	-97	-21	-31	-62	-101	33	-87	-40	-108	-26	-103	-75	-63	3	-103	-14	-72	-48	-151	-79	-379	-1934	-6723	-17675	158	-14501	-843	-11460	818	-12827	-2993	-9880	529	-15527	-2223	-11218	-104
0.987500	-24	44	88	-57	-108	-33	15	-13	-16	5	-75	-86	-96	-15	-29	-59	-97	36	-82	-33	-101	-23	-100	-69	-61	2	-101	-14	-69	-73	-150	-76	-322	-1936	-6726	-17559	58	-14541	-988	-11209	769	-12881	-3216	-10013	9	-15671	-2289	-11423	-529
0.988333	-22	42	88	-64	-108	-32	15	-13	-15	4	-72	-64	-94	-15	-29	-60	-99	33	-82	-34	-103	-21	-98	-68	-61	-5	-99	-22	-70	-69	-159	-76	-397	-1922	-6736	-17461	108	-14581	-1131	-10966	872	-12948	-3460	-10179	320	-15810	-2374	-11677	-680
0.989167	-22	45	90	-59	-108	-33	10	-13	-21	5	-75	-65	-92	-17	-29	-59	-99	37	-75	-32	-107	-22	-100	-70	-60	0	-99	-13	-73	-73	-149	-76	-267	-1894	-6747	-17373	110	-14627	-1295	-10730	1711	-13015	-3724	-10361	-911	-15931	-2486	-11974	555
0.990000	-49	42	88	-59	-110	-36	11	-14	-19	5	-75	-64	-95	-13	-31	-62	-102	30	-84	-34	-105	-21	-101	-70	-60	0	-100	-14	-73	-72	-150	-78	-166	-1855	-6764	-17308	10	-14671	-1474	-10505	1089	-13084	-3993	-10569	-824	-16031	-2624	-12304	485
0.990833	-25	43	85	-62	-110	-38	10	-17	-22	3	-81	-66	-76	-16	-31	-61	-108	34	-84	-34	-104	-23	-101	-70	-62	-1	-101	-13	-73	-69	-150	-75	-136	-1796	-6798	-17255	-63	-14716	-1661	-10297	1198	-13149	-4263	-10779	653	-16097	-2772	-12643	-2130
0.991667	-23	40	88	-60	-107	-36	15	-15	-16	4	-75	-64	-96	-13	-29	-59	-99	34	-81	-32	-103	-21	-99	-68	-63	0	-97	-11	-69	-70	-151	-77	88	-1726	-6797	-17221	-227	-14752	-1852	-10111	717	-13199	-4534	-10997	693	-16125	-2945	-12996	-1240
0.992500	-23	40	87	-59	-109	-35	11	-14	-17	5	-70	-63	-96	-14	-22	-57	-101	35	-84	-34	-107	-23	-100	-68	-64	0	-102	-11	-73	-69	-148	-77	143	-1642	-6818	-17210	-228	-14782	-2058	-9954	500	-13238	-4801	-11219	-229	-16103	-3125	-13328	-47
0.993333	-17	45	87	-57	-108	-31	13	-12	-21	9	-73	-65	-97	-13	-28	-57	-101	39	-82	-31	-107	-22	-97	-69	-61	0	-100	-14	-74	-69	-148	-77	105	-1552	-6846	-17214	47	-14792	-2271	-9811	661	-13252	-5058	-11424	-252	-16025	-3312	-13629	645
0.994167	-24	43	87	-60	-108	-32	15	-13	-19	5	-70	-64	-94	-14	-28	-61	-99	37	-84	-34	-117	-21	-99	-69	-60	0	-97	-11	-70	-69	-146	-75	247	-1436	-6865	-17245	157	-14788	-2490	-9706	229	-13245	-5298	-11635	150	-15883	-3496	-13886	1414
0.995000	-25	43	88	-58	-102	-31	13	-10	-16	5	-74	-66	-95	-10	-27	-57	-100	38	-84	-30	-104	-19	-93	-69	-65	0	-98	-11	-78	-69	-146	-75	484	-1318	-6884	-17286	231	-14755	-2714	-9637	359	-13205	-5513	-11788	157	-15674	-3685	-14083	1632
0.995833	-18	43	87	-57	-108	-27	12	-8	-13	7	-68	-75	-94	-13	-26	-52	-100	39	-85	-29	-102	-18	-95	-67	-62	1	-95	-8	-73	-68	-144	-75	700	-1192	-6902	-17356	104	-14691	-2944	-9595	-85	-13129	-5715	-11931	136	-15399	-3867	-14208	1800
0.996667	-23	42	93	-56	-108	-27	16	-12	-18	5	-73	-65	-95	-11	-27	-57	-100	41	-82	-30	-107	-33	-97	-68	-61	-16	-97	-12	-70	-69	-147	-75	723	-1054	-6908	-17444	-72	-14595	-3180	-9591	-1142	-13022	-5898	-12049	844	-15064	-4046	-14255	1936
0.997500	-25	41	87	-60	-111	-32	12	-13	11	7	-73	-66	-99	-15	-30	-60	-102	33	-87	-32	-108	-22	-97	-73	-64	-1	-99	-12	-75	-72	-149	-77	461	-911	-6908	-17550	-63	-14461	-3415	-9621	608	-12878	-6047	-12132	-392	-14661	-4220	-14219	3491
0.998333	-28	43	92	-62	-112	-35	12	-17	-24	5	-74	-67	-96	-16	-30	-61	-102	34	-83	-32	-107	-25	-99	-75	-67	-6	-100	-17	-75	-72	-150	-57	777	-756	-6890	-17675	54	-14297	-3649	-9678	564	-12689	-6177	-12168	-1041	-14206	-4387	-14089	3772
0.999167	-28	39	82	-59	-110	-34	10	-15	-24	2	-77	-68	-98	-14	-28	-61	-104	35	-77	-33	-107	-22	-100	-73	-64	0	-100	-12	-75	-72	-148	-80	1092	-593	-6856	-17814	2	-14078	-3874	-9765	-731	-12458	-6280	-12168	13	-13704	-4545	-13874	1171
1.000000	-26	44	90	-59	-113	-32	10	-15	-21	5	-74	-65	-98	-11	-29	-58	-102	35	-84	-31	-107	-23	-104	-70	-63	-1	-98	-11	-75	-69	-148	-78	1017	-423	-6801	-17971	59	-13826	-4100	-9873	103	-12196	-6361	-12123	-501	-13167	-4697	-13581	19
1.000833	-23	43	86	-58	-109	-32	11	-14	-17	8	-72	-96	-108	-15	-27	-59	-100	35	-84	-30	-104	-23	-99	-69	-63	-1	-99	-11	-75	-72	-145	-74	851	-246	-6728	-18142	41	-13533	-4309	-10022	-477	-11907	-6420	-12045	-713	-12613	-4849	-13219	-821
1.001667	-22	40	90	-60	-108	-30	16	-13	-15	5	-70	-65	-94	-12	-25	-57	-99	36	-70	-32	-104	-38	-95	-67	-58	1	-97	-12	-70	-68	-144	-73	656	-61	-6637	-18327	-139	-13214	-4508	-10167	-241	-11589	-6466	-11929	-443	-12048	-5008	-12803	-661
1.002500	-26	44	86	-56	-109	-34	15	-14	-34	5	-70	-66	-95	-12	-27	-60	-99	35	-84	-30	-103	-23	-98	-69	-64	0	-100	-12	-73	-70	-144	-74	680	131	-6522	-18520	-200	-12866	-4700	-10348	407	-11254	-6500	-11779	-1526	-11494	-5176	-12349	516
1.003333	-25	40	104	-56	-109	-30	8	-14	-18	4	-69	-64	-96	-13	-27	-60	-102	35	-85	-31	-103	-22	-97	-68	-62	2	-96	-12	-70	-69	-130	-76	658	329	-6394	-18728	-307	-12497	-4880	-10545	64	-10900	-6521	-11599	-1918	-10963	-5353	-11879	1469
1.004167	-22	45	91	-56	-109	-31	11	-13	-19	5	-70	-64	-93	-15	-22	-55	-98	38	-81	-32	-98	-23	-97	-70	-62	-1	-101	-13	-72	-72	-145	-75	526	537	-6249	-18937	-115	-12117	-5042	-10756	-214	-10549	-6540	-11396	-355	-10470	-5546	-11414	-802
1.005000	-14	41	88	-57	-111	-33	11	-14	-18	5	-72	-66	-96	-15	-28	-63	-100	34	-84	-30	-105	-22	-90	-69	-64	0	-100	-14	-72	-70	-145	-75	511	750	-6084	-19150	-82	-11729	-5189	-10978	-121	-10191	-6546	-11176	-205	-10029	-5758	-10971	-686
1.005833	-26	41	86	-58	-98	-35	10	-16	-18	16	-74	-64	-98	-12	-28	-60	-104	30	-86	-33	-110	-23	-102	-68	-65	-4	-99	-14	-74	-70	-147	-79	377	989	-5913	-19368	-451	-11345	-5324	-11210	-546	-9846	-6558	-10946	-1072	-9642	-5990	-10567	156
1.006667	-25	40	86	-58	-113	-38	10	-16	-22	2	-72	-63	-102	-19	-31	-63	-107	30	-85	-34	-110	-25	-103	-70	-66	0	-102	-17	-79	-73	-148	-78	283	1201	-5741	-19584	-412	-10971	-5440	-11446	-137	-9518	-6574	-10708	-1381	-9322	-6245	-10215	35
1.007500	-28	40	86	-58	-110	-34	9	-13	-22	2	-72	-63	-96	-14	-27	-74	-101	35	-82	-34	-105	-23	-97	-70	-60	3	-97	-10	-73	-68	-143	-74	254	1442	-5557	-19780	-343	-10619	-5541	-11678	-454	-9186	-6590	-10468	-1168	-9061	-6508	-9927	257
1.008333	-25	45	88	-61	-108	-30	12	-10	-16	6	-68	-62	-96	-12	-26	-53	-100	33	-81	-29	-104	-18	-99	-67	-62	4	-97	-10	-62	-68	-146	-72	309	1687	-5384	-19988	-413	-10290	-5627	-11917	-367	-8919	-6620	-10235	-1163	-8877	-6787	-9723	-70
1.009167	-23	45	89	-58	-108	-33	15	-12	-16	7	-65	-62	-98	-13	-25	-78	-101	35	-82	-32	-105	-19	-96	-67	-63	3	-97	-11	-75	-67	-145	-72	403	1935	-5219	-20179	-455	-9987	-5705	-12158	-422	-8677	-6658	-10015	-1110	-8745	-7084	-9603	-585
1.010000	-26	46	89	-56	-109	-36	13	-12	-17	6	-73	-63	-98	-13	-26	-56	-99	37	-81	-31	-108	-18	-98	-69	-60	1	-100	-13	-88	-64	-144	-74	439	2193	-5063	-20356	-530	-9722	-5771	-12393	-1252	-8435	-6708	-9811	-274	-8671	-7385	-9560	-1222
1.010833	-23	42	85	-59	-110	-32	13	-13	-17	21	-70	-64	-96	-25	-27	-60	-102	35	-82	-34	-105	-21	-99	-66	-62	2	-97	-11	-72	-69	-148	-72	441	2451	-4923	-20521	-583	-9492	-5834	-12623	-242	-8237	-6766	-9621	-736	-8643	-7681	-9602	-832
1.011667	-25	43	88	-58	-107	-33	13	-13	-22	6	-70	-64	-93	-12	-26	-68	-100	37	-80	-30	-84	-27	-100	-70	-62	2	-97	-10	-72	-67	-144	-76	613	2723	-4798	-20659	-389	-9304	-5891	-12845	885	-8068	-6835	-9457	-2004	-8652	-7975	-9711	-291
1.012500	-25	42	88	-58	-107	-33	15	-3	-17	5	-87	-62	-109	-10	-28	-57	-100	36	-81	-31	-103	-18	-100	-66	-62	2	-101	-12	-75	-64	-147	-75	632	2993	-4689	-20786	-263	-9143	-5940	-13054	-1123	-7922	-6916	-9308	-520	-8684	-8254	-9890	-2357
1.013333	-24	50	93	-58	-108	-34	15	-12	-17	6	-69	-61	-95	-9	-26	-56	-99	35	-79	-30	-103	-21	-100	-69	-62	2	-101	-10	-72	-66	-145	-76	239	3267	-4597	-20892	-379	-9026	-5997	-13256	185	-7802	-7001	-9186	-746	-8723	-8516	-10117	-2376
1.014167	-24	46	89	-59	-107	-32	18	-11	-17	9	-68	-64	-93	-11	-31	-53	-94	38	-86	-32	-102	-18	-97	-66	-59	2	-96	-11	-76	-67	-145	-72	73	3541	-4522	-20976	-516	-8931	-6043	-13434	-549	-7690	-7100	-9082	-966	-8757	-8747	-10378	-2333
1.015000	-21	46	125	-57	-111	-33	12	-13	-19	7	-72	-65	-93	-11	-27	-56	-98	36	-84	-22	-104	-21	-98	-65	-62	2	-100	-12	-69	-65	-146	-76	28	3811	-4464	-21046	-582	-8863	-6102	-13603	-577	-7606	-7206	-9004	-836	-8774	-8953	-10665	-2025
1.015833	-24	44	107	-59	-111	-34	10	-14	-21	11	-72	-64	-97	-12	-25	-56	-98	38	-83	-32	-107	-21	-96	-67	-59	3	-98	-10	-75	-65	-147	-73	96	4104	-4409	-21091	-262	-8813	-6180	-13748	-448	-7520	-7316	-8938	-989	-8770	-9120	-10949	-1281
1.016667	-23	43	87	-59	-107	-34	15	-14	-17	8	-68	-61	-95	-12	-27	-55	-99	36	-83	-31	-104	4	-96	-67	-64	1	-98	-12	-74	-67	-147	-76	127	4345	-4366	-21121	91	-8780	-6212	-13876	-474	-7436	-7433	-8893	-1512	-8763	-9262	-11230	51
1.017500	-24	44	89	-57	-111	-34	12	-14	-15	6	-73	-60	-84	-10	-30	-58	-100	38	-85	-32	-109	-23	-99	-70	-65	0	-100	-15	-75	-65	-147	-76	112	4598	-4328	-21133	-110	-8743	-6270	-13979	-1183	-7352	-7558	-8863	185	-8659	-9366	-11497	-1784
1.018333	-16	44	88	-81	-111	-30	13	-13	-19	6	-72	-64	-96	-11	-28	-56	-102	37	-82	-33	-102	-31	-98	-70	-62	1	-100	-14	-72	-68	-149	-77	90	4841	-4275	-21127	-280	-8724	-6333	-14053	-819	-7253	-7685	-8839	844	-8544	-9439	-11727	-2253
1.019167	-24	45	90	-59	-110	-34	12	-14	-22	7	-74	-63	-95	-12	-12	-55	-100	39	-84	-32	-105	-22	-99	-72	-64	0	-99	-11	-74	-68	-146	-75	45	5070	-4213	-21104	-233	-8688	-6395	-14107	-1486	-7143	-7815	-8822	145	-8388	-9480	-11919	-733
1.020000	-17	43	82	-58	-109	-33	12	-15	-18	7	-73	-62	-97	-14	-27	-57	-101	36	-82	-31	-108	-22	-86	-70	-62	-5	-124	-12	-72	-69	-148	-75	-19	5279	-4141	-21069	-275	-8642	-6452	-14132	-819	-7021	-7949	-8812	-152	-8199	-9498	-12055	-41
1.020833	-22	42	91	-57	-110	-32	11	-11	-17	6	-67	-59	-75	-12	-26	-55	-101	39	-82	-32	-108	-21	-97	-68	-62	2	-97	-12	-72	-69	-143	-74	-5	5476	-4046	-21021	-203	-8587	-6509	-14132	-758	-6882	-8086	-8809	101	-7975	-9490	-12170	908
1.021667	-24	46	89	-55	-107	-28	16	-13	-19	8	-67	-62	-96	-11	-28	-56	-110	39	-82	-28	-102	-17	-105	-66	-59	1	-97	-10	-73	-69	-148	-74	77	5648	-3931	-20964	-186	-8503	-6568	-14102	-333	-6725	-8226	-8802	185	-7732	-9471	-12224	1331
1.022500	-23	43	90	-60	-111	-31	12	-14	-14	6	-70	-64	-95	-8	-26	-56	-100	36	-84	-33	-104	-24	-97	-68	-62	0	-99	-10	-73	-69	-146	-73	144	5798	-3789	-20900	-195	-8411	-6618	-14060	-62	-6563	-8369	-8806	304	-7471	-9433	-12241	1532
1.023333	-27	43	89	-61	-109	-33	7	-16	-19	2	-76	-62	-99	-18	-31	-59	-105	34	-87	-33	-108	-24	-100	-72	-66	-3	-102	-16	-77	-73	-149	-77	-32	5921	-3625	-20836	3	-8296	-6670	-13989	-682	-6388	-8521	-8812	876	-7209	-9396	-12222	1647
1.024167	-28	39	82	-62	-113	-36	7	-17	-25	3	-76	-52	-99	-17	-31	-60	-110	32	-88	-34	-109	-23	-100	-70	-63	-3	-101	-16	-76	-72	-148	-76	-213	6028	-3428	-20755	49	-8159	-6714	-13897	-298	-6197	-8672	-8811	880	-6941	-9353	-12170	2247
1.025000	-28	40	86	-59	-113	-35	7	-18	-24	2	-78	-66	-97	-16	-29	-61	-102	30	-86	-36	-109	-24	-99	-72	-61	-6	-101	-16	-74	-70	-147	-78	-202	6112	-3201	-20686	60	-8002	-6759	-13790	1786	-6016	-8823	-8828	-1079	-6692	-9308	-12100	3134
1.025833	-22	40	86	-61	-104	-35	10	-19	-18	2	-74	-67	-97	-19	-31	-64	-102	32	-87	-33	-105	-25	-100	-72	-66	-5	-103	-13	-76	-72	-148	-78	-32	6172	-2947	-20606	224	-7829	-6799	-13667	-289	-5827	-8974	-8833	423	-6468	-9265	-12012	940
1.026667	-28	39	86	-63	-113	-35	9	-17	-19	4	-74	-66	-95	-17	-30	-64	-102	32	-88	-40	-109	-24	-103	-72	-65	-1	-101	-15	-77	-69	-150	-76	-224	6220	-2669	-20526	237	-7645	-6841	-13536	1029	-5644	-9126	-8845	303	-6261	-9226	-11915	200
1.027500	-23	43	89	-59	-108	-32	11	-19	-17	8	-72	-63	-98	-16	-28	-60	-98	36	-84	-30	-103	-18	-97	-68	-64	0	-96	-12	-72	-69	-147	-73	-360	6233	-2368	-20443	127	-7445	-6879	-13390	510	-5470	-9275	-8872	138	-6098	-9193	-11821	37
1.028333	-22	43	88	-60	-110	-33	12	-15	-16	9	-72	-63	-94	-15	-26	-60	-100	37	-83	-31	-102	-23	-98	-68	-61	2	-95	-12	-73	-72	-146	-72	-187	6275	-2058	-20363	155	-7247	-6912	-13246	614	-5316	-9421	-8908	261	-5966	-9152	-11742	158
1.029167	-25	44	89	-57	-107	-21	12	-14	-18	-1	-70	-65	-95	-16	-27	-60	-101	38	-84	-31	-105	-21	-97	-67	-64	0	-99	-12	-74	-69	-149	-72	-176	6290	-1738	-20281	63	-7037	-6948	-13096	870	-5176	-9564	-8961	195	-5870	-9143	-11676	567
1.030000	-22	41	84	-61	-109	-32	13	-11	-17	7	-73	-64	-95	-15	-27	-57	-98	38	-88	-31	-110	-25	-97	-66	-62	-1	-97	-10	-70	-70	-147	-72	-324	6295	-1414	-20199	-53	-6832	-6977	-12940	1404	-5053	-9695	-9020	-1090	-5809	-9126	-11629	1758
1.030833	-23	41	86	-74	-108	-33	12	-43	-23	3	-73	-64	-93	-16	-26	-59	-101	35	-85	-33	-103	-21	-99	-69	-64	-4	-91	-12	-73	-69	-147	-74	-361	6306	-1108	-20110	35	-6628	-7017	-12789	374	-4953	-9817	-9094	101	-5782	-9115	-11605	242
1.031667	-26	41	82	-59	-111	-34	11	-13	-24	5	-74	-65	-95	-6	-29	-68	-100	33	-79	-33	-104	-23	-101	-72	-65	-1	-100	-15	-74	-72	-150	-76	-372	6324	-789	-20022	160	-6414	-7055	-12631	729	-4870	-9922	-9184	1144	-5784	-9109	-11602	-893
1.032500	-29	40	81	-52	-112	-38	9	-14	-24	1	-74	-66	-98	-18	-31	-63	-99	34	-86	-30	-105	-23	-99	-73	-65	2	-101	-16	-57	-70	-151	-70	-331	6355	-490	-19921	101	-6240	-7079	-12471	-108	-4801	-10003	-9281	776	-5802	-9098	-11610	330
1.033333	-25	39	86	-60	-108	-32	11	-15	-19	4	-72	-64	-96	-15	-32	-60	-100	36	-84	-31	-108	-22	-102	-57	-63	-1	-99	-12	-74	-70	-151	-75	-470	6399	-214	-19816	81	-6060	-7098	-12310	205	-4747	-10065	-9393	109	-5843	-9086	-11643	739
1.034167	-23	43	88	-59	-111	-30	9	-12	-16	7	-72	-63	-97	-14	-27	-57	-100	39	-83	-30	-104	-24	-100	-68	-63	0	-98	-6	-75	-72	-146	-73	-360	6461	32	-19703	107	-5886	-7113	-12148	96	-4702	-10102	-9512	115	-5884	-9073	-11689	1377
1.035000	-19	43	87	-56	-110	-30	11	-10	-16	7	-69	-62	-100	-15	-29	-53	-99	55	-75	-31	-104	-19	-98	-66	-63	0	-97	-7	-76	-70	-145	-72	-310	6543	250	-19565	172	-5722	-7118	-11982	-133	-4688	-10117	-9640	235	-5927	-9058	-11744	1745
1.035833	-21	43	95	-58	-111	-30	13	-13	-15	7	-67	-61	-98	-11	-25	-56	-99	39	-81	-31	-109	-22	-93	-25	-61	1	-95	-8	-73	-67	-145	-69	-359	6633	438	-19417	222	-5563	-7115	-11819	-198	-4641	-10104	-9775	291	-5960	-9033	-11807	1896
1.036667	-23	44	87	-58	-110	-30	13	-12	-13	5	-70	-66	-95	-12	-28	-56	-79	38	-82	-31	-104	-19	-97	-67	-62	0	-99	-10	-72	-70	-146	-74	-351	6740	603	-19248	86	-5415	-7104	-11656	-981	-4606	-10072	-9911	792	-5985	-9007	-11871	1842
1.037500	-26	43	87	-61	-109	-30	13	-12	-19	5	-70	-65	-96	-14	-29	-56	-102	35	-86	-32	-108	-21	-97	-67	-65	-3	-98	-11	-58	-67	-148	-75	-390	6858	708	-19061	166	-5276	-7086	-11495	-1325	-4591	-10008	-10045	1230	-5991	-8972	-11937	2062
1.038333	-24	43	89	-57	-104	-30	12	-16	-23	3	-72	-64	-97	-15	-31	-59	-98	38	-75	-31	-104	-21	-99	-69	-66	-4	-99	-9	-75	-69	-150	-75	-410	6991	799	-18841	259	-5142	-7048	-11331	1078	-4555	-9920	-10173	-1179	-5977	-8930	-11995	3395
1.039167	-26	42	89	-59	-108	-60	13	-15	-16	3	-73	-64	-96	-14	-29	-60	-100	34	-83	-32	-105	-23	-100	-68	-62	0	-100	-13	-73	-72	-150	-69	-262	7125	863	-18600	206	-5013	-7004	-11178	-888	-4513	-9810	-10298	-271	-5933	-8875	-12047	2145
1.040000	-27	43	87	-58	-112	-33	9	-18	-21	3	-73	-64	-97	-16	-32	-67	-104	34	-86	-32	-108	-24	-103	-74	-65	-5	-100	-13	-74	-70	-151	-79	-426	7260	894	-18332	126	-4890	-6953	-11030	-402	-4486	-9684	-10412	254	-5872	-8813	-12084	1259
1.040833	-30	38	84	-62	-114	-34	6	-17	-23	0	-76	-68	-98	-17	-34	-61	-103	36	-86	-32	-104	-9	-99	-69	-63	-1	-65	-12	-75	-70	-147	-75	-315	7395	911	-18032	267	-4757	-6884	-10884	-520	-4407	-9543	-10508	49	-5781	-8737	-12115	1376
1.041667	-22	43	88	-60	-111	-36	10	-11	-16	4	-73	-66	-95	-17	-30	-58	-99	35	-86	-35	-107	-26	-100	-67	-61	0	-100	-12	-70	-68	-148	-75	-227	7521	912	-17714	131	-4632	-6813	-10753	-625	-4334	-9388	-10593	-247	-5671	-8655	-12121	1234
1.042500	-25	39	89	-59	-109	-33	11	-14	-16	2	-76	-66	-96	-17	-29	-58	-99	34	-86	-33	-105	-26	-99	-67	-61	-4	-102	-14	-73	-69	-144	-75	-356	7631	902	-17373	-57	-4506	-6738	-10638	-586	-4253	-9238	-10661	-27	-5543	-8559	-12122	1252
1.043333	-24	41	87	-62	-108	-33	12	-16	-16	1	-76	-66	-94	-15	-34	-59	-94	33	-87	-33	-105	-24	-99	-66	-64	-3	-101	-13	-73	-69	-143	-73	-238	7723	893	-17016	88	-4375	-6660	-10535	383	-4158	-9076	-10683	-1014	-5397	-8468	-12120	2020
1.044167	-24	40	86	-58	-110	-33	18	-16	1	0	-77	-66	-95	-14	-31	-59	-102	32	-86	-34	-105	-24	-101	-70	-66	-1	-103	-13	-72	-69	-125	-76	-220	7803	894	-16653	27	-4242	-6585	-10453	-582	-4052	-8922	-10744	-550	-5244	-8351	-12105	583
1.045000	-29	38	86	-61	-113	-34	8	-16	-16	0	-75	-67	-95	-17	-31	-64	-104	32	-87	-34	-103	-26	-101	-70	-61	-3	-103	-16	-74	-70	-151	-78	-436	7858	906	-16280	9	-4096	-6511	-10391	-133	-3935	-8772	-10756	-265	-5085	-8240	-12087	-1761
1.045833	-26	38	87	-60	-111	-35	7	-21	-21	2	-78	-68	-95	-17	-33	-60	-101	33	-86	-35	-109	-19	-104	-72	-63	-1	-104	-17	-77	-70	-151	-75	-234	7896	935	-15920	243	-3959	-6440	-10345	-533	-3806	-8637	-10738	81	-4928	-8123	-12066	-1308
1.046667	-23	36	85	-62	-108	-36	6	-18	-19	2	-75	-72	-96	-16	-34	-62	-102	37	-85	-36	-104	-26	-101	-70	-59	0	-99	-17	-74	-72	-151	-77	-72	7910	987	-15566	150	-3807	-6344	-10319	-236	-3662	-8507	-10731	-648	-4770	-7996	-12041	-1356
1.047500	-25	46	87	-57	-108	-36	12	-14	-17	5	-72	-63	-94	-13	-28	-57	-97	38	-82	-32	-105	-22	-99	-62	-62	11	-95	-22	-69	-68	-147	-74	-102	7917	1075	-15231	-63	-3646	-6317	-10322	23	-3511	-8396	-10697	-1238	-4617	-7872	-12020	-1293
1.048333	-22	42	86	-60	-111	-32	11	-12	-16	4	-76	-66	-95	-14	-32	-58	-99	38	-85	-33	-107	-18	-99	-69	-65	1	-98	-16	-74	-69	-148	-76	-230	7900	1181	-14943	-87	-3487	-6268	-10341	-142	-3358	-8308	-10652	-1080	-4486	-7757	-12012	-1182
1.049167	-19	39	84	-62	-114	-36	7	-19	-18	4	-75	-70	-96	-17	-28	-61	-101	37	-84	-35	-107	-26	-100	-65	-60	1	-100	-16	-72	-66	-146	-73	-172	7876	1319	-14662	-86	-3324	-6224	-10383	225	-3196	-8222	-10593	-935	-4356	-7631	-12003	-1576
1.050000	-25	41	82	-61	-108	-34	11	-14	-18	5	-74	-94	-96	-14	-27	-72	-98	35	-85	-32	-107	-22	-101	-68	-62	0	-101	-16	-73	-69	-149	-74	-132	7840	1489	-14409	-120	-3158	-6190	-10444	-79	-3032	-8151	-10531	-461	-4241	-7517	-12006	-1881
1.050833	-23	19	85	-62	-110	-35	13	-14	-16	5	-75	-66	-97	-15	-28	-62	-98	35	-87	-32	-103	-24	-99	-70	-62	0	-108	-15	-75	-69	-145	-75	-63	7801	1684	-14252	-281	-2994	-6160	-10524	-836	-2864	-8094	-10465	512	-4137	-7406	-12017	-2003
1.051667	-24	41	86	-58	-109	-32	17	-32	-21	5	-113	-65	-96	-13	-29	-59	-100	37	-83	-31	-102	-21	-99	-70	-63	0	-99	-12	-72	-67	-149	-75	263	7769	1906	-14135	-445	-2829	-6139	-10621	1449	-2695	-8049	-10396	-1276	-4056	-7302	-12038	-871
1.052500	-26	43	85	-60	-110	-32	11	-16	-17	5	-73	-63	-93	-13	-31	-61	-100	35	-83	-30	-104	-22	-102	-68	-61	-18	-99	-13	-72	-69	-151	-78	386	7737	2145	-14046	-402	-2674	-6112	-10728	231	-2521	-8003	-10328	-989	-3975	-7204	-12069	-1496
1.053333	-24	40	88	-60	-107	-32	12	-17	-16	6	-73	-64	-95	-12	-29	-58	-97	37	-81	-29	-104	-19	-102	-74	-60	0	-97	-10	-73	-68	-149	-76	251	7714	2394	-14025	-161	-2524	-6087	-10850	-189	-2355	-7957	-10266	23	-3903	-7108	-12102	-2589
1.054167	-24	44	89	-57	-99	-28	12	-13	-16	6	-69	-59	-93	-11	-28	-56	-98	39	-79	-28	-103	-19	-98	-68	-62	0	-96	-8	-72	-68	-148	-78	181	7702	2650	-14052	-176	-2381	-6058	-10978	318	-2189	-7909	-10213	-170	-3829	-7022	-12149	-2170
1.055000	-22	44	88	-60	-109	-32	16	-13	-15	10	-69	-69	-94	-9	-25	-56	-98	41	-79	-31	-107	-21	-99	-68	-61	3	-96	-8	-72	-67	-145	-73	0	7697	2901	-14131	-218	-2254	-6022	-11108	-109	-2030	-7855	-10170	-293	-3762	-6939	-12183	-2051
1.055833	-24	44	88	-58	-109	-30	17	-13	-16	8	-69	-62	-97	-12	-25	-58	-94	41	-80	-41	-112	-18	-96	-68	-62	3	-96	-9	-73	-67	-146	-75	-46	7706	3147	-14251	-31	-2135	-5976	-11247	-314	-1879	-7789	-10140	403	-3694	-6861	-12225	-1585
1.056667	-23	43	84	-60	-107	-31	15	-14	-19	7	-73	-63	-95	-8	-26	-59	-97	37	-85	-33	-107	-24	-100	-70	-64	1	-100	-13	-70	-69	-148	-75	-120	7722	3375	-14417	-48	-2038	-5921	-11390	451	-1741	-7713	-10127	-490	-3615	-6785	-12261	-118
1.057500	-25	40	87	-62	-113	-33	13	-17	-23	3	-75	-67	-99	-15	-28	-59	-102	36	-84	-32	-108	-22	-99	-55	-66	0	-101	-29	-77	-70	-149	-77	-148	7750	3581	-14596	-116	-1948	-5850	-11524	-267	-1612	-7618	-10123	-423	-3527	-6708	-12290	458
1.058333	-29	38	84	-60	-111	-35	12	-16	-16	2	-75	-63	-98	-19	-26	-60	-91	34	-85	-32	-108	-23	-101	-70	-65	0	-100	-10	-74	-69	-145	-76	-116	7785	3764	-14799	-162	-1874	-5758	-11660	-17	-1492	-7497	-10134	795	-3428	-6628	-12305	-1186
1.059167	-22	41	85	-59	-110	-32	15	-15	-24	2	-75	-63	-97	-12	-27	-58	-102	36	-82	-29	-107	-17	-98	-70	-68	1	-113	-8	-74	-69	-145	-76	41	7823	3921	-15006	-95	-1826	-5653	-11793	-471	-1379	-7360	-10161	905	-3317	-6543	-12311	-34
1.060000	-27	38	87	-58	-111	-31	15	-13	-52	4	-70	-63	-95	-13	-25	-63	-104	33	-84	-28	-108	-19	-98	-67	-65	0	-101	-9	-75	-67	-147	-77	115	7862	4073	-15215	44	-1787	-5536	-11915	-681	-1284	-7206	-10202	266	-3196	-6457	-12301	1212
1.060833	-24	41	89	-58	-110	-34	13	-17	-17	5	-70	-63	-96	-13	-25	-58	-101	36	-83	-27	-108	-19	-104	-72	-64	-3	-99	-9	-72	-68	-148	-70	-42	7904	4129	-15420	114	-1768	-5385	-12045	-203	-1204	-7029	-10256	35	-3064	-6362	-12265	1725
1.061667	-23	42	89	-58	-107	-33	28	-14	-17	6	-68	-63	-96	-14	-27	-59	-100	37	-81	-28	-104	-23	-98	-67	-62	0	-98	-9	-75	-73	-156	-74	-153	7938	4175	-15600	55	-1756	-5229	-12160	-385	-1138	-6835	-10324	241	-2919	-6260	-12213	2313
1.062500	-26	44	89	-59	-109	-33	12	-12	-18	5	-70	-62	-96	-9	-25	-56	-98	37	-81	-30	-121	-21	-99	-69	-79	1	-98	-11	-74	-68	-146	-74	-92	7964	4195	-15752	-4	-1756	-5060	-12269	-92	-1087	-6627	-10398	276	-2767	-6148	-12170	2337
1.063333	-27	42	88	-60	-114	-33	12	-13	-15	5	-72	-65	-98	-17	-28	-58	-107	35	-84	-31	-103	-23	-98	-68	-62	0	-100	-13	-74	-69	-147	-75	106	7980	4175	-15871	15	-1773	-4876	-12376	-147	-1061	-6407	-10483	547	-2614	-6034	-12058	2078
1.064167	-23	39	87	-62	-110	-62	9	-15	-19	5	-75	-67	-97	-15	-28	-58	-103	35	-88	-33	-110	-25	-99	-67	-65	-1	-102	-13	-80	-60	-148	-76	263	7983	4120	-15950	-288	-1800	-4690	-12477	-1116	-1041	-6177	-10570	1636	-2453	-5901	-11953	1834
1.065000	-28	40	85	-63	-111	-36	9	-16	-18	1	-79	-72	-101	-17	-31	-60	-104	30	-87	-35	-109	-26	-107	-73	-67	-6	-103	-18	-76	-75	-149	-81	204	7973	4041	-15982	-316	-1841	-4494	-12575	719	-1038	-5946	-10662	49	-2301	-5776	-11832	2630
1.065833	-30	36	81	-67	-115	-38	6	-22	-24	0	-81	-69	-100	-18	-34	-55	-101	32	-88	-38	-105	-26	-103	-73	-66	-4	-100	-14	-74	-74	-151	-79	247	7965	3933	-15966	-35	-1875	-4296	-12665	993	-1052	-5712	-10743	-785	-2150	-5633	-11685	2107
1.066667	-30	39	85	-60	-114	-32	9	-16	-25	0	-79	-68	-102	-15	-30	-58	-104	34	-86	-34	-105	-24	-99	-72	-67	-1	-102	-13	-74	-72	-148	-59	275	7948	3809	-15896	27	-1918	-4095	-12753	-150	-1077	-5472	-10817	497	-2007	-5492	-11545	-135
1.067500	-27	39	88	-59	-110	-33	11	-15	-18	3	-73	-64	-95	-14	-29	-60	-101	33	-85	-32	-104	-19	-99	-70	-63	1	-99	-12	-74	-67	-149	-78	87	7919	3670	-15787	80	-1969	-3902	-12839	991	-1117	-5240	-10886	114	-1876	-5340	-11401	-444
1.068333	-23	40	89	-61	-108	-31	11	-15	-39	4	-73	-60	-98	-13	-29	-57	-99	35	-84	-31	-108	-23	-98	-69	-63	-3	-98	-11	-75	-73	-147	-74	118	7889	3520	-15639	-119	-2029	-3719	-12921	438	-1175	-5024	-10946	-4	-1768	-5205	-11223	-923
1.069167	-23	43	87	-59	-113	-30	10	-15	-22	6	-75	-63	-98	-15	-29	-58	-102	36	-81	-32	-109	-22	-100	-68	-64	0	-96	-11	-80	-73	-147	-77	231	7853	3364	-15439	-265	-2091	-3546	-12999	568	-1237	-4816	-10989	245	-1679	-5069	-11059	-868
1.070000	-26	41	89	-59	-112	-32	10	-16	-21	17	-69	-65	-97	-15	-27	-58	-101	37	-80	-32	-107	-21	-101	-70	-63	0	-96	-11	-73	-70	-146	-59	236	7812	3210	-15203	-119	-2154	-3389	-13087	1250	-1310	-4626	-11022	-962	-1608	-4936	-10900	-384
1.070833	-27	42	89	-57	-108	-32	15	-14	-17	6	-70	-64	-95	-15	-28	-57	-98	37	-82	-31	-104	-19	-102	-66	-63	0	-96	-12	-75	-70	-149	-75	336	7770	3059	-14957	-135	-2229	-3240	-13165	832	-1394	-4451	-11039	-1491	-1563	-4812	-10743	-272
1.071667	-24	40	89	-60	-111	-6	11	-13	-22	7	-74	-64	-98	-15	-29	-56	-103	36	-81	-30	-110	-19	-100	-69	-63	0	-96	-11	-60	-70	-152	-75	384	7728	2922	-14690	-128	-2302	-3117	-13248	604	-1477	-4297	-11038	158	-1541	-4693	-10590	-2733
1.072500	-23	43	87	-60	-111	-36	12	-14	-22	4	-75	-66	-101	-18	-28	-59	-98	36	-81	-33	-108	-18	-99	-66	-63	-18	-97	-15	-74	-73	-150	-75	247	7690	2801	-14407	-141	-2380	-3005	-13327	529	-1566	-4162	-11017	407	-1544	-4589	-10444	-2565
1.073333	-25	40	84	-61	-112	-35	12	-17	-21	5	-73	-64	-98	-18	-29	-61	-101	33	-82	-38	-109	-24	-101	-69	-66	-1	-101	-16	-76	-73	-151	-79	61	7642	2696	-14127	-290	-2468	-2891	-13411	-44	-1638	-4043	-10982	-533	-1567	-4493	-10319	-1227
1.074167	-19	39	88	-60	-111	-34	18	-17	-23	3	-78	-67	-96	-16	-30	-58	-101	37	-82	-31	-105	-22	-100	-66	-62	-7	-100	-10	-74	-70	-145	-74	-60	7599	2622	-13838	-180	-2556	-2832	-13488	385	-1743	-3939	-10928	-574	-1612	-4407	-10203	-593
1.075000	-24	40	84	-60	-108	-32	-8	-14	-13	4	-74	-63	-87	-14	-26	-59	-104	33	-85	-30	-104	-18	-99	-67	-63	-1	-96	-10	-72	-70	-147	-73	-117	7551	2581	-13565	-189	-2648	-2768	-13569	-200	-1816	-3852	-10857	-167	-1672	-4334	-10087	259
1.075833	-23	42	90	-58	-105	-30	15	-12	-19	7	-72	-61	-93	-14	-25	-45	-100	34	-81	-29	-102	0	-97	-68	-62	0	-96	-11	-74	-67	-146	-76	106	7500	2547	-13307	-188	-2750	-2716	-13648	-182	-1890	-3781	-10780	-288	-1751	-4277	-10004	646
1.076667	-27	41	87	-59	-107	-30	12	-7	-18	35	-72	-61	-97	-15	-28	-60	-101	36	-79	-32	-103	-22	-98	-68	-61	1	-95	-12	-72	-69	-148	-75	155	7438	2548	-13074	-271	-2855	-2674	-13723	-342	-1951	-3726	-10695	-376	-1841	-4226	-9920	911
1.077500	-28	44	86	-59	-108	-32	11	-17	-17	4	-72	-64	-96	-16	-31	-62	-101	34	-82	-32	-107	-23	-104	-70	-64	-3	-98	-12	-73	-67	-152	-74	64	7367	2576	-12861	-395	-2964	-2635	-13797	-1325	-1998	-3682	-10602	505	-1939	-4194	-9857	1143
1.078333	-24	40	89	-60	-110	-33	12	-15	-17	5	-73	-66	-115	-19	-31	-58	-99	34	-82	-31	-108	-23	-100	-72	-63	0	-98	-12	-77	-69	-149	-75	35	7281	2633	-12684	-273	-3073	-2602	-13868	-243	-2042	-3651	-10504	57	-2037	-4156	-9816	2088
1.079167	-24	43	87	-62	-110	-34	12	-13	-17	6	-73	-66	-95	-15	-28	-59	-100	35	-84	-32	-104	-19	-102	-66	-62	0	-101	-12	-74	-69	-147	-72	-1	7188	2711	-12536	-155	-3182	-2570	-13935	896	-2068	-3627	-10403	-1411	-2134	-4139	-9791	2761
1.080000	-24	45	88	-61	-108	-33	15	-12	-19	6	-69	-64	-96	-13	-27	-60	-101	34	-81	-31	-104	-23	-100	-68	-62	0	-98	-15	-74	-69	-145	-82	-8	7073	2814	-12414	-228	-3290	-2527	-13997	-1219	-2086	-3606	-10309	-3	-2231	-4126	-9779	974
1.080833	-23	45	88	-62	-110	-33	15	-12	-16	5	-72	-63	-93	-13	-27	-58	-99	25	-87	-26	-105	-23	-133	-68	-62	2	-98	-11	-70	-68	-144	-72	-52	6941	2936	-12321	-277	-3397	-2477	-14054	151	-2089	-3588	-10208	-117	-2315	-4110	-9782	937
1.081667	-23	43	89	-58	-113	-31	12	-14	-17	3	-70	-68	-98	-17	-30	-59	-99	34	-86	-32	-108	-24	-100	-68	-64	0	-103	-15	-75	-73	-148	-79	-3	6790	3075	-12258	-292	-3504	-2430	-14111	-595	-2086	-3584	-10133	-174	-2399	-4125	-9813	664
1.082500	-28	38	82	-63	-112	-36	9	-13	-19	2	-73	-66	-100	-16	-29	-60	-98	32	-87	-32	-108	-22	-97	-69	-64	0	-97	-12	-73	-68	-145	-73	-125	6621	3223	-12220	-147	-3598	-2366	-14153	-430	-2068	-3574	-10050	-78	-2470	-4140	-9854	590
1.083333	-24	43	88	-62	-110	-34	13	-18	-17	5	-73	-41	-96	-16	-27	-60	-101	35	-83	-31	-111	-22	-100	-68	-64	0	-100	-14	-75	-70	-146	-72	-238	6437	3385	-12204	-13	-3701	-2295	-14189	0	-2084	-3567	-9982	-637	-2533	-4129	-9914	855
1.084167	-26	87	67	-62	-109	-35	12	-12	-18	3	-73	-64	-97	-15	-29	-62	-102	33	-85	-31	-108	-24	-102	-70	-49	0	-99	-13	-76	-77	-145	-75	-204	6228	3550	-12209	-136	-3771	-2215	-14213	108	-2029	-3555	-9922	-1457	-2587	-4133	-9990	1684
1.085000	-25	42	86	-60	-112	-36	11	-15	-31	2	-70	-66	-99	-16	-28	-59	-101	34	-84	-33	-111	-26	-102	-73	-65	-1	-99	-16	-76	-70	-152	-76	32	6015	3746	-12239	-201	-3845	-2127	-14222	-462	-2006	-3544	-9876	96	-2634	-4135	-10081	-425
1.085833	-25	41	86	-61	-115	-32	13	-13	-22	1	-72	-67	-100	-24	-30	-63	-103	33	-84	-35	-107	-25	-100	-72	-65	-3	-99	-16	-77	-72	-147	-77	18	5786	3890	-12279	10	-3905	-2033	-14213	-139	-1979	-3537	-9835	499	-2676	-4134	-10188	-1360
1.086667	-26	42	85	-62	-115	-39	9	-13	-18	3	-72	-67	-98	-15	-30	-60	-100	35	-82	-33	-111	-21	-101	-73	-64	0	-97	-12	-70	-69	-147	-74	-229	5550	4066	-12309	124	-3954	-1935	-14184	-754	-1962	-3510	-9802	-344	-2714	-4122	-10301	-676
1.087500	-19	49	87	-56	-107	-31	16	-10	-9	8	-69	-57	-96	-12	-24	-55	-98	40	-66	-29	-102	-19	-97	-65	-59	0	-97	-11	-73	-68	-146	-70	-368	5306	4233	-12394	135	-3992	-1832	-14135	-100	-1953	-3486	-9774	-729	-2752	-4107	-10424	-904
1.088333	-19	45	87	-56	-105	-29	16	-11	-14	6	-67	-42	-94	-10	-27	-53	-103	38	-82	-28	-105	-19	-97	-65	-62	4	-97	-9	-70	-68	-142	-74	-567	5062	4397	-12465	176	-4022	-1734	-14065	-350	-1950	-3461	-9771	-252	-2790	-4083	-10564	-792
1.089167	-16	49	86	-57	-111	-32	13	-14	-17	8	-74	-64	-95	-11	-28	-60	-102	36	-80	-30	-104	-11	-99	-70	-28	3	-98	-13	-73	-68	-145	-74	-635	4815	4553	-12550	229	-4042	-1646	-13974	-203	-1959	-3435	-9763	219	-2841	-4054	-10707	-986
1.090000	-23	44	84	-59	-109	-30	8	-15	-13	5	-56	-64	-96	-15	-28	-61	-104	32	-87	-33	-107	-24	-102	-68	-64	-1	-101	-12	-74	-72	-146	-79	-579	4570	4683	-12641	304	-4061	-1566	-13864	0	-1986	-3411	-9765	283	-2895	-4015	-10863	-1301
1.090833	-26	43	84	-60	-109	-38	8	-18	-22	3	-75	-64	-98	-16	-28	-43	-103	35	-85	-44	-107	-25	-98	-69	-64	0	-100	-12	-75	-72	-146	-75	-807	4338	4840	-12740	185	-4066	-1493	-13728	-820	-2024	-3365	-9773	855	-2962	-3969	-11017	-1473
1.091667	-26	56	86	-57	-110	-36	13	-12	-19	6	-73	-61	-96	-14	-29	-61	-103	36	-82	-32	-105	-22	-100	-68	-63	0	-99	-15	-73	-72	-146	-76	-874	4105	4969	-12843	27	-4073	-1438	-13573	-769	-2070	-3369	-9787	943	-3026	-3924	-11185	-806
1.092500	-24	43	86	-57	-110	-32	13	-16	-17	4	-73	-63	-96	-13	-25	-61	-99	34	-82	-31	-103	-25	-99	-73	-65	0	-100	-14	-72	-69	-145	-76	-708	3884	5088	-12949	351	-4079	-1400	-13405	1241	-2132	-3355	-9807	-999	-3106	-3869	-11331	408
1.093333	-25	42	87	-59	-109	-32	12	-17	-17	5	-72	-64	-72	-16	-28	-60	-99	35	-81	-30	-102	-21	-97	-69	-65	0	-97	-12	-75	-72	-149	-76	-634	3669	5196	-13066	572	-4082	-1395	-13186	-991	-2209	-3350	-9833	689	-3196	-3818	-11518	-993
1.094167	-11	43	92	-58	-110	-32	12	-14	-17	5	-73	-62	-94	-12	-26	-58	-99	36	-83	-30	-105	-22	-101	-69	-63	13	-98	-10	-73	-69	-145	-74	-792	3474	5294	-13187	475	-4094	-1371	-13020	216	-2296	-3359	-9866	782	-3287	-3765	-11686	-1190
1.095000	-24	41	88	-45	-107	-31	16	-14	-17	5	-76	-63	-96	-14	-25	-60	-98	36	-81	-30	-102	-18	-99	-69	-60	1	-100	-14	-74	-72	-146	-74	-746	3287	5373	-13312	339	-4110	-1378	-12813	-538	-2392	-3381	-9910	791	-3394	-3714	-11853	-1121
1.095833	-23	45	88	-58	-109	-30	13	-13	-17	9	-70	-62	-92	-8	-24	-56	-96	38	-88	-32	-103	-19	-97	-70	-60	2	-97	-12	-72	-69	-145	-75	-700	3101	5443	-13442	109	-4127	-1409	-12608	-566	-2498	-3415	-9953	1057	-3501	-3668	-12020	-738
1.096667	-22	47	92	-58	-104	-29	16	-11	-18	7	-73	-62	-95	-11	-27	-56	-95	39	-83	-31	-104	-18	-93	-70	-63	3	-100	-11	-66	-70	-146	-73	-752	2926	5496	-13574	297	-4174	-1451	-12398	-378	-2613	-3463	-10020	1015	-3614	-3630	-12183	-174
1.097500	-27	42	85	-58	-109	-33	13	-13	-21	6	-72	-65	-98	-15	-28	-60	-108	33	-84	-28	-110	-23	-99	-72	-64	0	-100	-16	-75	-73	-150	-77	-764	2753	5528	-13708	466	-4228	-1506	-12201	95	-2732	-3523	-10083	-269	-3733	-3599	-12344	1560
1.098333	-25	41	86	-60	-111	-35	12	-18	-13	3	-78	-65	-100	-13	-30	-61	-102	33	-86	-35	-110	-24	-101	-76	-67	-6	-103	-16	-77	-74	-151	-77	-900	2588	5549	-13843	232	-4297	-1565	-12009	-810	-2863	-3595	-10160	991	-3850	-3566	-12496	621
1.099167	-30	38	81	-63	-113	-36	7	-17	-22	0	-78	-68	-99	-18	-30	-63	-103	29	-83	-18	-104	-23	-100	-75	-73	-4	-101	-15	-74	-72	-145	-79	-1111	2433	5556	-13968	263	-4380	-1628	-11819	-328	-2983	-3664	-10239	2043	-3949	-3537	-12640	-187
1.100000	-28	39	86	-59	-111	-35	-4	-17	-15	5	-73	-66	-100	-16	-28	-59	-104	34	-83	-34	-108	-21	-101	-75	-66	0	-101	-15	-75	-73	-150	-76	-1023	2276	5549	-14093	419	-4480	-1692	-11654	-1150	-3107	-3750	-10327	1492	-4076	-3510	-12774	1240
1.100833	-25	40	87	-58	-111	-34	11	-15	-18	6	-72	-66	-96	-16	-46	-60	-103	36	-92	-34	-109	-22	-98	-74	-63	0	-100	-15	-74	-70	-150	-77	-827	2119	5520	-14214	455	-4598	-1751	-11494	-619	-3228	-3836	-10426	851	-4191	-3477	-12894	1554
1.101667	-22	42	87	-60	-109	-31	10	-16	-17	5	-73	-64	-95	-16	-30	-60	-99	36	-80	-32	-107	-23	-103	-73	-53	2	-98	-15	-86	-70	-151	-75	-714	1965	5480	-14324	319	-4733	-1804	-11357	-528	-3363	-3920	-10531	1040	-4301	-3459	-13001	1993
1.102500	-24	44	87	-59	-109	-34	11	-15	-17	7	-72	-64	-99	-16	-31	-59	-98	35	-80	-31	-108	-24	-96	-72	-63	1	-98	-14	-74	-72	-151	-74	-581	1813	5421	-14425	223	-4876	-1844	-11231	-701	-3488	-3997	-10638	1017	-4414	-3434	-13083	2111
1.103333	-23	42	84	-61	-111	-39	12	-13	-14	5	-74	-66	-97	-14	-31	-56	-102	33	-84	-35	-108	-24	-97	-73	-65	0	-100	-16	-77	-68	-148	-73	-541	1656	5320	-14519	287	-5035	-1876	-11115	-559	-3620	-4074	-10759	733	-4525	-3402	-13174	1824
1.104167	-42	38	87	-56	-111	-33	12	-17	-21	5	-73	-67	-97	-16	-28	-60	-101	35	-84	-33	-109	-36	-100	-70	-62	1	-102	-17	-78	-69	-148	-75	-629	1504	5266	-14600	208	-5205	-1895	-11039	-1107	-3752	-4141	-10883	1081	-4640	-3362	-13231	1718
1.105000	-24	39	85	-61	-112	-45	8	-17	-21	5	-74	-67	-99	-14	-30	-61	-103	34	-86	-32	-107	-23	-99	-73	-63	0	-100	-16	-84	-68	-150	-73	-643	1355	5173	-14670	2	-5382	-1905	-10967	-1511	-3886	-4196	-11003	1545	-4759	-3317	-13280	1827
1.105833	-29	40	82	-62	-110	-35	10	-21	-22	3	-75	-73	-96	-17	-31	-68	-103	33	-83	-32	-107	-23	-100	-75	-65	-4	-101	-16	-75	-69	-150	-79	-642	1205	5067	-14728	-134	-5564	-1904	-10914	993	-4022	-4239	-11132	-759	-4882	-3266	-13311	2524
1.106667	-24	40	84	-58	-111	-35	11	-18	-22	3	-74	-69	-97	-14	-33	-66	-104	32	-88	-33	-107	-22	-99	-75	-66	-3	-96	-14	-76	-68	-151	-78	-495	1059	4955	-14776	-129	-5742	-1886	-10874	-854	-4160	-4265	-11261	-36	-5009	-3201	-13325	575
1.107500	-28	39	84	-60	-111	-31	9	-22	-23	3	-72	-67	-97	-15	-31	-92	-103	37	-84	-32	-107	-19	-101	-75	-66	0	-99	-12	-70	-67	-150	-75	-465	923	4845	-14814	29	-5918	-1855	-10839	-146	-4304	-4276	-11391	141	-5144	-3131	-13322	-837
1.108333	-25	42	86	-50	-111	-39	11	-16	-17	10	-70	-64	-95	-13	-29	-64	-104	39	-83	-28	-105	-19	-96	-69	-65	0	-99	-10	-72	-68	-145	-78	-428	784	4738	-14847	47	-6091	-1813	-10823	-306	-4447	-4273	-11526	-45	-5286	-3054	-13305	-1107
1.109167	-24	43	87	-57	-109	-32	9	-17	-23	8	-73	-64	-97	-14	-27	-59	-99	38	-79	-30	-107	-18	-100	-73	-64	0	-99	-11	-73	-68	-146	-73	-550	659	4607	-14878	-94	-6256	-1768	-10811	-365	-4603	-4261	-11656	-318	-5437	-2966	-13271	-1446
1.110000	-23	43	87	-60	-111	-32	15	-14	-25	7	-67	-65	-98	-14	-29	-62	-100	38	-81	-31	-107	-17	-97	-66	-63	2	-96	-11	-83	-64	-147	-74	-472	518	4488	-14905	61	-6418	-1709	-10813	-187	-4759	-4228	-11786	-190	-5593	-2875	-13231	-1632
1.110833	-25	45	87	-57	-112	-34	11	-14	-18	7	-68	-65	-95	-12	-22	-57	-98	37	-82	-24	-105	-19	-100	-69	-62	2	-95	-10	-73	-69	-145	-72	-270	421	4369	-14929	231	-6573	-1670	-10824	564	-4925	-4196	-11923	-1644	-5757	-2774	-13177	-702
1.111667	-26	45	89	-55	-113	-31	12	-12	-19	4	-70	-64	-101	-16	-30	-59	-103	38	-84	-30	-108	-19	-98	-66	-65	2	-100	-27	-77	-70	-150	-73	-248	314	4253	-14957	-1	-6714	-1588	-10839	-363	-5087	-4123	-12037	-738	-5926	-2675	-13116	-1453
1.112500	-24	44	89	-57	-113	-34	13	-12	-22	5	-72	-63	-97	-16	-48	-57	-103	38	-82	-32	-112	-19	-97	-70	-64	2	-100	-11	-75	-69	-145	-73	-115	219	4139	-14986	-109	-6848	-1516	-10855	230	-5251	-4060	-12150	633	-6097	-2565	-13046	-3162
1.113333	-22	46	92	-62	-109	-32	15	-10	-24	6	-69	-66	-98	-17	-27	-58	-98	40	-81	-33	-108	-19	-94	-67	-61	3	-97	-12	-73	-70	-145	-70	259	139	4031	-15015	-153	-6973	-1422	-10890	-397	-5418	-3973	-12256	282	-6271	-2455	-12970	-1981
1.114167	-24	45	88	-58	-110	-29	16	-9	-18	6	-70	-63	-95	-12	-26	-55	-97	40	-82	-32	-103	-49	-96	-65	-62	4	-97	-9	-70	-66	-143	-69	322	46	3928	-15042	-225	-7093	-1353	-10924	-294	-5558	-3874	-12353	-600	-6439	-2337	-12883	-1150
1.115000	-22	42	88	-58	-94	-29	12	-11	-19	8	-72	-64	-91	-14	-26	-56	-101	37	-85	-31	-105	-19	-98	-67	-63	0	-109	-11	-75	-75	-144	-74	488	-27	3827	-15079	-124	-7214	-1267	-10967	-117	-5746	-3771	-12435	-648	-6607	-2225	-12804	-525
1.115833	-23	39	89	-60	-110	-34	12	-13	-22	-1	-72	-67	-75	-14	-18	-58	-102	37	-84	-30	-105	-19	-96	-67	-63	0	-97	-9	-74	-66	-142	-75	746	-90	3735	-15117	-169	-7328	-1170	-11017	-325	-5901	-3650	-12497	-484	-6766	-2103	-12713	167
1.116667	-25	44	91	-58	-111	-30	16	-10	-19	5	-70	-63	-95	-14	-26	-57	-98	38	-83	-32	-105	-21	-95	-72	-62	0	-93	-11	-72	-67	-144	-75	570	-150	3645	-15156	-234	-7445	-1073	-11065	-154	-6057	-3527	-12545	-350	-6919	-1984	-12617	630
1.117500	-27	42	90	-58	-109	-30	15	-11	-19	4	-70	-64	-96	-14	-27	-63	-102	42	-83	-32	-107	-17	-96	-73	-62	1	-99	-13	-73	-68	-147	-77	411	-200	3560	-15199	-146	-7566	-969	-11124	-559	-6208	-3386	-12577	-5	-7071	-1858	-12525	887
1.118333	-24	47	76	-58	-107	-33	22	-12	-18	3	-72	-65	-96	-17	-28	-57	-101	37	-82	-30	-105	-23	-100	-69	-63	-1	-99	-11	-79	-69	-127	-75	401	-242	3484	-15239	-237	-7690	-857	-11189	-1214	-6352	-3233	-12586	605	-7207	-1727	-12420	1095
1.119167	-26	42	91	-58	-109	-30	15	-12	-18	5	-74	-64	-96	-16	-30	-57	-100	35	-83	-34	-111	-22	-96	-68	-62	0	-101	-13	-76	-68	-145	-77	292	-285	3410	-15279	-201	-7817	-734	-11254	1094	-6491	-3076	-12575	-1473	-7332	-1594	-12324	2432
1.120000	-23	41	127	-58	-108	-31	10	-13	-16	9	-72	-65	-96	-14	-27	-58	-100	37	-83	-33	-103	-21	-98	-72	-62	0	-115	-14	-73	-67	-144	-63	409	-318	3346	-15318	-55	-7951	-614	-11328	72	-6629	-2899	-12545	-1216	-7453	-1451	-12210	1717
1.120833	-21	45	92	-58	-108	-30	17	-10	-15	8	-68	-62	-94	-13	-50	-56	-97	40	-99	-34	-101	-18	-95	-66	-59	2	-96	-13	-73	-67	-147	-72	331	-340	3276	-15352	12	-8102	-487	-11402	-109	-6763	-2710	-12491	-566	-7568	-1309	-12106	97
1.121667	-24	46	118	-60	-107	-34	13	-11	-14	5	-70	-64	-96	-13	-28	-59	-100	35	-82	-32	-104	-22	-102	-68	-61	1	-97	-26	-70	-67	-143	-73	346	-360	3220	-15385	202	-8242	-362	-11482	406	-6897	-2527	-12420	-995	-7676	-1159	-11993	-12
1.122500	-24	44	91	-59	-105	-30	16	-14	-19	7	-70	-65	-96	-28	-31	-58	-102	37	-82	-32	-103	-19	-100	-70	-62	0	-98	-14	-73	-69	-147	-74	435	-378	3161	-15410	244	-8397	-228	-11563	180	-7033	-2331	-12332	-1173	-7781	-1006	-11877	-409
1.123333	-25	40	88	-62	-110	-33	10	-13	-19	9	-73	-64	-95	-16	-31	-60	-100	35	-84	-33	-110	-24	-100	-70	-67	-3	-100	-14	-74	-69	-147	-77	441	-387	3103	-15434	-96	-8561	-107	-11644	277	-7167	-2136	-12222	-878	-7888	-851	-11762	-630
1.124167	-28	39	86	-64	-114	-36	8	-16	-24	1	-77	-69	-99	-19	-31	-62	-103	33	-82	-35	-108	-34	-99	-73	-65	-1	-101	-15	-77	-73	-147	-74	753	-379	3048	-15451	-810	-8723	20	-11717	1073	-7310	-1931	-12099	-2061	-7998	-686	-11645	106
1.125000	-26	41	84	-63	-112	-30	10	-18	-18	4	-76	-66	-97	-17	-29	-61	-104	30	-84	-39	-109	-23	-101	-72	-65	-1	-93	-13	-73	-72	-148	-75	859	-370	2992	-15466	-1903	-8893	142	-11789	385	-7444	-1732	-11964	-1752	-8107	-528	-11519	-132
1.125833	-29	41	87	-64	-111	-34	12	-18	-18	-6	-75	-69	-96	-17	-33	-57	-103	33	-87	-35	-104	-23	-104	-74	-66	-4	-101	-16	-75	-70	-149	-76	696	-348	2941	-15475	-1967	-9063	253	-11848	698	-7559	-1533	-11822	-325	-8227	-375	-11392	-2557
1.126667	-28	41	87	-69	-113	-32	13	-15	-17	4	-73	-66	-99	-14	-31	-61	-103	34	-86	-34	-107	-23	-99	-69	-64	-1	-102	-14	-75	-66	-149	-73	499	-313	2874	-15481	-1500	-9231	367	-11892	437	-7723	-1342	-11668	-428	-8353	-212	-11260	-2165
1.127500	-26	45	90	-58	-108	-34	13	-14	-18	7	-73	-62	-96	-11	-27	-58	-99	38	-78	-29	-104	-21	-98	-68	-63	1	-97	-11	-75	-66	-147	-69	399	-264	2813	-15479	-1491	-9399	469	-11924	368	-7864	-1165	-11510	-1350	-8493	-66	-11127	-1453
1.128333	-56	42	90	-61	-110	-8	18	-13	-15	6	-70	-64	-93	-16	-26	-60	-101	36	-83	-33	-102	-19	-99	-67	-62	1	-97	-12	-69	-67	-142	-73	490	-213	2739	-15488	-1413	-9559	556	-11944	874	-8004	-993	-11351	-1356	-8648	77	-10999	-1081
1.129167	-21	45	87	-59	-108	-33	12	-15	-18	5	-75	-64	-97	-13	-18	-58	-101	36	-85	-30	-104	-19	-100	-68	-61	0	-98	-12	-68	-66	-146	-73	589	-137	2667	-15491	-1256	-9712	641	-11943	505	-8147	-833	-11192	-1017	-8812	209	-10869	-603
1.130000	-22	43	87	-58	-83	-30	13	-7	-22	5	-73	-64	-96	-15	-29	-59	-102	35	-82	-29	-103	-21	-98	-67	-64	1	-100	-11	-73	-64	-162	-77	624	-56	2584	-15502	-973	-9866	712	-11925	768	-8281	-699	-11038	-1026	-8986	327	-10743	-737
1.130833	-23	40	89	-57	-111	-33	13	-16	-21	7	-73	-66	-98	-13	-16	-61	-102	37	-84	-29	-104	-22	-101	-70	-64	1	-96	-12	-72	-66	-148	-75	670	35	2492	-15512	-877	-10014	769	-11889	536	-8418	-577	-10891	-966	-9169	425	-10614	-841
1.131667	-29	40	86	-60	-110	-33	12	-16	-19	3	-76	-68	-99	-17	-33	-61	-100	33	-88	-30	-94	-24	-103	-73	-67	-3	-99	-15	-77	-72	-155	-80	790	135	2392	-15534	-787	-10159	820	-11832	-574	-8553	-468	-10751	36	-9369	508	-10496	-766
1.132500	-26	43	85	-63	-113	-39	9	-21	-19	2	-75	-67	-97	-16	-30	-49	-101	35	-85	-32	-111	-24	-101	-69	-61	0	-97	-16	-73	-67	-149	-76	700	247	2288	-15556	-602	-10291	867	-11762	1248	-8682	-379	-10615	-1161	-9558	578	-10374	320
1.133333	-25	34	86	-59	-110	-32	9	-13	-7	7	-74	-69	-98	-16	-31	-57	-99	35	-85	-29	-102	-22	-97	-67	-63	2	-99	-12	-76	-76	-149	-76	748	357	2179	-15587	-340	-10413	901	-11666	1266	-8810	-293	-10484	-1524	-9757	627	-10257	541
1.134167	-25	44	88	-59	-112	-32	13	-13	-18	7	-73	-64	-98	-15	-29	-56	-102	37	-83	-36	-109	-28	-98	-68	-63	4	-98	-11	-73	-66	-146	-75	664	477	2063	-15623	-152	-10537	929	-11557	-96	-8926	-224	-10362	-33	-9948	658	-10151	-921
1.135000	-53	43	82	-57	-109	-31	17	-12	-15	8	-73	-66	-96	-15	-27	-57	-100	36	-84	-29	-105	-21	-97	-67	-63	2	-97	-12	-58	-61	-145	-74	576	596	1949	-15666	-180	-10653	951	-11437	998	-9044	-166	-10248	-395	-10142	669	-10054	-565
1.135833	-22	44	90	-59	-111	-32	16	-14	-11	7	-70	-62	-101	-13	-26	-55	-98	38	-84	-31	-105	-21	-96	-64	-60	3	-97	-11	-75	-67	-147	-74	657	721	1824	-15722	-228	-10772	969	-11313	261	-9158	-116	-10137	-442	-10324	659	-9967	-360
1.136667	-24	47	120	-53	-109	-30	15	-13	-19	7	-73	-63	-94	-14	-28	-53	-101	36	-78	-29	-103	-21	-97	-66	-61	2	-97	-14	-75	-68	-146	-74	580	838	1704	-15782	-83	-10881	981	-11177	139	-9271	-70	-10034	162	-10494	633	-9895	279
1.137500	-24	43	88	-55	-109	-30	16	-18	-18	7	-73	-63	-92	7	-27	-57	-104	36	-84	-31	-105	-21	-99	-72	-62	2	-98	-11	-73	-68	-148	-77	389	959	1578	-15855	47	-10995	987	-11042	748	-9376	-32	-9952	-614	-10658	589	-9833	1404
1.138333	-27	40	94	-56	-112	-32	5	-15	-21	5	-73	-66	-97	-15	-29	-58	-99	36	-81	-31	-108	-22	-98	-69	-66	0	-101	-14	-74	-68	-150	-83	357	1078	1457	-15930	209	-11111	1006	-10899	245	-9484	4	-9827	-1140	-10807	528	-9784	2170
1.139167	-26	41	87	-57	-110	-35	11	-16	-21	5	-73	-64	-97	-18	-27	-58	-103	33	-86	-31	-109	-23	-99	-69	-63	1	-99	-13	-74	-68	-149	-76	316	1197	1339	-16017	613	-11225	1024	-10746	-5	-9588	44	-9723	592	-10937	458	-9752	5
1.140000	-25	44	87	-58	-113	-41	10	-16	-23	5	-75	-64	-101	-18	-30	-56	-104	36	-86	-33	-111	-24	-100	-73	-67	4	-102	-15	-77	-69	-176	-78	276	1314	1222	-16112	908	-11343	1042	-10622	44	-9694	73	-9611	1320	-11054	374	-9738	202
1.140833	-30	42	82	-57	-112	-35	9	-18	-23	3	-74	-66	-93	-17	-31	-87	-104	35	-85	-34	-107	-24	-98	-69	-62	1	-102	-12	-75	-70	-149	-77	384	1436	1103	-16203	1010	-11464	1072	-10481	-494	-9795	113	-9494	512	-11156	279	-9735	1448
1.141667	-4	40	86	-58	-112	-34	12	-17	-19	5	-75	-64	-95	-15	-28	-58	-100	34	-85	-23	-107	-22	-99	-72	-62	0	-99	-10	-73	-68	-148	-74	269	1560	1004	-16305	1026	-11586	1104	-10352	51	-9894	147	-9369	-3	-11242	177	-9757	1763
1.142500	-26	42	87	-59	-109	-33	15	-15	-22	4	-75	-63	-98	-18	-58	-60	-102	32	-83	-29	-104	-19	-97	-72	-64	1	-101	-12	-73	-69	-147	-77	154	1684	899	-16409	859	-11707	1147	-10231	-315	-9999	177	-9233	197	-11328	64	-9795	2246
1.143333	-8	42	86	-64	-111	-35	12	-16	-19	6	-74	-62	-97	-17	-30	-60	-100	34	-80	-33	-110	-23	-101	-73	-63	1	-100	-14	-73	-70	-150	-75	-31	1814	788	-16515	816	-11840	1195	-10110	-242	-10102	202	-9099	-53	-11400	-53	-9844	2109
1.144167	-25	38	85	-58	-109	-35	9	-14	-22	2	-77	-63	-98	-21	-30	-59	-102	36	-80	-33	-105	-25	-102	-73	-64	1	-101	-12	-76	-75	-150	-75	-149	1946	680	-16619	688	-11969	1240	-9995	-323	-10205	222	-8958	-50	-11464	-174	-9914	1632
1.145000	-25	59	84	-63	-113	-27	7	-14	-18	2	-74	-63	-97	-18	-29	-60	-101	34	-85	-36	-110	-7	-100	-73	-66	0	-102	-13	-74	-68	-149	-76	22	2079	571	-16724	346	-12099	1313	-9886	-1171	-10308	230	-8806	983	-11523	-299	-9998	1059
1.145833	-25	38	86	-63	-115	-35	7	-15	-4	2	-77	-69	-101	-21	-29	-62	-105	34	-87	-35	-109	-26	-102	-72	-65	0	-103	-14	-76	-72	-152	-77	-83	2220	456	-16820	133	-12224	1387	-9773	-65	-10410	233	-8648	217	-11579	-422	-10097	1279
1.146667	-30	36	85	-63	-108	-34	12	-14	-19	2	-73	-62	-96	-13	-27	-60	-100	34	-85	-33	-107	-22	-100	-69	-63	0	-99	-12	-73	-68	-141	-74	-285	2364	338	-16908	204	-12353	1464	-9688	1219	-10511	223	-8492	-1226	-11631	-543	-10210	1180
1.147500	-24	45	85	-60	-107	-31	13	-11	-17	3	-73	-63	-92	-13	-27	-57	-110	36	-84	-31	-107	-18	-97	-68	-61	0	-101	-10	-69	-66	-146	-73	-208	2512	209	-16982	139	-12475	1542	-9593	-698	-10610	195	-8338	657	-11685	-664	-10328	-1259
1.148333	-26	40	85	-58	-107	-5	13	-14	-18	4	-75	-63	-96	-15	-29	-61	-101	34	-87	-34	-105	-23	-102	-70	-67	0	-102	2	-72	-69	-146	-78	-322	2653	62	-17056	12	-12600	1610	-9516	665	-10718	151	-8191	587	-11747	-792	-10464	-1628
1.149167	-27	37	86	-64	-110	-35	9	-18	-24	-3	-77	-67	-98	-6	-30	-59	-103	35	-86	-30	-103	-23	-101	-72	-65	0	-102	-12	-73	-68	-146	-74	-424	2801	-87	-17108	35	-12718	1689	-9434	-135	-10817	76	-8052	468	-11805	-903	-10601	-2019
1.150000	-18	41	87	-61	-105	-39	10	-15	-17	4	-73	-64	-94	-15	-24	-58	-100	35	-84	-32	-105	-22	-102	-70	-62	0	-98	-12	-65	-68	-141	-75	-412	2945	-252	-17150	-42	-12829	1754	-9361	-169	-10914	21	-7919	512	-11865	-1012	-10747	-2063
1.150833	-23	43	85	-58	-105	-31	12	-17	-17	4	-75	-56	-90	-15	-8	-57	-98	36	-83	-32	-104	-22	-102	-70	-63	-1	-99	-11	-69	-67	-144	-73	-431	3065	-446	-17179	62	-12938	1818	-9312	105	-11014	-65	-7801	-51	-11932	-1118	-10894	-1612
1.151667	-27	42	85	-61	-109	-32	13	-16	-17	4	-75	-63	-94	-14	-31	-59	-102	35	-92	-55	-105	-21	-101	-68	-61	-3	-100	-12	-74	-72	-149	-75	-382	3227	-634	-17200	147	-13039	1869	-9237	79	-11109	-165	-7701	-1127	-12002	-1223	-11050	-511
1.152500	-21	43	85	-60	-107	-33	10	-16	-16	1	-100	-64	-92	-15	-29	-79	-97	35	-84	-31	-104	-21	-101	-70	-65	0	-99	-12	-70	-69	-147	-76	-456	3364	-850	-17210	39	-13133	1907	-9190	-452	-11187	-279	-7616	-7	-12072	-1316	-11200	-2497
1.153333	-21	43	91	-60	-105	-32	12	-13	-17	6	-73	-66	-94	-16	-28	-59	-99	38	-82	-30	-102	-18	-99	-69	-59	0	-98	0	-70	-68	-146	-78	-611	3491	-1081	-17213	104	-13220	1934	-9149	-348	-11295	-396	-7543	478	-12147	-1411	-11355	-3044
1.154167	-23	45	90	-57	-105	-32	13	-12	-18	9	-72	-63	-95	-11	-26	-57	-95	41	-83	-34	-103	-19	-100	-68	-57	2	-96	-13	-67	-68	-146	-74	-391	3616	-1325	-17209	407	-13303	1922	-9118	-1123	-11386	-524	-7499	-451	-12223	-1490	-11506	-1622
1.155000	-22	41	90	-50	-105	-32	11	-13	-16	5	-73	-66	-93	-15	-25	-58	-98	39	-82	-29	-101	-21	-101	-72	-59	3	-99	-11	-75	-73	-147	-72	-459	3732	-1581	-17196	801	-13373	1947	-9089	-514	-11474	-651	-7457	-1211	-12296	-1573	-11659	-1143
1.155833	-19	45	89	-59	-100	-34	23	-13	-17	7	-69	-64	-99	-13	-27	-55	-96	38	-83	-28	-107	-19	-98	-67	-61	3	-97	-11	-72	-65	-147	-75	-441	3843	-1858	-17186	404	-13441	1929	-9081	-747	-11557	-783	-7441	-697	-12370	-1642	-11806	-407
1.156667	-21	45	89	-59	-108	-33	13	-13	-14	5	-74	-69	-96	-14	-28	-57	-99	37	-79	-32	-105	-7	-99	-68	-62	0	-103	-16	-76	-72	-148	-77	-155	3940	-2132	-17180	-118	-13495	1886	-9083	-613	-11643	-917	-7444	-118	-12446	-1712	-11954	278
1.157500	-26	45	82	-62	-113	-38	9	-21	-23	3	-113	-66	-97	-15	-31	-62	-101	33	-90	-34	-107	-21	-100	-73	-62	-4	-103	-15	-74	-72	-148	-74	-201	4031	-2411	-17162	-29	-13549	1836	-9094	-505	-11718	-1045	-7457	-120	-12515	-1769	-12109	871
1.158333	-30	40	82	-61	-110	-36	11	-16	-23	4	-77	-66	-98	-14	-28	-60	-102	34	-82	-33	-109	-21	-99	-74	-65	-4	-102	-15	-76	-70	-148	-76	-495	4119	-2684	-17148	73	-13587	1769	-9119	-1252	-11784	-1170	-7489	504	-12580	-1821	-12259	1243
1.159167	-29	42	86	-58	-109	-34	15	-15	-21	9	-72	-61	-94	-12	-27	-55	-99	34	-85	-30	-104	-21	-98	-70	-65	1	-100	-15	-75	-68	-150	-74	-658	4190	-2956	-17136	142	-13613	1689	-9154	-1023	-11841	-1289	-7527	338	-12640	-1870	-12397	1991
1.160000	-21	41	96	-59	-111	-32	13	-14	-16	5	-74	-61	-96	-12	-28	-59	-102	37	-83	-31	-110	-22	-76	-68	-62	-1	-101	-14	-72	-66	-148	-75	-516	4254	-3213	-17119	365	-13630	1595	-9201	1071	-11884	-1416	-7580	-1758	-12697	-1912	-12538	3167
1.160833	-23	44	89	-62	-107	-36	13	-14	-16	6	-74	-64	-96	-13	-26	-60	-100	35	-84	-30	-103	-21	-98	-70	-60	1	-99	-14	-70	-67	-146	-74	-164	4301	-3458	-17102	267	-13638	1492	-9259	-1205	-11915	-1532	-7645	-135	-12749	-1948	-12678	1596
1.161667	-23	43	87	-60	-108	-32	12	-16	-16	5	-73	-63	-93	-14	-28	-67	-98	33	-77	-30	-103	-25	-97	-70	-64	0	-100	-13	-73	-67	-148	-74	-299	4336	-3693	-17079	180	-13627	1377	-9330	184	-11940	-1655	-7712	-346	-12793	-1980	-12813	865
1.162500	-22	49	88	-60	-109	-23	16	-13	-15	6	-73	-64	-96	-12	-29	-59	-99	35	-80	-30	-110	-22	-98	-67	-62	2	-98	-12	-74	-70	-144	-53	-380	4361	-3897	-17054	256	-13612	1258	-9408	-124	-11937	-1768	-7790	-745	-12835	-2011	-12943	350
1.163333	-35	44	88	-57	-110	-32	10	-14	-17	8	-72	-61	-93	-13	-29	-57	-97	37	-82	-29	-104	-29	-99	-69	-62	4	-105	-12	-74	-69	-147	-70	-320	4368	-4083	-17016	282	-13580	1118	-9498	61	-11927	-1891	-7881	-871	-12868	-2038	-13067	106
1.164167	-25	44	88	-59	-108	-32	11	-14	20	4	-73	-63	-96	-14	-33	-61	-101	35	-83	-29	-105	-23	-98	-70	-62	0	-99	-14	-73	-66	-150	-75	-197	4359	-4245	-16970	422	-13552	980	-9597	318	-11900	-2019	-7982	-823	-12895	-2062	-13186	122
1.165000	-27	39	86	-63	-112	-38	9	-15	-22	1	-75	-66	-98	-17	-31	-61	-103	32	-63	-35	-110	-6	-102	-72	-67	0	-101	-14	-78	-69	-150	-75	-141	4340	-4380	-16929	580	-13481	826	-9706	918	-11865	-2150	-8090	-2067	-12904	-2093	-13289	1085
1.165833	-29	39	84	-42	-116	-38	10	-21	-24	1	-78	-69	-102	-18	-36	-62	-107	30	-86	-34	-108	-24	-101	-72	-64	1	-99	-12	-76	-69	-151	-74	-233	4305	-4484	-16866	525	-13418	671	-9814	80	-11813	-2279	-8205	-985	-12930	-2119	-13377	-738
1.166667	-26	40	87	-62	-112	-34	11	-16	-19	5	-73	-64	-110	-19	-33	-56	-100	34	-85	-34	-112	-27	-99	-69	-64	1	-98	-12	-75	-67	-147	-70	-436	4258	-4561	-16800	570	-13344	520	-9931	649	-11754	-2411	-8328	0	-12927	-2147	-13451	-2456
1.167500	-21	43	88	-58	-109	-29	16	-13	-18	7	-70	-61	-97	-12	-28	-56	-101	39	-81	-30	-104	-19	-95	-67	-63	3	-95	-12	-74	-66	-144	-68	-324	4200	-4608	-16728	674	-13262	347	-10047	-202	-11686	-2553	-8470	-336	-12923	-2187	-13508	-1509
1.168333	-23	43	89	-58	-109	-27	15	-12	-18	8	-67	-63	-95	-12	-28	-55	-100	39	-84	-46	-103	-21	-98	-68	-62	3	-98	-12	-74	-65	-148	-68	-332	4126	-4641	-16647	734	-13187	167	-10172	114	-11620	-2702	-8617	-854	-12916	-2236	-13547	-1267
1.169167	-25	44	71	-59	-109	-33	17	-14	-22	5	-74	-63	-95	-14	-27	-56	-99	36	-82	-31	-105	-19	-97	-66	-63	0	-98	-12	-66	-59	-145	-67	-539	4042	-4648	-16563	890	-13108	-11	-10301	-143	-11550	-2842	-8777	-645	-12899	-2294	-13565	-908
1.170000	-26	40	90	-57	-108	-31	13	-14	-18	5	-68	-63	-96	-13	-27	-57	-100	36	-83	-30	-104	-16	-97	-69	-61	3	-96	-13	-72	-64	-145	-69	-418	3952	-4639	-16484	1058	-13035	-202	-10427	-591	-11487	-2987	-8944	-628	-12880	-2365	-13555	-736
1.170833	-24	44	98	-55	-104	-28	36	-15	-17	6	-68	-63	-95	-13	-26	-57	-101	40	-80	-29	-103	-21	-96	-69	-61	3	-98	-11	-69	-72	-147	-70	-359	3856	-4615	-16407	1053	-12969	-397	-10556	-542	-11436	-3134	-9122	-791	-12863	-2445	-13532	-902
1.171667	-24	42	90	-57	-109	-30	12	-13	-16	5	-88	-63	-95	-15	-30	-59	-100	35	-82	-26	-104	-22	-99	-69	-64	2	-96	-13	-75	-69	-148	-72	-478	3746	-4585	-16336	1195	-12919	-595	-10683	-1344	-11392	-3274	-9307	-300	-12847	-2544	-13485	-851
1.172500	-24	42	90	-67	-109	-33	13	-15	-18	5	-69	-64	-96	-17	-29	-59	-99	36	-83	-31	-108	-22	-101	-70	-64	1	-98	-13	-66	-66	-147	-69	-454	3635	-4552	-16274	1214	-12877	-796	-10808	-1822	-11367	-3415	-9498	387	-12832	-2650	-13416	-497
1.173333	-23	38	88	-58	-108	-33	16	-16	-17	1	-67	-66	-96	-17	-31	-61	-97	36	-85	-35	-105	-23	-87	-68	-66	-1	-99	-16	-77	-72	-150	-75	-382	3511	-4521	-16222	1175	-12859	-997	-10935	713	-11365	-3555	-9689	-1533	-12829	-2767	-13336	528
1.174167	-27	36	90	-61	-112	-35	6	-16	-23	2	-73	-67	-99	-16	-28	-59	-108	34	-82	-33	-109	-21	-102	-70	-65	1	-98	-13	-72	-72	-146	-74	-99	3385	-4493	-16186	1032	-12855	-1199	-11054	-1251	-11376	-3684	-9879	-303	-12831	-2908	-13222	-1166
1.175000	-23	41	90	-57	-110	-29	12	-11	-18	1	-70	-78	-97	-17	-28	-57	-97	11	-82	-32	-105	-21	-99	-70	-62	0	-98	-14	-75	-68	-149	-76	-110	3253	-4476	-16166	917	-12875	-1401	-11203	-654	-11417	-3810	-10060	167	-12854	-3056	-13111	-2476
1.175833	-22	38	91	-59	-107	-32	13	-14	-16	5	-68	-64	-94	-16	-26	-56	-97	37	-83	-33	-104	-24	-99	-69	-58	3	-101	-11	-72	-68	-147	-70	-185	3115	-4476	-16164	949	-12913	-1600	-11280	-802	-11476	-3925	-10242	57	-12895	-3207	-12981	-2502
1.176667	-23	42	89	-57	-111	-31	15	-9	-17	4	-72	-65	-97	-14	-28	-68	-102	36	-84	-31	-108	-22	-102	-68	-65	-1	-99	-13	-73	-69	-148	-73	-68	2969	-4492	-16181	727	-12979	-1801	-11391	-985	-11568	-4036	-10418	-18	-12960	-3369	-12847	-2130
1.177500	-26	41	87	-60	-86	-36	12	-14	-18	5	-73	-63	-97	-18	-29	-56	-104	34	-86	-35	-110	-24	-100	-69	-69	-3	-99	-8	-77	-72	-149	-75	-58	2813	-4527	-16212	522	-13070	-1971	-11497	-945	-11683	-4134	-10573	433	-13049	-3535	-12705	-1320
1.178333	-25	40	87	-59	-112	-33	9	-15	-21	0	-74	-67	-96	-17	-31	-59	-98	28	-83	-30	-105	-23	-100	-69	-65	-5	-99	-16	-75	-72	-147	-74	-133	2655	-4589	-16260	370	-13174	-2140	-11592	-161	-11822	-4228	-10734	-715	-13165	-3697	-12563	482
1.179167	-28	38	88	-60	-113	-34	-14	-13	-19	5	-72	-64	-96	-18	-26	-61	-100	35	-86	-33	-108	-23	-101	-70	-62	-1	-100	-13	-75	-69	-147	-74	-266	2491	-4671	-16323	205	-13307	-2295	-11688	-963	-11989	-4310	-10850	157	-13315	-3862	-12422	3
1.180000	-25	41	89	-60	-107	-31	10	-16	-19	4	-74	-62	-96	-16	-35	-60	-102	35	-69	-30	-105	-21	-103	-69	-63	-1	-99	-12	-75	-72	-150	-73	-363	2329	-4770	-16397	188	-13460	-2432	-11768	-311	-12179	-4381	-10963	1832	-13494	-4019	-12280	-1700
1.180833	-25	41	87	-66	-109	-35	10	-13	-17	5	-72	-62	-95	-16	-27	-60	-102	35	-85	-32	-104	-23	-99	-64	-62	-1	-97	-11	-61	-69	-146	-75	-125	2153	-4897	-16482	209	-13623	-2554	-11861	-780	-12394	-4435	-11065	1733	-13699	-4168	-12147	-506
1.181667	-24	42	87	-60	-110	-34	10	-16	-24	0	-73	-66	-100	-15	-30	-60	-100	33	-86	-33	-107	-21	-100	-73	-67	-3	-100	-15	-74	-72	-149	-77	-28	1970	-5043	-16579	90	-13807	-2659	-11944	-545	-12630	-4486	-11150	832	-13939	-4309	-12013	-40
1.182500	-27	58	87	-63	-112	-35	10	-17	-21	3	-74	-68	-95	-17	-32	-64	-99	34	-86	-34	-104	-24	-97	-73	-59	-3	-100	2	-73	-72	-149	-76	-35	1790	-5200	-16672	-169	-14000	-2737	-12017	-307	-12882	-4518	-11213	873	-14205	-4434	-11886	464
1.183333	-25	39	85	-62	-110	-36	8	-19	-18	4	-74	-67	-96	-21	-29	-57	-100	33	-69	-33	-105	-25	-101	-75	-65	-5	-99	-13	-74	-72	-151	-76	-67	1602	-5374	-16776	-162	-14206	-2799	-12090	-396	-13158	-4541	-11268	989	-14502	-4542	-11765	1143
1.184167	-24	42	86	-60	-115	-34	8	-18	-22	5	-74	-65	-100	-17	-33	-60	-103	35	-85	-34	-105	-23	-102	-74	-63	-4	-101	-14	-75	-60	-148	-79	-7	1412	-5561	-16876	-212	-14415	-2833	-12163	-43	-13435	-4543	-11300	855	-14816	-4639	-11658	1154
1.185000	-28	41	86	-60	-112	-35	8	-17	-21	6	-79	-66	-97	-18	-30	-59	-102	34	-78	-34	-107	-26	-103	-75	-62	-1	-102	-15	-76	-73	-151	-79	251	1212	-5752	-16977	-304	-14633	-2853	-12211	-289	-13729	-4538	-11324	1256	-15146	-4714	-11544	939
1.185833	-25	35	85	-61	-111	-34	6	-23	-15	2	-74	-67	-99	-18	-33	-61	-102	35	-86	-32	-107	-25	-117	-74	-64	-1	-99	-13	-77	-74	-154	-77	261	1012	-5944	-17073	-371	-14851	-2839	-12286	-1035	-14026	-4509	-11327	2010	-15490	-4766	-11437	826
1.186667	-26	38	86	-63	-113	-35	8	-19	-18	3	-74	-63	-103	-16	-30	-59	-102	34	-86	-34	-108	-26	-99	-73	-64	1	-102	-14	-70	-70	-149	-75	66	799	-6135	-17167	-410	-15079	-2806	-12345	1446	-14327	-4466	-11320	-124	-15834	-4794	-11333	1590
1.187500	-19	49	90	-57	-105	-32	17	-14	-14	9	-72	-64	-95	-16	-26	-55	-98	38	-83	-29	-103	-19	-95	-68	-59	1	-93	-15	-72	-69	-139	-74	305	581	-6311	-17253	-385	-15288	-2752	-12402	699	-14630	-4414	-11295	172	-16185	-4798	-11231	165
1.188333	-23	43	87	-61	-108	-31	12	-16	-12	8	-70	-61	-98	-14	-28	-60	-96	37	-86	-28	-107	-23	-97	-69	-59	1	-99	-13	-68	-69	-146	-75	454	352	-6481	-17344	-597	-15510	-2684	-12464	572	-14931	-4323	-11262	935	-16528	-4788	-11135	-1595
1.189167	-22	42	85	-59	-108	-28	10	-15	-15	2	-73	-65	-98	-15	-29	-57	-97	37	-83	-29	-103	-22	-97	-68	-62	0	-94	-16	-70	-70	-150	-75	400	115	-6637	-17417	-676	-15729	-2599	-12525	1003	-15222	-4259	-11216	359	-16865	-4753	-11040	-1650
1.190000	-26	38	87	-61	-110	-32	11	-14	-19	3	-74	-65	-98	-14	-24	-57	-109	33	-87	-34	-105	-23	-98	-69	-64	-1	-101	-14	-74	-69	-150	-74	489	-134	-6776	-17494	-672	-15957	-2499	-12585	578	-15505	-4166	-11152	-116	-17188	-4697	-10947	-1922
1.190833	-25	40	85	-64	-111	-38	9	-18	-23	2	-75	-66	-99	-17	-30	-60	-102	36	-84	-31	-105	-23	-97	-68	-65	0	-100	0	-75	-72	-148	-75	395	-390	-6881	-17563	-585	-16168	-2385	-12653	488	-15772	-4063	-11089	262	-17493	-4622	-10855	-1751
1.191667	-28	39	85	-62	-111	-33	12	-18	-24	1	-72	-63	-97	-13	-27	-62	-103	34	-86	-33	-105	-22	-98	-72	-62	0	-100	-15	-74	-72	-155	-77	359	-659	-6967	-17632	-646	-16401	-2266	-12725	1342	-16025	-3945	-11007	-589	-17774	-4527	-10765	-503
1.192500	-19	42	88	-59	-107	-32	13	-18	-22	4	-74	-64	-96	-13	-28	-60	-100	35	-81	-32	-90	-23	-99	-72	-63	-1	-99	-11	-69	-70	-149	-76	430	-939	-7018	-17695	-721	-16604	-2141	-12801	684	-16262	-3830	-10926	-353	-18042	-4417	-10677	-292
1.193333	-25	42	86	-60	-111	-33	10	-17	-17	5	-72	-69	-93	-13	-30	-58	-100	35	-82	-30	-104	-21	-100	-67	-63	0	-100	-13	-70	-68	-147	-75	344	-1227	-7039	-17757	-544	-16831	-2009	-12881	857	-16480	-3707	-10860	999	-18270	-4284	-10593	-2588
1.194167	-23	42	90	-60	-104	-32	11	-15	-22	7	-72	-62	-98	-13	-26	-59	-100	38	-84	-30	-104	-22	-100	-68	-62	1	-99	-8	-74	-70	-146	-73	470	-1519	-7027	-17821	-731	-17052	-1881	-12969	596	-16681	-3594	-10740	855	-18503	-4141	-10515	-2208
1.195000	-25	43	91	-58	-107	-30	15	-13	-17	9	-73	-60	-97	-10	-27	-55	-99	37	-82	-31	-100	-19	-99	-66	-62	2	-99	-14	-70	-67	-147	-74	420	-1815	-6976	-17881	-919	-17284	-1754	-13067	475	-16863	-3483	-10644	-90	-18701	-3986	-10437	-1372
1.195833	-21	45	85	-58	-105	-32	13	-12	-17	6	-73	-63	-93	-10	-24	-57	-98	37	-75	-27	-102	-19	-96	-66	-60	1	-98	-10	-68	-64	-143	-72	106	-2115	-6910	-17934	-818	-17511	-1633	-13171	839	-17025	-3373	-10552	-144	-18877	-3819	-10368	-713
1.196667	-22	43	90	-56	-108	-30	-39	-13	-17	8	-70	-60	-96	-12	-16	-56	-97	38	-83	-30	-105	-19	-97	-67	-62	3	-97	-11	-73	-68	-147	-76	197	-2417	-6800	-17993	-982	-17743	-1470	-13280	446	-17170	-3279	-10469	325	-19041	-3655	-10311	270
1.197500	-25	50	89	-60	-112	-33	10	-16	-22	6	-73	-63	-97	-15	-27	-60	-96	36	-87	-34	-109	-23	-102	-73	-65	3	-101	-24	-72	-69	-150	-75	254	-2718	-6660	-18050	-801	-17977	-1428	-13401	702	-17303	-3199	-10394	642	-19194	-3475	-10258	995
1.198333	-26	40	86	-63	-109	-33	10	-16	-22	5	-76	-67	-100	-17	-30	-74	-109	33	-86	-33	-109	-26	-102	-72	-66	-3	-100	-16	-78	-75	-153	-80	162	-3016	-6490	-18108	-486	-18211	-1340	-13526	723	-17419	-3124	-10332	1037	-19335	-3303	-10219	1523
1.199167	-25	41	102	-64	-114	-39	6	-17	-24	4	-77	-65	-99	-15	-27	-61	-101	35	-85	-36	-109	-24	-100	-69	-49	0	-99	-15	-92	-73	-147	-76	172	-3298	-6288	-18159	-638	-18428	-1264	-13643	-466	-17523	-3071	-10279	1806	-19460	-3127	-10185	1812
1.200000	-26	42	88	-61	-110	-32	12	-14	-17	6	-76	-73	-100	-17	-27	-59	-98	33	-83	-32	-103	-22	-100	-70	-63	2	-97	-16	-76	-70	-146	-74	81	-3573	-6061	-18227	-676	-18642	-1203	-13767	972	-17621	-3031	-10241	177	-19584	-2962	-10166	3096
1.200833	-25	43	85	-60	-109	-31	12	-11	-21	8	-69	-60	-97	-13	-25	-57	-102	37	-86	-33	-119	-19	-100	-68	-65	2	-98	-12	-76	-72	-147	-77	126	-3837	-5816	-18265	-557	-18850	-1160	-13879	1224	-17715	-3007	-10230	-546	-19707	-2808	-10143	3049
1.201667	-28	44	89	-58	-111	-30	13	-13	-50	4	-74	-65	-96	-13	-27	-57	-101	34	-85	-32	-105	-21	-98	-69	-61	1	-98	-21	-72	-69	-147	-75	245	-4092	-5545	-18314	-549	-19046	-1131	-13991	-56	-17809	-2997	-10222	581	-19831	-2664	-10162	967
1.202500	-26	41	84	-59	-109	-32	15	-15	-17	8	-67	-62	-96	-12	-27	-57	-100	36	-85	-31	-104	-21	-88	-69	-62	4	-96	-6	-74	-67	-148	-73	123	-4328	-5261	-18361	-481	-19224	-1117	-14088	955	-17901	-2998	-10234	-143	-19960	-2530	-10210	913
1.203333	-24	45	90	-58	-102	-31	16	-13	-17	5	-73	-66	-95	-14	-34	-58	-98	34	-82	-30	-105	-21	-99	-69	-64	1	-98	-12	-75	-67	-148	-75	-113	-4551	-4965	-18413	-394	-19388	-1113	-14174	408	-18004	-3014	-10275	-782	-20096	-2419	-10215	622
1.204167	-22	42	88	-58	-135	-29	12	12	-16	7	-72	-62	-94	-14	-25	-57	-104	35	-81	-29	-108	-19	-99	-67	-63	3	-98	-10	-72	-82	-144	-74	-100	-4763	-4661	-18463	-184	-19530	-1116	-14249	230	-18101	-3036	-10324	-880	-20236	-2326	-10264	567
1.205000	-24	43	85	-58	-111	-30	11	-16	-21	6	-74	-60	-96	-15	-29	-55	-103	37	-85	-31	-109	-23	-101	-70	-65	0	-98	-12	-77	-70	-147	-75	-95	-4951	-4358	-18518	-91	-19659	-1135	-14324	457	-18211	-3065	-10392	-1726	-20385	-2254	-10325	1073
1.205833	-24	43	86	-58	-112	-32	10	-15	-21	6	-74	-67	-98	-16	-31	-60	-138	35	-85	-31	-108	-24	-101	-55	-64	2	-98	-14	-77	-70	-148	-76	-158	-5128	-4048	-18571	-29	-19761	-1153	-14341	-305	-18327	-3095	-10464	-2012	-20540	-2203	-10398	1536
1.206667	-26	42	86	-61	-111	-40	9	-17	-19	-40	-77	-61	-94	-16	-30	-58	-99	33	-87	-31	-109	-24	-104	-70	-66	-1	-99	-12	-74	-70	-147	-76	-280	-5302	-3752	-18623	4	-19848	-1181	-14362	-748	-18449	-3118	-10553	-607	-20706	-2175	-10480	-1075
1.207500	-23	44	89	-59	-109	-34	10	-15	-19	4	-74	-64	-97	-17	-30	-57	-96	34	-84	-29	-102	-17	-104	-73	-65	2	-97	-9	-73	-69	-146	-74	-452	-5438	-3460	-18673	-26	-19907	-1196	-14357	-732	-18572	-3135	-10637	-408	-20875	-2164	-10573	-1419
1.208333	-24	43	89	-56	-111	-31	12	-12	-17	5	-76	-62	-93	-13	-27	-57	-92	36	-81	-30	-104	-19	-98	-68	-61	3	-96	-10	-73	-67	-145	-74	-443	-5574	-3186	-18738	-27	-19960	-1219	-14339	-1259	-18701	-3148	-10726	-1282	-21052	-2172	-10671	-620
1.209167	-24	44	90	-55	-108	-32	15	-13	-18	6	-70	-65	-95	-14	-29	-59	-97	37	-81	-30	-102	-19	-100	-53	-63	1	-101	-11	-72	-69	-148	-72	-460	-5699	-2934	-18786	-5	-19991	-1231	-14299	-856	-18836	-3153	-10812	-1460	-21233	-2200	-10780	-370
1.210000	-23	43	89	-57	-108	-33	13	-12	-18	8	-63	-62	-94	-17	-28	-50	-98	37	-81	-29	-107	-22	-99	-67	-61	1	-98	-10	-73	-67	-145	-72	-408	-5835	-2702	-18845	-65	-20010	-1234	-14245	-1345	-18972	-3141	-10889	-960	-21405	-2237	-10890	85
1.210833	-24	41	90	-53	-110	-34	15	-13	-17	7	-72	-65	-97	-15	-28	-56	-100	38	-83	-29	-101	-19	-98	-66	-44	1	-100	-14	-76	-70	-144	-72	-239	-5923	-2494	-18908	-45	-20016	-1230	-14181	-1304	-19102	-3121	-10953	-872	-21569	-2287	-11001	17
1.211667	-24	43	84	-58	-110	-28	13	-11	-22	4	-69	-66	-97	-14	-28	-55	-100	36	-86	-33	-105	-21	-98	-68	-62	0	-101	-13	-72	-57	-145	-73	-309	-6025	-2320	-18962	-620	-20017	-1217	-14099	-1107	-19226	-3090	-11003	-1238	-21743	-2342	-11113	9
1.212500	-25	43	87	-59	-109	-32	15	-12	-19	6	-72	-65	-96	-14	-27	-56	-98	39	-85	-25	-103	-18	-99	-68	-63	-1	-105	-14	-73	-67	-146	-74	-473	-6120	-2162	-19021	-2140	-20008	-1192	-14008	-1577	-19345	-3040	-11037	-577	-21898	-2401	-11200	-59
1.213333	-26	40	85	-57	-108	-31	16	-12	-15	5	-73	-67	-93	-14	-26	-39	-99	36	-84	-31	-104	-18	-98	-69	-61	1	-99	-12	-74	-66	-145	-70	-610	-6210	-2042	-19075	-2670	-20001	-1157	-13911	-130	-19448	-2977	-11041	-971	-22033	-2457	-11324	652
1.214167	-23	40	89	-56	-108	-56	16	-12	-17	5	-70	-62	-93	-13	-28	-58	-100	38	-81	-30	-104	-22	-100	-67	-62	0	-101	-11	-70	-67	-146	-73	-652	-6295	-1947	-19125	-2185	-19987	-1111	-13806	1379	-19544	-2915	-11041	-2223	-22148	-2501	-11416	1255
1.215000	-22	43	88	-53	-109	-34	11	-10	-18	-8	-69	-60	-94	-14	-27	-57	-102	34	-84	-31	-105	-23	-100	-69	-62	0	-100	-15	-73	-68	-148	-69	-627	-6386	-1885	-19185	-2042	-19980	-1059	-13705	-643	-19624	-2841	-11020	-201	-22239	-2542	-11499	-464
1.215833	-25	41	82	-58	-109	-34	11	-15	-18	4	-70	-63	-94	-15	-26	-36	-96	37	-81	-34	-102	-23	-97	-67	-62	1	-97	-12	-72	-67	-143	-72	-717	-6467	-1843	-19213	-1856	-19966	-992	-13596	677	-19673	-2761	-10973	68	-22297	-2561	-11565	-173
1.216667	-22	44	87	-31	-108	-33	13	-10	-4	7	-69	-64	-93	-14	-27	-57	-99	35	-83	-30	-102	-19	-99	-68	-61	3	-97	-12	-72	-66	-147	-76	-659	-6555	-1833	-19249	-1464	-19958	-925	-13493	-297	-19730	-2686	-10912	151	-22327	-2568	-11626	-58
1.217500	-23	44	87	-58	-109	-34	13	-14	-15	7	-72	-65	-93	-15	-28	-52	-100	37	-86	-30	-104	-23	-101	-70	-62	0	-100	-16	-77	-69	-146	-75	-430	-6642	-1847	-19280	-1111	-19963	-854	-13392	-658	-19761	-2612	-10837	392	-22325	-2564	-11664	309
1.218333	-26	43	87	-56	-110	-34	11	-12	-17	10	-70	-65	-90	-15	-33	-60	-101	37	-84	-30	-107	-21	-101	-67	-62	2	-99	-16	-76	-69	-150	-76	-313	-6727	-1878	-19294	-664	-19965	-776	-13292	-493	-19771	-2539	-10746	34	-22287	-2530	-11693	1081
1.219167	-24	43	82	-61	-114	-34	10	-14	-19	4	-72	-65	-96	-15	-28	-58	-101	37	-84	-30	-109	-35	-99	-68	-65	11	-100	-13	-74	-68	-147	-75	-410	-6821	-1928	-19300	-375	-19970	-693	-13193	-752	-19764	-2470	-10646	-785	-22216	-2481	-11702	2237
1.220000	-25	44	90	-58	-111	-31	12	-13	-14	6	-72	-43	-85	-14	-26	-60	-102	37	-82	-29	-107	-23	-101	-68	-63	2	-98	-14	-77	-72	-149	-73	-337	-6912	-1991	-19298	34	-19993	-601	-13098	-2012	-19741	-2404	-10541	761	-22121	-2413	-11702	235
1.220833	-21	43	89	-59	-107	-32	13	-9	-12	9	-69	-61	-94	-15	-24	-56	-98	56	-83	-30	-104	-22	-92	-67	-56	0	-95	-12	-73	-67	-146	-73	-325	-7004	-2071	-19289	734	-19991	-506	-13014	-1952	-19702	-2347	-10436	1742	-21989	-2358	-11696	-223
1.221667	-25	44	90	-59	-111	-35	10	-12	-38	8	-73	-63	-98	-14	-27	-56	-99	38	-84	-29	-107	-17	-96	-65	-61	1	-97	-15	-72	-85	-146	-72	-356	-7101	-2170	-19264	1245	-20001	-410	-12932	-2683	-19650	-2294	-10329	1399	-21833	-2232	-11676	1131
1.222500	-23	45	86	-59	-110	-30	11	-14	-17	9	-70	-62	-97	-11	-26	-51	-100	36	-79	-31	-108	-17	-98	-65	-62	-1	-95	-12	-72	-67	-145	-70	-387	-7197	-2255	-19234	1659	-20011	-305	-12856	-2059	-19584	-2241	-10225	1165	-21668	-2119	-11652	1281
1.223333	-19	39	84	-55	-112	-31	17	-14	-62	5	-76	-64	-94	-16	-29	-59	-102	34	-83	-33	-109	-24	-100	-70	-70	-5	-99	-13	-76	-72	-151	-76	-231	-7297	-2353	-19196	2263	-20023	-203	-12790	-1853	-19513	-2194	-10137	1315	-21474	-2005	-11626	1442
1.224167	-8	-4	82	-63	-112	-33	9	-19	-23	3	-76	-68	-98	-15	-26	-60	-104	34	-87	-32	-105	-23	-102	-74	-67	0	-98	-13	-61	-69	-150	-74	-5	-7396	-2452	-19149	2357	-20041	-87	-12721	-1472	-19428	-2140	-10049	1146	-21279	-1876	-11595	1083
1.225000	-26	41	87	-60	-111	-32	11	-21	-19	4	-76	-50	-76	-16	-29	-60	-104	36	-85	-30	-109	-22	-102	-70	-68	-3	-101	-13	-76	-73	-149	-88	1	-7491	-2551	-19096	2136	-20051	38	-12661	-793	-19343	-2089	-9977	778	-21074	-1737	-11559	688
1.225833	-30	40	88	-59	-112	-32	12	-14	-16	6	-73	-61	-100	-15	-28	-57	-107	37	-85	-31	-110	-24	-100	-69	-66	0	-99	-12	-76	-70	-149	-74	-29	-7587	-2643	-19040	2090	-20056	172	-12605	-985	-19245	-2024	-9917	779	-20874	-1586	-11522	575
1.226667	-26	40	87	-58	-95	-32	13	-16	-16	3	-74	-66	-100	-14	-26	-59	-99	38	-82	-31	-103	-19	-99	-72	-66	0	-98	-13	-72	-65	-148	-73	78	-7679	-2729	-18989	2083	-20059	319	-12556	-325	-19153	-1954	-9868	73	-20684	-1440	-11481	914
1.227500	-26	42	89	-59	-109	-30	16	-10	-19	8	-70	-63	-94	-12	-26	-57	-101	41	-80	4	-103	-18	-98	-57	-65	4	-96	-9	-73	-66	-146	-74	133	-7767	-2805	-18923	1898	-20059	473	-12506	2170	-19062	-1872	-9834	-2617	-20504	-1281	-11442	1449
1.228333	-27	42	91	-57	-107	-33	13	-11	-17	6	-69	-62	-90	-10	-24	-58	-99	38	-82	-30	-105	-19	-99	-69	-60	4	-96	-11	-72	-67	-144	-72	155	-7856	-2875	-18870	1537	-20062	642	-12478	155	-18971	-1780	-9815	-2235	-20342	-1110	-11396	-823
1.229167	-28	44	90	-57	-110	-30	15	-12	-18	5	-72	-64	-94	-11	-26	-60	-100	38	-81	-29	-103	-19	-92	-68	-63	1	-96	-12	-74	-69	-148	-75	171	-7940	-2936	-18816	1333	-20058	818	-12436	1825	-18889	-1674	-9808	-3420	-20202	-938	-11347	-1603
1.230000	-24	44	89	-57	-112	-26	16	-10	-14	5	-74	-61	-98	-14	-24	-57	-101	39	-83	-30	-108	-22	-98	-67	-64	4	-97	-11	-74	-66	-147	-72	279	-8017	-2990	-18772	1080	-20053	1011	-12409	1491	-18813	-1550	-9811	-3848	-20078	-749	-11289	-1818
1.230833	-23	42	91	-57	-113	-31	13	-8	-18	4	-69	-63	-98	-15	-26	-59	-95	39	-84	-31	-103	-19	-101	-67	-63	3	-98	-12	-78	-70	-147	-74	148	-8087	-3029	-18733	881	-20045	1216	-12387	1336	-18740	-1416	-9828	-3738	-19982	-556	-11223	-1813
1.231667	-24	41	88	-62	-113	-48	11	-13	-18	3	-75	-66	-102	-15	-26	-61	-104	35	-87	-35	-112	-24	-99	-72	-66	1	-100	-14	-81	-69	-150	-75	91	-8148	-3063	-18706	871	-20040	1428	-12373	1270	-18680	-1262	-9847	-3256	-19902	-349	-11148	-1332
1.232500	-27	41	85	-62	-114	-39	9	-15	-24	0	-75	-68	-100	-16	-30	-60	-103	35	-86	-32	-105	-25	-98	-69	-46	0	-99	-13	-75	-72	-148	-76	232	-8195	-3081	-18685	580	-20027	1654	-12362	1205	-18625	-1091	-9856	-3027	-19842	-130	-11064	314
1.233333	-28	42	85	-60	-112	-32	12	-12	-18	-24	-73	-68	-98	-14	-29	-61	-103	35	-80	-33	-109	-19	-99	-70	-63	2	-100	-14	-73	-68	-147	-76	284	-8214	-3100	-18675	344	-20007	1882	-12353	-685	-18575	-900	-9910	2	-19802	98	-10950	-1079
1.234167	-29	44	86	-60	-114	-34	13	-13	-21	1	-75	-65	-95	-14	-26	-61	-99	36	-83	-33	-105	-23	-96	-68	-63	-1	-103	-14	-70	-67	-146	-75	181	-8247	-3108	-18671	380	-20000	2123	-12351	-905	-18534	-693	-9948	2255	-19775	342	-10830	-2702
1.235000	-25	41	88	-58	-109	-34	12	-11	-17	2	-72	-73	-91	-14	-28	-62	-102	32	-82	-31	-108	-23	-97	-68	-64	1	-100	-12	-70	-66	-144	-77	145	-8250	-3108	-18680	163	-19983	2366	-12355	-2169	-18489	-468	-9986	1776	-19758	588	-10696	-1675
1.235833	-22	42	89	-53	-105	-32	12	-11	-15	3	-70	-60	-94	-16	-27	-60	-98	37	-85	-29	-105	-21	-99	-68	-64	1	-97	-10	-72	-66	-145	-76	254	-8234	-3108	-18694	-107	-19962	2609	-12360	-1839	-18451	-234	-10031	1263	-19748	839	-10540	-1181
1.236667	-23	43	90	-58	-105	-32	19	-75	-17	5	-70	-62	-92	-13	-31	-62	-100	32	-83	-31	-102	-23	-100	-70	-64	0	-98	-12	-72	-69	-170	-76	201	-8204	-3112	-18720	-265	-19945	2849	-12370	-1558	-18411	19	-10075	3273	-19741	1097	-10380	-439
1.237500	-22	43	88	-58	-110	-35	10	-16	-18	2	-72	-64	-93	-16	-31	-61	-100	33	-83	-34	-104	-25	-101	-70	-63	-1	-100	-13	-75	-72	-147	-77	-7	-8154	-3116	-18756	-322	-19918	3092	-12390	-1324	-18374	284	-10124	6058	-19728	1356	-10206	-19
1.238333	-27	41	89	-60	-111	-41	10	-13	-17	2	-74	-65	-98	-16	-32	-64	-96	34	-86	-35	-108	-24	-101	-69	-62	0	-102	-14	-75	-70	-151	-77	-49	-8086	-3124	-18795	-542	-19885	3331	-12407	-618	-18327	562	-10169	8013	-19702	1615	-10030	-66
1.239167	-24	43	88	-61	-113	-36	9	-16	-17	4	-75	-68	-97	-17	-31	-61	-102	34	-86	-36	-108	-26	-105	-66	-67	0	-102	-14	-74	-70	-149	-77	44	-8000	-3139	-18838	-623	-19851	3565	-12429	-680	-18269	853	-10207	10032	-19667	1870	-9849	15
1.240000	-26	42	87	-64	-110	-35	6	-16	-19	0	-76	-75	-100	-22	-33	-64	-104	29	-87	-40	-105	-27	-104	-75	-66	-3	-103	-18	-76	-74	-154	-79	99	-7906	-3162	-18883	-590	-19804	3793	-12456	-1002	-18213	1154	-10246	10241	-19610	2113	-9684	636
1.240833	-31	38	84	-64	-114	-42	8	-19	-25	-1	-76	-69	-97	-18	-32	-65	-101	33	-86	-39	-105	-23	-107	-75	-64	-3	-102	-16	-74	-74	-149	-78	-10	-7790	-3190	-18929	-599	-19746	4019	-12489	1671	-18130	1451	-10280	6521	-19536	2350	-9523	2277
1.241667	-24	44	88	-55	-111	-36	9	-19	-17	3	-75	-68	-97	-18	-34	-62	-102	33	-87	-35	-105	-24	-104	-74	-63	0	-102	-16	-74	-74	-152	-78	176	-7666	-3227	-18975	-336	-19676	4240	-12526	32	-18040	1795	-10315	6583	-19432	2578	-9392	1251
1.242500	-29	39	88	-61	-112	-36	11	-16	-18	1	-75	-66	-96	-17	-29	-61	-99	33	-87	-33	-122	-25	-103	-73	-62	-1	-101	-15	-75	-70	-153	-75	95	-7536	-3273	-19022	-67	-19596	4451	-12572	518	-17930	2127	-10344	6544	-19304	2790	-9288	356
1.243333	-26	38	88	-60	-113	-34	10	-15	-19	3	-76	-65	-99	-19	-30	-59	-101	34	-86	-34	-107	-27	-102	-74	-63	-1	-102	-17	-73	-73	-150	-75	-14	-7395	-3331	-19043	5	-19503	4655	-12632	264	-17809	2466	-10382	5821	-19150	2986	-9227	382
1.244167	-24	16	85	-60	-109	-36	11	-16	-18	1	-76	-68	-98	-19	-29	-61	-104	29	-88	-39	-104	-23	-111	-76	-66	-1	-103	-16	-76	-73	-150	-77	60	-7261	-3397	-19111	35	-19387	4858	-12704	-184	-17669	2803	-10425	5472	-18972	3171	-9192	298
1.245000	-28	38	86	-60	-111	-38	11	-1	-23	-1	-76	-67	-97	-24	-30	-61	-105	30	-87	-36	-107	-26	-102	-74	-66	-4	-103	-14	-75	-74	-151	-85	103	-7114	-3460	-19147	211	-19264	5047	-12788	-464	-17514	3147	-10478	6004	-18772	3336	-9259	433
1.245833	-29	36	85	-62	-112	-35	12	-18	-24	0	-75	-67	-98	-19	-30	-68	-108	28	-90	-36	-109	-25	-102	-73	-67	-4	-100	-14	-73	-73	-150	-78	306	-6991	-3532	-19184	344	-19118	5236	-12892	323	-17339	3488	-10547	4843	-18550	3498	-9377	1887
1.246667	-24	38	88	-58	-112	-34	11	-11	-24	3	-75	-67	-97	-16	-29	-59	-99	35	-87	-34	-105	-23	-101	-70	-65	-4	-98	-13	-75	-86	-152	-78	545	-6860	-3618	-19217	185	-18956	5417	-13016	-555	-17151	3826	-10638	4656	-18315	3650	-9556	1255
1.247500	-22	40	90	-57	-108	-36	15	-15	-15	4	-69	-63	-93	-18	-26	-59	-97	24	-81	-39	-105	-22	-98	-68	-60	2	-97	-11	-70	-70	-149	-74	308	-6733	-3666	-19248	-255	-18777	5596	-13157	-92	-16945	4151	-10753	4741	-18065	3799	-9806	-887
1.248333	-23	40	88	-57	-103	-36	15	-11	-13	6	-67	-76	-95	-15	-26	-58	-100	34	-82	-34	-105	-22	-99	-72	-65	0	-99	-15	-73	-70	-148	-75	229	-6622	-3728	-19281	-820	-18583	5765	-13332	-513	-16737	4457	-10925	3973	-17816	3931	-10169	-58
1.249167	-25	37	87	-59	-112	-38	10	-21	-21	2	-76	-67	-100	-17	-30	-60	-100	36	-97	-38	-96	-21	-100	-68	-64	2	-100	-12	-70	-68	-149	-77	240	-6520	-3779	-19307	-1282	-18395	5936	-13520	-133	-16524	4751	-11116	3020	-17563	4075	-10597	363
1.250000	-23	41	89	-59	-115	-32	-8	-13	-16	6	-73	-72	-96	-15	-28	-59	-101	37	-82	-31	-108	-22	-99	-67	-62	-1	-97	-11	-73	-65	-149	-73	166	-6426	-3819	-19332	-1827	-18201	6096	-13738	-95	-16312	5018	-11351	2665	-17323	4214	-11097	722
1.250833	-23	40	86	-57	-108	-33	13	-12	-17	3	-73	-64	-95	-16	-27	-59	-101	34	-94	-32	-104	-23	-99	-69	-62	0	-99	-13	-77	-75	-147	-74	173	-6347	-3845	-19356	-2274	-18012	6255	-13977	-710	-16119	5256	-11623	2004	-17104	4353	-11681	1268
1.251667	-45	40	89	-60	-108	-7	18	-13	-17	5	-70	-63	-94	-14	-28	-59	-100	35	-84	-33	-108	-19	-98	-69	-70	0	-98	-12	-74	-66	-146	-78	107	-6279	-3857	-19382	-1894	-17850	6402	-14234	-997	-15947	5462	-11927	723	-16913	4498	-12332	1307
1.252500	-24	42	89	-58	-108	-33	16	-12	-19	7	-73	-64	-96	-14	-27	-44	-101	37	-82	-30	-105	-21	-97	-68	-63	1	-98	-13	-72	-72	-148	-76	127	-6221	-3854	-19401	-641	-17713	6539	-14497	-1890	-15806	5628	-12258	-1141	-16754	4645	-13032	1364
1.253333	-23	42	88	-58	-108	-29	-5	-14	-16	8	-72	-63	-94	-12	-28	-59	-99	37	-83	-31	-103	-18	-96	-68	-61	3	-97	-10	-74	-69	-149	-75	233	-6168	-3799	-19422	1417	-17627	6666	-14768	-3013	-15709	5756	-12619	-2754	-16641	4799	-13779	1521
1.254167	-24	45	89	-57	-107	-29	15	-13	-15	7	-72	-60	-91	-11	-25	-56	-98	40	-79	-28	-103	-15	-95	-65	-61	9	-97	-10	-76	-67	-145	-72	187	-6123	-3805	-19439	3036	-17593	6780	-15046	-689	-15670	5835	-12990	-6382	-16577	4949	-14558	2621
1.255000	-25	43	87	-57	-113	-28	15	-13	-14	11	-69	-63	-93	-11	-27	-58	-98	39	-82	-29	-103	-17	-97	-65	-59	3	-97	-10	-68	-68	-147	-74	445	-6091	-3755	-19456	3344	-17642	6875	-15315	-1567	-15698	5873	-13340	-7653	-16570	5100	-15348	1651
1.255833	-22	47	89	-57	-107	-29	16	-13	-16	7	-67	-57	-78	-11	-24	-56	-99	41	-79	-31	-100	-16	-96	-69	-61	3	-94	-11	-70	-67	-144	-75	405	-6055	-3700	-19474	3285	-17787	6951	-15574	-1257	-15802	5861	-13679	-7730	-16634	5243	-16138	121
1.256667	-22	60	87	-57	-110	-27	15	-14	-16	7	-70	-61	-95	-14	-29	-60	-102	38	-84	-33	-108	-19	-98	-70	-62	1	-101	-12	-74	-72	-149	-70	167	-6027	-3636	-19492	3314	-17997	7003	-15812	237	-15991	5799	-14009	-8426	-16770	5374	-16926	562
1.257500	-27	42	85	-60	-112	-34	7	-18	-23	3	-74	-66	-97	-18	-32	-44	-103	36	-85	-35	-113	-24	-100	-74	-63	0	-99	-16	-75	-68	-150	-76	120	-6002	-3570	-19505	3465	-18322	7035	-16024	962	-16267	5687	-14292	-8816	-16990	5495	-17678	908
1.258333	-26	42	72	-60	-111	-33	10	-16	-15	5	-72	-64	-98	-14	-33	-60	-101	37	-83	-33	-103	-21	-101	-69	-63	0	-100	-15	-75	-69	-153	-76	-86	-5976	-3496	-19511	3792	-18751	7046	-16196	1963	-16639	5552	-14521	-8524	-17268	5596	-18392	1278
1.259167	-27	45	86	-58	-112	-32	10	-15	-21	5	-74	-64	-99	-14	-29	-61	-101	42	-82	-38	-107	-18	-101	-78	-64	3	-99	-14	-74	-69	-147	-77	-308	-5953	-3427	-19517	3903	-19287	7034	-16337	3563	-17112	5369	-14692	-8902	-17631	5682	-19053	2446
1.260000	-27	44	89	-58	-98	-30	10	-8	-19	3	-68	-64	-96	-15	-28	-59	-103	35	-81	-34	-105	-21	-99	-72	-64	1	-100	-17	-74	-69	-146	-103	-138	-5929	-3349	-19513	3681	-19926	6996	-16435	3397	-17671	5155	-14799	-7526	-18082	5736	-19659	2717
1.260833	-27	44	86	-61	-110	-31	11	-15	-22	2	-72	-65	-98	-16	-34	-62	-102	43	-81	-36	-107	-23	-99	-72	-62	2	-101	-13	-72	-66	-150	-76	-189	-5903	-3311	-19509	3245	-20661	6935	-16497	4004	-18325	4908	-14841	-5211	-18605	5763	-20199	441
1.261667	-27	32	87	-60	-110	-23	11	-13	-19	3	-75	-66	-97	-15	-30	-58	-100	38	-83	-34	-108	-22	-100	-65	-64	0	-103	-19	-72	-76	-150	-73	-136	-5872	-3262	-19491	2832	-21480	6856	-16484	3565	-19048	4644	-14820	-4493	-19201	5761	-20680	883
1.262500	-27	41	84	-61	-108	-32	12	-13	-18	3	-73	-64	-97	-16	-32	-60	-103	40	-83	-33	-107	-24	-100	-70	-61	-1	-99	-11	-74	-65	-149	-77	-11	-5847	-3232	-19471	2298	-22355	6759	-16447	2769	-19838	4370	-14735	-4233	-19858	5750	-21097	1522
1.263333	-25	42	87	-59	-110	-36	7	-15	-19	0	-63	-67	-99	-16	-29	-59	-100	35	-82	-34	-105	-24	-99	-72	-64	-1	-102	-15	-73	-68	-149	-76	-101	-5814	-3208	-19443	1516	-23275	6644	-16375	2457	-20682	4082	-14600	-3521	-20565	5676	-21458	1575
1.264167	-26	40	85	-61	-111	-33	9	-14	-17	1	-73	-68	-93	-21	-32	-62	-100	36	-86	-36	-108	-25	-101	-73	-59	-1	-104	-14	-74	-69	-149	-77	-208	-5784	-3209	-19403	644	-24220	6526	-16266	891	-21547	3804	-14432	-3350	-21299	5601	-21770	1732
1.265000	-21	40	78	-63	-112	-24	9	-21	-24	-1	-80	-72	-99	-22	-33	-63	-107	29	-88	-38	-110	-28	-105	-77	-65	-6	-105	-18	-77	-97	-153	-56	-440	-5756	-3219	-19360	197	-25166	6399	-16136	156	-22412	3535	-14248	-2905	-22042	5515	-22040	1301
1.265833	-29	36	80	-65	-114	-38	8	-19	-25	11	-79	-69	-99	-23	-34	-67	-107	27	-87	-35	-110	-27	-103	-72	-67	-6	-103	-15	-74	-73	-152	-80	-736	-5716	-3244	-19302	-286	-26066	6275	-15985	-509	-23244	3296	-14061	-1705	-22759	5428	-22279	838
1.266667	-28	38	84	-60	-113	-39	8	-16	-21	0	-77	-68	-99	-18	-30	-61	-104	32	-83	-34	-108	-27	-102	-73	-64	-1	-104	-14	-74	-70	-146	-65	-601	-5678	-3282	-19231	-970	-26902	6161	-15842	-1572	-24021	3075	-13891	45	-23428	5346	-22498	405
1.267500	-25	40	87	-57	-108	-30	13	-12	-18	0	-74	-66	-95	-16	-30	-65	-99	34	-78	-34	-107	-24	-101	-67	-64	-1	-99	-13	-74	-72	-149	-75	-568	-5640	-3336	-19153	-1592	-27645	6061	-15698	627	-24731	2892	-13770	-308	-24032	5283	-22710	887
1.268333	-23	43	90	-58	-115	-35	13	-11	-16	32	-70	-65	-95	-17	-27	-57	-99	35	-81	-31	-108	-26	-99	-69	-62	0	-101	-12	-74	-72	-149	-73	-560	-5603	-3385	-19070	-1862	-28268	5974	-15585	1189	-25317	2744	-13716	-318	-24528	5242	-22925	193
1.269167	-23	41	88	-57	-103	-31	11	-14	-15	4	-73	-68	-95	-14	-29	-57	-97	36	-82	-29	-107	-24	-101	-67	-59	0	-99	-15	-75	-70	-146	-73	-474	-5565	-3473	-18974	-2103	-28747	5911	-15499	163	-25786	2625	-13738	780	-24896	5231	-23151	-2267
1.270000	-24	41	87	-59	-109	-32	13	-5	-16	5	-74	-64	-91	-14	-27	-56	-100	35	-82	-32	-107	-24	-100	-67	-60	0	-98	-12	-96	-70	-147	-72	-484	-5522	-3555	-18874	-2309	-29073	5867	-15464	1395	-26093	2554	-13860	-202	-25110	5251	-23390	-2568
1.270833	-25	42	89	-58	-107	-31	13	-13	-16	5	-73	-65	-92	-18	-25	-55	-99	35	-81	-35	-102	-23	-98	-66	-61	-4	-100	-12	-70	-68	-146	-72	-371	-5486	-3643	-18764	-2433	-29239	5845	-15476	484	-26228	2508	-14095	-1551	-25154	5296	-23641	-3131
1.271667	-27	41	86	-60	-109	-32	13	-14	-16	4	-73	-68	-93	-13	-29	-60	-99	34	-83	-31	-102	-23	-99	-67	-61	2	-99	-14	-73	-69	-149	-73	-414	-5444	-3729	-18649	-2548	-29224	5842	-15558	-23	-26209	2481	-14442	-2090	-25011	5358	-23903	-3176
1.272500	-24	42	92	-57	-105	-34	12	-15	-18	4	-72	-68	-100	-14	-30	-58	-117	41	-82	-30	-105	-24	-103	-70	-63	-3	-100	-11	-70	-72	-151	-74	-563	-5400	-3811	-18530	-2599	-29056	5849	-15707	-66	-26004	2455	-14909	-3607	-24672	5427	-24163	-2236
1.273333	-29	42	88	-59	-111	-33	4	-15	-18	3	-74	-66	-97	-15	-33	-60	-101	34	-85	-33	-104	-24	-102	-69	-63	-1	-101	-14	-74	-75	-153	-77	-534	-5349	-3888	-18352	-2652	-28737	5868	-15920	-1395	-25610	2429	-15489	-5597	-24139	5479	-24409	-1399
1.274167	-28	39	86	-59	-113	-36	9	-16	-22	4	-76	-65	-92	-15	-31	-59	-101	33	-83	-33	-109	-24	-101	-77	-65	0	-99	-12	-74	-70	-148	-72	-603	-5287	-3954	-18280	-2703	-28271	5882	-16206	-2376	-25046	2383	-16176	-5348	-23410	5499	-24620	-3556
1.275000	-24	42	90	-41	-112	-32	11	-15	-18	3	-69	-65	-100	-16	-28	-58	-98	35	-83	-34	-105	-24	-98	-66	-62	0	-97	-12	-79	-73	-164	-74	-565	-5223	-4010	-18154	-2676	-27690	5892	-16553	-3259	-24325	2290	-16952	-5117	-22520	5458	-24791	-3425
1.275833	-23	42	93	-58	-111	-29	13	-13	-13	8	-68	-76	-94	-14	-24	-55	-98	38	-82	-30	-107	-24	-100	-67	-59	1	-95	-10	-74	-69	-147	-72	-294	-5145	-4047	-18026	-2764	-27030	5883	-16973	-4617	-23472	2139	-17804	-5883	-21483	5332	-24897	-2223
1.276667	-22	46	91	-56	-109	-31	13	-12	-17	7	-70	-68	-95	-15	-29	-57	-101	36	-86	-31	-105	-21	-97	-68	-62	0	-99	-31	-74	-72	-149	-73	-297	-5059	-4073	-17905	-2781	-26311	5822	-17445	-4608	-22517	1920	-18711	-5684	-20333	5084	-24931	-1658
1.277500	-27	40	88	-60	-112	-35	10	-13	-17	3	-74	-67	-98	-15	-31	-59	-103	32	-93	-36	-121	-26	-100	-70	-64	-4	-100	-12	-73	-72	-149	-75	-375	-4961	-4079	-17787	-2648	-25569	5722	-18008	-5150	-21476	1617	-19659	-4538	-19092	4697	-24867	-696
1.278333	-25	40	86	-58	-109	-44	11	-15	-17	6	-74	-68	-97	-16	-32	-59	-103	34	-84	-34	-108	-25	-100	-69	-61	0	-100	-14	-73	-67	-149	-75	-427	-4848	-4066	-17674	-2557	-24827	5565	-18532	-4801	-20378	1204	-20622	-3035	-17832	4144	-24706	-285
1.279167	-26	40	89	-60	-110	-34	12	-14	-18	5	-74	-66	-96	-16	-13	-61	-101	33	-109	-38	-108	-24	-99	-72	-62	0	-98	-10	-75	-68	-149	-76	-274	-4720	-4034	-17567	-2418	-24123	5334	-19132	-4592	-19263	694	-21572	-1268	-16580	3410	-24434	-168
1.280000	-69	40	92	-61	-108	-34	13	-15	-18	6	-77	-68	-95	-18	-31	-58	-101	34	-87	-32	-105	-23	-100	-70	-63	-3	-99	-8	-74	-70	-148	-79	-78	-4580	-3983	-17470	-2334	-23475	5023	-19760	-5229	-18161	76	-22490	603	-15397	2476	-24064	-14
1.280833	-25	41	86	-59	-109	-34	10	-14	-17	7	-75	-64	-95	5	-31	-59	-99	33	-91	-34	-104	-24	-100	-69	-61	-3	-97	-12	-74	-69	-147	-75	-103	-4425	-3923	-17396	-2191	-22912	4621	-20405	-3408	-17110	-644	-23358	746	-14327	1337	-23577	1100
1.281667	-24	44	89	-60	-109	-36	10	-15	-21	5	-79	-66	-97	-17	-32	-59	-102	34	-90	-38	-107	-28	-104	-72	-64	-5	-102	-11	-73	-73	-149	-75	42	-4252	-3849	-17304	-1821	-22447	4124	-21059	-1234	-16136	-1463	-24163	708	-13413	-16	-23005	1777
1.282500	-26	39	81	-63	-110	-36	9	-19	-17	3	-78	-56	-91	-21	-35	-61	-100	2	-94	-39	-108	-23	-99	-69	-64	0	-97	-12	-74	-72	-151	-75	118	-4066	-3769	-17239	-1549	-22084	3532	-21707	-2450	-15254	-2360	-24862	3471	-12691	-1562	-22353	-258
1.283333	-24	40	82	-60	-109	-38	10	-17	-19	24	-75	-66	-97	-17	-29	-59	-102	34	-91	-35	-105	-24	-102	-72	-65	-5	-100	-12	-72	-70	-149	-76	-39	-3871	-3679	-17188	-1381	-21832	2844	-22353	-49	-14499	-3334	-25518	3675	-12199	-3270	-21639	-490
1.284167	-25	45	87	-61	-108	-36	11	-16	-18	6	-74	-68	-97	-18	-33	-62	-101	35	-88	-34	-108	-32	-100	-70	-63	-1	-98	-14	-76	-73	-151	-78	-34	-3664	-3592	-17149	-1072	-21685	2054	-22988	362	-13877	-4353	-26056	3486	-11963	-5133	-20907	-719
1.285000	-27	43	87	-61	-111	-31	10	-17	-21	4	-76	-67	-95	-16	-27	-62	-103	30	-87	-34	-110	-25	-104	-72	-64	-8	-100	-14	-75	-50	-150	-76	-3	-3452	-3514	-17125	-800	-21626	1181	-23606	1315	-13464	-5392	-26493	3591	-11988	-7051	-20165	-510
1.285833	-27	40	85	-62	-111	-38	12	-16	-35	2	-73	-72	-99	-12	-31	-61	-102	33	-87	-38	-109	-24	-102	-70	-66	0	-98	-13	-79	-72	-151	-77	-25	-3230	-3439	-17118	-773	-21639	239	-24189	2439	-13203	-6423	-26828	3249	-12289	-9027	-19450	124
1.286667	-25	40	88	-62	-115	-36	9	-14	-19	5	-73	-65	-95	-16	-31	-60	-100	35	-85	-34	-111	-24	-102	-66	-62	1	-98	-6	-77	-70	-149	-75	3	-3007	-3384	-17125	-522	-21714	-763	-24746	3429	-13132	-7422	-27060	2534	-12857	-11004	-18781	1177
1.287500	-24	44	88	-57	-104	-33	12	-11	-16	9	-70	-40	-96	-14	-28	-56	-100	43	-83	-29	-108	-17	-95	-66	-60	3	-96	-13	-74	-69	-146	-74	47	-2787	-3342	-17148	-365	-21804	-1802	-25259	3227	-13256	-8369	-27199	3671	-13682	-12924	-18201	-1068
1.288333	-26	45	88	-53	-108	-38	15	-10	-18	11	-70	-64	-96	-12	-28	-58	-98	38	-85	-32	-108	-19	-99	-66	-60	2	-98	-10	-66	-68	-146	-69	78	-2570	-3330	-17184	-377	-21905	-2866	-25740	3698	-13580	-9233	-27245	4308	-14732	-14718	-17732	-1696
1.289167	-24	45	88	-60	-109	-32	12	-11	-19	6	-73	-64	-96	-12	-27	-67	-102	36	-84	-32	-107	-19	-100	-67	-61	2	-99	-11	-74	-67	-148	-73	61	-2363	-3335	-17236	-331	-21985	-3949	-26177	3064	-14086	-10000	-27211	3514	-15979	-16341	-17393	-280
1.290000	-24	62	87	-53	-109	-35	13	-24	-17	3	-72	-66	-97	-14	-29	-58	-103	30	-86	-34	-107	-21	-101	-68	-65	1	-101	-10	-73	-70	-146	-75	-45	-2161	-3371	-17308	-227	-22025	-5023	-26566	3457	-14774	-10659	-27091	2377	-17382	-17752	-17201	80
1.290833	-28	36	85	-62	-110	-39	9	-17	-24	1	-100	-67	-97	21	-30	-61	-100	33	-86	-34	-107	-22	-100	-73	-63	0	-101	-12	-73	-69	-148	-78	181	-1977	-3432	-17382	-153	-22012	-6073	-26894	2768	-15611	-11205	-26901	2177	-18888	-18904	-17158	672
1.291667	-29	13	84	-60	-111	-35	11	-16	-18	5	-73	-63	-96	-17	-31	-62	-101	32	-85	-31	-105	-22	-102	-57	-63	1	-85	-11	-73	-69	-152	-77	330	-1805	-3522	-17471	47	-21912	-7085	-27164	2214	-16576	-11644	-26640	1641	-20456	-19780	-17273	895
1.292500	-25	42	85	-59	-107	-35	10	-16	-21	-1	-79	-63	-95	-13	-30	-64	-99	33	-84	-32	-109	-21	-100	-70	-65	-3	-101	-10	-76	-67	-149	-76	199	-1648	-3634	-17601	228	-21740	-8049	-27376	1947	-17647	-11993	-26311	576	-22059	-20364	-17532	761
1.293333	-25	40	75	-59	-105	-32	12	-15	-17	4	-73	-63	-95	-15	-29	-59	-102	34	-83	-31	-104	-21	-97	-67	-64	1	-101	-9	-74	-65	-129	-75	180	-1519	-3773	-17668	84	-21487	-8955	-27521	766	-18788	-12269	-25912	-74	-23617	-20648	-17934	621
1.294167	-22	40	88	-58	-109	-34	11	-15	-19	4	-69	-65	-94	-15	-50	-57	-98	37	-81	-31	-104	-23	-100	-72	-64	0	-101	-12	-72	-68	-147	-75	218	-1406	-3938	-17773	40	-21171	-9818	-27603	750	-19966	-12484	-25454	-1367	-25090	-20650	-18449	1118
1.295000	-21	42	86	-60	-108	-32	11	-14	-19	4	-73	-65	-95	-16	-30	-60	-102	34	-84	-31	-101	-19	-99	-72	-61	6	-100	-8	-73	-68	-148	-78	-34	-1322	-4114	-17871	182	-20789	-10607	-27612	2743	-21130	-12722	-24933	-3705	-26433	-20393	-19056	1934
1.295833	-26	45	88	-59	-108	-31	11	-10	-13	6	-60	-61	-93	-13	-27	-60	-98	36	-82	-30	-103	-21	-99	-72	-60	3	-98	-11	-69	-68	-145	-72	-95	-1254	-4312	-17971	191	-20371	-11342	-27555	352	-22256	-12965	-24352	-2387	-27623	-19913	-19715	-69
1.296667	-23	42	89	-58	-103	-32	15	-14	-15	6	-72	-64	-96	-15	-28	-58	-99	29	-80	-32	-102	-19	-90	-72	-61	2	-98	-11	-73	-69	-149	-76	28	-1215	-4518	-18063	415	-19932	-12021	-27439	1534	-23301	-13267	-23715	-2476	-28631	-19263	-20399	-522
1.297500	-25	40	86	-61	-111	-35	12	-18	-19	1	-68	-62	-96	-16	-29	-61	-103	33	-87	-36	-108	-28	-100	-73	-65	-3	-101	-13	-75	-73	-150	-75	-102	-1200	-4736	-18154	610	-19508	-12649	-27257	871	-24235	-13656	-23023	-2549	-29435	-18482	-21058	-501
1.298333	-28	38	86	-61	-115	-33	9	-18	-22	3	-78	-70	-104	-23	-33	-63	-104	30	-90	-35	-125	-29	-102	-75	-66	-4	-101	-17	-79	-75	-151	-78	-397	-1209	-4952	-18233	538	-19122	-13220	-27029	1101	-25013	-14162	-22279	-2451	-30024	-17650	-21633	-294
1.299167	-28	37	78	-66	-112	-36	7	-21	-23	1	-79	-67	-101	-45	-33	-62	-95	33	-90	-39	-108	-26	-102	-73	-64	-3	-103	-15	-74	-72	-151	-76	-499	-1229	-5155	-18294	536	-18798	-13744	-26757	1347	-25611	-14800	-21490	-2142	-30377	-16823	-22093	135
1.300000	-22	38	86	-62	-109	-38	11	-19	-21	2	-77	-69	-101	-19	-30	-63	-104	34	-86	-36	-108	-40	-102	-74	-64	-7	-102	-18	-75	-70	-149	-77	-389	-1269	-5360	-18343	610	-18571	-14230	-26427	1608	-26010	-15582	-20675	-2897	-30516	-16065	-22374	1218
1.300833	-27	38	84	-60	-108	-35	9	-25	-17	3	-76	-87	-99	-18	-30	-61	-101	30	-87	-38	-105	-26	-100	-72	-64	-4	-101	-13	-74	-75	-150	-76	-289	-1328	-5538	-18384	517	-18460	-14670	-26081	688	-26189	-16507	-19839	-1322	-30445	-15428	-22434	-675
1.301667	-21	41	85	-60	-109	-33	10	-16	-18	2	-78	-66	-96	-18	-31	-61	-102	33	-86	-47	-103	-25	-101	-74	-64	-3	-102	-13	-74	-70	-149	-75	-540	-1391	-5712	-18410	558	-18492	-15074	-25723	1114	-26126	-17575	-19004	-98	-30179	-14969	-22239	-2616
1.302500	-29	22	82	-61	-108	-33	9	-16	-21	4	-75	-68	-94	-18	-29	-64	-102	33	-86	-35	-105	-25	-103	-74	-63	-1	-99	-12	-73	-69	-150	-77	-773	-1470	-5858	-18433	460	-18669	-15438	-25357	327	-25879	-18754	-18166	-662	-29733	-14719	-21749	-1892
1.303333	-27	40	87	-63	-111	-36	12	-19	-21	3	-77	-68	-96	-19	-31	-60	-97	32	-86	-35	-119	-25	-104	-55	-66	-6	-100	-15	-75	-74	-152	-75	-759	-1546	-5978	-18442	318	-19003	-15763	-25001	679	-25413	-20034	-17343	-1400	-29136	-14701	-20955	-1885
1.304167	-27	39	85	-60	-109	-36	10	-17	-15	6	-75	-66	-98	-19	-27	-58	-102	33	-83	-34	-107	-26	-102	-73	-63	-1	-100	-15	-74	-74	-151	-81	-311	-1626	-6097	-18443	214	-19470	-16050	-24653	239	-24758	-21349	-16553	-868	-28424	-14925	-19854	-1827
1.305000	-29	38	82	-61	-115	-38	8	-17	-24	4	-78	-68	-100	-18	-31	-60	-104	33	-82	-39	-113	-27	-104	-76	-65	-4	-100	-17	-73	-72	-152	-79	-208	-1696	-6143	-18446	121	-20073	-16309	-24326	-189	-23961	-22665	-15790	-128	-27627	-15378	-18457	-1990
1.305833	-28	39	84	-63	-110	-36	7	-18	-22	3	-78	-72	-99	-21	-32	-63	-104	30	-86	-40	-107	-26	-102	-75	-64	-8	-104	-13	-76	-75	-150	-79	-456	-1760	-6187	-18447	333	-20772	-16523	-24023	-179	-23064	-23887	-15062	178	-26777	-16040	-16788	-2346
1.306667	-26	38	81	-63	-113	-40	8	-18	-21	3	-79	-70	-85	-22	-33	-58	-102	10	-90	-38	-109	-28	-107	-75	-67	-8	-101	-16	-76	-75	-153	-79	-237	-1824	-6201	-18453	279	-21539	-16700	-23750	-980	-22120	-24991	-14366	889	-25913	-16869	-14862	-2572
1.307500	-28	37	80	-61	-111	-32	10	-34	-18	3	-79	-69	-99	-18	-33	-64	-100	32	-83	-35	-108	-24	-101	-72	-66	-5	-98	-8	-73	-74	-146	-77	135	-1855	-6193	-18458	52	-22326	-16833	-23499	-1509	-21166	-25900	-13692	1713	-25062	-17822	-12744	-2513
1.308333	-25	45	85	-59	-110	-34	9	-15	-19	6	-73	-66	-98	-16	-31	-59	-101	35	-75	-35	-101	-26	-100	-73	-64	-3	-96	-14	-72	-72	-149	-77	27	-1891	-6168	-18473	-48	-23102	-16939	-23261	878	-20265	-26566	-13036	50	-24270	-18835	-10496	-1515
1.309167	-24	42	86	-57	-122	-32	9	-13	-23	6	-74	-66	-95	-16	-30	-58	-100	38	-82	-32	-104	-24	-99	-72	-61	0	-98	-13	-65	-74	-150	-75	-28	-1899	-6132	-18498	-76	-23811	-17007	-23035	-1146	-19470	-26925	-12391	1455	-23555	-19850	-8192	-3141
1.310000	-26	40	85	-58	-109	-34	12	-13	-16	9	-74	-64	-93	-13	-29	-61	-100	34	-85	-43	-105	-43	-101	-69	-63	0	-98	-13	-76	-70	-148	-75	62	-1891	-6085	-18538	-88	-24430	-17041	-22813	-493	-18834	-26947	-11750	2604	-22947	-20797	-5913	-4336
1.310833	-41	43	85	-60	-110	-28	9	-15	-15	4	-75	-66	-96	-16	-30	-59	-102	36	-83	-34	-108	-23	-102	-70	-62	0	-101	-14	-72	-70	-152	-51	178	-1867	-6026	-18589	-139	-24918	-17045	-22583	-639	-18388	-26602	-11096	3522	-22457	-21616	-3721	-4143
1.311667	-24	39	85	-59	-111	-35	12	-15	-18	5	-74	-77	-92	-13	-25	-57	-94	33	-84	-34	-104	-24	-99	-69	-61	1	-98	-16	-72	-70	-150	-76	282	-1823	-5976	-18661	-97	-25245	-17017	-22330	-980	-18162	-25882	-10426	3604	-22102	-22258	-1682	-3644
1.312500	-25	42	84	-59	-109	-56	12	-14	-18	4	-73	-66	-93	-14	-28	-58	-99	35	-81	-32	-104	-23	-98	-69	-64	0	-98	-13	-75	-67	-146	-75	469	-1763	-5923	-18736	86	-25406	-16970	-22037	-951	-18174	-24796	-9732	3270	-21881	-22670	120	-2771
1.313333	-26	42	85	-58	-110	-31	12	-13	-15	7	-72	-65	-96	-15	-28	-76	-102	36	-83	-31	-105	-26	-98	-67	-62	2	-97	-11	-73	-67	-146	-75	502	-1692	-5886	-18829	95	-25395	-16893	-21702	-141	-18424	-23355	-9008	1499	-21796	-22817	1617	-951
1.314167	-23	44	87	-57	-107	-29	15	-17	-18	7	-72	-66	-91	-13	-26	-56	-99	38	-84	-29	-103	-22	-98	-68	-62	1	-99	-12	-72	-68	-147	-62	489	-1606	-5862	-18940	15	-25214	-16792	-21301	-1263	-18917	-21614	-8255	1861	-21838	-22679	2760	-974
1.315000	-25	42	85	-57	-109	-32	11	-15	-17	6	-74	-63	-95	-13	-31	-59	-112	34	-84	-32	-103	-21	-98	-68	-63	0	-98	-11	-72	-68	-147	-73	332	-1516	-5858	-19062	213	-24901	-16664	-20831	-912	-19611	-19623	-7487	2699	-21995	-22247	3507	-2337
1.315833	-8	45	82	-58	-110	-34	10	-15	-18	5	-72	-63	-95	-11	-27	-56	-99	38	-81	-30	-103	-22	-96	-68	-62	5	-79	-10	-70	-65	-145	-72	322	-1416	-5871	-19200	330	-24434	-16510	-20286	-1583	-20500	-17444	-6710	1965	-22242	-21518	3836	-772
1.316667	-24	41	90	-56	-108	-23	16	-12	-17	6	-69	-61	-94	-11	-46	-58	-100	38	-82	-29	-102	-21	-97	-70	-59	4	-95	-12	-73	-68	-149	-75	491	-1316	-5907	-19352	233	-23900	-16344	-19662	-1657	-21520	-15166	-5938	1131	-22570	-20516	3727	509
1.317500	-27	43	70	-61	-112	-33	12	-14	-19	9	-72	-63	-97	-11	-30	-58	-102	36	-84	-32	-108	-25	-102	-70	-62	1	-99	-14	-58	-79	-148	-73	495	-1217	-5972	-19517	325	-23319	-16114	-18964	-1655	-22629	-12854	-5190	1276	-22950	-19266	3195	1421
1.318333	-28	42	87	-58	-111	-30	11	-13	-16	7	-74	-62	-99	-14	-30	-58	-99	33	-81	-31	-127	-23	-99	-65	-63	2	-98	-14	-75	-70	-151	-73	549	-1120	-6053	-19684	314	-22720	-15853	-18193	-1977	-23777	-10577	-4488	1221	-23346	-17820	2260	2129
1.319167	-25	50	89	-59	-113	-31	10	-13	-16	34	-72	-63	-95	-11	-26	-58	-97	37	-81	-34	-105	-23	-100	-68	-63	2	-99	-13	-70	-68	-148	-70	525	-1023	-6154	-19864	337	-22155	-15534	-17353	-1963	-24899	-8439	-3853	706	-23742	-16220	964	2383
1.320000	-24	44	89	-59	-110	-31	13	-12	-15	8	-70	-65	-95	-13	-27	-60	-83	37	-58	-31	-107	-21	-97	-68	-61	3	-100	-12	-73	-68	-147	-74	446	-940	-6270	-20043	438	-21655	-15155	-16474	-2518	-25941	-6509	-3318	749	-24116	-14537	-644	2473
1.320833	-23	43	89	-60	-122	-32	11	-12	-17	7	-70	-61	-97	-10	-25	-56	-100	36	-83	-31	-105	-22	-96	-65	-75	2	-97	-12	-70	-65	-147	-66	340	-858	-6398	-20229	391	-21252	-14705	-15567	-3246	-26836	-4875	-2906	1337	-24434	-12818	-2494	2578
1.321667	-22	46	88	-58	-110	-31	12	-9	-21	7	-57	-63	-95	-5	-29	-59	-98	37	-83	-26	-101	-19	-94	-66	-61	5	-98	-12	-66	-67	-146	-66	155	-769	-6535	-20413	325	-20972	-14157	-14658	-568	-27542	-3581	-2644	-694	-24687	-11119	-4524	3785
1.322500	-5	42	88	-56	-110	-32	11	-14	-18	8	-73	-62	-95	-13	-26	-60	-102	36	-83	-30	-105	-23	-95	-67	-61	1	-98	-11	-73	-69	-146	-68	207	-706	-6677	-20594	212	-20827	-13553	-13770	-1350	-28025	-2659	-2543	-274	-24852	-9492	-6672	2887
1.323333	-26	42	89	-58	-111	-33	11	-17	-22	4	-74	-60	-97	-15	-39	-60	-80	33	-85	-36	-105	-27	-100	-69	-64	-1	-102	-13	-75	-72	-149	-74	243	-637	-6815	-20774	180	-20831	-12836	-12918	-1185	-28264	-2141	-2640	670	-24929	-7997	-8863	1042
1.324167	-27	38	87	-61	-113	-41	49	-18	-23	3	-76	-66	-101	-16	-28	-61	-107	33	-87	-35	-109	-23	-99	-70	-65	-1	-100	-13	-76	-70	-141	-76	249	-566	-6945	-20940	636	-20974	-12013	-12127	-92	-28228	-2024	-2909	-79	-24899	-6652	-11021	904
1.325000	-29	40	87	-61	-110	-34	8	-19	-24	2	-75	-65	-97	-16	-28	-60	-102	34	-85	-33	-109	-23	-100	-72	-67	-4	-100	-12	-75	-70	-148	-75	269	-490	-7062	-21114	896	-21243	-11089	-11428	-92	-27930	-2304	-3385	-781	-24764	-5512	-13084	653
1.325833	-30	39	84	-63	-109	-34	12	-15	-18	4	-73	-67	-98	-16	-29	-62	-102	33	-85	-36	-112	-23	-98	-70	-64	-19	-101	-15	-75	-70	-149	-76	76	-405	-7161	-21272	954	-21628	-10077	-10834	373	-27363	-2935	-4052	-919	-24531	-4597	-14994	708
1.326667	-28	41	86	-58	-110	-36	9	-18	-19	3	-74	-64	-98	-12	-29	-58	-102	34	-87	-32	-108	-24	-101	-70	-65	0	-99	-11	-75	-70	-147	-74	-122	-316	-7246	-21417	954	-22101	-8984	-10375	1634	-26544	-3871	-4898	-2220	-24202	-3911	-16711	1727
1.327500	-24	43	87	-57	-59	-31	10	-13	-19	5	-73	-64	-96	-15	-31	-57	-102	38	-84	-31	-103	-24	-98	-67	-65	0	-96	-10	-74	-72	-147	-74	-4	-211	-7311	-21554	956	-22623	-7818	-10048	1442	-25567	-5054	-5914	-1972	-23788	-3459	-18193	1597
1.328333	-24	42	89	-60	-112	-35	9	-13	-18	5	-75	-64	-100	-14	-27	-56	-99	34	-81	-32	-112	-24	-98	-68	-63	0	-96	-13	-74	-67	-148	-73	76	-95	-7352	-21677	989	-23170	-6624	-9902	1952	-24408	-6421	-7080	-1081	-23308	-3238	-19421	-970
1.329167	-22	42	86	-59	-111	-43	15	-14	-12	6	-72	-66	-95	-16	-27	-57	-99	36	-83	-33	-104	-19	-97	-65	-60	0	-98	-17	-74	-67	-147	-72	-34	32	-7377	-21796	949	-23706	-5382	-9873	1862	-23144	-7879	-8365	-1626	-22777	-3228	-20387	-473
1.330000	-25	41	88	-59	-108	-31	12	-16	-16	5	-74	-64	-96	-15	-26	-65	-101	35	-87	-60	-103	-23	-100	-68	-63	-1	-97	-13	-73	-69	-145	-73	-64	176	-7382	-21896	894	-24204	-4148	-10023	1692	-21831	-9348	-9735	-2355	-22214	-3406	-21093	313
1.330833	-22	44	86	-59	-109	-31	8	-15	-22	1	-78	-66	-95	-15	-30	-56	-101	34	-87	-31	-103	-29	-100	-68	-62	-4	-107	-7	-73	-69	-148	-74	66	332	-7366	-21988	860	-24649	-2951	-10327	1855	-20521	-10753	-11157	-2160	-21644	-3743	-21559	751
1.331667	-26	38	86	-59	-111	-33	10	-14	-42	0	-98	-67	-96	-16	-29	-60	-104	30	-90	-34	-103	-26	-100	-73	-66	-6	-101	-15	-74	-70	-150	-78	49	497	-7342	-22069	577	-24994	-1818	-10778	1234	-19272	-12018	-12595	-1850	-21089	-4202	-21802	1287
1.332500	-50	36	84	-61	-112	-36	9	-18	-25	0	-77	-67	-99	-17	-30	-63	-101	33	-88	-34	-109	-23	-100	-73	-66	-9	-100	-15	-75	-69	-153	-75	-36	684	-7295	-22142	448	-25228	-775	-11348	1136	-18134	-13080	-14019	-1721	-20556	-4750	-21849	1283
1.333333	-28	40	88	-60	-109	-33	9	-16	-22	2	-74	-66	-98	-17	-40	-63	-101	34	-85	-32	-100	-24	-100	-70	-62	0	-99	-12	-74	-68	-153	-75	-60	873	-7239	-22200	594	-25354	143	-12030	498	-17138	-13888	-15408	-1369	-20080	-5349	-21750	1371
1.334167	-25	40	88	-59	-108	-9	11	-17	-18	4	-72	-90	-94	-17	-27	-58	-100	35	-82	-31	-107	-22	-101	-73	-63	0	-98	-14	-73	-67	-143	-75	-98	1062	-7175	-22251	518	-25346	918	-12809	-822	-16326	-14390	-16727	-505	-19665	-5961	-21540	1467
1.335000	-24	43	90	-57	-110	-33	11	-8	-19	5	-73	-53	-96	-14	-30	-60	-100	36	-83	-30	-103	-19	-97	-67	-62	0	-98	-12	-74	-67	-147	-76	-232	1245	-7107	-22295	431	-25214	1524	-13659	840	-15728	-14573	-17948	-1650	-19336	-6561	-21263	2660
1.335833	-32	43	90	-56	-109	-34	12	-12	-18	7	-69	-62	-93	-13	-26	-58	-97	35	-82	-31	-102	-19	-99	-67	-60	21	-96	-10	-70	-67	-145	-73	-143	1420	-7035	-22330	556	-24970	1941	-14549	421	-15351	-14402	-19058	-1868	-19088	-7111	-20942	2962
1.336667	-24	47	90	-56	-105	-31	16	-12	-14	6	-70	-74	-96	-15	-28	-53	-98	35	-85	-31	-105	-19	-98	-69	-59	0	-95	-12	-75	-69	-148	-73	201	1580	-6968	-22358	522	-24621	2164	-15454	-1169	-15204	-13908	-20041	-260	-18969	-7596	-20668	1454
1.337500	-27	45	87	-68	-112	-36	12	-14	-18	6	-73	-63	-96	-14	-28	-58	-102	32	-84	-32	-107	-23	-100	-68	-64	-5	-97	-12	-74	-69	-143	-73	734	1724	-6887	-22380	326	-24189	2189	-16354	-204	-15270	-13101	-20890	-398	-18937	-7988	-20421	1760
1.338333	-24	41	88	-60	-110	-33	11	-16	-18	3	-74	-69	-112	-16	-33	-58	-101	33	-84	-29	-105	-21	-99	-70	-64	0	-99	-15	-77	-72	-147	-75	1188	1842	-6809	-22397	214	-23688	2024	-17219	-1310	-15554	-12014	-21605	-417	-19010	-8269	-20234	1806
1.339167	-26	42	88	-60	-91	-32	12	-14	-18	5	-72	-64	-91	-16	-30	-62	-101	32	-83	-33	-104	-24	-100	-73	-64	-3	-98	-15	-70	-72	-147	-90	962	1928	-6730	-22407	170	-23138	1686	-18045	-1488	-15976	-10701	-22179	353	-19173	-8435	-20131	2453
1.340000	-27	43	86	-57	-110	-35	11	-16	-21	2	-79	-80	-96	-17	-32	-64	-112	29	-95	-34	-107	-25	-104	-76	-65	-5	-104	-15	-76	-73	-150	-78	661	1987	-6655	-22416	-16	-22565	1186	-18803	-693	-16569	-9228	-22623	-171	-19428	-8480	-20118	3595
1.340833	-28	32	85	-61	-109	-38	9	-18	-17	3	-76	-64	-98	-16	-30	-63	-101	32	-90	-34	-108	-24	-96	-72	-62	-1	-101	-14	-74	-72	-148	-77	792	2005	-6570	-22415	-154	-21984	559	-19474	-889	-17232	-7641	-22942	-561	-19750	-8397	-20189	4164
1.341667	-26	41	88	-60	-108	-33	12	1	-13	4	-73	-67	-96	-14	-30	-62	-101	33	-88	-32	-104	-25	-100	-73	-63	-3	-98	-13	-73	-70	-147	-74	667	1996	-6475	-22403	-215	-21422	-170	-20051	-782	-17969	-6016	-23148	849	-20138	-8177	-20340	1345
1.342500	-27	40	90	-58	-112	-31	13	-13	-18	4	-70	-63	-95	-13	-30	-61	-103	35	-86	-33	-104	-23	-100	-72	-64	-1	-102	-27	-76	-68	-147	-80	436	1949	-6381	-22411	-273	-20889	-954	-20524	-669	-18717	-4423	-23257	1300	-20566	-7848	-20562	484
1.343333	-28	40	90	-59	-108	-33	11	-17	-23	5	-70	-65	-98	-16	-29	-66	-102	84	-83	-29	-108	-24	-101	-74	-63	-1	-98	-13	-74	-69	-149	-77	121	1873	-6281	-22406	-357	-20410	-1774	-20891	-1062	-19462	-2908	-23279	580	-21026	-7410	-20821	856
1.344167	-25	41	88	-60	-110	-34	12	-17	-19	4	-73	-66	-98	-14	-32	-62	-102	34	-87	-33	-108	-26	-101	-69	-63	-1	-100	-13	-75	-72	-151	-76	-361	1769	-6174	-22404	-406	-19987	-2580	-21150	-341	-20143	-1537	-23227	382	-21486	-6878	-21110	672
1.345000	-29	41	88	-60	-112	-35	11	-16	-21	3	-75	-68	-99	-12	-30	-61	-100	43	-86	-32	-108	-26	-102	-70	-66	1	-99	-14	-75	-73	-146	-75	-736	1631	-6059	-22397	-411	-19621	-3319	-21306	-556	-20746	-360	-23118	881	-21924	-6266	-21392	906
1.345833	-27	44	87	-60	-113	-32	10	-18	-21	3	-73	-67	-101	-17	-31	-62	-100	34	-86	-32	-109	-9	-100	-62	-60	-3	-99	-15	-77	-73	-147	-75	-1470	1480	-5934	-22401	-427	-19319	-4024	-21365	-213	-21241	592	-22957	777	-22329	-5596	-21650	863
1.346667	-26	40	87	-60	-111	-29	-4	-11	-18	5	-72	-81	-95	-13	-30	-60	-103	36	-86	-34	-104	-23	-97	-66	-60	0	-97	-13	-70	-68	-147	-73	-1977	1316	-5811	-22404	-428	-19083	-4604	-21335	40	-21602	1297	-22752	442	-22688	-4882	-21859	810
1.347500	-24	46	90	-60	-107	-32	17	-13	-19	5	-72	-65	-95	-13	-28	-59	-96	39	-85	-33	-104	-22	-98	-67	-68	-1	-101	-11	-72	-64	-142	-70	-1970	1144	-5672	-22408	-570	-18909	-5044	-21234	-759	-21833	1752	-22515	1219	-22978	-4147	-22002	670
1.348333	-25	41	86	-58	-112	-30	15	-14	-18	6	-63	-63	-96	-15	-30	-63	-103	35	-90	-36	-107	-24	-99	-67	-64	0	-100	-12	-76	-73	-147	-74	-2324	966	-5537	-22415	-540	-18797	-5347	-21075	325	-21923	1955	-22249	537	-23190	-3423	-22060	1162
1.349167	-27	44	88	-59	-112	-32	12	-17	-21	3	-76	-64	-98	-13	-31	-59	-100	34	-85	-30	-107	-22	-101	-84	-63	-1	-101	-8	-60	-68	-146	-73	-2334	798	-5397	-22442	-506	-18718	-5481	-20862	1729	-21868	1914	-21956	-850	-23306	-2713	-22020	1270
1.350000	-24	41	90	-56	-109	-29	13	-16	-18	7	-72	-56	-96	-13	-47	-59	-101	35	-83	-32	-101	-22	-98	-67	-64	-1	-100	-8	-74	-66	-146	-74	-1924	640	-5261	-22463	-664	-18678	-5457	-20622	-215	-21692	1659	-21640	596	-23325	-2051	-21882	-1060
1.350833	-25	47	90	-57	-105	-30	16	-15	-19	5	-70	-62	-93	-14	-28	-59	-98	38	-83	-30	-104	-28	-100	-73	-65	0	-94	-9	-69	-67	-149	-72	-1789	494	-5128	-22509	-696	-18669	-5267	-20366	1255	-21372	1219	-21302	259	-23247	-1447	-21637	-1462
1.351667	-22	42	90	-58	-108	-17	17	-12	-19	-3	-72	-63	-91	-15	-30	-59	-98	38	-84	-30	-104	-23	-99	-67	-62	1	-98	-10	-73	-67	-150	-75	-1575	364	-5002	-22556	-632	-18669	-4925	-20108	530	-20960	636	-20938	170	-23060	-920	-21304	-1677
1.352500	-19	50	89	-56	-112	-30	15	-11	-17	6	-70	-64	-95	-11	-28	-56	-98	39	-85	-32	-107	-24	-93	-69	-62	0	-98	-6	-73	-68	-147	-75	-1301	264	-4890	-22610	-390	-18673	-4451	-19853	489	-20461	-49	-20543	377	-22782	-475	-20852	-1378
1.353333	-22	44	87	-57	-105	-29	16	-13	-14	6	-72	-84	-96	-14	-30	-53	-88	38	-85	-29	-104	-22	-98	-68	-60	1	-99	-9	-73	-67	-149	-70	-1257	181	-4789	-22671	-285	-18666	-3867	-19610	649	-19892	-796	-20115	36	-22417	-130	-20369	-582
1.354167	-23	43	90	-56	-108	-28	18	-11	-15	8	-68	-61	-91	-12	-24	-56	-97	38	-83	-29	-103	-22	-95	-69	-60	3	-100	-6	-69	-64	-145	-70	-1195	120	-4706	-22744	-419	-18646	-3184	-19403	609	-19277	-1546	-19652	-650	-21974	111	-19812	697
1.355000	-26	45	93	-57	-104	-30	18	-12	-18	0	-68	-60	-92	-11	-8	-49	-98	41	-81	-27	-101	-19	-98	-68	-60	2	-96	-6	-68	-64	-144	-69	-973	79	-4641	-22827	-638	-18601	-2442	-19210	-241	-18636	-2270	-19156	555	-21472	253	-19214	-1297
1.355833	-22	45	89	-53	-104	-29	16	-10	-17	8	-68	-58	-94	-13	-26	-56	-99	66	-87	-25	-101	-19	-96	-66	-59	4	-93	-5	-70	-67	-143	-69	-842	56	-4598	-22910	-612	-18522	-1676	-19058	-38	-17989	-2923	-18622	1000	-20923	288	-18597	-1993
1.356667	-22	45	91	-55	-110	-30	3	-13	-18	5	-73	-63	-96	-14	-28	-56	-100	38	-83	-30	-104	-23	-98	-70	-65	0	-98	-10	-76	-69	-147	-73	-734	40	-4581	-23004	-580	-18415	-914	-18934	-888	-17358	-3490	-18061	559	-20348	217	-17982	-602
1.357500	-28	40	86	-62	-113	-34	11	-15	-22	2	-73	-67	-97	-16	-33	-60	-104	36	-85	-34	-109	-25	-101	-68	-65	0	-98	-13	-74	-69	-150	-74	-537	42	-4585	-23094	-581	-18260	-170	-18825	-432	-16745	-3937	-17456	516	-19748	62	-17379	30
1.358333	-26	45	87	-60	-111	-33	12	-15	-24	8	-74	-64	-94	-14	-35	-56	-100	37	-84	-27	-107	-24	-100	-73	-65	0	-97	-9	-76	-68	-148	-73	-181	47	-4606	-23178	-369	-18078	519	-18736	-604	-16161	-4255	-16823	659	-19155	-166	-16801	774
1.359167	-15	40	89	-58	-109	-30	13	-10	-19	5	-72	-61	-97	-13	-31	-56	-102	35	-82	-26	-104	-21	-97	-68	-66	0	-97	-8	-73	-70	-148	-74	-25	56	-4647	-23262	-305	-17841	1139	-18652	-663	-15619	-4422	-16174	607	-18579	-459	-16265	1062
1.360000	-27	39	87	-59	-115	-33	11	-12	-22	5	-70	-63	-93	-13	-29	-53	-101	41	-77	-31	-108	-19	-99	-70	-60	1	-94	-10	-73	-67	-144	-73	-339	59	-4709	-23335	-438	-17579	1645	-18571	-582	-15132	-4469	-15514	750	-18033	-797	-15777	1181
1.360833	-26	33	87	-58	-109	-32	13	-12	-21	6	-68	-64	-98	-14	-28	-59	-102	38	-82	-23	-103	-22	-95	-91	-64	2	-95	-11	-74	-68	-147	-74	-629	54	-4785	-23398	-389	-17280	2088	-18476	-1226	-14695	-4392	-14857	1302	-17538	-1153	-15332	1055
1.361667	-24	42	87	-59	-110	-30	12	-11	-19	6	-68	-64	-94	-15	-28	-56	-101	38	-81	-31	-104	-23	-97	-67	-63	3	-95	-9	-72	-75	-145	-69	-659	35	-4869	-23441	-366	-16942	2407	-18364	-838	-14310	-4210	-14205	1058	-17080	-1517	-14937	1381
1.362500	-25	42	86	-56	-110	-32	16	-11	-18	5	-69	-64	-96	-13	-27	-55	-99	39	-84	-29	-105	-18	-96	-67	-63	2	-96	-9	-73	-64	-144	-73	-404	2	-4970	-23471	-420	-16593	2614	-18220	1364	-13984	-3950	-13576	-717	-16686	-1871	-14580	2108
1.363333	-26	43	86	-56	-109	-30	15	-8	-16	7	-70	-36	-96	-12	-25	-56	-108	38	-83	-30	-107	-21	-98	-66	-62	1	-100	-11	-74	-62	-146	-74	11	-46	-5077	-23476	-423	-16219	2710	-18042	-766	-13696	-3633	-12975	825	-16344	-2197	-14263	-84
1.364167	-27	42	87	-60	-107	-31	12	-18	-22	4	-73	-66	-98	-14	-28	-57	-104	35	-82	-33	-108	-23	-99	-64	-65	-5	-101	-15	-75	-68	-146	-76	25	-118	-5181	-23456	-460	-15825	2707	-17823	503	-13466	-3277	-12417	842	-16063	-2480	-13975	-835
1.365000	-26	38	85	-60	-111	-32	10	-12	-22	3	-64	-70	-98	-7	-30	-61	-103	35	-82	-35	-110	-24	-99	-69	-62	-1	-100	-13	-77	-69	-150	-79	59	-205	-5284	-23407	-542	-15424	2611	-17557	87	-13261	-2920	-11915	674	-15837	-2712	-13708	-1082
1.365833	-29	37	84	-62	-114	-36	8	-17	-25	1	-73	-66	-100	-17	-32	-59	-111	35	-84	-33	-112	-22	-101	-70	-65	-4	-98	-13	-75	-69	-148	-75	159	-314	-5382	-23343	-553	-15008	2444	-17249	237	-13109	-2582	-11466	449	-15649	-2873	-13445	-1349
1.366667	-26	41	89	-60	-111	-26	12	-14	-33	4	-69	-65	-90	-17	-31	-59	-101	37	-82	-33	-108	-23	-99	-66	-66	1	-98	-13	-73	-70	-144	-76	380	-431	-5474	-23245	-448	-14592	2209	-16891	538	-12947	-2279	-11081	234	-15497	-2974	-13190	-1543
1.367500	-25	42	87	-58	-112	-32	15	-13	-17	7	-67	-62	-97	-13	-27	-57	-101	38	-80	-31	-104	-23	-102	-66	-62	1	-97	-7	-74	-68	-144	-73	484	-570	-5561	-23122	-302	-14184	1930	-16503	1088	-12824	-2033	-10761	-981	-15371	-3001	-12929	-926
1.368333	-25	43	90	-55	-111	-30	16	-9	-16	4	-62	-62	-97	-5	-28	-56	-99	37	-78	-31	-108	-21	-95	-66	-63	2	-96	-10	-75	-68	-146	-76	418	-723	-5639	-22979	-359	-13779	1617	-16084	260	-12708	-1860	-10512	194	-15261	-2971	-12658	-2847
1.369167	-23	44	91	-59	-110	-31	12	-11	-18	7	-69	-64	-96	-12	-25	-56	-100	37	-83	-33	-107	-21	-97	-66	-63	2	-92	-12	-73	-68	-144	-73	369	-886	-5711	-22814	-296	-13389	1280	-15639	818	-12602	-1756	-10325	972	-15146	-2883	-12373	-4441
1.370000	-28	43	88	-60	-108	-32	13	-12	-23	6	-70	-62	-96	-13	-23	-58	-101	37	-83	-30	-107	-22	-97	-68	-64	0	-99	-10	-74	-69	-145	-74	553	-1060	-5771	-22626	-271	-13011	940	-15186	82	-12496	-1729	-10202	145	-15022	-2749	-12095	-3264
1.370833	-27	40	89	-57	-109	-30	12	-13	-18	7	-72	-63	-94	-14	-26	-57	-101	33	-82	-51	-103	-21	-97	-72	-61	1	-96	-10	-73	-69	-145	-73	649	-1238	-5829	-22424	-267	-12655	603	-14735	594	-12383	-1765	-10129	-468	-14877	-2579	-11804	-2713
1.371667	-23	42	90	-57	-111	-24	16	-14	-19	6	-69	-63	-96	-14	-28	-59	-100	36	-81	-30	-104	-23	-97	-72	-65	0	-101	-10	-74	-70	-146	-76	660	-1421	-5877	-22210	32	-12313	283	-14302	477	-12263	-1866	-10106	-191	-14701	-2389	-11511	-2118
1.372500	-30	40	88	-59	-110	-33	15	-14	-22	5	-72	-64	-96	-15	-30	-61	-104	35	-82	-31	-107	-23	-98	-70	-62	2	-99	-10	-73	-69	-148	-77	792	-1602	-5918	-21993	199	-12003	-9	-13891	92	-12125	-2014	-10125	-112	-14489	-2172	-11227	-1719
1.373333	-27	42	89	-60	-110	-32	8	-16	-22	6	-36	-65	-97	-22	-23	-61	-100	35	-85	-32	-107	-25	-104	-73	-66	0	-100	-13	-75	-73	-151	-74	877	-1782	-5954	-21773	213	-11721	-274	-13525	99	-11976	-2200	-10173	-115	-14237	-1980	-10955	-1426
1.374167	-17	38	86	-61	-119	-35	9	-16	-21	4	-73	-68	-100	-19	-31	-61	-101	35	-83	-31	-109	-26	-100	-73	-63	0	-98	-10	-74	-96	-148	-74	850	-1959	-5981	-21546	299	-11447	-496	-13199	-558	-11807	-2395	-10239	122	-13937	-1791	-10705	-921
1.375000	-24	43	91	-58	-109	-25	12	-13	-15	5	-69	-64	-95	-15	-28	-58	-97	35	-82	-32	-107	-25	-99	-67	-60	3	-98	-10	-74	-70	-145	-70	786	-2135	-6002	-21332	365	-11207	-686	-12935	-1163	-11623	-2594	-10325	388	-13601	-1623	-10487	5
1.375833	-22	44	88	-58	-109	-30	13	-10	-11	7	-72	-62	-94	-13	-22	-58	-100	39	-82	-49	-103	-21	-99	-67	-61	2	-99	-9	-72	-69	-146	-72	750	-2315	-6009	-21119	399	-10993	-835	-12734	1049	-11420	-2779	-10413	-1366	-13228	-1487	-10308	1745
1.376667	-25	43	90	-56	-108	-30	15	-13	-14	8	-73	-64	-97	-11	-26	-57	-101	35	-85	-31	-105	-21	-98	-68	-63	0	-97	-11	-74	-68	-146	-69	886	-2486	-6018	-20923	259	-10806	-946	-12604	-1130	-11202	-2930	-10502	-26	-12830	-1389	-10177	834
1.377500	-25	44	85	-59	-109	-32	15	-16	-21	4	-75	-66	-97	-16	-27	-60	-100	33	-86	-33	-136	-24	-90	-69	-65	-6	-100	-15	-73	-70	-148	-74	815	-2657	-6010	-20735	184	-10646	-1020	-12549	-722	-10970	-3038	-10590	277	-12411	-1325	-10101	392
1.378333	-28	38	86	-57	-112	-35	18	-15	-19	4	-75	-66	-95	-17	-28	-59	-103	35	-84	-31	-107	-24	-98	-73	-64	2	-98	-12	-74	-70	-147	-78	777	-2821	-5993	-20561	292	-10506	-1055	-12562	-874	-10726	-3091	-10666	-64	-11981	-1300	-10074	987
1.379167	-25	70	88	-60	-110	-32	13	-15	-24	4	-74	-66	-98	-14	-28	-58	-104	36	-84	-31	-107	-16	-97	-70	-66	0	-101	-12	-74	-70	-147	-75	633	-2985	-5959	-20406	395	-10395	-1049	-12639	-1031	-10479	-3090	-10731	-155	-11553	-1305	-10105	1270
1.380000	-26	44	89	-57	-109	-32	11	-36	-19	-21	-75	-65	-99	-14	-29	-60	-103	36	-86	-29	-104	-21	-101	-70	-64	1	-99	-12	-74	-68	-150	-76	381	-3142	-5914	-20247	519	-10306	-1010	-12784	-1045	-10229	-3035	-10791	121	-11142	-1350	-10194	1830
1.380833	-23	40	92	-59	-110	-33	10	-15	-21	3	-74	-65	-99	-15	-27	-60	-101	34	-91	-31	-109	-17	-99	-86	-64	1	-99	-12	-75	-65	-148	-72	-443	-3302	-5857	-20144	481	-10237	-942	-12987	5	-9986	-2918	-10839	-1115	-10757	-1408	-10330	3380
1.381667	-25	41	88	-60	-104	-61	15	-14	-9	4	-72	-65	-97	-16	-27	-62	-105	33	-86	-32	-105	-22	-100	-70	-62	0	-99	-12	-77	-73	-150	-77	-883	-3437	-5781	-20045	241	-10191	-838	-13243	-648	-9757	-2754	-10892	-486	-10411	-1488	-10523	2722
1.382500	-27	39	84	-61	-114	-35	9	-19	-19	2	-75	-66	-100	-15	-28	-59	-103	29	-86	-36	-108	-23	-84	-67	-65	1	-98	-11	-73	-72	-149	-74	-781	-3603	-5693	-19959	236	-10160	-707	-13537	-99	-9543	-2542	-10936	621	-10105	-1556	-10734	854
1.383333	-27	42	85	-58	-111	-30	9	-15	-23	1	-75	-67	-116	-19	-31	-58	-102	36	-84	-34	-109	-22	-102	-68	-63	0	-100	-13	-77	-73	-149	-75	-735	-3748	-5591	-19897	297	-10145	-551	-13848	-500	-9352	-2303	-10988	150	-9852	-1638	-11023	1690
1.384167	-30	37	84	-59	-110	-39	9	-15	-19	4	-74	-66	-98	-16	-27	-62	-104	33	-87	-32	-110	-23	-117	-70	-65	0	-98	-14	-97	-73	-148	-75	-642	-3886	-5483	-19853	189	-10153	-363	-14219	-274	-9196	-2037	-11048	-771	-9661	-1705	-11323	2106
1.385000	-26	40	85	-60	-110	-36	11	-15	-23	3	-95	-65	-92	-15	-28	-59	-100	34	-84	-34	-108	-21	-100	-69	-65	-1	-99	-13	-72	-72	-130	-77	-394	-4014	-5358	-19823	350	-10167	-152	-14588	0	-9077	-1767	-11122	-575	-9537	-1755	-11639	2459
1.385833	-27	41	84	-62	-112	-34	8	-15	-19	5	-74	-68	-98	-14	-30	-61	-100	35	-87	-39	-107	-22	-100	-69	-65	0	-100	-13	-77	-72	-149	-75	-120	-4141	-5228	-19819	331	-10198	73	-14958	-39	-8992	-1491	-11209	-376	-9468	-1790	-11968	2806
1.386667	-25	41	92	-62	-109	-33	12	-18	-27	3	-74	-66	-98	-16	-29	-59	-101	34	-84	-32	-105	-23	-101	-72	-68	0	-98	-14	-74	-73	-148	-80	-148	-4253	-5081	-19819	257	-10243	321	-15327	211	-8946	-1231	-11320	-680	-9465	-1782	-12309	2541
1.387500	-28	42	88	-59	-109	-32	13	-12	-22	6	-68	-64	-95	-12	-26	-57	-100	37	-80	-28	-103	-18	-97	-48	-66	3	-94	-8	-69	-70	-149	-76	-119	-4359	-4932	-19861	399	-10300	574	-15682	-121	-8945	-994	-11452	-594	-9521	-1761	-12644	1942
1.388333	-25	42	87	-58	-109	-34	10	-13	-16	8	-70	-64	-95	-14	-28	-58	-98	37	-82	-31	-104	-22	-103	-68	-61	3	-97	-10	-69	-72	-148	-73	47	-4452	-4779	-19911	342	-10377	850	-16021	-946	-8992	-791	-11613	270	-9634	-1711	-12979	1539
1.389167	-24	43	87	-58	-109	-34	13	-13	-18	6	-72	-65	-96	-13	-28	-58	-98	35	-82	-30	-104	-21	-102	-69	-63	4	-99	-10	-72	-73	-146	-73	124	-4543	-4625	-19984	215	-10459	1095	-16339	1298	-9084	-629	-11800	-1430	-9789	-1644	-13301	2246
1.390000	-25	43	84	-61	-105	-34	20	-13	-21	5	-74	-67	-97	-13	-32	-58	-102	30	-86	-36	-109	-24	-104	-72	-64	-4	-102	-14	-74	-74	-152	-75	222	-4624	-4470	-20077	248	-10565	1349	-16629	340	-9211	-510	-12016	-1168	-9983	-1559	-13611	901
1.390833	-28	39	81	-62	-110	-34	8	-15	-24	3	-77	-69	-101	-15	-29	-60	-101	33	-86	-32	-115	-23	-102	-72	-65	-4	-100	-12	-73	-73	-148	-75	343	-4688	-4305	-20175	141	-10675	1595	-16886	-137	-9366	-429	-12261	-205	-10206	-1461	-13893	-1031
1.391667	-24	38	82	-59	-99	-23	12	-14	-21	4	-73	-67	-96	-17	-29	-58	-103	33	-84	-32	-108	-24	-102	-72	-66	-3	-98	-12	-73	-69	-149	-75	587	-4746	-4143	-20298	189	-10806	1821	-17113	174	-9565	-396	-12503	-541	-10449	-1358	-14182	-1124
1.392500	-23	41	86	-59	-110	-34	11	-16	-19	5	-70	-65	-97	-18	-28	-58	-101	36	-83	-39	-107	-25	-101	-75	-67	-1	-100	-13	-72	-75	-149	-77	454	-4785	-3975	-20436	430	-10953	2018	-17306	-294	-9781	-400	-12778	-822	-10705	-1259	-14422	-1333
1.393333	-29	41	84	-57	-109	-32	12	-23	-19	5	-74	-63	-98	-10	-33	-59	-104	35	-82	-32	-107	-23	-100	-70	-65	0	-99	-12	-70	-72	-149	-78	315	-4822	-3807	-20591	274	-11103	2187	-17463	-507	-10006	-439	-13064	-307	-10959	-1167	-14688	-1100
1.394167	-24	42	90	-56	-111	-33	9	-16	-18	5	-75	-64	-96	-15	-30	-55	-100	38	-82	-32	-99	-22	-102	-75	-60	0	-102	-4	-73	-70	-145	-74	493	-4843	-3634	-20758	124	-11268	2323	-17581	226	-10237	-517	-13353	-981	-11204	-1090	-14908	-199
1.395000	-23	42	86	-58	-105	-33	11	-14	-5	7	-72	-65	-97	-18	-29	-57	-98	37	-84	-31	-104	-24	-99	-69	-63	0	-101	-11	-72	-70	-156	-75	485	-4859	-3461	-20944	243	-11438	2420	-17664	-596	-10466	-618	-13645	-474	-11430	-1031	-15115	-470
1.395833	-22	42	86	-57	-107	-30	13	-11	-17	6	-72	-64	-79	-14	-29	-57	-97	33	-83	-30	-108	-23	-101	-68	-59	0	-98	-11	-70	-69	-145	-73	364	-4859	-3277	-21131	359	-11617	2474	-17716	-396	-10683	-735	-13929	839	-11634	-995	-15303	-2899
1.396667	-22	27	87	-57	-105	-31	13	-11	-13	5	-74	-65	-96	-12	-30	-57	-100	36	-84	-31	-105	-21	-100	-70	-65	0	-99	-14	-76	-72	-177	-75	224	-4849	-3093	-21335	371	-11791	2476	-17731	-719	-10869	-874	-14203	885	-11808	-992	-15474	-2303
1.397500	-27	38	85	-61	-109	-31	11	-14	-18	2	-74	-68	-95	-17	-32	-61	-99	36	-87	-36	-107	-26	-85	-74	-64	-3	-102	-15	-72	-72	-153	-78	-233	-4830	-2910	-21546	318	-11965	2422	-17719	-949	-11039	-1015	-14456	178	-11953	-1017	-15626	-1178
1.398333	-26	37	86	-60	-110	-33	7	-23	-22	0	-80	-82	-96	-17	-34	-64	-102	32	-87	-33	-108	-28	-103	-76	-63	-6	-104	-17	-76	-73	-154	-81	-218	-4790	-2719	-21760	222	-12130	2330	-17671	-281	-11175	-1165	-14697	81	-12063	-1065	-15760	-539
1.399167	-29	37	81	-62	-109	-35	7	-13	-24	0	-78	-69	-96	-21	-33	-62	-105	32	-92	-34	-108	-26	-104	-88	-64	-3	-102	-14	-75	-74	-151	-78	215	-4733	-2522	-21974	-10	-12278	2197	-17594	-647	-11260	-1306	-14902	497	-12132	-1140	-15872	113
1.400000	-23	39	88	-61	-88	-35	9	-16	-21	4	-99	-68	-98	-17	-31	-61	-101	34	-86	-34	-111	-24	-103	-75	-65	-5	-102	-15	-72	-72	-148	-78	237	-4662	-2325	-22213	10	-12408	2014	-17496	-448	-11306	-1447	-15077	560	-12168	-1232	-15957	260
1.400833	-28	37	88	-60	-110	-34	7	-14	-19	2	-76	-69	-98	-16	-31	-60	-96	35	-86	-38	-100	-24	-100	-73	-64	-1	-102	-16	-75	-72	-150	-78	244	-4572	-2130	-22407	149	-12514	1797	-17370	-537	-11307	-1582	-15219	584	-12175	-1348	-16026	194
1.401667	-25	37	87	-62	-111	-34	-1	-16	-18	2	-76	-66	-95	-16	-31	-60	-100	34	-87	-34	-105	-26	-101	-73	-63	-3	-100	-13	-72	-73	-148	-76	211	-4465	-1935	-22622	-199	-12594	1545	-17225	-1326	-11270	-1707	-15333	1084	-12156	-1473	-16066	-98
1.402500	-24	38	85	-59	-112	-32	9	-15	-18	3	-74	-68	-96	-17	-31	-64	-101	33	-86	-33	-104	-26	-99	-73	-62	-3	-101	-13	-74	-70	-153	-79	-57	-4339	-1747	-22832	-475	-12644	1270	-17065	640	-11185	-1825	-15411	-343	-12116	-1608	-16084	505
1.403333	-25	38	88	-60	-112	-33	4	-15	-18	5	-41	-66	-95	-15	-32	-59	-98	35	-86	-33	-105	-24	-102	-68	-63	0	-98	-12	-72	-72	-149	-76	-447	-4206	-1567	-23041	-177	-12658	976	-16891	779	-11064	-1944	-15455	-759	-12052	-1746	-16074	-3
1.404167	-18	38	87	-59	-109	-33	10	-17	-18	1	-77	-67	-96	-12	-31	-63	-99	33	-86	-34	-108	-23	-100	-74	-63	17	-101	-13	-73	-73	-147	-78	-780	-4032	-1397	-23242	88	-12633	669	-16706	-390	-10910	-2059	-15468	219	-11979	-1879	-16031	-2151
1.405000	-23	37	87	-59	-103	-34	-30	-16	-17	3	-70	-64	-96	-16	-29	-62	-101	32	-86	-35	-105	-24	-101	-72	-62	-3	-101	-18	-76	-70	-148	-78	-796	-3862	-1245	-23443	-33	-12572	355	-16516	817	-10729	-2174	-15456	-405	-11897	-2009	-15976	-2333
1.405833	-26	38	86	-61	-111	-33	7	-18	-21	0	-62	-64	-96	-17	-24	-65	-98	30	-87	-34	-104	-26	-102	-74	-64	-5	-103	-15	-75	-70	-151	-80	-721	-3668	-1104	-23629	-56	-12475	43	-16324	150	-10533	-2284	-15411	-643	-11825	-2127	-15892	-2546
1.406667	-29	36	86	-63	-111	2	8	-18	-24	0	-77	-72	-96	-17	-32	-65	-105	27	-92	-38	-107	-26	-102	-73	-66	-6	-104	-16	-76	-75	-152	-79	-659	-3488	-983	-23815	-61	-12341	-255	-16133	258	-10316	-2398	-15342	-326	-11729	-2235	-15786	-2289
1.407500	-26	38	86	-61	-109	-36	9	-18	-21	3	-73	-66	-97	-15	-31	-59	-99	41	-86	-31	-109	-23	-102	-68	-63	-3	-101	-12	-70	-69	-148	-76	-426	-3246	-870	-23986	-17	-12172	-539	-15941	912	-10095	-2506	-15246	-1203	-11629	-2329	-15648	-1605
1.408333	-24	38	87	-58	-120	-32	13	-8	-18	3	-74	-114	-94	-15	-31	-60	-99	33	-82	-31	-102	-22	-100	-67	-61	0	-99	-12	-68	-69	-149	-76	-188	-3019	-775	-24155	-34	-11978	-803	-15755	331	-9868	-2619	-15130	-1646	-11564	-2410	-15497	-1214
1.409167	-23	39	87	-56	-108	-34	10	-14	-16	4	-72	-65	-93	-14	-29	-60	-99	36	-85	-31	-102	-25	-119	-70	-59	0	-101	-13	-70	-72	-148	-75	-343	-2795	-700	-24317	-199	-11761	-1043	-15579	149	-9653	-2737	-15001	-455	-11484	-2479	-15333	-3666
1.410000	-23	38	87	-66	-109	-33	5	-15	-17	7	-72	-65	-95	-16	-28	-59	-100	35	-84	-31	-102	-22	-101	-66	-61	1	-100	-14	-77	-69	-152	-75	-298	-2563	-637	-24473	-216	-11524	-1258	-15412	141	-9445	-2856	-14857	-260	-11415	-2539	-15156	-3913
1.410833	-23	41	85	-59	-109	-34	11	-14	-18	5	-72	-64	-94	-14	-29	-53	-99	33	-91	-22	-105	-23	-101	-69	-64	0	-98	-15	-70	-68	-147	-76	67	-2333	-586	-24622	-265	-11277	-1451	-15256	-704	-9257	-2971	-14693	-682	-11342	-2590	-14973	-3247
1.411667	-23	41	85	-51	-109	-35	13	-12	-14	5	-75	-65	-97	-15	-31	-60	-98	30	-85	-32	-107	-22	-99	-69	-64	-3	-101	-15	-75	-79	-145	-76	199	-2109	-545	-24765	-308	-11020	-1599	-15112	-335	-9087	-3082	-14524	-610	-11271	-2637	-14786	-2833
1.412500	-22	39	81	-60	-110	-33	13	-16	-17	2	-72	-65	-95	-15	-28	-67	-100	29	-87	-38	-101	-23	-99	-68	-64	2	-99	-14	-73	-67	-147	-74	508	-1884	-510	-24901	-332	-10770	-1726	-14982	-714	-8934	-3184	-14346	-234	-11199	-2686	-14600	-1977
1.413333	-24	40	88	-58	-108	-32	16	-13	-22	2	-73	-62	-91	-13	-27	-59	-101	34	-84	-30	-104	-22	-99	-70	-67	0	-102	-12	-72	-68	-148	-76	843	-1665	-477	-25027	-414	-10529	-1825	-14869	-638	-8805	-3282	-14158	-60	-11127	-2731	-14416	-1799
1.414167	-24	37	84	-61	-109	-33	12	-14	-18	4	-72	-66	-94	-13	-28	-60	-100	34	-75	-31	-104	-19	-99	-70	-65	-3	-99	-14	-69	-69	-148	-75	988	-1462	-448	-25146	-458	-10301	-1896	-14765	-564	-8702	-3366	-13934	50	-11052	-2774	-14242	-1746
[truncated: 10,302 more rows]
[truncated: 15 more columns]
