# Supplementary material for: Novel Methods for Surface EMG Analysis and Exploration Based on Multi-Modal Gaussian Mixture Models
Source: PLoS One. 2016 Jun 30;11(6):e0157239. doi: 10.1371/journal.pone.0157239 (PMC4928879; doi:10.1371/journal.pone.0157239)
Supplement: S2 File — (ZIP) [file pone.0157239.s002.zip › Haf_horses_walk_data/Haf_h14_w2_kin.trc]

PathFileType	4	(X/Y/Z)	D:\Users\zsoldosr\Desktop\HaflingerProjektEMGBiopsy\RawData\13.11.12\Tornadaw2r.trc
DataRate	CameraRate	NumFrames	NumMarkers	Units	OrigDataRate	OrigDataStartFrame	OrigNumFrames
120.00	120.00	1200	7	mm	120.00	1	1200
Frame#	Time	Head			Withers			Sacrum			HFL			HFR			HHL			HHR
		X1	Y1	Z1	X2	Y2	Z2	X3	Y3	Z3	X4	Y4	Z4	X5	Y5	Z5	X6	Y6	Z6	X7	Y7	Z7
1	0.000	837.87488	83.89216	1578.16235	-142.14566	-186.78654	1291.42749	-937.02899	-115.13525	1279.23730	-153.16321	56.18207	48.89841	481.62494	-130.94701	-6.08090	-664.05597	1.87715	101.12695	-928.39050	-288.25684	-9.95876
2	0.008	844.07587	83.92512	1572.16992	-143.65494	-185.99005	1291.68384	-938.91742	-115.60809	1277.75830	-127.05322	61.25490	42.47420	468.30170	-131.42964	-6.20534	-636.06604	2.92502	100.66977	-940.84021	-286.48062	-11.03361
3	0.017	850.28534	83.96642	1566.00244	-145.22235	-185.09122	1291.89478	-940.83240	-116.00159	1276.18298	-99.63464	66.03514	36.19727	455.05780	-131.88266	-6.31101	-608.34534	4.86300	100.25710	-953.50043	-284.99844	-11.99411
4	0.025	856.53339	83.99976	1559.51453	-146.88255	-184.02446	1292.03638	-942.78436	-116.25528	1274.44360	-70.54163	70.28027	30.45312	441.93176	-132.28209	-6.40049	-581.27844	8.01229	99.79399	-966.45276	-284.17261	-12.65408
5	0.033	862.87732	83.95851	1552.60303	-148.64833	-182.77054	1292.11316	-944.76776	-116.33887	1272.50439	-40.41833	73.77612	25.65420	428.90875	-132.62038	-6.48872	-555.33838	12.13492	99.04733	-979.64056	-284.34875	-12.84601
6	0.042	869.38708	83.72690	1545.21570	-150.52374	-181.34344	1292.14978	-946.77161	-116.24911	1270.34949	-10.30653	76.39098	21.99214	415.91739	-132.92822	-6.59056	-530.99109	16.84816	97.71664	-992.85950	-285.63654	-12.49173
7	0.050	876.09583	83.20081	1537.37390	-152.50819	-179.77370	1292.17908	-948.78510	-116.00249	1267.97290	18.96005	78.19013	19.48423	402.86011	-133.25117	-6.71708	-508.59521	21.93082	95.53680	-1005.96997	-287.64560	-11.71282
8	0.058	882.92444	82.37701	1529.19446	-154.59355	-178.09792	1292.23474	-950.78955	-115.63113	1265.37903	47.02574	79.36789	18.05190	389.67621	-133.60469	-6.86641	-488.30365	27.33870	92.38793	-1019.12262	-289.41766	-10.99704
9	0.067	889.68628	81.36642	1520.87158	-156.75923	-176.35303	1292.34729	-952.74994	-115.17360	1262.58521	73.97217	80.07816	17.50699	376.35870	-133.98369	-7.01540	-470.06940	33.13372	88.34149	-1032.57971	-290.13843	-10.89318
10	0.075	896.20355	80.29685	1512.59351	-158.96646	-174.56808	1292.53625	-954.61859	-114.66154	1259.62122	100.11626	80.41596	17.64667	362.92880	-134.38251	-7.12978	-453.79138	39.40133	83.59805	-1046.38855	-289.99081	-11.43812
11	0.083	902.39185	79.21470	1504.47107	-161.16042	-172.75438	1292.80518	-956.34412	-114.10777	1256.52844	125.79999	80.49341	18.44137	349.42291	-134.79469	-7.19697	-439.45502	46.11650	78.32759	-1060.30237	-289.68625	-12.24878
12	0.092	908.24402	78.07881	1496.56189	-163.27963	-170.90121	1293.13855	-957.87421	-113.49765	1253.35400	151.25143	80.48121	20.04054	335.86960	-135.22913	-7.24648	-427.16742	53.13248	72.54229	-1073.98560	-289.52963	-12.97292
13	0.100	913.78070	76.81681	1488.92590	-165.26302	-168.97942	1293.50586	-959.15802	-112.79592	1250.14575	176.53973	80.55074	22.55396	322.25574	-135.71362	-7.32731	-417.14261	60.31151	66.10811	-1087.29761	-289.52377	-13.39867
14	0.108	919.01007	75.37755	1481.63940	-167.05516	-166.95277	1293.86743	-960.15820	-111.97189	1246.95093	201.61536	80.73021	25.89287	308.55844	-136.25514	-7.47076	-409.67841	67.57636	58.84579	-1100.38464	-289.80499	-13.46265
15	0.117	923.91187	73.75094	1474.78662	-168.61301	-164.79703	1294.18103	-960.86456	-111.01237	1243.81287	226.38791	80.86811	29.83356	294.83658	-136.82092	-7.66713	-405.08975	74.82981	50.63248	-1113.49475	-290.54703	-13.22590
16	0.125	928.44482	71.95706	1468.45361	-169.90787	-162.51089	1294.40906	-961.29083	-109.90860	1240.76245	250.78668	80.75044	34.14706	281.22086	-137.38118	-7.86538	-403.60291	81.88413	41.47417	-1126.81836	-291.64407	-12.82156
17	0.133	932.56451	70.02079	1462.72327	-170.91989	-160.11224	1294.52380	-961.46124	-108.64256	1237.81348	274.79419	80.23237	38.65710	267.76306	-137.93053	-8.01509	-405.27377	88.49460	31.56880	-1140.48364	-292.65466	-12.51136
18	0.142	936.23840	67.95203	1457.66895	-171.62927	-157.63185	1294.50415	-961.40192	-107.18752	1234.97180	298.46262	79.31096	43.22990	254.35565	-138.45142	-8.11836	-409.93158	94.38699	21.39348	-1154.46289	-293.24561	-12.50028
19	0.150	939.44995	65.74704	1453.34717	-172.01530	-155.10974	1294.33081	-961.13733	-105.51496	1232.24292	321.89774	78.06405	47.71402	240.85442	-138.90796	-8.22378	-417.08255	99.18154	11.82424	-1168.54468	-293.54739	-12.69760
20	0.158	942.18640	63.41085	1449.79175	-172.06703	-152.59032	1293.98657	-960.68524	-103.60147	1229.63794	345.21735	76.51363	51.91803	227.23036	-139.28406	-8.36719	-425.93283	102.42380	4.03119	-1182.53271	-293.80823	-12.90878
21	0.167	944.42694	60.96590	1447.01843	-171.79497	-150.11421	1293.46118	-960.05847	-101.43364	1227.18140	368.52325	74.60845	55.68360	213.54507	-139.59930	-8.53088	-435.83557	103.90679	-1.14220	-1196.35254	-294.06244	-13.04306
22	0.175	946.14905	58.42679	1445.03809	-171.23114	-147.70425	1292.75220	-959.27863	-99.02129	1224.92346	391.87982	72.32674	58.96049	199.83722	-139.88815	-8.66774	-446.76132	103.95621	-3.80161	-1210.01563	-294.28558	-13.05237
23	0.183	947.33948	55.78406	1443.86487	-170.42056	-145.35593	1291.86133	-958.38477	-96.42352	1222.94604	415.27618	69.76602	61.80169	186.10370	-140.17249	-8.75087	-458.94690	103.27000	-4.82744	-1223.55188	-294.51675	-12.85417
24	0.192	947.99445	53.01955	1443.51355	-169.41255	-143.04166	1290.79053	-957.42590	-93.76129	1221.35132	438.59851	67.13879	64.28661	172.35172	-140.45227	-8.78882	-472.17523	102.49440	-5.15269	-1236.90222	-294.79926	-12.33232
25	0.200	948.11346	50.12248	1443.98999	-168.25601	-140.72629	1289.54358	-956.44861	-91.19336	1220.23926	461.65472	64.64833	66.43211	158.62701	-140.71112	-8.81278	-485.84015	101.93256	-5.32735	-1249.77612	-295.18915	-11.32886
26	0.208	947.69690	47.09389	1445.28345	-166.99889	-138.38737	1288.13000	-955.49213	-88.86690	1219.68286	484.24432	62.36463	68.18425	144.98651	-140.93037	-8.85676	-499.49387	101.54758	-5.54944	-1261.66125	-295.80676	-9.64216
27	0.217	946.74261	43.94537	1447.36072	-165.68810	-136.02219	1286.56677	-954.59412	-86.88045	1219.70801	506.23944	60.28908	69.49956	131.44879	-141.11383	-8.93704	-512.99274	101.20639	-5.82078	-1272.36304	-296.68784	-7.23206
28	0.225	945.24536	40.69302	1450.16577	-164.36960	-133.63878	1284.87585	-953.79456	-85.28262	1220.29175	527.64087	58.49765	70.38151	117.98581	-141.29720	-9.05046	-526.33752	100.87423	-6.07850	-1282.32239	-297.62747	-4.37827
29	0.233	943.20239	37.35204	1453.62354	-163.09055	-131.24597	1283.08252	-953.12183	-84.08761	1221.37805	548.55719	57.11746	70.82127	104.55930	-141.51544	-9.18265	-539.58545	100.61135	-6.30135	-1291.83923	-298.45621	-1.33136
30	0.242	940.62329	33.93472	1457.64465	-161.89992	-128.84885	1281.21875	-952.57324	-83.28122	1222.89819	569.10742	56.21583	70.77868	91.15790	-141.76610	-9.31199	-552.82684	100.49865	-6.52383	-1300.35327	-299.38159	2.11594
31	0.250	937.53302	30.45119	1462.13110	-160.84296	-126.45490	1279.32654	-952.11151	-82.81248	1224.77954	589.32800	55.77207	70.23129	77.79822	-142.01053	-9.42786	-566.12585	100.56064	-6.76633	-1306.95593	-300.68457	6.41028
32	0.258	933.96838	26.91479	1466.98438	-159.95027	-124.08434	1277.45117	-951.68518	-82.58629	1226.94739	609.11609	55.72266	69.18510	64.48715	-142.20551	-9.54495	-579.45599	100.72186	-6.99981	-1311.26636	-302.09775	11.60321
33	0.267	929.97498	23.34535	1472.11035	-159.22876	-121.77264	1275.63293	-951.25482	-82.47847	1229.32690	628.20770	56.02310	67.64719	51.20267	-142.33704	-9.68536	-592.73407	100.85326	-7.20515	-1313.26257	-302.87698	17.23406
34	0.275	925.60718	19.76153	1477.41638	-158.66367	-119.56239	1273.90784	-950.80786	-82.37267	1231.84827	646.20880	56.67224	65.58910	37.91299	-142.41870	-9.85716	-605.92633	100.86395	-7.42067	-1312.48230	-302.49966	22.79076
35	0.283	920.92889	16.17329	1482.80786	-158.22968	-117.48854	1272.31189	-950.35693	-82.19531	1234.45667	662.67401	57.69283	62.90866	24.59970	-142.46381	-10.05144	-619.08301	100.72849	-7.67891	-1308.08643	-300.89731	27.85810
36	0.292	916.01306	12.58901	1488.18652	-157.89818	-115.56907	1270.87952	-949.92639	-81.92715	1237.11389	677.20734	59.10870	59.43757	11.26395	-142.48767	-10.24797	-632.27795	100.46185	-7.93935	-1299.57312	-298.11835	31.96348
37	0.300	910.93762	9.02707	1493.45044	-157.63617	-113.80727	1269.63647	-949.53418	-81.58362	1239.79187	689.55237	60.90934	54.99813	-2.09189	-142.54015	-10.41945	-645.54614	100.10837	-8.13313	-1286.99146	-294.16864	34.71170
38	0.308	905.78137	5.51732	1498.49573	-157.40430	-112.19378	1268.59985	-949.17883	-81.17984	1242.47351	699.63354	63.01082	49.48812	-15.47250	-142.70265	-10.53471	-658.88031	99.72015	-8.24679	-1270.66260	-289.10135	36.00663
39	0.317	900.62158	2.09635	1503.22131	-157.15939	-110.69734	1267.78491	-948.83704	-80.71741	1245.15979	707.51477	65.33736	42.97719	-28.88580	-143.01695	-10.57635	-672.26965	99.33676	-8.32033	-1250.92944	-283.05768	36.02778
40	0.325	895.53192	-1.19740	1507.54370	-156.86259	-109.25840	1267.21008	-948.47327	-80.20190	1247.86047	713.26788	68.01044	35.73126	-42.35675	-143.43387	-10.56491	-685.71417	98.97221	-8.38023	-1228.07056	-276.22528	35.08149
41	0.333	890.58124	-4.33195	1511.41699	-156.48669	-107.80547	1266.89343	-948.05701	-79.66000	1250.57788	716.80450	71.38401	28.13090	-55.91870	-143.86467	-10.54974	-699.23279	98.60337	-8.41222	-1202.30420	-268.78723	33.49534
42	0.342	885.83685	-7.29842	1514.84180	-156.01617	-106.27945	1266.84900	-947.57538	-79.13492	1253.30054	717.77356	75.83177	20.56593	-69.56970	-144.25578	-10.56954	-712.86981	98.21667	-8.39375	-1173.81543	-260.90466	31.58507
43	0.350	881.37347	-10.13223	1517.85339	-155.44438	-104.63943	1267.08691	-947.03357	-78.66811	1256.01013	715.62836	81.40331	13.37220	-83.26276	-144.60088	-10.63108	-726.62372	97.83489	-8.33409	-1142.80212	-252.76126	29.65446
44	0.358	877.27997	-12.91322	1520.49805	-154.77299	-102.86040	1267.60840	-946.44940	-78.28300	1258.68896	709.94739	87.47618	6.88814	-96.93762	-144.92233	-10.72304	-740.40320	97.46312	-8.27588	-1109.55994	-244.68748	27.98315
45	0.367	873.65222	-15.72778	1522.81653	-154.00626	-100.93217	1268.39392	-945.84509	-77.98132	1261.32471	700.93414	92.73729	1.63041	-110.53619	-145.25668	-10.84253	-754.13928	97.10985	-8.23528	-1074.59143	-237.30722	26.77893
46	0.375	870.57690	-18.62868	1524.83618	-153.14012	-98.85130	1269.40381	-945.23145	-77.75604	1263.91675	689.53583	95.90100	-1.80534	-123.99658	-145.64729	-11.01107	-767.85651	96.82359	-8.17377	-1038.58972	-231.46143	26.12080
47	0.383	868.12830	-21.62758	1526.55615	-152.16101	-96.62050	1270.59302	-944.59589	-77.60681	1266.47839	676.76160	96.78418	-3.34247	-137.24023	-146.13608	-11.26375	-781.57233	96.58323	-8.08104	-1002.09839	-227.61467	25.98916
48	0.392	866.37506	-24.69943	1527.91895	-151.05600	-94.26044	1271.91797	-943.91187	-77.53770	1269.02515	663.09290	96.44044	-3.72803	-150.13782	-146.73318	-11.61314	-795.25299	96.27977	-8.02386	-965.19141	-225.28177	26.42772
49	0.400	865.37708	-27.78182	1528.78955	-149.82433	-91.81190	1273.33618	-943.16223	-77.54368	1271.55542	648.83789	96.02799	-3.89361	-162.49310	-147.37897	-12.03919	-808.90405	95.87370	-8.06043	-927.88995	-223.53302	27.63932
50	0.408	865.17816	-30.79642	1528.99829	-148.48692	-89.32938	1274.81201	-942.35944	-77.60892	1274.04114	634.54218	95.89967	-4.21989	-174.10095	-147.95448	-12.54755	-822.57349	95.41166	-8.15986	-890.78839	-221.91251	29.81539
51	0.417	865.80481	-33.68958	1528.42285	-147.09196	-86.87707	1276.32385	-941.55219	-77.71305	1276.43286	620.66229	95.83075	-4.62509	-184.83563	-148.37415	-13.22898	-836.26953	94.93031	-8.21857	-854.78137	-220.28558	32.80997
52	0.425	867.26147	-36.44714	1527.01953	-145.71242	-84.51941	1277.86646	-940.81775	-77.83635	1278.67017	607.19666	95.61258	-5.01914	-194.74384	-148.74643	-14.17059	-849.98254	94.48122	-8.12085	-820.40515	-218.22829	35.99057
53	0.433	869.51978	-39.07843	1524.80212	-144.43571	-82.30875	1279.44080	-940.24573	-77.97248	1280.68970	593.86566	95.25648	-5.40097	-204.07904	-149.55486	-15.10945	-863.73962	94.14677	-7.82993	-787.77258	-215.30173	38.60530
54	0.442	872.51178	-41.60001	1521.82349	-143.35506	-80.28189	1281.03870	-939.91888	-78.13696	1282.43335	580.47809	94.87611	-5.73993	-212.92139	-151.66032	-14.95375	-877.54034	93.92937	-7.46954	-756.91235	-211.78116	40.34120
55	0.450	876.13397	-44.03567	1518.16248	-142.56360	-78.45385	1282.62732	-939.89825	-78.35794	1283.85107	567.02759	94.55661	-5.99273	-220.22656	-155.84195	-11.84123	-891.29059	93.71967	-7.24691	-727.93970	-208.57025	41.32013
56	0.458	880.26282	-46.42077	1513.90479	-142.14340	-76.80669	1284.14490	-940.21899	-78.65878	1284.90588	553.57294	94.31431	-6.18184	-223.33862	-162.02348	-4.51219	-904.88098	93.45530	-7.24081	-700.82843	-206.33432	41.66938
57	0.467	884.78534	-48.78709	1509.11853	-142.15633	-75.30437	1285.51697	-940.89417	-79.04483	1285.57581	540.14941	94.11139	-6.38261	-219.31055	-168.95140	5.86404	-918.29718	93.28645	-7.29594	-675.04340	-204.99893	41.34395
58	0.475	889.63177	-51.14202	1503.83679	-142.63768	-73.93613	1286.68640	-941.92480	-79.50777	1285.84241	526.77356	93.90718	-6.65374	-207.01624	-174.89236	15.74398	-931.62585	93.46860	-7.16990	-649.59204	-204.10614	40.38625
59	0.483	894.78137	-53.47187	1498.06360	-143.58635	-72.73976	1287.63281	-943.30688	-80.04223	1285.67798	513.46094	93.68714	-6.98848	-187.58612	-178.81799	21.56454	-944.96509	93.98707	-6.83408	-623.58618	-203.47697	39.25524
60	0.492	900.23608	-55.76151	1491.79370	-144.96808	-71.77031	1288.36890	-945.02240	-80.65111	1285.05017	500.20355	93.45418	-7.30932	-163.06445	-180.86626	21.95299	-958.32141	94.43899	-6.57364	-596.69165	-203.37633	38.67423
61	0.500	905.98608	-58.00562	1485.02991	-146.73936	-71.05130	1288.92310	-947.03192	-81.33524	1283.93774	486.96130	93.22359	-7.52456	-135.16632	-181.66919	17.86240	-971.61560	94.39755	-6.70638	-569.11646	-204.09232	39.10350
62	0.508	911.98920	-60.20541	1477.79553	-148.86618	-70.56773	1289.32532	-949.28485	-82.08336	1282.33752	473.69751	93.00720	-7.61555	-105.00787	-181.51976	11.26603	-984.80908	93.81908	-7.21818	-541.44940	-205.63309	40.53858
63	0.517	918.16711	-62.36756	1470.14429	-151.32034	-70.28941	1289.60474	-951.73315	-82.86966	1280.26123	460.39429	92.79469	-7.65430	-73.45660	-180.34775	3.99309	-997.98657	93.02785	-7.75661	-514.48755	-207.82338	42.69730
64	0.525	924.41815	-64.51205	1462.16309	-154.06352	-70.18425	1289.79639	-954.33282	-83.65081	1277.72705	447.04083	92.56967	-7.73190	-41.51178	-178.22104	-2.69135	-1011.27173	92.26235	-8.08350	-489.04700	-210.42992	45.13123
65	0.533	930.63574	-66.67025	1453.96289	-157.03685	-70.21573	1289.94604	-957.03656	-84.37016	1274.75940	433.64978	92.33490	-7.87197	-10.26447	-175.57175	-8.06858	-1024.69885	91.52194	-8.30282	-465.81061	-213.22780	47.28300
66	0.542	936.71545	-68.87072	1445.66309	-160.16335	-70.33775	1290.10486	-959.78955	-84.97964	1271.39294	420.26373	92.09642	-8.01292	19.49957	-172.94391	-11.83133	-1038.20850	90.87032	-8.52407	-445.15717	-216.11476	48.68436
67	0.550	942.55780	-71.13351	1437.38110	-163.36078	-70.50076	1290.31140	-962.53217	-85.45837	1267.67639	406.90613	91.83918	-8.08577	47.57321	-170.59109	-13.99667	-1051.72021	90.40065	-8.71323	-427.06726	-219.09769	49.13055
68	0.558	948.07837	-73.47965	1429.22534	-166.55804	-70.66416	1290.58154	-965.20502	-85.80531	1263.67126	393.55469	91.55108	-8.09629	74.22849	-168.33206	-14.88631	-1065.19421	90.03375	-8.87021	-411.26910	-222.17395	48.67441
69	0.567	953.22272	-75.93693	1421.28735	-169.69771	-70.79630	1290.91162	-967.74731	-86.02398	1259.45227	380.17554	91.25252	-8.11403	99.93018	-165.84888	-14.94362	-1078.64563	89.65968	-9.02880	-397.52545	-225.34590	47.50564
70	0.575	957.97589	-78.53361	1413.63391	-172.72421	-70.86512	1291.28540	-970.09674	-86.13228	1255.10803	366.74927	90.97627	-8.19437	125.12619	-163.08656	-14.40739	-1092.10266	89.27614	-9.16602	-385.79584	-228.70767	45.79691
71	0.583	962.35956	-81.29116	1406.30798	-175.58037	-70.83797	1291.67871	-972.19885	-86.18459	1250.73291	353.26505	90.72307	-8.33430	150.16888	-160.28755	-13.21543	-1105.58105	88.91561	-9.24012	-376.19995	-232.41283	43.54042
72	0.592	966.40948	-84.22051	1399.33484	-178.21686	-70.69253	1292.06567	-974.01245	-86.27100	1246.41455	339.71326	90.45587	-8.49360	175.24707	-157.74484	-11.19893	-1119.09937	88.58710	-9.26273	-368.94385	-236.56952	40.49016
73	0.600	970.14771	-87.32363	1392.73096	-180.59825	-70.42348	1292.42627	-975.49927	-86.49480	1242.22424	326.09369	90.14262	-8.62551	200.30612	-155.61377	-8.27967	-1132.68237	88.30917	-9.28074	-364.27881	-241.24820	36.32278
74	0.608	973.56982	-90.60989	1386.51050	-182.70032	-70.03961	1292.74829	-976.62262	-86.94440	1238.20984	312.42474	89.79031	-8.70196	225.13318	-153.84116	-4.53136	-1146.33667	88.12025	-9.30175	-362.46326	-246.52393	30.83636
75	0.617	976.64923	-94.11106	1380.68884	-184.50742	-69.56000	1293.02173	-977.36584	-87.67400	1234.38818	298.72961	89.44108	-8.74369	249.63417	-152.14594	-0.19295	-1160.01880	88.06803	-9.26286	-363.70258	-252.38168	24.01362
76	0.625	979.34857	-97.86834	1375.28589	-186.01317	-69.01125	1293.22974	-977.74994	-88.69553	1230.74268	285.02557	89.13166	-8.81212	273.95746	-150.16472	4.40163	-1173.68945	88.22855	-9.06095	-368.00348	-258.55762	16.11871
77	0.633	981.62842	-101.90054	1370.33057	-187.21661	-68.42212	1293.34729	-977.83313	-89.97365	1227.24072	271.33475	88.84715	-8.95342	298.30823	-147.71771	9.00029	-1187.38354	88.52363	-8.69807	-374.95575	-264.44888	7.92577
78	0.642	983.45184	-106.19457	1365.86218	-188.11632	-67.81634	1293.35266	-977.70319	-91.44064	1223.86401	257.67960	88.53845	-9.15484	322.79742	-144.84418	13.47638	-1201.14136	88.49908	-8.43813	-383.69751	-269.21048	0.72818
79	0.650	984.79083	-110.72703	1361.92798	-188.71225	-67.20371	1293.23462	-977.46564	-93.02919	1220.63440	244.06543	88.17609	-9.35987	347.46677	-141.62994	17.75240	-1214.92358	87.75623	-8.56623	-393.39374	-272.16898	-4.26014
80	0.658	985.63013	-115.47903	1358.57483	-189.01498	-66.57666	1292.98767	-977.21558	-94.68297	1217.62427	230.47937	87.76300	-9.52433	372.29276	-138.15398	21.82968	-1228.65161	86.53527	-8.99843	-403.91736	-273.39462	-6.74592
81	0.667	985.96741	-120.43095	1355.83716	-189.05087	-65.92701	1292.60083	-977.01068	-96.34305	1214.95020	216.89661	87.31270	-9.64889	397.16663	-134.51189	25.80979	-1242.28076	85.42130	-9.40565	-415.67719	-273.71399	-7.49371
82	0.675	985.81415	-125.55784	1353.72778	-188.86044	-65.25980	1292.05322	-976.86951	-97.93976	1212.75244	203.28058	86.83617	-9.75182	421.92554	-130.77875	29.78237	-1255.81641	84.71642	-9.57414	-428.65295	-273.92358	-7.56388
83	0.683	985.19342	-130.83139	1352.23645	-188.49937	-64.57782	1291.31665	-976.78809	-99.39777	1211.16553	189.60239	86.36256	-9.82425	446.37836	-127.00914	33.74467	-1269.26794	84.34225	-9.44623	-442.21371	-274.24194	-7.59118
84	0.692	984.13422	-136.22037	1351.33997	-188.03094	-63.87172	1290.36768	-976.75421	-100.64478	1210.28748	175.89069	85.92744	-9.85476	470.30057	-123.30356	37.63943	-1282.55713	84.08610	-8.94875	-455.86288	-274.57184	-7.74928
85	0.700	982.66693	-141.67984	1351.00769	-187.50475	-63.13319	1289.20190	-976.75781	-101.60902	1210.15234	162.22498	85.51138	-9.88566	493.44260	-119.83400	41.39057	-1295.48584	83.78127	-7.93407	-469.50729	-274.86563	-8.01371
86	0.708	980.82239	-147.14499	1351.20447	-186.94745	-62.36376	1287.83484	-976.79865	-102.21098	1210.72034	148.64334	85.06840	-9.96773	515.56940	-116.77693	44.86964	-1307.87158	83.34174	-6.26941	-483.14127	-275.16226	-8.30716
87	0.717	978.63330	-152.54495	1351.89673	-186.37469	-61.57661	1286.29712	-976.88275	-102.37800	1211.89648	135.10718	84.59631	-10.08969	536.51257	-114.17817	47.85973	-1319.66870	82.73728	-3.87261	-496.72256	-275.51642	-8.56408
88	0.725	976.13800	-157.81311	1353.05591	-185.80362	-60.79756	1284.62927	-977.01239	-102.08234	1213.56702	121.56927	84.10578	-10.21852	556.18616	-111.87965	50.10899	-1330.89624	82.00569	-0.65848	-510.24350	-275.95746	-8.76912
89	0.733	973.38013	-162.87784	1354.65112	-185.25883	-60.05446	1282.87085	-977.17926	-101.36823	1215.62646	108.02835	83.58243	-10.35243	574.54321	-109.64828	51.46584	-1341.51208	81.30385	3.45815	-523.69757	-276.47922	-8.95165
90	0.742	970.40576	-167.66507	1356.63965	-184.77376	-59.36063	1281.05286	-977.36133	-100.34641	1217.98584	94.50732	83.00372	-10.50103	591.54816	-107.37645	51.93941	-1351.33862	80.76417	8.43216	-537.03625	-277.10251	-9.14459
91	0.750	967.26440	-172.12955	1358.96533	-184.38370	-58.71228	1279.20166	-977.52301	-99.15794	1220.57275	81.00404	82.35030	-10.65862	607.20648	-105.13828	51.63319	-1360.09900	80.22108	13.98214	-550.25037	-277.91486	-9.35233
92	0.758	964.00867	-176.28119	1361.56104	-184.11438	-58.09499	1277.34985	-977.62036	-97.92638	1223.32886	67.48482	81.61757	-10.81142	621.57092	-103.10197	50.67627	-1367.49353	79.30026	19.73852	-563.41193	-278.96164	-9.55573
93	0.767	960.68579	-180.17471	1364.35278	-183.97295	-57.48431	1275.53955	-977.61542	-96.72948	1226.21338	53.92575	80.83088	-10.95406	634.69031	-101.37871	49.16839	-1373.07422	77.71721	25.45149	-576.59009	-280.18503	-9.71677
94	0.775	957.33063	-183.87228	1367.26294	-183.94379	-56.85254	1273.82532	-977.49707	-95.60204	1229.20239	40.34068	80.03464	-11.08900	646.56641	-99.92840	47.11005	-1376.13086	75.32536	30.90869	-589.80750	-281.46829	-9.79979
95	0.783	953.96375	-187.40210	1370.21362	-183.99133	-56.18427	1272.27148	-977.28546	-94.55406	1232.27576	26.75525	79.26854	-11.21106	657.16608	-98.61716	44.40727	-1375.97412	72.00961	35.77573	-603.10406	-282.59985	-9.82133
96	0.792	950.59167	-190.73926	1373.12659	-184.06921	-55.47653	1270.94336	-977.01166	-93.58719	1235.40234	13.17171	78.56447	-11.29926	666.47974	-97.30600	40.99332	-1372.37646	67.55953	39.70508	-616.54077	-283.35861	-9.83487
97	0.800	947.20752	-193.84097	1375.93115	-184.12869	-54.72981	1269.89270	-976.69812	-92.70535	1238.53027	-0.42116	77.93740	-11.34868	674.52557	-95.87309	36.99277	-1365.65759	61.70928	42.61508	-630.12842	-283.76572	-9.88309
98	0.808	943.79956	-196.70605	1378.58411	-184.12549	-53.95120	1269.14453	-976.35406	-91.92124	1241.58838	-14.01971	77.37520	-11.39829	681.25360	-94.25517	32.81042	-1356.39685	54.47520	44.88380	-643.85797	-284.03586	-10.01788
99	0.817	940.36072	-199.38608	1381.07593	-184.02831	-53.16109	1268.69214	-975.97882	-91.25113	1244.49878	-27.60513	76.86667	-11.48273	686.49030	-92.47496	29.00811	-1345.14307	46.34336	47.25804	-657.70117	-284.28241	-10.26638
100	0.825	936.89264	-201.95193	1383.41296	-183.82533	-52.39153	1268.50391	-975.57190	-90.69585	1247.21545	-41.16361	76.41418	-11.58898	689.96198	-90.54991	25.96295	-1332.23877	38.05213	50.39768	-671.51770	-284.48727	-10.53796
101	0.833	933.40668	-204.46722	1385.59595	-183.52155	-51.67844	1268.53943	-975.14850	-90.22471	1249.77051	-54.70337	76.01820	-11.68381	691.29449	-88.42278	23.54320	-1317.69897	30.25810	54.36103	-685.15649	-284.67352	-10.70702
102	0.842	929.93091	-206.98251	1387.61536	-183.12808	-51.05244	1268.75977	-974.73975	-89.78490	1252.25525	-68.25606	75.67026	-11.73805	690.04218	-86.04755	21.05884	-1301.20825	23.31862	58.55207	-698.63367	-284.94089	-10.75728
103	0.850	926.51727	-209.53943	1389.46240	-182.65277	-50.53499	1269.13000	-974.37354	-89.33318	1254.73462	-81.85043	75.33608	-11.73634	685.83484	-83.50591	17.59955	-1282.27490	17.31823	62.22878	-712.08173	-285.35400	-10.75187
104	0.858	923.23456	-212.16440	1391.13135	-182.09563	-50.13985	1269.61865	-974.06360	-88.85329	1257.20386	-95.48688	74.95989	-11.70218	678.61658	-81.03496	12.70278	-1260.44995	12.25139	65.05408	-725.59314	-285.85162	-10.76660
105	0.867	920.15082	-214.85382	1392.60693	-181.44641	-49.87654	1270.20447	-973.80835	-88.34393	1259.62158	-109.15021	74.51527	-11.69041	668.86743	-78.96010	6.95670	-1235.49512	8.08798	67.15767	-739.15582	-286.30988	-10.86324
106	0.875	917.31665	-217.57867	1393.86157	-180.68930	-49.75568	1270.88367	-973.59021	-87.80351	1261.95239	-122.82518	74.03033	-11.74042	657.47150	-77.56654	1.82429	-1207.47192	4.77165	68.86103	-752.71753	-286.67593	-11.03019
107	0.883	914.75977	-220.30627	1394.86353	-179.81641	-49.78888	1271.66858	-973.37860	-87.23380	1264.18591	-136.49040	73.55447	-11.85543	645.13153	-76.97854	-1.48225	-1176.77490	2.19521	70.45292	-766.29083	-287.01111	-11.16989
108	0.892	912.49304	-223.01199	1395.58521	-178.83844	-49.98079	1272.57788	-973.14502	-86.65461	1266.32910	-150.12805	73.12161	-12.01940	632.07544	-77.10632	-2.90146	-1144.06396	0.12618	72.06421	-779.91138	-287.42938	-11.18344
109	0.900	910.53381	-225.67825	1396.01746	-177.78828	-50.32610	1273.62463	-972.87830	-86.10686	1268.38538	-163.73985	72.75450	-12.21485	618.44098	-77.68050	-3.19980	-1110.04565	-1.70778	73.68332	-793.56824	-287.97299	-11.06486
110	0.908	908.92114	-228.29843	1396.18323	-176.72241	-50.81371	1274.81091	-972.58667	-85.63434	1270.33948	-177.31020	72.49906	-12.40924	604.57086	-78.37392	-3.15641	-1075.27014	-3.47663	75.28996	-807.27551	-288.55307	-10.89505
111	0.917	907.70770	-230.87540	1396.12195	-175.71442	-51.42772	1276.12891	-972.29010	-85.25991	1272.16125	-190.71521	72.43373	-12.51570	590.79913	-78.97681	-3.19943	-1040.10608	-5.16310	76.95389	-821.06903	-289.04950	-10.75609
112	0.925	906.93115	-233.40564	1395.85486	-174.83809	-52.14388	1277.56152	-972.01508	-84.98045	1273.81555	-203.66496	72.62368	-12.39882	577.21271	-79.46838	-3.44255	-1004.82214	-6.49245	78.83250	-834.93097	-289.42596	-10.70185
113	0.933	906.59552	-235.87338	1395.37659	-174.15442	-52.92101	1279.07886	-971.79700	-84.77983	1275.26587	-215.73351	73.08200	-11.94222	563.71307	-79.90897	-3.82253	-969.69904	-7.20104	80.99823	-848.79980	-289.70795	-10.75515
114	0.942	906.67273	-238.25732	1394.67261	-173.70979	-53.69217	1280.63696	-971.68353	-84.63956	1276.47083	-226.44008	73.80054	-11.07874	550.19910	-80.34088	-4.21643	-935.10773	-7.44158	83.23898	-862.58435	-289.87399	-10.87872
115	0.950	907.10883	-240.53610	1393.72241	-173.53496	-54.37386	1282.19006	-971.73236	-84.54427	1277.38831	-235.37747	74.81374	-9.68854	536.65210	-80.78593	-4.52365	-901.49060	-7.63829	85.14513	-876.21490	-289.83514	-11.03605
116	0.958	907.83301	-242.69403	1392.49963	-173.64192	-54.89006	1283.69958	-972.00464	-84.48950	1277.98572	-242.38968	76.28369	-7.33692	523.10907	-81.24371	-4.71924	-869.25238	-8.02388	86.38818	-889.71838	-289.61478	-11.24867
117	0.967	908.78198	-244.72723	1390.99951	-174.02821	-55.18504	1285.12903	-972.55560	-84.48340	1278.24243	-247.48637	78.69135	-2.91491	509.59970	-81.69432	-4.85259	-838.58765	-8.50098	86.84315	-903.17853	-289.51443	-11.49935
118	0.975	909.91534	-246.64172	1389.26392	-174.68794	-55.22058	1286.43591	-973.41907	-84.53488	1278.14441	-250.04620	83.00105	5.29503	496.12402	-82.12814	-5.00052	-809.36847	-8.81613	86.50452	-916.66113	-289.82562	-11.72380
119	0.983	911.19952	-248.44104	1387.35461	-175.61786	-54.97832	1287.57654	-974.59827	-84.63756	1277.67932	-248.12033	90.33956	18.39892	482.67899	-82.55274	-5.21680	-781.19476	-8.67444	85.41546	-930.18738	-290.32428	-11.97051
120	0.992	912.58160	-250.10242	1385.30017	-176.81323	-54.47208	1288.51550	-976.07172	-84.76189	1276.83850	-239.54358	101.14325	35.27673	469.26965	-82.98183	-5.50268	-753.56335	-7.71522	83.70976	-943.72754	-290.62640	-12.29724
121	1.000	913.98840	-251.57141	1383.07861	-178.26071	-53.74620	1289.22778	-977.80231	-84.86237	1275.62329	-223.99226	114.53722	52.51503	455.88400	-83.43379	-5.79951	-726.09802	-5.62082	81.60764	-957.18408	-291.01447	-12.51827
122	1.008	915.36719	-252.82291	1380.67188	-179.93938	-52.85550	1289.69556	-979.73938	-84.89795	1274.04968	-203.20120	128.59256	66.14075	442.48688	-83.91982	-6.01611	-698.70850	-2.32686	79.30733	-970.48077	-291.93973	-12.46237
123	1.017	916.72272	-253.91797	1378.12097	-181.82776	-51.84615	1289.90845	-981.81976	-84.84442	1272.14392	-179.35672	141.24226	73.58355	429.05527	-84.42667	-6.10784	-671.55243	2.03627	76.93542	-983.75360	-293.12152	-12.25473
124	1.025	918.09509	-254.95071	1375.49170	-183.90321	-50.73874	1289.86865	-983.97284	-84.68942	1269.93689	-153.87346	151.11877	74.58758	415.59985	-84.92906	-6.13179	-644.91040	7.39418	74.59203	-997.20367	-294.04654	-12.02201
125	1.033	919.51208	-255.95474	1372.80737	-186.13718	-49.52802	1289.59875	-986.13000	-84.42724	1267.46667	-127.33753	157.77022	70.78456	402.14520	-85.42369	-6.18790	-619.10071	13.76142	72.35913	-1010.75677	-294.58630	-11.78259
126	1.042	920.97375	-256.89047	1370.04517	-188.49757	-48.21185	1289.14050	-988.23352	-84.05826	1264.77954	-100.00341	161.42880	64.54836	388.70282	-85.93753	-6.32111	-594.44208	21.05688	70.23073	-1024.16187	-294.82693	-11.64794
127	1.050	922.47205	-257.72467	1367.20410	-190.95659	-46.81319	1288.54053	-990.24084	-83.59133	1261.91907	-72.19719	162.80202	58.06948	375.26529	-86.48820	-6.50975	-571.23871	29.05248	68.06992	-1037.38489	-294.94409	-11.74432
128	1.058	924.01025	-258.49451	1364.35156	-193.49344	-45.37563	1287.83923	-992.13025	-83.04956	1258.91455	-44.42303	162.86613	52.92070	361.81973	-87.04372	-6.71648	-549.74304	37.53842	65.67252	-1050.72412	-295.17059	-12.06724
129	1.067	925.59070	-259.26456	1361.57666	-196.08723	-43.95052	1287.07446	-993.89807	-82.46068	1255.78149	-17.31660	162.47925	49.83714	348.35834	-87.53907	-6.91199	-530.11432	46.39752	62.87426	-1064.37854	-295.66043	-12.45791
130	1.075	927.19159	-260.04620	1358.91455	-198.70642	-42.58112	1286.28516	-995.54272	-81.83617	1252.52661	8.54022	162.02150	48.66817	334.87909	-87.93543	-7.07008	-512.44800	55.52589	59.61259	-1078.05591	-296.41315	-12.66295
131	1.083	928.76306	-260.78845	1356.33289	-201.30464	-41.28918	1285.50415	-997.05255	-81.17211	1249.15247	32.98392	161.31889	48.66126	321.37936	-88.25667	-7.18345	-496.82346	64.89069	55.91116	-1091.39331	-297.31189	-12.57189
132	1.092	930.24548	-261.45428	1353.79663	-203.82526	-40.07359	1284.75049	-998.41351	-80.46877	1245.66125	56.49763	159.85136	48.94337	307.84534	-88.56882	-7.28465	-483.31207	74.58930	51.78190	-1104.54895	-298.18582	-12.38338
133	1.100	931.60742	-262.08755	1351.35059	-206.21147	-38.91548	1284.02563	-999.62518	-79.74631	1242.05798	79.95349	157.13429	48.89151	294.26672	-88.92620	-7.42303	-472.04880	84.60877	47.11453	-1117.94739	-298.84253	-12.39973
134	1.108	932.87390	-262.77563	1349.12488	-208.41661	-37.78387	1283.31799	-1000.69940	-79.04878	1238.35291	104.02411	153.11926	48.31731	280.65918	-89.33143	-7.62142	-463.33670	94.62915	41.66108	-1131.67761	-299.21359	-12.66923
135	1.117	934.09167	-263.54739	1347.25122	-210.40436	-36.64491	1282.60852	-1001.64490	-78.42812	1234.56372	128.81717	148.35730	47.50566	267.04590	-89.74951	-7.85688	-457.58713	104.20007	35.13654	-1145.55933	-299.45483	-12.98079
136	1.125	935.26373	-264.31006	1345.78040	-212.13895	-35.47076	1281.87756	-1002.45978	-77.91339	1230.71436	154.03656	143.70024	46.99036	253.44337	-90.15714	-8.06636	-455.09427	112.96703	27.40076	-1159.50171	-299.74515	-13.17888
137	1.133	936.34155	-264.89569	1344.69995	-213.57751	-34.23824	1281.10791	-1003.13434	-77.48787	1226.83423	179.35141	139.71626	47.09518	239.87920	-90.55233	-8.18196	-455.84766	120.62336	18.71368	-1173.41321	-300.11270	-13.27498
138	1.142	937.26666	-265.18201	1344.01575	-214.67361	-32.92627	1280.28040	-1003.65546	-77.08848	1222.96436	204.58670	136.40013	47.70107	226.38173	-90.92770	-8.18255	-459.51816	126.74566	9.99568	-1187.14929	-300.51324	-13.33562
139	1.150	937.99084	-265.17218	1343.78125	-215.38924	-31.52853	1279.36548	-1004.01331	-76.62502	1219.16870	229.71832	133.44302	48.50411	212.93558	-91.27428	-8.11773	-465.61813	130.86671	2.70700	-1200.75391	-300.94528	-13.40377
140	1.158	938.47290	-264.99475	1344.07617	-215.71107	-30.07056	1278.32642	-1004.20691	-76.00912	1215.54956	254.76608	130.61949	49.34693	199.46075	-91.58398	-8.07868	-473.81909	132.80461	-2.01614	-1214.38354	-301.42502	-13.45545
141	1.167	938.67932	-264.83060	1344.97559	-215.67160	-28.62090	1277.13843	-1004.24341	-75.17947	1212.25415	279.70898	127.86450	50.22901	185.86435	-91.83452	-8.13058	-484.11066	132.93341	-4.21990	-1228.05237	-301.86520	-13.44150
142	1.175	938.58978	-264.80103	1346.51538	-215.35562	-27.28204	1275.81006	-1004.12714	-74.10713	1209.44543	304.50650	125.15450	51.13904	172.13171	-92.02248	-8.25946	-496.36432	132.11546	-4.86665	-1241.70386	-302.12714	-13.37277
143	1.183	938.20111	-264.91486	1348.67395	-214.85486	-26.12369	1274.38110	-1003.83801	-72.78197	1207.23804	329.13980	122.45212	51.97815	158.33679	-92.19196	-8.38197	-509.89899	131.21324	-4.92041	-1255.37573	-302.22632	-13.28489
144	1.192	937.52142	-265.09225	1351.38062	-214.21310	-25.12079	1272.89282	-1003.33331	-71.21561	1205.64917	353.61417	119.77379	52.64072	144.55908	-92.38946	-8.42415	-523.84125	130.61038	-4.91082	-1269.10791	-302.33255	-13.15476
145	1.200	936.55969	-265.21350	1354.54138	-213.43980	-24.19792	1271.36511	-1002.60193	-69.47939	1204.62830	377.95490	117.24901	53.11166	130.82718	-92.62074	-8.40306	-537.68036	130.25650	-5.01707	-1282.68018	-302.60077	-12.87347
146	1.208	935.32336	-265.18649	1358.07593	-212.55173	-23.30574	1269.80176	-1001.70251	-67.71046	1204.13037	402.19879	115.06261	53.43186	117.13782	-92.86224	-8.41023	-551.31714	129.99547	-5.24934	-1295.63147	-303.09451	-12.29447
147	1.217	933.82178	-264.98785	1361.94006	-211.57721	-22.43066	1268.20496	-1000.72107	-66.05450	1204.13464	426.38745	113.39541	53.62246	103.49069	-93.08307	-8.51530	-564.84717	129.74753	-5.56636	-1307.73694	-303.79932	-11.31932
148	1.225	932.06732	-264.62863	1366.10864	-210.54395	-21.57361	1266.57886	-999.71643	-64.62179	1204.61914	450.59625	112.42216	53.69850	89.89917	-93.25520	-8.71389	-578.35089	129.54958	-5.90453	-1319.19214	-304.66589	-9.85061
149	1.233	930.07367	-264.11136	1370.55090	-209.47659	-20.73650	1264.93091	-998.70691	-63.47708	1205.55017	474.95251	112.23355	53.69983	76.38855	-93.37306	-8.95492	-591.79004	129.48932	-6.19055	-1330.11304	-305.60449	-7.74405
150	1.242	927.85162	-263.42972	1375.22778	-208.39490	-19.91512	1263.27515	-997.67731	-62.62475	1206.88477	499.54706	112.73297	53.66931	62.97989	-93.46612	-9.18253	-605.10083	129.56107	-6.40166	-1340.19800	-306.42795	-4.96603
151	1.250	925.40564	-262.57648	1380.09204	-207.30734	-19.10231	1261.63257	-996.59912	-62.00632	1208.57056	524.27081	113.68056	53.64079	49.66150	-93.57188	-9.36305	-618.32996	129.64587	-6.58626	-1348.96216	-306.96695	-1.62658
152	1.258	922.73657	-261.53604	1385.07251	-206.21146	-18.30026	1260.02686	-995.45667	-61.52732	1210.54846	548.74255	114.85110	53.63889	36.38367	-93.70325	-9.49955	-631.59680	129.63918	-6.79741	-1356.10779	-307.28174	2.13766
153	1.267	919.85089	-260.27515	1390.06958	-205.10127	-17.53123	1258.48035	-994.26001	-61.08937	1212.75916	572.37970	116.16107	53.61452	23.08325	-93.85268	-9.61594	-644.96088	129.53812	-7.04201	-1361.78345	-307.61078	6.08929
154	1.275	916.77063	-258.76443	1395.00256	-203.97073	-16.83345	1257.01379	-993.04022	-60.60629	1215.14941	594.50800	117.67970	53.36191	9.72610	-94.01251	-9.73565	-658.38477	129.40207	-7.28055	-1366.32410	-308.06641	9.99074
155	1.283	913.53180	-257.01245	1399.85010	-202.80972	-16.24158	1255.64893	-991.83398	-60.00744	1217.67480	614.49811	119.52937	52.54159	-3.67557	-94.19096	-9.87477	-671.79492	129.24789	-7.45330	-1369.47192	-308.37723	13.94504
156	1.292	910.17224	-255.06088	1404.62097	-201.60516	-15.77405	1254.40808	-990.66968	-59.24603	1220.29993	631.96143	121.77324	50.81321	-17.10809	-94.41576	-10.02366	-685.16333	129.02971	-7.54168	-1370.28003	-307.90097	18.21413
157	1.300	906.72528	-252.95261	1409.30725	-200.35522	-15.42938	1253.31006	-989.56238	-58.30707	1223.00256	646.86749	124.40738	47.96087	-30.58990	-94.70223	-10.14966	-698.53833	128.72639	-7.59727	-1367.93713	-305.93362	22.71120
158	1.308	903.22772	-250.71667	1413.87537	-199.07967	-15.17715	1252.36890	-988.51709	-57.19758	1225.77063	659.44446	127.45323	43.94137	-44.13464	-95.02806	-10.23857	-711.98059	128.36516	-7.68577	-1362.25574	-302.06577	27.02258
159	1.317	899.72711	-248.37625	1418.28015	-197.80667	-14.95985	1251.59729	-987.53168	-55.93316	1228.59204	669.95197	131.04378	38.87705	-57.71887	-95.36976	-10.31565	-725.49902	127.95755	-7.82416	-1353.44165	-296.29498	30.80347
160	1.325	896.27368	-245.94998	1422.47485	-196.54985	-14.70999	1251.00928	-986.59839	-54.53848	1231.44617	678.52563	135.43214	33.00121	-71.31128	-95.73221	-10.41861	-739.07117	127.50414	-7.96692	-1341.75586	-288.89151	33.95834
161	1.333	892.90936	-243.43954	1426.41138	-195.29987	-14.35600	1250.62207	-985.70288	-53.05426	1234.30847	685.16895	140.92773	26.58326	-84.91260	-96.11876	-10.55186	-752.67786	127.03740	-8.03014	-1327.38513	-280.21732	36.56521
162	1.342	889.66815	-240.83368	1430.04211	-194.03043	-13.82770	1250.44910	-984.82513	-51.53979	1237.15991	689.78851	147.78773	19.89930	-98.55176	-96.51762	-10.68109	-766.30457	126.59801	-7.96732	-1310.44958	-270.62598	38.75820
163	1.350	886.58099	-238.13486	1433.32166	-192.70735	-13.07719	1250.48950	-983.94250	-50.06085	1239.99084	692.16034	156.01627	13.26498	-112.25299	-96.92387	-10.77594	-779.94330	126.20114	-7.83294	-1291.04346	-260.44235	40.66657
164	1.358	883.68048	-235.37329	1436.20776	-191.29901	-12.09161	1250.72327	-983.03314	-48.66490	1242.79480	691.87964	165.00575	7.12757	-126.00964	-97.33007	-10.82973	-793.60168	125.83025	-7.72557	-1269.26660	-249.98396	42.40760
165	1.367	881.00928	-232.59479	1438.66736	-189.78510	-10.88774	1251.12183	-982.07794	-47.36982	1245.56738	688.45270	173.30696	2.14962	-139.77936	-97.70499	-10.85378	-807.29156	125.44075	-7.68945	-1245.23743	-239.59520	44.10429
166	1.375	878.62598	-229.84613	1440.68262	-188.15775	-9.49831	1251.65955	-981.06519	-46.17635	1248.30859	681.53766	179.20531	-1.03862	-153.51166	-98.02733	-10.88127	-821.00952	124.98975	-7.70450	-1219.08618	-229.66637	45.89827
167	1.383	876.60541	-227.17114	1442.25085	-186.41721	-7.95470	1252.31677	-979.99103	-45.08087	1251.02124	671.17603	182.01546	-2.45968	-167.18378	-98.33346	-10.95782	-834.76013	124.47298	-7.73177	-1190.91309	-220.58698	47.92444
168	1.392	875.03210	-224.60779	1443.38086	-184.57228	-6.27620	1253.08057	-978.85461	-44.07457	1253.70593	658.06622	182.57468	-2.89324	-180.76599	-98.69141	-11.11897	-848.58142	123.92873	-7.74619	-1160.70630	-212.56679	50.21445
169	1.400	873.98840	-222.18158	1444.08301	-182.64795	-4.46985	1253.94226	-977.65790	-43.14127	1256.35718	643.63770	182.20093	-3.10667	-194.14880	-99.13292	-11.36729	-862.48462	123.42177	-7.73961	-1128.27173	-205.33818	52.54664
170	1.408	873.53833	-219.90433	1444.36133	-180.69348	-2.53624	1254.89941	-976.41302	-42.25832	1258.96375	629.32275	181.63771	-3.35058	-207.15472	-99.64395	-11.65708	-876.39417	122.99132	-7.72414	-1093.35596	-198.03926	54.41547
171	1.417	873.71136	-217.78186	1444.21436	-178.78528	-0.48149	1255.95911	-975.15057	-41.39575	1261.50562	615.66205	181.09201	-3.63964	-219.62909	-100.20258	-11.92537	-890.20593	122.60070	-7.73800	-1056.14624	-189.83047	55.40490
172	1.425	874.49139	-215.82397	1443.64136	-177.02324	1.66562	1257.13672	-973.92163	-40.52454	1263.94727	602.39575	180.62497	-4.02261	-231.49371	-100.77977	-12.17121	-903.88525	122.20232	-7.79653	-1017.73914	-180.95248	55.73020
173	1.433	875.81982	-214.04645	1442.65381	-175.51703	3.82909	1258.44800	-972.79700	-39.63510	1266.23438	589.14124	180.27542	-4.49564	-242.70306	-101.30331	-12.50958	-917.48401	121.82639	-7.85442	-979.68982	-172.66653	56.10759
174	1.442	877.61334	-212.46521	1441.28064	-174.36060	5.87318	1259.90027	-971.85828	-38.74071	1268.30237	575.74213	180.05023	-4.94107	-253.20459	-101.67491	-13.13713	-931.07306	121.51686	-7.86963	-942.76721	-165.70514	57.01717
175	1.450	879.78650	-211.09607	1439.56409	-173.61069	7.65665	1261.48914	-971.17944	-37.86434	1270.08716	562.23041	179.90184	-5.25105	-263.04407	-101.92003	-14.20084	-944.68011	121.23614	-7.85468	-906.30615	-159.23764	58.39249
176	1.458	882.26508	-209.95648	1437.54956	-173.28607	9.11653	1263.18469	-970.81702	-37.03479	1271.52930	548.69635	179.74858	-5.42997	-272.49487	-102.41280	-15.51886	-958.28650	120.93268	-7.83242	-869.16315	-151.90277	59.95649
177	1.467	884.98871	-209.05051	1435.26514	-173.38129	10.27141	1264.91309	-970.81268	-36.28693	1272.57910	535.20203	179.55348	-5.55728	-281.78821	-103.92397	-16.16129	-971.84741	120.62479	-7.79482	-831.46252	-143.77258	61.60608
178	1.475	887.91095	-208.33835	1432.69580	-173.88141	11.16982	1266.58545	-971.19427	-35.64844	1273.20007	521.76556	179.35867	-5.70612	-290.27454	-107.24178	-14.32375	-985.31622	120.37353	-7.71014	-794.87866	-136.53926	63.32550
179	1.483	890.99500	-207.73920	1429.79578	-174.77094	11.86400	1268.16138	-971.97125	-35.12179	1273.36829	508.39063	179.21686	-5.90379	-295.82336	-112.46085	-8.24235	-998.67944	120.22909	-7.56890	-760.85687	-131.28192	64.76602
180	1.492	894.20758	-207.18762	1426.54492	-176.03085	12.39331	1269.65869	-973.12817	-34.68127	1273.07605	495.07776	179.12158	-6.13094	-295.60382	-118.46697	2.02574	-1011.96826	120.15253	-7.45409	-729.28979	-127.17499	65.32858
181	1.500	897.51672	-206.67953	1422.98242	-177.62222	12.77478	1271.10046	-974.61951	-34.28720	1272.32849	481.81244	179.02606	-6.34486	-287.81732	-123.29219	13.83148	-1025.25134	119.99534	-7.50264	-699.20300	-123.06329	64.73881
182	1.508	900.89001	-206.25565	1419.18262	-179.47736	13.01984	1272.48755	-976.37225	-33.90179	1271.13538	468.57343	178.89676	-6.50756	-272.59222	-125.36467	23.52422	-1038.59973	119.65065	-7.73336	-669.78894	-118.86615	63.19857
183	1.517	904.29132	-205.96030	1415.21570	-181.51355	13.14743	1273.81360	-978.29633	-33.49380	1269.51282	455.34418	178.73027	-6.60419	-251.37970	-124.53107	28.87811	-1052.01978	119.18839	-7.98062	-640.61194	-115.05977	61.09998
184	1.525	907.67877	-205.82880	1411.13269	-183.65082	13.17816	1275.08057	-980.30127	-33.03414	1267.49243	442.10718	178.52557	-6.66208	-225.90070	-121.82693	29.96234	-1065.44470	118.74753	-8.07079	-611.59644	-112.02945	58.84887
185	1.533	911.00793	-205.89206	1406.96973	-185.82214	13.12901	1276.29663	-982.31586	-32.49932	1265.12231	428.84454	178.27151	-6.73915	-197.57813	-118.43543	28.23946	-1078.82349	118.36887	-8.02677	-582.97070	-110.06194	56.78957
186	1.542	914.23889	-206.17065	1402.76221	-187.98285	13.01877	1277.47095	-984.29816	-31.89119	1262.45435	415.54474	177.98355	-6.86464	-167.45099	-114.96976	25.28602	-1092.20044	118.05120	-8.00455	-555.05981	-109.30652	55.10975
187	1.550	917.34021	-206.66080	1398.55139	-190.11487	12.87616	1278.61121	-986.22760	-31.24397	1259.52966	402.20123	177.70634	-7.01349	-136.31445	-111.49934	22.12412	-1105.65283	117.81940	-8.07263	-528.25116	-109.64233	53.78658
188	1.558	920.28107	-207.32553	1394.36401	-192.21658	12.73575	1279.71973	-988.08722	-30.60053	1256.37720	388.81165	177.46533	-7.14561	-104.87909	-107.90052	19.20278	-1119.14294	117.61185	-8.19727	-503.04950	-110.73637	52.58063
189	1.567	923.03052	-208.12857	1390.21802	-194.28467	12.62572	1280.78967	-989.84772	-29.99134	1253.02649	375.39124	177.24261	-7.24542	-73.74860	-104.07043	16.63379	-1132.55200	117.29494	-8.35373	-479.92325	-112.22681	51.11588
190	1.575	925.57532	-209.09528	1386.18347	-196.30191	12.57326	1281.81091	-991.46277	-29.43311	1249.52100	361.97565	176.98947	-7.33084	-43.23590	-99.99850	14.43958	-1145.86670	116.83730	-8.49937	-459.11087	-113.89667	49.08258
191	1.583	927.92334	-210.29980	1382.38892	-198.23810	12.62227	1282.77539	-992.87854	-28.92943	1245.92053	348.58453	176.67218	-7.43311	-13.28790	-95.75629	12.69645	-1159.19849	116.32254	-8.57886	-440.64447	-115.71024	46.39780
192	1.592	930.08087	-211.78793	1378.94421	-200.05847	12.81834	1283.67578	-994.05176	-28.47695	1242.28638	335.18787	176.32094	-7.56006	16.33377	-91.37189	11.45683	-1172.61768	115.84248	-8.63867	-424.51468	-117.62025	43.16146
193	1.600	932.03131	-213.53082	1375.88794	-201.72711	13.16998	1284.50146	-994.96179	-28.08131	1238.66833	321.73483	176.00467	-7.68460	45.79095	-86.79318	10.63500	-1186.09253	115.47340	-8.76737	-410.74231	-119.43903	39.52799
194	1.608	933.73431	-215.42831	1373.20642	-203.20224	13.64423	1285.23743	-995.61292	-27.76371	1235.09961	308.21512	175.75328	-7.78231	75.09314	-82.04284	10.08340	-1199.60461	115.26736	-8.94054	-399.29944	-121.02943	35.65211
195	1.617	935.14496	-217.34863	1370.88770	-204.43802	14.20009	1285.86658	-996.02930	-27.55418	1231.59229	294.66217	175.52708	-7.87621	104.21036	-77.31243	9.74431	-1213.18970	115.17076	-9.06831	-390.11346	-122.46706	31.61498
196	1.625	936.23230	-219.17438	1368.95654	-205.39862	14.80902	1286.37146	-996.24817	-27.47983	1228.13782	281.09851	175.26427	-8.01447	133.16870	-72.86658	9.70807	-1226.82690	115.02356	-9.11817	-383.27222	-123.87741	27.26756
197	1.633	936.98773	-220.84467	1367.47571	-206.06851	15.44347	1286.73816	-996.31207	-27.55020	1224.71765	267.51379	174.95818	-8.19933	162.03244	-68.89034	10.12484	-1240.41711	114.71615	-9.11330	-379.11029	-125.25964	22.22825
198	1.642	937.42938	-222.40179	1366.54395	-206.45226	16.05827	1286.95605	-996.25806	-27.74697	1221.32007	253.89752	174.67323	-8.37983	190.84076	-65.40755	11.03507	-1253.92236	114.28872	-9.07777	-377.97681	-126.55151	16.21670
199	1.650	937.59119	-223.96356	1366.26672	-206.57399	16.58871	1287.02051	-996.10864	-28.03054	1217.95325	240.27301	174.45836	-8.52512	219.58673	-62.32142	12.32482	-1267.42993	113.85907	-9.02013	-379.98077	-127.69063	9.49016
200	1.658	937.49768	-225.62576	1366.70435	-206.47031	16.97354	1286.93298	-995.86871	-28.35740	1214.65173	226.69611	174.27591	-8.66569	248.25331	-59.53117	13.85182	-1281.03223	113.53705	-8.93695	-384.88043	-128.49936	2.95506
201	1.667	937.15155	-227.41599	1367.85693	-206.17252	17.18147	1286.69116	-995.52814	-28.68273	1211.47559	213.20105	174.04482	-8.84319	276.85641	-56.99116	15.52695	-1294.68286	113.40502	-8.80143	-392.17493	-128.71098	-2.23067
202	1.675	936.53973	-229.30838	1369.68652	-205.70256	17.20451	1286.27979	-995.06946	-28.95044	1208.50854	199.74857	173.72029	-9.04681	305.46960	-54.67852	17.28298	-1308.17151	113.50218	-8.55534	-401.52332	-128.33575	-5.34368
203	1.683	935.64886	-231.24677	1372.14221	-205.08751	17.03703	1285.68066	-994.48267	-29.10194	1205.84949	186.27820	173.31514	-9.22869	334.22198	-52.55214	19.07401	-1321.25854	113.78085	-8.12023	-412.86273	-127.84930	-6.57891
204	1.692	934.47766	-233.16479	1375.17517	-204.36513	16.67734	1284.88623	-993.77954	-29.09908	1203.59302	172.78699	172.86403	-9.35529	363.21973	-50.55888	20.91953	-1333.85376	114.14522	-7.37518	-425.80975	-127.74860	-6.82474
205	1.700	933.03821	-235.00287	1378.74109	-203.56783	16.14223	1283.90552	-992.99438	-28.92560	1201.81702	159.28665	172.40089	-9.41388	392.40152	-48.68977	22.91619	-1346.01978	114.59988	-6.11739	-439.47171	-128.06479	-6.89596
206	1.708	931.34595	-236.71619	1382.79810	-202.70018	15.48453	1282.75134	-992.17120	-28.57226	1200.57861	145.76215	171.95335	-9.41644	421.42963	-47.03169	25.20215	-1357.81189	115.06013	-4.20159	-453.11749	-128.51988	-7.11213
207	1.717	929.41205	-238.27353	1387.30713	-201.74054	14.79344	1281.42603	-991.35315	-28.04094	1199.90527	132.23358	171.52034	-9.41678	449.65903	-45.75188	27.83411	-1369.18262	115.04967	-1.74216	-466.55463	-128.94312	-7.47217
208	1.725	927.24377	-239.66049	1392.23279	-200.68037	14.14316	1279.93030	-990.57971	-27.36617	1199.78430	118.76566	171.09447	-9.47060	476.19760	-45.04307	30.62633	-1380.02612	114.25403	1.07870	-479.85626	-129.34642	-7.89004
209	1.733	924.85181	-240.88431	1397.53809	-199.55704	13.53760	1278.28711	-989.87927	-26.61709	1200.16943	105.39197	170.69965	-9.57903	500.12775	-45.07871	33.14198	-1390.23877	113.18062	4.35776	-493.08029	-129.74541	-8.27989
210	1.742	922.25854	-241.96667	1403.17773	-198.43843	12.92722	1276.54443	-989.25488	-25.87168	1201.00806	92.09790	170.34796	-9.70484	520.87762	-45.92926	34.87669	-1399.63770	112.66849	8.35063	-506.21875	-130.10461	-8.58919
211	1.750	919.49487	-242.92575	1409.08899	-197.38689	12.26297	1274.75757	-988.67859	-25.19517	1202.25903	78.87125	169.99661	-9.82250	538.51215	-47.47430	35.49702	-1407.86401	113.13332	13.14415	-519.26208	-130.45677	-8.81843
212	1.758	916.57440	-243.75711	1415.17627	-196.44016	11.51958	1272.97925	-988.10052	-24.63270	1203.89221	65.71506	169.58748	-9.93158	553.64264	-49.48878	35.00845	-1414.44141	114.44609	18.54759	-532.25739	-130.93268	-9.02952
213	1.767	913.47925	-244.43854	1421.31348	-195.61290	10.69398	1271.25879	-987.46948	-24.20137	1205.87305	52.62079	169.09015	-10.04412	566.98859	-51.83681	33.71537	-1418.84302	116.05434	24.07458	-545.27484	-131.62183	-9.28856
214	1.775	910.19659	-244.96750	1427.39636	-194.90567	9.80348	1269.64197	-986.75201	-23.87867	1208.14941	39.56360	168.50311	-10.16674	579.01233	-54.52440	31.94864	-1420.46924	117.27927	29.07816	-558.33020	-132.45164	-9.58007
215	1.783	906.75098	-245.36795	1433.36987	-194.30917	8.88075	1268.16858	-985.93787	-23.59943	1210.65649	26.51372	167.85231	-10.28519	589.87305	-57.61221	29.80809	-1418.71680	117.77929	33.16965	-571.39624	-133.24542	-9.83010
216	1.792	903.18408	-245.64941	1439.18347	-193.80370	7.96552	1266.86975	-985.03522	-23.27914	1213.33191	13.44342	167.17957	-10.38277	599.57422	-61.10516	27.16150	-1413.21692	117.75452	36.54685	-584.48596	-133.90352	-9.99901
217	1.800	899.53766	-245.79822	1444.77515	-193.36180	7.09651	1265.76782	-984.06659	-22.85987	1216.12463	0.33614	166.51823	-10.47098	608.15558	-64.87894	23.86064	-1404.08081	117.71844	39.76706	-597.64709	-134.46892	-10.09678
218	1.808	895.86188	-245.80872	1450.10754	-192.95279	6.29755	1264.88098	-983.06482	-22.34303	1218.99768	-12.80899	165.88826	-10.57181	615.80737	-68.72084	19.96660	-1391.84790	117.99881	43.15063	-610.88696	-135.00230	-10.14757
219	1.817	892.21320	-245.69379	1455.16113	-192.54553	5.56729	1264.22559	-982.07153	-21.78538	1221.92798	-25.99171	165.31490	-10.67563	622.76917	-72.47114	15.82441	-1377.09790	118.33318	46.46890	-624.15723	-135.47794	-10.19237
220	1.825	888.64612	-245.47339	1459.90222	-192.10909	4.88257	1263.81421	-981.13910	-21.26698	1224.90210	-39.22592	164.84245	-10.74933	629.07941	-76.13115	11.93559	-1360.19019	118.10015	49.22023	-637.42297	-135.83548	-10.27292
221	1.833	885.21216	-245.17184	1464.28137	-191.61053	4.20198	1263.65271	-980.32495	-20.84775	1227.91101	-52.52808	164.49861	-10.79183	634.43127	-79.82452	8.68068	-1341.30249	117.15517	51.14058	-650.73035	-136.09816	-10.37904
222	1.842	881.96033	-244.81949	1468.24597	-191.01591	3.47205	1263.73901	-979.67029	-20.53172	1230.94519	-65.90193	164.23654	-10.84119	638.19495	-83.62186	6.07283	-1320.41980	116.07411	52.33455	-664.14172	-136.36487	-10.47094
223	1.850	878.94110	-244.44485	1471.74890	-190.30310	2.65477	1264.06140	-979.18103	-20.26480	1233.98523	-79.33896	163.95074	-10.91435	639.46564	-87.35915	3.75818	-1297.29126	115.40326	53.04135	-677.61511	-136.67531	-10.54851
224	1.858	876.21051	-244.06406	1474.75720	-189.47260	1.75542	1264.59814	-978.82361	-19.96937	1236.99988	-92.82045	163.56613	-10.98257	637.22791	-90.59685	1.40882	-1271.63037	115.15915	53.52105	-691.05530	-137.02444	-10.63461
225	1.867	873.83270	-243.68307	1477.25183	-188.53722	0.80998	1265.32471	-978.53229	-19.58589	1239.94995	-106.32124	163.08847	-11.02032	630.83136	-92.85853	-0.78330	-1243.42285	115.07362	54.10147	-704.46045	-137.46021	-10.71558
226	1.875	871.87897	-243.31247	1479.21936	-187.50177	-0.15071	1266.22876	-978.22296	-19.08940	1242.80237	-119.82513	162.57048	-11.05628	620.54272	-94.06516	-2.29218	-1213.00342	114.93548	55.14952	-717.90283	-137.99782	-10.75685
227	1.883	870.42053	-242.97726	1480.64478	-186.35950	-1.11696	1267.31299	-977.81592	-18.47758	1245.56079	-133.34384	162.05823	-11.15095	607.60040	-94.63686	-2.96229	-1180.89282	114.64230	56.91706	-731.39929	-138.55586	-10.75335
228	1.892	869.51569	-242.71036	1481.51135	-185.10390	-2.09966	1268.58130	-977.26923	-17.75490	1248.29688	-146.89905	161.57956	-11.31038	593.54980	-95.06746	-3.13038	-1147.60669	114.10293	59.42863	-744.92615	-139.07800	-10.72406
229	1.900	869.19897	-242.53882	1481.80273	-183.73834	-3.13647	1270.02454	-976.59637	-16.93363	1251.11255	-160.44826	161.17049	-11.44309	579.43427	-95.57896	-3.18347	-1113.53711	113.21628	62.53005	-758.51855	-139.61299	-10.66872
230	1.908	869.47852	-242.47687	1481.50854	-182.28229	-4.28778	1271.62195	-975.84802	-16.05061	1254.05164	-173.82211	160.88986	-11.40751	565.57819	-96.18777	-3.32825	-1078.96313	111.90293	66.01528	-772.22668	-140.21239	-10.56773
231	1.917	870.33673	-242.52478	1480.63501	-180.78137	-5.59888	1273.35083	-975.08252	-15.17764	1257.06970	-186.72585	160.78291	-11.06868	551.91022	-96.85396	-3.62564	-1044.16858	110.16079	69.74469	-786.02100	-140.82016	-10.43446
232	1.925	871.73187	-242.67328	1479.20679	-179.30615	-7.05920	1275.19604	-974.34937	-14.40153	1260.07361	-198.77507	160.83864	-10.31213	538.30579	-97.52435	-4.03922	-1009.53497	108.08696	73.64346	-799.81549	-141.35585	-10.32457
233	1.933	873.60095	-242.91412	1477.25952	-177.93027	-8.60229	1277.14783	-973.68567	-13.78297	1262.96277	-209.53543	161.01201	-9.03181	524.71747	-98.15407	-4.47036	-975.52075	105.75020	77.54929	-813.53491	-141.83771	-10.27512
234	1.942	875.87024	-243.24878	1474.83301	-176.70789	-10.13834	1279.19702	-973.11932	-13.33091	1265.65076	-218.57776	161.25928	-7.08556	511.15747	-98.72957	-4.81952	-942.50861	103.14155	81.16684	-827.15735	-142.33336	-10.27033
235	1.950	878.46906	-243.67929	1471.95862	-175.66869	-11.58705	1281.33081	-972.67365	-13.00585	1268.07544	-225.57819	161.56134	-4.19001	497.64673	-99.26346	-5.04820	-910.63770	100.29903	84.22228	-840.73602	-142.86717	-10.26095
236	1.958	881.33673	-244.18585	1468.63391	-174.82629	-12.89690	1283.52625	-972.36993	-12.73983	1270.19604	-230.34122	162.00887	0.26824	484.18686	-99.77275	-5.18963	-879.78687	97.34305	86.57277	-854.33142	-143.43375	-10.17596
237	1.967	884.42480	-244.72006	1464.82605	-174.18768	-14.05228	1285.74646	-972.23059	-12.46061	1271.98169	-232.41666	162.94011	7.34394	470.76105	-100.27529	-5.31197	-849.69189	94.43892	88.19514	-867.89740	-143.99655	-9.97725
238	1.975	887.69672	-245.22861	1460.51721	-173.76129	-15.06590	1287.94238	-972.27985	-12.10890	1273.40479	-230.51315	164.97163	18.01625	457.34857	-100.79489	-5.47370	-820.08093	91.80809	89.15613	-881.31348	-144.43932	-9.76716
239	1.983	891.12274	-245.67899	1455.72766	-173.56857	-15.95073	1290.05469	-972.54260	-11.64935	1274.44043	-222.82736	168.65105	31.97847	443.93887	-101.33723	-5.69993	-790.76941	89.70134	89.57499	-894.54639	-144.62880	-9.76237
240	1.992	894.67944	-246.06039	1450.49817	-173.64838	-16.69499	1292.01831	-973.04053	-11.07722	1275.06689	-208.52184	173.89827	47.01281	430.54199	-101.87753	-5.97141	-761.68121	88.29465	89.56500	-907.73608	-144.58589	-10.08811
241	2.000	898.35217	-246.37183	1444.87402	-174.03961	-17.27528	1293.77417	-973.78650	-10.41241	1275.27100	-188.60555	179.86601	59.93480	417.17935	-102.39065	-6.22653	-732.80206	87.63087	89.20198	-921.09210	-144.60359	-10.58118
242	2.008	902.12634	-246.61932	1438.90649	-174.75705	-17.68806	1295.28003	-974.78003	-9.68645	1275.05164	-165.07385	185.33542	68.24318	403.85886	-102.87289	-6.40595	-704.17188	87.70120	88.55396	-934.65137	-145.04596	-10.87978
243	2.017	905.96881	-246.82593	1432.66150	-175.78778	-17.95642	1296.51355	-976.00311	-8.93597	1274.41907	-139.52843	189.21306	71.11914	390.55600	-103.33698	-6.50647	-675.93298	88.53159	87.69212	-948.20215	-145.92491	-10.82417
244	2.025	909.82098	-247.03693	1426.22620	-177.10373	-18.11919	1297.47827	-977.41809	-8.19741	1273.39124	-112.71280	190.81931	69.36363	377.22858	-103.78638	-6.58162	-648.31433	90.11934	86.62993	-961.55011	-146.89435	-10.62230
245	2.033	913.60852	-247.30475	1419.70386	-178.67003	-18.22227	1298.20483	-978.97333	-7.49728	1271.99109	-84.86692	189.95097	64.65752	363.86261	-104.20167	-6.69773	-621.59064	92.31677	85.28184	-974.75421	-147.64320	-10.52661
246	2.042	917.25574	-247.66742	1413.19373	-180.44392	-18.30785	1298.73877	-980.61029	-6.84830	1270.24841	-56.19260	186.84119	58.79781	350.48889	-104.56959	-6.88190	-596.06689	94.85358	83.51123	-988.01556	-148.12288	-10.56717
247	2.050	920.69446	-248.13962	1406.77222	-182.37407	-18.40613	1299.12659	-982.27191	-6.25764	1268.20349	-27.12263	182.07123	53.27351	337.14566	-104.90523	-7.10257	-571.98920	97.47198	81.22967	-1001.40155	-148.48035	-10.65021
248	2.058	923.86438	-248.70938	1400.49084	-184.40492	-18.53751	1299.41003	-983.91125	-5.73409	1265.90369	1.65750	176.41440	49.08441	323.83032	-105.23602	-7.30794	-549.44617	100.03275	78.45226	-1014.75946	-148.80084	-10.72460
249	2.067	926.71588	-249.34256	1394.39294	-186.47769	-18.71025	1299.62256	-985.48596	-5.27882	1263.39783	29.43549	170.58493	46.63835	310.50122	-105.57202	-7.47119	-528.40582	102.58603	75.26685	-1027.94568	-149.01735	-10.81414
250	2.075	929.22577	-250.00241	1388.54541	-188.52664	-18.91081	1299.78015	-986.94977	-4.87115	1260.73425	55.80620	164.91202	45.74575	297.13739	-105.90515	-7.59420	-508.84106	105.32964	71.79166	-1041.03711	-149.12241	-10.95624
251	2.083	931.41211	-250.66809	1383.06055	-190.48323	-19.10567	1299.87500	-988.25891	-4.47572	1257.95691	80.89165	159.18602	45.80046	283.76123	-106.24196	-7.69604	-490.82965	108.36720	68.11426	-1054.24890	-149.25417	-11.11489
252	2.092	933.31720	-251.33536	1378.07825	-192.28806	-19.25177	1299.88037	-989.38391	-4.06655	1255.09937	105.29041	152.87407	46.10231	270.39648	-106.59691	-7.81183	-474.57123	111.56281	64.18842	-1067.74146	-149.57349	-11.20159
253	2.100	934.96649	-252.00848	1373.72363	-193.90186	-19.30791	1299.76929	-990.31274	-3.63273	1252.18396	129.75317	145.52002	46.13827	257.04953	-106.94710	-7.98035	-460.29285	114.74767	59.83968	-1081.48389	-150.12888	-11.20582
254	2.108	936.34998	-252.70172	1370.08704	-195.31628	-19.26004	1299.53809	-991.04974	-3.16483	1249.22351	154.77307	137.07127	45.73058	243.72133	-107.25546	-8.20616	-448.13400	117.92215	54.88240	-1095.25732	-150.78972	-11.20803
255	2.117	937.43463	-253.44482	1367.23267	-196.54927	-19.15065	1299.21338	-991.61304	-2.65478	1246.22217	180.39117	127.97148	45.07483	230.38522	-107.54140	-8.43544	-438.16205	121.14885	49.19337	-1108.88940	-151.37018	-11.25002
256	2.125	938.18341	-254.27124	1365.20337	-197.60640	-19.06377	1298.81934	-992.02753	-2.10809	1243.17493	206.35089	118.92583	44.60226	216.98303	-107.86097	-8.59666	-430.46527	124.43929	42.74964	-1122.42529	-151.79976	-11.30944
257	2.133	938.56744	-255.18814	1364.01208	-198.45627	-19.06595	1298.34045	-992.31720	-1.54774	1240.07141	232.36343	110.49098	44.63689	203.48962	-108.22076	-8.67580	-425.19623	127.79984	35.62615	-1135.97888	-152.08176	-11.40860
258	2.142	938.57086	-256.15222	1363.63501	-199.06488	-19.17001	1297.73694	-992.50116	-1.00838	1236.90076	258.24084	102.84026	45.14094	189.94427	-108.57549	-8.71765	-422.55234	131.21808	27.93042	-1149.56592	-152.21280	-11.60206
259	2.150	938.19128	-257.10709	1364.02490	-199.43184	-19.34621	1296.97607	-992.59003	-0.52415	1233.66101	283.94177	95.85898	45.82809	176.40457	-108.89756	-8.75215	-422.70447	134.57968	19.85520	-1163.14941	-152.29471	-11.83120
260	2.158	937.43762	-258.04926	1365.12732	-199.57840	-19.54779	1296.04517	-992.58636	-0.11184	1230.36365	309.56082	89.37256	46.45227	162.89703	-109.21288	-8.76613	-425.67847	137.61992	11.89117	-1176.70496	-152.56906	-11.94230
261	2.167	936.32404	-259.00076	1366.87000	-199.52336	-19.73074	1294.95117	-992.48889	0.24266	1227.04077	335.21243	83.30779	46.93626	149.39603	-109.58551	-8.74195	-431.21918	139.91339	4.86484	-1190.22168	-153.13438	-11.88444
262	2.175	934.87238	-259.94247	1369.16992	-199.27881	-19.86391	1293.71179	-992.29468	0.58661	1223.76050	360.92090	77.74895	47.30788	135.84753	-110.04347	-8.69761	-438.85660	141.04742	-0.40775	-1203.71741	-153.78247	-11.76001
263	2.183	933.11707	-260.83456	1371.97327	-198.85921	-19.93025	1292.33740	-992.00134	0.98533	1220.64172	386.65082	72.88087	47.60420	122.22418	-110.51582	-8.69667	-448.29694	140.98784	-3.59592	-1217.22107	-154.29915	-11.67664
264	2.192	931.09259	-261.65866	1375.25781	-198.29257	-19.92143	1290.82324	-991.61621	1.48691	1217.85242	412.40564	68.86722	47.82875	108.55115	-110.89903	-8.80374	-459.52087	140.20586	-5.05173	-1230.66321	-154.72020	-11.63033
265	2.200	928.82013	-262.41827	1379.01318	-197.62674	-19.83311	1289.16077	-991.17139	2.07637	1215.57251	438.22534	65.77028	47.95728	94.89224	-111.16465	-9.02282	-472.28333	139.31378	-5.53561	-1243.81006	-155.13715	-11.49755
266	2.208	926.31085	-263.14368	1383.23938	-196.92313	-19.66934	1287.35706	-990.72070	2.65807	1213.91797	464.09070	63.57602	47.98861	81.30740	-111.37347	-9.29813	-485.91370	138.62534	-5.70729	-1256.48083	-155.50020	-11.15586
267	2.217	923.56860	-263.89069	1387.93823	-196.23396	-19.44347	1285.43701	-990.29980	3.10604	1212.88354	489.89978	62.26659	47.99174	67.80432	-111.60777	-9.56029	-499.74268	138.12802	-5.87145	-1268.86987	-155.78465	-10.59081
268	2.225	920.58582	-264.70407	1393.08533	-195.58015	-19.16542	1283.42993	-989.89709	3.34762	1212.37646	515.50421	61.83281	48.07984	54.35321	-111.89725	-9.76782	-513.41302	137.71968	-6.09177	-1281.32373	-156.14545	-9.75708
269	2.233	917.34833	-265.58215	1398.61475	-194.95041	-18.82678	1281.36206	-989.47864	3.39502	1212.30737	540.65326	62.22822	48.31429	40.94299	-112.22041	-9.91810	-526.85345	137.33612	-6.36127	-1293.71997	-156.73848	-8.43534
270	2.242	913.84692	-266.47189	1404.42395	-194.31738	-18.39461	1279.26270	-989.02051	3.30880	1212.62549	564.91956	63.34176	48.60616	27.58151	-112.54871	-10.02586	-540.15747	136.95171	-6.64963	-1305.46228	-157.52084	-6.39080
271	2.250	910.08569	-267.29279	1410.38879	-193.65616	-17.82487	1277.16980	-988.51056	3.14824	1213.30200	587.73083	65.02760	48.70416	14.25833	-112.85707	-10.11803	-553.44208	136.58243	-6.90866	-1316.16125	-158.27562	-3.69862
272	2.258	906.08759	-267.97623	1416.38574	-192.95775	-17.09058	1275.13049	-987.94171	2.94376	1214.31787	608.46570	67.17852	48.27468	0.94696	-113.13361	-10.23648	-566.75159	136.28087	-7.10880	-1325.91541	-158.74760	-0.84463
273	2.267	901.89258	-268.49384	1422.31665	-192.23280	-16.19948	1273.19397	-987.31140	2.69575	1215.65833	626.59894	69.76434	46.99498	-12.35513	-113.39035	-10.40369	-580.05981	136.07947	-7.26672	-1334.69751	-158.84447	1.73618
274	2.275	897.54700	-268.85452	1428.11365	-191.50687	-15.19029	1271.40515	-986.62061	2.39807	1217.30725	641.86969	72.77593	44.62885	-25.61899	-113.63784	-10.59730	-593.31970	135.95285	-7.41611	-1341.79456	-158.71698	4.19296
275	2.283	893.09766	-269.07800	1433.72913	-190.80890	-14.11244	1269.79871	-985.87836	2.06355	1219.24158	654.34589	76.17308	41.09227	-38.82861	-113.86906	-10.77320	-606.49475	135.84142	-7.57762	-1346.13867	-158.54510	7.06249
276	2.292	888.59595	-269.16891	1439.12024	-190.15509	-13.00883	1268.39331	-985.10791	1.72188	1221.42944	664.34204	79.91994	36.47481	-52.01099	-114.07574	-10.89815	-619.57837	135.70009	-7.76772	-1346.96619	-158.33911	10.69733
277	2.300	884.10498	-269.11581	1444.24084	-189.54031	-11.92145	1267.19336	-984.34302	1.40406	1223.83545	672.26855	84.01727	30.99137	-65.20850	-114.26326	-10.96914	-632.61615	135.53094	-7.99000	-1344.02539	-157.98744	15.07669
278	2.308	879.69928	-268.90790	1449.04382	-188.94385	-10.90158	1266.19177	-983.61621	1.13729	1226.42834	678.45148	88.51050	24.92994	-78.44489	-114.44592	-11.01832	-645.69647	135.34244	-8.20997	-1337.38806	-157.37280	19.96258
279	2.317	875.45618	-268.54218	1453.48608	-188.33936	-9.99904	1265.37354	-982.95490	0.94584	1229.18201	682.95258	93.52338	18.64253	-91.72186	-114.63238	-11.08125	-658.89960	135.10815	-8.36552	-1327.22339	-156.41469	25.06746
280	2.325	871.44476	-268.02448	1457.52722	-187.69966	-9.23848	1264.72278	-982.37787	0.84985	1232.07202	685.46716	99.18225	12.51390	-105.02966	-114.82828	-11.15715	-672.23785	134.79913	-8.40942	-1313.68518	-155.05931	30.12656
281	2.333	867.71808	-267.37372	1461.12756	-186.99438	-8.60243	1264.22949	-981.88721	0.85634	1235.07336	685.36035	105.32458	6.90809	-118.36688	-115.04528	-11.22612	-685.63373	134.38190	-8.37356	-1296.88916	-153.25253	34.89935
282	2.342	864.31073	-266.62238	1464.24829	-186.18703	-8.03618	1263.88965	-981.46619	0.94828	1238.16064	681.92499	111.19807	2.19432	-131.74963	-115.28956	-11.29036	-698.99170	133.83321	-8.37275	-1276.92090	-150.90967	39.13962
283	2.350	861.24463	-265.81152	1466.85706	-185.24124	-7.46968	1263.70605	-981.08545	1.09109	1241.31396	674.87451	115.58470	-1.19154	-145.18304	-115.56130	-11.36850	-712.31061	133.26131	-8.45769	-1253.84473	-147.89842	42.56387
284	2.358	858.54150	-264.98193	1468.93494	-184.13506	-6.83356	1263.69373	-980.70758	1.24866	1244.52954	664.62189	117.62508	-2.91988	-158.62976	-115.88673	-11.47431	-725.67889	132.86533	-8.53075	-1227.71484	-144.07933	44.85501
285	2.367	856.23853	-264.16544	1470.47937	-182.87079	-6.06378	1263.87634	-980.28729	1.39051	1247.82373	652.01569	117.66966	-3.20950	-171.98444	-116.32452	-11.61371	-739.15076	132.68265	-8.49306	-1198.61987	-139.47144	45.76209
286	2.375	854.39392	-263.38354	1471.49854	-181.47540	-5.11101	1264.27039	-979.77985	1.49397	1251.22314	638.04919	116.95221	-2.91436	-185.04358	-116.90347	-11.78077	-752.68658	132.53693	-8.36631	-1166.77905	-134.54370	45.33945
287	2.383	853.07739	-262.64569	1472.00623	-180.00092	-3.96211	1264.87146	-979.16333	1.54432	1254.74377	623.74432	116.42241	-2.90457	-197.51996	-117.56631	-11.98097	-766.23096	132.27776	-8.22138	-1132.63782	-130.36893	44.20626
288	2.392	852.35278	-261.94489	1472.02173	-178.52145	-2.65245	1265.65894	-978.45142	1.53385	1258.37427	609.81415	116.25511	-3.47019	-209.14313	-118.20420	-12.30003	-779.78235	131.91937	-8.09348	-1096.81616	-128.07761	43.42539
289	2.400	852.25891	-261.26108	1471.57031	-177.11928	-1.25017	1266.60730	-977.68683	1.45943	1262.07117	596.37598	116.23155	-4.37346	-219.81885	-118.75404	-12.93832	-793.35400	131.53670	-7.98267	-1059.94226	-127.69344	43.77673
290	2.408	852.79456	-260.56854	1470.67676	-175.87228	0.16809	1267.68945	-976.92987	1.31470	1265.76367	583.15631	116.14902	-5.25040	-229.83606	-119.35098	-14.05514	-806.93176	131.18904	-7.85766	-1022.74799	-127.90952	45.13652
291	2.417	853.91626	-259.83698	1469.36182	-174.85242	1.52672	1268.87537	-976.24738	1.08897	1269.36414	569.89502	115.94971	-5.88852	-239.94366	-120.53198	-15.28964	-820.49292	130.93343	-7.67657	-986.27777	-127.56012	46.90374
292	2.425	855.54877	-259.03027	1467.64380	-174.12332	2.76041	1270.12915	-975.70776	0.77471	1272.77942	556.52582	115.68662	-6.26015	-250.75604	-123.29374	-15.11366	-834.01843	130.74359	-7.47826	-951.50159	-126.73888	48.94270
293	2.433	857.59882	-258.11914	1465.54358	-173.73294	3.82823	1271.40442	-975.38361	0.36514	1275.92017	543.10260	115.44340	-6.43599	-261.33154	-128.68918	-10.87050	-847.49579	130.46274	-7.38221	-918.67969	-126.03023	51.56088
294	2.442	859.96875	-257.10538	1463.08337	-173.71019	4.71318	1272.64722	-975.34906	-0.15590	1278.70837	529.67999	115.26530	-6.52821	-268.38110	-136.98793	-0.51205	-860.94812	129.99889	-7.41994	-887.40515	-125.38336	54.58741
295	2.450	862.56891	-256.03552	1460.28455	-174.06781	5.40581	1273.81482	-975.66736	-0.81182	1281.08325	516.29333	115.12399	-6.66856	-267.97150	-147.11926	14.93354	-874.41718	129.46826	-7.49990	-857.20459	-124.34067	57.21756
296	2.458	865.32147	-254.99634	1457.16638	-174.80602	5.89082	1274.89014	-976.37396	-1.61364	1283.00293	502.98126	114.95409	-6.94285	-258.43378	-157.09248	31.04809	-887.89148	129.02411	-7.58290	-828.05219	-122.95541	58.87221
297	2.467	868.15570	-254.09766	1453.74890	-175.91357	6.15248	1275.87988	-977.46350	-2.54250	1284.44482	489.76825	114.72945	-7.30726	-241.06519	-165.14627	42.72526	-901.28583	128.69864	-7.71310	-800.28229	-121.80598	59.50496
298	2.475	871.00085	-253.44675	1450.05371	-177.36662	6.19017	1276.80383	-978.88983	-3.55935	1285.40552	476.64319	114.47818	-7.61056	-218.36102	-170.61688	47.23463	-914.52374	128.50217	-7.85619	-773.97089	-121.28275	59.15732
299	2.483	873.78455	-253.12280	1446.10681	-179.13068	6.02055	1277.68567	-980.58240	-4.62993	1285.89441	463.56451	114.23581	-7.73877	-192.32568	-173.73938	45.01854	-927.63617	128.47598	-7.88440	-748.59814	-121.45331	57.95427
300	2.492	876.44025	-253.15366	1441.95068	-181.16467	5.66994	1278.54443	-982.47156	-5.73338	1285.92554	450.47186	114.02522	-7.72139	-164.06842	-174.83936	38.38367	-940.73273	128.60849	-7.72856	-723.35376	-122.36876	56.35081
301	2.500	878.91901	-253.50168	1437.64795	-183.42256	5.17165	1279.39246	-984.50665	-6.85044	1285.51428	437.31360	113.85695	-7.68980	-134.24969	-174.02829	29.85494	-953.87573	128.86655	-7.43017	-697.64941	-124.11603	54.89772
302	2.508	881.20337	-254.07385	1433.27124	-185.85530	4.56686	1280.23438	-986.65454	-7.94978	1284.67822	424.08618	113.70802	-7.76327	-103.70422	-171.57153	21.31812	-967.04443	129.18393	-7.11149	-671.40790	-126.83228	53.94583
303	2.517	883.31659	-254.75305	1428.89355	-188.41563	3.90324	1281.06763	-988.88684	-8.98801	1283.44080	410.83887	113.53369	-7.96610	-73.60608	-168.16864	13.90480	-980.22736	129.36646	-6.91668	-644.97266	-130.61002	53.56414
304	2.525	885.31665	-255.43842	1424.58911	-191.06140	3.22552	1281.88647	-991.16974	-9.92677	1281.83435	397.62604	113.31479	-8.22152	-44.94501	-164.64536	8.13971	-993.47632	129.17747	-6.93899	-618.86182	-135.24167	53.48868
305	2.533	887.26990	-256.07358	1420.43372	-193.75394	2.55899	1282.68677	-993.46436	-10.74916	1279.89600	384.44769	113.06914	-8.42205	-17.90714	-161.38019	4.08689	-1006.84235	128.49867	-7.23289	-593.74353	-140.39749	53.27420
306	2.542	889.21631	-256.65030	1416.49805	-196.45445	1.90230	1283.46692	-995.72925	-11.45971	1277.66589	371.26074	112.83234	-8.51359	8.05392	-158.13889	1.48329	-1020.28479	127.45508	-7.74686	-570.38495	-145.97313	52.55750
307	2.550	891.14459	-257.19492	1412.84741	-199.12227	1.23987	1284.22668	-997.92029	-12.07565	1275.19080	358.04440	112.63136	-8.52682	33.57037	-154.49644	-0.09918	-1033.67529	126.41777	-8.24272	-549.26660	-151.99335	51.13533
308	2.558	892.99194	-257.75177	1409.54651	-201.71915	0.55898	1284.96240	-999.98987	-12.62536	1272.52942	344.80295	112.44611	-8.54319	58.94971	-150.37410	-1.01838	-1046.93628	125.73885	-8.49431	-530.38025	-158.41643	48.97716
309	2.567	894.66858	-258.36832	1406.66174	-204.21809	-0.14316	1285.66260	-1001.89282	-13.14752	1269.74780	331.51614	112.21336	-8.62748	84.30222	-146.15971	-1.35838	-1060.14331	125.47759	-8.51240	-513.49359	-165.14568	46.24493
310	2.575	896.09009	-259.08090	1404.26038	-206.60538	-0.86060	1286.31616	-1003.59943	-13.67928	1266.90540	318.14578	111.91074	-8.77674	109.75607	-142.38307	-0.97033	-1073.44531	125.43408	-8.48405	-498.43640	-172.07907	43.19878
311	2.583	897.19666	-259.89932	1402.40479	-208.87544	-1.58043	1286.92517	-1005.11096	-14.24935	1264.04407	304.69110	111.59209	-8.92606	135.41095	-139.33453	0.27367	-1086.92419	125.36758	-8.55481	-485.20679	-179.09331	40.03567
312	2.592	897.96051	-260.80246	1401.14075	-211.02568	-2.27638	1287.50378	-1006.46429	-14.89028	1261.18201	291.19113	111.29924	-9.01437	161.20856	-136.92259	2.27329	-1100.53540	125.13005	-8.70836	-474.02328	-185.98900	36.78653
313	2.600	898.38495	-261.74994	1400.48950	-213.04842	-2.90248	1288.05481	-1007.71570	-15.64561	1258.31812	277.67398	111.01407	-9.04982	186.99802	-134.79095	4.72325	-1114.18884	124.71821	-8.85167	-465.25327	-192.53699	33.31755
314	2.608	898.49536	-262.69604	1400.44800	-214.92700	-3.40399	1288.54761	-1008.91724	-16.55534	1255.44434	264.13797	110.72229	-9.10115	212.72003	-132.54684	7.31150	-1127.84851	124.26630	-8.94682	-459.20544	-198.60100	29.39511
315	2.617	898.32642	-263.60156	1400.99670	-216.64345	-3.73332	1288.93005	-1010.09949	-17.64159	1252.55786	250.57977	110.44432	-9.22911	238.42766	-129.90245	9.85351	-1141.48462	123.87256	-9.02588	-456.02167	-204.13324	24.75090
316	2.625	897.91260	-264.44360	1402.10498	-218.18317	-3.85710	1289.16785	-1011.26099	-18.90456	1249.66943	237.02292	110.17970	-9.43634	264.15414	-126.69635	12.25397	-1155.07336	123.50145	-9.12606	-455.71823	-209.07344	19.18063
317	2.633	897.28192	-265.21509	1403.72729	-219.53754	-3.76802	1289.25879	-1012.36884	-20.32240	1246.80481	223.49500	109.88612	-9.66948	289.87024	-122.91000	14.45014	-1168.66772	123.13966	-9.23167	-458.23462	-213.30954	12.73796
318	2.642	896.45593	-265.91766	1405.79858	-220.71359	-3.49721	1289.21594	-1013.38293	-21.86376	1243.99988	209.98254	109.53571	-9.86321	315.53912	-118.68021	16.43476	-1182.30469	122.84978	-9.29182	-463.41492	-216.70537	5.94652
319	2.650	895.45593	-266.55725	1408.24109	-221.73260	-3.09718	1289.05078	-1014.28064	-23.50603	1241.29993	196.45404	109.13965	-9.98901	341.12122	-114.23991	18.27176	-1195.92004	122.61723	-9.29353	-470.94305	-219.13638	-0.15855
320	2.658	894.30719	-267.13895	1410.98096	-222.61378	-2.60388	1288.76331	-1015.05817	-25.23417	1238.76379	182.89960	108.72160	-10.05426	366.55359	-109.82635	20.07143	-1209.45764	122.30769	-9.28113	-480.46619	-220.58650	-4.44409
321	2.667	893.03217	-267.65787	1413.95605	-223.36548	-2.02589	1288.33752	-1015.71875	-27.02715	1236.46411	169.30743	108.30371	-10.07992	391.77960	-105.60718	21.95732	-1222.97156	121.81622	-9.31100	-491.81543	-221.31007	-6.51186
322	2.675	891.63757	-268.09610	1417.11182	-223.98901	-1.36992	1287.74792	-1016.26337	-28.85032	1234.48218	155.66049	107.89577	-10.09986	416.77039	-101.61065	24.00978	-1236.55103	121.18616	-9.41584	-504.74741	-221.76007	-7.02974
323	2.683	890.11554	-268.43295	1420.39404	-224.48618	-0.66087	1286.97534	-1016.68494	-30.65225	1232.89709	141.97549	107.48839	-10.13702	441.47919	-97.72214	26.22022	-1250.19238	120.55165	-9.58344	-518.55872	-222.23857	-7.01188
324	2.692	888.45319	-268.66098	1423.75391	-224.86829	0.05330	1286.02234	-1016.96863	-32.36700	1231.77136	128.29456	107.07432	-10.17170	465.76343	-93.80644	28.51589	-1263.78931	120.00529	-9.73056	-532.43555	-222.77228	-7.02554
325	2.700	886.63660	-268.79111	1427.15576	-225.16133	0.69865	1284.92175	-1017.09821	-33.92467	1231.13171	114.66013	106.65285	-10.18600	489.32608	-89.82611	30.78412	-1277.20544	119.53635	-9.71479	-546.02716	-223.31165	-7.15766
326	2.708	884.64911	-268.84283	1430.57507	-225.39619	1.19717	1283.72192	-1017.07074	-35.26080	1230.95557	101.11557	106.21135	-10.21904	511.74304	-85.84491	32.84583	-1290.35547	119.07324	-9.39951	-559.41266	-223.85243	-7.34632
327	2.717	882.47437	-268.83154	1433.98999	-225.59261	1.50903	1282.45984	-1016.91077	-36.32079	1231.17114	87.69098	105.74034	-10.31624	532.60974	-81.97676	34.48164	-1303.23608	118.59311	-8.67503	-572.75305	-224.39552	-7.57472
328	2.725	880.10260	-268.76636	1437.38367	-225.75821	1.64406	1281.15088	-1016.67169	-37.06230	1231.67896	74.37743	105.23961	-10.46701	551.67603	-78.33945	35.55284	-1315.83179	118.14603	-7.41345	-586.10785	-224.91960	-7.87500
329	2.733	877.53619	-268.65338	1440.74731	-225.89838	1.63548	1279.80225	-1016.41919	-37.45879	1232.38904	61.13342	104.69794	-10.63795	568.83588	-75.02275	36.08277	-1328.03247	117.73896	-5.49054	-599.42432	-225.42880	-8.24860
330	2.742	874.79333	-268.49533	1444.07739	-226.01907	1.51692	1278.42664	-1016.21246	-37.51726	1233.24768	47.91113	104.11803	-10.80535	584.05005	-72.06018	36.17118	-1339.70789	117.26802	-2.87373	-612.62286	-225.98813	-8.63310
331	2.750	871.90607	-268.29199	1447.36536	-226.12469	1.31377	1277.04578	-1016.08936	-37.29996	1234.24658	34.66940	103.52144	-10.94177	597.29138	-69.42574	35.82510	-1350.80835	116.57065	0.36635	-625.72791	-226.65778	-8.96188
332	2.758	868.91064	-268.04382	1450.59167	-226.21796	1.03600	1275.68799	-1016.05560	-36.91517	1235.41260	21.38930	102.89372	-11.03181	608.49890	-67.09718	34.90979	-1361.33789	115.52943	4.12772	-638.85748	-227.42186	-9.22856
333	2.767	865.83936	-267.74982	1453.73047	-226.30374	0.67807	1274.38684	-1016.08441	-36.48145	1236.78259	8.08058	102.20053	-11.09874	617.60724	-65.07716	33.27193	-1371.24719	114.19994	8.37016	-652.06305	-228.24257	-9.46321
334	2.775	862.72101	-267.40692	1456.75586	-226.38713	0.23642	1273.17834	-1016.13513	-36.09996	1238.37964	-5.24911	101.45692	-11.18370	624.66705	-63.30270	30.92258	-1380.33472	112.80322	13.16879	-665.30554	-229.09528	-9.67613
335	2.783	859.58118	-267.01572	1459.64307	-226.45491	-0.26619	1272.09570	-1016.17694	-35.84161	1240.19653	-18.60637	100.71282	-11.30655	629.89709	-61.61059	28.12914	-1388.14136	111.41136	18.58113	-678.55994	-229.90216	-9.86039
336	2.792	856.44177	-266.57794	1462.36633	-226.46048	-0.77910	1271.15613	-1016.19403	-35.74064	1242.18384	-31.98832	99.99152	-11.45143	633.58685	-59.82330	25.30037	-1393.80029	109.66515	24.37714	-691.83624	-230.58298	-10.01426
337	2.800	853.32397	-266.08643	1464.89453	-226.34761	-1.24925	1270.35449	-1016.17584	-35.79451	1244.25354	-45.37512	99.29677	-11.57746	635.94458	-57.82613	22.70953	-1396.09033	107.05816	30.01057	-705.15735	-231.16635	-10.13659
338	2.808	850.25256	-265.52496	1467.18701	-226.09624	-1.63693	1269.67358	-1016.11536	-35.97015	1246.30505	-58.74094	98.67854	-11.64009	637.00464	-55.60003	20.27995	-1393.99158	103.41704	34.95130	-718.53876	-231.73067	-10.21558
339	2.817	847.26105	-264.87689	1469.20020	-225.72913	-1.92607	1269.10181	-1016.01935	-36.21087	1248.27271	-72.07790	98.21432	-11.62325	636.63806	-53.25314	17.60562	-1387.38940	98.82761	39.05109	-731.94952	-232.28116	-10.25077
340	2.825	844.39490	-264.13562	1470.89722	-225.27019	-2.14537	1268.63672	-1015.90796	-36.44027	1250.16284	-85.42555	97.88933	-11.57205	634.63123	-51.02641	14.18899	-1377.12573	93.34175	42.68522	-745.34546	-232.75699	-10.28026
341	2.833	841.70557	-263.31201	1472.25061	-224.71498	-2.36409	1268.28113	-1015.80048	-36.58323	1252.03577	-98.85257	97.58873	-11.56447	630.77838	-49.22959	9.82047	-1364.28906	87.03123	46.54507	-758.76056	-233.12622	-10.35598
342	2.842	839.24146	-262.42548	1473.24231	-224.04337	-2.65858	1268.04065	-1015.70447	-36.60291	1253.94043	-112.39026	97.22473	-11.63094	624.93298	-48.09362	4.95520	-1349.50232	80.14616	51.10143	-772.30017	-233.41869	-10.50947
343	2.850	837.04700	-261.49136	1473.86169	-223.24236	-3.08900	1267.92346	-1015.61230	-36.50629	1255.88074	-126.00618	96.79254	-11.74392	616.95966	-47.62004	0.65927	-1332.78345	73.19016	56.13545	-786.01404	-233.69965	-10.71546
344	2.858	835.16876	-260.52316	1474.10181	-222.31384	-3.69592	1267.94177	-1015.50085	-36.31049	1257.82922	-139.65196	96.33638	-11.87911	606.73682	-47.62088	-2.13246	-1313.74683	66.75620	60.72633	-799.81372	-234.02832	-10.86712
345	2.867	833.65747	-259.53610	1473.95642	-221.27263	-4.49998	1268.11365	-1015.34094	-36.02107	1259.74634	-153.30591	95.91405	-12.03573	594.44806	-47.91938	-3.32944	-1291.79883	61.16779	63.81794	-813.53418	-234.40604	-10.86499
346	2.875	832.56396	-258.54343	1473.42383	-220.14713	-5.49388	1268.45886	-1015.11499	-35.64399	1261.59180	-166.95726	95.55781	-12.21268	580.80676	-48.41390	-3.53529	-1266.40356	56.49438	65.01233	-827.08051	-234.80075	-10.74394
347	2.883	831.93011	-257.55756	1472.50696	-218.98289	-6.63881	1268.99023	-1014.83044	-35.20275	1263.32690	-180.56975	95.26921	-12.39464	566.71606	-48.99370	-3.41898	-1237.41370	52.75028	64.78928	-840.52252	-235.23706	-10.64274
348	2.892	831.78186	-256.59320	1471.21277	-217.84250	-7.87807	1269.71033	-1014.51984	-34.73483	1264.91736	-194.05643	95.07503	-12.55521	552.75555	-49.54156	-3.38299	-1205.22900	49.84356	64.02551	-854.05304	-235.77621	-10.64882
349	2.900	832.13123	-255.66034	1469.55237	-216.80014	-9.15166	1270.62048	-1014.22443	-34.27314	1266.33887	-207.26306	95.03407	-12.66750	539.07367	-50.00517	-3.57702	-1170.65308	47.53590	63.44440	-867.89581	-236.40469	-10.73298
350	2.908	832.98010	-254.75327	1467.54443	-215.93213	-10.39735	1271.72534	-1013.97253	-33.83338	1267.58167	-219.96210	95.17570	-12.69848	525.58472	-50.41125	-3.97665	-1134.58508	45.50974	63.36064	-882.19873	-237.06541	-10.82939
351	2.917	834.32092	-253.85272	1465.21448	-215.30157	-11.54747	1273.02002	-1013.77899	-33.41811	1268.64185	-231.86238	95.48843	-12.58120	512.16187	-50.82848	-4.44562	-1097.73120	43.53235	63.75744	-896.77991	-237.73410	-10.91654
352	2.925	836.13635	-252.93951	1462.58777	-214.94392	-12.53065	1274.47156	-1013.66321	-33.02926	1269.51038	-242.64828	95.94623	-12.20412	498.72488	-51.29751	-4.82790	-1060.47546	41.67521	64.58082	-911.02509	-238.32159	-11.02509
353	2.933	838.39154	-252.00116	1459.68127	-214.86668	-13.28276	1276.02234	-1013.65802	-32.67600	1270.17175	-252.06485	96.52315	-11.43296	485.25018	-51.78613	-5.04850	-1023.01697	40.21539	65.91857	-924.44312	-238.69797	-11.17247
354	2.942	841.02460	-251.02527	1456.50171	-215.06310	-13.76143	1277.61536	-1013.80511	-32.37341	1270.60925	-260.00665	97.30386	-10.09162	471.75583	-52.24041	-5.14203	-985.62781	39.28803	67.85590	-937.22534	-238.93329	-11.26799
355	2.950	843.94653	-249.99847	1453.05005	-215.52422	-13.94872	1279.20837	-1014.15027	-32.13485	1270.80896	-266.47604	98.74266	-7.73549	458.28131	-52.65335	-5.19909	-948.78137	38.80024	70.22893	-949.92700	-239.24933	-11.16291
356	2.958	847.05115	-248.91724	1449.32959	-216.24355	-13.84343	1280.76697	-1014.74182	-31.96517	1270.75952	-271.16833	101.84883	-3.25449	444.85361	-53.06502	-5.30197	-913.11707	38.60962	72.62131	-962.83954	-239.73563	-10.82932
357	2.967	850.22717	-247.79498	1445.35596	-217.21738	-13.46045	1282.25476	-1015.62018	-31.85842	1270.45178	-272.67181	107.89121	4.85670	431.45981	-53.51730	-5.48623	-879.29779	38.56937	74.56194	-975.88550	-240.30093	-10.44575
358	2.975	853.37030	-246.66132	1441.16235	-218.43872	-12.83437	1283.62952	-1016.79742	-31.80046	1269.88062	-268.45883	117.49309	16.85077	418.07236	-54.00369	-5.72675	-847.75635	38.41217	75.65013	-988.94824	-240.75941	-10.32363
359	2.983	856.39429	-245.55914	1436.79004	-219.88794	-12.01237	1284.84485	-1018.25330	-31.77523	1269.04224	-256.75006	129.81152	30.23501	404.69034	-54.47830	-5.96829	-818.38654	37.97151	75.67903	-1002.09363	-240.98099	-10.62673
360	2.992	859.24133	-244.53110	1432.27661	-221.53227	-11.03935	1285.85718	-1019.95197	-31.76902	1267.93494	-238.27051	142.75555	40.71619	391.33246	-54.92181	-6.17691	-790.45251	37.66686	74.81097	-1015.46191	-241.11787	-11.09838
361	3.000	861.88684	-243.59610	1427.64746	-223.33838	-9.95233	1286.63306	-1021.85150	-31.77343	1266.56421	-215.41885	154.17018	44.99124	378.01117	-55.35296	-6.35336	-762.94305	38.37606	73.47247	-1029.08350	-241.43184	-11.33908
362	3.008	864.33698	-242.74268	1422.91699	-225.28462	-8.78630	1287.15466	-1023.90332	-31.78657	1264.94556	-190.20418	162.88266	42.66839	364.72339	-55.79127	-6.51587	-735.14038	40.75084	72.05025	-1042.82373	-241.90286	-11.32254
363	3.017	866.62048	-241.95087	1418.09631	-227.36139	-7.58266	1287.42700	-1026.05652	-31.79884	1263.10364	-163.48289	168.78839	35.89848	351.44232	-56.24862	-6.68515	-706.95154	44.89377	70.78291	-1056.49316	-242.35461	-11.32401
364	3.025	868.77661	-241.21527	1413.20129	-229.56198	-6.39320	1287.47900	-1028.25745	-31.77872	1261.07312	-135.59442	172.34303	27.67408	338.12360	-56.72593	-6.87666	-678.81543	50.56317	69.74921	-1069.98535	-242.75189	-11.50191
365	3.033	870.84058	-240.54614	1408.25659	-231.87247	-5.26936	1287.35803	-1030.44641	-31.68342	1258.89563	-107.16996	174.26421	20.46331	324.74167	-57.19796	-7.09936	-651.38525	57.43423	68.81720	-1083.29553	-243.15472	-11.78101
366	3.042	872.83557	-239.95007	1403.29773	-234.26620	-4.24265	1287.12048	-1032.56189	-31.47242	1256.60999	-79.31302	175.45827	15.69674	311.32330	-57.62685	-7.34679	-625.30371	65.17197	67.66428	-1096.50635	-243.62119	-11.99181
367	3.050	874.77185	-239.40875	1398.36975	-236.70590	-3.31502	1286.82080	-1034.54492	-31.11590	1254.24792	-53.08365	176.72215	13.71502	297.92639	-58.00900	-7.58682	-601.14630	73.47351	65.86009	-1109.76733	-244.19287	-12.01236
368	3.058	876.65247	-238.87915	1393.52075	-239.15027	-2.46736	1286.49438	-1036.34888	-30.61417	1251.83374	-28.82754	178.30019	13.96966	284.57776	-58.38468	-7.78255	-579.38525	82.21558	63.00444	-1123.16821	-244.85635	-11.86441
369	3.067	878.48120	-238.31958	1388.79553	-241.55725	-1.68015	1286.14771	-1037.94824	-30.00380	1249.38220	-6.03494	179.83032	15.48592	271.25836	-58.79115	-7.92074	-560.30762	91.53627	58.89928	-1136.63623	-245.52246	-11.70753
370	3.075	880.26825	-237.71390	1384.23547	-243.88153	-0.94667	1285.76550	-1039.33838	-29.33712	1246.89404	16.21678	180.80196	17.41175	257.94318	-59.23282	-8.01628	-544.01648	101.72533	53.61265	-1150.04553	-246.07614	-11.67276
371	3.083	882.02625	-237.07214	1379.87915	-246.07431	-0.26778	1285.32593	-1040.52722	-28.66288	1244.35217	38.74278	181.01880	19.34857	244.60860	-59.68671	-8.10979	-530.58740	113.03679	47.39021	-1163.39246	-246.48593	-11.73261
372	3.092	883.75568	-236.41656	1375.76880	-248.08807	0.36295	1284.80811	-1041.52954	-28.01241	1241.72070	61.94673	180.68687	21.33786	231.21777	-60.12151	-8.24553	-520.20905	125.53719	40.47945	-1176.78320	-246.83841	-11.79216
373	3.100	885.43250	-235.77231	1371.95679	-249.87888	0.97112	1284.20142	-1042.36438	-27.38984	1238.94922	85.76436	180.21999	23.61134	217.75183	-60.50621	-8.43402	-513.15686	139.03255	32.97623	-1190.31165	-247.22470	-11.81960
374	3.108	887.01239	-235.16235	1368.50146	-251.40875	1.59691	1283.52808	-1043.05554	-26.77682	1235.98462	109.84854	179.94489	26.28328	204.24142	-60.80991	-8.64178	-509.69089	153.04301	24.86679	-1204.00378	-247.65097	-11.83108
375	3.117	888.44708	-234.60260	1365.45837	-252.65735	2.27461	1282.85718	-1043.63135	-26.13864	1232.79395	133.83771	179.87605	29.19433	190.71109	-61.06503	-8.78288	-509.94550	166.76587	16.33234	-1217.78247	-248.06746	-11.82894
376	3.125	889.70026	-234.09988	1362.87927	-253.63248	3.00639	1282.26758	-1044.11865	-25.42319	1229.38477	157.52386	179.75114	32.02544	177.12042	-61.39606	-8.74983	-513.68958	179.09454	8.09854	-1231.50659	-248.44025	-11.81611
377	3.133	890.75061	-233.65546	1360.81177	-254.36836	3.73785	1281.77856	-1044.53589	-24.56922	1225.82532	180.87924	179.27957	34.51346	163.45203	-61.84167	-8.54259	-520.12817	188.68791	1.30441	-1245.19238	-248.77670	-11.83582
378	3.142	891.58264	-233.26904	1359.29175	-254.91119	4.36787	1281.32874	-1044.89099	-23.52512	1222.25537	203.99823	178.33369	36.53207	149.78607	-62.22646	-8.31431	-528.33813	194.44511	-3.22807	-1259.02429	-249.06534	-11.93235
379	3.150	892.17914	-232.93787	1358.33801	-255.29027	4.81895	1280.82739	-1045.18018	-22.26741	1218.87366	227.05981	176.94873	38.03314	136.17377	-62.36116	-8.22836	-538.08112	196.68700	-5.44764	-1272.94604	-249.24632	-12.08795
380	3.158	892.52203	-232.65298	1357.95227	-255.50069	5.09839	1280.21130	-1045.38086	-20.81528	1215.89661	250.30795	175.22964	38.99927	122.56635	-62.26815	-8.32589	-549.59753	197.33333	-5.85567	-1286.58057	-249.30162	-12.23467
381	3.167	892.59869	-232.39972	1358.12903	-255.52328	5.27278	1279.45752	-1045.45337	-19.23425	1213.49548	273.96698	173.31458	39.48761	108.93494	-62.12579	-8.52422	-562.59790	198.02019	-5.28165	-1299.75159	-249.34167	-12.26046
382	3.175	892.40497	-232.15918	1358.86377	-255.35240	5.40553	1278.56750	-1045.35876	-17.61994	1211.74487	298.16177	171.37256	39.64349	95.31177	-62.08205	-8.69800	-576.23499	198.84305	-4.64937	-1312.65698	-249.51108	-11.99261
383	3.183	891.94611	-231.90271	1360.15125	-255.00342	5.53160	1277.55139	-1045.08630	-16.06406	1210.63550	322.92545	169.53842	39.59418	81.72586	-62.16341	-8.78797	-589.87659	199.27739	-4.48848	-1325.33508	-249.81346	-11.26261
384	3.192	891.23688	-231.58752	1361.97339	-254.50928	5.65935	1276.41980	-1044.66821	-14.62267	1210.13501	348.18762	167.88495	39.40672	68.19690	-62.31125	-8.84439	-603.36267	199.20280	-4.77709	-1337.39282	-250.12875	-9.97240
385	3.200	890.29541	-231.16309	1364.29443	-253.91365	5.77580	1275.18188	-1044.16797	-13.31449	1210.21484	373.72626	166.48276	39.17201	54.74579	-62.45381	-8.95205	-616.77118	198.86700	-5.26037	-1348.53528	-250.35361	-8.07689
386	3.208	889.13568	-230.58325	1367.06445	-253.26164	5.86235	1273.84473	-1043.64746	-12.14460	1210.83276	399.22931	165.42097	39.00626	41.37225	-62.55752	-9.13235	-630.19019	198.53693	-5.71413	-1358.99609	-250.49246	-5.56910
387	3.217	887.76892	-229.81857	1370.22437	-252.59161	5.91670	1272.41528	-1043.14294	-11.12761	1211.92285	424.42505	164.78555	38.95674	28.05124	-62.64577	-9.33720	-643.61755	198.30849	-6.01122	-1369.06921	-250.66035	-2.52051
388	3.225	886.20972	-228.86026	1373.70911	-251.93324	5.96227	1270.90894	-1042.66296	-10.29320	1213.40503	449.11957	164.63054	38.96693	14.75153	-62.76755	-9.51626	-656.99634	198.12984	-6.13991	-1378.50513	-250.98193	0.87381
389	3.233	884.47662	-227.71371	1377.44861	-251.31136	6.04453	1269.35120	-1042.19861	-9.66511	1215.19910	473.16351	164.93797	38.91962	1.45804	-62.94160	-9.66040	-670.29834	197.95680	-6.18404	-1386.64221	-251.59578	4.42219
390	3.242	882.58954	-226.39618	1381.36694	-250.74710	6.21483	1267.77380	-1041.73608	-9.23809	1217.23267	496.41980	165.62875	38.70771	-11.81927	-63.13338	-9.78795	-683.52161	197.80482	-6.24480	-1392.86792	-252.67462	8.16233
391	3.250	880.56787	-224.93741	1385.38562	-250.25328	6.49983	1266.21130	-1041.26367	-8.98270	1219.44580	518.73724	166.62299	38.28238	-25.06973	-63.29347	-9.92156	-696.66321	197.67348	-6.36944	-1397.11206	-254.01767	12.25440
392	3.258	878.42993	-223.36874	1389.42920	-249.83112	6.87999	1264.69861	-1040.77637	-8.86104	1221.79541	539.94611	167.86780	37.63549	-38.30719	-63.41467	-10.07973	-709.76416	197.52217	-6.54578	-1400.01660	-254.69324	16.65509
393	3.267	876.19617	-221.71436	1393.42786	-249.47121	7.30447	1263.26770	-1040.27417	-8.82897	1224.25781	559.84412	169.32759	36.74715	-51.55798	-63.53497	-10.26110	-722.91577	197.30763	-6.73109	-1401.98193	-253.61081	21.04927
394	3.275	873.89270	-219.99698	1397.31641	-249.15599	7.72920	1261.94226	-1039.75854	-8.82946	1226.82312	578.14050	170.99908	35.54434	-64.84729	-63.69585	-10.42946	-736.18024	196.98834	-6.87440	-1402.12878	-250.43539	24.99496
395	3.283	871.55090	-218.23822	1401.03369	-248.85593	8.14568	1260.73450	-1039.23022	-8.79507	1229.48645	594.43951	172.95261	33.86366	-78.20227	-63.91277	-10.54144	-749.54053	196.52054	-6.95859	-1398.83374	-245.63870	28.11506
396	3.292	869.20496	-216.44522	1404.52124	-248.51842	8.59338	1259.64941	-1038.69397	-8.67184	1232.24170	608.34076	175.33670	31.46247	-91.63617	-64.18063	-10.59785	-762.93170	195.89157	-7.03066	-1390.97681	-239.87018	30.26894
397	3.300	866.88586	-214.60999	1407.72583	-248.07231	9.14751	1258.69873	-1038.15625	-8.44692	1235.08057	619.56812	178.31929	28.16913	-105.13702	-64.49744	-10.64687	-776.32977	195.17058	-7.13451	-1378.34961	-233.54659	31.56188
398	3.308	864.61633	-212.72659	1410.60217	-247.46559	9.86032	1257.90454	-1037.61694	-8.14487	1237.98877	627.99762	182.00108	24.07595	-118.68451	-64.86898	-10.73533	-789.80255	194.51848	-7.21999	-1361.30713	-226.85062	32.22527
399	3.317	862.41412	-210.80222	1413.11292	-246.69312	10.71643	1257.28052	-1037.06885	-7.80009	1240.94592	633.55988	186.36061	19.51422	-132.25995	-65.28772	-10.86556	-803.39490	194.04674	-7.20496	-1340.36328	-219.86153	32.51523
400	3.325	860.29877	-208.85663	1415.22119	-245.77400	11.67332	1256.82605	-1036.50415	-7.44655	1243.93359	636.10382	191.23836	14.77160	-145.85278	-65.72839	-10.99859	-817.04565	193.70137	-7.10358	-1315.99695	-212.64807	32.67870
401	3.333	858.29626	-206.92285	1416.88989	-244.71841	12.71686	1256.53601	-1035.91248	-7.12711	1246.94641	635.35486	196.29605	9.90422	-159.46814	-66.16245	-11.10167	-830.70630	193.39507	-6.99188	-1288.61572	-205.30046	32.96593
402	3.342	856.44525	-205.04462	1418.08862	-243.52356	13.85988	1256.40405	-1035.27344	-6.89398	1249.99500	631.06848	200.94774	5.01133	-173.11334	-66.56107	-11.18189	-844.39600	193.10767	-6.90412	-1258.58154	-197.92659	33.65158
403	3.350	854.80212	-203.26648	1418.79688	-242.18655	15.12070	1256.42004	-1034.55713	-6.79294	1253.09192	623.34259	204.42130	0.70095	-186.78296	-66.90955	-11.26389	-858.11548	192.81123	-6.83351	-1226.23889	-190.63391	35.01765
404	3.358	853.44354	-201.62289	1419.00305	-240.71342	16.51250	1256.57385	-1033.73511	-6.83930	1256.24207	612.78644	206.16884	-2.15259	-200.45850	-67.22810	-11.35843	-871.81866	192.42387	-6.77516	-1191.94788	-183.50565	37.24491
405	3.367	852.46240	-200.13525	1418.70154	-239.11987	18.03284	1256.86169	-1032.79150	-7.00430	1259.44031	600.27545	206.40213	-3.38799	-214.11023	-67.55548	-11.46447	-885.45349	191.85362	-6.74964	-1156.13989	-176.58385	40.20572
406	3.375	851.95520	-198.81827	1417.88647	-237.43307	19.65013	1257.28918	-1031.72632	-7.22869	1262.66895	586.60120	205.98138	-3.81289	-227.69623	-67.92412	-11.58193	-899.03772	191.13745	-6.78639	-1119.37817	-169.89682	43.33068
407	3.383	852.00183	-197.68610	1416.54663	-235.69867	21.30363	1257.86780	-1030.55652	-7.44775	1265.89539	572.39624	205.62704	-4.24440	-241.13837	-68.35469	-11.71724	-912.68884	190.50090	-6.87358	-1082.34497	-163.56033	45.91123
408	3.392	852.64703	-196.74738	1414.66809	-233.98552	22.92412	1258.61182	-1029.31958	-7.60961	1269.07092	558.14478	205.49126	-4.82255	-254.28571	-68.85434	-11.88327	-926.47858	190.08702	-6.96095	-1045.68750	-157.82166	47.73520
409	3.400	853.89349	-195.99530	1412.24390	-232.38228	24.45461	1259.53906	-1028.07544	-7.68862	1272.13562	544.10907	205.43623	-5.33971	-266.93549	-69.41986	-12.09563	-940.31824	189.76692	-6.99904	-1009.80084	-152.87064	49.20851
410	3.408	855.70740	-195.40524	1409.27942	-230.98404	25.85612	1260.66968	-1026.90173	-7.68638	1275.02991	530.32275	205.36160	-5.70062	-278.89404	-70.02272	-12.39360	-954.08899	189.39116	-6.96136	-974.72760	-148.62755	50.75171
411	3.417	858.03204	-194.94196	1405.78906	-229.86914	27.11363	1262.01965	-1025.88318	-7.61700	1277.69629	516.70367	205.24704	-5.94463	-290.01019	-70.57529	-12.88568	-967.75232	188.97350	-6.87162	-940.31061	-144.80356	52.34267
412	3.425	860.79980	-194.56604	1401.78906	-229.07477	28.25029	1263.57874	-1025.10156	-7.49760	1280.07166	503.18024	205.09557	-6.12214	-300.24939	-70.97977	-13.74602	-981.30823	188.58949	-6.78966	-906.51373	-141.10542	53.67030
413	3.433	863.94092	-194.23840	1397.29419	-228.59557	29.31590	1265.28235	-1024.63159	-7.35250	1282.08875	489.74304	204.90564	-6.26814	-309.86670	-71.32585	-15.07152	-994.77136	188.27161	-6.75004	-873.55664	-137.42778	54.47451
414	3.442	867.39001	-193.92941	1392.32043	-228.41951	30.33754	1267.02222	-1024.53345	-7.21097	1283.68738	476.41394	204.66330	-6.40946	-319.44672	-72.13712	-16.50192	-1008.17163	187.95554	-6.73801	-841.64893	-133.91357	54.60382
415	3.450	871.08844	-193.62054	1386.89294	-228.56122	31.29269	1268.69800	-1024.84131	-7.09326	1284.81714	463.18646	204.36505	-6.56046	-329.33722	-74.36366	-16.69791	-1021.54529	187.53027	-6.70880	-810.70776	-130.65729	53.87147
416	3.458	874.98535	-193.29535	1381.05017	-229.05615	32.14030	1270.24170	-1025.55835	-7.01067	1285.44006	450.00671	204.05478	-6.73066	-338.51959	-78.83106	-13.36286	-1034.92529	186.98692	-6.64017	-780.53601	-127.52600	52.14492
417	3.467	879.04065	-192.94211	1374.83911	-229.94019	32.85020	1271.61572	-1026.66492	-6.98163	1285.53638	436.81274	203.80249	-6.92287	-344.20709	-85.39820	-4.62790	-1048.32642	186.44867	-6.58546	-751.09912	-124.62274	49.71341
418	3.475	883.22247	-192.56824	1368.30725	-231.23105	33.38977	1272.81604	-1028.12988	-7.03083	1285.10486	423.58105	203.64622	-7.11862	-343.27850	-92.58378	8.90001	-1061.73303	186.05833	-6.62431	-722.34180	-122.44836	47.28056
419	3.483	887.49475	-192.19254	1361.48730	-232.90530	33.70662	1273.86572	-1029.91870	-7.16848	1284.15784	410.33789	203.57431	-7.28950	-334.33942	-98.20757	23.78639	-1075.10034	185.88005	-6.75465	-693.97980	-121.26619	45.38696
420	3.492	891.80701	-191.81125	1354.37817	-234.89539	33.74794	1274.78967	-1031.99036	-7.38580	1282.71497	397.12909	203.53250	-7.42815	-318.21448	-100.70900	35.95041	-1088.37720	185.84470	-6.89081	-665.86816	-120.94618	44.09325
421	3.500	896.10217	-191.38156	1346.95435	-237.11899	33.49623	1275.60242	-1034.28833	-7.66915	1280.80139	383.98248	203.45010	-7.55642	-296.78094	-100.01590	43.15250	-1101.56665	185.79572	-6.96948	-638.40497	-121.46243	43.20660
422	3.508	900.33429	-190.83667	1339.20886	-239.50597	32.97725	1276.31665	-1036.73718	-8.00294	1278.44983	370.88977	203.30573	-7.69451	-271.80133	-97.23639	45.60593	-1114.75061	185.67305	-7.00546	-612.21069	-122.86449	42.47249
423	3.517	904.47534	-190.10870	1331.18213	-242.00110	32.24068	1276.94958	-1039.24744	-8.36567	1275.70776	357.80112	203.14172	-7.83160	-244.53491	-93.64655	44.90913	-1127.98901	185.56342	-7.03557	-587.67737	-124.96271	41.57337
424	3.525	908.51312	-189.15942	1322.96326	-244.55679	31.34471	1277.51746	-1041.72266	-8.73923	1272.64209	344.64636	202.98721	-7.95052	-215.77209	-89.95746	42.72473	-1141.23816	185.51604	-7.07516	-565.11438	-127.53023	40.18867
425	3.533	912.44788	-187.99707	1314.66992	-247.12772	30.35124	1278.03333	-1044.06738	-9.12575	1269.33447	331.39636	202.82430	-8.06385	-186.02197	-86.27087	40.11602	-1154.43762	185.48990	-7.13733	-544.92163	-130.52719	38.14171
426	3.542	916.28052	-186.65649	1306.41650	-249.66940	29.31447	1278.50916	-1046.19824	-9.55352	1265.86853	318.09906	202.63525	-8.19297	-155.74200	-82.41924	37.52123	-1167.58057	185.44504	-7.23138	-527.40625	-133.94188	35.46974
427	3.550	919.99976	-185.17673	1298.30029	-252.13960	28.26669	1278.95569	-1048.05591	-10.05777	1262.31970	304.81458	202.42987	-8.33353	-125.42554	-78.32703	35.03645	-1180.69153	185.32573	-7.33990	-512.68335	-137.70114	32.37635
428	3.558	923.57782	-183.59869	1290.40601	-254.49852	27.22116	1279.38367	-1049.61584	-10.64902	1258.74487	291.53806	202.22424	-8.46158	-95.48383	-74.22734	32.75272	-1193.82227	185.09624	-7.42668	-500.80316	-141.71164	29.09146
429	3.567	926.97571	-181.97281	1282.81128	-256.70734	26.18413	1279.80176	-1050.88867	-11.30854	1255.17822	278.22348	202.00821	-8.56356	-66.03821	-70.53853	30.86109	-1207.03931	184.82335	-7.48817	-491.90305	-145.80533	25.67788
430	3.575	930.15405	-180.36160	1275.58960	-258.72864	25.16095	1280.21338	-1051.90649	-12.01169	1251.64075	264.85696	201.75116	-8.65955	-36.87457	-67.42197	29.44419	-1220.39478	184.59685	-7.57268	-486.25110	-149.75558	21.94301
431	3.583	933.08838	-178.82397	1268.81421	-260.53021	24.16252	1280.61133	-1052.69922	-12.74710	1248.14954	251.47095	201.45412	-8.78751	-7.67383	-64.60108	28.33743	-1233.90430	184.42250	-7.71334	-484.09265	-153.36159	17.54182
432	3.592	935.78119	-177.38843	1262.55933	-262.08722	23.21040	1280.97668	-1053.28320	-13.52285	1244.72351	238.10147	201.16649	-8.96107	21.72885	-61.75533	27.30643	-1247.49585	184.22395	-7.86865	-485.38486	-156.40001	12.23968
433	3.600	938.25549	-176.03961	1256.89941	-263.37933	22.33150	1281.28320	-1053.66968	-14.36907	1241.38831	224.76532	200.92401	-9.15497	51.30014	-58.90721	26.25215	-1261.02783	183.92540	-7.94333	-489.69479	-158.57599	6.27604
434	3.608	940.53680	-174.72049	1251.89819	-264.38742	21.54588	1281.50159	-1053.88147	-15.33497	1238.18384	211.46069	200.70435	-9.32308	80.93884	-56.34960	25.22559	-1274.41089	183.55824	-7.86535	-496.40283	-159.66330	0.55088
435	3.617	942.63995	-173.33475	1247.59875	-265.09683	20.85881	1281.60303	-1053.95898	-16.46814	1235.16980	198.16586	200.46980	-9.43154	110.61850	-54.38163	24.35252	-1287.68579	183.23222	-7.66196	-505.11450	-159.77148	-3.77454
436	3.625	944.56555	-171.74533	1244.01904	-265.50418	20.26009	1281.56409	-1053.94885	-17.78522	1232.42725	184.84998	200.20570	-9.49193	140.43234	-53.17245	23.74617	-1300.97412	182.96220	-7.47079	-515.80176	-159.43138	-6.13465
437	3.633	946.29987	-169.78952	1241.15564	-265.62027	19.72652	1281.36731	-1053.88489	-19.26139	1230.05676	171.48877	199.90683	-9.54239	170.54221	-52.77232	23.43507	-1314.36133	182.61961	-7.44655	-528.27747	-159.25526	-6.96086
438	3.642	947.81476	-167.32602	1238.99915	-265.46600	19.22389	1281.00073	-1053.77588	-20.84442	1228.16736	158.08023	199.57574	-9.59044	201.11002	-53.15906	23.35538	-1327.79053	182.12508	-7.56443	-541.77954	-159.47260	-7.13175
439	3.650	949.07410	-164.31519	1237.55737	-265.06738	18.71300	1280.46008	-1053.61438	-22.46873	1226.85547	144.65378	199.21317	-9.62431	232.25485	-54.23126	23.39703	-1341.03442	181.61475	-7.51904	-555.45898	-159.89856	-7.24435
440	3.658	950.04761	-160.88818	1236.86816	-264.45596	18.15741	1279.75000	-1053.39307	-24.04659	1226.17859	131.25043	198.79991	-9.66432	264.01385	-55.81276	23.48078	-1353.77734	181.32390	-6.92095	-568.98364	-160.33260	-7.46407
441	3.667	950.71423	-157.29642	1236.98083	-263.67676	17.51976	1278.88416	-1053.12134	-25.45237	1226.13660	117.89487	198.33775	-9.73455	296.28986	-57.77416	23.66576	-1365.79651	181.37886	-5.56709	-582.41309	-160.78387	-7.75300
442	3.675	951.05463	-153.75427	1237.92200	-262.80054	16.74086	1277.88464	-1052.83691	-26.54195	1226.67078	104.58823	197.88255	-9.81923	328.80887	-60.13139	24.16838	-1377.08569	181.75314	-3.47578	-595.79517	-161.29932	-8.04781
443	3.683	951.05273	-150.34915	1239.67505	-261.92914	15.72270	1276.77234	-1052.60132	-27.20275	1227.68628	91.31842	197.48776	-9.90070	361.13031	-62.97376	25.20449	-1387.78979	182.23788	-0.76738	-609.08484	-161.82968	-8.30086
444	3.692	950.70581	-147.07492	1242.18384	-261.16473	14.36867	1275.55725	-1052.47253	-27.38633	1229.07849	78.07835	197.14156	-9.99199	392.70401	-66.34947	26.80345	-1398.06641	182.43893	2.40353	-622.26025	-162.32866	-8.49378
445	3.700	950.02820	-143.89676	1245.36987	-260.55145	12.68221	1274.24487	-1052.47717	-27.10552	1230.75378	64.87502	196.78151	-10.10604	422.91470	-70.23447	28.74915	-1407.95044	182.13423	5.90622	-635.36230	-162.81491	-8.65767
446	3.708	949.04572	-140.77881	1249.14331	-260.06769	10.79460	1272.84790	-1052.60547	-26.41898	1232.63855	51.71352	196.35205	-10.23551	451.13297	-74.57043	30.65462	-1417.29639	181.64668	9.78592	-648.45685	-163.30841	-8.84656
447	3.717	947.78735	-137.68488	1253.40601	-259.68829	8.86128	1271.38794	-1052.82336	-25.42026	1234.68237	38.57697	195.84569	-10.36215	476.84842	-79.29567	32.09752	-1425.87573	181.52132	14.27811	-661.57336	-163.81354	-9.08720
448	3.725	946.27997	-134.59082	1258.05420	-259.42828	6.97057	1269.89417	-1053.08655	-24.22379	1236.85583	25.44025	195.29532	-10.46724	499.83060	-84.32010	32.74583	-1433.40332	181.81656	19.49707	-674.68335	-164.38670	-9.35616
449	3.733	944.54559	-131.50204	1262.98474	-259.32806	5.15234	1268.40063	-1053.35632	-22.94433	1239.14722	12.29289	194.72807	-10.55370	520.18066	-89.52605	32.46601	-1439.31958	182.00121	25.19742	-687.75903	-165.12265	-9.59131
450	3.742	942.60455	-128.45148	1268.10266	-259.41943	3.41698	1266.93750	-1053.61572	-21.67982	1241.54700	-0.87195	194.14342	-10.65654	538.24371	-94.82349	31.35024	-1442.64551	181.52336	30.87391	-700.81097	-165.99855	-9.74494
451	3.750	940.47998	-125.48397	1273.32568	-259.70026	1.77490	1265.53003	-1053.87524	-20.50505	1244.02820	-14.06982	193.53885	-10.80269	554.45367	-100.14969	29.58937	-1442.29077	180.11534	35.88406	-713.87207	-166.85455	-9.81703
452	3.758	938.19690	-122.64341	1278.58655	-260.12823	0.23204	1264.21045	-1054.15710	-19.47027	1246.53918	-27.30652	192.94220	-10.96724	569.18457	-105.41326	27.32361	-1437.70483	177.61497	39.61913	-726.99353	-167.58328	-9.83853
453	3.767	935.78308	-119.96482	1283.83057	-260.63953	-1.23125	1263.03101	-1054.46948	-18.59977	1249.01392	-40.56091	192.40427	-11.09792	582.65491	-110.49632	24.63638	-1429.26611	173.90099	41.98309	-740.20068	-168.16000	-9.87173
454	3.775	933.26892	-117.46371	1289.01294	-261.18243	-2.67444	1262.06396	-1054.79858	-17.89675	1251.39355	-53.81178	191.95653	-11.17834	594.89026	-115.33369	21.65141	-1417.98975	169.00290	43.70750	-753.45654	-168.55232	-9.97898
455	3.783	930.68420	-115.13029	1294.09546	-261.73334	-4.18733	1261.37195	-1055.12146	-17.34657	1253.65637	-67.07901	191.59012	-11.24317	605.74274	-119.93719	18.62708	-1404.89014	163.15175	45.92789	-766.72626	-168.79536	-10.14172
456	3.792	928.05975	-112.94167	1299.04163	-262.27402	-5.86067	1260.97327	-1055.41211	-16.90208	1255.84106	-80.40736	191.27402	-11.32729	615.01306	-124.29258	15.99485	-1390.54224	156.73355	49.27608	-779.99969	-169.01599	-10.27455
457	3.800	925.43390	-110.87934	1303.81396	-262.76529	-7.75728	1260.84448	-1055.64294	-16.47842	1258.01758	-93.82363	190.98018	-11.41951	622.55286	-128.29713	14.25210	-1374.94775	150.14592	53.32468	-793.27075	-169.27119	-10.33071
458	3.808	922.85382	-108.93410	1308.37354	-263.15015	-9.89853	1260.94922	-1055.79370	-15.98434	1260.21423	-107.33619	190.68793	-11.48280	628.16046	-131.83762	13.64128	-1357.61731	143.71915	57.00441	-806.60767	-169.53885	-10.34137
459	3.817	920.36896	-107.10265	1312.68237	-263.37390	-12.26930	1261.25476	-1055.85596	-15.35880	1262.39722	-120.94514	190.36850	-11.51187	631.45367	-134.83597	13.78440	-1337.82410	137.77711	59.56065	-820.14386	-169.86369	-10.36170
460	3.825	918.02344	-105.38250	1316.70715	-263.39722	-14.84213	1261.73328	-1055.82397	-14.58842	1264.51123	-134.61797	189.98892	-11.54763	631.98291	-137.19484	13.63926	-1314.97766	132.61557	61.00460	-833.88269	-170.27280	-10.41835
461	3.833	915.85101	-103.76665	1320.41992	-263.19937	-17.60114	1262.35889	-1055.68945	-13.70678	1266.51453	-148.27928	189.56107	-11.61142	629.49158	-138.79317	12.00360	-1288.97754	128.30280	61.80399	-847.64209	-170.63275	-10.50972
462	3.842	913.87433	-102.24364	1323.79504	-262.77997	-20.54680	1263.11133	-1055.44336	-12.76777	1268.38672	-161.85461	189.17279	-11.64748	624.07257	-139.61510	8.40973	-1260.25879	124.59059	62.42592	-861.28271	-170.85236	-10.62208
463	3.850	912.11035	-100.80198	1326.81262	-262.15729	-23.68983	1263.98071	-1055.07800	-11.81245	1270.12634	-175.32617	188.90926	-11.59190	616.08252	-139.87236	3.72663	-1229.47998	121.13850	63.17270	-874.84552	-171.08438	-10.72920
464	3.858	910.57715	-99.43227	1329.46326	-261.35757	-27.03757	1264.96570	-1054.58582	-10.86486	1271.74341	-188.76210	188.72948	-11.48119	605.91333	-139.92891	-0.37361	-1197.22876	117.74686	64.19646	-888.41370	-171.51276	-10.80006
465	3.867	909.30011	-98.13361	1331.74133	-260.40869	-30.57782	1266.06812	-1053.96643	-9.94950	1273.24414	-202.27048	188.49532	-11.42256	593.92987	-140.09988	-2.77225	-1163.94910	114.36462	65.51865	-901.98932	-172.09814	-10.80818
466	3.875	908.31714	-96.91796	1333.63306	-259.34711	-34.27840	1267.29492	-1053.23206	-9.10101	1274.62390	-215.89206	188.13118	-11.47646	580.65924	-140.51006	-3.57912	-1129.97754	111.07642	67.11250	-915.55182	-172.64806	-10.74632
467	3.883	907.67230	-95.79104	1335.11548	-258.22180	-38.09314	1268.65161	-1052.41064	-8.35513	1275.86694	-229.56216	187.68121	-11.61009	566.81665	-141.07661	-3.58909	-1095.60608	108.05129	68.99727	-929.18628	-173.05469	-10.65104
468	3.892	907.40033	-94.73147	1336.16467	-257.08368	-41.95567	1270.12683	-1051.55078	-7.73495	1276.94983	-243.14151	187.24623	-11.71163	552.98053	-141.63580	-3.50626	-1061.12476	105.35280	71.18478	-943.03802	-173.42738	-10.57546
469	3.900	907.51611	-93.70336	1336.76428	-255.97610	-45.78253	1271.67615	-1050.72266	-7.24969	1277.84692	-256.40475	186.93103	-11.61383	539.35974	-142.11386	-3.66127	-1026.82446	102.90849	73.58731	-957.02875	-173.93011	-10.54948
470	3.908	908.01013	-92.68194	1336.90417	-254.94379	-49.49812	1273.23401	-1050.00769	-6.90239	1278.52832	-269.00760	186.80057	-11.13745	525.88336	-142.58441	-4.06848	-993.03473	100.66660	76.01655	-970.79657	-174.54657	-10.56300
471	3.917	908.84821	-91.65661	1336.57886	-254.04543	-53.05145	1274.74707	-1049.47729	-6.69579	1278.95825	-280.51193	186.84695	-10.12799	512.41455	-143.17021	-4.56541	-960.14362	98.65133	78.23125	-984.12329	-175.16609	-10.53531
472	3.925	909.97876	-90.61800	1335.78528	-253.35031	-56.40817	1276.19299	-1049.18054	-6.62795	1279.10449	-290.47333	187.00616	-8.47590	498.88959	-143.89757	-4.96663	-928.47253	96.90718	80.00151	-997.23126	-175.83125	-10.38669
473	3.933	911.34033	-89.55787	1334.51990	-252.91971	-59.53602	1277.57068	-1049.14941	-6.68261	1278.94788	-298.57996	187.17969	-6.14051	485.32343	-144.68340	-5.19002	-898.11609	95.41862	81.13515	-1010.50952	-176.66417	-10.21074
474	3.942	912.86658	-88.47976	1332.77954	-252.78947	-62.40273	1278.88696	-1049.40674	-6.82653	1278.47693	-304.79886	187.31078	-3.07755	471.78149	-145.42966	-5.28876	-868.89233	94.10025	81.48643	-1024.12537	-177.52365	-10.22593
475	3.950	914.49280	-87.39323	1330.55713	-252.97058	-64.98467	1280.15222	-1049.96460	-7.01305	1277.68225	-309.35059	187.59306	1.08451	458.35324	-146.07941	-5.37870	-840.39124	92.91663	81.02979	-1037.95239	-178.09502	-10.46366
476	3.958	916.16479	-86.29688	1327.83582	-253.46448	-67.27596	1281.37561	-1050.82202	-7.19196	1276.55200	-312.30939	188.54611	7.39154	445.07639	-146.63335	-5.54041	-812.14319	92.00195	79.92012	-1051.76282	-178.31683	-10.72925
477	3.967	917.84320	-85.18386	1324.59485	-254.27177	-69.29599	1282.55334	-1051.96582	-7.32859	1275.06702	-312.90747	190.72163	17.17602	431.89536	-147.14146	-5.78128	-783.86169	91.67812	78.44726	-1065.40894	-178.35323	-10.93850
478	3.975	919.51337	-84.06783	1320.83472	-255.38589	-71.08730	1283.66333	-1053.37439	-7.40748	1273.20410	-309.34735	194.28616	30.70999	418.72308	-147.65887	-6.06647	-755.55212	92.31851	76.91249	-1078.79749	-178.36980	-11.19124
479	3.983	921.20117	-82.99410	1316.59863	-256.78561	-72.70053	1284.66931	-1055.01782	-7.41238	1270.95154	-299.96484	198.80258	46.16963	405.51709	-148.21191	-6.35976	-727.42407	94.09426	75.50819	-1091.90466	-178.54214	-11.52102
480	3.992	922.96790	-82.01427	1311.95117	-258.43536	-74.17410	1285.52295	-1056.85303	-7.31850	1268.32153	-284.72607	203.29956	60.20507	392.28864	-148.79602	-6.62971	-699.76483	96.88478	74.28812	-1104.90552	-179.01299	-11.79392
481	4.000	924.87701	-81.14954	1306.92969	-260.28897	-75.51372	1286.16846	-1058.82446	-7.10564	1265.35193	-265.17975	206.59396	69.65797	379.06250	-149.38583	-6.84937	-672.86816	100.45329	73.20943	-1118.02820	-179.75961	-11.83403
482	4.008	926.96722	-80.38691	1301.53662	-262.29773	-76.69130	1286.55969	-1060.87744	-6.76764	1262.10413	-243.11012	207.72182	73.05702	365.83960	-149.95575	-7.01546	-647.00482	104.58900	72.16148	-1131.29919	-180.61766	-11.60917
483	4.017	929.24701	-79.70303	1295.76794	-264.42932	-77.68499	1286.68921	-1062.95959	-6.31545	1258.65198	-219.59586	206.22679	71.00223	352.58777	-150.50082	-7.15372	-622.41486	109.10147	70.98644	-1144.63098	-181.45645	-11.28429
484	4.025	931.69867	-79.07681	1289.63879	-266.68353	-78.52698	1286.60278	-1065.01355	-5.77761	1255.06287	-195.06436	202.18459	65.43053	339.27789	-151.03297	-7.29214	-599.28113	113.86595	69.54187	-1158.00757	-182.20644	-11.09062
485	4.033	934.28589	-78.48534	1283.18506	-269.07733	-79.29436	1286.37903	-1066.98462	-5.19022	1251.38464	-169.72794	196.09653	58.54522	325.93103	-151.55873	-7.44086	-577.70850	118.90411	67.77345	-1171.44409	-182.78136	-11.14614
486	4.042	936.96210	-77.90804	1276.45203	-271.61215	-80.05445	1286.08813	-1068.83789	-4.58012	1247.64966	-143.89728	188.73769	52.11802	312.59955	-152.05739	-7.60299	-557.75153	124.29962	65.71106	-1184.91797	-183.17827	-11.37029
487	4.050	939.67670	-77.34023	1269.48633	-274.26306	-80.83266	1285.76929	-1070.55908	-3.96129	1243.88196	-118.12773	180.93669	47.19515	299.30023	-152.48923	-7.78311	-539.46381	130.01472	63.39379	-1198.41992	-183.52318	-11.58744
488	4.058	942.37976	-76.78652	1262.33655	-276.98862	-81.61906	1285.43591	-1072.14746	-3.35218	1240.10022	-93.08952	173.32584	44.02859	285.99179	-152.85362	-7.96611	-522.95532	135.83839	60.80533	-1211.93420	-183.90474	-11.69119
489	4.067	945.02930	-76.23850	1255.05957	-279.73822	-82.39117	1285.08459	-1073.60608	-2.79130	1236.31580	-69.11107	166.06345	42.20168	272.62207	-153.21812	-8.11964	-508.43216	141.45610	57.82298	-1225.33179	-184.30310	-11.67379
490	4.075	947.59741	-75.66940	1247.72571	-282.45575	-83.13916	1284.70251	-1074.93628	-2.32281	1232.53577	-45.85810	158.70691	40.94141	259.17422	-153.65622	-8.24149	-496.17792	146.55251	54.18674	-1238.48157	-184.71254	-11.57460
491	4.083	950.06940	-75.04699	1240.42017	-285.08136	-83.87916	1284.27942	-1076.13379	-1.96687	1228.76514	-22.57573	150.54732	39.52121	245.65848	-154.17313	-8.36740	-486.50232	150.95799	49.57294	-1251.52197	-185.18466	-11.46091
492	4.092	952.43890	-74.34835	1233.23730	-287.55017	-84.64220	1283.81799	-1077.18311	-1.71242	1225.00586	1.34633	141.20424	37.60505	232.08562	-154.71243	-8.52434	-479.66806	154.68410	43.72218	-1264.88867	-185.74359	-11.40703
493	4.100	954.70624	-73.56567	1226.27368	-289.79120	-85.45190	1283.33264	-1078.05933	-1.52615	1221.26147	26.03395	130.94199	35.42719	218.45013	-155.22339	-8.70167	-475.83316	157.80896	36.51414	-1279.01465	-186.38976	-11.44417
494	4.108	956.87415	-72.70522	1219.61963	-291.73212	-86.31972	1282.83972	-1078.73096	-1.35566	1217.54626	51.21828	120.47879	33.65445	204.71396	-155.69749	-8.85411	-475.03589	160.40312	28.05600	-1293.89868	-187.06577	-11.55663
495	4.117	958.94208	-71.79119	1213.35059	-293.30811	-87.25581	1282.35217	-1079.16553	-1.13609	1213.88574	76.50594	110.46159	32.86021	190.81766	-156.14085	-8.92949	-477.15637	162.46568	18.84656	-1308.99207	-187.61301	-11.69349
496	4.125	960.90338	-70.86803	1207.52844	-294.47046	-88.27361	1281.87463	-1079.34033	-0.80645	1210.31299	101.58894	101.05444	33.06828	176.73413	-156.54768	-8.92035	-481.87729	163.87242	9.88084	-1323.69849	-187.98318	-11.74644
497	4.133	962.74188	-69.97927	1202.21313	-295.19162	-89.38425	1281.40100	-1079.25439	-0.32630	1206.87329	126.35355	91.98587	33.88741	162.51685	-156.91066	-8.88196	-488.81638	164.49696	2.44147	-1337.86694	-188.32343	-11.63684
498	4.142	964.43109	-69.14205	1197.47510	-295.46912	-90.59335	1280.91504	-1078.92810	0.31049	1203.63733	150.85446	82.89940	34.96402	148.28711	-157.22737	-8.87933	-497.83405	164.40936	-2.52296	-1351.70325	-188.73164	-11.44054
499	4.150	965.94043	-68.35383	1193.39539	-295.32825	-91.90784	1280.39697	-1078.39221	1.07508	1200.70349	175.17599	73.62873	36.18351	134.16495	-157.50488	-8.92442	-509.00684	163.89476	-4.99744	-1365.43750	-189.15564	-11.30241
500	4.158	967.23950	-67.61076	1190.05420	-294.81656	-93.33488	1279.82349	-1077.66870	1.92666	1198.18005	199.32864	64.24352	37.57030	120.18631	-157.77278	-8.98019	-522.06720	163.28909	-5.78680	-1379.14014	-189.50191	-11.26575
501	4.167	968.29529	-66.90833	1187.51758	-293.99042	-94.86572	1279.16638	-1076.74731	2.84653	1196.15869	223.28839	54.92516	39.11642	106.27420	-158.06229	-9.02272	-536.19824	162.81798	-5.83078	-1392.77893	-189.70764	-11.22322
502	4.175	969.07288	-66.23554	1185.83521	-292.90585	-96.46927	1278.39746	-1075.59509	3.83624	1194.70789	247.10773	45.82543	40.70457	92.33356	-158.37036	-9.07471	-550.57599	162.51286	-5.76674	-1406.37793	-189.76157	-10.96357
503	4.183	969.54370	-65.57844	1185.04272	-291.62079	-98.10513	1277.49487	-1074.23340	4.84664	1193.88745	270.93521	37.04227	42.19514	78.36887	-158.67108	-9.17175	-564.80109	162.26147	-5.90183	-1419.97974	-189.66573	-10.29103
504	4.192	969.69043	-64.92991	1185.16150	-290.19800	-99.73733	1276.44592	-1072.78979	5.73078	1193.75391	294.90192	28.66221	43.55081	64.44772	-158.95320	-9.32247	-578.80432	161.98932	-6.25563	-1433.50366	-189.40089	-9.13813
505	4.200	969.50403	-64.29635	1186.19104	-288.69894	-101.33535	1275.24646	-1071.43530	6.30199	1194.33850	319.00690	20.75131	44.82727	50.61578	-159.22545	-9.51062	-592.62183	161.74403	-6.65395	-1446.77759	-188.98326	-7.52568
506	4.208	968.98102	-63.69608	1188.10583	-287.17719	-102.87270	1273.89954	-1070.29663	6.41083	1195.62671	343.13022	13.36089	46.09015	36.90546	-159.48553	-9.71847	-606.28302	161.57471	-6.94043	-1459.69824	-188.49074	-5.42729
507	4.217	968.12317	-63.14895	1190.85815	-285.67920	-104.33432	1272.41528	-1069.42285	5.97694	1197.55847	367.13263	6.60191	47.39321	23.33896	-159.70731	-9.93187	-619.78900	161.46263	-7.11726	-1472.25098	-187.96402	-2.71943
508	4.225	966.93329	-62.66970	1194.38696	-284.24542	-105.72214	1270.81323	-1068.78418	5.00697	1200.04138	390.90955	0.66157	48.78173	9.90286	-159.87427	-10.13104	-633.12683	161.41518	-7.27090	-1484.19604	-187.30862	0.74862
509	4.233	965.41052	-62.27061	1198.62329	-282.90942	-107.04800	1269.12268	-1068.29321	3.59490	1202.97327	414.37146	-4.27529	50.25829	-3.42999	-159.99960	-10.30452	-646.29010	161.45396	-7.46489	-1494.77856	-186.34467	5.01194
510	4.242	963.54987	-61.96165	1203.48962	-281.69940	-108.32330	1267.37622	-1067.84521	1.88328	1206.26709	437.40894	-8.11257	51.76014	-16.66943	-160.09125	-10.46545	-659.29785	161.50725	-7.71869	-1503.01538	-184.92462	9.85445
511	4.250	961.35034	-61.75256	1208.89673	-280.63629	-109.56044	1265.60388	-1067.35864	0.00409	1209.86414	459.87708	-10.87420	53.18264	-29.82422	-160.13229	-10.63222	-672.21332	161.48546	-7.99184	-1508.24146	-182.98083	14.87736
512	4.258	958.82385	-61.65612	1214.74414	-279.72821	-110.77762	1263.83667	-1066.79944	-1.96265	1213.73376	481.59613	-12.68365	54.38964	-42.92706	-160.12137	-10.80678	-685.13824	161.40092	-8.20353	-1510.26270	-180.51569	19.73917
513	4.267	955.99426	-61.67818	1220.92712	-278.96732	-111.98814	1262.11414	-1066.18921	-3.99538	1217.86414	502.35760	-13.73774	55.17995	-56.01440	-160.10065	-10.98029	-698.16217	161.30698	-8.30454	-1509.15967	-177.57501	24.27726
514	4.275	952.89032	-61.80633	1227.34473	-278.32977	-113.18643	1260.48523	-1065.58618	-6.10265	1222.23901	521.92633	-14.25132	55.30033	-69.10022	-160.12843	-11.14164	-711.29248	161.21045	-8.30910	-1505.08362	-174.21976	28.45564
515	4.283	949.54340	-62.00892	1233.90662	-277.78229	-114.35638	1259.00281	-1065.03162	-8.27219	1226.79602	540.06836	-14.36230	54.56066	-82.19281	-160.24025	-11.27647	-724.45752	161.08784	-8.26801	-1498.16260	-170.51022	32.28070
516	4.292	945.98969	-62.24448	1240.53894	-277.29068	-115.48949	1257.71460	-1064.49731	-10.43549	1231.39380	556.62000	-14.09602	52.92798	-95.30573	-160.42972	-11.37919	-737.60303	160.90730	-8.23208	-1488.49097	-166.50223	35.75570
517	4.300	942.27008	-62.48203	1247.17896	-276.82025	-116.58273	1256.65637	-1063.89233	-12.48217	1235.85205	571.52893	-13.44547	50.48232	-108.45135	-160.66689	-11.47258	-750.74292	160.62022	-8.22963	-1476.14526	-162.24873	38.87055
518	4.308	938.42474	-62.71430	1253.76501	-276.33395	-117.62398	1255.84753	-1063.12061	-14.30778	1240.04004	584.80994	-12.46142	47.29861	-121.64545	-160.93770	-11.58858	-763.90967	160.20241	-8.25495	-1461.19775	-157.80168	41.60655
519	4.317	934.49115	-62.94607	1260.23328	-275.79852	-118.59140	1255.29529	-1062.13098	-15.85394	1243.91492	596.47223	-11.22720	43.37227	-134.90662	-161.23703	-11.72908	-777.10681	159.70154	-8.28973	-1443.72266	-153.21307	43.94227
520	4.325	930.50867	-63.17420	1266.52100	-275.19003	-119.46232	1254.99927	-1060.94934	-17.14001	1247.49670	606.49310	-9.77365	38.64580	-148.24841	-161.53912	-11.86715	-790.33026	159.20558	-8.33924	-1423.79639	-148.53513	45.85688
521	4.333	926.52014	-63.38209	1272.57056	-274.49075	-120.21423	1254.95178	-1059.69714	-18.28551	1250.83569	614.81854	-8.05256	33.14742	-161.68494	-161.81842	-11.97324	-803.61188	158.78520	-8.40607	-1401.49780	-143.82047	47.33148
522	4.342	922.57111	-63.55251	1278.33276	-273.68591	-120.82516	1255.13599	-1058.53931	-19.46407	1253.98267	621.33148	-5.95887	27.13929	-175.22540	-162.07346	-12.03298	-817.00586	158.45885	-8.45509	-1376.90820	-139.12254	48.34991
523	4.350	918.71429	-63.68682	1283.77002	-272.76685	-121.28451	1255.52710	-1057.57666	-20.79657	1256.96545	625.76648	-3.35714	21.08788	-188.85571	-162.30510	-12.05494	-830.54065	158.21313	-8.44193	-1350.11047	-134.49631	48.89825
524	4.358	915.01105	-63.80766	1288.85498	-271.73123	-121.59979	1256.09656	-1056.80408	-22.30076	1259.78784	627.63922	-0.15487	15.39236	-202.54517	-162.50632	-12.05694	-844.21661	158.05855	-8.33415	-1321.18506	-129.99753	48.95983
525	4.367	911.52271	-63.94450	1293.56555	-270.57410	-121.78893	1256.81787	-1056.15198	-23.92506	1262.44263	626.32373	3.54094	10.09777	-216.27386	-162.69159	-12.04535	-858.02551	158.00163	-8.13106	-1290.19751	-125.67868	48.50257
526	4.375	908.30237	-64.11741	1297.88208	-269.27737	-121.87295	1257.67041	-1055.53430	-25.59444	1264.92664	621.34729	7.26943	5.04195	-230.02759	-162.89998	-12.02435	-871.93188	157.97379	-7.90018	-1257.18384	-121.57994	47.46344
527	4.383	905.39319	-64.32601	1301.78748	-267.81250	-121.87518	1258.63965	-1054.87183	-27.24055	1267.25049	612.79785	10.24789	0.48758	-243.76794	-163.15436	-12.01850	-885.86487	157.85097	-7.75032	-1222.15479	-117.72099	45.75464
528	4.392	902.82825	-64.55039	1305.27075	-266.15112	-121.81608	1259.71167	-1054.10046	-28.81857	1269.44141	601.45953	11.79657	-2.73342	-257.43555	-163.46541	-12.06835	-899.76367	157.54863	-7.74216	-1185.16882	-114.11351	43.34045
529	4.400	900.63434	-64.76830	1308.32422	-264.27612	-121.71003	1260.86719	-1053.17090	-30.30837	1271.52991	588.38068	11.97411	-4.20919	-270.96960	-163.87863	-12.20275	-913.60669	157.08905	-7.82623	-1146.50891	-110.82603	40.42083
530	4.408	898.83685	-64.96923	1310.93958	-262.19507	-121.57486	1262.08386	-1052.05859	-31.70803	1273.53296	574.36987	11.58173	-4.62923	-284.28351	-164.46017	-12.41551	-927.39917	156.56783	-7.89097	-1106.88110	-108.11172	37.63193
531	4.417	897.45740	-65.14335	1313.10645	-259.95105	-121.43587	1263.34265	-1050.77832	-33.02433	1275.44177	560.01526	11.31527	-4.94815	-297.24774	-165.23331	-12.66933	-941.15918	156.03889	-7.88255	-1067.34253	-106.48544	35.93872
532	4.425	896.50787	-65.26014	1314.81335	-257.62079	-121.31403	1264.63000	-1049.38806	-34.26142	1277.22144	545.83667	11.20932	-5.44306	-309.73773	-166.15907	-12.93167	-954.90643	155.47469	-7.85265	-1028.76721	-106.46228	35.98579
533	4.433	895.98773	-65.27236	1316.05225	-255.30426	-121.22382	1265.93518	-1047.97522	-35.41721	1278.82031	532.10431	10.99559	-5.93056	-321.66504	-167.17183	-13.22249	-968.63965	154.87265	-7.88828	-991.29297	-108.02594	37.49382
534	4.442	895.88275	-65.14193	1316.82129	-253.11438	-121.18618	1267.24768	-1046.63538	-36.48765	1280.17847	518.70239	10.59235	-6.31868	-332.93958	-168.20610	-13.65867	-982.32898	154.30246	-8.00627	-954.49194	-110.51945	39.55004
535	4.450	896.16107	-64.85892	1317.12354	-251.16870	-121.23038	1268.55078	-1045.46411	-37.46976	1281.22974	505.36737	10.12268	-6.65410	-343.48859	-169.22491	-14.43271	-995.94275	153.83592	-8.12679	-918.13867	-113.14923	41.37091
536	4.458	896.77197	-64.44366	1316.96863	-249.57771	-121.38452	1269.81482	-1044.56006	-38.36337	1281.90527	491.97272	9.71436	-6.93794	-353.43628	-170.34604	-15.54074	-1009.46680	153.54698	-8.13740	-882.50403	-115.49515	42.59423
537	4.467	897.65308	-63.93418	1316.37219	-248.43030	-121.67097	1270.99670	-1044.01575	-39.17467	1282.14661	478.55109	9.40465	-7.12036	-363.08710	-172.01413	-16.22690	-1022.90833	153.50829	-7.95032	-847.94385	-117.62856	43.16727
538	4.475	898.74164	-63.36680	1315.35425	-247.78220	-122.10732	1272.04602	-1043.89148	-39.92138	1281.91858	465.18030	9.17183	-7.21305	-372.19220	-175.02014	-14.65856	-1036.32227	153.66547	-7.55785	-814.65472	-119.89043	43.21172
539	4.483	899.98358	-62.76672	1313.93567	-247.65349	-122.70968	1272.91736	-1044.20276	-40.63842	1281.21289	451.89996	8.98003	-7.30735	-378.99548	-180.17590	-8.74868	-1049.78394	153.79408	-7.11693	-782.74365	-122.63470	42.89427
540	4.492	901.34143	-62.15055	1312.13818	-248.03226	-123.49562	1273.57813	-1044.93372	-41.37878	1280.03796	438.68201	8.78796	-7.49033	-380.54211	-187.63707	1.90935	-1063.29114	153.66791	-6.90810	-752.17657	-126.14505	42.33297
541	4.500	902.80206	-61.52599	1309.97852	-248.88048	-124.48077	1274.00977	-1046.05676	-42.20148	1278.40308	425.46222	8.57722	-7.77062	-374.52588	-196.48473	14.95835	-1076.74390	153.26584	-7.07175	-722.68756	-130.60046	41.60863
542	4.508	904.37787	-60.89155	1307.46069	-250.14598	-125.67197	1274.20764	-1047.54333	-43.14949	1276.31091	412.20587	8.37794	-8.07110	-360.74902	-205.17918	26.55585	-1090.04944	152.76237	-7.44989	-693.84326	-136.03696	40.87735
543	4.517	906.09637	-60.24247	1304.57922	-251.77689	-127.06367	1274.18384	-1049.36536	-44.23446	1273.75989	398.93427	8.22667	-8.29693	-340.73254	-212.45862	33.73012	-1103.22424	152.30196	-7.80042	-665.27185	-142.43649	40.40734
544	4.525	907.98260	-59.57430	1301.33374	-253.72691	-128.63591	1273.96692	-1051.48999	-45.44413	1270.74780	385.69501	8.11705	-8.42366	-316.39142	-217.86649	35.69427	-1116.38794	151.86620	-8.05035	-636.96899	-149.81421	40.37323
545	4.533	910.04553	-58.88134	1297.74072	-255.95303	-130.35553	1273.59753	-1053.87195	-46.76219	1267.28015	372.51251	8.01462	-8.50891	-289.17072	-221.66299	33.54678	-1129.65393	151.36987	-8.27085	-609.54272	-158.03168	40.59689
546	4.542	912.27283	-58.14854	1293.83313	-258.41522	-132.18750	1273.11804	-1056.44348	-48.17014	1263.38330	359.35803	7.89281	-8.62090	-259.93268	-224.41508	29.13220	-1143.03137	150.83482	-8.50206	-584.07074	-166.66988	40.59149
547	4.550	914.63477	-57.34830	1289.65320	-261.07626	-134.10785	1272.56360	-1059.10632	-49.63499	1259.11169	346.16913	7.73711	-8.78242	-229.30792	-226.66724	24.05504	-1156.45752	150.39857	-8.69777	-561.33514	-175.39307	39.93540
548	4.558	917.09760	-56.45592	1285.24866	-263.89987	-136.10895	1271.95947	-1061.73657	-51.12066	1254.54211	332.91125	7.53754	-8.98479	-198.06921	-228.80727	19.27878	-1169.88135	150.11522	-8.84578	-541.28381	-184.24400	38.51873
549	4.567	919.63513	-55.46340	1280.67468	-266.85132	-138.19293	1271.32617	-1064.20703	-52.61831	1249.76355	319.60446	7.29268	-9.20932	-167.11908	-231.01529	15.18439	-1183.26831	149.89655	-9.01602	-523.47852	-193.41011	36.43824
550	4.575	922.23132	-54.38270	1275.98926	-269.89465	-140.35600	1270.68140	-1066.41187	-54.14966	1244.87378	306.27075	7.01577	-9.41782	-137.07642	-233.22971	11.81031	-1196.62158	149.67873	-9.23503	-507.74719	-202.98352	33.84164
551	4.583	924.87347	-53.26569	1271.24329	-272.98331	-142.58441	1270.03931	-1068.27808	-55.74026	1239.97302	292.89612	6.74073	-9.56263	-107.90875	-235.17444	9.06017	-1209.99573	149.47568	-9.42548	-494.30185	-212.94861	30.81215
552	4.592	927.54346	-52.22532	1266.47583	-276.05417	-144.86650	1269.41003	-1069.76880	-57.40037	1235.14197	279.47476	6.50790	-9.62531	-79.08868	-236.51299	6.79101	-1223.40552	149.28418	-9.52053	-483.57098	-223.14828	27.22570
553	4.600	930.21948	-51.40374	1261.72119	-279.03113	-147.19791	1268.80237	-1070.88452	-59.12505	1230.41931	266.04337	6.32243	-9.63404	-50.14569	-237.08928	4.85994	-1236.82861	149.04216	-9.56847	-476.07526	-233.31253	22.75065
554	4.608	932.88159	-50.90398	1257.02673	-281.83115	-149.57199	1268.22485	-1071.65222	-60.90613	1225.80603	252.66135	6.15848	-9.63248	-21.00891	-237.10344	3.23008	-1250.29993	148.65793	-9.68514	-472.29486	-243.17834	17.08747
555	4.617	935.51239	-50.74989	1252.45972	-284.37009	-151.97437	1267.68518	-1072.10962	-62.74761	1221.28906	239.36774	6.00320	-9.63715	8.12680	-237.05252	2.03461	-1263.88403	148.12646	-9.88931	-472.36780	-252.40910	10.31625
556	4.625	938.09271	-50.88839	1248.10632	-286.57239	-154.39215	1267.18420	-1072.29736	-64.67072	1216.87085	226.11813	5.83789	-9.64714	37.13849	-237.42271	1.47155	-1277.57349	147.68933	-9.98026	-475.78705	-260.37820	3.18183
557	4.633	940.59906	-51.22715	1244.07227	-288.37756	-156.82016	1266.70691	-1072.25647	-66.69970	1212.59253	212.78857	5.59266	-9.67746	66.12988	-238.38727	1.63366	-1291.24414	147.69063	-9.70068	-481.59610	-266.26932	-2.95320
558	4.642	942.99902	-51.68688	1240.47852	-289.73807	-159.24699	1266.22180	-1072.02161	-68.84141	1208.55078	199.27682	5.16810	-9.75618	95.29007	-239.75531	2.42944	-1304.77490	148.11559	-9.10719	-489.25262	-269.61273	-6.87373
559	4.650	945.24622	-52.22193	1237.43823	-290.61865	-161.64021	1265.69617	-1071.61865	-71.08316	1204.89417	185.57239	4.52310	-9.89569	124.68109	-241.15543	3.62967	-1318.21826	148.55121	-8.56856	-499.03940	-270.77057	-8.52844
560	4.658	947.28363	-52.81268	1235.03564	-291.00830	-163.95975	1265.10925	-1071.06934	-73.40710	1201.79663	171.76416	3.75000	-10.06977	154.21402	-242.28445	4.99799	-1331.69287	148.65141	-8.32990	-511.06470	-270.76855	-8.92641
561	4.667	949.05493	-53.45757	1233.32971	-290.93359	-166.18388	1264.44812	-1070.39136	-75.79922	1199.41821	157.99380	3.01461	-10.22607	183.80960	-243.02579	6.37155	-1345.16724	148.31578	-8.31514	-524.45941	-270.56952	-9.03966
562	4.675	950.51440	-54.16544	1232.36267	-290.45493	-168.31107	1263.70435	-1069.59985	-78.24545	1197.86877	144.36105	2.41787	-10.32041	213.54266	-243.37729	7.60989	-1358.46948	147.64348	-8.22776	-538.14026	-270.54630	-9.28936
563	4.683	951.62866	-54.95243	1232.15967	-289.64767	-170.34500	1262.88135	-1068.71887	-80.71523	1197.18481	130.89749	1.97932	-10.33342	243.62477	-243.35883	8.56127	-1371.36487	146.94101	-7.62788	-551.61945	-270.67288	-9.73867
564	4.692	952.37476	-55.84248	1232.71887	-288.58383	-172.28789	1261.99817	-1067.79089	-83.14126	1197.33215	117.59940	1.68045	-10.29095	274.25391	-243.05716	9.19107	-1383.58105	146.45012	-6.13295	-564.84265	-270.98529	-10.23292
565	4.700	952.73901	-56.85760	1234.01074	-287.32013	-174.14026	1261.08496	-1066.86316	-85.41780	1198.22766	104.40909	1.42289	-10.28349	305.44739	-242.72881	9.73993	-1394.87646	146.09550	-3.66876	-577.90668	-271.56821	-10.58127
566	4.708	952.71820	-58.00175	1235.99341	-285.89435	-175.89835	1260.17822	-1065.96033	-87.42724	1199.76648	91.21814	1.05922	-10.39237	336.96957	-242.74176	10.65916	-1405.11572	145.69893	-0.39782	-590.97247	-272.33380	-10.77305
567	4.717	952.31885	-59.24960	1238.62390	-284.33121	-177.55228	1259.31665	-1065.07751	-89.07846	1201.84131	77.97241	0.54967	-10.58504	368.36856	-243.34622	12.30806	-1414.26367	145.18544	3.51186	-604.13153	-273.07834	-10.93156
568	4.725	951.55640	-60.55167	1241.85669	-282.65280	-179.09111	1258.53345	-1064.19702	-90.33490	1204.35095	64.73436	-0.02656	-10.76660	399.02173	-244.53751	14.67187	-1422.29150	144.54227	7.90660	-617.34296	-273.67856	-11.13597
569	4.733	950.45734	-61.86530	1245.63672	-280.88507	-180.50616	1257.85547	-1063.30261	-91.21992	1207.20471	51.59085	-0.61843	-10.90326	428.17941	-246.13277	17.31539	-1429.04175	143.90427	12.62109	-630.50183	-274.24039	-11.34403
570	4.742	949.05298	-63.19245	1249.90137	-279.05994	-181.79138	1257.30371	-1062.38367	-91.80322	1210.32629	38.54546	-1.24018	-11.01653	455.12805	-247.95889	19.58287	-1434.19141	143.54256	17.52222	-643.53369	-274.96768	-11.48444
571	4.750	947.36511	-64.58076	1254.58667	-277.21716	-182.94370	1256.88635	-1061.43298	-92.17924	1213.65515	25.52937	-1.89496	-11.11857	479.45639	-249.99615	20.92301	-1437.38672	143.44994	22.43475	-656.45447	-275.83948	-11.60255
572	4.758	945.40454	-66.08361	1259.62903	-275.40359	-183.95686	1256.59558	-1060.44653	-92.44780	1217.14368	12.47266	-2.56022	-11.22080	501.25348	-252.30281	21.15178	-1438.41284	143.15451	27.14504	-669.37067	-276.62051	-11.80807
573	4.767	943.18677	-67.72788	1264.96606	-273.66531	-184.81364	1256.41602	-1059.43127	-92.70714	1220.74927	-0.65256	-3.22132	-11.35080	521.10602	-254.81581	20.49940	-1437.27405	142.11276	31.62786	-682.38330	-277.20139	-12.07801
574	4.775	940.74072	-69.50590	1270.53320	-272.03445	-185.48718	1256.33557	-1058.41406	-93.05360	1224.42749	-13.82658	-3.85979	-11.51504	539.83783	-257.33197	19.45218	-1434.18726	140.01280	36.08473	-695.50037	-277.70779	-12.27216
575	4.783	938.10217	-71.37872	1276.26099	-270.51883	-185.95506	1256.35229	-1057.43347	-93.56630	1228.13074	-27.01234	-4.43808	-11.68499	558.06335	-259.66516	18.49956	-1429.43921	136.66731	40.60828	-708.71759	-278.22833	-12.35239
576	4.792	935.30688	-73.30724	1282.07825	-269.10217	-186.22900	1256.47266	-1056.51880	-94.28911	1231.80835	-40.20542	-4.92672	-11.83027	575.78003	-261.78613	17.88406	-1423.08838	131.99484	44.96376	-722.06421	-278.68283	-12.41377
577	4.800	932.39124	-75.28713	1287.91821	-267.75958	-186.38086	1256.69934	-1055.67407	-95.23056	1235.41418	-53.44289	-5.32617	-11.93387	592.30377	-263.85532	17.46883	-1414.82043	126.23599	48.83523	-735.46350	-279.04791	-12.50327
578	4.808	929.39502	-77.34045	1293.72266	-266.47528	-186.53076	1257.02344	-1054.87476	-96.36145	1238.93689	-66.75774	-5.66079	-11.99506	606.71472	-266.07874	16.82810	-1404.22144	119.84891	52.09150	-748.75952	-279.43881	-12.56167
579	4.817	926.35938	-79.48592	1299.44287	-265.24957	-186.80789	1257.42932	-1054.07593	-97.59839	1242.42932	-80.15064	-5.96015	-12.03825	618.44653	-268.52078	15.59182	-1391.14917	113.00084	54.70837	-761.95154	-279.89032	-12.52795
580	4.825	923.32233	-81.72897	1305.03833	-264.09741	-187.32591	1257.90588	-1053.23096	-98.81561	1245.98059	-93.61537	-6.24384	-12.10097	627.41406	-271.13440	13.79995	-1375.75928	105.52551	56.71191	-775.23773	-280.29361	-12.40508
581	4.833	920.31445	-84.06524	1310.47253	-263.04236	-188.17694	1258.45349	-1052.31616	-99.90306	1249.64392	-107.15968	-6.52438	-12.20048	633.67542	-273.88174	11.80714	-1358.24988	97.52245	58.31330	-788.84460	-280.55621	-12.27050
582	4.842	917.35803	-86.47591	1315.70837	-262.10187	-189.41928	1259.08105	-1051.33569	-100.82005	1253.40881	-120.78604	-6.81485	-12.31573	637.09753	-276.71259	9.75099	-1338.68921	89.50810	59.87645	-802.83362	-280.61618	-12.25951
583	4.850	914.47449	-88.92551	1320.70544	-261.26672	-191.06094	1259.79810	-1050.30029	-101.60249	1257.23145	-134.47458	-7.12504	-12.41144	637.31512	-279.47797	7.25160	-1317.03918	81.88679	61.69039	-816.99420	-280.36652	-12.47387
584	4.858	911.69122	-91.38256	1325.42139	-260.48981	-193.05530	1260.61414	-1049.20374	-102.32571	1261.07092	-148.19159	-7.46201	-12.47807	633.99500	-281.87946	3.92381	-1293.24585	74.67007	63.87087	-830.99719	-279.89603	-12.83493
585	4.867	909.04285	-93.84187	1329.81592	-259.69867	-195.31677	1261.54260	-1048.02039	-103.05596	1264.90479	-161.90981	-7.83494	-12.53556	627.14545	-283.57214	0.20630	-1267.30762	67.69630	66.44801	-844.65259	-279.70929	-13.03439
586	4.875	906.57361	-96.32163	1333.85706	-258.82587	-197.74437	1262.60120	-1046.72473	-103.83299	1268.72742	-175.62450	-8.23890	-12.60574	617.16290	-284.47754	-2.80465	-1239.32617	60.88718	69.43999	-857.96301	-280.25085	-12.80079
587	4.883	904.34009	-98.84299	1337.52234	-257.83057	-200.22858	1263.80774	-1045.31323	-104.68722	1272.53552	-189.34506	-8.64804	-12.69739	604.79095	-284.89441	-4.44864	-1209.56067	54.30920	72.83262	-871.07507	-281.32233	-12.24073
588	4.892	902.40930	-101.41338	1340.78992	-256.70425	-202.65082	1265.17542	-1043.81116	-105.65494	1276.30371	-203.07260	-9.04455	-12.80014	591.07843	-285.18280	-4.97191	-1178.41528	48.01249	76.52776	-884.21948	-282.25641	-11.77040
589	4.900	900.84882	-104.02306	1343.62891	-255.47247	-204.90842	1266.70532	-1042.26221	-106.76318	1279.96326	-216.78610	-9.43090	-12.88101	577.00403	-285.51874	-5.00183	-1146.31433	41.79891	80.30594	-897.55914	-282.54169	-11.76199
590	4.908	899.71338	-106.65156	1346.00562	-254.19092	-206.94769	1268.37744	-1040.70459	-107.98885	1283.39124	-230.43866	-9.80489	-12.91122	563.05896	-285.93921	-4.99698	-1113.64307	35.33952	83.94208	-911.11658	-282.21597	-12.28580
591	4.917	899.03412	-109.27978	1347.89832	-252.93068	-208.76263	1270.14783	-1039.16162	-109.24744	1286.43176	-243.94943	-10.13350	-12.89327	549.31628	-286.41187	-5.15362	-1080.79517	28.57306	87.41844	-924.92383	-281.80768	-13.03015
592	4.925	898.81201	-111.90127	1349.30298	-251.76004	-210.36398	1271.95935	-1037.69360	-110.47165	1288.96594	-257.18411	-10.36106	-12.84119	535.71716	-286.89496	-5.50071	-1048.15295	21.80384	90.87579	-939.07959	-281.98917	-13.47016
593	4.933	899.01733	-114.51936	1350.22681	-250.73083	-211.75192	1273.75500	-1036.44336	-111.68188	1290.95984	-269.96475	-10.46121	-12.73661	522.18494	-287.40619	-5.94066	-1016.01050	15.41652	94.34638	-953.49011	-282.99161	-13.34740
594	4.942	899.59637	-117.13026	1350.67883	-249.87291	-212.90881	1275.48389	-1035.57813	-112.92896	1292.43115	-282.13507	-10.45885	-12.50391	508.64700	-287.99518	-6.30766	-984.49518	9.61065	97.64416	-967.75568	-284.25330	-12.95883
595	4.950	900.48401	-119.71391	1350.66931	-249.19824	-213.81067	1277.10229	-1035.21045	-114.22070	1293.40332	-293.61029	-10.37950	-12.04068	495.07751	-288.65564	-6.50916	-953.51062	4.40391	100.49316	-981.51239	-284.98575	-12.78309
596	4.958	901.61475	-122.24538	1350.21021	-248.71637	-214.44086	1278.57776	-1035.37903	-115.52641	1293.89380	-304.33386	-10.22035	-11.29544	481.51526	-289.30762	-6.60789	-922.81744	-0.18762	102.71786	-994.75476	-284.96951	-12.97850
597	4.967	902.93201	-124.71096	1349.31323	-248.45108	-214.79170	1279.88855	-1036.06128	-116.79482	1293.91150	-314.18369	-9.99346	-10.31708	468.01480	-289.88403	-6.73041	-892.21545	-3.99883	104.33801	-1007.77173	-284.64493	-13.33015
598	4.975	904.39526	-127.11085	1347.98340	-248.44020	-214.86099	1281.01868	-1037.19067	-117.96806	1293.45520	-322.94415	-9.77819	-9.22682	454.58826	-290.40839	-6.92424	-861.63184	-6.71687	105.52716	-1020.90167	-284.56458	-13.55846
599	4.983	905.98322	-129.45026	1346.21716	-248.71765	-214.65094	1281.95667	-1038.67981	-119.00478	1292.52417	-330.40802	-9.69513	-8.12017	441.21579	-290.94202	-7.13561	-831.07043	-8.07613	106.47319	-1034.36719	-284.86276	-13.63789
600	4.992	907.69000	-131.72968	1344.00977	-249.29541	-214.16551	1282.69958	-1040.44141	-119.88228	1291.13000	-336.54245	-9.74434	-6.88629	427.88681	-291.48914	-7.28805	-800.55212	-8.02944	107.26727	-1048.14465	-285.47424	-13.66938
601	5.000	909.51599	-133.94525	1341.36377	-250.15506	-213.41203	1283.25562	-1042.40015	-120.56963	1289.29761	-341.44830	-9.61543	-4.92318	414.59940	-292.01047	-7.35991	-770.15833	-6.66009	107.94319	-1061.89124	-286.41302	-13.60559
602	5.008	911.45880	-136.09949	1338.29041	-251.25008	-212.41211	1283.64636	-1044.49475	-121.01199	1287.05505	-344.78882	-8.71853	-1.01370	401.34970	-292.49219	-7.41556	-740.13318	-4.02189	108.55002	-1075.22351	-287.45181	-13.40596
603	5.017	913.50891	-138.20779	1334.80823	-252.51941	-211.20865	1283.90796	-1046.67834	-121.15012	1284.42847	-345.07959	-6.57777	6.04779	388.13538	-292.95175	-7.55688	-710.88965	-0.15384	109.08318	-1088.16479	-288.20496	-13.20513
604	5.025	915.65570	-140.29401	1330.94067	-253.90665	-209.85654	1284.08472	-1048.92065	-120.95023	1281.44470	-340.09009	-3.39319	16.15256	374.93097	-293.41119	-7.81885	-682.90576	4.81568	109.37068	-1101.10815	-288.66977	-13.16679
605	5.033	917.89368	-142.38437	1326.71545	-255.37198	-208.40158	1284.22009	-1051.20093	-120.41377	1278.13232	-328.50089	-0.25541	27.19257	361.67581	-293.89395	-8.13299	-656.60028	10.70387	109.14107	-1114.30835	-289.24060	-13.32305
606	5.042	920.22119	-144.50079	1322.16443	-256.89301	-206.86426	1284.34534	-1053.49390	-119.56612	1274.52161	-310.94244	1.34314	36.03320	348.32574	-294.41235	-8.39749	-632.23187	17.41178	108.20995	-1127.68274	-290.16449	-13.57403
607	5.050	922.63525	-146.65005	1317.32288	-258.46088	-205.24142	1284.46960	-1055.76367	-118.44742	1270.64502	-289.22159	0.39162	40.45401	334.89337	-294.95767	-8.55418	-609.87268	24.95530	106.53385	-1141.12817	-291.18448	-13.81114
608	5.058	925.12720	-148.81998	1312.22668	-260.07678	-203.52051	1284.57629	-1057.97144	-117.11528	1266.54211	-264.89755	-3.12308	40.35582	321.42746	-295.51721	-8.61776	-589.48682	33.42042	104.14079	-1154.69336	-291.87466	-14.00700
609	5.067	927.68292	-150.98755	1306.91284	-261.74664	-201.68713	1284.63281	-1060.08093	-115.63913	1262.26294	-238.70795	-8.43264	37.36048	307.97708	-296.07169	-8.66622	-571.04077	42.91711	101.06444	-1168.38696	-292.19736	-14.17197
610	5.075	930.28516	-153.13016	1301.41919	-263.47330	-199.72577	1284.61072	-1062.05603	-114.07863	1257.87292	-210.94843	-14.52066	33.52530	294.56824	-296.59900	-8.78315	-554.57214	53.51339	97.28947	-1182.07996	-292.51315	-14.29472
611	5.083	932.91229	-155.22845	1295.78735	-265.25226	-197.62524	1284.50281	-1063.85278	-112.46491	1253.45166	-182.05107	-20.47789	30.34733	281.18903	-297.10315	-8.98306	-540.19739	65.19508	92.71777	-1195.62329	-293.09720	-14.35733
612	5.092	935.53900	-157.26312	1290.06763	-267.07092	-195.37941	1284.32129	-1065.41626	-110.79254	1249.08423	-152.75659	-25.65660	28.42897	267.79706	-297.60510	-9.20144	-528.07434	77.83475	87.17165	-1208.94531	-293.88287	-14.33869
613	5.100	938.13885	-159.21500	1284.32190	-268.90887	-192.97992	1284.07922	-1066.69312	-109.01755	1244.84656	-123.80180	-29.75869	27.62849	254.34433	-298.12729	-9.35942	-518.37927	91.16090	80.44452	-1222.08667	-294.67181	-14.22894
614	5.108	940.69000	-161.06665	1278.61719	-270.73920	-190.41826	1283.77759	-1067.64575	-107.06606	1240.78857	-95.49255	-32.88507	27.46101	240.80304	-298.68762	-9.42871	-511.29449	104.81477	72.40053	-1235.17810	-295.34979	-14.08721
615	5.117	943.18298	-162.80597	1273.02344	-272.52728	-187.69191	1283.40344	-1068.24976	-104.85516	1236.92859	-67.58726	-35.49683	27.43554	227.18411	-299.26312	-9.44885	-506.93881	118.45469	63.02786	-1248.40527	-295.91037	-13.97465
616	5.125	945.62415	-164.43658	1267.61353	-274.22632	-184.79825	1282.93872	-1068.47876	-102.31319	1233.25549	-39.54394	-38.19584	27.18868	213.52536	-299.79175	-9.48512	-505.28757	131.87019	52.43639	-1261.94922	-296.38779	-13.87062
617	5.133	948.02679	-165.98471	1262.46069	-275.77502	-181.72812	1282.37280	-1068.30212	-99.38894	1229.73206	-10.86272	-41.36120	26.56029	199.85931	-300.23666	-9.56121	-506.17157	145.00021	40.90909	-1275.71631	-296.81165	-13.73547
618	5.142	950.40057	-167.49380	1257.63831	-277.10809	-178.47861	1281.71033	-1067.70581	-96.05071	1226.30408	18.68210	-44.89806	25.68648	186.19000	-300.61273	-9.64398	-509.36096	157.53294	28.94550	-1289.30005	-297.26266	-13.52541
619	5.150	952.74683	-169.01620	1253.22205	-278.17715	-175.08740	1280.96619	-1066.71313	-92.28398	1222.92664	48.97107	-48.30001	24.98176	172.48911	-300.96085	-9.69021	-514.62622	168.45668	17.29536	-1302.58716	-297.81757	-13.24061
620	5.158	955.04816	-170.58994	1249.29443	-278.95813	-171.63977	1280.15466	-1065.39124	-88.09135	1219.58508	79.64241	-50.97728	24.89945	158.72519	-301.33096	-9.69537	-521.69812	176.46538	7.09647	-1316.03589	-298.39441	-13.02995
621	5.167	957.25342	-172.19821	1245.94275	-279.43689	-168.22096	1279.28369	-1063.84595	-83.49471	1216.30310	110.32025	-52.62361	25.62916	144.90741	-301.74631	-9.70856	-530.37390	181.03145	-0.30511	-1329.99963	-298.84604	-13.00742
622	5.175	959.28424	-173.76892	1243.25293	-279.59863	-164.87752	1278.35449	-1062.20605	-78.55231	1213.14087	140.82800	-53.34642	27.01419	131.09689	-302.15167	-9.79924	-540.71625	182.84694	-4.30037	-1344.21094	-299.16382	-13.04930
623	5.183	961.06256	-175.23206	1241.30750	-279.43390	-161.63148	1277.36096	-1060.59436	-73.38072	1210.19128	171.23688	-53.49395	28.69581	117.36230	-302.45248	-9.98684	-552.74481	183.10609	-5.69093	-1358.11597	-299.44189	-12.93995
624	5.192	962.53058	-176.56128	1240.18042	-278.94910	-158.50826	1276.29395	-1059.09839	-68.13827	1207.57227	201.73904	-53.39239	30.29860	103.74008	-302.61798	-10.21221	-565.98193	182.72795	-5.91161	-1371.33899	-299.72089	-12.52030
625	5.200	963.65045	-177.76062	1239.92395	-278.16953	-155.54514	1275.14624	-1057.75830	-62.97262	1205.41650	232.49054	-53.16475	31.58641	90.24173	-302.70035	-10.39534	-579.70349	182.25464	-5.89897	-1383.82068	-299.98257	-11.64317
626	5.208	964.39435	-178.83057	1240.55359	-277.13419	-152.78192	1273.91736	-1056.57239	-57.98695	1203.85876	263.54388	-52.68007	32.54086	76.87225	-302.76544	-10.50460	-593.42993	181.92165	-5.96858	-1395.77368	-300.27853	-10.16314
627	5.217	964.73596	-179.75204	1242.04749	-275.88562	-150.23529	1272.61145	-1055.51196	-53.25024	1203.02124	294.87622	-51.65825	33.28978	63.64450	-302.83942	-10.57644	-606.99792	181.73177	-6.17122	-1407.45923	-300.75220	-8.03936
628	5.225	964.65479	-180.49823	1244.35803	-274.46075	-147.88068	1271.23840	-1054.54077	-48.82690	1202.99182	326.43314	-49.86744	33.98564	50.53958	-302.92749	-10.68415	-620.39746	181.63991	-6.44615	-1418.92285	-301.45410	-5.36712
629	5.233	964.14539	-181.05109	1247.42212	-272.89151	-145.67276	1269.81506	-1053.62756	-44.79309	1203.79504	358.09207	-47.25774	34.78325	37.46768	-303.05920	-10.86734	-633.63953	181.63966	-6.69701	-1429.97583	-302.17752	-2.20473
630	5.242	963.21661	-181.40445	1251.16638	-271.21259	-143.57791	1268.36633	-1052.74597	-41.22323	1205.38123	389.56622	-43.90719	35.84950	24.35422	-303.26575	-11.09071	-646.74097	181.70911	-6.88821	-1440.29492	-302.58585	1.57184
631	5.250	961.88245	-181.55966	1255.51001	-269.46576	-141.57785	1266.92273	-1051.86572	-38.15172	1207.64697	420.33600	-39.87513	37.26701	11.21298	-303.52136	-11.28995	-659.75220	181.74574	-7.06602	-1449.34131	-302.57117	6.13046
632	5.258	960.15570	-181.52234	1260.36694	-267.69339	-139.65790	1265.51746	-1050.95093	-35.54841	1210.47290	449.66388	-35.13651	38.89315	-1.91074	-303.76025	-11.44168	-672.71979	181.60738	-7.29631	-1456.29163	-302.38538	11.44518
633	5.267	958.05072	-181.30676	1265.64478	-265.93024	-137.80730	1264.18469	-1049.97009	-33.33696	1213.75159	476.78406	-29.59980	40.35317	-15.00320	-303.93655	-11.56839	-685.66406	181.29831	-7.58073	-1460.42773	-302.11838	17.27925
634	5.275	955.59521	-180.96490	1271.24878	-264.20343	-136.02783	1262.95618	-1048.90955	-31.42865	1217.39587	501.24518	-23.18470	41.21767	-28.07776	-304.04736	-11.68797	-698.61633	181.07408	-7.80351	-1461.69885	-301.02325	23.34750
635	5.283	952.84265	-180.61005	1277.08716	-262.54108	-134.33417	1261.85571	-1047.77698	-29.74181	1221.33447	523.15497	-15.93832	41.22790	-41.15686	-304.13007	-11.79436	-711.63385	181.21370	-7.79984	-1460.58362	-297.85846	29.38613
636	5.292	949.86133	-180.35983	1283.07178	-260.97461	-132.74367	1260.89600	-1046.59399	-28.21410	1225.50659	543.10535	-8.07740	40.39317	-54.27148	-304.24161	-11.89385	-724.74231	181.66434	-7.53841	-1457.35034	-292.06384	35.11328
637	5.300	946.70618	-180.24371	1289.12158	-259.53003	-131.26376	1260.08118	-1045.38379	-26.81056	1229.85815	561.80042	0.11609	38.94010	-67.43994	-304.42194	-12.01213	-737.90039	181.99300	-7.22541	-1451.73682	-284.20273	40.25321
638	5.308	943.40875	-180.20447	1295.17017	-258.21844	-129.88177	1259.41248	-1044.16858	-25.52059	1234.33545	579.64624	8.46673	37.19230	-80.64838	-304.68408	-12.14552	-751.08325	181.74666	-7.15589	-1443.28833	-275.29016	44.61780
639	5.317	939.99219	-180.15677	1301.15991	-257.02850	-128.56340	1258.89331	-1042.97229	-24.35123	1238.88281	596.57373	16.98148	35.40366	-93.87714	-305.02765	-12.25144	-764.34827	180.90446	-7.39925	-1431.72754	-266.08356	48.13385
640	5.325	936.48712	-180.00824	1307.02441	-255.91937	-127.25959	1258.53516	-1041.81726	-23.32046	1243.44788	612.15997	25.76643	33.61604	-107.12994	-305.43188	-12.30659	-777.72583	179.90979	-7.71556	-1417.01318	-256.94003	50.80440
641	5.333	932.93915	-179.67133	1312.68457	-254.82181	-125.91174	1258.35950	-1040.71252	-22.44832	1247.98853	625.90729	34.90887	31.68834	-120.42926	-305.85236	-12.33556	-791.12622	179.17036	-7.86565	-1399.22778	-247.99368	52.65967
642	5.342	929.40985	-179.09210	1318.06299	-253.65668	-124.45477	1258.39453	-1039.64441	-21.74561	1252.47485	637.45367	44.46782	29.47726	-133.80524	-306.25696	-12.37087	-804.46411	178.71556	-7.85006	-1378.47034	-239.33247	53.72757
643	5.350	925.97498	-178.25623	1323.09583	-252.36134	-122.82733	1258.66687	-1038.57202	-21.19827	1256.88782	646.58746	54.50154	26.91663	-147.29132	-306.65021	-12.41441	-817.78992	178.40843	-7.78246	-1354.80786	-231.07765	54.01709
644	5.358	922.71289	-177.16595	1327.73633	-250.90222	-120.98621	1259.19324	-1037.43359	-20.76176	1261.21460	653.10773	64.99886	23.81676	-160.91345	-307.05157	-12.43690	-831.22839	178.17171	-7.72331	-1328.28027	-223.38036	53.50288
645	5.367	919.68713	-175.82343	1331.94958	-249.26709	-118.91499	1259.97522	-1036.17090	-20.38056	1265.44775	656.66162	75.71357	19.63784	-174.66327	-307.46490	-12.40132	-844.85071	177.93306	-7.68787	-1298.96387	-216.36090	52.12118
646	5.375	916.93573	-174.23557	1335.70508	-247.45146	-116.62318	1261.00146	-1034.75098	-20.01004	1269.58667	656.73450	85.91325	13.85688	-188.48981	-307.86346	-12.30155	-858.62048	177.58736	-7.68591	-1267.09473	-210.01447	49.82159
647	5.383	914.48096	-172.43222	1338.98022	-245.44901	-114.13647	1262.24951	-1033.16821	-19.61942	1273.63171	652.82678	94.27509	7.07905	-202.33087	-308.20514	-12.17946	-872.44928	177.09966	-7.69769	-1233.17114	-204.16367	46.73155
648	5.392	912.35059	-170.46683	1341.76538	-243.24878	-111.48524	1263.68994	-1031.43469	-19.19423	1277.57483	644.65625	99.53237	1.36981	-216.14417	-308.45184	-12.09338	-886.30096	176.58661	-7.65202	-1197.83191	-198.61816	43.40648
649	5.400	910.58838	-168.38873	1344.06018	-240.84497	-108.70142	1265.29077	-1029.57263	-18.73592	1281.39246	632.56793	101.57108	-1.52780	-229.89368	-308.58557	-12.07269	-900.20154	176.21834	-7.50883	-1161.44653	-193.52252	40.90541
650	5.408	909.24829	-166.22681	1345.86035	-238.25375	-105.82308	1267.01672	-1027.61853	-18.24129	1285.04419	618.02380	101.50191	-1.89802	-243.50873	-308.65405	-12.09266	-914.15625	176.03438	-7.33924	-1123.89429	-189.40443	40.29207
651	5.417	908.37842	-164.00781	1347.14978	-235.52327	-102.89593	1268.82727	-1025.63318	-17.68996	1288.47668	602.94305	100.71802	-1.39486	-256.88184	-308.76709	-12.08387	-928.12177	175.92696	-7.22079	-1085.03796	-186.57507	41.69243
652	5.425	908.00592	-161.77304	1347.90344	-232.73367	-99.96709	1270.68115	-1023.70215	-17.06115	1291.62598	588.30292	100.19972	-1.41686	-269.94373	-309.01544	-11.96340	-942.05280	175.76141	-7.13422	-1045.39001	-184.63020	44.07492
653	5.433	908.13098	-159.56937	1348.10083	-229.98984	-97.07760	1272.54639	-1021.92371	-16.34641	1294.41443	574.09290	100.19039	-2.25378	-282.67981	-309.41827	-11.65567	-955.94507	175.46153	-7.04118	-1006.01288	-182.89880	46.38891
654	5.442	908.73022	-157.44025	1347.73901	-227.40939	-94.25966	1274.40210	-1020.39154	-15.54192	1296.75647	560.19135	100.32101	-3.34904	-294.98853	-309.91473	-11.12722	-969.82275	175.05028	-6.94625	-967.76434	-181.12000	48.52350
655	5.450	909.76349	-155.41821	1346.83472	-225.11359	-91.53754	1276.23682	-1019.18079	-14.64718	1298.57886	546.56598	100.25679	-4.21022	-306.61896	-310.39279	-10.42527	-983.69067	174.62619	-6.88087	-930.73578	-179.37355	50.86073
656	5.458	911.18274	-153.51053	1345.41687	-223.21817	-88.92740	1278.04309	-1018.34393	-13.67551	1299.83252	533.09546	100.02100	-4.81330	-317.30774	-310.75171	-9.64066	-997.53381	174.24825	-6.90759	-894.37103	-177.64883	53.49274
657	5.467	912.94055	-151.69772	1343.51721	-221.81686	-86.43063	1279.81140	-1017.91705	-12.65658	1300.49500	519.60480	99.76973	-5.28167	-326.90363	-310.90552	-8.80898	-1011.36096	173.88057	-7.06480	-858.28052	-175.70615	56.07387
658	5.475	914.99500	-149.94662	1341.16333	-220.96750	-84.03006	1281.52771	-1017.92334	-11.63186	1300.56384	505.97900	99.57539	-5.63399	-335.39941	-310.74304	-7.79225	-1025.20703	173.49309	-7.27777	-822.95959	-173.30714	58.11758
659	5.483	917.30981	-148.21741	1338.37439	-220.69174	-81.70769	1283.17200	-1018.37085	-10.64611	1300.04553	492.21655	99.42567	-5.87946	-342.81390	-310.11426	-6.12822	-1039.08887	173.12202	-7.41429	-789.34961	-170.50601	59.36526
660	5.492	919.85052	-146.46796	1335.16211	-220.97824	-79.47189	1284.71448	-1019.25134	-9.73025	1298.94397	478.39819	99.29552	-6.10769	-348.78107	-308.81677	-3.00751	-1052.97778	172.86674	-7.40250	-757.79431	-167.61887	59.87349
661	5.500	922.58295	-144.66641	1331.53223	-221.78590	-77.36650	1286.11768	-1020.53857	-8.89652	1297.25964	464.60004	99.17079	-6.39134	-352.15112	-306.62909	2.32362	-1066.82568	172.87584	-7.25609	-727.89215	-164.95796	59.83046
662	5.508	925.47699	-142.80634	1327.48621	-223.05055	-75.45781	1287.34937	-1022.19177	-8.15777	1294.99915	450.84912	99.04459	-6.69823	-351.20276	-303.44110	9.83866	-1080.60779	173.17293	-7.05162	-699.08862	-162.69604	59.45919
663	5.517	928.51093	-140.90781	1323.02356	-224.69194	-73.80778	1288.39099	-1024.16528	-7.53546	1292.18640	437.14801	98.92733	-6.94238	-344.47540	-299.36655	18.37347	-1094.33472	173.52194	-6.89497	-670.93402	-160.91617	59.05242
664	5.525	931.66956	-138.99738	1318.14929	-226.62437	-72.44836	1289.23682	-1026.41455	-7.03935	1288.86292	423.49329	98.83806	-7.07560	-331.55182	-294.71960	26.14340	-1108.04688	173.57089	-6.90071	-643.10901	-159.61775	58.90062
665	5.533	934.93750	-137.09018	1312.88123	-228.77460	-71.37708	1289.88806	-1028.89172	-6.65235	1285.07605	409.86517	98.78044	-7.12867	-313.21265	-289.81451	31.69784	-1121.79810	173.12645	-7.15269	-615.54626	-158.69244	59.15352
666	5.542	938.29346	-135.19223	1307.25488	-231.09505	-70.56963	1290.35095	-1031.53931	-6.34361	1280.86755	396.23804	98.73565	-7.18710	-290.90601	-284.68420	34.46615	-1135.62451	172.33179	-7.60181	-588.48938	-158.04272	59.79027
667	5.550	941.70734	-133.30368	1301.32373	-233.56320	-69.98936	1290.63831	-1034.28845	-6.08695	1276.27197	382.60980	98.67370	-7.31779	-265.99585	-279.01648	34.68506	-1149.51904	171.55869	-8.06600	-562.48047	-157.63989	60.61778
668	5.558	945.14014	-131.42010	1295.15625	-236.17172	-69.59372	1290.76636	-1037.07056	-5.86166	1271.33289	368.99475	98.58150	-7.51140	-239.37848	-272.44330	33.07047	-1163.42236	171.08420	-8.40024	-538.17542	-157.47092	61.28729
669	5.567	948.54712	-129.54623	1288.83154	-238.91602	-69.34174	1290.75098	-1039.83154	-5.64989	1266.11755	355.40524	98.46945	-7.70433	-211.58954	-264.87341	30.49034	-1177.23096	170.87074	-8.61336	-516.04297	-157.58539	61.41899
670	5.575	951.88647	-127.70382	1282.43604	-241.78137	-69.19640	1290.60571	-1042.51245	-5.44423	1260.70874	341.85339	98.33435	-7.85557	-183.07172	-256.53918	27.70702	-1190.84961	170.68706	-8.78720	-496.28024	-158.06302	60.72556
671	5.583	955.12378	-125.91924	1276.05786	-244.73361	-69.12173	1290.34570	-1045.01379	-5.24928	1255.18091	328.34164	98.14417	-7.98735	-154.30060	-247.82866	25.24695	-1204.26892	170.39116	-8.95314	-478.89420	-158.86031	59.08998
672	5.592	958.23315	-124.21337	1269.77881	-247.71831	-69.08187	1289.99280	-1047.20703	-5.07415	1249.60449	314.85721	97.89403	-8.14113	-125.68622	-239.08014	23.38062	-1217.59460	170.00212	-9.09950	-463.78439	-159.82628	56.60969
673	5.600	961.19904	-122.60633	1263.67212	-250.66704	-69.03976	1289.57507	-1048.99561	-4.92817	1244.06689	301.39334	97.64090	-8.31284	-97.40155	-230.40129	22.15221	-1230.98999	169.61305	-9.22591	-450.88123	-160.81256	53.47735
674	5.608	964.01636	-121.12211	1257.80469	-253.50104	-68.95251	1289.11926	-1050.34924	-4.81695	1238.66687	287.95511	97.43156	-8.46459	-69.35486	-221.63330	21.44564	-1244.55396	169.32588	-9.33809	-440.24078	-161.66943	49.75889
675	5.617	966.68396	-119.78158	1252.24084	-256.13391	-68.77664	1288.64294	-1051.29114	-4.74026	1233.48535	274.53064	97.24134	-8.59103	-41.34979	-212.53204	21.08229	-1258.23804	169.18007	-9.43281	-432.00140	-162.20863	45.31988
676	5.625	969.20038	-118.59496	1247.04077	-258.48135	-68.48423	1288.15076	-1051.86853	-4.69920	1228.57153	261.08032	97.02168	-8.73475	-13.26883	-202.99634	20.92075	-1271.92810	169.11874	-9.50468	-426.34497	-162.26512	39.94135
677	5.633	971.56354	-117.55460	1242.25513	-260.47388	-68.06929	1287.63281	-1052.12695	-4.70699	1223.94788	247.57687	96.76706	-8.92917	14.88770	-193.15965	20.91540	-1285.58960	169.04843	-9.54337	-423.46237	-161.78406	33.46721
678	5.642	973.76849	-116.62168	1237.92273	-262.06265	-67.54937	1287.06970	-1052.09741	-4.79600	1219.61890	234.03659	96.51396	-9.14998	43.07733	-183.34227	21.11720	-1299.26709	168.91496	-9.52002	-423.39081	-160.77211	25.89200
679	5.650	975.80951	-115.74206	1234.07629	-263.21912	-66.96678	1286.43970	-1051.79736	-5.01051	1215.57385	220.48230	96.27963	-9.34234	71.26480	-173.89557	21.61527	-1312.99121	168.72240	-9.40202	-425.88153	-159.19440	17.50336
680	5.658	977.68921	-114.91174	1230.75208	-263.93231	-66.36956	1285.72510	-1051.23950	-5.38250	1211.79102	206.89270	96.03043	-9.48627	99.41229	-165.01981	22.45560	-1326.74976	168.48018	-9.21385	-430.46725	-157.02261	9.11978
681	5.667	979.42395	-114.22323	1227.99731	-264.20859	-65.78768	1284.91345	-1050.44116	-5.91294	1208.25366	193.22418	95.74028	-9.60806	127.47888	-156.72202	23.61660	-1340.50867	168.12950	-9.06038	-436.64151	-154.42206	1.95792
682	5.675	981.02631	-113.79954	1225.86060	-264.07324	-65.23373	1283.99426	-1049.43530	-6.57209	1204.97314	179.46481	95.42668	-9.73861	155.45505	-148.89047	25.01957	-1354.23047	167.62172	-9.01511	-444.20874	-151.89771	-3.06302
683	5.683	982.47388	-113.66393	1224.37170	-263.56625	-64.71524	1282.95837	-1048.27148	-7.30672	1202.00452	165.63770	95.09166	-9.89428	183.39609	-141.36456	26.53067	-1367.85681	167.10208	-8.98801	-453.58719	-150.11632	-5.82521
684	5.692	983.70691	-113.72034	1223.53979	-262.73178	-64.24162	1281.79724	-1047.00330	-8.04340	1199.44824	151.76669	94.70654	-10.07840	211.41818	-134.03299	28.00099	-1381.27173	166.84117	-8.76640	-465.25131	-149.40036	-6.92194
685	5.700	984.66376	-113.86207	1223.37476	-261.61417	-63.82588	1280.50232	-1045.67407	-8.68642	1197.43457	137.85474	94.27567	-10.26150	239.65457	-126.90991	29.31938	-1394.31128	166.98460	-8.13766	-478.76575	-149.50113	-7.24984
686	5.708	985.30743	-114.04189	1223.89465	-260.26508	-63.48160	1279.06921	-1044.31055	-9.11361	1196.09009	123.89682	93.84338	-10.38588	268.19864	-120.10027	30.42499	-1406.83545	167.49983	-6.92638	-492.99777	-149.94118	-7.48543
687	5.717	985.62262	-114.25163	1225.11292	-258.74527	-63.21574	1277.50452	-1042.92810	-9.19010	1195.49670	109.91028	93.42804	-10.43684	297.08829	-113.74374	31.31317	-1418.74402	168.25378	-5.02275	-507.14954	-150.42993	-7.83101
688	5.725	985.60242	-114.49926	1227.02771	-257.11185	-63.02045	1275.82654	-1041.54028	-8.81054	1195.66211	95.92816	92.98633	-10.48239	326.32391	-107.96375	32.03486	-1429.91626	169.04015	-2.41122	-521.06079	-150.95622	-8.20199
689	5.733	985.24146	-114.81504	1229.62158	-255.40710	-62.86885	1274.06128	-1040.16760	-7.93938	1196.51819	81.97029	92.46396	-10.60074	355.85626	-102.78477	32.65621	-1440.22607	169.64656	0.90387	-534.82660	-151.60120	-8.50150
690	5.742	984.53308	-115.24035	1232.86243	-253.66011	-62.72499	1272.23828	-1038.85608	-6.62179	1197.95972	68.05005	91.86852	-10.80230	385.52856	-98.10560	33.21947	-1449.61719	170.01204	4.93073	-548.54370	-152.33936	-8.73187
691	5.750	983.46899	-115.79632	1236.70215	-251.89296	-62.56331	1270.38416	-1037.68140	-4.95623	1199.89636	54.18687	91.25793	-11.03690	414.99060	-93.80376	33.74986	-1458.01196	170.25438	9.56743	-562.26910	-153.08389	-8.94992
692	5.758	982.04785	-116.48238	1241.07764	-250.12514	-62.36976	1268.51746	-1036.69775	-3.03772	1202.27063	40.39830	90.66025	-11.23697	443.63690	-89.88790	34.25440	-1465.07983	170.50105	14.55933	-576.00275	-153.82651	-9.19865
693	5.767	980.29138	-117.31730	1245.91516	-248.37825	-62.12761	1266.65283	-1035.89624	-0.93977	1205.03040	26.69263	90.04219	-11.36374	470.70795	-86.50540	34.64275	-1470.13525	170.83803	19.65257	-589.72278	-154.59444	-9.49154
694	5.775	978.25031	-118.36230	1251.13464	-246.68213	-61.82018	1264.81030	-1035.24731	1.23702	1208.10864	13.05696	89.35995	-11.44337	495.55951	-83.78963	34.65582	-1472.35156	171.35989	24.69839	-603.42273	-155.38232	-9.80155
695	5.783	975.98389	-119.67051	1256.65332	-245.07693	-61.44746	1263.01990	-1034.75659	3.33302	1211.43420	-0.54335	88.61289	-11.54252	517.88055	-81.75336	33.96870	-1471.18726	172.02020	29.63307	-617.06915	-156.20660	-10.06687
696	5.792	973.53430	-121.23266	1262.38477	-243.60938	-61.03407	1261.32141	-1034.45605	5.15806	1214.94177	-14.13892	87.84263	-11.69602	537.74500	-80.30857	32.40046	-1466.71375	172.42635	34.46306	-630.61816	-157.09660	-10.24100
697	5.800	970.93024	-123.01032	1268.23926	-242.32478	-60.62038	1259.75989	-1034.36340	6.53493	1218.56494	-27.73476	87.09316	-11.87646	555.51355	-79.34428	29.99924	-1459.52148	171.83014	39.16013	-644.10370	-158.01810	-10.32553
698	5.808	968.20172	-124.99006	1274.13135	-241.25365	-60.24407	1258.38086	-1034.45581	7.32053	1222.23657	-41.31145	86.38623	-12.03365	571.61011	-78.79877	26.96046	-1450.12109	169.35580	43.49852	-657.60822	-158.85527	-10.37592
699	5.817	965.37823	-127.17567	1279.99304	-240.39761	-59.92986	1257.22839	-1034.68408	7.42171	1225.91321	-54.83824	85.74821	-12.13491	586.30334	-78.67632	23.51066	-1438.46069	164.65533	47.19541	-671.15002	-159.45474	-10.48155
700	5.825	962.47552	-129.55133	1285.77881	-239.72731	-59.69344	1256.34265	-1034.97192	6.88526	1229.58679	-68.27899	85.23740	-12.15942	599.62964	-79.02098	19.88666	-1424.23242	158.53745	50.26769	-684.68567	-159.76895	-10.66363
701	5.833	959.49359	-132.07452	1291.45654	-239.18938	-59.54488	1255.75830	-1035.17041	6.02224	1233.26135	-81.61606	84.89760	-12.09970	611.44452	-79.86964	16.44106	-1407.39429	152.37546	52.93097	-698.19672	-159.97728	-10.81794
702	5.842	956.43127	-134.70853	1296.99475	-238.71368	-59.48670	1255.50244	-1035.07922	5.31367	1236.93030	-94.90303	84.68501	-12.00242	621.51648	-81.17299	13.70060	-1388.13086	146.87602	55.14703	-711.69556	-160.30664	-10.84950
703	5.850	953.30255	-137.44241	1302.35889	-238.21948	-59.51344	1255.58862	-1034.56152	5.10244	1240.58411	-108.24860	84.48674	-11.95551	629.53497	-82.75096	12.14375	-1366.57458	141.92775	56.70382	-725.18042	-160.73946	-10.81209
704	5.858	950.13916	-140.26740	1307.51318	-237.62532	-59.61395	1256.01282	-1033.60608	5.43751	1244.22290	-121.72053	84.22102	-12.00199	635.03394	-84.32527	11.71656	-1342.71533	137.18706	57.63166	-738.66272	-161.09041	-10.82234
705	5.867	946.98267	-143.15036	1312.42688	-236.86459	-59.77753	1256.75500	-1032.29358	6.18407	1247.84827	-135.30577	83.87833	-12.10392	637.43481	-85.56382	11.48696	-1316.50000	132.37196	58.21292	-752.19550	-161.31482	-10.88539
706	5.875	943.87708	-146.04108	1317.07617	-235.89430	-60.00506	1257.78552	-1030.72974	7.21986	1251.44543	-148.95557	83.47855	-12.18928	636.29199	-86.15298	10.02907	-1287.98364	127.42869	58.79770	-765.82843	-161.57745	-10.89269
707	5.883	940.86658	-148.89453	1321.43091	-234.68811	-60.31659	1259.07019	-1028.98340	8.55309	1254.97607	-162.63181	83.03958	-12.21460	631.55884	-85.96606	6.63047	-1257.31860	122.69216	59.79323	-779.56195	-162.03703	-10.76494
708	5.892	937.99915	-151.68921	1325.44214	-233.23268	-60.74523	1260.57300	-1027.08887	10.25507	1258.39026	-176.32004	82.57181	-12.19815	623.61182	-85.24836	2.18062	-1224.71277	118.63289	61.54852	-793.35791	-162.65457	-10.54106
709	5.900	935.33026	-154.43634	1329.04980	-231.53922	-61.32053	1262.26160	-1025.09082	12.27445	1261.66089	-190.02481	82.08492	-12.19918	613.03082	-84.55247	-1.59372	-1190.54736	115.20828	63.98727	-807.19104	-163.28581	-10.33498
710	5.908	932.92041	-157.16888	1332.20886	-229.64960	-62.05315	1264.11060	-1023.06683	14.32813	1264.82190	-203.75029	81.62460	-12.27000	600.48560	-84.32317	-3.72483	-1155.37915	111.77785	66.60571	-821.06824	-163.85806	-10.23967
711	5.917	930.82446	-159.92365	1334.90308	-227.62451	-62.92321	1266.10046	-1021.11420	16.01366	1267.94714	-217.44870	81.30156	-12.41304	586.76849	-84.57951	-4.44743	-1119.74963	107.84102	69.02953	-834.93866	-164.31992	-10.27196
712	5.925	929.08221	-162.73639	1337.13367	-225.53111	-63.88360	1268.21350	-1019.31323	17.05822	1271.07385	-230.94997	81.25455	-12.53561	572.64539	-85.07130	-4.47766	-1084.13245	103.39977	71.31532	-848.65027	-164.55893	-10.39014
713	5.933	927.71143	-165.64221	1338.90930	-223.44128	-64.88674	1270.42908	-1017.70795	17.42583	1274.16516	-243.92104	81.55188	-12.45433	558.60156	-85.58902	-4.39576	-1048.98718	98.59917	73.64970	-862.11945	-164.52176	-10.55186
714	5.942	926.69983	-168.67191	1340.24487	-221.43277	-65.90443	1272.72241	-1016.31708	17.22927	1277.13501	-255.90439	82.11211	-12.00336	544.76923	-86.05398	-4.49072	-1014.70789	93.51208	75.97972	-875.45825	-164.31033	-10.71640
715	5.950	926.00452	-171.84229	1341.16052	-219.58755	-66.92059	1275.06323	-1015.14069	16.62223	1279.88794	-266.46863	82.75536	-11.14783	531.06024	-86.47022	-4.80206	-981.54553	88.28223	78.00662	-888.89423	-164.13698	-10.81099
716	5.958	925.56055	-175.14160	1341.67700	-217.98788	-67.91692	1277.41724	-1014.15460	15.74795	1282.34949	-275.43155	83.38139	-9.94488	517.38434	-86.87061	-5.21291	-949.57916	83.16486	79.43604	-902.60602	-164.22330	-10.80098
717	5.967	925.29547	-178.52881	1341.81335	-216.70088	-68.85411	1279.74097	-1013.31750	14.72416	1284.47705	-282.97836	84.17261	-8.27997	503.75003	-87.26585	-5.55722	-918.68964	78.39819	80.15835	-916.58167	-164.56554	-10.78868
718	5.975	925.14288	-181.95367	1341.58789	-215.75305	-69.65094	1281.96863	-1012.59985	13.63935	1286.25134	-289.42688	85.81091	-5.39000	490.18201	-87.64153	-5.73894	-888.58875	74.13915	80.22900	-930.65552	-164.89529	-10.91244
719	5.983	925.05188	-185.37534	1341.01904	-215.12848	-70.20277	1284.01526	-1012.03546	12.54562	1287.66101	-294.43024	89.55360	0.45181	476.65076	-87.99200	-5.80677	-858.94202	70.48836	79.75530	-944.62286	-165.25699	-11.03101
720	5.992	924.99231	-188.76776	1340.12415	-214.80205	-70.43832	1285.80383	-1011.76477	11.45718	1288.68872	-296.07581	96.71333	11.12355	463.12091	-88.32578	-5.90113	-829.46716	67.57992	78.86472	-958.35492	-166.27554	-10.68670
721	6.000	924.95905	-192.12061	1338.92590	-214.76448	-70.34930	1287.29004	-1011.98444	10.37009	1289.30408	-291.50311	107.59367	26.59182	449.58990	-88.66536	-6.11509	-799.97705	65.66340	77.75246	-971.92560	-168.04466	-9.84301
722	6.008	924.97089	-195.43561	1337.45471	-215.01848	-69.97443	1288.46924	-1012.81384	9.29171	1289.46765	-279.28009	120.87062	43.65984	436.06412	-89.04942	-6.41371	-770.45532	64.97754	76.62958	-985.46161	-169.45595	-9.27430
723	6.017	925.06158	-198.71597	1335.74414	-215.57141	-69.37048	1289.36768	-1014.22461	8.25381	1289.14319	-260.68274	134.21150	57.42923	422.56577	-89.50115	-6.68641	-741.09619	65.52426	75.59250	-998.91223	-169.66479	-9.52423
724	6.025	925.26672	-201.96051	1333.82788	-216.43616	-68.58915	1290.02563	-1016.08649	7.30700	1288.30933	-238.27823	145.66684	64.40506	409.14209	-89.99749	-6.85480	-712.20203	67.10948	74.61563	-1012.16815	-169.18872	-10.16962
725	6.033	925.61230	-205.16623	1331.74524	-217.63055	-67.66653	1290.48645	-1018.24951	6.50663	1286.96545	-213.95483	154.56308	64.39695	395.81238	-90.49366	-6.92290	-684.08527	69.56090	73.62976	-1025.28870	-168.97803	-10.59287
726	6.042	926.10864	-208.32828	1329.54272	-219.16699	-66.62541	1290.79297	-1020.59015	5.88968	1285.13403	-188.43933	161.20995	59.76742	382.53412	-90.97266	-6.95736	-657.07684	72.76866	72.52193	-1038.45642	-169.38759	-10.69550
727	6.050	926.74829	-211.43362	1327.26807	-221.03989	-65.48373	1290.98206	-1023.01440	5.44907	1282.86023	-161.93884	166.07529	53.31442	369.23950	-91.44465	-7.04003	-631.49951	76.61906	71.12828	-1051.79199	-170.18585	-10.70198
728	6.058	927.50592	-214.46844	1324.96704	-223.22360	-64.26154	1291.07690	-1025.44946	5.12624	1280.20532	-134.75092	169.38132	46.88195	355.89276	-91.91240	-7.21327	-607.58032	80.98000	69.31429	-1065.29749	-170.99173	-10.78871
729	6.067	928.34772	-217.44696	1322.68665	-225.67610	-62.98033	1291.08850	-1027.83081	4.83360	1277.23218	-107.39487	171.21364	41.25542	342.50385	-92.37108	-7.44204	-585.40271	85.71118	67.05849	-1078.86853	-171.57574	-10.97134
730	6.075	929.25189	-220.42639	1320.47351	-228.34085	-61.65991	1291.02551	-1030.09094	4.48840	1273.98987	-80.44873	171.76633	36.64890	329.08301	-92.82948	-7.63961	-564.92938	90.72540	64.46838	-1092.36401	-171.91321	-11.17992
731	6.083	930.22058	-223.48645	1318.36938	-231.15558	-60.32635	1290.90576	-1032.16943	4.03284	1270.50427	-54.32275	171.46080	33.13119	315.61688	-93.29892	-7.75214	-546.09161	96.01802	61.72930	-1105.73730	-172.09729	-11.36350
732	6.092	931.26483	-226.68457	1316.40576	-234.06998	-59.02354	1290.76550	-1034.03674	3.43759	1266.77917	-29.10916	170.77690	30.72610	302.11478	-93.75148	-7.81852	-528.89618	101.55621	58.99370	-1119.06616	-172.30634	-11.50171
733	6.100	932.37720	-230.01135	1314.59741	-237.04077	-57.79640	1290.64832	-1035.70374	2.69610	1262.81665	-4.59222	169.91562	29.26882	288.62250	-94.13295	-7.92820	-513.45648	107.16874	56.25223	-1132.48901	-172.74271	-11.57251
734	6.108	933.52594	-233.40198	1312.94507	-240.00464	-56.65967	1290.57764	-1037.21301	1.81049	1258.64282	19.63016	168.69220	28.38488	275.16217	-94.44153	-8.12032	-499.93542	112.56114	53.31376	-1146.09717	-173.40262	-11.57560
735	6.117	934.67218	-236.80389	1311.45703	-242.87610	-55.60193	1290.54553	-1038.62537	0.77793	1254.32202	43.98949	166.80562	27.75499	261.71384	-94.74664	-8.35260	-488.49725	117.38844	49.92778	-1159.86743	-174.06577	-11.57258
736	6.125	935.77698	-240.20691	1310.16492	-245.57159	-54.60730	1290.52368	-1040.00305	-0.40981	1249.95837	68.75153	164.19444	27.37343	248.24792	-95.11798	-8.55386	-479.34125	121.36531	45.87980	-1173.77283	-174.62050	-11.64490
737	6.133	936.79254	-243.59369	1309.11536	-248.02509	-53.65764	1290.47449	-1041.38940	-1.75343	1245.68213	93.86534	161.14639	27.51937	234.73543	-95.56145	-8.68083	-472.71759	124.41313	40.97723	-1187.76709	-175.13480	-11.78612
738	6.142	937.65906	-246.88745	1308.34937	-250.19049	-52.73567	1290.35767	-1042.77100	-3.21629	1241.61243	119.01477	158.06972	28.46924	221.16077	-96.02789	-8.73991	-468.81976	126.65984	35.03242	-1201.59619	-175.59081	-11.90622
739	6.150	938.31799	-249.99011	1307.89819	-252.03989	-51.84050	1290.13733	-1044.01843	-4.68046	1237.80396	143.85123	155.16322	30.22845	207.54752	-96.46965	-8.76463	-467.69128	128.26369	27.96289	-1215.07007	-175.89661	-11.95602
740	6.158	938.73120	-252.86310	1307.79773	-253.55765	-50.98911	1289.79150	-1044.87646	-5.94614	1234.21851	168.19980	152.33514	32.54784	193.95102	-96.86497	-8.77573	-469.25452	129.30215	20.00607	-1228.39038	-176.10175	-11.93955
741	6.167	938.88373	-255.53644	1308.09277	-254.73325	-50.20215	1289.31140	-1045.11658	-6.84355	1230.77881	192.09204	149.36975	35.11845	180.40646	-97.20164	-8.77311	-473.32214	129.75577	11.87318	-1241.83838	-176.33257	-11.86981
742	6.175	938.76953	-258.05893	1308.82288	-255.55875	-49.49742	1288.69434	-1044.75220	-7.36933	1227.47644	215.66837	146.09753	37.68369	166.86041	-97.48468	-8.75862	-479.53589	129.57074	4.62186	-1255.48047	-176.64493	-11.81806
743	6.183	938.38306	-260.47012	1310.01013	-256.03555	-48.88721	1287.93872	-1044.02991	-7.65990	1224.39355	239.08456	142.46222	40.05015	153.19287	-97.75229	-8.74678	-487.48993	128.85623	-0.80012	-1269.26965	-177.00522	-11.86328
744	6.192	937.71997	-262.80255	1311.66016	-256.18439	-48.36557	1287.04443	-1043.20642	-7.83943	1221.62769	262.48676	138.52005	42.10078	139.35950	-98.03087	-8.75428	-497.08899	127.91556	-4.03984	-1283.15857	-177.33615	-11.95631
745	6.200	936.77637	-265.08820	1313.76953	-256.04462	-47.90129	1286.01147	-1042.40759	-7.94993	1219.24438	286.01358	134.41656	43.82186	125.44333	-98.29318	-8.79574	-508.48395	127.01091	-5.46385	-1297.12012	-177.61847	-11.99192
746	6.208	935.54358	-267.35901	1316.32983	-255.66263	-47.45351	1284.83655	-1041.64880	-7.99828	1217.29089	309.78064	130.34895	45.29539	111.54266	-98.51211	-8.88313	-521.45551	126.24431	-5.85316	-1311.07813	-177.91522	-11.95105
747	6.217	934.00177	-269.64294	1319.32629	-255.08231	-46.99533	1283.51318	-1040.90674	-8.01087	1215.81445	333.84888	126.51236	46.63807	97.69849	-98.72208	-9.01337	-535.28210	125.60994	-5.92115	-1324.80640	-178.28293	-11.85866
748	6.225	932.11554	-271.95572	1322.73535	-254.34473	-46.52408	1282.03882	-1040.17627	-8.04638	1214.86853	358.18063	123.02699	47.92902	83.91931	-98.98346	-9.16858	-549.29553	125.05264	-6.02808	-1338.02588	-178.72574	-11.67506
749	6.233	929.84070	-274.29169	1326.52930	-253.49329	-46.05547	1280.41907	-1039.48743	-8.18491	1214.51208	382.61414	119.89879	49.19305	70.21506	-99.31215	-9.34160	-563.21539	124.52803	-6.23280	-1350.65137	-179.25165	-11.26361
750	6.242	927.14148	-276.62500	1330.67798	-252.57578	-45.61067	1278.66931	-1038.88098	-8.50909	1214.80225	406.91962	117.10647	50.44004	56.59741	-99.67582	-9.54081	-577.00848	124.02649	-6.48787	-1362.79919	-179.89746	-10.44581
751	6.250	924.00488	-278.91739	1335.14136	-251.63722	-45.20117	1276.81372	-1038.37061	-9.08174	1215.77319	430.88324	114.73969	51.68264	43.05463	-100.03974	-9.75754	-590.68036	123.56961	-6.75753	-1374.52405	-180.66237	-9.06781
752	6.258	920.44324	-281.11371	1339.85999	-250.70621	-44.81601	1274.88269	-1037.91785	-9.92786	1217.39099	454.32306	112.99272	52.89896	29.55292	-100.38953	-9.95538	-604.20856	123.20189	-7.03271	-1385.72461	-181.50275	-7.02947
753	6.267	916.49329	-283.13123	1344.75476	-249.79160	-44.42241	1272.90820	-1037.43823	-11.03729	1219.51831	477.08868	112.00517	54.00219	16.06900	-100.71591	-10.11261	-617.57886	122.94363	-7.31416	-1396.30444	-182.36290	-4.36050
754	6.275	912.21936	-284.86224	1349.73364	-248.89450	-43.98207	1270.92004	-1036.86267	-12.39015	1221.96399	499.09955	111.72870	54.86261	2.60983	-100.99660	-10.25349	-630.83704	122.78589	-7.58264	-1406.23511	-183.15984	-1.33700
755	6.283	907.71472	-286.18396	1354.70740	-248.01462	-43.46979	1268.94568	-1036.18787	-13.96284	1224.58569	520.34338	111.92543	55.34893	-10.80408	-101.20500	-10.41398	-644.07678	122.74678	-7.79185	-1415.34692	-183.83212	1.59803
756	6.292	903.09808	-286.97461	1359.61707	-247.14447	-42.88022	1267.01477	-1035.44788	-15.70301	1227.32422	540.79871	112.28520	55.36023	-24.17859	-101.33902	-10.59280	-657.35474	122.83960	-7.92406	-1423.09839	-184.37910	4.20846
757	6.300	898.49847	-287.14246	1364.45313	-246.26543	-42.22076	1265.16260	-1034.66309	-17.52094	1230.16919	560.34082	112.58715	54.85387	-37.55322	-101.42725	-10.76218	-670.66199	122.99295	-8.02534	-1428.66687	-184.76065	6.72949
758	6.308	894.01648	-286.66052	1369.23376	-245.35281	-41.50481	1263.42993	-1033.82996	-19.30470	1233.12634	578.68677	112.78996	53.83742	-50.95734	-101.49830	-10.91355	-683.98853	123.09779	-8.13551	-1431.32153	-184.82474	9.66091
759	6.317	889.68842	-285.60889	1373.97351	-244.38838	-40.75346	1261.85596	-1032.93103	-20.94389	1236.19885	595.42438	113.00082	52.29029	-64.38861	-101.56268	-11.05805	-697.35760	123.09986	-8.22511	-1430.69702	-184.39632	13.36638
760	6.325	885.49011	-284.17444	1378.67346	-243.37057	-39.99117	1260.47046	-1031.95349	-22.36237	1239.37610	610.14844	113.37767	50.07635	-77.84479	-101.63235	-11.19411	-710.79962	123.00346	-8.24745	-1426.77319	-183.39276	17.90650
761	6.333	881.36639	-282.56458	1383.30811	-242.31418	-39.22855	1259.29395	-1030.90735	-23.53694	1242.63574	622.62842	114.05141	46.96935	-91.34076	-101.74577	-11.30885	-724.32031	122.81583	-8.21913	-1419.70435	-181.83815	23.12548
762	6.342	877.25732	-280.92206	1387.81677	-241.24338	-38.45398	1258.34595	-1029.82654	-24.47878	1245.94714	632.88373	115.10374	42.82539	-104.89215	-101.95788	-11.40302	-737.88025	122.49843	-8.21353	-1409.67871	-179.81235	28.79040
763	6.350	873.11896	-279.31226	1392.13135	-240.18147	-37.64566	1257.64355	-1028.74951	-25.20213	1249.27368	641.10754	116.55452	37.76845	-118.50195	-102.28917	-11.49516	-751.43207	122.01959	-8.26520	-1396.86304	-177.40662	34.67086
764	6.358	868.94342	-277.74005	1396.20764	-239.13866	-36.78267	1257.19250	-1027.70410	-25.72174	1252.57385	647.47101	118.34665	32.20262	-132.16406	-102.70009	-11.59709	-764.98810	121.45737	-8.32357	-1381.40002	-174.70547	40.55961
765	6.367	864.77612	-276.16687	1400.03076	-238.10376	-35.84114	1256.98279	-1026.70923	-26.07005	1255.80847	651.92804	120.36386	26.58833	-145.87842	-103.13194	-11.69692	-778.61298	120.95648	-8.32973	-1363.42163	-171.78532	46.26708
766	6.375	860.71344	-274.53052	1403.60120	-237.04456	-34.79140	1256.99207	-1025.78223	-26.29625	1258.94946	654.14661	122.46933	21.11532	-159.64917	-103.55736	-11.77902	-792.34540	120.57220	-8.29382	-1343.05933	-168.71867	51.61028
767	6.383	856.87561	-272.76959	1406.92761	-235.91452	-33.60515	1257.18982	-1024.92847	-26.44588	1261.98694	653.61731	124.52463	15.57100	-173.46600	-103.97511	-11.83995	-806.15576	120.22684	-8.28136	-1320.44995	-165.57886	56.39950
768	6.392	853.36884	-270.84387	1410.01465	-234.66316	-32.26381	1257.54272	-1024.12708	-26.55059	1264.92737	649.90137	126.33919	9.70637	-187.30853	-104.37466	-11.87418	-819.98962	119.79903	-8.34765	-1295.73560	-162.44458	60.41897
769	6.400	850.25543	-268.73676	1412.83289	-233.24629	-30.76079	1258.02527	-1023.33472	-26.63230	1267.78711	642.86865	127.60481	3.97245	-201.16644	-104.74928	-11.88220	-833.82690	119.21317	-8.48949	-1269.05420	-159.40265	63.40969
770	6.408	847.55292	-266.46912	1415.31970	-231.63498	-29.10175	1258.62610	-1022.50214	-26.70547	1270.58862	632.75244	128.07458	-0.41220	-215.04022	-105.13519	-11.89727	-847.69446	118.49818	-8.63715	-1240.51978	-156.54225	65.09241
771	6.417	845.26453	-264.12952	1417.43347	-229.82181	-27.30606	1259.34277	-1021.59259	-26.78263	1273.35693	620.10449	127.94336	-2.70657	-228.90985	-105.59653	-11.96348	-861.63806	117.78343	-8.69218	-1210.19592	-153.92908	65.29635
772	6.425	843.41107	-261.85315	1419.18091	-227.82347	-25.41101	1260.17249	-1020.59387	-26.87895	1276.10608	605.81158	127.75349	-3.50930	-242.65967	-106.17778	-12.10017	-875.68311	117.20625	-8.59132	-1178.10754	-151.55696	64.22004
773	6.433	842.03412	-259.75055	1420.58191	-225.68442	-23.47469	1261.11121	-1019.52197	-26.99286	1278.82166	590.97461	127.75531	-3.83005	-256.02612	-106.86980	-12.32243	-889.80054	116.81631	-8.34920	-1144.36316	-149.31654	62.64245
774	6.442	841.17535	-257.87445	1421.63879	-223.48047	-21.56355	1262.15137	-1018.41382	-27.08330	1281.45532	576.47400	127.72221	-4.07388	-268.67743	-107.59470	-12.69218	-903.90424	116.57212	-8.05540	-1109.38770	-147.07343	61.64198
775	6.450	840.85840	-256.23950	1422.33643	-221.31461	-19.73537	1263.27466	-1017.31812	-27.08597	1283.94128	562.59399	127.43332	-4.29484	-280.39203	-108.23848	-13.34890	-917.92657	116.41695	-7.81136	-1073.89819	-144.87366	61.83770
776	6.458	841.07922	-254.84094	1422.65588	-219.30635	-18.03983	1264.45215	-1016.29468	-26.95983	1286.21375	549.10950	126.97430	-4.62032	-291.23853	-108.77481	-14.44863	-931.87274	116.29628	-7.66811	-1038.43738	-143.04221	63.05773
777	6.467	841.80298	-253.65033	1422.58960	-217.57819	-16.52260	1265.65063	-1015.41760	-26.71613	1288.21094	535.67072	126.56259	-5.11010	-301.73053	-109.49252	-15.85984	-945.75757	116.11299	-7.62663	-1003.21771	-141.87482	64.73310
778	6.475	842.96851	-252.60611	1422.14734	-216.23676	-15.21878	1266.83618	-1014.76910	-26.40411	1289.87024	522.08777	126.29713	-5.60351	-312.60364	-111.16171	-16.55813	-959.56018	115.77650	-7.65455	-968.48462	-141.21918	66.29469
779	6.483	844.49670	-251.62628	1421.35303	-215.35458	-14.14864	1267.97290	-1014.42566	-26.07554	1291.12976	508.38055	126.11978	-5.90085	-323.66687	-114.80681	-14.23114	-973.26727	115.30350	-7.70488	-934.51166	-140.65364	67.35415
780	6.492	846.30286	-250.64087	1420.23254	-214.96411	-13.32664	1269.02539	-1014.44806	-25.76640	1291.93628	494.67883	125.93942	-5.99286	-332.47522	-120.99721	-6.29473	-986.89484	114.82136	-7.74380	-901.32806	-139.99316	67.69872
781	6.500	848.31403	-249.61450	1418.80396	-215.06644	-12.77036	1269.95959	-1014.88062	-25.51116	1292.24841	481.08344	125.72795	-6.05227	-334.96802	-129.09514	7.52647	-1000.46118	114.51709	-7.73701	-868.82239	-139.34717	67.18761
782	6.508	850.48016	-248.54633	1417.07629	-215.64531	-12.48819	1270.74292	-1015.75305	-25.36903	1292.03455	467.61206	125.50276	-6.24703	-328.26721	-137.30856	23.69896	-1013.96851	114.55756	-7.62175	-836.92047	-138.96420	65.93003
783	6.517	852.77216	-247.45685	1415.05994	-216.67911	-12.46535	1271.35071	-1017.07593	-25.42090	1291.27490	454.24017	125.27614	-6.58804	-312.56714	-143.82550	36.80927	-1027.40955	114.91936	-7.38148	-805.61279	-139.13571	64.28563
784	6.525	855.17175	-246.37927	1412.78564	-218.14662	-12.67311	1271.77527	-1018.82703	-25.72875	1289.97388	440.92987	125.05766	-6.94185	-290.19257	-147.88319	43.06647	-1040.78687	115.33089	-7.11384	-775.02631	-140.02080	62.43175
785	6.533	857.65955	-245.35413	1410.31653	-220.02310	-13.08742	1272.03125	-1020.94226	-26.29956	1288.17029	427.63824	124.87320	-7.16798	-263.57367	-149.62553	41.97186	-1054.12000	115.48019	-6.93658	-745.38477	-141.62778	60.31968
786	6.542	860.20624	-244.41193	1407.73169	-222.27293	-13.69441	1272.15564	-1023.33057	-27.08949	1285.93188	414.34265	124.74515	-7.23933	-234.22882	-149.28384	35.49153	-1067.44995	115.25508	-6.90204	-716.65955	-143.90271	57.98327
787	6.550	862.77393	-243.55743	1405.09021	-224.84720	-14.47987	1272.20093	-1025.89990	-28.03316	1283.33521	401.04724	124.66391	-7.25201	-202.94788	-146.90668	26.35226	-1080.81836	114.73610	-7.03430	-688.40527	-146.71158	55.57114
788	6.558	865.32397	-242.77643	1402.42078	-227.68582	-15.41364	1272.22180	-1028.57056	-29.06203	1280.45105	387.76349	124.58998	-7.33081	-170.48663	-142.78180	16.86292	-1094.21436	113.98669	-7.36797	-660.29791	-149.96100	53.23374
789	6.567	867.82422	-242.05594	1399.74243	-230.72099	-16.44109	1272.26184	-1031.27185	-30.10817	1277.34070	374.49530	124.47691	-7.52206	-137.97461	-137.74045	8.52278	-1107.56982	113.07610	-7.87902	-632.66046	-153.74608	51.05790
790	6.575	870.25500	-241.39484	1397.08472	-233.87643	-17.49031	1272.34729	-1033.93250	-31.11623	1274.05823	361.23383	124.29881	-7.77201	-106.57489	-132.82256	2.07972	-1120.85181	112.23306	-8.42024	-606.21100	-158.18968	49.00377
791	6.583	872.61096	-240.80377	1394.49219	-237.06528	-18.48912	1272.48950	-1036.47534	-32.06197	1270.65112	347.95102	124.06914	-7.98991	-76.79553	-128.59586	-2.32082	-1134.14148	111.63031	-8.84925	-581.59167	-163.25258	46.88947
792	6.592	874.89368	-240.29810	1392.01880	-240.20427	-19.38408	1272.69653	-1038.82410	-32.95316	1267.15906	334.61487	123.82178	-8.12695	-48.32257	-124.85143	-5.01011	-1147.55469	111.19968	-9.14810	-559.20428	-168.79543	44.47344
793	6.600	877.10303	-239.88922	1389.72192	-243.23694	-20.15799	1272.97925	-1040.91821	-33.81081	1263.61182	321.22470	123.56595	-8.20564	-20.56229	-121.00351	-6.56619	-1161.10364	110.83504	-9.33273	-539.16064	-174.68277	41.61825
794	6.608	879.23291	-239.58664	1387.66040	-246.12959	-20.81883	1273.34119	-1042.72058	-34.64571	1260.02490	307.80417	123.28087	-8.28589	6.83362	-116.75731	-7.44354	-1174.68823	110.52752	-9.38434	-521.34595	-180.75313	38.38372
795	6.617	881.26501	-239.40714	1385.89563	-248.84663	-21.36900	1273.76160	-1044.21289	-35.44550	1256.40100	294.36206	122.96642	-8.41183	33.97574	-112.40714	-7.69861	-1188.19360	110.28969	-9.33289	-505.65765	-186.77524	34.96172
796	6.625	883.16174	-239.36661	1384.49158	-251.34525	-21.79950	1274.19446	-1045.39661	-36.18439	1252.74084	280.89407	122.67068	-8.58056	60.96115	-108.55803	-7.07597	-1201.59827	110.11412	-9.29356	-492.17780	-192.47285	31.54242
797	6.633	884.86792	-239.46021	1383.51440	-253.58282	-22.09485	1274.58862	-1046.29358	-36.84240	1249.05579	267.41449	122.44162	-8.75116	87.87109	-105.60208	-5.37122	-1215.01062	109.97768	-9.35508	-481.16257	-197.52716	28.13511
798	6.642	886.32550	-239.66956	1383.02808	-255.51587	-22.23140	1274.91260	-1046.93750	-37.41632	1245.37463	253.95459	122.27603	-8.88359	114.65076	-103.43643	-2.69084	-1228.55920	109.85223	-9.47891	-472.95157	-201.59843	24.44785
799	6.650	887.48657	-239.98975	1383.08411	-257.10730	-22.19246	1275.16174	-1047.36255	-37.92853	1241.74243	240.51654	122.12460	-8.98042	141.18210	-101.58004	0.60396	-1242.25793	109.71483	-9.55619	-467.84076	-204.41425	20.01052
800	6.658	888.31903	-240.42871	1383.70825	-258.34735	-21.99609	1275.34216	-1047.60254	-38.42916	1238.20728	227.04138	121.91922	-9.09565	167.46216	-99.52486	4.14003	-1256.00806	109.49263	-9.54404	-465.95447	-205.83353	14.48908
801	6.667	888.80951	-240.98358	1384.89844	-259.26184	-21.70018	1275.44958	-1047.69324	-38.97878	1234.80469	213.47491	121.62277	-9.27144	193.60007	-97.04852	7.70391	-1269.72046	109.07325	-9.49094	-467.18011	-205.95526	8.06049
802	6.675	888.96301	-241.63452	1386.62866	-259.89960	-21.37794	1275.46558	-1047.67200	-39.62571	1231.55444	199.84070	121.27469	-9.46896	219.68719	-94.23526	11.19849	-1283.41357	108.47169	-9.44937	-471.25641	-205.26700	1.65325
803	6.683	888.79865	-242.35623	1388.85547	-260.31479	-21.09204	1275.36621	-1047.57642	-40.39729	1228.47705	186.18362	120.96866	-9.59211	245.79510	-91.24722	14.49579	-1297.17163	107.88546	-9.43018	-478.06085	-204.52165	-3.37787
804	6.692	888.34180	-243.12207	1391.52454	-260.55579	-20.88173	1275.13000	-1047.43970	-41.30752	1225.61353	172.50394	120.77988	-9.57869	272.04065	-88.16086	17.41383	-1311.02625	107.51919	-9.42021	-487.69830	-204.27042	-6.21413
805	6.700	887.61414	-243.90268	1394.57727	-260.65860	-20.75514	1274.74023	-1047.28162	-42.36315	1223.03882	158.78284	120.67555	-9.47178	298.50665	-85.02432	19.84252	-1324.91455	107.41809	-9.39436	-499.95978	-204.56194	-7.20775
806	6.708	886.62781	-244.67236	1397.95691	-260.63950	-20.68620	1274.18933	-1047.10291	-43.54964	1220.86230	145.02121	120.50398	-9.38122	325.11948	-81.97471	21.84679	-1338.70142	107.43251	-9.31687	-513.84680	-205.13510	-7.36093
807	6.717	885.38574	-245.40897	1401.61169	-260.49902	-20.63330	1273.48120	-1046.88977	-44.81680	1219.20642	131.24869	120.13356	-9.36867	351.70502	-79.22178	23.64726	-1352.21289	107.28127	-9.13725	-528.09265	-205.73756	-7.42432
808	6.725	883.88568	-246.08191	1405.49463	-260.24185	-20.57382	1272.62927	-1046.62451	-46.08539	1218.17004	117.50317	119.57076	-9.41768	378.13519	-76.91455	25.49672	-1365.31543	106.75912	-8.73695	-542.01306	-206.26068	-7.65846
809	6.733	882.12500	-246.65317	1409.56445	-259.89404	-20.52109	1271.65625	-1046.29773	-47.26156	1217.80298	103.81784	118.91808	-9.50479	404.33734	-75.03638	27.53355	-1377.97620	105.93114	-7.87189	-555.58478	-206.76489	-8.04968
810	6.742	880.10510	-247.09375	1413.78723	-259.50436	-20.51547	1270.59729	-1045.91443	-48.24801	1218.10181	90.22217	118.26894	-9.63889	430.17276	-73.46179	29.73048	-1390.19385	105.00966	-6.24871	-568.99200	-207.39424	-8.47132
811	6.750	877.83447	-247.38812	1418.13196	-259.13333	-20.60289	1269.50073	-1045.49329	-48.95332	1219.01709	76.72205	117.65330	-9.81717	455.33466	-72.13829	31.94912	-1401.88916	104.12794	-3.67609	-582.35950	-208.17871	-8.80539
812	6.758	875.32947	-247.52435	1422.56580	-258.83371	-20.80966	1268.42322	-1045.05774	-49.30895	1220.46472	63.29279	117.04959	-9.99292	479.35541	-71.17087	33.98576	-1412.92139	103.35190	-0.14381	-595.73444	-208.99155	-9.05067
813	6.767	872.61182	-247.49216	1427.05334	-258.62503	-21.11870	1267.41248	-1044.62463	-49.29849	1222.34106	49.90263	116.42516	-10.12851	501.75760	-70.69910	35.57486	-1423.15417	102.71352	4.17139	-609.10974	-209.73239	-9.29212
814	6.775	869.70740	-247.29065	1431.55981	-258.47995	-21.46521	1266.48230	-1044.19897	-48.97300	1224.53833	36.52589	115.77454	-10.23331	522.25610	-70.72719	36.45206	-1432.41309	102.17352	8.98950	-622.44489	-210.42355	-9.58046
815	6.783	866.64764	-246.92999	1436.05188	-258.35239	-21.77475	1265.62146	-1043.78369	-48.43064	1226.95654	23.14569	115.12572	-10.32562	540.81104	-71.11983	36.49735	-1440.42383	101.70351	14.08511	-635.68896	-211.11697	-9.88919
816	6.792	863.46887	-246.42654	1440.49768	-258.22296	-22.00731	1264.82983	-1043.39307	-47.77775	1229.51270	9.76727	114.49933	-10.41607	557.50031	-71.76163	35.81431	-1446.82593	101.30543	19.34212	-648.83411	-211.81122	-10.18388
817	6.800	860.20776	-245.80237	1444.86450	-258.10547	-22.15318	1264.12952	-1043.05872	-47.09968	1232.14233	-3.58594	113.88123	-10.52826	572.38483	-72.66921	34.62400	-1451.16309	100.79945	24.60628	-661.95599	-212.51355	-10.44274
818	6.808	856.90027	-245.08563	1449.11694	-258.02151	-22.20642	1263.54504	-1042.82031	-46.45299	1234.80127	-16.90573	113.24615	-10.67959	585.46680	-73.91771	33.05920	-1452.89832	99.73853	29.58296	-675.14160	-213.28214	-10.60545
819	6.817	853.58118	-244.30005	1453.21899	-257.98315	-22.16090	1263.08899	-1042.70923	-45.86923	1237.46997	-30.21945	112.59639	-10.84560	596.70618	-75.51198	31.09566	-1451.58984	97.71473	34.04013	-688.39362	-214.09846	-10.62894
820	6.825	850.28046	-243.45840	1457.13611	-257.98465	-22.01564	1262.75488	-1042.73279	-45.35741	1240.15283	-43.57685	111.97505	-10.97549	606.08252	-77.36602	28.69943	-1447.09705	94.62231	37.98524	-701.67438	-214.83957	-10.57593
821	6.833	847.02161	-242.57458	1460.83484	-257.99612	-21.76813	1262.51721	-1042.86621	-44.91146	1242.86609	-57.01263	111.42593	-11.04524	613.65814	-79.37636	26.03507	-1439.59595	90.53770	41.45885	-715.00598	-215.40070	-10.58833
822	6.842	843.82416	-241.66556	1464.28137	-257.96487	-21.41418	1262.34106	-1043.06458	-44.52710	1245.62097	-70.51469	110.94194	-11.08242	619.52057	-81.50664	23.53912	-1429.41919	85.55637	44.40871	-728.44470	-215.72429	-10.77333
823	6.850	840.70856	-240.73474	1467.43994	-257.84033	-20.98604	1262.20679	-1043.28027	-44.20759	1248.41443	-84.04661	110.47506	-11.13274	623.61700	-83.77391	21.69244	-1416.93933	79.88472	46.96550	-741.98926	-215.85884	-11.06403
824	6.858	837.70129	-239.76880	1470.27087	-257.61066	-20.60376	1262.13586	-1043.47168	-43.94605	1251.22913	-97.60371	109.99894	-11.21119	625.67017	-86.11845	20.53630	-1402.51172	74.00133	49.51265	-755.56628	-216.01837	-11.25896
825	6.867	834.83380	-238.75278	1472.73450	-257.29651	-20.45021	1262.18579	-1043.60632	-43.70905	1254.03381	-111.21759	109.53703	-11.29983	625.26245	-88.34668	19.35500	-1386.31494	68.46952	52.25386	-769.09564	-216.37938	-11.25675
826	6.875	832.13806	-237.67896	1474.79773	-256.90692	-20.65308	1262.41345	-1043.66077	-43.44436	1256.78149	-124.90560	109.10913	-11.38704	622.00000	-90.24604	16.97945	-1368.21033	63.52618	54.93678	-782.58374	-216.88556	-11.14495
827	6.883	829.64642	-236.54895	1476.43481	-256.43182	-21.20767	1262.84644	-1043.62097	-43.09726	1259.43176	-138.64449	108.68857	-11.48071	615.71533	-91.70603	12.68052	-1347.82495	59.09723	57.15373	-796.14703	-217.40469	-11.05847
828	6.892	827.39331	-235.37665	1477.62451	-255.86858	-22.03441	1263.48413	-1043.48669	-42.61908	1261.98547	-152.39561	108.23616	-11.58374	606.67151	-92.70978	7.00783	-1324.81348	55.11602	58.75144	-809.92828	-217.96735	-11.02635
829	6.900	825.41718	-234.18567	1478.34827	-255.22144	-23.07364	1264.31348	-1043.27673	-41.97977	1264.48511	-166.13553	107.74371	-11.68922	595.52100	-93.30868	1.63614	-1299.09644	51.60919	59.89592	-823.99530	-218.66899	-10.97201
830	6.908	823.76349	-232.99933	1478.59485	-254.48254	-24.29436	1265.32373	-1043.01770	-41.17616	1266.97095	-179.86816	107.24568	-11.79688	582.94568	-93.66808	-1.95950	-1270.86108	48.63810	60.91241	-838.21320	-219.38164	-10.86846
831	6.917	822.48578	-231.83563	1478.35876	-253.62213	-25.64775	1266.50525	-1042.72620	-40.22212	1269.44641	-193.61615	106.79610	-11.91533	569.44598	-94.00259	-3.59266	-1240.42224	46.19539	62.08680	-852.23413	-219.80237	-10.82066
832	6.925	821.64191	-230.71039	1477.63477	-252.60196	-27.06366	1267.82788	-1042.40918	-39.14281	1271.88147	-207.37753	106.41903	-12.05751	555.45068	-94.40358	-4.01994	-1208.19067	44.12037	63.53009	-865.87384	-219.88434	-10.92338
833	6.933	821.28278	-229.63910	1476.41406	-251.41245	-28.49223	1269.23596	-1042.08386	-37.98043	1274.22864	-221.08878	106.11246	-12.23088	541.33966	-94.84492	-4.00881	-1174.65186	42.24783	65.21764	-879.39539	-219.98911	-11.11051
834	6.942	821.43933	-228.63651	1474.68689	-250.09714	-29.91745	1270.68262	-1041.78918	-36.79095	1276.43250	-234.64417	105.89940	-12.40985	527.33020	-95.30870	-3.97481	-1140.24902	40.55560	67.09604	-893.12714	-220.44098	-11.21176
835	6.950	822.11444	-227.71738	1472.44922	-248.74318	-31.32948	1272.15454	-1041.57959	-35.62743	1278.43921	-247.92677	105.81830	-12.52664	513.46777	-95.79700	-4.07816	-1105.33508	39.08452	69.13014	-907.01855	-221.11441	-11.12106
836	6.958	823.28448	-226.89746	1469.70532	-247.45419	-32.70444	1273.66138	-1041.50085	-34.52975	1280.20483	-260.79681	105.87927	-12.50829	499.71112	-96.29866	-4.34173	-1070.20947	37.90540	71.33974	-920.81616	-221.62560	-10.90383
837	6.967	824.90698	-226.19720	1466.46521	-246.32489	-34.00630	1275.21924	-1041.57397	-33.53123	1281.69373	-273.07294	106.06068	-12.30862	486.01630	-96.79984	-4.69951	-1035.14063	37.17331	73.75633	-934.44257	-221.82788	-10.75549
838	6.975	826.92847	-225.64346	1462.74231	-245.42879	-35.19109	1276.84314	-1041.80444	-32.66251	1282.87659	-284.53064	106.30824	-11.89085	472.36548	-97.29736	-5.03525	-1000.40588	36.99480	76.25945	-947.99542	-221.93106	-10.80241
839	6.983	829.29010	-225.26297	1458.54968	-244.81694	-36.20825	1278.54089	-1042.20972	-31.94030	1283.73193	-294.91565	106.53271	-11.18114	458.74780	-97.79517	-5.25811	-966.32562	37.25550	78.54086	-961.52985	-222.17856	-10.96685
840	6.992	831.93518	-225.06848	1453.89600	-244.51903	-37.00871	1280.30725	-1042.83276	-31.36291	1284.24939	-304.04962	106.67668	-10.00430	445.15707	-98.28934	-5.37657	-933.19800	37.73991	80.29153	-975.02216	-222.64899	-11.07955
841	7.000	834.81274	-225.04584	1448.78821	-244.54620	-37.55580	1282.11963	-1043.72937	-30.91798	1284.42468	-311.92847	106.87244	-7.93931	431.59387	-98.76830	-5.48584	-901.17175	38.40332	81.35310	-988.47729	-223.33037	-11.03185
842	7.008	837.87573	-225.15314	1443.23779	-244.89624	-37.83728	1283.93457	-1044.93933	-30.58429	1284.25256	-318.41095	107.62122	-4.06414	418.04517	-99.22816	-5.67350	-870.17969	39.46779	81.71315	-1002.00928	-224.11151	-10.84129
843	7.017	841.07751	-225.33417	1437.26257	-245.55936	-37.87616	1285.68799	-1046.46350	-30.32716	1283.72791	-322.46005	109.74571	2.96802	404.48755	-99.68680	-5.94023	-839.99725	41.24284	81.45018	-1015.77185	-224.73328	-10.68561
844	7.025	844.37170	-225.53607	1430.88806	-246.52490	-37.72363	1287.30212	-1048.26587	-30.09752	1282.84924	-321.90613	113.88150	13.85778	390.92242	-100.18092	-6.21481	-810.41254	43.82062	80.64544	-1029.74866	-225.05276	-10.75924
845	7.033	847.71423	-225.72296	1424.14832	-247.78432	-37.43428	1288.69531	-1050.29590	-29.83700	1281.62244	-314.71765	119.84373	27.30114	377.39545	-100.71528	-6.43505	-781.34705	47.07049	79.35749	-1043.71521	-225.25577	-11.05123
846	7.042	851.06451	-225.88477	1417.08679	-249.32739	-37.04843	1289.80066	-1052.50366	-29.48965	1280.06238	-300.68857	126.53641	40.14235	363.97540	-101.23566	-6.58351	-752.80560	50.97359	77.73332	-1057.44153	-225.57794	-11.37300
847	7.050	854.38611	-226.03412	1409.76233	-251.13876	-36.59343	1290.58545	-1054.83887	-29.01803	1278.18994	-281.41931	132.51512	49.19215	350.72113	-101.68578	-6.67072	-724.80884	55.69143	76.00397	-1070.85767	-226.08136	-11.54564
848	7.058	857.64813	-226.18781	1402.25293	-253.19917	-36.09167	1291.05444	-1057.25134	-28.41098	1276.02539	-258.83923	136.72162	52.97993	337.63190	-102.06758	-6.73323	-697.44373	61.31746	74.32662	-1084.06885	-226.70743	-11.53537
849	7.067	860.82648	-226.34964	1394.65479	-255.48904	-35.56339	1291.23315	-1059.68945	-27.66921	1273.59314	-234.18913	138.83372	52.10555	324.58578	-102.44009	-6.82251	-670.93634	67.78570	72.71793	-1097.26111	-227.32637	-11.44869
850	7.075	863.90002	-226.51074	1387.07874	-257.98730	-35.01711	1291.15295	-1062.08691	-26.78812	1270.93140	-208.05637	139.03293	48.32053	311.41556	-102.85909	-6.96264	-645.62109	74.94484	71.07219	-1110.55811	-227.84822	-11.38364
851	7.083	866.84314	-226.65851	1379.64209	-260.66415	-34.43900	1290.84631	-1064.36523	-25.76800	1268.09131	-180.81532	137.62692	43.43152	298.07999	-103.32166	-7.13754	-621.82538	82.65341	69.20950	-1123.95288	-228.24792	-11.37529
852	7.092	869.62518	-226.78271	1372.45581	-263.47681	-33.80237	1290.35059	-1066.45154	-24.63440	1265.11938	-152.96326	135.00655	38.81716	284.65991	-103.78059	-7.33238	-599.81207	90.86472	66.97038	-1137.39453	-228.50563	-11.46618
853	7.100	872.21967	-226.87762	1365.61487	-266.37296	-33.09113	1289.70898	-1068.29102	-23.43951	1262.04236	-125.19818	131.75780	35.37833	271.22064	-104.20741	-7.55692	-579.79150	99.57976	64.26695	-1150.86365	-228.66081	-11.68227
854	7.108	874.61237	-226.93652	1359.19385	-269.29453	-32.30608	1288.96570	-1069.85352	-22.24279	1258.86157	-98.22824	128.52600	33.49392	257.77258	-104.62907	-7.80731	-561.90179	108.71193	61.06665	-1164.34888	-228.82230	-11.96411
855	7.117	876.80029	-226.94904	1353.24585	-272.17590	-31.44878	1288.16052	-1071.13953	-21.08333	1255.56104	-72.43039	125.64519	32.99362	244.32422	-105.08682	-8.03761	-546.19489	118.12107	57.36640	-1177.84814	-229.12061	-12.19417
856	7.125	878.79077	-226.90836	1347.80664	-274.94427	-30.50960	1287.32385	-1072.17920	-19.96599	1252.12683	-47.63508	122.92818	33.34764	230.88914	-105.57381	-8.19623	-532.72992	127.77420	53.16020	-1191.38916	-229.64064	-12.29775
857	7.133	880.59814	-226.81686	1342.90503	-277.53619	-29.48138	1286.48401	-1073.01941	-18.86861	1248.56604	-23.26494	119.87221	33.99226	217.44788	-106.04149	-8.27713	-521.67780	137.71721	48.39442	-1204.98560	-230.31468	-12.30411
858	7.142	882.23438	-226.68558	1338.57495	-279.91632	-28.38805	1285.67957	-1073.70288	-17.75582	1244.91052	1.28427	116.05759	34.55836	203.95993	-106.45255	-8.32148	-513.31262	147.84966	42.92197	-1218.57581	-230.96655	-12.27946
859	7.150	883.70020	-226.53165	1334.85938	-282.06781	-27.28871	1284.95129	-1074.25098	-16.59483	1241.20874	26.32878	111.45352	34.98758	190.39468	-106.81296	-8.37896	-507.93982	157.82086	36.53345	-1232.06543	-231.49963	-12.23776
860	7.158	884.98541	-226.37320	1331.80054	-283.96631	-26.24391	1284.31726	-1074.66626	-15.36686	1237.51172	51.80969	106.50220	35.55122	176.70728	-107.17165	-8.47418	-505.79694	167.24641	29.14944	-1245.46655	-231.94696	-12.16950
861	7.167	886.07300	-226.22668	1329.43225	-285.57416	-25.28363	1283.76282	-1074.94653	-14.06232	1233.85474	77.41142	101.83907	36.62261	162.85208	-107.58562	-8.58863	-506.92542	175.92531	21.03734	-1258.93689	-232.34567	-12.09050
862	7.175	886.94153	-226.10898	1327.77698	-286.85565	-24.40440	1283.25037	-1075.09460	-12.66957	1230.24878	102.79498	97.82957	38.31160	148.86478	-108.05829	-8.67250	-511.07544	183.62721	12.89049	-1272.67297	-232.70819	-12.03377
863	7.183	887.56982	-226.03461	1326.84277	-287.79205	-23.58940	1282.72937	-1075.12512	-11.16952	1226.70044	127.80914	94.39576	40.37364	134.85083	-108.52264	-8.70483	-517.66223	189.75905	5.69666	-1286.81763	-233.10173	-12.06677
864	7.192	887.94397	-226.01175	1326.61890	-288.38641	-22.83186	1282.15051	-1075.06726	-9.53308	1223.24109	152.52808	91.23830	42.45864	120.88730	-108.89121	-8.73422	-526.00848	193.57530	0.29155	-1301.34229	-233.57520	-12.24431
865	7.200	888.05634	-226.04459	1327.08203	-288.66046	-22.13893	1281.47339	-1074.95740	-7.72680	1219.93945	177.10226	88.14894	44.36375	106.99420	-109.10356	-8.83416	-535.87195	194.92006	-3.07892	-1315.84619	-234.02992	-12.45734
866	7.208	887.90161	-226.14075	1328.20691	-288.65009	-21.52147	1280.66577	-1074.82556	-5.73785	1216.89319	201.60074	85.14886	46.07566	93.16776	-109.15327	-9.03195	-547.38202	194.61290	-4.73572	-1329.61841	-234.27670	-12.43646
867	7.217	887.47797	-226.31314	1329.96838	-288.40033	-20.98697	1279.70654	-1074.67639	-3.59631	1214.21082	225.99982	82.40718	47.64113	79.40869	-109.11949	-9.28384	-560.32385	193.84027	-5.28160	-1342.04431	-234.17841	-11.95530
868	7.225	886.78882	-226.56827	1332.33545	-287.96127	-20.52846	1278.58960	-1074.47998	-1.36362	1211.99316	250.27402	80.06685	49.03487	65.73041	-109.15302	-9.50175	-574.01794	193.28136	-5.34296	-1352.81665	-233.69284	-10.96628
869	7.233	885.84070	-226.89487	1335.26709	-287.38062	-20.11139	1277.32483	-1074.19287	0.89132	1210.32349	274.47330	78.17601	50.17927	52.13354	-109.35966	-9.62207	-587.86523	192.96327	-5.35676	-1361.82239	-232.83046	-9.55314
870	7.242	884.63696	-227.27127	1338.71289	-286.69565	-19.68056	1275.93262	-1073.80078	3.09240	1209.26721	298.73492	76.76219	51.05284	38.60007	-109.70412	-9.66398	-601.61505	192.68068	-5.49196	-1369.03479	-231.61510	-7.81892
871	7.250	883.17450	-227.67706	1342.61914	-285.93494	-19.18475	1274.43762	-1073.33765	5.14822	1208.87146	323.21402	75.90456	51.70815	25.13806	-110.06738	-9.71003	-615.22992	192.31776	-5.74111	-1374.47974	-230.07079	-5.82895
872	7.258	881.44910	-228.08994	1346.93359	-285.12915	-18.59756	1272.86328	-1072.86304	6.96485	1209.15869	347.95624	75.70623	52.21414	11.79279	-110.35764	-9.82936	-628.71228	191.88719	-6.05287	-1378.20496	-228.21918	-3.61419
873	7.267	879.46198	-228.47748	1351.60278	-284.31607	-17.92149	1271.23633	-1072.42090	8.46429	1210.11707	372.81689	76.21333	52.63725	-1.41327	-110.56206	-10.02058	-642.06152	191.48888	-6.37049	-1380.26099	-226.08018	-1.19132
874	7.275	877.22034	-228.80426	1356.56519	-283.53687	-17.17407	1269.59021	-1072.01880	9.59231	1211.69348	397.54248	77.40927	53.03701	-14.53769	-110.74170	-10.22148	-655.29968	191.24916	-6.62857	-1380.69385	-223.67310	1.42410
875	7.283	874.73718	-229.05005	1361.74878	-282.82974	-16.36705	1267.96008	-1071.63794	10.32944	1213.80042	421.93793	79.27550	53.43701	-27.69229	-110.96936	-10.36899	-668.45300	191.18520	-6.81799	-1379.54614	-221.01727	4.21356
876	7.292	872.03125	-229.21475	1367.07849	-282.22269	-15.50598	1266.37585	-1071.25171	10.70708	1216.33704	445.91089	81.78917	53.81355	-40.94806	-111.24712	-10.45284	-681.56598	191.19102	-6.99699	-1376.85876	-218.13223	7.15620
877	7.300	869.12433	-229.30341	1372.48218	-281.72473	-14.61070	1264.86084	-1070.83313	10.81052	1219.20789	469.38312	84.87483	54.10585	-54.28540	-111.49660	-10.51661	-694.72125	191.17778	-7.20326	-1372.67310	-215.03760	10.23029
878	7.308	866.04095	-229.31659	1377.89160	-281.32199	-13.72002	1263.43616	-1070.35315	10.75915	1222.33057	492.20966	88.41403	54.23169	-67.64630	-111.63971	-10.60897	-707.95203	191.10847	-7.43089	-1367.03015	-211.75308	13.41404
879	7.317	862.81097	-229.25323	1383.24133	-280.98599	-12.87364	1262.12329	-1069.77734	10.67272	1225.63037	514.16235	92.31153	54.11295	-81.00378	-111.67712	-10.73665	-721.21533	190.95515	-7.65279	-1359.97156	-208.29834	16.68592
880	7.325	859.46960	-229.11066	1388.47217	-280.68832	-12.09599	1260.94470	-1069.07141	10.64566	1229.04187	534.96893	96.53050	53.68356	-94.37384	-111.68915	-10.87017	-734.51465	190.72760	-7.80281	-1351.53918	-204.69302	20.02456
881	7.333	856.05542	-228.88327	1393.53101	-280.40668	-11.38745	1259.91772	-1068.22656	10.74023	1232.52856	554.37506	101.06339	52.87270	-107.78577	-111.77000	-10.99364	-747.93378	190.50563	-7.78843	-1341.77454	-200.95677	23.40863
882	7.342	852.60931	-228.56958	1398.36914	-280.12213	-10.72070	1259.05383	-1067.27771	10.98673	1236.09387	572.17230	105.89938	51.59266	-121.25696	-111.97021	-11.11911	-761.51239	190.37294	-7.58611	-1330.71936	-197.10925	26.81679
883	7.350	849.17572	-228.17609	1402.93616	-279.81805	-10.05000	1258.36462	-1066.28833	11.38128	1239.75964	588.16620	111.02338	49.73644	-134.78595	-112.29099	-11.24858	-775.18036	190.28909	-7.32523	-1318.41528	-193.17012	30.22771
884	7.358	845.79974	-227.70825	1407.17749	-279.48129	-9.33112	1257.86755	-1065.31860	11.89211	1243.54761	602.13544	116.43073	47.17440	-148.35394	-112.69798	-11.36627	-788.83887	190.08923	-7.19363	-1304.90417	-189.15900	33.62003
885	7.367	842.52087	-227.16382	1411.03723	-279.09949	-8.53572	1257.57996	-1064.40881	12.47916	1247.48511	613.84485	122.15553	43.76833	-161.94214	-113.14333	-11.46872	-802.45166	189.65672	-7.23622	-1290.22742	-185.09555	36.97239
886	7.375	839.37067	-226.54010	1414.46631	-278.65469	-7.65013	1257.51306	-1063.58167	13.10722	1251.60510	623.10297	128.29474	39.44281	-175.56067	-113.59502	-11.56519	-816.05225	189.02763	-7.35417	-1274.42651	-180.99940	40.26342
887	7.383	836.37677	-225.84360	1417.42810	-278.11615	-6.66519	1257.66968	-1062.85107	13.73540	1255.91125	629.79919	134.97934	34.26180	-189.23950	-114.04181	-11.64792	-829.71069	188.32420	-7.48145	-1257.54346	-176.89024	43.47179
888	7.392	833.56500	-225.08640	1419.89673	-277.43939	-5.56796	1258.04150	-1062.21570	14.29700	1260.33618	633.84973	142.29469	28.40344	-202.98950	-114.47776	-11.69034	-843.47400	187.63945	-7.62350	-1239.61963	-172.78772	46.57614
889	7.400	830.95892	-224.27701	1421.85205	-276.57544	-4.33641	1258.60571	-1061.63892	14.71067	1264.74158	635.08276	150.18936	22.05073	-216.80133	-114.89589	-11.68243	-857.30762	186.98795	-7.76957	-1220.69678	-168.71147	49.55510
890	7.408	828.57977	-223.42175	1423.27979	-275.48254	-2.94087	1259.32544	-1061.04919	14.92780	1268.98547	633.21246	158.34064	15.33474	-230.66010	-115.28590	-11.64514	-871.13867	186.39281	-7.87128	-1200.81665	-164.68112	52.38731
891	7.417	826.44568	-222.53894	1424.17566	-274.12997	-1.35851	1260.15393	-1060.37744	14.96233	1273.00085	628.01733	165.97444	8.53507	-244.53625	-115.62454	-11.61067	-884.95892	185.96159	-7.87016	-1180.02075	-160.71634	55.05133
892	7.425	824.57257	-221.66919	1424.54431	-272.49637	0.41223	1261.04395	-1059.58459	14.87394	1276.80017	619.63239	171.91130	2.48429	-258.38660	-115.88721	-11.61032	-898.82983	185.76543	-7.73138	-1158.35071	-156.83672	57.52573
893	7.433	822.98199	-220.87033	1424.39478	-270.57104	2.35027	1261.95972	-1058.65723	14.72962	1280.42603	608.63824	175.22150	-1.63097	-272.15967	-116.09716	-11.67486	-912.80695	185.72804	-7.47920	-1135.84814	-153.06189	59.78914
894	7.442	821.70795	-220.20319	1423.73853	-268.36243	4.41844	1262.88525	-1057.59790	14.57590	1283.91272	595.79974	176.11504	-3.43076	-285.77765	-116.35538	-11.82233	-926.88373	185.68649	-7.20470	-1112.55481	-149.41159	61.82063
895	7.450	820.79779	-219.72247	1422.58972	-265.91028	6.57281	1263.82104	-1056.42419	14.43714	1287.27173	581.82623	175.85030	-3.86761	-299.10541	-116.78407	-12.03393	-940.98059	185.49712	-7.02452	-1088.51172	-145.90576	63.59984
896	7.458	820.30536	-219.47296	1420.96252	-263.29132	8.77007	1264.77588	-1055.17468	14.32790	1290.48364	567.40552	175.53763	-4.10583	-311.96600	-117.41888	-12.25591	-954.99609	185.13728	-6.98026	-1063.76062	-142.56458	65.10667
897	7.467	820.27594	-219.48492	1418.86353	-260.61395	10.96802	1265.75879	-1053.91858	14.26334	1293.49597	553.16217	175.40131	-4.50642	-324.20496	-118.17461	-12.44561	-968.88483	184.70689	-6.99782	-1038.34387	-139.40787	66.31915
898	7.475	820.73053	-219.76877	1416.28796	-258.00577	13.12468	1266.77869	-1052.75146	14.26025	1296.22595	539.39691	175.21776	-4.94077	-335.70789	-118.90396	-12.63420	-982.66541	184.29301	-6.99496	-1012.30597	-136.45390	67.20953
899	7.483	821.65692	-220.31024	1413.23022	-255.59895	15.19957	1267.84766	-1051.77991	14.32609	1298.56934	526.00531	174.90871	-5.35030	-346.38971	-119.47852	-12.97123	-996.35010	183.89023	-6.97589	-985.69220	-133.71768	67.74156
900	7.492	823.01038	-221.06726	1409.69946	-253.51472	17.15356	1268.97388	-1051.10754	14.44971	1300.41980	512.72266	174.57660	-5.75303	-356.30255	-119.90107	-13.65923	-1009.91559	183.45515	-6.98636	-958.54382	-131.21185	67.87815
901	7.500	824.72272	-221.97443	1405.72754	-251.84959	18.95096	1270.14758	-1050.82715	14.61217	1301.70813	499.38397	174.31236	-6.10171	-365.79590	-120.42349	-14.64640	-1023.38550	183.00175	-7.03297	-930.88788	-128.95496	67.61279
902	7.508	826.71307	-222.96262	1401.36145	-250.67516	20.56921	1271.33972	-1051.00525	14.80584	1302.43237	485.98138	174.11308	-6.32947	-375.34491	-121.53094	-15.13445	-1036.84436	182.60512	-7.07926	-902.72723	-126.99033	67.02454
903	7.517	828.89404	-223.98434	1396.65222	-250.04776	22.00581	1272.51721	-1051.66589	15.02807	1302.63428	472.58405	173.91914	-6.45478	-384.77942	-123.70028	-13.35118	-1050.31592	182.32455	-7.07787	-874.05536	-125.40620	66.30621
904	7.525	831.17712	-225.01935	1391.65234	-250.00298	23.27019	1273.65430	-1052.78943	15.24955	1302.33228	459.24677	173.70567	-6.57965	-392.48059	-126.98849	-7.31035	-1063.74353	182.21257	-6.97251	-844.92755	-124.32579	65.66598
905	7.533	833.48254	-226.06476	1386.42407	-250.53815	24.36943	1274.73389	-1054.33044	15.39445	1301.48059	445.97418	173.51628	-6.78741	-395.68561	-130.70067	3.42094	-1077.11523	182.31944	-6.74113	-815.56390	-123.85410	65.13627
906	7.542	835.75342	-227.12482	1381.04175	-251.60875	25.29985	1275.74292	-1056.24512	15.34736	1299.99207	432.72968	173.40317	-7.05886	-392.01569	-133.57448	16.59011	-1090.48438	182.56413	-6.48647	-786.34021	-124.01868	64.51812
907	7.550	837.96832	-228.19711	1375.58118	-253.14317	26.04466	1276.67139	-1058.48474	15.00291	1297.81360	419.47174	173.37303	-7.30059	-380.82745	-134.55705	28.37890	-1103.85913	182.71208	-6.38866	-757.60040	-124.77357	63.55894
908	7.558	840.13715	-229.26190	1370.11035	-255.06204	26.58025	1277.51709	-1060.95667	14.35099	1295.00085	406.19916	173.37880	-7.44616	-363.19208	-133.42952	35.79247	-1117.19141	182.59642	-6.51726	-729.51813	-126.09195	62.20338
909	7.567	842.28058	-230.28326	1364.69092	-257.28946	26.89308	1278.28577	-1063.53210	13.49306	1291.69983	392.93652	173.34537	-7.51065	-340.85193	-130.63602	38.01068	-1130.48608	182.34807	-6.72121	-702.18018	-128.03235	60.65564
910	7.575	844.41400	-231.21698	1359.38464	-259.75653	26.99168	1278.98535	-1066.11377	12.55168	1288.05005	379.69049	173.22186	-7.56033	-315.27411	-126.71306	36.03596	-1143.81372	182.24907	-6.78632	-675.70032	-130.69485	59.16730
911	7.583	846.54199	-232.02890	1354.25146	-262.40494	26.90018	1279.62207	-1068.66602	11.59840	1284.12952	366.45618	173.00728	-7.65951	-287.40820	-122.01805	31.60625	-1157.22241	182.24744	-6.76456	-650.20105	-134.13112	57.84616
912	7.592	848.65717	-232.72092	1349.34473	-265.18921	26.64618	1280.20178	-1071.18665	10.66135	1279.97388	353.22144	172.74388	-7.82924	-257.99554	-116.83136	26.32120	-1170.68799	181.95122	-6.94058	-625.77960	-138.22739	56.65101
913	7.600	850.74298	-233.33200	1344.70886	-268.07217	26.25714	1280.73108	-1073.67493	9.75371	1275.61450	339.94238	172.50723	-8.02917	-227.93616	-111.52051	21.27079	-1184.13306	181.22894	-7.40594	-602.59387	-142.69284	55.42358
914	7.608	852.78223	-233.91339	1340.38049	-271.01791	25.76213	1281.21460	-1076.11450	8.88926	1271.09448	326.57254	172.36087	-8.18426	-198.25964	-106.51460	17.01300	-1197.49365	180.36533	-7.95636	-580.94763	-147.28224	53.96476
915	7.617	854.76813	-234.51105	1336.38904	-273.98807	25.19141	1281.65405	-1078.46118	8.08788	1266.46350	313.12411	172.29257	-8.24287	-169.65582	-102.04410	13.66388	-1210.78015	179.63017	-8.37901	-561.16748	-151.93001	52.15464
916	7.625	856.70667	-235.15991	1332.75635	-276.94318	24.57274	1282.05103	-1080.64502	7.37429	1261.76428	299.64706	172.20544	-8.23970	-142.09662	-97.92500	11.04200	-1224.06738	179.09245	-8.60635	-543.40375	-156.60555	49.97971
917	7.633	858.60901	-235.88226	1329.50122	-279.84558	23.93188	1282.40955	-1082.59656	6.76602	1257.03113	286.14938	171.98494	-8.28939	-115.04547	-93.71030	8.87362	-1237.45886	178.74046	-8.67173	-527.62183	-161.20985	47.48229
918	7.642	860.48077	-236.68945	1326.64343	-282.66095	23.30037	1282.73401	-1084.27356	6.25291	1252.29602	272.59265	171.61313	-8.45463	-88.01996	-89.11409	6.95489	-1251.03613	178.51772	-8.65152	-513.77478	-165.63707	44.71369
919	7.650	862.31635	-237.58569	1324.20081	-285.35754	22.71832	1283.02454	-1085.66492	5.79119	1247.59436	258.96500	171.20651	-8.67207	-60.88989	-84.29135	5.23087	-1264.78540	178.33679	-8.62528	-501.97714	-169.81750	41.65341
920	7.658	864.10034	-238.57513	1322.18250	-287.90228	22.22574	1283.27563	-1086.77881	5.31629	1242.96851	245.29727	170.89124	-8.86295	-33.72388	-79.72923	3.81829	-1278.61816	178.16222	-8.63240	-492.53125	-173.66176	38.06549
921	7.667	865.81030	-239.66205	1320.59058	-290.25778	21.84761	1283.47693	-1087.63684	4.75628	1238.46521	231.61926	170.67706	-9.01606	-6.53665	-75.88520	2.92207	-1292.47388	178.02052	-8.64676	-485.78766	-177.00838	33.50097
922	7.675	867.42169	-240.84625	1319.42700	-292.38562	21.58180	1283.61414	-1088.27100	4.04156	1234.12732	217.94138	170.48482	-9.14390	20.74875	-72.89634	2.66612	-1306.34460	177.92741	-8.62093	-481.97653	-179.72191	27.60426
923	7.683	868.91272	-242.12488	1318.69604	-294.25208	21.40312	1283.67249	-1088.71472	3.11700	1229.98120	204.25574	170.25616	-9.24401	48.20532	-70.57448	2.98845	-1320.21069	177.82823	-8.54320	-481.13864	-181.82198	20.43287
924	7.692	870.26807	-243.49146	1318.40503	-295.83209	21.27890	1283.64221	-1088.99487	1.95541	1226.02930	190.53894	169.99373	-9.30533	75.86884	-68.59320	3.68126	-1334.02905	177.60251	-8.42946	-483.15222	-183.41574	12.53045
925	7.700	871.47980	-244.92914	1318.55725	-297.11185	21.17638	1283.52063	-1089.13135	0.56277	1222.26270	176.77399	169.71214	-9.32260	103.77148	-66.65210	4.51209	-1347.79688	177.15877	-8.32903	-487.78162	-184.55435	4.87224
926	7.708	872.54785	-246.41101	1319.14990	-298.09003	21.06685	1283.30994	-1089.13660	-1.03217	1218.68738	162.96677	169.40726	-9.30855	131.94543	-64.58516	5.33956	-1361.57898	176.52496	-8.32500	-494.79657	-185.24530	-1.33095
927	7.717	873.47632	-247.90884	1320.17847	-298.77502	20.93486	1283.01367	-1089.01941	-2.78828	1215.34497	149.12933	169.06929	-9.30132	160.38422	-62.41906	6.14813	-1375.43481	175.84233	-8.44740	-504.16736	-185.56171	-5.20152
928	7.725	874.26141	-249.40442	1321.64526	-299.17755	20.77673	1282.63550	-1088.78735	-4.64341	1212.31348	135.27014	168.69733	-9.33414	189.01764	-60.29934	6.97510	-1389.33936	175.28937	-8.62985	-515.86755	-185.67998	-6.83604
929	7.733	874.87939	-250.89035	1323.56494	-299.30774	20.58870	1282.17810	-1088.44507	-6.51137	1209.69202	121.41614	168.30490	-9.38694	217.72952	-58.33425	7.83467	-1403.17676	174.95650	-8.75309	-529.28687	-185.78546	-7.19224
930	7.742	875.28723	-252.35907	1325.95813	-299.17944	20.36215	1281.64441	-1087.99854	-8.30786	1207.58411	107.61658	167.90033	-9.41639	246.41806	-56.53156	8.71914	-1416.80762	174.76894	-8.67010	-543.31464	-185.95155	-7.24924
931	7.750	875.43628	-253.79886	1328.83838	-298.81467	20.08701	1281.03845	-1087.46533	-9.97247	1206.08008	93.90869	167.46620	-9.43222	275.04672	-54.87779	9.64244	-1430.11963	174.57573	-8.23363	-557.17554	-186.20276	-7.45037
932	7.758	875.28766	-255.19897	1332.19922	-298.24399	19.75497	1280.36133	-1086.87317	-11.45651	1205.23816	80.29544	166.98940	-9.48863	303.60260	-53.42284	10.67134	-1442.99292	174.30334	-7.32742	-570.76929	-186.62112	-7.81187
933	7.767	874.82288	-256.53830	1336.00500	-297.50665	19.36165	1279.60547	-1086.24988	-12.69629	1205.07166	66.75473	166.47809	-9.62080	332.01721	-52.26691	11.90582	-1455.30493	173.98668	-5.86090	-584.25464	-187.23743	-8.22859
934	7.775	874.04230	-257.76410	1340.18518	-296.64688	18.91116	1278.75842	-1085.61987	-13.60431	1205.55347	53.26202	165.92517	-9.82333	360.15704	-51.50204	13.43377	-1467.02246	173.65172	-3.79027	-597.68970	-187.97205	-8.62234
935	7.783	872.95850	-258.79895	1344.63940	-295.70618	18.42035	1277.81567	-1084.99951	-14.08296	1206.63489	39.80899	165.30981	-10.05063	387.83386	-51.16475	15.29421	-1478.16187	173.21848	-1.11029	-611.05017	-188.74475	-8.96034
936	7.792	871.59503	-259.57272	1349.24915	-294.71875	17.91492	1276.78455	-1084.38806	-14.05248	1208.26233	26.40862	164.63983	-10.23191	414.76971	-51.22408	17.42939	-1488.65662	172.57771	2.24147	-624.34039	-189.48892	-9.26688
937	7.800	869.99097	-260.03555	1353.88525	-293.71600	17.41942	1275.67969	-1083.76868	-13.49352	1210.38586	13.07874	163.96024	-10.32540	440.57327	-51.62691	19.63674	-1498.35254	171.76912	6.38930	-637.57349	-190.18350	-9.57679
938	7.808	868.19708	-260.15878	1358.41968	-292.73041	16.95399	1274.51550	-1083.11829	-12.47971	1212.95129	-0.18080	163.30966	-10.35959	464.76270	-52.35819	21.58057	-1507.04419	171.04155	11.40479	-650.72119	-190.91374	-9.86211
939	7.817	866.25958	-259.94373	1362.75269	-291.79156	16.53548	1273.30469	-1082.41138	-11.16388	1215.88403	-13.39389	162.66847	-10.40787	486.88837	-53.43884	22.91445	-1514.44165	170.64510	17.20238	-663.77893	-191.74861	-10.08369
940	7.825	864.20996	-259.41800	1366.84448	-290.91858	16.16908	1272.06177	-1081.62537	-9.73135	1219.07227	-26.59285	161.98895	-10.52200	506.75751	-54.88325	23.48240	-1520.14771	170.51366	23.48331	-676.82666	-192.65015	-10.26246
941	7.833	862.06915	-258.62366	1370.71667	-290.11523	15.83931	1270.80957	-1080.75403	-8.35503	1222.37903	-39.79587	161.26784	-10.69825	524.51306	-56.69025	23.43727	-1523.72693	170.18034	29.75067	-689.94678	-193.52863	-10.44297
942	7.842	859.85199	-257.61472	1374.42188	-289.37109	15.51910	1269.57556	-1079.81189	-7.16378	1225.72168	-53.00687	160.56035	-10.89366	540.42627	-58.83261	23.11504	-1524.78125	169.03294	35.42509	-703.12115	-194.30560	-10.62119
943	7.850	857.56696	-256.44501	1377.99951	-288.66861	15.19090	1268.38831	-1078.82202	-6.22720	1229.12976	-66.23367	159.94023	-11.05062	554.61700	-61.24634	22.74560	-1522.99365	166.64755	40.05940	-716.29773	-194.97025	-10.74981
944	7.858	855.21686	-255.15131	1381.45593	-287.98846	14.86000	1267.27209	-1077.80701	-5.55948	1232.67395	-79.49290	159.42697	-11.13816	566.93988	-63.90289	22.28071	-1518.27319	162.83209	43.48813	-729.51917	-195.55161	-10.82895
945	7.867	852.80298	-253.76251	1384.77661	-287.30981	14.54631	1266.24744	-1076.78979	-5.13566	1236.37207	-92.80856	158.96176	-11.19643	577.09692	-66.89360	21.48366	-1510.86182	157.50885	45.83644	-742.84961	-196.03528	-10.90700
946	7.875	850.32977	-252.31503	1387.94482	-286.61023	14.25938	1265.33289	-1075.79773	-4.91181	1240.18127	-106.20093	158.50171	-11.29731	584.85846	-70.37816	20.15753	-1501.15845	150.85207	47.53218	-756.23694	-196.40082	-10.97180
947	7.883	847.81378	-250.84607	1390.94678	-285.86719	13.98152	1264.54736	-1074.86670	-4.83788	1244.03186	-119.65958	158.07834	-11.45134	590.17603	-74.43077	18.27878	-1489.49915	143.45668	49.23186	-769.59448	-196.70648	-10.95694
948	7.892	845.29480	-249.37759	1393.76917	-285.05988	13.67557	1263.90833	-1074.03137	-4.85860	1247.85327	-133.14250	157.72523	-11.59775	593.09369	-78.95653	15.89738	-1476.13818	136.06310	51.47244	-782.93640	-197.04163	-10.86580
949	7.900	842.83215	-247.91623	1396.39917	-284.16833	13.30063	1263.43140	-1073.30847	-4.91325	1251.58936	-146.60612	157.44691	-11.66994	593.58112	-83.72519	12.93491	-1461.20410	129.15041	54.28215	-796.35669	-197.43057	-10.79535
950	7.908	840.48883	-246.46808	1398.83215	-283.16949	12.82114	1263.12927	-1072.68298	-4.93884	1255.20117	-160.03918	157.24721	-11.64500	591.51526	-88.38609	9.21083	-1444.53162	122.90831	57.22515	-809.94415	-197.83273	-10.83696
951	7.917	838.32092	-245.04016	1401.06641	-282.03806	12.21138	1263.01465	-1072.11255	-4.87475	1258.66748	-173.48691	157.06970	-11.56551	586.82281	-92.45062	4.86838	-1425.64624	117.37160	59.83566	-823.72443	-198.19196	-11.00888
952	7.925	836.38000	-243.63251	1403.09106	-280.75571	11.45247	1263.10425	-1071.54443	-4.67350	1261.98450	-187.01480	156.77939	-11.51490	579.52692	-95.43700	0.72618	-1404.01196	112.50920	61.90617	-837.65015	-198.49399	-11.24386
953	7.933	834.71478	-242.24847	1404.88672	-279.32233	10.52275	1263.41345	-1070.93872	-4.31704	1265.16223	-200.63744	156.30977	-11.54768	569.70392	-97.18624	-2.21327	-1379.35315	108.29526	63.45687	-851.65186	-198.83148	-11.40075
954	7.942	833.36896	-240.90741	1406.43213	-277.76297	9.39507	1263.94604	-1070.28137	-3.82082	1268.21521	-214.32208	155.74811	-11.65545	557.67236	-98.01482	-3.64903	-1351.84058	104.60269	64.59645	-865.66821	-199.36212	-11.35330
955	7.950	832.38049	-239.63327	1407.70325	-276.13074	8.04887	1264.69067	-1069.58411	-3.21716	1271.14844	-228.04112	155.22498	-11.79078	544.20172	-98.46309	-4.05763	-1322.00098	101.15114	65.40517	-879.57471	-200.07748	-11.11756
956	7.958	831.78241	-238.44012	1408.67798	-274.50220	6.48830	1265.62622	-1068.87451	-2.53912	1273.94128	-241.77910	154.79251	-11.90039	530.20770	-98.91121	-4.08071	-1290.42334	97.75853	65.93613	-893.16461	-200.65158	-10.87345
957	7.967	831.60120	-237.33478	1409.34802	-272.96622	4.74701	1266.73047	-1068.18677	-1.81931	1276.54773	-255.49481	154.44150	-11.95441	516.24744	-99.46468	-4.11351	-1257.51465	94.50214	66.32274	-906.39758	-200.81833	-10.80793
958	7.975	831.84753	-236.32431	1409.72314	-271.60504	2.87779	1267.98279	-1067.55969	-1.09362	1278.91553	-269.07620	154.18816	-11.95629	502.44766	-100.07208	-4.28419	-1223.48535	91.55154	66.77336	-919.61908	-200.89667	-10.92425
959	7.983	832.50787	-235.41455	1409.82043	-270.47205	0.94432	1269.35986	-1067.04138	-0.40577	1281.00232	-282.32874	154.09059	-11.89629	488.75754	-100.65032	-4.57735	-1188.52136	88.97386	67.44406	-933.21924	-201.42154	-11.07029
960	7.992	833.54266	-234.60321	1409.64722	-269.58148	-0.97652	1270.83191	-1066.69092	0.19808	1282.77100	-295.01099	154.18596	-11.69135	475.12460	-101.15514	-4.92503	-1152.89990	86.74684	68.39619	-947.13049	-202.30792	-11.14125
961	8.000	834.89539	-233.88007	1409.19397	-268.92462	-2.79338	1272.36768	-1066.57080	0.69036	1284.18323	-306.86661	154.45500	-11.19957	461.51184	-101.61533	-5.23910	-1116.94751	84.87186	69.63057	-960.98889	-203.02332	-11.16274
962	8.008	836.50562	-233.23254	1408.44116	-268.49847	-4.41499	1273.94495	-1066.72949	1.07262	1285.21057	-317.63452	154.83800	-10.29942	447.89517	-102.10442	-5.45222	-1080.98682	83.42779	71.11052	-974.64648	-203.38147	-11.20611
963	8.017	838.31433	-232.64377	1407.37341	-268.32010	-5.77205	1275.55457	-1067.18835	1.36214	1285.84949	-327.08774	155.25369	-8.94066	434.29852	-102.64352	-5.57742	-1045.33496	82.46568	72.73087	-988.26526	-203.62445	-11.30041
964	8.025	840.26080	-232.08481	1405.98706	-268.41879	-6.82626	1277.18884	-1067.94312	1.57748	1286.11719	-335.08649	155.66641	-7.07922	420.77258	-103.18163	-5.69669	-1010.29309	81.84999	74.27531	-1002.04187	-203.97801	-11.40190
965	8.033	842.28186	-231.52054	1404.28955	-268.82178	-7.56921	1278.82788	-1068.97461	1.73835	1286.03748	-341.57928	156.25119	-4.42936	407.32480	-103.69478	-5.86600	-976.13605	81.37300	75.50661	-1015.95728	-204.42758	-11.44910
966	8.042	844.31250	-230.92929	1402.30249	-269.54706	-8.02129	1280.43201	-1070.26038	1.86149	1285.62878	-346.43719	157.53014	-0.09345	393.90417	-104.21785	-6.06209	-943.08069	80.99019	76.26441	-1029.77856	-204.87866	-11.43176
967	8.050	846.28656	-230.31134	1400.07007	-270.60101	-8.22424	1281.94666	-1071.78357	1.94977	1284.90027	-348.90759	160.26808	7.37146	380.44379	-104.77519	-6.22818	-911.18604	80.80000	76.43503	-1043.30713	-205.39305	-11.35174
968	8.058	848.14325	-229.68063	1397.66309	-271.97516	-8.22571	1283.31677	-1073.52710	2.00193	1283.85803	-347.19751	165.05603	18.81415	366.91138	-105.35349	-6.34969	-880.30322	81.02060	75.99615	-1056.56250	-206.03703	-11.25126
969	8.067	849.84033	-229.05740	1395.16370	-273.64539	-8.07701	1284.49927	-1075.46289	2.02613	1282.51196	-339.40204	171.80072	33.08440	353.33420	-105.92818	-6.47644	-850.17572	82.02965	75.09246	-1069.73926	-206.60608	-11.30094
970	8.075	851.36584	-228.46396	1392.63525	-275.57800	-7.84525	1285.46631	-1077.55444	2.03127	1280.87720	-325.17175	179.51718	47.07404	339.77847	-106.47043	-6.65911	-820.58221	84.08337	73.89785	-1083.04126	-206.86990	-11.60612
971	8.083	852.73743	-227.92310	1390.11035	-277.73819	-7.60805	1286.20544	-1079.76306	2.02653	1278.97266	-305.92084	186.66798	57.34987	326.29297	-106.95175	-6.87924	-791.41687	87.12245	72.48920	-1096.52185	-206.95164	-11.98785
972	8.092	853.98822	-227.46091	1387.60425	-280.09335	-7.42723	1286.72119	-1082.04419	2.04063	1276.81885	-283.48523	191.87453	61.94289	312.86484	-107.37285	-7.07771	-762.74011	91.01566	70.90715	-1110.09351	-207.14822	-12.18172
973	8.100	855.14771	-227.10458	1385.13367	-282.61383	-7.31778	1287.03467	-1084.34351	2.12789	1274.43640	-259.06952	194.45293	61.02628	299.43558	-107.77602	-7.23075	-734.80988	95.68417	69.16544	-1123.65442	-207.61417	-12.11759
974	8.108	856.23248	-226.87042	1382.72058	-285.27655	-7.23277	1287.17798	-1086.60425	2.34908	1271.84375	-233.21931	194.44858	56.28638	285.96713	-108.21315	-7.36177	-708.00305	101.03967	67.22607	-1137.15698	-208.35870	-11.91131
975	8.117	857.24768	-226.75827	1380.38635	-288.06067	-7.10201	1287.18677	-1088.77942	2.74491	1269.05383	-206.22089	192.38908	49.83020	272.48300	-108.69980	-7.51155	-682.66638	107.03427	65.05145	-1150.60974	-209.25110	-11.71459
976	8.125	858.19244	-226.75638	1378.14893	-290.93143	-6.89439	1287.09216	-1090.83069	3.32697	1266.07690	-178.40903	189.03816	43.44125	259.02777	-109.20361	-7.71851	-659.04736	113.67356	62.60375	-1164.05725	-210.05882	-11.60358
977	8.133	859.06427	-226.83817	1376.02246	-293.83466	-6.62245	1286.91101	-1092.72388	4.09103	1262.92615	-150.32364	185.20142	38.24137	245.60133	-109.67671	-7.97825	-637.30682	120.94939	59.81244	-1177.56177	-210.66693	-11.56504
978	8.142	859.86481	-226.95560	1374.01086	-296.70331	-6.29230	1286.64526	-1094.43457	5.02781	1259.62378	-122.66927	181.53549	34.58985	232.16153	-110.09064	-8.21163	-617.51563	128.84334	56.61993	-1191.16248	-211.14117	-11.54721
979	8.150	860.60388	-227.05945	1372.11438	-299.46637	-5.87502	1286.29822	-1095.95557	6.11752	1256.20349	-95.98041	178.32959	32.21138	218.67755	-110.44135	-8.32608	-599.69012	137.38921	53.02281	-1204.85828	-211.57674	-11.51771
980	8.158	861.29761	-227.13324	1370.34717	-302.07098	-5.33864	1285.89844	-1097.30005	7.32348	1252.71069	-70.22185	175.36290	30.51946	205.14581	-110.74076	-8.31545	-583.94220	146.69882	49.01895	-1218.63879	-212.00803	-11.49777
981	8.167	861.95746	-227.19861	1368.74146	-304.49750	-4.68988	1285.49548	-1098.49487	8.60077	1249.19702	-44.77465	172.05478	28.96350	191.55902	-111.01645	-8.25994	-570.58380	156.92316	44.52787	-1232.45557	-212.41933	-11.52722
982	8.175	862.57928	-227.29474	1367.33472	-306.74124	-3.95682	1285.12451	-1099.56079	9.91424	1245.70728	-18.88742	167.88687	27.23136	177.90335	-111.30892	-8.23718	-560.02496	168.15428	39.38396	-1246.23706	-212.80414	-11.60563
983	8.183	863.14429	-227.45621	1366.16150	-308.78647	-3.14305	1284.78333	-1100.49841	11.24641	1242.26733	7.82088	162.76411	25.33227	164.18619	-111.65045	-8.26864	-552.59058	180.29115	33.42056	-1259.94873	-213.17938	-11.69193
984	8.192	863.62689	-227.69739	1365.25391	-310.60257	-2.21889	1284.44263	-1101.28601	12.58503	1238.87598	35.20805	157.10468	23.63342	150.43286	-112.03271	-8.33016	-548.42816	192.94270	26.58096	-1273.50061	-213.49997	-11.72431
985	8.200	863.99945	-228.00989	1364.64355	-312.15527	-1.14481	1284.06372	-1101.88733	13.91286	1235.50549	62.82263	151.62698	22.68382	136.65750	-112.41636	-8.38030	-547.53210	205.40369	19.02646	-1286.77124	-213.68460	-11.64231
986	8.208	864.23596	-228.37427	1364.36206	-313.41815	0.10371	1283.60522	-1102.25952	15.22321	1232.12036	90.23126	146.89130	22.80084	122.85135	-112.78257	-8.39380	-549.75366	216.66335	11.30827	-1299.88916	-213.79640	-11.47535
987	8.217	864.31543	-228.77252	1364.43933	-314.37909	1.52422	1283.02673	-1102.36792	16.53715	1228.70813	117.23331	142.95734	23.85121	109.01831	-113.13438	-8.39126	-554.70032	225.50011	4.43402	-1313.30054	-214.02530	-11.40138
988	8.225	864.22314	-229.19409	1364.90002	-315.04321	3.09183	1282.29443	-1102.20630	17.89614	1225.30920	143.88058	139.49927	25.44813	95.22443	-113.45328	-8.42768	-561.87445	230.91185	-0.58188	-1327.22778	-214.34225	-11.54572
989	8.233	863.95044	-229.63263	1365.76245	-315.42731	4.76689	1281.38513	-1101.80420	19.34301	1222.03015	170.34439	136.16959	27.24918	81.57816	-113.70520	-8.54107	-571.15826	232.90036	-3.42635	-1341.11621	-214.38507	-11.73374
990	8.242	863.49475	-230.07361	1367.03394	-315.54938	6.49429	1280.28650	-1101.21851	20.90347	1219.02893	196.75848	132.80899	29.06894	68.12637	-113.89279	-8.72036	-582.66058	232.75328	-4.58833	-1354.26758	-213.99951	-11.67840
991	8.250	862.85669	-230.48953	1368.70825	-315.42374	8.21278	1278.99915	-1100.52612	22.57372	1216.47559	223.16367	129.44435	30.83791	54.77002	-114.06897	-8.91352	-595.89941	232.07304	-4.83942	-1366.92285	-213.69684	-11.33555
992	8.258	862.03711	-230.85272	1370.76843	-315.06247	9.87781	1277.53870	-1099.82996	24.31832	1214.51050	249.57935	126.20232	32.52892	41.34937	-114.27654	-9.06063	-609.84003	231.63417	-4.80639	-1379.90015	-214.15106	-10.84943
993	8.267	861.03503	-231.14786	1373.18921	-314.47662	11.46602	1275.93274	-1099.24365	26.07346	1213.22083	276.09747	123.21222	34.12434	27.82266	-114.50803	-9.15101	-623.72772	231.40994	-4.84641	-1393.39722	-215.34425	-10.26076
994	8.275	859.84650	-231.37067	1375.93896	-313.67795	12.95441	1274.22058	-1098.82837	27.76432	1212.62695	302.85123	120.55293	35.64734	14.27716	-114.73672	-9.25065	-637.36005	231.19633	-5.08063	-1406.74353	-216.64401	-9.39750
995	8.283	858.46436	-231.51807	1378.98181	-312.68774	14.30772	1272.45081	-1098.53076	29.33092	1212.67346	329.85901	118.27460	37.19772	0.79343	-114.94328	-9.43203	-650.78241	230.90675	-5.48405	-1419.13232	-217.60266	-7.96164
996	8.292	856.88007	-231.57846	1382.27917	-311.54498	15.49313	1270.67236	-1098.21851	30.72547	1213.25818	356.91791	116.45001	38.91336	-12.61630	-115.12794	-9.68413	-664.07202	230.57384	-5.95166	-1430.32104	-218.19516	-5.73277
997	8.300	855.08563	-231.52759	1385.79358	-310.30554	16.49818	1268.92090	-1097.77722	31.89666	1214.28198	383.69049	115.17552	40.86535	-25.97278	-115.32006	-9.93067	-677.32202	230.29979	-6.33482	-1440.66748	-218.48969	-2.81563
998	8.308	853.07684	-231.33478	1389.49036	-309.03662	17.32823	1267.21289	-1097.15186	32.81298	1215.66321	409.86743	114.53104	42.98871	-39.29517	-115.54150	-10.11841	-690.62280	230.19716	-6.50484	-1450.55774	-218.58955	0.37717
999	8.317	850.85632	-230.97983	1393.33582	-307.81061	18.00208	1265.55298	-1096.32776	33.50686	1217.33313	435.20337	114.57375	45.11830	-52.60114	-115.77139	-10.25026	-703.96625	230.26839	-6.47173	-1459.88794	-218.69635	3.43203
1000	8.325	848.43152	-230.46048	1397.29297	-306.69110	18.55591	1263.94385	-1095.31799	34.07713	1219.25659	459.47296	115.35480	47.05840	-65.90906	-115.97185	-10.35758	-717.26086	230.36919	-6.40233	-1468.06433	-218.84935	6.06376
1001	8.333	845.81512	-229.78275	1401.31812	-305.71069	19.03127	1262.39526	-1094.16809	34.62948	1221.44263	482.49683	116.88771	48.61703	-79.22656	-116.12407	-10.47763	-730.46661	230.37181	-6.45117	-1474.28284	-218.68927	8.10439
1002	8.342	843.02930	-228.95383	1405.36438	-304.86108	19.45193	1260.92725	-1092.95703	35.20461	1223.91797	504.21027	119.07111	49.64581	-92.54675	-116.23802	-10.64058	-743.62048	230.26857	-6.62439	-1477.79626	-217.63889	9.65591
1003	8.350	840.10760	-227.98257	1409.38647	-304.11023	19.82076	1259.56494	-1091.77295	35.77630	1226.69385	524.63831	121.68713	50.07897	-105.85651	-116.34654	-10.85439	-756.77692	230.08517	-6.82465	-1478.13354	-215.27348	11.08943
1004	8.358	837.09320	-226.87903	1413.34229	-303.42526	20.13300	1258.32910	-1090.67065	36.31303	1229.74841	543.76404	124.55351	49.90669	-119.14740	-116.48283	-11.09579	-769.99207	229.80870	-6.96598	-1475.17407	-211.49725	12.75840
1005	8.367	834.03351	-225.65634	1417.19385	-302.78101	20.38423	1257.23315	-1089.66199	36.81120	1233.03638	561.41803	127.67679	49.11216	-132.43774	-116.66908	-11.31476	-783.28925	229.43166	-7.03719	-1469.03821	-206.46602	14.81821
1006	8.375	830.97437	-224.32593	1420.90637	-302.15430	20.57101	1256.28674	-1088.74292	37.27906	1236.50854	577.29797	131.23083	47.63631	-145.78070	-116.93306	-11.46838	-796.63678	228.99440	-7.08388	-1459.93359	-200.43468	17.26948
1007	8.383	827.95813	-222.88489	1424.44336	-301.51746	20.70413	1255.49878	-1087.91089	37.72053	1240.12280	591.11987	135.41301	45.37357	-159.21747	-117.30390	-11.56202	-810.00531	228.55959	-7.12013	-1448.06604	-193.66255	20.05568
1008	8.392	825.02216	-221.32159	1427.76416	-300.83615	20.83130	1254.88025	-1087.15723	38.13067	1243.84790	602.77875	140.32686	42.23254	-172.73395	-117.77176	-11.63930	-823.41229	228.16432	-7.08676	-1433.61780	-186.38623	23.12035
1009	8.400	822.19794	-219.63428	1430.82764	-300.07349	21.03819	1254.44373	-1086.45483	38.49554	1247.66101	612.36182	145.96248	38.26653	-186.29163	-118.27550	-11.72933	-836.89709	227.77870	-6.95827	-1416.75415	-178.82437	26.42172
1010	8.408	819.51105	-217.83466	1433.59534	-299.19733	21.42241	1254.19897	-1085.75232	38.79758	1251.53613	620.00470	152.25276	33.71915	-199.87659	-118.74716	-11.82406	-850.46527	227.29237	-6.85248	-1397.63525	-171.18668	29.92778
1011	8.417	816.98346	-215.94473	1436.03455	-298.18515	22.06407	1254.15234	-1084.98279	39.01878	1255.43591	625.70490	159.14780	28.88000	-213.49615	-119.16878	-11.90078	-864.07440	226.61584	-6.92456	-1376.42114	-163.67847	33.60911
1012	8.425	814.63416	-213.99539	1438.11914	-297.02155	23.01407	1254.30615	-1084.09338	39.13497	1259.31799	629.19031	166.64360	23.86370	-227.15839	-119.57396	-11.94646	-877.71417	225.85542	-7.13823	-1353.27466	-156.50520	37.43633
1013	8.433	812.48004	-212.02209	1439.83118	-295.68994	24.30000	1254.65454	-1083.07520	39.11918	1263.15271	629.93762	174.67546	18.50950	-240.86841	-119.98630	-11.96123	-891.44415	225.24353	-7.27510	-1328.36377	-149.88698	41.38337
1014	8.442	810.53845	-210.05765	1441.16357	-294.16394	25.92094	1255.18677	-1081.95581	38.96406	1266.93030	627.38776	182.84703	12.60274	-254.62952	-120.38501	-11.95371	-905.29260	224.85625	-7.20807	-1301.86218	-144.08649	45.43396
1015	8.450	808.83307	-208.13110	1442.11975	-292.40033	27.82323	1255.89099	-1080.76709	38.69489	1270.65247	621.28906	190.20317	6.46394	-268.44550	-120.73849	-11.94171	-919.19897	224.59760	-7.02110	-1273.94543	-139.42889	49.58316
1016	8.458	807.39868	-206.27408	1442.71033	-290.34320	29.90652	1256.75354	-1079.52808	38.35084	1274.31567	611.93976	195.48770	1.24429	-282.31030	-121.04039	-11.94253	-933.09607	224.38942	-6.86185	-1244.77197	-136.24545	53.81682
1017	8.467	806.28290	-204.52542	1442.94885	-287.95279	32.07634	1257.75464	-1078.25378	37.96183	1277.90295	600.06427	198.06302	-1.97122	-296.17096	-121.31923	-11.96083	-946.96490	224.16212	-6.81618	-1214.44556	-134.64429	58.05148
1018	8.475	805.54474	-202.92581	1442.84998	-285.24405	34.27831	1258.87097	-1076.95740	37.55277	1281.38306	586.49463	198.57753	-3.32990	-309.89093	-121.63304	-12.00013	-960.80713	223.81770	-6.88046	-1182.98950	-134.10724	62.05219
1019	8.483	805.24921	-201.50409	1442.42969	-282.29843	36.48300	1260.08008	-1075.64453	37.16019	1284.70947	572.12115	198.26848	-3.80659	-323.27014	-122.04484	-12.06088	-974.62061	223.35350	-6.96022	-1150.42029	-133.28256	65.44123
1020	8.492	805.45367	-200.27179	1441.70447	-279.24731	38.66058	1261.36121	-1074.31384	36.83939	1287.82922	557.85895	197.80182	-4.00772	-336.11725	-122.58067	-12.11289	-988.39276	222.85756	-6.96608	-1116.97900	-130.71661	67.96963
1021	8.500	806.18738	-199.22894	1440.68433	-276.24615	40.76971	1262.69409	-1072.97766	36.65566	1290.69299	544.22662	197.23599	-4.07485	-348.30170	-123.19515	-12.11829	-1002.11267	222.37650	-6.90379	-1083.22070	-126.26558	69.88057
1022	8.508	807.43835	-198.36569	1439.37134	-273.44928	42.76099	1264.05872	-1071.68506	36.66438	1293.24951	531.09119	196.63103	-4.19836	-359.73480	-123.79674	-12.09649	-1015.78772	221.92488	-6.81469	-1049.59717	-121.22180	71.76115
1023	8.517	809.15723	-197.66083	1437.76453	-270.99274	44.59155	1265.43774	-1070.51819	36.89664	1295.43372	518.01343	196.17867	-4.57779	-370.34436	-124.33483	-12.14563	-1029.42444	221.52432	-6.73917	-1016.05823	-116.71698	73.86549
1024	8.525	811.27167	-197.09180	1435.86389	-268.98877	46.23514	1266.81396	-1069.57166	37.34199	1297.16846	504.71381	195.97090	-5.15392	-380.15210	-124.86410	-12.39923	-1043.01465	221.16173	-6.72921	-982.41663	-112.76768	75.76945
1025	8.533	813.70001	-196.64743	1433.67419	-267.52371	47.68681	1268.16663	-1068.95020	37.90730	1298.37317	491.22028	195.90846	-5.68963	-389.40100	-125.53827	-12.85670	-1056.57764	220.81648	-6.78702	-948.93243	-108.94421	76.83344
1026	8.542	816.35931	-196.32358	1431.20959	-266.65195	48.96210	1269.47620	-1068.77368	38.40134	1298.97351	477.72729	195.83060	-6.03611	-398.46564	-126.56295	-12.99758	-1070.17310	220.50636	-6.84094	-916.15564	-105.20053	76.93863
1027	8.550	819.16992	-196.10922	1428.49438	-266.39011	50.07753	1270.72717	-1069.14612	38.61016	1298.92163	464.37115	195.67859	-6.23199	-407.36932	-128.14766	-11.40576	-1083.78284	220.23955	-6.80898	-884.33276	-101.90558	76.55971
1028	8.558	822.06262	-195.98648	1425.56042	-266.71606	51.02827	1271.90576	-1070.09131	38.42832	1298.22534	451.13666	195.51888	-6.39015	-415.09711	-130.38272	-6.14387	-1097.26770	219.98016	-6.68225	-853.33984	-99.35449	76.07345
1029	8.567	824.98700	-195.94312	1422.44373	-267.57614	51.78963	1272.99609	-1071.52197	37.93027	1296.96301	437.94476	195.43170	-6.57215	-419.40009	-132.97940	3.74538	-1110.53857	219.67863	-6.56989	-823.11938	-97.48451	75.34719
1030	8.575	827.91443	-195.97681	1419.17993	-268.89966	52.33743	1273.98242	-1073.29517	37.30256	1295.25098	424.76245	195.41306	-6.77770	-417.72961	-135.19507	16.85413	-1123.65491	219.35301	-6.59245	-793.82446	-96.15714	74.12759
1031	8.583	830.83301	-196.08551	1415.79932	-270.61429	52.66396	1274.85437	-1075.30371	36.70533	1293.17371	411.60291	195.40054	-6.97583	-408.72906	-136.22021	29.84931	-1136.74219	219.16362	-6.71027	-765.46527	-95.46045	72.45786
1032	8.592	833.74091	-196.26315	1412.32751	-272.65454	52.77832	1275.61060	-1077.50391	36.21125	1290.75098	398.47662	195.34988	-7.12516	-392.88239	-135.64713	39.43762	-1149.91028	219.27831	-6.75119	-737.74109	-95.52919	70.57690
1033	8.600	836.64154	-196.50739	1408.79016	-274.96228	52.70537	1276.26184	-1079.87854	35.83497	1287.96655	385.38776	195.24985	-7.21708	-371.83832	-133.52238	43.99622	-1163.19250	219.61070	-6.63275	-710.40845	-96.32018	68.69360
1034	8.608	839.53784	-196.82172	1405.21167	-277.48596	52.48991	1276.83411	-1082.39880	35.56342	1284.80811	372.34131	195.10049	-7.29823	-347.27203	-130.07158	43.82201	-1176.50659	219.81700	-6.49590	-683.59784	-97.73567	66.92549
1035	8.617	842.42743	-197.20642	1401.61060	-280.18323	52.18834	1277.36194	-1085.01025	35.36565	1281.28601	359.31763	194.90753	-7.41982	-320.29791	-125.51842	40.38290	-1189.74536	219.60825	-6.57137	-657.68958	-99.78009	65.30154
1036	8.625	845.30420	-197.65186	1398.00024	-283.02188	51.84724	1277.87402	-1087.64160	35.20684	1277.43030	346.26929	194.68506	-7.58142	-291.63525	-120.14609	35.40205	-1202.89575	219.03496	-6.92165	-633.03076	-102.49149	63.79818
1037	8.633	848.16614	-198.14612	1394.39160	-285.97980	51.48926	1278.38098	-1090.22144	35.06091	1273.28162	333.15994	194.44827	-7.74310	-262.03546	-114.38409	30.25251	-1216.02051	218.41270	-7.37300	-609.79962	-105.80626	62.38475
1038	8.642	851.02197	-198.69025	1390.79382	-289.04181	51.11734	1278.87427	-1092.69043	34.90376	1268.88818	319.97699	194.20932	-7.87753	-232.44189	-108.73012	25.73652	-1229.17529	217.97453	-7.70369	-588.06598	-109.58209	61.03012
1039	8.650	853.88855	-199.29623	1387.21155	-292.18994	50.72806	1279.33252	-1095.00537	34.70499	1264.30200	306.71289	193.98297	-7.99128	-203.70319	-103.53510	22.15704	-1242.38086	217.69691	-7.83234	-567.91785	-113.72084	59.68160
1040	8.658	856.78192	-199.97055	1383.64478	-295.39481	50.31879	1279.73047	-1097.14172	34.44064	1259.57446	293.37387	193.77289	-8.10166	-176.09290	-98.80092	19.47638	-1255.62988	217.45518	-7.83246	-549.50787	-118.14273	58.25497
1041	8.667	859.71008	-200.70828	1380.08643	-298.61667	49.89102	1280.04993	-1099.08398	34.10825	1254.75366	279.97675	193.55145	-8.21439	-149.18506	-94.17086	17.43878	-1268.92725	217.20128	-7.82972	-532.98566	-122.69617	56.65017
1042	8.675	862.67023	-201.50012	1376.52258	-301.80829	49.45415	1280.28455	-1100.81348	33.72393	1249.89038	266.51550	193.28757	-8.33119	-122.31226	-89.20024	15.72059	-1282.31641	216.96864	-7.88017	-518.41565	-127.28204	54.78708
1043	8.683	865.64838	-202.33530	1372.93591	-304.91699	49.02663	1280.43848	-1102.30872	33.30470	1245.03979	252.97687	192.99966	-8.46485	-95.10681	-83.71908	14.10328	-1295.86646	216.84044	-7.93253	-505.78162	-131.93048	52.60890
1044	8.692	868.61865	-203.19998	1369.31494	-307.88757	48.63737	1280.52136	-1103.55688	32.85430	1240.25024	239.39581	192.74068	-8.62954	-67.59229	-77.99089	12.59090	-1309.61328	216.88760	-7.93059	-495.08801	-136.50464	49.96922
1045	8.700	871.54022	-204.08289	1365.66833	-310.66394	48.32227	1280.54346	-1104.56274	32.36742	1235.55774	225.85059	192.53101	-8.80526	-39.91644	-72.57210	11.41730	-1323.46802	216.98097	-7.91444	-486.46722	-140.52406	46.53564
1046	8.708	874.36011	-204.99265	1362.03418	-313.19046	48.10944	1280.51245	-1105.34644	31.83808	1230.98718	212.37479	192.35156	-8.93073	-12.11917	-67.95981	10.87281	-1337.23682	216.80977	-7.97124	-480.15146	-143.52139	41.90485
1047	8.717	877.02289	-205.96317	1358.47070	-315.41757	48.00633	1280.43237	-1105.93481	31.25536	1226.55615	198.91232	192.18227	-8.96793	15.84940	-64.27097	11.04955	-1350.82837	216.26234	-8.12128	-476.35095	-145.41119	35.81298
1048	8.725	879.48230	-207.02631	1355.03101	-317.30762	47.99777	1280.30225	-1106.35339	30.59638	1222.27551	185.38181	191.99474	-8.95771	44.00446	-61.22318	11.77392	-1364.37549	215.57793	-8.29584	-475.18738	-146.40662	28.27077
1049	8.733	881.70776	-208.18286	1351.75183	-318.83783	48.04927	1280.11658	-1106.61304	29.83212	1218.14868	171.73276	191.74368	-8.97077	72.33252	-58.39233	12.78341	-1378.05933	215.03441	-8.41360	-476.63718	-146.71896	19.63819
1050	8.742	883.68243	-209.41013	1348.66528	-319.99844	48.11562	1279.86926	-1106.70313	28.94035	1214.17517	157.95337	191.42648	-9.01925	100.86914	-55.50290	13.91924	-1391.90930	214.68562	-8.44478	-480.41248	-146.40950	10.71811
1051	8.750	885.39545	-210.68738	1345.81592	-320.79193	48.14714	1279.55713	-1106.60254	27.91865	1210.36450	144.08130	191.11095	-9.06132	129.66586	-52.55917	15.15433	-1405.85620	214.41429	-8.40918	-486.00388	-145.54353	2.74750
1052	8.758	886.83905	-212.00024	1343.26001	-321.23462	48.09268	1279.18030	-1106.30005	26.79646	1206.76196	130.19006	190.85652	-9.08410	158.67697	-49.77553	16.52379	-1419.81763	214.10347	-8.34761	-493.16592	-144.44447	-3.06138
1053	8.767	888.01093	-213.33090	1341.05505	-321.35440	47.91197	1278.73694	-1105.81274	25.62518	1203.46802	116.34390	190.64264	-9.13039	187.74002	-47.39055	18.06114	-1433.67920	213.73723	-8.30518	-502.33179	-143.60358	-6.24513
1054	8.775	888.91315	-214.66064	1339.25354	-321.18463	47.58713	1278.21643	-1105.18445	24.44500	1200.62817	102.56046	190.39604	-9.23339	216.70459	-45.49938	19.73063	-1447.35229	213.39021	-8.29996	-513.96661	-143.29398	-7.35392
1055	8.783	889.54510	-215.97412	1337.90698	-320.75970	47.11781	1277.59998	-1104.46875	23.27351	1198.39478	88.82324	190.06319	-9.36654	245.53357	-44.05681	21.43755	-1460.80933	213.15306	-8.22650	-527.52917	-143.43964	-7.47021
1056	8.792	889.89624	-217.25504	1337.06287	-320.11102	46.51244	1276.86694	-1103.71887	22.12904	1196.88538	75.13133	189.63861	-9.48558	274.25388	-43.03229	23.14646	-1473.93970	213.06514	-7.80646	-541.75171	-143.83057	-7.44114
1057	8.800	889.94604	-218.49170	1336.75977	-319.26086	45.79019	1276.00269	-1102.97742	21.05621	1196.13379	61.50037	189.15958	-9.58725	302.88052	-42.50343	24.93087	-1486.51611	213.07417	-6.75491	-555.75848	-144.31458	-7.55392
1058	8.808	889.67059	-219.69125	1337.02283	-318.21872	44.97911	1275.00256	-1102.25464	20.13486	1196.05640	47.92973	188.69739	-9.69878	331.38544	-42.60989	26.91614	-1498.44263	213.03566	-5.00979	-569.38647	-144.81616	-7.78338
1059	8.817	889.05341	-220.87524	1337.86414	-316.98889	44.10063	1273.87000	-1101.52637	19.46290	1196.49670	34.41930	188.29329	-9.83913	359.64191	-43.45987	29.21109	-1509.86487	212.78703	-2.71914	-582.78827	-145.30563	-8.09782
1060	8.825	888.09485	-222.05673	1339.28149	-315.58264	43.16473	1272.61511	-1100.75916	19.12214	1197.32214	20.98450	187.90253	-9.99843	387.35834	-45.06952	31.83815	-1520.90601	212.27574	0.00629	-596.12122	-145.81128	-8.50163
1061	8.833	886.81079	-223.22742	1341.25854	-314.02356	42.17894	1271.25586	-1099.93042	19.16053	1198.46143	7.62584	187.44965	-10.14750	414.06366	-47.35670	34.65017	-1531.46167	211.59946	3.27332	-609.42999	-146.41016	-8.93181
1062	8.842	885.22461	-224.36447	1343.76318	-312.34482	41.15401	1269.82031	-1099.02344	19.58947	1199.87732	-5.67575	186.90118	-10.28209	439.16345	-50.18867	37.28827	-1541.27429	210.90379	7.33463	-622.65546	-147.15353	-9.26080
1063	8.850	883.36200	-225.44089	1346.74561	-310.58575	40.11255	1268.34521	-1098.01392	20.38042	1201.56116	-18.92596	186.26671	-10.43355	462.08398	-53.43925	39.27770	-1550.02808	210.30556	12.38853	-635.74292	-148.01213	-9.44051
1064	8.858	881.24927	-226.42615	1350.13525	-308.78833	39.09517	1266.87305	-1096.87463	21.45487	1203.56299	-32.11423	185.57426	-10.61506	482.50363	-56.98602	40.25201	-1557.35083	209.88080	18.41470	-648.72076	-148.91791	-9.57405
1065	8.867	878.91107	-227.28375	1353.84302	-306.99054	38.14272	1265.44617	-1095.62427	22.65813	1205.99280	-45.25267	184.85310	-10.79701	500.52457	-60.69175	40.13117	-1562.75757	209.60091	25.11147	-661.66888	-149.83101	-9.79435
1066	8.875	876.36761	-227.98251	1357.77148	-305.22064	37.27315	1264.10156	-1094.35498	23.76914	1208.96289	-58.38562	184.11636	-10.95340	516.57874	-64.44494	39.09879	-1565.59131	209.24438	31.90770	-674.63171	-150.73337	-10.09762
1067	8.883	873.63599	-228.51331	1361.83362	-303.49515	36.48395	1262.86316	-1093.17029	24.59159	1212.51685	-71.54373	183.37029	-11.09130	531.09473	-68.21104	37.43401	-1565.21680	208.35788	37.96422	-687.60358	-151.58813	-10.35829
1068	8.892	870.73590	-228.89182	1365.95923	-301.81891	35.76530	1261.74243	-1092.09631	25.05383	1216.58972	-84.72758	182.64687	-11.22238	544.21576	-72.01148	35.33994	-1561.46899	206.28911	42.35608	-700.58911	-152.33557	-10.50300
1069	8.900	867.69470	-229.15051	1370.08740	-300.18890	35.10472	1260.74805	-1091.05298	25.23380	1221.00793	-97.94541	181.99577	-11.34012	555.82922	-75.84438	32.83795	-1554.78125	202.42883	44.66128	-713.62677	-152.92957	-10.59641
1070	8.908	864.54767	-229.32611	1374.16150	-298.60138	34.48953	1259.89282	-1089.92065	25.29487	1225.55017	-111.22198	181.44324	-11.43691	565.82123	-79.64354	29.82852	-1545.75464	196.72670	45.49192	-726.77448	-153.37729	-10.72896
1071	8.917	861.33777	-229.44858	1378.13037	-297.05737	33.90881	1259.18848	-1088.64124	25.38450	1230.04651	-124.56802	180.98729	-11.52309	574.24475	-83.29346	26.34268	-1534.80786	189.92107	46.21061	-740.11682	-153.77362	-10.86830
1072	8.925	858.11139	-229.54181	1381.95288	-295.56110	33.35158	1258.63989	-1087.24780	25.57735	1234.41516	-137.97353	180.60948	-11.61870	581.27551	-86.65565	22.74579	-1522.22461	182.95024	47.87805	-753.73383	-154.25298	-10.89917
1073	8.933	854.91107	-229.62848	1385.59729	-294.11505	32.80035	1258.25049	-1085.81763	25.87756	1238.62915	-151.42882	180.26071	-11.73523	586.98889	-89.62228	19.61505	-1508.17773	176.27660	50.46251	-767.53815	-154.80843	-10.79675
1074	8.942	851.77405	-229.72235	1389.02954	-292.71417	32.22054	1258.03015	-1084.41797	26.25214	1242.68127	-164.93661	179.88875	-11.85885	591.11450	-92.17038	17.29205	-1492.59229	170.00327	53.20007	-781.24133	-155.24915	-10.66722
1075	8.950	848.73846	-229.81815	1392.20605	-291.34149	31.56046	1257.99133	-1083.07886	26.66840	1246.57300	-178.49806	179.50154	-11.94329	593.06775	-94.33064	15.45354	-1475.09277	164.22591	55.50063	-794.69299	-155.45975	-10.62053
1076	8.958	845.84528	-229.90421	1395.08594	-289.96960	30.77158	1258.14063	-1081.79651	27.10386	1250.31140	-192.09927	179.15225	-11.94332	592.28259	-96.10790	13.15990	-1455.12512	158.96786	57.23425	-808.07233	-155.56836	-10.66333
1077	8.967	843.13446	-229.98483	1397.64563	-288.56180	29.82449	1258.47632	-1080.54626	27.54343	1253.90979	-205.73312	178.86626	-11.87275	588.51587	-97.45853	9.56185	-1432.21167	154.10194	58.50523	-821.60345	-155.76872	-10.72021
1078	8.975	840.64630	-230.08075	1399.87842	-287.07315	28.70227	1258.99133	-1079.29614	27.98928	1257.37561	-219.42931	178.60716	-11.80843	581.88989	-98.33907	4.83929	-1406.22852	149.49464	59.49038	-835.34601	-156.14417	-10.72929
1079	8.983	838.42780	-230.21906	1401.78564	-285.45917	27.39278	1259.67944	-1078.02576	28.45931	1260.69055	-233.23064	178.31067	-11.81372	572.68683	-98.81287	0.33449	-1377.48962	145.09187	60.38267	-849.30164	-156.69868	-10.67903
1080	8.992	836.53552	-230.42862	1403.36743	-283.68982	25.89333	1260.53687	-1076.73792	28.96616	1263.82520	-247.13855	177.94572	-11.88223	561.19824	-99.13370	-2.62285	-1346.55579	140.82791	61.35160	-863.49280	-157.40637	-10.58442
1081	9.000	835.03326	-230.73239	1404.61499	-281.76138	24.21211	1261.56201	-1075.44641	29.50512	1266.76990	-261.11017	177.53882	-11.97171	547.91113	-99.60368	-3.86054	-1313.97559	136.52547	62.43910	-877.85339	-158.15372	-10.52021
1082	9.008	833.98608	-231.14160	1405.50928	-279.70197	22.36395	1262.75305	-1074.16199	30.05599	1269.53174	-275.08212	177.15446	-12.04816	533.64850	-100.29822	-4.10482	-1280.13379	132.01691	63.52353	-892.15363	-158.72682	-10.61100
1083	9.017	833.44568	-231.66180	1406.02588	-277.57104	20.37067	1264.09949	-1072.90234	30.58225	1272.10999	-288.95490	176.85782	-12.07763	519.23358	-101.05894	-4.08101	-1245.22583	127.34332	64.48972	-906.21716	-159.04089	-10.86551
1084	9.025	833.43335	-232.29803	1406.14270	-275.44852	18.26649	1265.57983	-1071.70557	31.03074	1274.49292	-302.55792	176.68024	-11.98994	505.09210	-101.74635	-4.14206	-1209.33862	122.72031	65.35993	-920.10052	-159.24046	-11.13498
1085	9.033	833.93353	-233.05069	1405.84741	-273.41602	16.10307	1267.17163	-1070.63342	31.34403	1276.66553	-315.64728	176.61102	-11.66430	491.24774	-102.36508	-4.36498	-1172.56958	118.34713	66.25612	-933.86542	-159.43480	-11.29361
1086	9.042	834.90253	-233.90860	1405.13904	-271.54236	13.94643	1268.85864	-1069.76245	31.47393	1278.61218	-327.95801	176.62141	-10.97316	477.54758	-102.97496	-4.70138	-1135.14697	114.29877	67.31844	-947.46051	-159.66190	-11.31252
1087	9.050	836.28448	-234.84845	1404.02307	-269.87982	11.86548	1270.63135	-1069.15942	31.38662	1280.31738	-339.27423	176.69511	-9.83054	463.85867	-103.59332	-5.05361	-1097.49146	110.56606	68.61845	-960.96851	-160.06230	-11.19930
1088	9.058	838.02075	-235.83926	1402.50623	-268.47058	9.92165	1272.48572	-1068.85425	31.07194	1281.75574	-349.43549	176.81186	-8.18212	450.14551	-104.19687	-5.32794	-1060.13501	107.15357	70.09535	-974.60956	-160.67273	-11.02588
1089	9.067	840.04736	-236.84518	1400.59851	-267.35605	8.16046	1274.41614	-1068.83557	30.55935	1282.87158	-358.24796	176.91634	-5.95826	436.44318	-104.76721	-5.49903	-1023.55145	104.08730	71.58760	-988.43573	-161.18559	-10.95726
1090	9.075	842.29041	-237.82953	1398.32019	-266.57590	6.60912	1276.40002	-1069.05786	29.93223	1283.56738	-365.39941	176.98466	-2.96436	422.80750	-105.31258	-5.62308	-988.02698	101.34219	72.91375	-1002.31177	-161.21985	-11.11387
1091	9.083	844.66986	-238.76303	1395.70947	-266.15399	5.28725	1278.38147	-1069.44458	29.31857	1283.73193	-370.45868	177.14520	1.36854	409.26581	-105.85434	-5.77813	-953.61987	98.85750	73.90259	-1016.17950	-160.79886	-11.42281
1092	9.092	847.10803	-239.63107	1392.82727	-266.08820	4.21465	1280.27136	-1069.91040	28.83227	1283.30212	-372.69550	177.76373	8.09103	395.78516	-106.39951	-5.99433	-920.19922	96.68967	74.42307	-1030.04407	-160.42772	-11.69989
1093	9.100	849.53644	-240.43198	1389.75586	-266.35730	3.40143	1281.97754	-1070.41724	28.49940	1282.32141	-370.73102	179.42387	18.07926	382.31366	-106.93239	-6.24030	-887.57587	95.08537	74.43530	-1043.75415	-160.66199	-11.84450
1094	9.108	851.90027	-241.16095	1386.57935	-266.93530	2.83813	1283.44055	-1071.01282	28.24970	1280.94116	-362.94553	182.57161	30.83406	368.84003	-107.43863	-6.47324	-855.65112	94.28246	73.95600	-1057.15637	-161.68163	-11.83653
1095	9.117	854.16412	-241.80042	1383.36646	-267.79782	2.49751	1284.64087	-1071.78955	27.99512	1279.33667	-348.78400	186.96606	44.08018	355.38501	-107.93242	-6.68389	-824.41364	94.30466	73.00299	-1070.37097	-163.16743	-11.68533
1096	9.125	856.31842	-242.33591	1380.16931	-268.92102	2.34096	1285.58411	-1072.80017	27.71087	1277.60864	-329.34528	191.57899	54.80210	341.97293	-108.44431	-6.88160	-793.83167	95.06078	71.63361	-1083.61658	-164.52527	-11.49629
1097	9.133	858.37781	-242.78043	1377.03809	-270.27988	2.32771	1286.29248	-1074.02466	27.43467	1275.76611	-306.43799	195.09616	60.79842	328.61282	-108.97765	-7.06129	-763.84192	96.52840	69.98480	-1096.93323	-165.43439	-11.35386
1098	9.142	860.36884	-243.18051	1374.03064	-271.84695	2.42216	1286.79871	-1075.39563	27.21507	1273.77417	-281.39224	196.50838	61.57855	315.28101	-109.49969	-7.21524	-734.43494	98.75185	68.22976	-1110.24951	-166.01277	-11.20213
1099	9.150	862.31335	-243.58450	1371.20728	-273.58984	2.59361	1287.13611	-1076.83435	27.08532	1271.59985	-254.81654	195.38327	58.19542	301.93903	-109.97855	-7.36104	-705.73749	101.75932	66.49904	-1123.54956	-166.45285	-11.04352
1100	9.158	864.21661	-244.00439	1368.61353	-275.46982	2.81630	1287.32813	-1078.27356	27.07145	1269.23633	-227.00404	191.86021	52.45214	288.56213	-110.41679	-7.52765	-678.03595	105.49551	64.81635	-1136.90271	-166.85349	-11.02151
1101	9.167	866.06488	-244.42657	1366.27417	-277.44794	3.06868	1287.38818	-1079.66907	27.19393	1266.70020	-198.29337	186.54495	46.18737	275.14352	-110.83993	-7.72856	-651.67859	109.78948	63.08617	-1150.37524	-167.24272	-11.20501
1102	9.175	867.83130	-244.84286	1364.20435	-279.49887	3.32213	1287.33154	-1080.99597	27.44593	1264.01233	-169.22447	180.33859	40.85420	261.70642	-111.25546	-7.96083	-626.94495	114.42642	61.15530	-1163.88647	-167.56357	-11.50230
1103	9.183	869.48438	-245.25671	1362.41882	-281.61728	3.52727	1287.19177	-1082.24219	27.77778	1261.18457	-140.53110	174.17706	37.24198	248.29288	-111.65309	-8.20134	-604.02216	119.26827	58.90385	-1177.22168	-167.77304	-11.78317
1104	9.192	870.99677	-245.68167	1360.93396	-283.79834	3.62263	1287.01331	-1083.40430	28.11674	1258.21716	-112.86674	168.66508	35.35847	234.90785	-112.03669	-8.40313	-583.04059	124.27618	56.28480	-1190.32703	-167.96689	-11.95607
1105	9.200	872.35315	-246.13519	1359.77026	-286.00067	3.57324	1286.82422	-1084.48059	28.40461	1255.10400	-86.38403	163.77560	34.61326	221.50778	-112.41773	-8.53179	-564.11652	129.44223	53.30111	-1203.49707	-168.31998	-11.98680
1106	9.208	873.55359	-246.61752	1358.95203	-288.13739	3.39639	1286.62634	-1085.46863	28.61729	1251.84180	-60.61087	158.93549	34.22486	208.04846	-112.78951	-8.60166	-547.38202	134.76733	49.98075	-1217.06787	-168.88589	-11.93570
1107	9.217	874.61420	-247.09763	1358.50024	-290.12000	3.15311	1286.40942	-1086.36841	28.75930	1248.43689	-34.77763	153.45448	33.58128	194.50839	-113.14608	-8.65049	-532.92865	140.22894	46.34164	-1231.08350	-169.52646	-11.92823
1108	9.225	875.56189	-247.52655	1358.43018	-291.90814	2.93390	1286.16992	-1087.18604	28.85152	1244.90173	-8.29181	146.97520	32.44660	180.87100	-113.51739	-8.69438	-520.77350	145.71371	42.34314	-1245.34338	-170.08214	-12.02236
1109	9.233	876.41943	-247.86612	1358.75635	-293.50693	2.82883	1285.91211	-1087.92712	28.91959	1241.25146	18.95674	139.75525	31.06927	167.12173	-113.94221	-8.72405	-510.97034	151.04085	37.85263	-1259.57910	-170.55624	-12.12771
1110	9.242	877.19043	-248.11200	1359.49609	-294.92450	2.88226	1285.63403	-1088.58936	28.98104	1237.50793	46.61490	132.55928	30.05145	153.27155	-114.42296	-8.72445	-503.70007	155.98341	32.62597	-1273.62573	-171.06543	-12.10844
1111	9.250	877.85712	-248.29388	1360.66724	-296.14801	3.08759	1285.32092	-1089.15686	29.03690	1233.70007	74.16295	126.10762	29.88267	139.36038	-114.93253	-8.69509	-499.22839	160.37999	26.41920	-1287.44336	-171.62587	-11.95137
1112	9.258	878.39099	-248.45209	1362.27710	-297.15350	3.41904	1284.95398	-1089.59924	29.07487	1229.85376	101.24564	120.61363	30.57455	125.43802	-115.43111	-8.66894	-497.80988	164.32433	19.26849	-1301.05457	-172.14569	-11.76768
1113	9.267	878.76642	-248.61148	1364.30908	-297.91895	3.85161	1284.51648	-1089.87769	29.07859	1225.98389	127.83136	115.82970	31.78069	111.53638	-115.87627	-8.69814	-499.50433	167.87332	11.72014	-1314.61401	-172.60136	-11.66625
1114	9.275	878.96887	-248.77115	1366.72168	-298.42722	4.36212	1283.99377	-1089.96167	29.04075	1222.10522	154.13620	111.33926	33.11935	97.64841	-116.24550	-8.80679	-503.97394	170.61166	4.77019	-1328.19421	-173.02184	-11.67809
1115	9.283	878.99249	-248.91312	1369.46228	-298.66620	4.93144	1283.37146	-1089.84668	28.97782	1218.26184	180.40741	106.81320	34.35501	83.76089	-116.54311	-8.97241	-510.69891	171.98174	-0.58887	-1341.24805	-173.38766	-11.70564
1116	9.292	878.83374	-249.02087	1372.48938	-298.63416	5.55011	1282.63074	-1089.55383	28.93275	1214.55200	206.77017	102.21123	35.44416	69.89108	-116.78375	-9.15435	-519.51373	171.96930	-3.91780	-1352.70093	-173.65918	-11.52564
1117	9.300	878.48535	-249.09366	1375.78223	-298.34705	6.21263	1281.75110	-1089.11218	28.95689	1211.12146	233.21698	97.76776	36.46314	56.05713	-116.97322	-9.32152	-530.50061	171.18617	-5.51865	-1361.84570	-173.80951	-10.94422
1118	9.308	877.93475	-249.14804	1379.33276	-297.83844	6.90802	1280.71545	-1088.54565	29.08738	1208.13098	259.68243	93.73159	37.43959	42.26770	-117.11993	-9.45927	-543.27112	170.29523	-6.15016	-1368.78833	-173.81192	-9.92335
1119	9.317	877.16663	-249.20377	1383.13184	-297.15027	7.62410	1279.51709	-1087.87634	29.33475	1205.72461	286.14780	90.19757	38.26772	28.54077	-117.26385	-9.57471	-556.93536	169.53925	-6.47425	-1374.00073	-173.64403	-8.52893
1120	9.325	876.16711	-249.26035	1387.15820	-296.32440	8.35443	1278.16089	-1087.13635	29.67918	1204.01111	312.68069	87.17799	38.79809	14.88638	-117.45874	-9.69885	-570.79120	168.88264	-6.72122	-1377.83203	-173.29807	-6.83353
1121	9.333	874.92505	-249.27441	1391.37231	-295.40509	9.09477	1276.66016	-1086.37671	30.07475	1203.05017	339.35461	84.70604	38.97321	1.28964	-117.73033	-9.86622	-584.61450	168.30627	-6.88060	-1380.41919	-172.77765	-4.88170
1122	9.342	873.43274	-249.15961	1395.71436	-294.44434	9.83568	1275.03394	-1085.65515	30.46485	1202.83337	366.14990	82.85736	38.88004	-12.27777	-118.06707	-10.08062	-598.39130	167.79555	-7.00833	-1381.78027	-172.09067	-2.69662
1123	9.350	871.68829	-248.81879	1400.11438	-293.49316	10.56258	1273.30652	-1084.99402	30.80874	1203.26587	392.96582	81.73735	38.69995	-25.82928	-118.43940	-10.30529	-612.06921	167.28322	-7.21294	-1381.90674	-171.24490	-0.29373
1124	9.358	869.69769	-248.18478	1404.51111	-292.58527	11.26440	1271.50903	-1084.35522	31.10075	1204.18140	419.70905	81.42567	38.63054	-39.34412	-118.82106	-10.49960	-625.57593	166.77675	-7.50311	-1380.80090	-170.24713	2.31143
1125	9.367	867.47516	-247.23560	1408.85815	-291.73401	11.93573	1269.68127	-1083.68750	31.35053	1205.42810	446.30103	81.90205	38.85503	-52.79041	-119.19151	-10.66184	-638.92053	166.41841	-7.78989	-1378.48047	-169.10324	5.10118
1126	9.375	865.04028	-245.98120	1413.11646	-290.94537	12.57076	1267.87268	-1082.98511	31.55346	1206.95251	472.56964	83.04063	39.50722	-66.16125	-119.53131	-10.81897	-652.18005	166.30922	-7.99619	-1374.97070	-167.81898	8.05643
1127	9.383	862.41333	-244.43970	1417.24817	-290.22937	13.16707	1266.13513	-1082.27429	31.69933	1208.78076	498.13043	84.67672	40.57686	-79.48474	-119.81368	-10.99239	-665.43243	166.38757	-8.11636	-1370.29858	-166.40005	11.15760
1128	9.392	859.61407	-242.62564	1421.21973	-289.59799	13.73007	1264.51367	-1081.57947	31.78828	1210.94617	522.33820	86.73508	41.81738	-92.80927	-120.01478	-11.18707	-678.71771	166.52538	-8.20013	-1364.48975	-164.85225	14.38515
1129	9.400	856.66589	-240.56213	1425.00354	-289.05591	14.26259	1263.03857	-1080.91797	31.82143	1213.44910	544.38708	89.37064	42.74481	-106.17371	-120.15535	-11.38891	-692.02106	166.62288	-8.30639	-1357.56897	-163.18143	17.71974
1130	9.408	853.59686	-238.29257	1428.57568	-288.59296	14.75847	1261.72449	-1080.30164	31.80019	1216.26416	563.60803	92.91871	42.80379	-119.58661	-120.28555	-11.57581	-705.32458	166.60849	-8.45448	-1349.56079	-161.39346	21.14207
1131	9.417	850.43701	-235.87286	1431.91382	-288.18195	15.21045	1260.57654	-1079.73083	31.74929	1219.36792	579.79663	97.61424	41.65455	-133.04108	-120.42848	-11.73864	-718.65717	166.44623	-8.61400	-1340.48926	-159.49423	24.63290
1132	9.425	847.21539	-233.36072	1434.99329	-287.78241	15.61266	1259.59521	-1079.18701	31.72758	1222.74658	593.24579	103.40199	39.32413	-146.54254	-120.59383	-11.87500	-732.06024	166.15012	-8.74956	-1330.37866	-157.48956	28.17298
1133	9.433	843.96191	-230.81500	1437.78308	-287.34808	15.96162	1258.77869	-1078.63123	31.80706	1226.38464	604.39771	110.07169	36.05764	-160.10626	-120.80876	-11.97812	-745.55969	165.76204	-8.84258	-1319.25342	-155.38531	31.74304
1134	9.442	840.70990	-228.29419	1440.24438	-286.83609	16.26703	1258.12866	-1078.01563	32.04412	1230.26538	613.46783	117.50346	32.05736	-173.73511	-121.09582	-12.05064	-759.18195	165.35045	-8.85480	-1307.13770	-153.18735	35.32382
1135	9.450	837.49518	-225.84262	1442.33716	-286.21118	16.55661	1257.65430	-1077.30212	32.45759	1234.37720	620.39752	125.70599	27.39010	-187.42389	-121.45137	-12.11371	-772.92847	164.98280	-8.75736	-1294.05615	-150.90152	38.89603
1136	9.458	834.35132	-223.48389	1444.02759	-285.44470	16.87152	1257.36560	-1076.47632	33.01917	1238.70605	625.00861	134.68164	22.10208	-201.17126	-121.85966	-12.18781	-786.74054	164.63553	-8.61104	-1280.03320	-148.53368	42.44042
1137	9.467	831.30811	-221.23328	1445.29468	-284.51041	17.26648	1257.26648	-1075.54358	33.66943	1243.22766	627.04248	144.26874	16.35479	-214.96490	-122.30904	-12.26776	-800.54779	164.22322	-8.51852	-1265.09314	-146.08971	45.93770
1138	9.475	828.39655	-219.10553	1446.13049	-283.38058	17.81169	1257.35583	-1074.51001	34.34797	1247.91431	626.11731	153.93346	10.45011	-228.77081	-122.77895	-12.32939	-814.32892	163.72850	-8.50312	-1249.26025	-143.57544	49.36860
1139	9.483	825.65704	-217.11038	1446.54053	-282.03168	18.58101	1257.62390	-1073.37207	35.01134	1252.74463	621.86176	162.61218	4.87999	-242.56329	-123.22646	-12.35336	-828.10297	163.21907	-8.50497	-1232.55908	-140.99673	52.71385
1140	9.492	823.14331	-215.24954	1446.54102	-280.45679	19.62866	1258.05225	-1072.12280	35.62800	1257.69788	614.24341	168.97861	0.41314	-256.35535	-123.61420	-12.33608	-841.90656	162.76010	-8.49075	-1215.01367	-138.35942	55.95417
1141	9.500	820.92242	-213.52158	1446.15417	-278.67117	20.97179	1258.61938	-1070.76550	36.16599	1262.73999	603.68420	172.31192	-2.29270	-270.17487	-123.94318	-12.30333	-855.77820	162.35599	-8.49293	-1196.64893	-135.66930	59.07030
1142	9.508	819.07214	-211.93021	1445.40186	-276.70499	22.58165	1259.30737	-1069.31775	36.59704	1267.81116	590.83923	173.19809	-3.41658	-283.98859	-124.25435	-12.30675	-869.71490	161.95277	-8.52549	-1177.48877	-132.93214	62.04306
1143	9.517	817.67126	-210.48792	1444.30176	-274.59326	24.38490	1260.10291	-1067.80859	36.91033	1272.81860	576.59082	172.95244	-3.80195	-297.65240	-124.61422	-12.37516	-883.64539	161.48535	-8.54370	-1157.55774	-130.15393	64.85334
1144	9.525	816.78394	-209.21237	1442.86389	-272.37936	26.28404	1261.00208	-1066.27625	37.11337	1277.64941	562.09808	172.43478	-4.02736	-310.96210	-125.08371	-12.48156	-897.50659	160.97002	-8.49681	-1136.88049	-127.34100	67.48190
1145	9.533	816.44415	-208.12274	1441.09644	-270.13196	28.18512	1262.01013	-1064.76660	37.22741	1282.20386	548.23047	171.84999	-4.21850	-323.73999	-125.67061	-12.56955	-911.32678	160.50891	-8.38002	-1115.48120	-124.50012	69.90905
1146	9.542	816.64581	-207.23508	1439.01538	-267.94928	30.01605	1263.13257	-1063.32861	37.28742	1286.41187	535.01947	171.26872	-4.47023	-335.85052	-126.31034	-12.60485	-925.16040	160.15010	-8.24605	-1093.38452	-121.63776	72.11417
1147	9.550	817.34265	-206.55283	1436.64478	-265.94403	31.73865	1264.36536	-1062.02063	37.32995	1290.22119	521.95337	170.81091	-4.86959	-347.17505	-126.91879	-12.62615	-938.98773	159.83839	-8.16954	-1070.61450	-118.75781	74.07600
1148	9.558	818.46021	-206.05750	1434.01038	-264.22699	33.34383	1265.69495	-1060.91943	37.37060	1293.58728	508.62653	170.52454	-5.32659	-357.64063	-127.46572	-12.75926	-952.75562	159.53032	-8.16940	-1047.19458	-115.85867	75.77511
1149	9.567	819.91040	-205.71243	1431.13660	-262.89197	34.83076	1267.10339	-1060.11877	37.39663	1296.46924	495.01257	170.34416	-5.68216	-367.33197	-128.00049	-13.11192	-966.46936	159.25752	-8.16373	-1023.14752	-112.93350	77.19941
1150	9.575	821.59991	-205.48254	1428.05103	-262.00143	36.19908	1268.57349	-1059.70984	37.37699	1298.83081	481.30731	170.17137	-5.89098	-376.60321	-128.68588	-13.47755	-980.16937	159.03816	-8.06879	-998.49707	-109.98248	78.34962
1151	9.583	823.43274	-205.34793	1424.79163	-261.58466	37.45108	1270.08765	-1059.75586	37.27531	1300.64917	467.68268	169.96291	-6.02452	-385.86774	-129.83257	-12.89829	-993.86127	158.82521	-7.90031	-973.27216	-107.04492	79.23290
1152	9.592	825.31439	-205.30051	1421.40918	-261.64545	38.58432	1271.62598	-1060.28052	37.06284	1301.92468	454.19476	169.74855	-6.16956	-394.77661	-131.71875	-9.59601	-1007.50110	158.61604	-7.70056	-947.51172	-104.23897	79.82454
1153	9.600	827.15808	-205.33527	1417.96521	-262.16803	39.58240	1273.16736	-1061.27686	36.72657	1302.67554	440.81561	169.58603	-6.36577	-401.43842	-134.19751	-2.00679	-1021.01147	158.51237	-7.47650	-921.26385	-101.76170	79.99917
1154	9.608	828.89923	-205.44635	1414.52539	-263.12341	40.41730	1274.69202	-1062.72241	36.27125	1302.92419	427.48346	169.49719	-6.60170	-402.96826	-136.58182	9.55064	-1034.35791	158.61151	-7.24725	-894.57556	-99.83585	79.53327
1155	9.617	830.50940	-205.63113	1411.14697	-264.47614	41.06447	1276.18201	-1064.58716	35.71917	1302.68579	414.14972	169.44893	-6.83534	-397.24768	-138.07594	22.38257	-1047.61609	158.89110	-7.06052	-867.50024	-98.68344	78.31532
1156	9.625	831.99725	-205.89334	1407.87122	-266.18683	41.51663	1277.62183	-1066.82764	35.10302	1301.96411	400.80847	169.39911	-7.02365	-384.11310	-138.29224	32.89947	-1060.89063	159.18073	-6.97418	-840.17944	-98.53677	76.59393
1157	9.633	833.39642	-206.23633	1404.72559	-268.21393	41.77904	1278.99915	-1069.38135	34.45123	1300.76233	387.48993	169.32533	-7.15696	-364.96710	-137.29570	38.67515	-1074.18481	159.26219	-7.02848	-812.89026	-99.50296	74.82738
1158	9.642	834.74585	-206.65652	1401.73022	-270.51941	41.86063	1280.30359	-1072.17163	33.78074	1299.09412	374.23083	169.20862	-7.26860	-341.59497	-135.26173	39.34489	-1087.43164	159.10352	-7.16495	-785.91614	-101.36896	73.26243
1159	9.650	836.07056	-207.14743	1398.90002	-273.07190	41.78246	1281.52820	-1075.12012	33.10011	1296.98633	361.03882	169.05064	-7.38772	-315.36066	-132.24704	36.10920	-1100.63257	158.86008	-7.27087	-759.51813	-103.80502	71.89628
1160	9.658	837.37164	-207.70880	1396.24438	-275.84216	41.58945	1282.67090	-1078.15247	32.41094	1294.47559	347.88669	168.90796	-7.49053	-287.16864	-128.27750	30.74292	-1113.88440	158.55441	-7.37880	-734.04694	-106.74911	70.70072
1161	9.667	838.63043	-208.34985	1393.76538	-278.79565	41.34164	1283.73767	-1081.19543	31.70853	1291.60010	334.74750	168.84508	-7.53091	-257.83789	-123.57034	24.83990	-1127.25903	158.03590	-7.62381	-709.79022	-110.27145	69.56764
1162	9.675	839.82605	-209.07874	1391.45764	-281.88782	41.09186	1284.74377	-1084.17603	30.98261	1288.39490	321.63638	168.84305	-7.51218	-228.33240	-118.60410	19.46446	-1140.71533	157.27324	-8.00623	-686.80627	-114.21191	68.23434
1163	9.683	840.95154	-209.88855	1389.31653	-285.06534	40.87035	1285.71069	-1087.03540	30.21909	1284.89014	308.58841	168.81253	-7.49207	-199.58038	-113.91418	15.13960	-1154.16846	156.43500	-8.38256	-665.09595	-118.29050	66.47824
1164	9.692	842.01373	-210.75922	1387.34180	-288.27316	40.69124	1286.65820	-1089.74121	29.40522	1281.11267	295.55273	168.68985	-7.52012	-172.06055	-109.78241	12.00097	-1167.61401	155.71004	-8.65353	-644.73029	-122.45227	64.29752
1165	9.700	843.02258	-211.66876	1385.53748	-291.46216	40.57109	1287.59790	-1092.28491	28.53037	1277.09119	282.38016	168.47424	-7.59467	-145.59930	-106.03932	9.90243	-1181.11035	155.18628	-8.85101	-625.76489	-126.88458	61.87977
1166	9.708	843.98395	-212.59836	1383.90674	-294.59259	40.53419	1288.53015	-1094.67004	27.58697	1272.86133	268.97397	168.20853	-7.67630	-119.65070	-102.17477	8.49016	-1194.68384	154.85475	-9.03893	-608.17120	-131.74615	59.43688
1167	9.717	844.89978	-213.53381	1382.44873	-297.63580	40.60735	1289.44397	-1096.90723	26.57609	1268.46753	255.36475	167.94194	-7.74000	-93.78387	-97.80465	7.41397	-1208.33032	154.60701	-9.21578	-591.86639	-136.99448	57.09005
1168	9.725	845.76849	-214.46741	1381.15674	-300.57538	40.81747	1290.31677	-1099.01526	25.50790	1263.96411	241.64523	167.68520	-7.80977	-67.86102	-93.05076	6.56448	-1222.05847	154.29951	-9.34190	-576.84161	-142.44589	54.85939
1169	9.733	846.58411	-215.39697	1380.01941	-303.40176	41.18159	1291.11670	-1101.01929	24.39816	1259.41626	227.90640	167.41069	-7.92618	-41.85992	-88.41122	6.09296	-1235.88257	153.91518	-9.39574	-563.19659	-147.89075	52.66819
1170	9.742	847.33710	-216.32162	1379.01697	-306.10413	41.69191	1291.80957	-1102.93933	23.26618	1254.89063	214.20004	167.10191	-8.08314	-15.73889	-84.34619	6.22456	-1249.79248	153.55865	-9.39716	-550.94757	-153.17079	50.38858
1171	9.750	848.01581	-217.23813	1378.12097	-308.66727	42.31447	1292.36621	-1104.77881	22.13859	1250.44092	200.51929	166.77635	-8.22184	10.51517	-80.99844	7.05166	-1263.73364	153.27481	-9.39169	-539.94324	-158.19418	47.90691
1172	9.758	848.60803	-218.13898	1377.30334	-311.07248	43.00145	1292.76587	-1106.52551	21.05560	1246.10291	186.80490	166.45660	-8.29753	36.85721	-78.17859	8.45379	-1277.63330	152.99901	-9.39810	-530.07062	-162.80864	45.11406
1173	9.767	849.10162	-219.01627	1376.54761	-313.30273	43.70392	1292.99683	-1108.16589	20.06164	1241.89990	172.96622	166.13554	-8.33214	63.26367	-75.54161	10.17078	-1291.46729	152.68777	-9.39049	-521.39685	-166.70921	41.91050
1174	9.775	849.48267	-219.87662	1375.85474	-315.34772	44.37585	1293.05615	-1109.69543	19.18002	1237.84863	158.92413	165.76138	-8.40160	89.78467	-72.80124	11.95448	-1305.27930	152.36911	-9.34950	-514.06506	-169.57504	38.26162
1175	9.783	849.73291	-220.74533	1375.24146	-317.20383	44.97701	1292.95154	-1111.11108	18.40350	1233.95996	144.68646	165.28177	-8.57127	116.48224	-69.86029	13.68010	-1319.13159	152.04637	-9.31622	-508.18243	-171.20706	34.15787
1176	9.792	849.83197	-221.64514	1374.73242	-318.87396	45.48462	1292.70117	-1112.39905	17.70936	1230.23706	130.39743	164.72678	-8.82047	143.35745	-66.81760	15.34746	-1333.05005	151.66235	-9.36549	-503.83801	-171.50858	29.50877
1177	9.800	849.76556	-222.57922	1374.34949	-320.37018	45.89777	1292.33203	-1113.54077	17.06663	1226.67236	116.22363	164.20233	-9.04874	170.36276	-63.85710	17.00660	-1347.01929	151.18529	-9.52161	-501.19324	-170.49268	24.12692
1178	9.808	849.53174	-223.53534	1374.10791	-321.71198	46.22583	1291.87268	-1114.53088	16.43478	1223.24829	102.17459	163.78357	-9.17001	197.43356	-61.09803	18.68794	-1361.03235	150.69220	-9.70779	-500.53720	-168.34650	17.85163
1179	9.817	849.14099	-224.49762	1374.01917	-322.91812	46.47758	1291.34436	-1115.38367	15.77757	1219.94458	88.14874	163.44637	-9.18840	224.45667	-58.53392	20.38119	-1375.10107	150.31534	-9.79084	-502.16919	-165.48434	10.86588
1180	9.825	848.61060	-225.45581	1374.09583	-323.99969	46.65514	1290.75427	-1116.12012	15.07349	1216.75281	74.10439	163.10645	-9.18524	251.24091	-56.11230	22.05247	-1389.19580	150.08887	-9.72304	-506.21234	-162.56458	3.95413
1181	9.833	847.95892	-226.40378	1374.35217	-324.95624	46.74995	1290.09241	-1116.75854	14.30686	1213.69360	60.07855	162.70578	-9.23901	277.57019	-53.86602	23.67198	-1403.26172	149.93504	-9.60461	-512.64709	-160.31055	-1.77453
1182	9.842	847.20050	-227.33136	1374.80188	-325.77881	46.74707	1289.34033	-1117.31006	13.46360	1210.82751	46.12155	162.25070	-9.37745	303.30762	-51.92509	25.23366	-1417.26440	149.74638	-9.56026	-521.51727	-159.16306	-5.52490
1183	9.850	846.33801	-228.22498	1375.45862	-326.45813	46.63440	1288.48279	-1117.77490	12.54460	1208.24695	32.25340	161.78864	-9.58104	328.46964	-50.37998	26.75733	-1431.14990	149.42328	-9.62078	-532.80597	-159.06860	-7.27336
1184	9.858	845.35785	-229.07635	1376.33728	-326.98999	46.40604	1287.50964	-1118.14575	11.58288	1206.05200	18.43854	161.36642	-9.78575	353.18188	-49.19569	28.28181	-1444.84961	148.96695	-9.70082	-545.97339	-159.58597	-7.72269
1185	9.867	844.23560	-229.88525	1377.45349	-327.37772	46.05861	1286.41577	-1118.41736	10.64001	1204.32349	4.63272	160.97888	-9.92575	377.51703	-48.28577	29.86543	-1458.32202	148.50198	-9.61128	-560.01190	-160.22234	-7.73767
1186	9.875	842.94818	-230.64862	1378.81909	-327.63052	45.59210	1285.20361	-1118.59375	9.78071	1203.11047	-9.15454	160.56818	-10.00941	401.33179	-47.60179	31.56145	-1471.51416	148.12711	-9.13550	-574.11108	-160.72119	-7.82036
1187	9.883	841.48523	-231.34918	1380.43555	-327.75818	45.01492	1283.88501	-1118.68677	9.05959	1202.42676	-22.88445	160.10648	-10.11466	424.19379	-47.14673	33.32010	-1484.32373	147.80589	-8.12938	-587.99091	-161.10585	-8.07620
1188	9.892	839.85419	-231.96741	1382.28943	-327.76941	44.34018	1282.48328	-1118.70874	8.52823	1202.25281	-36.53197	159.63004	-10.29850	445.42773	-46.97645	34.89112	-1496.63647	147.41530	-6.54240	-601.67419	-161.51877	-8.43938
1189	9.900	838.07599	-232.49615	1384.35034	-327.67456	43.57112	1281.03430	-1118.67261	8.23719	1202.54028	-50.09374	159.16989	-10.54493	464.33176	-47.16756	35.85858	-1508.40735	146.87929	-4.37775	-615.22211	-162.01617	-8.84385
1190	9.908	836.17407	-232.92694	1386.56677	-327.48572	42.69511	1279.58325	-1118.59497	8.22643	1203.23047	-63.59192	158.69484	-10.80024	480.49106	-47.73132	35.83447	-1519.66248	146.17955	-1.63421	-628.67078	-162.52206	-9.25222
1191	9.917	834.16614	-233.24271	1388.87378	-327.21411	41.70102	1278.17297	-1118.49817	8.51356	1204.27356	-77.06003	158.14806	-11.01887	493.94598	-48.60196	34.71587	-1530.35742	145.30331	1.75200	-642.04810	-163.00211	-9.62183
1192	9.925	832.06439	-233.43167	1391.21277	-326.86966	40.60289	1276.83484	-1118.40747	9.08618	1205.63733	-90.50184	157.52954	-11.17413	505.08762	-49.70322	32.78766	-1540.33203	144.42233	5.88960	-655.37164	-163.58441	-9.92509
1193	9.933	829.87921	-233.48831	1393.54016	-326.46228	39.44379	1275.59167	-1118.34143	9.90244	1207.30322	-103.87611	156.90678	-11.25737	514.39069	-50.95615	30.52497	-1549.40857	143.92107	10.79636	-668.65375	-164.37224	-10.19959
1194	9.942	827.62042	-233.40881	1395.82251	-326.00098	38.28407	1274.46411	-1118.30127	10.89783	1209.25940	-117.15499	156.33076	-11.28253	522.18018	-52.22989	28.27828	-1557.30396	143.96765	16.30043	-681.91351	-165.27881	-10.49877
1195	9.950	825.29633	-233.19785	1398.02832	-325.49188	37.18619	1273.46960	-1118.26868	11.99085	1211.49426	-130.38847	155.76402	-11.29689	528.55548	-53.33729	26.13405	-1563.42273	144.34383	22.13615	-695.18164	-166.20255	-10.77668
1196	9.958	822.91187	-232.87366	1400.12158	-324.93759	36.19945	1272.61548	-1118.21533	13.09353	1213.98877	-143.66121	155.12361	-11.35907	533.45819	-54.08719	24.00260	-1566.90405	144.66020	27.99916	-708.47620	-167.13467	-10.92884
1197	9.967	820.46954	-232.46600	1402.06482	-324.33878	35.34927	1271.89575	-1118.11646	14.13610	1216.70801	-157.00235	154.39491	-11.48153	536.77423	-54.33255	21.77547	-1566.99036	144.33075	33.39268	-721.75946	-168.03296	-10.93849
1198	9.975	817.97314	-232.00928	1403.83447	-323.69769	34.63449	1271.29236	-1117.95935	15.09158	1219.60071	-170.39050	153.66962	-11.61565	538.42371	-54.00178	19.40258	-1563.53638	142.52237	37.67176	-735.02258	-168.82663	-10.89430
1199	9.983	815.43286	-231.53098	1405.44238	-323.02243	34.03032	1270.77600	-1117.74792	15.97506	1222.60754	-183.81403	153.06306	-11.70166	538.53278	-53.14102	16.88281	-1557.29224	138.62997	40.51030	-748.37628	-169.51828	-10.89586
1200	9.992	812.86761	-231.04590	1406.94983	-322.32843	33.49022	1270.30652	-1117.50330	16.82139	1225.66968	-197.26759	152.58521	-11.73178	537.66473	-51.95256	14.26292	-1549.60327	133.10254	42.32154	-761.87842	-170.16284	-10.96462
