# Supplementary material for: Novel Methods for Surface EMG Analysis and Exploration Based on Multi-Modal Gaussian Mixture Models
Source: PLoS One. 2016 Jun 30;11(6):e0157239. doi: 10.1371/journal.pone.0157239 (PMC4928879; doi:10.1371/journal.pone.0157239)
Supplement: S2 File — (ZIP) [file pone.0157239.s002.zip › Haf_horses_walk_data/Haf_h14_w3_emg.anc]

File_Type:	Analog R/C ASCII	Generation#:	2
Board_Type:	NI USB-6225	Polarity:	Bipolar
Trial_Name:	Tornadaw	Trial#:	3	Duration(Sec.):	9.999166	#Channels:	64
BitDepth:	16	PreciseRate:	1200.000000
Name	LDL	acc1x	acc1y	acc1z	GM1L	acc2x	acc2y	acc2z	GM2L	acc3x	acc3y	acc3z	GM3L	acc4x	acc4y	acc4z	LDR	acc5x	acc5y	acc5z	GM1R	acc6x	acc6y	acc6z	GM2R	acc7x	acc7y	acc7z	GM3R	acc8x	acc8y	acc8z	BLDL	acc9x	acc9y	acc9z	BGM1L	acc10x	acc10y	acc10z	BGM2L	acc11x	acc11y	acc11z	BGM3L	acc12x	acc12y	acc12z	BLDR
Rate	1200	1200	1200	1200	1200	1200	1200	1200	1200	1200	1200	1200	1200	1200	1200	1200	1200	1200	1200	1200	1200	1200	1200	1200	1200	1200	1200	1200	1200	1200	1200	1200	1200	1200	1200	1200	1200	1200	1200	1200	1200	1200	1200	1200	1200	1200	1200	1200	1200
Range	5000	5000	5000	5000	5000	5000	5000	5000	5000	5000	5000	5000	5000	5000	5000	5000	5000	5000	5000	5000	5000	5000	5000	5000	5000	5000	5000	5000	5000	5000	5000	5000	5000	5000	5000	5000	5000	5000	5000	5000	5000	5000	5000	5000	5000	5000	5000	5000	5000
0.000000	-27	42	89	-63	-110	-36	8	-14	-26	6	-75	-31	-96	-17	-36	-60	-99	35	-90	-35	-108	-26	-102	-72	-65	-4	-108	-18	-77	-73	-149	-73	-8	7183	508	-17411	508	-4793	-2124	-8096	101	-3416	-4684	-8411	-985	-4869	-4285	-10693	407
0.000833	-27	39	84	-64	-112	-35	5	-15	-19	3	-75	-63	-99	-11	-31	-56	-102	49	-87	-36	-110	-26	-102	-73	-64	-5	-102	-15	-74	-73	-146	-77	-19	7086	538	-17281	316	-4850	-2320	-7995	-189	-3442	-4483	-8499	-872	-4914	-4226	-10753	830
0.001667	-28	43	89	-59	-110	-32	8	-13	-25	4	-74	-65	-96	-12	-30	-60	-102	35	-84	-33	-104	-21	-98	-83	-66	0	-103	-12	-74	-69	-144	-75	-48	6979	559	-17146	224	-4904	-2511	-7913	-45	-3477	-4350	-8589	-1125	-4958	-4159	-10816	579
0.002500	-26	42	89	-59	-108	-30	11	-13	-16	6	-68	-63	-76	-13	-29	-59	-98	35	-85	-32	-103	-21	-96	-70	-64	1	-100	-10	-72	-67	-142	-74	-68	6858	572	-17023	264	-4968	-2688	-7835	6	-3518	-4192	-8676	-1085	-5008	-4101	-10889	-149
0.003333	-28	61	92	-59	-109	-4	9	8	-21	4	-72	-63	-95	-13	-30	-61	-102	38	-81	-31	-105	-21	-98	-70	-64	-3	-101	-5	-75	-66	-145	-75	173	6730	579	-16894	412	-5037	-2846	-7813	-1084	-3561	-4074	-8771	-413	-5069	-4037	-10971	-816
0.004167	-28	44	91	-57	-110	-31	9	-13	-21	6	-74	-62	-96	-12	-32	-60	-107	58	-82	-33	-103	-22	-96	-69	-64	0	-100	-12	-73	-68	-150	-77	121	6600	577	-16787	350	-5108	-2983	-7789	-501	-3609	-3976	-8859	-952	-5130	-3980	-11065	-351
0.005000	-23	45	92	-63	-132	-34	12	-14	-17	7	-72	-65	-93	-13	-28	-60	-98	37	-81	-35	-108	-23	-99	-67	-63	-1	-101	-13	-74	-67	-147	-75	-88	6464	560	-16671	318	-5182	-3101	-7783	1146	-3661	-3883	-8957	-2506	-5200	-3926	-11164	207
0.005833	-26	44	87	-60	-112	-32	10	-15	-18	7	-73	-66	-98	-13	-30	-61	-100	36	-84	-34	-107	-29	-97	-70	-65	2	-100	-14	-77	-70	-146	-75	57	6327	556	-16566	313	-5259	-3192	-7793	-1028	-3721	-3820	-9060	-699	-5279	-3876	-11268	-1965
0.006667	-24	40	85	-64	-113	-35	10	-16	-19	5	-74	-67	-98	-15	-30	-58	-104	35	-88	-39	-109	-26	-100	-72	-65	0	-111	-16	-76	-69	-147	-75	-62	6188	532	-16460	167	-5341	-3257	-7816	322	-3794	-3782	-9164	-1193	-5363	-3831	-11381	-1770
0.007500	-27	41	85	-61	-114	-35	8	-17	-24	4	-75	-88	-99	-17	-27	-59	-97	34	-84	-34	-108	-25	-96	-70	-65	-1	-100	-15	-74	-70	-147	-74	-34	6057	512	-16352	54	-5420	-3297	-7850	-367	-3868	-3761	-9274	-1403	-5452	-3790	-11498	-1409
0.008333	-24	40	86	-59	-111	-14	12	-12	-19	6	-73	-62	-95	-13	-27	-58	-101	34	-82	-32	-102	-21	-96	-68	-60	-13	-101	-13	-72	-67	-146	-69	67	5933	478	-16248	2	-5501	-3307	-7893	-328	-3945	-3761	-9385	-981	-5550	-3747	-11621	-900
0.009167	-24	45	89	-55	-105	-30	12	-14	-18	5	-72	-63	-96	-13	-28	-58	-96	38	-81	-31	-100	-11	-98	-70	-61	2	-100	-12	-72	-68	-144	-73	-72	5817	453	-16144	-12	-5581	-3299	-7950	-208	-4038	-3777	-9501	-1020	-5646	-3709	-11748	-155
0.010000	-22	43	90	-57	-107	-28	26	-12	-17	8	-72	-72	-96	-12	-25	-60	-98	37	-82	-29	-102	-21	-95	-69	-60	4	-97	-10	-73	-66	-146	-74	-301	5696	419	-16039	-45	-5657	-3260	-8019	56	-4135	-3805	-9619	-1960	-5757	-3669	-11878	1275
0.010833	-22	46	91	-52	-103	-27	16	-10	-16	11	-66	-60	-94	-10	-23	-50	-96	34	-78	-28	-104	-21	-95	-70	-59	4	-95	-9	-72	-65	-145	-74	-99	5610	388	-15935	-66	-5739	-3205	-8100	-684	-4235	-3844	-9758	-474	-5864	-3626	-12003	-618
0.011667	-26	57	86	-55	-110	-28	12	-11	-17	7	-70	-63	-99	-13	-29	-58	-101	35	-82	-30	-107	-23	-114	-69	-64	1	-103	-13	-76	-70	-148	-74	108	5523	354	-15827	37	-5818	-3126	-8192	-421	-4344	-3887	-9874	485	-5968	-3586	-12130	-1163
0.012500	-29	43	85	-60	-111	-33	12	-16	-21	6	-65	-66	-99	-15	-28	-59	-102	36	-82	-33	-110	-25	-100	-67	-64	1	-100	-13	-77	-68	-148	-74	254	5447	321	-15728	-186	-5886	-3030	-8291	-1007	-4455	-3932	-10004	-78	-6064	-3529	-12253	695
0.013333	-28	42	85	-73	-119	-36	12	-15	-22	4	-72	-66	-100	-18	-29	-59	-104	36	-83	-29	-109	-26	-99	-69	-65	1	-101	-15	-78	-70	-141	-74	142	5380	288	-15622	-307	-5946	-2918	-8404	-409	-4559	-3971	-10141	-553	-6156	-3475	-12366	1380
0.014167	-26	40	84	-59	-114	-31	12	-14	-18	4	-72	-65	-97	-16	-28	-47	-102	35	-73	-32	-105	-24	-97	-70	-64	1	-101	-15	-72	-70	-149	-76	-125	5324	275	-15519	-113	-6000	-2805	-8526	-621	-4669	-4005	-10287	-264	-6252	-3409	-12471	2237
0.015000	-26	41	81	-56	-113	-28	10	-12	-21	-4	-76	-67	-101	-17	-29	-61	-102	33	-86	-35	-108	-26	-100	-74	-66	-4	-107	-15	-76	-70	-151	-51	-144	5274	254	-15411	-173	-6047	-2679	-8663	-645	-4777	-4035	-10409	-163	-6312	-3335	-12568	2510
0.015833	-30	40	82	-64	-113	-38	10	-17	-21	1	-74	-68	-101	-21	-36	-62	-75	33	-85	-33	-105	-22	-99	-67	-62	2	-102	-15	-75	-69	-148	-72	-197	5236	250	-15303	-217	-6087	-2542	-8797	-422	-4870	-4042	-10511	-176	-6369	-3249	-12652	2273
0.016667	-25	42	84	-61	-96	-35	11	-17	-17	2	-73	-66	-95	-15	-29	-59	-101	36	-87	-31	-104	-25	-101	-73	-62	4	-102	-17	-74	-70	-148	-78	-260	5199	252	-15200	-183	-6125	-2410	-8952	-1013	-4965	-4037	-10668	328	-6420	-3156	-12722	1925
0.017500	-26	41	85	-63	-110	-34	10	-14	-19	4	-77	-66	-96	-16	-32	-57	-99	34	-87	-31	-104	-23	-98	-70	-64	0	-102	-13	-73	-72	-150	-74	-182	5168	267	-15097	-204	-6149	-2275	-9105	-1087	-5041	-4015	-10789	550	-6458	-3055	-12784	2088
0.018333	-25	43	87	-58	-114	-33	9	-12	-18	4	-73	-66	-95	-15	-32	-59	-101	36	-86	-31	-107	-26	-102	-69	-64	0	-104	-15	-73	-70	-161	-76	-141	5139	290	-14997	-255	-6175	-2152	-9268	1101	-5107	-3985	-10909	-1478	-6491	-2944	-12830	2876
0.019167	-23	40	87	-59	-109	-35	10	-14	-19	2	-72	-70	-98	-16	-31	-61	-100	27	-87	-33	-108	-24	-101	-70	-61	-1	-102	-14	-77	-75	-153	-75	38	5108	319	-14907	-259	-6192	-2030	-9442	-945	-5167	-3938	-11024	-235	-6512	-2828	-12871	562
0.020000	-28	40	87	-62	-111	-36	20	-17	-18	2	-75	-67	-90	-17	-32	-60	-101	32	-88	-34	-107	-26	-104	-70	-63	-4	-103	-16	-74	-75	-153	-73	-32	5079	359	-14823	-224	-6215	-1913	-9611	448	-5213	-3874	-11130	-34	-6532	-2709	-12897	-547
0.020833	-26	39	85	-59	-110	-34	6	-14	-23	2	-74	-65	-96	-13	-32	-57	-92	35	-87	-38	-104	-22	-103	-69	-63	-1	-103	-14	-73	-72	-151	-77	-48	5051	405	-14733	-303	-6234	-1804	-9788	-68	-5245	-3799	-11223	-52	-6537	-2582	-12915	-1024
0.021667	-26	41	86	-58	-108	-33	10	-12	-16	3	-72	-63	-94	-11	-29	-57	-97	36	-84	-27	-101	-19	-94	-68	-61	6	-102	-11	-68	-67	-147	-73	115	5027	463	-14649	-356	-6240	-1704	-9955	-127	-5262	-3705	-11305	-156	-6540	-2453	-12918	-1444
0.022500	-24	43	90	-57	-104	-32	12	-15	-16	6	-79	-60	-92	-11	-29	-56	-114	36	-81	-29	-102	-19	-97	-72	-59	0	-96	-9	-69	-66	-146	-72	175	4998	518	-14578	-455	-6257	-1615	-10131	64	-5288	-3612	-11377	57	-6544	-2325	-12923	-1517
0.023333	-26	41	88	-58	-110	-35	11	-12	-15	2	-75	-64	-97	-15	-31	-58	-102	35	-87	-31	-108	-24	-101	-69	-63	-3	-100	-13	-74	-74	-138	-74	-28	4964	574	-14513	-569	-6276	-1541	-10307	603	-5281	-3515	-11444	-1057	-6547	-2209	-12926	-273
0.024167	-27	38	87	-60	-112	-36	8	-16	-22	1	-75	-65	-100	-15	-29	-58	-102	26	-88	-35	-108	-24	-102	-74	-64	-1	-100	-12	-74	-70	-146	-77	-23	4939	629	-14452	-526	-6295	-1478	-10478	-199	-5274	-3410	-11490	-177	-6549	-2093	-12914	-2013
0.025000	-27	41	88	-60	-105	-32	10	-15	-21	4	-70	-65	-102	-8	-29	-57	-103	33	-84	-31	-105	-23	-99	-69	-64	1	-100	-13	-78	-80	-151	-74	111	4916	679	-14396	-487	-6315	-1420	-10639	282	-5271	-3311	-11530	745	-6551	-1985	-12906	-4302
0.025833	-24	40	87	-61	-110	-34	10	-13	-17	3	-73	-63	-96	-12	0	-53	-90	37	-86	-31	-107	-25	-100	-68	-64	0	-99	-9	-77	-68	-147	-73	166	4896	724	-14346	-537	-6338	-1367	-10799	-491	-5252	-3209	-11559	391	-6547	-1884	-12891	-3178
0.026667	-25	46	89	-62	-110	-34	12	-13	-23	3	-74	-64	-98	-13	-28	-57	-101	34	-85	-31	-111	-22	-99	-66	-66	-3	-105	-11	-82	-68	-149	-74	92	4875	757	-14308	-384	-6356	-1327	-10959	-110	-5253	-3118	-11575	-314	-6544	-1805	-12880	-2458
0.027500	-26	42	87	-60	-111	-32	12	-8	-17	5	-73	-36	-95	-13	-25	-59	-99	34	-84	-33	-103	-21	-96	-67	-64	-1	-97	-12	-70	-70	-145	-73	-104	4864	777	-14266	-116	-6373	-1292	-11105	32	-5249	-3032	-11580	-268	-6537	-1735	-12864	-1659
0.028333	-26	44	85	-58	-108	-29	15	-13	-18	6	-70	-61	-90	-8	-27	-53	-101	38	-82	-29	-105	-23	-96	-67	-62	3	-98	-5	-72	-67	-133	-69	-141	4858	790	-14230	-79	-6394	-1265	-11244	-158	-5253	-2951	-11576	-11	-6531	-1680	-12844	-1097
0.029167	-23	46	91	-55	-110	-28	16	-10	-17	9	-70	-59	-93	-10	-24	-56	-105	59	-81	-34	-103	-19	-94	-64	-63	1	-98	-8	-73	-67	-148	-74	-73	4858	791	-14203	-93	-6411	-1244	-11379	7	-5257	-2880	-11572	81	-6520	-1641	-12827	-1100
0.030000	-22	44	91	-56	-109	-31	17	-10	-9	10	-69	-61	-96	-7	-21	-52	-98	38	-76	-27	-102	-19	-95	-62	-61	4	-97	2	-73	-64	-141	-73	-92	4861	770	-14175	-39	-6432	-1229	-11511	-521	-5270	-2819	-11561	458	-6507	-1617	-12803	-1009
0.030833	-17	47	95	-53	-102	-26	21	-9	-15	13	-66	-58	-97	-8	-22	-52	-97	40	-79	-25	-103	-18	-92	-62	-59	5	-95	-7	-70	-67	-144	-70	-15	4868	748	-14158	-184	-6450	-1215	-11630	-1172	-5298	-2775	-11553	1049	-6494	-1619	-12776	-493
0.031667	-26	56	89	-58	-112	-31	13	-11	-18	9	-72	-61	-97	-11	-26	-56	-102	36	-82	-31	-110	-25	-97	-65	-64	1	-98	-13	-77	-70	-148	-76	-103	4874	705	-14152	-281	-6478	-1212	-11752	1273	-5336	-2738	-11547	-1202	-6474	-1632	-12753	1214
0.032500	-27	43	86	-59	-115	-29	13	-15	-23	5	-72	-65	-103	-15	-12	-58	-102	38	-85	-30	-108	-22	-96	-67	-66	2	-99	-13	-75	-69	-147	-74	-79	4890	657	-14156	-125	-6473	-1209	-11860	-147	-5384	-2711	-11537	-569	-6453	-1655	-12716	351
0.033333	-25	40	89	-58	-113	-30	13	-14	-16	7	-72	-62	-97	-14	-27	-57	-103	37	-84	-29	-103	-21	-98	-63	-64	-12	-97	-11	-75	-62	-147	-73	57	4902	605	-14139	-211	-6523	-1211	-11965	-13	-5437	-2688	-11526	219	-6429	-1694	-12678	-768
0.034167	-24	44	90	-59	-109	-32	16	-12	-19	6	-73	-63	-81	-14	-26	-58	-102	37	-86	-30	-107	-19	-99	-63	-65	0	-97	-11	-76	-69	-146	-75	209	4919	550	-14140	-332	-6553	-1215	-12067	231	-5506	-2668	-11507	32	-6405	-1744	-12637	-353
0.035000	0	43	94	-56	-111	-30	11	-10	-18	6	-73	-60	-96	-10	-27	-57	-104	34	-84	-29	-109	-21	-98	-66	-62	1	-91	-11	-75	-73	-147	-75	225	4933	486	-14148	-257	-6581	-1221	-12155	162	-5579	-2658	-11517	-80	-6379	-1803	-12589	5
0.035833	-24	44	90	-58	-110	-32	12	-12	-17	7	-70	-60	-101	-14	-26	-55	-100	36	-83	-30	-105	-22	-100	-67	-62	2	-97	-9	-75	-72	-147	-74	112	4951	426	-14156	-397	-6645	-1232	-12239	197	-5658	-2646	-11512	200	-6359	-1865	-12534	502
0.036667	-24	37	88	-57	-108	-31	13	-13	-16	7	-70	-64	-94	-14	-28	-58	-99	34	-84	-31	-105	-19	-98	-70	-61	2	-99	-18	-77	-69	-145	-76	90	4966	365	-14172	-355	-6654	-1240	-12316	962	-5744	-2635	-11515	-1133	-6340	-1939	-12481	1962
0.037500	-25	41	88	-60	-109	-30	11	-13	-18	9	-73	-61	-95	-11	-29	-56	-102	36	-84	-31	-105	-22	-97	-68	-61	2	-97	-10	-72	-69	-148	-93	167	4981	299	-14192	-372	-6695	-1253	-12381	267	-5828	-2624	-11510	-679	-6326	-2004	-12413	1335
0.038333	-24	19	87	-59	-109	-30	11	-12	-19	6	-75	-62	-95	-14	-30	-57	-101	35	-85	-30	-104	-22	-100	-70	-63	0	-99	-11	-74	-72	-145	-74	64	4998	241	-14210	-455	-6735	-1265	-12435	702	-5914	-2614	-11503	499	-6325	-2073	-12349	-1439
0.039167	-28	41	85	-58	-110	-32	11	-14	-17	5	-74	-63	-100	-15	-31	-57	-101	32	-85	-32	-105	-23	-96	-66	-64	1	-103	-12	-76	-73	-149	-77	3	5013	173	-14235	-184	-6777	-1275	-12480	278	-6015	-2601	-11490	141	-6336	-2136	-12280	-953
0.040000	-26	39	84	-64	-112	-34	18	-18	-27	2	-75	-67	-97	-18	-32	-59	-105	32	-86	-34	-111	-27	-103	-73	-70	-5	-104	-15	-87	-74	-145	-79	-76	5033	106	-14263	-125	-6820	-1290	-12516	426	-6078	-2583	-11476	-865	-6360	-2199	-12211	-540
0.040833	-30	36	81	-63	-114	-36	8	-18	-22	0	-77	-67	-100	-25	-32	-62	-103	30	-86	-34	-108	-25	-100	-70	-64	0	-101	-15	-74	-74	-151	-79	-107	5054	52	-14282	-382	-6854	-1295	-12532	795	-6142	-2559	-11443	-977	-6387	-2251	-12135	-252
0.041667	-26	56	86	-63	-114	-35	10	-14	-18	5	-72	-65	-95	-14	-28	-55	-99	33	-85	-38	-108	-36	-100	-73	-63	0	-99	-15	-72	-72	-146	-75	-267	5088	-9	-14303	-365	-6885	-1301	-12533	440	-6199	-2531	-11397	-441	-6426	-2292	-12069	27
0.042500	-25	42	85	-60	-109	-29	12	-25	-18	10	-73	-63	-96	-13	-31	-55	-99	37	-84	-32	-107	-22	-98	-67	-58	0	-102	-12	-75	-70	-144	-74	-382	5117	-95	-14318	-191	-6925	-1301	-12518	419	-6258	-2504	-11344	-339	-6483	-2332	-11983	-391
0.043333	-24	42	84	-61	-111	-32	13	-12	-16	4	-73	-64	-95	-13	-28	-55	-102	34	-87	-32	-107	-22	-100	-64	-63	-1	-95	-11	-73	-69	-149	-70	-270	5152	-146	-14335	-292	-6935	-1308	-12489	-67	-6290	-2470	-11275	-406	-6543	-2366	-11912	-851
0.044167	-23	40	87	-59	-108	-33	13	-12	-18	2	-72	-66	-95	-16	-26	-61	-101	4	-84	-34	-102	-22	-98	-72	-64	-3	-101	-13	-73	-67	-147	-75	-306	5189	-216	-14344	-325	-6950	-1302	-12448	-1066	-6319	-2423	-11193	461	-6613	-2394	-11839	-1017
0.045000	-25	37	97	-57	-107	-19	13	-11	-16	5	-69	-65	-97	-12	-25	-59	-99	33	-82	-31	-101	-23	-98	-69	-65	1	-102	-14	-75	-62	-147	-75	-556	5230	-285	-14353	-207	-6950	-1313	-12388	1054	-6339	-2403	-11096	-1051	-6690	-2420	-11767	197
0.045833	-26	43	86	-59	-108	-34	11	-14	-19	4	-72	-62	-97	-13	-24	-58	-99	40	-84	-30	-107	-23	-98	-68	-63	0	-97	-11	-75	-66	-146	-73	-481	5276	-363	-14351	-30	-6956	-1314	-12316	482	-6353	-2398	-10992	-1087	-6767	-2447	-11699	-390
0.046667	-25	33	89	-59	-107	-33	11	-15	-16	7	-69	-66	-97	-14	-26	-60	-99	33	-81	-32	-104	-21	-98	-70	-61	4	-96	-12	-72	-72	-148	-75	-273	5315	-441	-14344	66	-6947	-1319	-12230	-219	-6356	-2342	-10869	95	-6848	-2471	-11634	-1938
0.047500	-24	44	90	-58	-111	-33	20	-12	-17	6	-69	-63	-95	-10	-23	-56	-100	37	-79	-31	-103	-21	-95	-68	-61	4	-94	-10	-72	-65	-144	-68	-247	5357	-514	-14338	20	-6935	-1325	-12138	449	-6355	-2317	-10740	-131	-6922	-2497	-11565	-1298
0.048333	-17	44	89	-59	-110	-31	12	-10	-17	5	-74	-66	-100	-11	-27	-58	-103	33	-82	-32	-105	-16	-101	-69	-66	2	-97	-15	-78	-68	-149	-73	-93	5390	-589	-14326	-3	-6916	-1338	-12032	-78	-6350	-2302	-10611	-325	-6998	-2530	-11502	-1101
0.049167	-27	42	87	-62	-113	-33	11	-15	-21	5	-73	-65	-96	-10	-24	-58	-121	35	-81	-30	-110	-21	-96	-69	-62	4	-94	-10	-74	-64	-146	-73	-4	5421	-652	-14309	30	-6890	-1349	-11916	-179	-6338	-2291	-10462	-5	-7056	-2568	-11442	-587
0.050000	-24	45	85	-53	-109	-31	13	-12	-15	-1	-70	-65	-93	-9	-25	-59	-99	36	-78	-28	-104	-18	-94	-66	-62	3	-91	-9	-72	-65	-141	-70	-121	5443	-708	-14292	133	-6865	-1362	-11799	308	-6328	-2291	-10327	-1003	-7111	-2600	-11382	750
0.050833	-21	44	87	-56	-108	-27	15	-10	-15	5	-68	-102	-94	-6	-14	-50	-97	35	-79	-28	-101	-18	-94	-66	-62	2	-93	-8	-70	-62	-142	-73	-139	5464	-758	-14282	73	-6837	-1382	-11678	-310	-6314	-2300	-10186	-1137	-7161	-2647	-11329	1140
0.051667	-24	44	90	-56	-108	-27	10	-13	-18	4	-70	-64	-95	-9	-26	-58	-103	36	-80	-30	-103	-18	-97	-27	-65	2	-96	-12	-74	-69	-145	-74	-185	5459	-796	-14269	-21	-6815	-1408	-11556	-404	-6300	-2325	-10047	333	-7199	-2698	-11279	-1446
0.052500	-31	46	88	-59	-111	-28	12	-13	-16	6	-70	-64	-96	-26	-28	-61	-102	35	-81	-30	-107	-19	-98	-73	-64	0	-95	-11	-74	-68	-151	-76	-208	5450	-815	-14265	-24	-6791	-1433	-11429	-659	-6281	-2359	-9910	492	-7229	-2754	-11228	-831
0.053333	-24	44	87	-59	-109	-32	13	-15	-17	5	-72	-65	-95	-10	-28	-60	-97	37	-81	-29	-105	-24	-100	-68	-63	0	-88	-12	-72	-70	-144	-72	-211	5438	-823	-14267	-84	-6776	-1454	-11303	-1137	-6266	-2408	-9776	-315	-7246	-2804	-11182	636
0.054167	-26	45	88	-56	-108	-30	12	-12	-16	6	-83	-63	-97	-12	-19	-59	-98	37	-81	-30	-104	-22	-97	-68	-62	2	-98	-13	-75	-73	-145	-74	-344	5411	-813	-14279	-127	-6762	-1476	-11165	-790	-6248	-2441	-9649	-484	-7258	-2859	-11133	1596
0.055000	-24	38	95	-58	-114	-28	12	-11	-21	7	-68	-62	-98	-8	-26	-57	-99	37	-80	-30	-103	-21	-101	-69	-61	3	-103	-11	-74	-68	-164	-74	-224	5381	-786	-14302	-3	-6742	-1498	-11045	-1056	-6227	-2547	-9523	-283	-7260	-2909	-11075	2437
0.055833	-22	44	87	-56	-109	-29	12	-13	-19	6	-72	-51	-96	-12	-25	-58	-105	38	-82	-32	-104	-21	-96	-70	-65	1	-99	-11	-73	-68	-146	-72	-80	5338	-747	-14343	193	-6738	-1494	-10970	-701	-6208	-2635	-9403	-466	-7264	-2955	-11044	2392
0.056667	-26	44	58	-57	-109	-32	13	-14	-19	4	-74	-64	-98	-13	-28	-59	-103	32	-86	-28	-107	-21	-100	-49	-61	0	-100	-16	-76	-68	-147	-77	-84	5283	-695	-14376	233	-6741	-1537	-10813	-568	-6191	-2737	-9291	-396	-7264	-2998	-11003	1957
0.057500	-29	43	85	-58	-113	-34	9	-17	-26	4	-73	-68	-98	-11	-30	-57	-105	35	-83	-30	-107	-19	-99	-72	-66	1	-94	-10	-72	-68	-143	-76	-21	5236	-627	-14422	191	-6743	-1549	-10703	-1460	-6166	-2841	-9179	687	-7261	-3028	-10959	1346
0.058333	-27	42	88	-57	-109	-30	11	-14	-21	5	-70	-63	-96	-14	-28	-61	-102	33	-84	-31	-107	-23	-99	-95	-61	1	-91	-12	-74	-69	-148	-75	-124	5180	-556	-14479	119	-6759	-1557	-10597	108	-6145	-2952	-9075	-335	-7263	-3052	-10919	1956
0.059167	-23	44	88	-58	-112	-34	11	-15	-16	9	-73	-66	-95	-14	-29	-60	-102	38	-82	-30	-110	-22	-99	-72	-59	0	-96	-12	-73	-68	-148	-76	-335	5124	-481	-14543	290	-6769	-1565	-10500	871	-6127	-3067	-8974	-1408	-7265	-3054	-10875	1742
0.060000	-23	41	86	-57	-108	-38	10	-33	-21	6	-73	-67	-96	-17	-30	-58	-101	34	-84	-30	-103	-22	-103	-72	-63	1	-99	-14	-79	-72	-163	-79	-283	5065	-407	-14613	332	-6796	-1567	-10413	-926	-6106	-3192	-8876	145	-7278	-3053	-10832	-899
0.060833	-22	44	86	-59	-110	-32	11	-13	-17	18	-73	-64	-97	-14	-29	-56	-101	35	-84	-32	-110	-22	-100	-69	-65	0	-98	-14	-73	-69	-147	-77	-143	5011	-338	-14687	295	-6820	-1565	-10336	365	-6086	-3308	-8779	-214	-7286	-3033	-10784	-1151
0.061667	-24	44	88	-58	-105	-31	12	-13	-19	5	-72	-63	-98	-14	-27	-56	-98	35	-82	-29	-110	-21	-107	-72	-65	0	-99	-11	-73	-67	-145	-74	-92	4964	-269	-14752	353	-6845	-1561	-10263	-148	-6068	-3417	-8676	-303	-7325	-3005	-10732	-1606
0.062500	-24	43	88	-56	-81	-28	15	-12	-15	8	-65	-62	-93	-8	-27	-58	-98	35	-82	-30	-102	-19	-96	-70	-61	0	-96	-11	-70	-65	-146	-77	-43	4912	-213	-14826	321	-6873	-1555	-10202	0	-6053	-3523	-8589	-97	-7320	-2959	-10684	-1533
0.063333	-23	44	88	-57	-105	-29	12	-13	-16	7	-70	-65	-92	-13	-27	-55	-99	38	-82	-30	-102	-21	-84	-69	-62	0	-96	-13	-69	-66	-146	-74	61	4872	-167	-14904	206	-6913	-1548	-10154	576	-6041	-3621	-8502	-698	-7345	-2905	-10631	-772
0.064167	-22	45	89	-57	-109	-28	15	-12	-15	9	-60	-62	-94	-14	-30	-47	-97	38	-81	-30	-103	-21	-100	-68	-62	1	-99	-12	-73	-68	-149	-74	-204	4833	-137	-14975	249	-6948	-1531	-10144	557	-6029	-3710	-8412	-1289	-7366	-2851	-10570	205
0.065000	-23	54	88	-59	-105	-33	7	-13	-16	5	-75	-65	-97	-16	-31	-58	-98	32	-85	-34	-109	-27	-104	-70	-63	-5	-101	-22	-75	-73	-149	-77	-285	4796	-115	-15052	425	-6989	-1532	-10091	157	-6023	-3788	-8332	-33	-7390	-2788	-10507	-2548
0.065833	-24	38	81	-62	-110	-32	6	-16	-22	2	-77	-69	-98	-19	-32	-58	-101	30	-85	-32	-103	-26	-102	-69	-63	0	-98	-16	-73	-73	-146	-75	-26	4766	-109	-15124	430	-7025	-1516	-10092	224	-6010	-3849	-8252	288	-7410	-2721	-10443	-3058
0.066667	-24	41	87	-62	-109	-33	7	-12	-22	2	-73	-67	-95	-16	-31	-58	-104	33	-84	-32	-103	-22	-101	-72	-49	-1	-99	-14	-72	-70	-150	-76	98	4741	-108	-15209	220	-7060	-1503	-10068	-561	-6002	-3902	-8178	-255	-7424	-2657	-10382	-1499
0.067500	-24	41	89	-62	-108	-36	5	-14	-21	3	-73	-67	-96	-17	-31	-59	-98	35	-85	-33	-104	-24	-101	-73	-63	-1	-100	-16	-70	-69	-148	-73	-144	4713	-114	-15292	335	-7095	-1483	-10071	-48	-5995	-3932	-8108	-567	-7433	-2595	-10294	-469
0.068333	-26	41	88	-59	-107	-31	11	-12	-16	5	-72	-64	-95	-15	-33	-60	-100	52	-81	-32	-102	-26	-100	-67	-59	0	-99	-12	-68	-72	-150	-75	-134	4698	-133	-15381	315	-7131	-1463	-10085	-308	-5982	-3949	-8044	-188	-7436	-2538	-10218	608
0.069167	-21	41	88	-59	-105	-33	10	-13	-25	5	-72	-65	-100	-15	-28	-56	-98	35	-83	-32	-104	-25	-101	-70	-63	1	-98	-11	-73	-72	-147	-74	-7	4685	-152	-15476	119	-7164	-1445	-10103	-172	-5973	-3952	-7998	331	-7429	-2490	-10132	811
0.070000	-23	41	89	-59	-105	-38	11	-11	-13	5	-73	-65	-94	-18	-30	-59	-100	35	-82	-32	-103	-25	-99	-68	-61	5	-99	-22	-74	-69	-128	-74	-92	4665	-176	-15584	157	-7199	-1420	-10141	-286	-5966	-3940	-7942	611	-7420	-2456	-10050	898
0.070833	-22	42	92	-62	-111	-34	9	-12	-15	0	-83	-68	-96	-14	-29	-58	-98	37	-83	-34	-105	-25	-101	-68	-62	1	-99	-16	-73	-70	-147	-72	-75	4649	-204	-15699	163	-7239	-1400	-10185	-1162	-5961	-3921	-7905	1280	-7400	-2425	-9963	900
0.071667	-22	40	89	-62	-108	-32	11	-12	-19	4	-75	-69	-96	-16	-31	-61	-96	34	-86	-36	-105	-25	-102	-67	-63	0	-103	-15	-74	-74	-149	-74	-293	4632	-231	-15818	-99	-7278	-1372	-10237	-578	-5960	-3885	-7878	803	-7380	-2420	-9882	1618
0.072500	-29	37	85	-61	-112	-35	5	-21	-18	0	-85	-67	-97	-17	-32	-65	-103	29	-87	-38	-105	-28	-103	-73	-64	-3	-101	-15	-75	-74	-155	-78	-395	4614	-259	-15960	-38	-7317	-1354	-10297	989	-5968	-3835	-7861	-875	-7360	-2413	-9796	2346
0.073333	-25	38	85	-62	-110	-34	7	-18	-23	-1	-78	-69	-99	-17	-33	-66	-101	30	-88	-39	-109	-28	-102	-68	-68	-3	-107	-13	-77	-74	-149	-78	-12	4600	-279	-16076	23	-7360	-1330	-10366	-941	-5982	-3773	-7854	902	-7339	-2425	-9718	-48
0.074167	-28	34	85	-63	-113	-39	7	-22	-24	4	-76	-72	-104	-18	0	-66	-105	29	-90	-33	-108	-26	-104	-72	-65	-1	-101	-14	-74	-72	-153	-78	73	4573	-289	-16205	-124	-7401	-1305	-10430	432	-5998	-3698	-7851	760	-7318	-2446	-9641	-206
0.075000	-28	38	90	-60	-111	-38	5	-17	-19	2	-76	-67	-99	-16	-32	-59	-102	32	-87	-34	-105	-39	-104	-74	-64	-4	-101	-1	-76	-70	-150	-78	89	4573	-302	-16338	-152	-7445	-1286	-10514	-241	-6024	-3614	-7861	670	-7297	-2484	-9572	33
0.075833	-28	41	85	-60	-109	-33	8	-12	-19	-6	-72	-67	-103	-19	-33	-63	-101	32	-86	-33	-108	-25	-102	-72	-64	-1	-101	-15	-76	-75	-152	-76	32	4563	-307	-16466	-366	-7496	-1274	-10593	-7	-6068	-3522	-7880	901	-7291	-2520	-9504	470
0.076667	-27	41	85	-61	-113	-34	9	-17	-17	1	-73	-68	-96	-15	-30	-61	-101	32	-87	-35	-107	-27	-103	-82	-66	0	-102	-13	-75	-70	-150	-75	-15	4551	-306	-16593	-434	-7548	-1256	-10683	164	-6121	-3423	-7914	797	-7287	-2563	-9445	690
0.077500	-25	41	87	-72	-110	-33	11	-11	-23	3	-75	-70	-97	-15	-29	-60	-101	35	-88	-33	-107	-24	-100	-70	-66	0	-105	-13	-63	-70	-148	-75	-56	4545	-297	-16708	-408	-7602	-1248	-10774	552	-6187	-3314	-7937	-539	-7301	-2616	-9392	1445
0.078333	-25	41	85	-60	-108	-33	15	-12	-17	4	-73	-65	-97	-13	-29	-59	-101	34	-77	-32	-107	-23	-100	-68	-50	0	-100	-12	-73	-69	-147	-75	-144	4541	-290	-16820	-497	-7660	-1242	-10872	-195	-6259	-3205	-7974	419	-7324	-2677	-9345	-1411
0.079167	-27	41	86	-60	-107	-32	12	-15	-28	-1	-76	-63	-97	-13	-32	-63	-100	33	-84	-32	-102	-23	-101	-73	-66	-3	-101	-13	-72	-70	-148	-78	-182	4541	-273	-16914	-337	-7724	-1241	-10971	120	-6350	-3095	-8018	1261	-7359	-2739	-9310	-3114
0.080000	-25	40	87	-60	-107	-31	11	-15	-16	5	-73	-68	-96	-14	-28	-62	-104	30	-83	-32	-105	-24	-101	-69	-64	0	-101	-13	-75	-72	-147	-77	-149	4541	-257	-16995	-483	-7790	-1238	-11070	-656	-6446	-2979	-8059	838	-7408	-2801	-9278	-2041
0.080833	-26	42	87	-60	-110	-34	10	-12	-17	6	-72	-62	-95	-12	-29	-60	-102	35	-85	-30	-107	-24	-99	-68	-61	0	-99	-11	-77	-72	-146	-74	-99	4551	-231	-17068	-594	-7854	-1239	-11171	-58	-6549	-2867	-8106	311	-7467	-2861	-9248	-1931
0.081667	-25	41	87	-58	-110	-34	11	-10	-23	3	-74	-68	-99	-15	-29	-64	-96	35	-86	-32	-103	-9	-101	-70	-63	0	-99	-15	-74	-69	-149	-76	0	4563	-204	-17128	-380	-7926	-1244	-11274	-13	-6658	-2762	-8153	417	-7540	-2926	-9227	-1433
0.082500	-24	44	88	-60	-108	-36	11	-13	-21	6	-49	-68	-95	-14	-28	-60	-99	34	-83	-33	-104	-23	-98	-68	-59	0	-98	-12	-68	-68	-147	-74	34	4575	-179	-17154	-457	-7998	-1244	-11375	-122	-6773	-2658	-8195	345	-7622	-2981	-9207	-1280
0.083333	-23	47	87	-56	-111	-32	13	-10	-15	8	-74	-66	-95	-14	-24	-58	-97	37	-103	-31	-105	-21	-86	-64	-60	2	-101	-11	-74	-69	-145	-72	-172	4588	-150	-17205	-946	-8067	-1246	-11477	44	-6894	-2561	-8242	86	-7710	-3040	-9190	-1488
0.084167	-25	43	87	-57	-108	-29	10	-12	-16	6	-72	-65	-87	-12	-25	-59	-101	33	-83	-32	-105	-22	-100	-67	-63	1	-98	-12	-73	-68	-145	-75	-293	4598	-127	-17232	-1858	-8141	-1247	-11584	-642	-7010	-2470	-8283	380	-7806	-3090	-9178	-1738
0.085000	-24	43	89	-58	-110	-31	16	-9	-22	3	-73	-65	-94	-11	-26	-56	-103	35	-82	-31	-103	-19	-99	-75	-66	0	-98	-9	-72	-67	-145	-75	-230	4608	-95	-17245	-2353	-8211	-1242	-11673	-745	-7130	-2389	-8324	420	-7907	-3139	-9157	-1441
0.085833	-24	43	89	-56	-108	-31	12	-10	-21	11	-70	-63	-96	-12	-26	-57	-102	35	-84	-31	-105	-23	-99	-67	-62	1	-94	-8	-73	-68	-145	-88	-280	4614	-91	-17254	-2078	-8280	-1240	-11765	1364	-7243	-2317	-8360	-1526	-8011	-3182	-9156	-134
0.086667	-23	45	87	-57	-110	-35	15	-11	-18	4	-69	-66	-97	-15	-25	-58	-90	36	-60	-28	-108	-7	-100	-69	-62	0	-97	-10	-75	-69	-146	-73	-43	4615	-57	-17261	-1939	-8354	-1237	-11859	-930	-7353	-2255	-8395	132	-8113	-3220	-9159	-1735
0.087500	-24	53	88	-39	-108	-31	15	-18	-18	6	-69	-64	-99	-17	-28	-57	-100	36	-80	-30	-108	-24	-100	-67	-62	1	-96	-11	-75	-67	-145	-76	-5	4604	-46	-17263	-1764	-8421	-1224	-11943	74	-7467	-2202	-8431	170	-8220	-3250	-9143	-1942
0.088333	-19	45	91	-57	-109	-32	17	-10	-15	5	-65	-64	-92	-8	-25	-55	-95	37	-79	-18	-103	-21	-96	-66	-69	4	-95	-11	-69	-65	-142	-75	-85	4585	-41	-17263	-1364	-8487	-1212	-12016	-512	-7573	-2159	-8460	-107	-8316	-3273	-9137	-1272
0.089167	-21	46	89	-55	-107	-31	17	-8	-17	6	-67	-80	-96	-13	-26	-56	-100	38	-79	-32	-104	-19	-97	-65	-60	2	-96	-12	-75	-65	-143	-72	-65	4555	-44	-17248	-1021	-8554	-1201	-12069	-731	-7677	-2125	-8491	-248	-8419	-3288	-9135	-650
0.090000	-26	44	88	-57	-99	-31	13	-12	-19	7	-69	-64	-97	-14	-28	-59	-100	36	-82	-31	-105	-23	-98	-68	-63	1	-98	-10	-80	-65	-145	-73	-38	4513	-57	-17269	-681	-8623	-1192	-12161	-725	-7782	-2101	-8521	-138	-8520	-3301	-9140	302
0.090833	-24	42	87	-61	-113	-21	12	-60	-18	3	-72	-65	-94	-12	-26	-59	-98	37	-81	-29	-103	-19	-97	-66	-64	1	-95	-9	-73	-64	-142	-72	42	4462	-70	-17268	-311	-8690	-1180	-12225	-64	-7885	-2083	-8550	-1193	-8610	-3302	-9147	2481
0.091667	-26	41	88	-60	-109	-34	15	-13	-14	3	-67	-63	-98	-3	-28	-62	-102	35	-80	-31	-105	-19	-98	-68	-63	3	-96	-12	-75	-68	-145	-76	232	4397	-104	-17283	89	-8760	-1172	-12278	-1024	-7973	-2073	-8588	60	-8704	-3301	-9168	1384
0.092500	-25	37	86	-60	-113	-36	11	-17	-32	1	-72	-67	-100	-16	-30	-60	-100	37	-84	-35	-108	-25	-100	-72	-63	0	-100	-15	-76	-66	-147	-74	101	4324	-139	-17290	551	-8825	-1167	-12329	-557	-8082	-2072	-8617	1216	-8792	-3286	-9190	-180
0.093333	-24	42	87	-58	-107	-31	15	-14	-17	5	-72	-64	-97	-14	-31	-57	-102	35	-85	-31	-108	-22	-97	-69	-63	0	-100	-13	-73	-68	-148	-73	47	4237	-176	-17299	774	-8894	-1163	-12367	-1271	-8183	-2075	-8654	702	-8882	-3266	-9225	1515
0.094167	-21	43	88	-61	-109	-33	15	-13	-17	3	-72	-64	-95	-14	-28	-59	-99	34	-82	-31	-103	-22	-98	-68	-63	0	-96	-12	-74	-66	-147	-58	102	4155	-215	-17307	712	-8967	-1164	-12399	-1095	-8278	-2082	-8693	-92	-8963	-3232	-9271	2348
0.095000	-26	41	87	-59	-109	-31	15	-14	-18	4	-73	-65	-98	-11	-28	-58	-100	42	-81	-30	-103	-21	-88	-72	-62	3	-99	-12	-72	-66	-143	-75	151	4059	-256	-17310	795	-9038	-1165	-12425	-1185	-8378	-2093	-8736	157	-9042	-3196	-9325	3103
0.095833	-24	41	84	-58	-111	-31	11	-15	-19	30	-77	-64	-93	-11	-29	-59	-98	36	-84	-32	-103	-19	-95	-69	-63	3	-99	-12	-70	-66	-146	-107	145	3965	-305	-17314	1062	-9124	-1175	-12436	-1235	-8478	-2107	-8778	529	-9129	-3145	-9390	3392
0.096667	-24	43	87	-58	-111	-29	13	-14	-18	3	-66	-62	-92	-11	-27	-59	-90	37	-83	-29	-104	-19	-99	-68	-64	3	-98	-10	-73	-65	-148	-69	28	3871	-345	-17308	1187	-9194	-1188	-12445	-1082	-8578	-2126	-8832	499	-9214	-3089	-9467	3138
0.097500	-22	50	89	-55	-105	-28	18	-5	-15	6	-67	-61	-92	-10	-27	-59	-94	38	-81	-27	-102	-19	-94	-66	-61	9	-98	-11	-65	-67	-156	-69	5	3781	-382	-17301	1159	-9279	-1197	-12446	-1617	-8680	-2142	-8886	847	-9298	-3025	-9555	2835
0.098333	-23	43	87	-59	-110	-33	12	-14	-17	6	-73	-63	-96	-13	-29	-56	-102	34	-83	-56	-111	-24	-97	-68	-63	2	-100	-13	-75	-72	-148	-75	0	3691	-431	-17286	1049	-9361	-1215	-12443	-2014	-8783	-2164	-8949	1594	-9381	-2964	-9652	2592
0.099167	-25	38	85	-61	-110	-26	11	-15	-23	0	-75	-67	-127	-18	-28	-59	-102	30	-86	-34	-104	-22	-96	-68	-64	-1	-102	-14	-74	-73	-150	-74	-220	3602	-473	-17257	1018	-9437	-1223	-12425	646	-8889	-2178	-9012	-627	-9467	-2872	-9749	3526
0.100000	-8	41	82	-63	-112	-32	11	-12	-18	2	-75	-64	-98	-14	-28	-59	-103	32	-86	-36	-108	-24	-97	-68	-67	-1	-102	-18	-76	-69	-150	-76	-213	3541	-511	-17222	945	-9526	-1235	-12399	-729	-8994	-2196	-9080	-302	-9552	-2781	-9851	1770
0.100833	-25	38	85	-62	-107	-32	13	-13	-22	1	-75	-63	-97	-16	-29	-60	-103	32	-87	-33	-107	-21	-98	-69	-64	-4	-102	-16	-83	-70	-149	-87	-172	3485	-544	-17171	872	-9617	-1238	-12370	-150	-9094	-2208	-9147	88	-9630	-2683	-9956	35
0.101667	-26	36	84	-61	-108	-30	13	-13	-19	6	-74	-62	-105	-14	-27	-58	-101	45	-85	-33	-104	-22	-95	-65	-62	0	-98	-12	-73	-68	-145	-74	-83	3435	-578	-17112	882	-9701	-1239	-12322	284	-9190	-2209	-9216	-337	-9712	-2580	-10054	-222
0.102500	-16	41	87	-58	-107	-31	13	-14	-17	6	-72	-62	-93	-12	-29	-58	-101	34	-84	-31	-105	-19	-95	-67	-63	-1	-93	-11	-70	-66	-146	-76	215	3400	-610	-17037	907	-9780	-1237	-12284	54	-9287	-2219	-9285	-538	-9794	-2472	-10157	-458
0.103333	-25	42	87	-57	-109	-28	16	-12	-17	5	-72	-64	-92	-15	-28	-58	-100	39	-84	-33	-104	-19	-95	-67	-65	2	-100	-10	-70	-70	-147	-77	197	3370	-641	-16962	912	-9861	-1227	-12230	140	-9376	-2222	-9361	-84	-9875	-2359	-10250	-163
0.104167	-21	41	88	-57	-88	-30	15	-14	-18	5	-72	-65	-94	-15	-27	-55	-101	35	-81	-30	-107	-22	-96	-65	-62	1	-99	-11	-75	-72	-159	-76	82	3332	-669	-16874	844	-9940	-1212	-12176	1090	-9459	-2221	-9434	-1324	-9953	-2243	-10336	1165
0.105000	-22	42	88	-59	-108	-32	12	-14	-17	5	-73	-64	-97	-17	-30	-57	-99	52	-74	-32	-109	-22	-95	-67	-64	2	-97	-10	-77	-73	-147	-74	270	3334	-701	-16780	678	-10012	-1188	-12108	268	-9536	-2223	-9507	-826	-10029	-2127	-10414	252
0.105833	-23	42	88	-61	-113	-32	11	-16	-17	-21	-72	-66	-96	-13	-29	-58	-102	34	-84	-36	-107	-24	-97	-66	-63	0	-97	-14	-74	-72	-146	-76	319	3317	-749	-16684	659	-10082	-1165	-12046	669	-9606	-2219	-9578	644	-10101	-2011	-10483	-2387
0.106667	-25	42	85	-63	-112	-31	8	-16	-23	2	-74	-70	-105	-17	-30	-59	-101	30	-90	-36	-102	-25	-100	-69	-67	-3	-103	-17	-78	-75	-146	-76	261	3298	-765	-16582	768	-10142	-1138	-11989	206	-9670	-2225	-9654	712	-10171	-1898	-10547	-1276
0.107500	-26	38	82	-64	-121	-31	8	-17	-23	2	-76	-66	-102	-17	-33	-61	-104	32	-90	-35	-108	-24	-100	-67	-64	3	-100	-13	-76	-46	-147	-75	147	3283	-790	-16476	637	-10198	-1108	-11900	147	-9713	-2226	-9720	-56	-10237	-1781	-10599	-95
0.108333	-24	43	87	-59	-107	-30	12	-15	-21	1	-75	-65	-98	-16	-31	-32	-101	33	-87	-33	-94	-24	-98	-69	-65	-1	-99	-12	-73	-70	-146	-74	99	3267	-814	-16376	652	-10249	-1074	-11831	581	-9750	-2230	-9785	-131	-10301	-1674	-10628	859
0.109167	-28	44	89	-58	-108	-30	36	-14	-19	5	-72	-64	-96	-12	-31	-62	-101	33	-84	-34	-107	-22	-97	-73	-64	-1	-98	-13	-75	-69	-146	-78	118	3241	-838	-16271	830	-10294	-1046	-11756	413	-9770	-2235	-9852	155	-10362	-1574	-10688	1519
0.110000	-26	45	91	-57	-108	-33	12	-17	-17	5	-70	-64	-94	-12	-30	-59	-98	34	-85	-23	-104	-21	-99	-65	-60	2	-98	-12	-70	-68	-144	-73	0	3207	-861	-16182	699	-10336	-1016	-11682	664	-9780	-2248	-9919	68	-10424	-1477	-10722	1563
0.110833	-23	60	91	-58	-107	-31	10	-7	-14	5	-68	-62	-93	-13	-32	-58	-98	35	-83	-31	-102	-22	-101	-72	-62	2	-97	-11	-73	-65	-145	-73	-43	3168	-876	-16097	328	-10372	-989	-11604	456	-9781	-2263	-9987	296	-10481	-1391	-10759	1723
0.111667	-24	45	90	-58	-109	-33	11	-12	-17	6	-72	-64	-107	-15	-27	-58	-100	34	-87	-33	-112	-24	-101	-70	-63	1	-100	-12	-77	-70	-145	-74	54	3116	-891	-16018	-13	-10402	-970	-11533	-514	-9767	-2285	-10056	1226	-10531	-1317	-10795	1859
0.112500	-27	49	88	-59	-109	-34	-12	-17	-22	3	-74	-67	-98	-16	-31	-61	-102	30	-90	-35	-108	-24	-99	-73	-64	-3	-101	-14	-75	-69	-146	-75	-60	3057	-902	-15949	-242	-10430	-949	-11461	1629	-9759	-2309	-10123	-340	-10582	-1248	-10830	3148
0.113333	-26	39	86	-57	-112	-32	12	-14	-18	3	-72	-67	-94	-14	-23	-63	-101	32	-88	-33	-92	-23	-98	-69	-64	1	-99	-13	-73	-68	-144	-74	-99	2991	-905	-15885	-265	-10453	-929	-11390	1213	-9730	-2331	-10191	-335	-10623	-1186	-10873	2726
0.114167	-23	43	54	-59	-109	-26	13	-13	-18	-9	-72	-64	-96	-14	-28	-58	-101	34	-85	-32	-103	-19	-98	-70	-66	1	-100	-10	-74	-68	-146	-68	80	2922	-901	-15803	-147	-10477	-914	-11323	361	-9704	-2356	-10262	734	-10673	-1136	-10914	1145
0.115000	-25	39	89	-59	-109	-33	9	-14	-21	4	-72	-66	-97	-15	-28	-63	-103	38	-88	-35	-103	-24	-101	-75	-64	0	-100	-13	-72	-69	-146	-79	110	2843	-896	-15785	229	-10503	-902	-11259	1183	-9671	-2381	-10335	419	-10722	-1095	-10963	1487
0.115833	-27	39	87	-63	-104	-35	6	-9	-22	4	-64	-65	-98	-15	-29	-59	-97	34	-88	-34	-108	-23	-100	-73	-61	0	-97	-12	-72	-69	-145	-79	-36	2773	-885	-15744	598	-10529	-885	-11191	618	-9635	-2402	-10404	114	-10762	-1059	-11011	1215
0.116667	-26	42	89	-59	-107	-33	13	-14	-19	5	-69	-64	-83	-14	-30	-64	-99	34	-86	-21	-107	-22	-100	-72	-65	0	-98	-12	-73	-68	-148	-73	-187	2699	-871	-15712	861	-10552	-860	-11128	408	-9604	-2418	-10478	170	-10798	-1031	-11071	1060
0.117500	-19	43	87	-58	-109	-33	12	-12	-16	7	-70	-62	-95	-13	-26	-57	-97	34	-85	-33	-105	-22	-99	-68	-69	2	-95	-11	-73	-67	-144	-70	-154	2631	-854	-15687	990	-10585	-848	-11066	1054	-9578	-2434	-10550	-764	-10835	-1008	-11128	1716
0.118333	-24	43	87	-59	-109	-31	13	-11	-16	6	-72	-66	-95	11	-27	-58	-99	37	-83	-38	-103	-19	-96	-68	-63	1	-101	-9	-74	-67	-148	-73	-72	2569	-836	-15662	916	-10614	-824	-11004	419	-9557	-2436	-10619	-718	-10874	-1008	-11197	1424
0.119167	-24	42	85	-58	-76	-29	12	-14	-1	4	-73	-63	-96	-13	-27	-61	-102	32	-86	-34	-104	-19	-97	-68	-63	-3	-98	-12	-74	-69	-160	-73	-117	2513	-819	-15645	880	-10666	-796	-10947	234	-9537	-2443	-10684	620	-10909	-978	-11268	-2055
0.120000	-28	39	86	-60	-109	-33	15	-12	-23	3	-75	-63	-96	-11	-25	-59	-101	34	-83	-26	-112	-15	-98	-68	-53	0	-102	-12	-74	-66	-148	-74	-184	2475	-805	-15625	721	-10703	-767	-10893	70	-9530	-2441	-10741	486	-10941	-970	-11355	-2357
0.120833	-28	41	38	-44	-110	-31	16	-9	-21	7	-73	-63	-97	-12	-27	-61	-102	32	-86	-31	-107	-19	-99	-68	-64	0	-99	-13	-73	-68	-162	-97	-284	2443	-798	-15609	745	-10755	-733	-10831	-104	-9530	-2429	-10793	-581	-10975	-969	-11420	-1816
0.121667	-26	42	87	-57	-107	-30	15	-15	-17	9	-63	-61	-93	-9	-26	-64	-99	36	-80	-29	-104	-18	-97	-64	-63	3	-97	-9	-72	-65	-146	-70	-259	2429	-784	-15591	846	-10812	-692	-10769	432	-9537	-2415	-10835	-1080	-11004	-960	-11495	-1737
0.122500	-22	49	90	-56	-108	-30	17	-10	-16	11	-68	-59	-96	-12	-25	-58	-97	37	-81	-25	-104	-21	-104	-64	-60	1	-97	-10	-74	-61	-146	-73	-57	2423	-799	-15579	926	-10879	-650	-10711	110	-9555	-2393	-10872	-824	-11035	-963	-11579	-1394
0.123333	-19	43	87	-58	-112	-34	11	-13	-18	7	-74	-62	-97	-14	-26	-59	-99	43	-80	-32	-109	-22	-97	-68	-63	0	-100	-10	-76	-68	-148	-72	-130	2428	-819	-15568	973	-10955	-611	-10645	305	-9587	-2382	-10878	-737	-11072	-968	-11662	-1503
0.124167	-28	38	88	-63	-111	-35	-5	-15	-21	4	-75	-67	-98	-14	-28	-59	-101	35	-84	-32	-105	-21	-96	-66	-57	3	-101	-11	-75	-63	-144	-70	-232	2445	-849	-15552	731	-11034	-565	-10594	29	-9625	-2357	-10901	-782	-11104	-970	-11742	-1481
0.125000	-25	40	87	-63	-108	-33	11	-15	-19	7	-74	-64	-114	-14	-28	-58	-94	34	-84	-34	-103	-22	-97	-66	-63	0	-98	-13	-70	-69	-145	-75	-148	2466	-887	-15547	480	-11125	-523	-10551	-1130	-9672	-2330	-10902	-125	-11155	-978	-11822	-946
0.125833	-24	40	86	-61	-110	-27	12	-11	-18	3	-76	-62	-94	-13	-29	-58	-100	36	-85	-33	-105	-22	-95	-69	-63	1	-101	-7	-75	-70	-143	-73	-334	2497	-930	-15543	372	-11218	-488	-10481	77	-9727	-2309	-10889	-1396	-11188	-992	-11909	940
0.126667	-25	41	87	-58	-104	-32	11	-13	-18	8	-81	-68	-96	-15	-29	-60	-102	34	-85	-31	-107	-26	-95	-67	-63	2	-99	-10	-74	-70	-148	-74	-285	2513	-1002	-15544	442	-11315	-454	-10427	522	-9789	-2290	-10866	-2240	-11234	-1009	-11991	1527
0.127500	-23	52	90	-58	-105	-33	13	-15	-18	8	-72	-64	-96	-13	-28	-62	-100	35	-83	-56	-107	-8	-97	-63	-64	0	-98	-8	-70	-72	-147	-73	162	2565	-1073	-15556	503	-11423	-423	-10377	-1312	-9859	-2272	-10835	-313	-11287	-1028	-12075	-533
0.128333	-23	42	87	-57	-112	-32	19	-14	-18	25	-73	-61	-75	-16	-29	-59	-102	38	-82	-30	-105	-22	-96	-64	-63	3	-98	-10	-75	-69	-146	-73	73	2600	-1153	-15573	559	-11522	-403	-10323	-187	-9932	-2257	-10791	-596	-11346	-1056	-12163	-510
0.129167	-22	43	90	-60	-107	-31	12	-14	-18	9	-72	-62	-92	-13	-27	-55	-101	36	-83	-31	-103	-23	-95	-66	-63	-24	-100	-9	-67	-66	-144	-72	-137	2628	-1246	-15600	662	-11631	-391	-10276	-928	-10017	-2252	-10739	-908	-11410	-1083	-12244	-759
0.130000	-22	45	90	-58	-104	-31	11	-11	-14	8	-70	-64	-96	-10	-27	-51	-96	37	-80	-30	-104	-19	-95	-66	-59	4	-97	-11	-72	-69	-144	-73	-98	2653	-1338	-15643	788	-11728	-383	-10236	-1062	-10104	-2245	-10687	-740	-11488	-1115	-12332	-708
0.130833	-21	44	97	-58	-109	-32	15	-11	-13	8	-69	-60	-95	-14	-25	-56	-98	38	-83	-32	-111	-41	-97	-65	-56	4	-96	-6	-69	-69	-144	-68	217	2676	-1435	-15698	903	-11857	-385	-10204	-741	-10197	-2238	-10625	-1351	-11575	-1150	-12415	-333
0.131667	-22	43	127	-59	-107	-32	12	-13	-19	9	-77	-65	-96	-16	-29	-59	-100	36	-86	-32	-107	-23	-100	-72	-67	-4	-102	-9	-75	-72	-149	-77	522	2683	-1537	-15770	781	-11971	-397	-10181	-831	-10304	-2251	-10572	-1791	-11670	-1193	-12500	1069
0.132500	-27	36	80	-63	-111	-36	8	-19	-23	0	-76	-73	-97	-18	-32	-61	-103	21	-88	-39	-109	-25	-101	-69	-64	-3	-100	-12	-73	-73	-149	-77	316	2690	-1626	-15850	667	-12086	-412	-10161	-1239	-10407	-2252	-10508	-102	-11773	-1229	-12572	-631
0.133333	-22	41	82	-60	-103	-33	9	-15	-18	-18	-76	-67	-83	-16	-27	-59	-99	33	-85	-35	-104	-24	-100	-70	-63	-4	-100	-11	-73	-68	-148	-77	-78	2696	-1703	-15942	643	-12202	-429	-10153	-981	-10514	-2257	-10437	327	-11886	-1266	-12640	9
0.134167	-19	42	89	-59	-109	-34	9	-13	-18	0	-75	-67	-96	-15	-30	-61	-101	32	-84	-11	-107	-32	-100	-69	-65	-3	-94	-12	-73	-70	-148	-77	-99	2702	-1780	-16049	433	-12314	-448	-10153	-1412	-10625	-2267	-10377	-228	-12010	-1300	-12701	2091
0.135000	-24	40	86	-60	-109	-34	10	-15	-23	1	-74	-63	-99	-15	-29	-60	-103	35	-86	-31	-108	-24	-102	-72	-65	0	-98	-11	-74	-72	-149	-77	-193	2695	-1840	-16166	57	-12433	-472	-10167	-762	-10740	-2280	-10313	-327	-12140	-1331	-12742	2788
0.135833	-43	44	88	-60	-108	-32	10	-13	-16	4	-74	-65	-99	-14	-29	-59	-100	36	-84	-31	-105	-21	-100	-67	-61	-1	-95	-11	-74	-73	-151	-76	-308	2705	-1890	-16287	-7	-12552	-491	-10190	-1037	-10861	-2288	-10254	-143	-12276	-1357	-12776	3285
0.136667	-25	43	86	-62	-111	-33	11	-11	-17	5	-67	-64	-95	-12	-30	-57	-100	36	-86	-33	-108	-24	-100	-68	-61	0	-96	-11	-72	-73	-156	-76	-75	2705	-1927	-16415	78	-12672	-508	-10220	-956	-10988	-2300	-10192	-190	-12431	-1372	-12798	3034
0.137500	-22	46	88	-56	-105	-32	13	-12	-19	5	-73	-65	-95	-15	-26	-38	-100	39	-83	-27	-110	-22	-99	-66	-61	1	-98	-13	-75	-70	-148	-75	54	2708	-1952	-16544	114	-12794	-526	-10266	-811	-11121	-2315	-10142	-125	-12592	-1389	-12802	2436
0.138333	-22	56	87	-59	-108	-34	12	-11	-30	7	-70	-62	-95	-14	-28	-59	-101	36	-84	-30	-104	-21	-99	-67	-60	0	-96	-13	-70	-69	-145	-75	23	2709	-1965	-16678	96	-12924	-539	-10322	-1734	-11260	-2329	-10088	659	-12750	-1401	-12793	1878
0.139167	-24	44	87	-60	-113	-35	11	-14	-19	1	-76	-67	-98	-12	-28	-59	-99	34	-85	-15	-105	-21	-99	-70	-61	-7	-99	-15	-73	-72	-147	-77	-104	2713	-1965	-16790	-145	-13056	-556	-10389	-1029	-11414	-2340	-10039	368	-12916	-1403	-12773	2449
0.140000	-28	40	87	-57	-111	-34	9	-14	-22	1	-66	-66	-98	-15	-34	-62	-108	29	-90	-33	-109	-24	-104	-73	-67	-5	-103	-16	-77	-74	-151	-81	-120	2709	-1975	-16903	-256	-13194	-567	-10469	912	-11588	-2355	-9997	-1366	-13090	-1408	-12741	2854
0.140833	-29	36	82	-63	-112	-39	7	-19	-24	0	-75	-70	-100	-18	-32	-61	-107	32	-87	-52	-110	-22	-102	-73	-67	-7	-102	-16	-75	-72	-150	-77	72	2714	-1954	-17001	-101	-13345	-574	-10549	-1273	-11736	-2365	-9948	90	-13260	-1400	-12687	-23
0.141667	-24	38	77	-59	-110	-33	10	-14	-26	4	-73	-64	-97	-13	-28	-59	-103	35	-86	-30	-105	-21	-101	-69	-64	-4	-98	-13	-73	-74	-147	-78	-117	2719	-1939	-17079	-75	-13495	-580	-10638	229	-11905	-2374	-9908	-130	-13429	-1393	-12630	-774
0.142500	-23	43	85	-58	-110	-34	10	-13	-17	7	-74	-62	-97	-13	-31	-55	-99	36	-103	-29	-105	-21	-100	-68	-62	0	-98	-13	-69	-68	-148	-75	-190	2719	-1929	-17148	-258	-13655	-595	-10735	-410	-12082	-2384	-9870	-133	-13599	-1379	-12560	-1146
0.143333	-24	42	92	-58	-110	-33	9	-14	-16	4	-73	-64	-98	-15	-30	-60	-100	34	-83	-32	-102	-22	-101	-70	-63	-1	-98	-14	-73	-75	-148	-75	-354	2708	-1918	-17190	-345	-13822	-603	-10838	-281	-12272	-2393	-9838	-52	-13775	-1372	-12476	-805
0.144167	-21	42	85	-60	-109	-34	10	-13	-18	4	-72	-66	-95	-13	-30	-60	-98	34	-93	-34	-104	-22	-94	-69	-62	6	-97	-13	-72	-68	-149	-75	-490	2695	-1912	-17221	-319	-13999	-614	-10945	96	-12469	-2405	-9854	-272	-13943	-1360	-12391	-218
0.145000	-21	46	88	-57	-109	-33	11	-12	-17	1	-72	-43	-96	-14	-29	-59	-98	35	-84	-28	-103	-19	-99	-69	-59	0	-98	-15	-74	-69	-146	-76	-576	2670	-1910	-17228	-462	-14185	-629	-11056	557	-12672	-2412	-9788	-1344	-14112	-1352	-12298	882
0.145833	-23	40	86	-60	-111	-33	10	-14	-17	4	-70	-63	-96	-14	-29	-57	-98	35	-83	-32	-102	-18	-88	-70	-64	0	-96	-15	-73	-68	-147	-75	-521	2633	-1919	-17219	-616	-14378	-643	-11170	-96	-12881	-2421	-9780	96	-14276	-1344	-12206	-1723
0.146667	-23	42	87	-59	-109	-31	8	-15	-15	3	-74	-64	-97	-15	-31	-59	-99	32	-84	-30	-104	-21	-100	-70	-62	-4	-100	-13	-73	-68	-144	-73	-232	2583	-1924	-17186	-706	-14579	-658	-11283	302	-13097	-2420	-9763	935	-14438	-1336	-12105	-3318
0.147500	-27	42	84	-58	-110	-31	12	-15	-15	5	-68	-63	-95	-14	-30	-58	-102	70	-86	-31	-104	-21	-98	-68	-62	0	-100	-9	-74	-65	-147	-73	-96	2515	-1940	-17143	-836	-14783	-678	-11399	-556	-13309	-2413	-9758	261	-14598	-1334	-12003	-2314
0.148333	-19	40	87	-58	-108	-33	9	-15	-18	2	-72	-64	-97	-16	-31	-60	-100	32	-87	-33	-105	-24	-99	-72	-68	-5	-100	-12	-74	-73	-148	-76	-429	2435	-1956	-17091	-692	-14997	-694	-11520	0	-13527	-2409	-9766	-126	-14758	-1331	-11897	-2038
0.149167	-27	37	87	-59	-109	-34	9	-18	-21	4	-73	-64	-97	-18	-32	-60	-100	34	-99	-31	-109	-21	-97	-72	-62	0	-85	-13	-72	-67	-147	-78	-523	2346	-1970	-17030	-833	-15213	-704	-11637	-165	-13742	-2394	-9775	194	-14912	-1331	-11790	-1273
0.150000	-23	43	89	-56	-104	-30	12	-14	-18	7	-61	-63	-95	-14	-32	-59	-98	35	-83	-29	-104	-22	-99	-68	-61	1	-97	-10	-70	-67	-148	-75	-472	2238	-1984	-16963	-952	-15432	-720	-11757	-313	-13955	-2375	-9796	417	-15063	-1331	-11676	-930
0.150833	-21	44	88	-56	-107	-30	12	-13	-16	8	-69	-60	-95	-13	-29	-56	-110	36	-84	-30	-103	-19	-99	-67	-60	3	-96	-9	-73	-68	-147	-73	-494	2117	-1999	-16893	-848	-15656	-718	-11871	-94	-14163	-2351	-9826	397	-15215	-1333	-11559	-899
0.151667	-22	47	88	-61	-110	-42	10	-16	-16	5	-67	-62	-96	-17	-28	-57	-99	39	-84	-33	-104	-24	-98	-68	-64	12	-97	-12	-74	-70	-145	-78	-569	1978	-2006	-16834	-874	-15883	-714	-11989	-885	-14371	-2321	-9860	1005	-15362	-1339	-11446	-808
0.152500	-26	40	86	-59	-113	-35	8	-16	-23	5	-74	-66	-99	-18	-24	-56	-101	35	-86	-29	-110	-24	-98	-72	-63	-3	-101	-15	-76	-68	-147	-75	-391	1828	-2002	-16776	-932	-16105	-703	-12104	-936	-14570	-2287	-9893	1198	-15509	-1344	-11324	-345
0.153333	-29	36	84	-60	-108	-32	10	-13	-21	8	-74	-62	-99	-15	-29	-58	-103	32	-84	-32	-107	-21	-97	-72	-64	-1	-100	-16	-74	-69	-146	-74	-357	1715	-1992	-16724	-954	-16327	-679	-12220	1468	-14754	-2253	-9929	-1161	-15653	-1353	-11204	839
0.154167	-27	39	86	-59	-110	-32	15	-16	-21	2	-70	-63	-98	-14	-26	-58	-100	34	-83	-30	-102	-22	-95	-70	-68	-3	-99	-12	-72	-70	-147	-74	-228	1502	-1970	-16683	-887	-16547	-644	-12334	-656	-14942	-2218	-9969	347	-15798	-1370	-11076	-799
0.155000	-24	39	82	-58	-112	-30	13	-9	-36	5	-69	-64	-97	-13	-26	-57	-104	32	-85	-29	-105	-19	-96	-68	-66	1	-97	-9	-73	-68	-145	-75	-251	1324	-1931	-16653	-801	-16759	-599	-12449	419	-15106	-2168	-10003	621	-15937	-1382	-10955	-1092
0.155833	-26	39	86	-57	-109	-31	12	-15	-22	6	-69	-62	-97	-13	-26	-58	-101	36	-82	-29	-102	-21	-100	-58	-66	-1	-99	-8	-73	-67	-145	-74	-393	1145	-1882	-16636	-895	-16974	-546	-12560	271	-15271	-2131	-10034	320	-16074	-1390	-10832	-737
0.156667	-27	41	87	-61	-112	-34	13	-13	-22	5	-68	-65	-102	-16	-27	-61	-104	34	-85	-34	-108	-23	-98	-73	-63	0	-97	-11	-92	-70	-148	-77	-194	957	-1820	-16632	-1087	-17181	-480	-12672	303	-15424	-2082	-10070	72	-16213	-1420	-10715	-592
0.157500	-26	39	85	-61	-114	-35	10	-16	-23	5	-74	-64	-97	-15	-27	-59	-99	34	-84	-31	-107	-23	-100	-68	-63	0	-98	-12	-72	-69	-149	-74	-181	778	-1749	-16632	-1095	-17412	-409	-12784	281	-15569	-2043	-10094	138	-16341	-1443	-10597	-534
0.158333	-27	41	85	-62	-109	-42	13	-15	-21	6	-72	-65	-99	-16	-27	-58	-103	36	-86	-30	-104	-22	-98	-69	-64	2	-99	-12	-73	-72	-171	-75	-891	593	-1669	-16641	-858	-17567	-328	-12889	991	-15707	-1997	-10115	-1095	-16472	-1472	-10487	335
0.159167	-28	39	88	-61	-114	-35	10	-16	-21	4	-70	-64	-99	-14	-27	-60	-101	40	-82	-33	-108	-23	-102	-72	-77	1	-97	-13	-76	-70	-147	-77	-1293	417	-1581	-16654	-886	-17753	-248	-13000	165	-15842	-1956	-10135	-119	-16596	-1495	-10385	-1661
0.160000	-25	41	87	-62	-108	-33	11	-14	-18	5	-74	-66	-99	5	-24	-61	-102	33	-85	-33	-107	-25	-100	-70	-65	-4	-100	-16	-77	-72	-148	-77	-1280	246	-1497	-16670	-876	-17925	-162	-13113	730	-15971	-1911	-10150	834	-16711	-1519	-10296	-3766
0.160833	-25	42	85	-62	-109	-38	11	-14	-21	7	-74	-63	-98	-19	-26	-49	-104	26	-88	-31	-108	-28	-100	-70	-64	1	-99	-12	-76	-68	-147	-77	-1032	88	-1403	-16680	-813	-18086	-75	-13219	8	-16097	-1869	-10200	373	-16816	-1543	-10217	-2770
0.161667	-52	41	88	-60	-110	-33	12	-12	-18	5	-70	-64	-97	-15	-25	-57	-99	36	-84	-31	-105	-23	-98	-68	-63	1	-100	-11	-73	-76	-147	-74	-735	-60	-1316	-16683	-725	-18236	5	-13327	472	-16222	-1826	-10164	-314	-16924	-1564	-10144	-2554
0.162500	-22	43	89	-59	-105	-30	13	-15	-16	7	-69	-62	-95	-13	-31	-99	-101	33	-81	-30	-107	-21	-99	-68	-62	-1	-96	-11	-69	-68	-147	-75	-553	-205	-1231	-16681	-615	-18371	76	-13399	510	-16343	-1778	-10171	-162	-17018	-1584	-10094	-2263
0.163333	-22	40	90	-59	-111	-33	12	3	-18	4	-69	-65	-93	-14	-27	-58	-101	34	-83	-31	-102	-22	-97	-72	-64	1	-97	-10	-70	-83	-147	-76	-393	-334	-1158	-16669	-847	-18502	135	-13554	249	-16469	-1733	-10178	-149	-17115	-1607	-10062	-2253
0.164167	-25	43	89	-59	-107	-32	10	-14	-18	7	-69	-63	-94	-14	-27	-59	-95	34	-83	-30	-103	-19	-99	-67	-59	2	-99	-12	-70	-68	-151	-75	-280	-455	-1092	-16648	-661	-18612	184	-13658	552	-16587	-1693	-10186	-377	-17205	-1624	-10041	-2507
0.165000	-24	43	89	-58	-111	-31	9	-17	-24	6	-73	-63	-96	-14	-30	-62	-99	34	-83	-32	-107	-24	-104	-70	-64	1	-101	-13	-74	-72	-152	-75	-109	-572	-1039	-16614	-431	-18721	209	-13774	-69	-16712	-1650	-10197	-74	-17288	-1638	-10041	-2583
0.165833	-27	39	86	-61	-112	-39	7	-19	-19	2	-73	-66	-99	-19	-31	-59	-100	32	-85	-32	-105	-28	-103	-72	-63	2	-99	-14	-76	-72	-151	-76	-65	-665	-991	-16567	-659	-18805	227	-13880	-735	-16824	-1607	-10209	547	-17361	-1651	-10058	-2453
0.166667	-24	37	94	-62	-113	-29	9	-17	-19	3	-72	-67	-95	-14	-29	-58	-99	34	-86	-34	-107	-24	-100	-70	-63	0	-102	-15	-77	-69	-149	-75	-46	-766	-954	-16511	-883	-18882	226	-13986	1824	-16943	-1568	-10221	-1446	-17430	-1660	-10089	-1261
0.167500	-24	40	88	-60	-110	-32	10	-15	-21	4	-72	-65	-114	-15	-27	-59	-99	34	-84	-33	-103	-19	-100	-70	-62	0	-100	-14	-72	-68	-146	-73	281	-853	-924	-16443	-874	-18942	207	-14090	182	-17044	-1537	-10236	-675	-17502	-1669	-10141	-2469
0.168333	-4	40	86	-57	-107	-33	11	-11	-16	5	-73	-64	-95	-12	-27	-57	-97	33	-85	-32	-104	-21	-100	-69	-61	2	-100	-14	-97	-67	-149	-72	260	-945	-907	-16369	-900	-18992	165	-14194	288	-17142	-1509	-10248	-215	-17566	-1682	-10215	-3495
0.169167	-23	41	90	-56	-109	-32	11	-15	-21	3	-73	-62	-92	-11	-27	-57	-108	36	-81	-32	-94	-18	-100	-68	-62	0	-98	-12	-69	-67	-147	-70	225	-1033	-888	-16283	-896	-19026	108	-14290	461	-17232	-1492	-10261	-543	-17627	-1699	-10298	-3015
0.170000	-23	44	90	-55	-108	-31	11	-12	-14	6	-72	-83	-96	-11	-25	-59	-99	36	-78	-34	-102	-17	-98	-67	-60	3	-101	-11	-69	-68	-145	-74	335	-1132	-875	-16195	-673	-19073	34	-14380	85	-17304	-1483	-10277	-668	-17692	-1717	-10401	-2530
0.170833	-19	44	95	-56	-107	-31	13	-11	-14	6	-66	-62	-91	-12	-23	-52	-96	37	-80	-29	-103	15	-97	-67	-59	5	-96	-11	-73	-69	-144	-72	556	-1217	-865	-16111	-579	-19063	-57	-14469	-61	-17367	-1483	-10293	-302	-17749	-1743	-10519	-1881
0.171667	-22	45	91	-56	-105	-26	12	-12	-16	6	-68	-62	-93	-12	-27	-59	-96	36	-81	-32	-103	-17	-100	-69	-48	2	-99	-13	-73	-68	-147	-76	801	-1318	-852	-16029	-451	-19065	-164	-14552	623	-17421	-1506	-10313	-1545	-17812	-1783	-10657	-108
0.172500	-26	43	86	-60	-111	-34	9	-13	-22	2	-75	-63	-96	-23	-31	-60	-95	34	-84	-34	-105	-23	-104	-70	-61	-1	-99	-11	-72	-70	-147	-76	1055	-1422	-841	-15944	-355	-19061	-286	-14630	-425	-17458	-1536	-10329	-892	-17862	-1826	-10800	-50
0.173333	-25	63	84	-59	-109	-33	20	-16	-18	2	-75	-67	-97	-19	-31	-59	-101	33	-84	-35	-105	-23	-102	-72	-63	-1	-102	-15	-80	-73	-149	-79	1216	-1530	-830	-15870	-300	-19038	-415	-14693	-139	-17483	-1582	-10350	507	-17908	-1885	-10965	-1891
0.174167	-28	38	84	-65	-112	-36	9	-16	-18	0	-72	-69	-97	-17	-29	-18	-99	34	-90	-38	-107	-22	-96	-70	-63	0	-101	-14	-74	-70	-146	-75	1167	-1642	-809	-15798	-91	-19008	-547	-14750	-664	-17492	-1640	-10364	250	-17944	-1937	-11132	-415
0.175000	-25	41	87	-67	-110	-42	13	-14	-42	3	-74	-68	-94	-12	-26	-58	-102	35	-85	-31	-107	-19	-100	-69	-62	-4	-100	-12	-75	-74	-145	-73	781	-1758	-787	-15732	-110	-18970	-694	-14803	-739	-17493	-1711	-10382	-564	-17975	-2025	-11312	690
0.175833	-28	42	86	-58	-104	-30	16	-12	-19	6	-73	-64	-96	-12	-18	-60	-104	35	-85	-32	-104	-17	-99	-69	-61	-3	-98	-11	-73	-67	-146	-77	519	-1875	-763	-15669	-81	-18924	-848	-14851	-463	-17477	-1801	-10398	-634	-17992	-2115	-11502	1275
0.176667	-23	40	88	-57	-109	-8	16	-15	-14	4	-72	-63	-98	-15	-28	-56	-99	36	-82	-32	-105	-19	-102	-69	-65	1	-98	-10	-75	-63	-150	-74	422	-1993	-733	-15614	-39	-18875	-999	-14887	-636	-17456	-1886	-10420	-337	-18006	-2214	-11691	1396
0.177500	-22	44	88	-57	-108	-29	16	-13	-16	5	-67	-64	-94	-16	-25	-58	-101	35	-81	-31	-104	-19	-99	-66	-62	0	-99	-10	-75	-73	-148	-75	314	-2110	-698	-15574	-8	-18823	-1150	-14922	-317	-17424	-1990	-10452	-245	-18007	-2325	-11891	850
0.178333	-24	43	89	-57	-108	-34	13	-12	-18	5	-70	-63	-90	-14	-28	-55	-101	36	-82	-30	-105	-21	-100	-67	-63	-10	-98	-11	-77	-68	-147	-82	19	-2230	-661	-15525	180	-18769	-1303	-14950	-607	-17388	-2099	-10486	13	-17992	-2442	-12088	468
0.179167	-24	42	88	-59	-110	-31	16	-14	-18	6	-73	-65	-101	-14	-30	-52	-99	34	-83	-32	-107	-19	-98	-68	-64	-1	-99	-14	-78	-72	-147	-74	-440	-2344	-620	-15485	138	-18712	-1447	-14977	-1497	-17348	-2216	-10523	827	-17973	-2566	-12285	356
0.180000	-25	44	86	-62	-112	-42	13	-15	-15	6	-73	-61	-100	-13	-31	-60	-103	34	-84	-34	-109	-22	-101	-70	-66	-4	-100	-14	-75	-70	-141	-76	-741	-2467	-578	-15441	162	-18658	-1595	-14999	658	-17304	-2339	-10574	-850	-17940	-2694	-12475	1376
0.180833	-26	42	85	-61	-111	-32	11	-18	-21	8	-73	-68	-95	-13	-31	-60	-101	34	-63	-32	-105	-21	-101	-67	-63	-1	-101	-15	-73	-72	-150	-75	-869	-2580	-529	-15402	147	-18607	-1726	-14999	197	-17257	-2457	-10633	-901	-17895	-2814	-12656	441
0.181667	-23	46	84	-60	-112	-33	13	-16	-19	5	-72	-66	-97	-14	-32	-61	-103	29	-87	-31	-105	-25	-102	-82	-64	-1	-101	-14	-75	-73	-147	-77	-958	-2697	-479	-15364	142	-18555	-1854	-15040	-543	-17212	-2580	-10696	243	-17843	-2938	-12830	-1689
0.182500	-28	40	85	-59	-108	-38	12	-16	-23	4	-74	-68	-109	-15	-31	-60	-76	33	-81	-28	-107	-21	-95	-66	-63	-1	-99	-15	-74	-69	-146	-75	-788	-2808	-419	-15321	337	-18506	-1967	-15055	399	-17160	-2700	-10770	-50	-17782	-3053	-12987	-1609
0.183333	-23	43	72	-57	-113	-33	15	-13	-17	8	-72	-65	-94	-15	-31	-62	-101	33	-83	-32	-107	-19	-100	-68	-61	0	-99	-13	-73	-48	-149	-79	-776	-2922	-351	-15275	338	-18460	-2071	-15077	-212	-17109	-2813	-10852	-224	-17718	-3162	-13137	-1901
0.184167	-26	42	85	-57	-110	-33	11	-17	-17	5	-75	-65	-96	-31	-28	-61	-100	32	-83	-29	-104	-21	-102	-69	-62	0	-101	-13	-72	-69	-147	-74	-671	-3033	-280	-15226	337	-18416	-2163	-15093	-86	-17060	-2915	-10949	79	-17647	-3257	-13267	-1663
0.185000	-27	44	88	-57	-116	-29	15	-15	-19	7	-70	-66	-96	-16	-28	-60	-102	35	-81	-32	-104	-22	-98	-68	-64	0	-97	-13	-74	-72	-188	-77	-491	-3150	-194	-15179	419	-18374	-2236	-15112	731	-17005	-3033	-11054	-771	-17579	-3345	-13379	-431
0.185833	-23	42	87	-59	-111	-35	12	-10	-21	7	-72	-65	-98	-16	-30	-60	-102	46	-82	-32	-105	-24	-100	-69	-64	0	-100	-14	-75	-70	-146	-75	-463	-3256	-99	-15131	306	-18308	-2300	-15128	34	-16956	-3136	-11168	-761	-17510	-3411	-13473	160
0.186667	-25	47	88	-57	-112	-35	12	-12	-18	6	-73	-61	-97	-16	-28	-59	-101	34	-84	-32	-105	-22	-98	-69	-63	0	-101	-15	-75	-72	-146	-75	-486	-3369	9	-15075	116	-18285	-2344	-15143	-24	-16888	-3236	-11289	594	-17438	-3465	-13549	-1846
0.187500	-26	41	86	-59	-109	-36	15	-12	-22	6	-50	-62	-95	-18	2	-59	-99	34	-83	-33	-107	-22	-99	-67	-62	2	-99	-15	-74	-73	-144	-74	-441	-3483	128	-15024	35	-18238	-2370	-15155	-152	-16826	-3330	-11416	662	-17369	-3497	-13616	-860
0.188333	-24	43	89	-55	-110	-31	15	-13	-19	6	-72	-63	-100	-16	-30	-57	-102	35	-82	-33	-103	-18	-98	-68	-64	0	-99	-11	-72	-69	-143	-74	-389	-3592	263	-14974	77	-18179	-2383	-15163	-508	-16760	-3423	-11551	-69	-17301	-3512	-13664	441
0.189167	-25	42	87	-58	-109	-31	17	-11	-18	6	-72	-64	-94	-5	-27	-59	-105	32	-85	-31	-99	-19	-97	-66	-62	1	-100	-12	-73	-69	-143	-73	-69	-3701	411	-14928	247	-18116	-2383	-15166	9	-16687	-3503	-11686	-258	-17239	-3514	-13699	1187
0.190000	-22	42	89	-56	-109	-30	11	-14	-18	0	-73	-66	-95	-17	-27	-59	-102	33	-83	-35	-105	-22	-99	-70	-62	-3	-102	-14	-75	-70	-145	-67	246	-3812	574	-14890	363	-18043	-2368	-15171	-254	-16610	-3584	-11829	0	-17182	-3494	-13725	2067
0.190833	-25	42	87	-59	-111	-33	10	-13	-21	3	-73	-62	-96	-19	-30	-59	-101	33	-80	-32	-105	-19	-99	-65	-64	1	-99	-14	-75	-70	-146	-75	201	-3909	748	-14853	308	-17959	-2334	-15166	51	-16519	-3657	-11971	234	-17123	-3461	-13740	2028
0.191667	-25	41	88	-59	-111	-35	10	-15	-18	4	-73	-64	-95	-17	-28	-62	-100	33	-86	-34	-96	-23	-103	-72	-64	1	-100	-15	-76	-72	-144	-79	201	-4011	938	-14828	159	-17869	-2296	-15158	-66	-16432	-3727	-12114	589	-17072	-3414	-13745	1922
0.192500	-28	41	85	-62	-112	-32	11	-16	-21	5	-76	-67	-100	-34	-16	-61	-102	32	-90	-34	-107	-21	-102	-69	-66	0	-103	-17	-75	-74	-149	-78	99	-4108	1132	-14809	97	-17769	-2244	-15135	-971	-16334	-3787	-12251	1663	-17023	-3350	-13745	1624
0.193333	-24	40	87	-66	-101	-32	11	-15	-19	3	-75	-66	-97	-18	-30	-63	-101	30	-87	-36	-108	-22	-100	-69	-60	-1	-104	-16	-75	-72	-145	-77	-235	-4197	1335	-14803	17	-17643	-2183	-15110	487	-16230	-3841	-12382	658	-16970	-3273	-13741	1043
0.194167	-24	42	87	-61	-113	-31	10	-13	-23	4	-75	-65	-96	-17	-21	-60	-101	33	-83	-34	-105	-22	-100	-69	-64	0	-103	-16	-74	-70	-148	-74	219	-4278	1542	-14800	147	-17514	-2114	-15067	1261	-16121	-3887	-12486	-268	-16917	-3192	-13736	-287
0.195000	-26	35	91	-60	-112	-29	13	-13	-15	5	-73	-63	-99	-19	-25	-60	-102	32	-85	-32	-107	-22	-99	-67	-63	-5	-99	-16	-76	-70	-154	-75	777	-4357	1747	-14808	340	-17383	-2043	-15033	-316	-16005	-3915	-12609	1587	-16867	-3102	-13732	-2614
0.195833	-26	42	89	-60	-111	-33	12	-14	-19	3	-73	-65	-97	-14	-25	-58	-102	35	-85	-33	-109	-21	-101	-69	-64	0	-102	-14	-73	-69	-145	-73	623	-4427	1953	-14822	220	-17246	-1971	-14976	1145	-15890	-3937	-12704	1182	-16817	-3012	-13727	-2509
0.196667	-16	73	90	-58	-107	-30	19	-9	-18	8	-73	-64	-98	-14	-28	-58	-99	37	-84	-31	-104	-21	-98	-66	-61	1	-100	-11	-73	-68	-147	-75	493	-4493	2152	-14848	17	-17106	-1898	-14922	481	-15764	-3948	-12785	667	-16760	-2922	-13726	-2388
0.197500	-26	45	89	-59	-107	-28	11	-13	-17	6	-84	-64	-93	-13	-28	-58	-97	38	-80	-29	-102	-18	-98	-69	-59	3	-98	-10	-69	-66	-145	-69	625	-4549	2342	-14864	41	-16968	-1826	-14863	480	-15638	-3946	-12848	1025	-16707	-2829	-13726	-1909
0.198333	-23	43	86	-58	-105	-32	12	-13	-17	3	-75	-66	-96	-18	-29	-61	-98	34	-86	-30	-103	-24	-100	-68	-62	-5	-103	-14	-87	-70	-152	-76	671	-4609	2509	-14927	6	-16841	-1755	-14802	930	-15519	-3939	-12907	987	-16661	-2747	-13735	-1136
0.199167	-26	39	84	-66	-114	-38	8	-17	-21	2	-75	-64	-97	-17	-30	-57	-101	32	-88	-38	-108	-24	-99	-69	-64	0	-102	-16	-73	-68	-148	-74	468	-4657	2671	-14976	43	-16715	-1680	-14728	690	-15395	-3913	-12944	546	-16600	-2657	-13725	-150
0.200000	-26	41	85	-51	-112	-32	-3	-13	-18	3	-77	-69	-98	-14	-29	-60	-101	33	-86	-35	-105	-23	-98	-73	-65	-1	-105	-15	-72	-70	-147	-72	458	-4720	2812	-15024	154	-16600	-1613	-14656	293	-15275	-3877	-12970	1528	-16546	-2579	-13753	-2405
0.200833	-26	41	89	-62	-110	-32	9	-14	-22	5	-75	-66	-95	-15	-14	-62	-100	34	-87	-28	-108	-23	-98	-68	-63	-1	-103	-12	-75	-67	-149	-74	489	-4735	2934	-15078	52	-16494	-1543	-14579	422	-15160	-3830	-12979	1607	-16489	-2504	-13769	-2591
0.201667	-17	43	86	-60	-105	-33	12	-15	-22	2	-75	-65	-96	-14	-28	-58	-96	35	-85	-31	-90	-22	-97	-67	-58	-3	-99	-10	-73	-66	-149	-70	295	-4783	3046	-15136	-64	-16409	-1467	-14503	-236	-15050	-3777	-12984	898	-16432	-2434	-13787	-1177
0.202500	-22	45	87	-57	-103	-32	23	-14	-12	8	-69	-64	-92	-12	-12	-58	-101	34	-81	-28	-102	-19	-95	-67	-63	0	-97	-10	-70	-66	-147	-75	164	-4818	3136	-15200	2	-16337	-1390	-14429	215	-14944	-3715	-12981	792	-16377	-2367	-13811	-698
0.203333	-26	45	81	-57	-110	-31	11	-14	-16	4	-70	-62	-97	-10	-28	-59	-98	37	-83	-29	-103	-22	-97	-69	-62	2	-98	-10	-74	-60	-149	-74	266	-4849	3207	-15261	-12	-16281	-1330	-14356	-109	-14847	-3652	-12973	993	-16328	-2308	-13835	-98
0.204167	-25	45	89	-57	-108	-30	12	-13	-15	6	-72	-64	-96	-13	-31	-56	-99	38	-81	-29	-102	-22	-98	-68	-62	3	-99	-11	-74	-67	-152	-73	361	-4885	3264	-15329	86	-16237	-1253	-14288	67	-14759	-3584	-12968	670	-16281	-2255	-13862	-378
0.205000	-21	43	90	-49	-125	-33	9	-11	-15	5	-70	-62	-94	-14	-27	-57	-99	37	-81	-30	-107	-25	-97	-68	-59	21	-96	-9	-74	-66	-150	-67	194	-4917	3311	-15401	-13	-16217	-1182	-14214	50	-14681	-3522	-12957	431	-16232	-2202	-13889	-1007
0.205833	-21	43	87	-58	-110	-33	11	-13	-19	3	-73	-58	-101	-15	-28	-60	-100	61	-82	-29	-105	-23	-98	-68	-64	1	-98	-15	-69	-72	-148	-75	-203	-4951	3347	-15480	-411	-16212	-1110	-14150	-1039	-14605	-3468	-12954	1049	-16194	-2158	-13922	-1244
0.206667	-23	39	86	-60	-110	-32	10	-14	-17	4	-73	-66	-96	-13	-30	-58	-101	33	-86	-35	-107	-26	-99	-72	-65	0	-117	-14	-75	-70	-149	-76	-1046	-4986	3376	-15561	-503	-16205	-1044	-14090	-620	-14555	-3407	-12951	518	-16140	-2112	-13957	-401
0.207500	-24	39	84	-61	-115	-34	4	-16	-26	-1	-76	-77	-97	-15	-31	-60	-105	35	-83	-30	-103	-21	-96	-69	-63	0	-99	-10	-70	-68	-148	-75	-1832	-5013	3411	-15646	-329	-16211	-969	-14032	918	-14506	-3358	-12953	-1395	-16131	-2067	-13986	648
0.208333	-26	41	88	-58	-110	-28	12	-13	-19	4	-72	-65	-94	-13	-26	-60	-103	36	-81	-29	-103	-17	-97	-70	-63	0	-98	-11	-49	-67	-146	-76	-1779	-5051	3443	-15738	-108	-16223	-905	-13979	-1215	-14465	-3313	-12962	29	-16107	-2024	-14020	-487
0.209167	-22	42	90	-58	-105	-30	13	-11	-15	6	-70	-62	-94	-10	-25	-59	-98	38	-90	-28	-104	-19	-99	-72	-58	3	-94	-10	-70	-68	-145	-76	-1400	-5074	3481	-15840	-45	-16240	-844	-13931	72	-14437	-3274	-12975	-492	-16087	-1987	-14049	250
0.210000	-23	44	94	-56	-102	-26	13	-9	-13	7	-72	-62	-95	-13	-28	-56	-99	39	-82	-29	-104	-18	-98	-70	-61	2	-96	-13	-74	-69	-146	-75	-1371	-5104	3524	-15952	92	-16258	-790	-13890	-822	-14415	-3249	-12995	-960	-16077	-1947	-14087	705
0.210833	-22	45	91	-55	-110	-31	10	-9	-14	1	-68	-60	-93	-11	-31	-55	-98	41	-81	-31	-102	-22	-100	-68	-60	4	-96	-10	-72	-68	-147	-77	-1829	-5128	3578	-16074	74	-16281	-746	-13849	-930	-14405	-3228	-13017	-1061	-16074	-1912	-14118	1067
0.211667	-23	45	90	-59	-109	-31	10	-13	-17	5	-70	-65	-95	-15	-28	-59	-98	37	-83	-31	-95	-21	-98	-69	-65	0	-99	-14	-75	-72	-147	-75	-1921	-5154	3641	-16215	-194	-16297	-704	-13817	-833	-14408	-3213	-13057	-1482	-16079	-1876	-14132	1728
0.212500	-26	42	86	-62	-109	-33	11	-6	-19	11	-75	-64	-95	-15	-30	-60	-100	37	-87	-32	-107	-23	-99	-69	-65	-3	-100	-13	-75	-70	-146	-75	-1667	-5172	3712	-16367	103	-16288	-672	-13789	-382	-14414	-3200	-13068	-2499	-16083	-1840	-14187	3058
0.213333	-26	42	104	-61	-108	-31	15	-11	-23	4	-75	-62	-95	-14	-29	-58	-101	38	-80	-31	-104	-21	-98	-69	-64	0	-100	-13	-52	-73	-147	-74	-1575	-5178	3796	-16529	317	-16314	-646	-13765	-1125	-14424	-3190	-13091	-1312	-16093	-1813	-14219	1276
0.214167	-28	40	86	-60	-112	-33	13	-15	-18	3	-70	-59	-96	-18	-33	-59	-102	38	-83	-31	-104	-18	-98	-69	-63	0	-98	-10	-69	-70	-144	-77	-1267	-5181	3888	-16707	396	-16314	-631	-13742	-752	-14439	-3174	-13105	-737	-16107	-1786	-14250	411
0.215000	-29	41	89	-16	-111	-34	11	-17	-22	3	-74	-64	-97	-16	-30	-61	-101	37	-84	-33	-107	-22	-101	-61	-66	-4	-102	-21	-75	-83	-146	-77	-861	-5175	3981	-16904	440	-16317	-614	-13727	-1539	-14466	-3158	-13116	-1434	-16129	-1761	-14285	1397
0.215833	-27	38	85	-62	-112	-34	7	-15	-24	4	-74	-68	-100	-6	-30	-61	-104	40	-85	-29	-108	-22	-102	-70	-62	0	-100	-13	-74	-70	-149	-77	-696	-5154	4081	-17103	466	-16312	-599	-13709	-1112	-14484	-3134	-13112	-1952	-16143	-1734	-14310	1266
0.216667	-24	39	89	-59	-109	-34	12	-14	-19	7	-73	-61	-97	-15	-26	-58	-101	39	-81	-30	-104	-23	-100	-73	-62	-4	-96	-14	-72	-69	-146	-74	-440	-5124	4175	-17322	490	-16297	-586	-13703	-1351	-14503	-3101	-13097	-1400	-16161	-1710	-14333	1720
0.217500	-26	44	89	-58	-110	-33	35	-12	-16	7	-70	-62	-99	-15	-28	-57	-101	39	-83	-30	-105	-22	-96	-70	-63	1	-98	-13	-73	-70	-146	-76	-201	-5092	4266	-17545	266	-16283	-569	-13699	-1510	-14528	-3063	-13070	-1116	-16176	-1689	-14355	1723
0.218333	-24	43	87	-60	-111	-31	16	-13	-16	7	-70	-61	-98	-13	-29	-56	-100	39	-84	-29	-108	-25	-97	-67	-61	-1	-99	-3	-74	-69	-145	-76	181	-5044	4340	-17776	51	-16267	-549	-13699	-1479	-14548	-3003	-13032	-1082	-16185	-1665	-14358	1499
0.219167	-25	42	87	-60	-111	-32	13	-13	-18	4	-75	-65	-97	-14	-31	-58	-100	37	-83	-28	-109	-23	-97	-68	-65	-1	-101	-14	-76	-72	-144	-76	580	-4986	4402	-18007	-50	-16243	-518	-13703	-2285	-14560	-2935	-12982	-305	-16191	-1643	-14377	1576
0.220000	-51	40	86	-62	-111	-32	16	-23	-19	4	-75	-63	-95	-16	-27	-59	-102	35	-84	-31	-107	-19	-98	-74	-65	-1	-74	-12	-76	-70	-150	-77	747	-4926	4445	-18235	-230	-16218	-480	-13711	-2529	-14565	-2850	-12916	-92	-16174	-1616	-14371	1958
0.220833	-24	41	87	-61	-114	-32	15	-15	-19	-10	-73	-67	-100	-16	-13	-58	-101	36	-82	-32	-108	-23	-99	-69	-66	-4	-101	-14	-75	-70	-149	-75	1219	-4858	4470	-18461	-126	-16186	-470	-13735	-97	-14564	-2755	-12847	-2281	-16155	-1585	-14357	2847
0.221667	-28	42	84	-60	-110	-33	16	-14	-17	5	-73	-65	-97	-13	-26	-58	-101	35	-98	-32	-102	-22	-110	-68	-61	1	-99	-12	-70	-68	-146	-76	1712	-4793	4469	-18671	-19	-16146	-356	-13754	-1347	-14541	-2635	-12737	-1013	-16114	-1545	-14323	902
0.222500	-23	46	87	-57	-113	-33	16	-13	-21	7	-72	-65	-94	-15	-29	-57	-100	38	-84	-30	-104	-23	-99	-69	-65	0	-102	-11	-73	-69	-145	-75	1639	-4725	4441	-18869	-187	-16099	-274	-13782	202	-14516	-2513	-12684	-930	-16054	-1500	-14278	-223
0.223333	-24	44	88	-62	-110	-32	11	-10	-18	6	-72	-66	-100	-16	-32	-59	-105	35	-84	-30	-117	-25	-102	-70	-64	-1	-102	-28	-80	-75	-151	-78	1660	-4651	4388	-19047	-142	-16059	-182	-13818	-455	-14474	-2376	-12598	-1145	-15980	-1452	-14221	-458
0.224167	-28	40	86	-62	-114	-36	9	-17	-23	5	-76	-58	-99	-17	-31	-57	-101	30	-84	-32	-107	-24	-103	-70	-65	-4	-102	-11	-74	-72	-147	-77	1576	-4587	4317	-19201	94	-15996	-68	-13854	-268	-14417	-2228	-12514	-1324	-15878	-1384	-14138	-413
0.225000	-26	43	86	-85	-113	-33	11	-15	-18	5	-76	-68	-98	-18	-31	-60	-97	34	-83	-33	-107	-19	-102	-68	-64	0	-101	-18	-76	-72	-147	-77	1504	-4526	4222	-19331	6	-15924	56	-13895	517	-14343	-2073	-12434	-1167	-15761	-1313	-14044	-42
0.225833	-25	42	87	-62	-111	-32	10	-18	-19	11	-74	-66	-97	-21	-33	-58	-101	33	-87	-35	-105	-24	-102	-74	-64	0	-103	-13	-73	-70	-149	-78	1367	-4474	4108	-19433	-88	-15840	187	-13941	1681	-14259	-1920	-12365	-2020	-15615	-1234	-13935	1398
0.226667	-23	42	86	-61	-108	-32	10	-14	-15	4	-75	-68	-93	-17	-28	-57	-99	35	-85	-36	-103	-23	-100	-72	-64	-1	-100	-12	-74	-70	-147	-77	1225	-4425	3987	-19502	-177	-15747	328	-13985	1268	-14156	-1752	-12305	-805	-15445	-1149	-13802	102
0.227500	-23	41	87	-59	-83	-33	11	0	-16	4	-92	-67	-96	-19	-27	-58	-97	32	-86	-33	-107	-19	-98	-69	-61	0	-98	-12	-72	-68	-145	-74	1282	-4379	3854	-19546	-128	-15646	472	-14036	2240	-14046	-1614	-12255	364	-15260	-1057	-13677	-1739
0.228333	-26	43	89	-60	-109	-32	13	-14	-17	4	-74	-65	-93	-16	-27	-56	-99	35	-83	-31	-103	-18	-101	-69	-52	1	-101	-10	-72	-67	-145	-74	1365	-4344	3725	-19554	109	-15529	614	-14083	1561	-13928	-1475	-12220	292	-15058	-960	-13530	-461
0.229167	-26	42	89	-60	-108	-30	19	-12	-14	6	-72	-67	-93	-5	-28	-58	-99	33	-84	-30	-101	-17	-100	-69	-61	1	-100	-11	-72	-69	-146	-75	1453	-4314	3603	-19529	146	-15407	755	-14129	1854	-13798	-1338	-12196	-169	-14837	-866	-13378	-25
0.230000	-26	46	88	-58	-109	-11	13	-13	-16	5	-70	-65	-93	-14	-26	-53	-96	33	-84	-31	-102	-17	-99	-68	-62	1	-100	-9	-68	-68	-136	-73	1595	-4282	3489	-19478	500	-15272	884	-14172	1755	-13658	-1215	-12184	-50	-14605	-771	-13221	530
0.230833	-23	41	91	-57	-107	-29	12	-24	-17	7	-70	-65	-100	-15	-42	-56	-98	36	-83	-30	-101	-17	-96	-68	-59	5	-96	-11	-69	-67	-143	-72	1645	-4253	3393	-19404	1383	-15127	1017	-14204	981	-13515	-1108	-12187	342	-14369	-685	-13064	1280
0.231667	-28	43	88	-61	-110	-33	9	-17	-25	3	-73	-67	-99	-18	-28	-63	-105	33	-80	-42	-109	-24	-103	-75	-63	-1	-101	-16	-76	-72	-148	-80	1588	-4225	3314	-19315	1666	-14989	1106	-14242	734	-13377	-1017	-12198	715	-14139	-606	-12907	1742
0.232500	-27	37	82	-63	-116	-33	21	-22	-24	2	-76	-76	-99	-21	-33	-62	-103	29	-88	-34	-107	-23	-104	-74	-64	0	-101	-16	-73	-73	-120	-75	1429	-4191	3264	-19183	1322	-14831	1201	-14262	-14	-13227	-932	-12215	917	-13892	-530	-12741	2073
0.233333	-25	37	87	-63	-109	-33	7	-17	-17	4	-74	-68	-98	-18	-31	-62	-101	30	-86	-44	-105	-24	-101	-73	-60	0	-96	-14	-72	-73	-146	-77	1190	-4151	3242	-19074	954	-14670	1285	-14276	-963	-13079	-861	-12229	999	-13652	-461	-12581	2381
0.234167	-26	39	84	-60	-111	-35	9	-17	-19	-16	-76	-70	-99	-45	-30	-58	-102	33	-87	-36	-105	-24	-100	-73	-62	0	-103	-15	-77	-69	-148	-75	1029	-4101	3259	-18941	837	-14500	1352	-14284	1325	-12924	-798	-12245	-1436	-13425	-405	-12422	3272
0.235000	-25	61	87	-63	-108	-35	9	-15	-17	5	-73	-68	-97	-18	-30	-61	-103	30	-91	-33	-107	-27	-105	-73	-61	0	-103	-21	-74	-67	-149	-75	1086	-4046	3284	-18804	928	-14331	1408	-14276	-473	-12768	-738	-12251	-920	-13205	-368	-12259	1716
0.235833	-24	40	85	-62	-108	-33	10	-16	-16	-22	-75	-68	-96	-16	-30	-61	-101	35	-86	-36	-104	-23	-100	-73	-64	-1	-101	-15	-72	-69	-145	-75	782	-3977	3354	-18670	732	-14181	1452	-14265	-372	-12614	-682	-12243	-582	-13002	-326	-12098	209
0.236667	-23	44	85	-57	-105	-31	10	-13	-14	6	-72	-63	-93	-15	-31	-60	-99	32	-83	-33	-103	-23	-99	-64	-64	2	-100	-13	-74	-69	-146	-76	493	-3898	3447	-18545	450	-13980	1487	-14239	-129	-12445	-623	-12226	-1032	-12814	-303	-11937	365
0.237500	-22	41	90	-58	-108	-31	11	-13	-11	5	-72	-65	-94	-16	-29	-60	-98	35	-84	-32	-103	-24	-98	-70	-60	1	-98	-17	-56	-66	-146	-76	570	-3814	3569	-18432	127	-13804	1514	-14208	-391	-12280	-563	-12185	-1313	-12639	-283	-11772	389
0.238333	-22	41	88	-59	-105	-31	13	-15	-18	7	-72	-66	-94	-19	-33	-62	-99	39	-84	-30	-114	-22	-99	-69	-60	0	-100	-14	-75	-69	-148	-75	560	-3715	3707	-18335	15	-13624	1541	-14162	-508	-12110	-496	-12126	-1251	-12479	-268	-11604	559
0.239167	-25	42	86	-60	-111	-35	10	-15	-19	5	-66	-66	-95	-16	-30	-59	-100	35	-85	-32	-108	-26	-102	-69	-63	1	-101	-17	-75	-69	-149	-76	329	-3613	3858	-18258	11	-13443	1569	-14104	246	-11937	-423	-12041	-2671	-12329	-248	-11428	1721
0.240000	-27	40	89	-62	-111	-36	5	-16	-18	3	-77	-67	-100	-19	-35	-63	-103	29	-87	-34	-109	-26	-104	-73	-66	-1	-101	-24	-80	-75	-150	-80	304	-3510	4025	-18201	-136	-13261	1604	-14037	-620	-11755	-329	-11936	-2567	-12190	-230	-11254	1157
0.240833	-30	33	79	-65	-115	-38	13	-18	-24	0	-75	-61	-100	-21	-33	-58	-103	30	-90	-34	-109	-28	-102	-73	-66	0	-102	-14	-74	-72	-149	-80	265	-3400	4206	-18162	-163	-13073	1641	-13958	-309	-11568	-221	-11799	-1545	-12054	-196	-11064	-1140
0.241667	-26	40	84	-63	-113	-34	12	-15	-19	4	-76	-66	-97	-16	-31	-61	-103	34	-87	-30	-104	-27	-100	-69	-63	0	-102	-13	-75	-70	-151	-75	205	-3295	4382	-18141	-386	-12885	1692	-13855	-871	-11379	-98	-11638	-1852	-11923	-142	-10872	-582
0.242500	-24	43	87	-63	-108	-32	11	-15	-21	8	-81	-63	-96	-13	-30	-58	-102	36	-85	-28	-104	-19	-102	-68	-63	2	-98	-10	-73	-68	-145	-74	-15	-3192	4554	-18143	-1045	-12701	1754	-13752	-1072	-11188	37	-11450	-2938	-11789	-83	-10676	-568
0.243333	-25	42	88	-58	-109	-34	13	-15	-19	6	-73	-61	-98	-14	-29	-60	-98	38	-80	-26	-105	-39	-98	-68	-65	5	-98	-12	-70	-70	-147	-70	-129	-3090	4728	-18162	-1457	-12510	1826	-13635	-749	-10997	190	-11241	-2139	-11652	-12	-10476	-1362
0.244167	-25	42	89	-58	-110	-34	26	-12	-18	5	-69	-64	-97	-13	-29	-61	-101	35	-82	-33	-105	-21	-96	-69	-64	1	-99	-14	-74	-73	-147	-77	-78	-3005	4892	-18198	-1255	-12329	1911	-13504	-1038	-10800	357	-11020	-169	-11511	95	-10278	-1572
0.245000	-38	45	88	-58	-111	-36	11	-13	-16	5	-72	-62	-97	-13	-28	-57	-102	37	-86	-31	-103	-21	-99	-70	-63	2	-115	-15	-70	-67	-146	-73	-168	-2925	5018	-18245	-1044	-12148	1994	-13364	-894	-10613	530	-10781	512	-11365	216	-10083	-1508
0.245833	-23	43	89	-61	-109	-34	11	-13	-33	9	-90	-65	-98	12	-29	-58	-99	37	-87	-31	-105	-21	-98	-69	-63	1	-100	-14	-75	-74	-149	-76	-172	-2860	5135	-18294	-1193	-11996	2093	-13215	-1362	-10426	710	-10534	1035	-11214	355	-9894	-1435
0.246667	-25	41	88	-61	-108	-33	13	-11	-16	5	-73	-62	-94	-13	-27	-56	-92	36	-84	-30	-105	-22	-95	-68	-60	-1	-98	-11	-73	-72	-146	-74	-137	-2802	5231	-18340	-1124	-11811	2197	-13059	-2244	-10244	895	-10286	2626	-11066	516	-9718	-1279
0.247500	-24	42	84	-31	-107	-31	13	-12	-19	6	-73	-65	-97	-16	-30	-56	-100	39	-83	-27	-102	-18	-98	-68	-62	2	-97	-8	-74	-72	-151	-74	-310	-2751	5296	-18379	-653	-11654	2300	-12896	-133	-10069	1074	-10040	2382	-10902	690	-9546	-53
0.248333	-24	39	88	-59	-109	-32	10	-15	-22	5	-73	-65	-99	-15	-30	-58	-100	33	-90	-33	-104	-22	-84	-69	-66	0	-99	-13	-75	-74	-151	-75	-204	-2710	5327	-18415	-161	-11514	2398	-12738	-634	-9912	1248	-9805	3725	-10746	872	-9399	-606
0.249167	-28	39	88	-60	-112	-35	10	-16	-27	2	-76	-45	-97	-13	-26	-59	-102	38	-85	-30	-105	-21	-98	-68	-62	0	-101	-13	-72	-70	-150	-74	-179	-2676	5337	-18424	-32	-11382	2496	-12574	-1308	-9757	1411	-9583	6319	-10590	1069	-9270	-2594
0.250000	-25	40	88	-46	-107	-30	11	-11	-16	5	-72	-62	-95	-15	-25	-56	-99	36	-84	-28	-104	-21	-97	-69	-60	0	-96	-13	-74	-68	-145	-72	-215	-2644	5310	-18420	-26	-11270	2582	-12413	-414	-9616	1562	-9376	7531	-10435	1263	-9151	-2693
0.250833	-21	42	90	-53	-108	-29	4	-14	-16	7	-70	-51	-94	-10	-26	-55	-99	40	-84	-29	-103	-18	-96	-68	-62	2	-95	-12	-68	-68	-147	-72	-121	-2617	5279	-18378	-133	-11177	2653	-12261	-756	-9495	1691	-9190	8012	-10292	1451	-9075	-2694
0.251667	-24	46	87	-58	-110	-32	13	-13	-17	2	-72	-63	-97	-14	-25	-58	-100	34	-83	-32	-105	-21	-98	-69	-65	0	-98	-13	-76	-73	-149	-78	-15	-2588	5160	-18320	-413	-11107	2710	-12123	-720	-9382	1797	-9033	7758	-10164	1634	-9017	-1999
0.252500	-26	44	84	-61	-112	-35	0	-15	-21	3	-75	-64	-95	-13	-30	-58	-102	36	-88	-32	-107	-24	-99	-73	-62	0	-99	-14	-73	-68	-115	-76	-134	-2558	5050	-18223	-581	-11057	2745	-11993	11	-9283	1883	-8892	6530	-10042	1802	-8977	-725
0.253333	-26	40	86	-58	-113	-31	9	-14	-22	6	-75	-63	-101	-16	-30	-58	-102	38	-85	-30	-109	-22	-97	-72	-62	1	-96	-15	-76	-72	-151	-75	-219	-2520	4917	-18092	-706	-11024	2768	-11876	-429	-9198	1941	-8774	6617	-9935	1953	-8954	-245
0.254167	-28	41	86	-61	-114	-34	10	4	3	4	-74	-65	-100	-11	-29	-58	-102	34	-85	-35	-110	-27	-98	-68	-64	-3	-100	-14	-74	-70	-149	-112	-262	-2481	4780	-17928	-811	-11012	2778	-11779	-97	-9129	1975	-8682	7112	-9836	2089	-8953	-2249
0.255000	-27	41	86	-56	-110	-32	7	-14	-21	6	-75	-66	-97	-14	-28	-58	-101	26	-85	-32	-108	-10	-98	-66	-65	3	-98	-15	-78	-70	-147	-75	-119	-2436	4614	-17732	-690	-11017	2774	-11698	-155	-9072	1984	-8613	6635	-9746	2199	-8966	-1686
0.255833	-26	40	86	-61	-111	-36	9	-16	-18	-21	-72	-65	-100	-17	-28	-58	-101	35	-87	-33	-110	-24	-99	-67	-63	2	-96	-12	-76	-67	-149	-75	-208	-2386	4451	-17507	-629	-11027	2748	-11639	-348	-9029	1969	-8565	5257	-9675	2288	-8992	-382
0.256667	-24	42	88	-60	-108	-33	10	-9	-21	2	-73	-68	-97	-15	-28	-62	-98	34	-85	-23	-107	-25	-101	-72	-62	-1	-101	-17	-73	-69	-149	-78	-677	-2335	4290	-17252	-513	-11075	2713	-11606	222	-9001	1925	-8539	3748	-9610	2347	-9031	606
0.257500	-28	40	73	-62	-114	-35	7	-15	-21	5	-75	-68	-98	-17	-30	-60	-103	30	-87	-38	-109	-23	-99	-69	-63	0	-102	-44	-73	-68	-148	-75	-705	-2277	4140	-16975	-460	-11117	2671	-11592	-102	-8975	1871	-8522	2553	-9550	2394	-9075	1660
0.258333	-26	43	84	-57	-111	-34	8	-16	-19	3	-77	-65	-99	-15	-29	-36	-98	35	-86	-33	-107	-40	-101	-70	-65	-3	-101	-14	-75	-69	-149	-75	-503	-2217	4009	-16680	-444	-11166	2623	-11601	-109	-8965	1781	-8535	836	-9497	2414	-9136	1779
0.259167	-23	41	86	-60	-107	-33	-10	-14	-21	3	-73	-65	-96	-16	-30	-62	-101	28	-85	-34	-108	-26	-102	-70	-66	-3	-101	-14	-77	-73	-150	-79	-802	-2156	3901	-16379	-434	-11220	2569	-11636	-348	-8951	1706	-8572	-345	-9450	2422	-9188	1546
0.260000	-23	39	101	-58	-112	-33	5	-15	-19	3	-75	-66	-96	-15	-32	-60	-104	32	-86	-35	-109	-16	-104	-72	-73	-4	-103	-17	-75	-73	-150	-78	-2649	-2097	3818	-16065	-442	-11273	2514	-11696	-1301	-8944	1599	-8633	-422	-9416	2412	-9258	1188
0.260833	-27	41	86	-62	-112	-39	7	-16	-18	4	-75	-70	-98	-16	-33	-62	-107	29	-86	-36	-107	-24	-103	-72	-64	-3	-101	-18	-80	-78	-148	-77	-4256	-2040	3779	-15756	-365	-11319	2463	-11774	-125	-8937	1482	-8727	-1848	-9368	2403	-9334	1676
0.261667	-27	43	86	-61	-113	-36	8	-14	-16	4	-72	-66	-75	-16	-42	-62	-93	33	-86	-36	-107	-25	-103	-69	-63	0	-99	-14	-73	-72	-146	-75	-3679	-1986	3755	-15455	-316	-11357	2417	-11875	572	-8928	1359	-8853	-2338	-9342	2393	-9421	1735
0.262500	-34	46	89	-56	-109	-33	11	-13	-14	5	-70	-65	-96	-15	-30	-60	-98	34	-84	-31	-102	-23	-101	-67	-62	1	-101	-13	-73	-72	-147	-74	-3255	-1940	3776	-15169	-173	-11386	2373	-11992	-823	-8925	1230	-9019	-1062	-9309	2378	-9532	-298
0.263333	-23	41	88	-62	-105	-32	12	-13	-16	6	-72	-65	-92	-14	-29	-58	-99	33	-84	-36	-104	-23	-100	-65	-63	2	-101	-11	-70	-69	-144	-74	-3023	-1906	3830	-14906	163	-11409	2336	-12123	437	-8913	1094	-9224	-1817	-9294	2367	-9663	-658
0.264167	-22	43	90	-58	-108	-34	8	-14	-17	3	-72	-62	-94	-15	-31	-62	-97	33	-84	-32	-102	-21	-101	-70	-61	1	-101	-11	-68	-69	-145	-70	-2577	-1877	3927	-14665	223	-11420	2303	-12274	-154	-8906	956	-9473	-2393	-9291	2368	-9823	-1324
0.265000	-24	41	86	-59	-113	-33	10	-15	-17	4	-74	-67	-96	-16	-30	-62	-101	29	-74	-36	-105	-22	-105	-70	-62	-5	-103	-12	-72	-72	-148	-76	-2103	-1868	4046	-14461	310	-11430	2274	-12433	73	-8899	797	-9765	-2901	-9311	2364	-10017	-1625
0.265833	-25	41	85	-62	-110	-36	5	4	-22	0	-75	-77	-99	-16	-32	-63	-103	30	-88	-36	-105	-22	-102	-72	-65	-1	-100	-15	-74	-64	-148	-74	-1632	-1860	4200	-14283	546	-11432	2250	-12589	950	-8891	684	-10092	-3473	-9349	2385	-10236	-1092
0.266667	-24	40	86	-60	-111	-34	9	-15	-17	2	-73	-67	-98	-14	-31	-63	-100	32	-109	-40	-107	-24	-103	-72	-65	0	-101	-14	-72	-75	-148	-78	-1138	-1864	4376	-14139	825	-11434	2229	-12741	1268	-8885	553	-10449	-3871	-9413	2406	-10493	-238
0.267500	-22	45	87	-57	-113	-35	13	-14	-21	4	-74	-64	-96	-15	-32	-55	-102	32	-82	-34	-108	-24	-102	-72	-66	5	-104	-14	-77	-74	-150	-75	-852	-1879	4574	-14030	1180	-11442	2206	-12881	1102	-8883	428	-10840	-2841	-9504	2435	-10805	-2562
0.268333	-27	41	86	-60	-111	-32	11	-14	-23	3	-73	-67	-99	-17	-29	-34	-104	33	-79	-31	-103	-22	-100	-72	-66	1	-102	-12	-76	-72	-149	-73	-714	-1904	4780	-13958	1313	-11459	2182	-13004	1430	-8901	302	-11255	-2947	-9639	2461	-11123	-2853
0.269167	-26	43	109	-56	-107	-32	12	-14	-14	6	-70	-63	-95	-12	-28	-60	-98	34	-85	-33	-105	-19	-100	-68	-62	3	-99	-11	-70	-62	-147	-70	-286	-1938	4978	-13917	1240	-11497	2156	-13098	984	-8937	187	-11667	-3326	-9809	2493	-11495	-1362
0.270000	-22	45	90	-56	-107	-32	13	-13	-16	6	-73	-62	-94	-9	-28	-57	-99	40	-82	-28	-105	-26	-99	-66	-62	3	-97	-11	-69	-67	-142	-70	159	-1979	5203	-13903	1216	-11562	2119	-13167	1549	-9002	70	-12080	-3115	-10016	2516	-11900	-814
0.270833	-40	44	89	-41	-109	-31	15	-9	-12	7	-68	-61	-93	-13	-24	-57	-98	34	-82	-30	-104	-19	-97	-67	-58	2	-95	-10	-75	-69	-145	-73	292	-2026	5406	-13924	1332	-11666	2058	-13202	1141	-9103	-46	-12484	-2762	-10284	2518	-12344	-139
0.271667	-22	44	88	-57	-108	-32	13	-11	-17	24	-73	-70	-97	-14	-26	-58	-101	35	-84	-30	-103	-21	-100	-69	-64	0	-100	-14	-74	-69	-147	-69	501	-2076	5591	-13939	1498	-11802	1975	-13203	965	-9253	-170	-12852	-2321	-10604	2500	-12818	261
0.272500	-25	47	88	-63	-110	-33	11	-13	-17	3	-73	-66	-96	-18	-29	-63	-100	32	-91	-33	-107	-23	-97	-75	-63	-1	-101	-11	-69	-72	-148	-77	912	-2132	5755	-14029	1618	-12029	1866	-13165	673	-9463	-301	-13185	-2576	-10982	2452	-13320	574
0.273333	-24	42	85	-61	-109	-36	9	-14	-19	3	-76	-67	-98	4	-31	-61	-100	32	-88	-33	-109	-27	-102	-72	-64	-5	-101	-17	-76	-74	-147	-76	980	-2185	5900	-14113	1449	-12318	1715	-13088	-609	-9742	-443	-13466	-2494	-11426	2371	-13843	1029
0.274167	-24	79	84	-61	-112	-38	10	-16	-21	0	-77	-66	-100	-21	-33	-63	-104	27	-87	-33	-107	-26	-100	-72	-67	-10	-99	-15	-76	-73	-150	-76	740	-2229	6015	-14208	1210	-12657	1521	-12969	-473	-10099	-608	-13686	-2578	-11935	2249	-14381	2153
0.275000	-24	40	88	-62	-113	-35	10	-15	-18	3	-72	-67	-91	-16	-30	-62	-124	32	-81	-32	-104	-27	-102	-68	-63	-1	-97	-13	-76	-70	-147	-75	938	-2269	6105	-14314	1585	-13091	1276	-12822	872	-10551	-800	-13851	-3714	-12508	2087	-14929	3428
0.275833	-43	44	88	-58	-110	-36	11	-15	-19	4	-74	-67	-98	-16	-29	-62	-101	34	-87	-33	-108	-19	-100	-69	-62	0	-96	-12	-73	-68	-130	-75	995	-2299	6160	-14430	2630	-13604	977	-12643	-1472	-11098	-1026	-13924	-2047	-13150	1868	-15488	1993
0.276667	-22	43	88	-60	-107	-32	12	-13	-18	5	-62	-84	-97	-15	-30	-58	-103	32	-85	-33	-103	-23	-100	-68	-60	0	-97	-14	-70	-72	-149	-75	799	-2320	6186	-14552	3314	-14216	643	-12439	-451	-11747	-1292	-13941	-1998	-13859	1594	-16053	1889
0.277500	-22	45	89	-60	-108	-32	12	-15	-18	3	-74	-65	-96	-15	-29	-58	-98	34	-86	-36	-104	-22	-98	-70	-66	5	-100	-16	-72	-69	-147	-75	853	-2333	6183	-14678	3347	-14906	198	-12226	-1423	-12502	-1605	-13896	-1964	-14638	1260	-16624	1814
0.278333	-24	41	86	-59	-110	-34	10	-15	-18	4	-73	-66	-99	-17	-29	-61	-102	30	-88	-34	-105	-23	-99	-72	-62	-3	-98	-14	-74	-72	-150	-77	797	-2332	6145	-14801	3294	-15680	-283	-12002	-1386	-13355	-1959	-13793	-1502	-15478	865	-17196	2178
0.279167	-30	41	87	-64	-108	-33	15	-17	-18	2	-73	-68	-96	-18	-28	-63	-99	33	-88	-34	-103	-23	-101	-74	-64	-4	-98	-17	-75	-68	-148	-81	491	-2315	6086	-14923	3030	-16522	-819	-11786	-920	-14301	-2361	-13646	-1189	-16368	413	-17764	2910
0.280000	-25	41	86	-63	-109	-30	10	-15	-21	3	-76	-63	-98	-16	-26	-63	-99	32	-91	-33	-105	-22	-101	-70	-62	-3	-102	-15	-72	-73	-151	-78	384	-2289	6000	-15027	2688	-17427	-1407	-11569	-284	-15332	-2812	-13465	-1924	-17304	-102	-18323	4138
0.280833	-24	38	84	-60	-111	-35	7	-17	-19	2	-74	-67	-98	-13	-32	-61	-100	28	-86	-34	-105	-24	-103	-68	-61	-3	-98	-15	-73	-73	-150	-78	155	-2248	5895	-15134	2335	-18379	-2043	-11384	-644	-16429	-3301	-13272	-598	-18254	-682	-18876	2393
0.281667	-27	43	88	-60	-109	-33	8	-11	-21	1	-75	-69	-97	-17	-34	-65	-104	29	-90	-35	-105	-24	-102	-75	-62	-3	-102	-17	-76	-70	-153	-80	18	-2201	5770	-15232	1789	-19363	-2710	-11218	-4	-17575	-3830	-13082	-15	-19243	-1293	-19421	1308
0.282500	-25	39	86	-63	-111	-36	6	-19	-18	0	-74	-70	-96	-17	-33	-62	-101	32	-88	-41	-105	-25	-105	-92	-59	0	-101	-13	-73	-72	-151	-76	89	-2143	5636	-15292	1282	-20355	-3392	-11085	-546	-18747	-4383	-12907	-891	-20216	-1959	-19955	2467
0.283333	-26	40	86	-60	-110	-33	6	-14	-5	5	-76	-65	-97	-16	-32	-61	-99	32	-88	-33	-107	-25	-103	-70	-61	0	-102	-17	-75	-74	-150	-72	75	-2080	5492	-15355	938	-21340	-4083	-10997	234	-19926	-4965	-12771	-1400	-21189	-2671	-20478	2766
0.284167	-26	40	91	-61	-112	-32	11	-15	-19	3	-76	-65	-95	-15	-32	-61	-97	29	-86	-36	-105	-23	-102	-66	-62	-3	-102	-18	-70	-73	-149	-73	171	-2013	5340	-15386	451	-22291	-4770	-10951	562	-21093	-5564	-12687	-1045	-22123	-3422	-20984	3154
0.285000	-25	43	87	-59	-109	-30	-14	-14	-17	1	-79	-69	-98	-12	-31	-63	-101	33	-85	-38	-104	-23	-99	-73	-63	-3	-105	-15	-75	-73	-150	-79	309	-1951	5191	-15396	76	-23209	-5440	-10928	803	-22227	-6162	-12664	-756	-23010	-4198	-21471	3150
0.285833	-26	40	84	-60	-110	-32	10	-15	-18	4	-77	-67	-98	-15	-33	-62	-102	30	-88	-35	-105	-23	-103	-70	-61	0	-102	-16	-73	-70	-149	-77	277	-1891	5044	-15382	-138	-24064	-6077	-11013	1177	-23283	-6750	-12712	-635	-23830	-4993	-21934	2928
0.286667	-24	42	86	-60	-107	-34	8	-15	-30	5	-75	-66	-97	-16	-28	-59	-102	32	-86	-33	-108	-25	-102	-74	-64	-3	-100	-15	-72	-53	-148	-76	155	-1835	4907	-15351	-647	-24847	-6667	-11120	781	-24259	-7326	-12843	-24	-24564	-5795	-22371	2769
0.287500	-25	41	87	-58	-107	-32	12	-14	-19	3	-74	-65	-93	-15	-28	-63	-100	34	-84	-34	-103	-22	-100	-73	-60	-1	-99	-15	-72	-70	-151	-79	-25	-1786	4786	-15298	-1080	-25548	-7200	-11276	914	-25125	-7869	-13055	527	-25205	-6630	-22778	2947
0.288333	-23	44	82	-56	-108	-45	10	-14	-17	6	-74	-66	-96	-15	-28	-58	-99	33	-83	-32	-108	-23	-101	-69	-61	1	-99	-13	-76	-68	-148	-79	-117	-1748	4679	-15225	-1121	-26160	-7676	-11480	3417	-25872	-8381	-13356	-1006	-25740	-7420	-23139	3828
0.289167	-21	47	93	-58	-108	-31	15	-14	-16	4	-70	-67	-99	-17	-28	-60	-99	34	-82	-36	-104	-24	-98	-70	-64	-1	-99	-13	-75	-72	-148	-76	-119	-1723	4592	-15138	-1303	-26670	-8072	-11729	1380	-26487	-8854	-13726	151	-26162	-8219	-23461	2191
0.290000	-22	42	88	-60	-111	-34	11	-14	-17	5	-72	-64	-97	-14	-27	-58	-98	33	-84	-35	-107	-22	-99	-70	-62	-4	-100	-15	-74	-70	-148	-78	-176	-1712	4531	-15038	-1588	-27084	-8401	-12030	2209	-26965	-9287	-14170	74	-26456	-8989	-23734	1432
0.290833	-26	60	86	-62	-110	-32	10	-14	-21	4	-76	-66	-97	-14	-28	-58	-99	35	-85	-35	-95	-19	-99	-66	-51	-5	-101	-14	-73	-70	-147	-75	-70	-1709	4497	-14927	-1749	-27399	-8654	-12366	1799	-27281	-9669	-14668	237	-26634	-9732	-23947	1644
0.291667	-26	41	84	-74	-108	-34	11	-15	6	4	-74	-65	-96	-15	-28	-61	-100	29	-85	-35	-104	-19	-99	-67	-64	-4	-98	-3	-75	-72	-147	-79	-100	-1720	4491	-14817	-1922	-27629	-8837	-12747	1679	-27463	-10013	-15202	-39	-26698	-10445	-24123	2268
0.292500	-26	40	82	-61	-110	-33	12	-16	-19	2	-75	-68	-98	-15	-28	-57	-110	28	-87	-35	-111	-26	-100	-68	-65	-7	-103	-15	-77	-70	-148	-76	-81	-1735	4518	-14704	-1948	-27763	-8952	-13155	1609	-27507	-10325	-15770	-646	-26665	-11121	-24232	3220
0.293333	-25	39	85	-63	-110	-27	13	-16	-18	-4	-76	-67	-95	-15	-28	-58	-103	30	-84	-33	-109	-22	-98	-68	-62	-4	-100	-12	-77	-70	-146	-79	23	-1754	4585	-14602	-2031	-27826	-9007	-13599	2144	-27423	-10588	-16344	-1911	-26544	-11759	-24293	5142
0.294167	-28	40	86	-61	-111	-33	11	-17	-23	5	-73	-67	-100	-15	-28	-59	-102	34	-86	-32	-110	-22	-100	-67	-65	-5	-102	-13	-75	-72	-148	-76	121	-1770	4677	-14511	-2144	-27819	-9014	-14069	1026	-27223	-10838	-16913	-661	-26354	-12351	-24300	4331
0.295000	-28	43	86	-62	-109	-28	15	-15	-18	6	-74	-63	-98	-15	-27	-57	-101	35	-84	-31	-104	-21	-96	-67	-62	-3	-98	-10	-75	-70	-144	-63	282	-1780	4808	-14443	-2051	-27750	-8972	-14569	1198	-26925	-11068	-17466	243	-26109	-12900	-24254	2600
0.295833	-32	43	89	-61	-110	-34	15	-14	-17	6	-68	-64	-97	-12	-24	-55	-103	35	-82	-30	-107	-22	-90	-45	-61	1	-96	-10	-73	-68	-142	-75	244	-1783	4967	-14396	-2248	-27635	-8909	-15103	226	-26547	-11307	-17984	-681	-25838	-13409	-24168	3328
0.296667	-23	42	90	-61	-111	-31	13	-12	-17	8	-69	-65	-97	-13	-27	-55	-98	36	-81	-30	-103	-21	-95	-67	-59	0	-98	-11	-73	-69	-129	-82	196	-1771	5159	-14358	-2220	-27480	-8827	-15657	211	-26115	-11551	-18456	-1671	-25574	-13879	-24040	3069
0.297500	-23	44	87	-58	-107	-31	13	-9	-17	8	-69	-62	-93	-12	-24	-55	-98	35	-82	-30	-105	-17	-93	-65	-60	2	-92	-7	-74	-64	-143	-72	79	-1739	5365	-14400	-2002	-27303	-8741	-16242	71	-25618	-11816	-18877	-1599	-25314	-14318	-23881	2915
0.298333	-24	46	118	-59	-111	-33	12	-12	-19	-22	-72	-63	-98	-15	-28	-57	-101	36	-83	-29	-109	-19	-97	-68	-64	0	-101	-13	-77	-69	-148	-74	-74	-1692	5592	-14459	-2095	-27117	-8672	-16862	-414	-25149	-12122	-19252	-1491	-25101	-14733	-23699	2652
0.299167	-30	41	86	-63	-111	-36	10	-17	-19	1	-73	-69	-98	-14	-29	-58	-102	34	-85	-30	-112	-23	-98	-67	-63	2	-74	-13	-72	-69	-147	-75	75	-1617	5826	-14551	-1927	-26918	-8620	-17511	-623	-24651	-12462	-19560	-1564	-24933	-15120	-23493	1778
0.300000	-27	42	87	-59	-109	-31	11	-15	-23	3	-72	-66	-96	-13	-23	-59	-95	36	-85	-31	-105	-19	-99	-72	-65	-4	-101	-13	-74	-73	-145	-76	244	-1520	6069	-14678	-1699	-26726	-8605	-18205	-1440	-24190	-12854	-19818	-1092	-24840	-15493	-23269	779
0.300833	-26	42	86	-59	-110	-31	11	-12	-19	4	-74	-66	-97	-15	-29	-59	-103	37	-86	-22	-105	-23	-98	-68	-61	-4	-100	-12	-74	-69	-146	-77	245	-1397	6305	-14839	-1903	-26537	-8631	-18936	-2332	-23711	-13300	-20034	-611	-24817	-15860	-23039	350
0.301667	-27	47	89	-58	-111	-33	2	-12	-21	6	-70	-63	-96	-12	-29	-56	-101	39	-82	-28	-104	-21	-99	-66	-63	13	-102	-11	-74	-69	-145	-74	147	-1245	6528	-15032	-2011	-26368	-8710	-19701	-162	-23296	-13802	-20190	-2852	-24870	-16218	-22795	1023
0.302500	-21	44	90	-57	-108	-32	12	-12	-18	6	-69	-62	-98	-15	-32	-57	-101	35	-79	-39	-103	-18	-97	-67	-63	3	-97	-10	-75	-70	-147	-72	28	-1077	6730	-15257	-1801	-26216	-8844	-20511	-1813	-22922	-14362	-20326	-2412	-25006	-16592	-22548	-719
0.303333	-26	44	90	-57	-108	-31	15	-13	-27	5	-68	-61	-93	-12	-27	-58	-98	36	-81	-29	-102	-22	-98	-66	-60	3	-98	-11	-70	-68	-153	-74	28	-891	6899	-15509	-1519	-26088	-9040	-21366	-1795	-22614	-14982	-20441	-1985	-25217	-16978	-22299	-2697
0.304167	-22	47	90	-55	-109	-31	11	-10	-18	6	-73	-63	-94	-14	-30	-56	-101	38	-80	-30	-105	-21	-99	-68	-64	-1	-99	-13	-73	-70	-146	-76	244	-692	7037	-15782	-1232	-25978	-9297	-22258	-1624	-22358	-15658	-20551	-2591	-25484	-17388	-22049	-3170
0.305000	-25	43	90	-56	-111	-30	13	-17	-14	6	-72	-62	-96	-11	-26	-56	-101	36	-83	-31	-109	-22	-96	-68	-61	3	-99	-10	-72	-69	-151	-75	124	-484	7134	-16068	-1124	-25880	-9614	-23191	-1912	-22160	-16368	-20658	-2754	-25804	-17822	-21802	-3394
0.305833	-24	44	90	-58	-108	-32	13	-14	-17	3	-74	-62	-95	-12	-26	-59	-98	37	-81	-33	-103	-21	-98	-72	-62	3	-99	-13	-72	-68	-147	-73	-6	-270	7188	-16363	-1075	-25841	-9982	-24151	-2120	-22026	-17109	-20786	-2033	-26151	-18285	-21561	-3044
0.306667	-24	42	87	-59	-105	-32	13	-11	-16	5	-74	-64	-96	-14	-29	-59	-102	34	-87	-31	-107	-23	-99	-69	-63	2	-101	-14	-73	-68	-148	-76	8	-67	7192	-16669	-914	-25813	-10407	-25122	-1307	-21953	-17860	-20923	-3004	-26514	-18782	-21311	-1769
0.307500	-24	42	86	-62	-110	-34	10	-17	-21	3	-75	-65	-95	-14	-33	-58	-101	42	-87	-31	-103	-23	-99	-72	-62	1	-98	-12	-70	-68	-146	-73	0	137	7160	-16971	-1095	-25800	-10862	-26101	-2226	-21938	-18602	-21093	-2358	-26864	-19317	-21060	-2100
0.308333	-3	42	89	-60	-110	-33	5	-11	-16	3	-70	-64	-94	-15	-27	-58	-98	35	-83	-32	-103	-22	-96	-70	-63	1	-98	-13	-73	-67	-150	-76	114	330	7085	-17269	-1388	-25808	-11348	-27063	-1699	-21981	-19326	-21296	-1014	-27191	-19885	-20822	-4370
0.309167	-27	44	89	-57	-109	-31	11	-12	-15	6	-70	-65	-93	-14	-28	-55	-99	37	-77	-29	-117	-21	-99	-69	-61	3	-118	-11	-70	-66	-146	-73	402	506	6967	-17561	-1221	-25837	-11858	-28001	-1861	-22083	-20014	-21537	-1236	-27474	-20482	-20581	-3626
0.310000	-24	44	88	-57	-105	-29	16	-10	-10	6	-62	-62	-78	-11	-27	-62	-97	37	-80	-29	-102	-19	-98	-68	-61	6	-96	-12	-72	-67	-147	-73	465	660	6815	-17843	-1138	-25903	-12376	-28904	-1821	-22235	-20645	-21811	-2103	-27698	-21104	-20344	-2807
0.310833	-24	45	89	-60	-108	-29	12	-13	-15	5	-70	-63	-88	-11	-28	-58	-104	36	-82	-44	-102	-17	-99	-70	-62	1	-98	-11	-72	-67	-149	-74	502	797	6637	-18114	-1240	-25926	-12894	-29748	-1282	-22444	-21200	-22117	-2095	-27856	-21732	-20117	-2381
0.311667	-21	45	86	-63	-111	-29	12	-14	-15	5	-70	-64	-95	-14	-29	-58	-98	36	-84	-35	-103	-25	-102	-72	-67	0	-100	-16	-73	-69	-148	-76	659	908	6437	-18378	-1254	-25989	-13397	-30525	-1242	-22705	-21675	-22453	-1421	-27942	-22381	-19906	-1782
0.312500	-27	39	84	-62	-110	-32	11	-16	-19	5	-74	-65	-97	-17	-31	-27	-101	35	-88	-34	-102	-27	-102	-72	-63	0	-99	-13	-76	-72	-150	-79	819	1003	6222	-18630	-1275	-26057	-13878	-31236	-677	-23004	-22041	-22783	-779	-27954	-23011	-19704	-1478
0.313333	-27	40	85	-62	-111	-32	-8	-17	-44	0	-70	-62	-99	-14	-30	-62	-100	37	-85	-34	-110	-23	-102	-74	-66	-1	-99	-14	-76	-70	-150	-76	705	1081	6019	-18874	-1303	-26134	-14329	-31835	-583	-23353	-22304	-23166	630	-27895	-23620	-19525	-794
0.314167	-27	43	84	-62	-113	-32	12	-13	-17	5	-74	-63	-97	-13	-29	-61	-94	36	-87	-34	-109	-24	-101	-72	-63	1	-97	-14	-74	-72	-148	-78	489	1144	5798	-19105	-1133	-26215	-14747	-32319	-1086	-23743	-22446	-23534	2917	-27775	-24186	-19371	41
0.315000	-25	41	86	-64	-117	-33	10	-32	-22	3	-75	-65	-97	-14	-29	-64	-102	36	-87	-36	-109	-25	-105	-76	-68	-3	-102	-16	-78	-79	-150	-78	371	1199	5592	-19335	-920	-26305	-15130	-32560	1339	-24179	-22469	-23897	2133	-27612	-24698	-19251	1509
0.315833	-30	40	84	-66	-113	-31	10	-17	-22	3	-75	-66	-99	-17	-30	-63	-79	36	-87	-35	-105	-19	-100	-72	-64	1	-99	-14	-73	-69	-150	-79	349	1252	5404	-19561	-1338	-26397	-15463	-32640	1117	-24641	-22369	-24240	2550	-27411	-25128	-19162	1174
0.316667	-26	43	84	-62	-111	-31	12	-14	-47	4	-70	-64	-90	-13	-26	-60	-102	37	-83	-34	-105	-21	-101	-74	-64	0	-97	-14	-75	-67	-148	-76	348	1302	5235	-19794	-2693	-26504	-15750	-32673	675	-25137	-22158	-24564	4412	-27202	-25466	-19112	-514
0.317500	-26	44	87	-61	-110	-29	15	-13	-21	6	-72	-63	-93	-12	-32	-61	-102	58	-82	-31	-107	-21	-99	-70	-60	1	-98	-13	-74	-70	-150	-75	328	1354	5082	-20030	-2646	-26614	-15991	-32702	1754	-25656	-21846	-24862	4718	-26999	-25701	-19105	-699
0.318333	-26	42	82	-61	-110	-38	12	-14	-21	7	-75	-65	-97	-14	-28	-58	-103	37	-83	-34	-107	-22	-98	-70	-61	0	-100	-17	-78	-67	-148	-75	188	1424	4947	-20276	-1786	-26733	-16185	-32694	1343	-26190	-21440	-25117	4248	-26814	-25805	-19134	-1394
0.319167	-25	44	88	-59	-112	-31	12	-16	-22	4	-74	-65	-98	-13	-30	-61	-102	41	-82	-31	-109	-22	-99	-63	-63	2	-101	-16	-76	-67	-148	-76	337	1490	4838	-20528	-1313	-26858	-16331	-32718	1351	-26734	-20954	-25345	3342	-26669	-25780	-19203	-1509
0.320000	-24	41	87	-60	-110	-32	12	-14	-19	9	-73	-64	-96	-30	-26	-60	-103	34	-85	-32	-108	-22	-100	-70	-63	-3	-100	-14	-76	-69	-148	-74	539	1579	4743	-20794	-744	-26995	-16428	-32702	1853	-27271	-20413	-25531	1205	-26583	-25611	-19312	-618
0.320833	-26	42	87	-62	-109	-32	11	-14	-21	3	-76	-65	-98	-14	-27	-60	-92	39	-84	-34	-110	-21	-97	-70	-67	-4	-103	-14	-73	-67	-148	-75	503	1672	4662	-21069	-289	-27139	-16480	-32723	969	-27797	-19828	-25680	791	-26557	-25296	-19446	-451
0.321667	-27	45	86	-55	-110	-30	11	-13	-18	6	-75	-62	-97	-12	-27	-59	-103	35	-82	-29	-104	-19	-98	-64	-65	0	-97	-12	-73	-64	-146	-70	389	1784	4594	-21360	-1	-27290	-16482	-32709	946	-28284	-19215	-25796	1988	-26595	-24830	-19605	-3056
0.322500	-22	43	89	-56	-109	-28	13	-13	-19	4	-72	-62	-104	-13	-26	-55	-102	32	-84	-28	-104	-16	-95	-67	-67	-1	-97	-9	-75	-63	-146	-70	411	1905	4530	-21659	331	-27449	-16433	-32703	484	-28736	-18604	-25881	1860	-26709	-24215	-19775	-3013
0.323333	-24	44	91	-58	-107	-30	9	-13	-21	4	-74	-65	-98	-14	-29	-58	-105	37	-86	-30	-107	-21	-97	-69	-67	1	-96	-13	-78	-68	-146	-77	338	2025	4463	-21973	702	-27613	-16350	-32709	-162	-29143	-18006	-25941	988	-26894	-23478	-19953	-2206
0.324167	-27	42	88	-58	-112	-34	9	-14	-24	4	-75	-65	-100	-15	-29	-60	-100	41	-83	-30	-108	-22	-98	-70	-62	-1	-95	-13	-76	-67	-147	-74	138	2159	4391	-22292	1051	-27775	-16212	-32700	101	-29486	-17436	-25974	792	-27128	-22609	-20106	-1879
0.325000	-25	47	88	-55	-104	-13	20	-13	-17	7	-74	-63	-98	-15	-29	-61	-100	35	-84	-29	-105	-23	-100	-66	-63	-1	-99	6	-74	-69	-148	-74	-55	2288	4305	-22612	1247	-27929	-16016	-32715	-513	-29756	-16909	-25986	1069	-27415	-21637	-20245	-1374
0.325833	-24	44	89	-57	-110	-31	13	-12	-16	6	-72	-63	-94	-15	-41	-58	-99	35	-43	-32	-84	-24	-97	-67	-64	0	-98	-10	-76	-70	-145	-73	-46	2409	4203	-22939	1452	-28073	-15772	-32700	-613	-29951	-16449	-25966	1060	-27720	-20611	-20352	-1176
0.326667	-22	45	88	-53	-107	-55	13	-11	-18	5	-75	-62	-96	-17	-28	-58	-99	36	-85	-31	-108	-22	-96	-67	-64	0	-100	-9	-70	-69	-144	-74	-94	2522	4083	-23265	1655	-28200	-15474	-32672	-1075	-30056	-16015	-25958	1132	-28034	-19476	-20407	-855
0.327500	-23	43	87	-57	-110	-30	19	-11	-17	8	-73	-63	-96	-22	-27	-56	-99	35	-91	-32	-104	-22	-96	-68	-62	0	-99	-12	-73	-68	-145	-73	-173	2616	3926	-23588	1696	-28327	-15124	-32555	-2216	-30079	-15668	-25909	2051	-28338	-18325	-20407	-583
0.328333	-25	44	94	-58	-110	-13	15	-12	-19	5	-76	-61	-94	-14	-26	-58	-99	35	-81	-31	-105	-21	-94	-70	-61	9	-98	-10	-36	-68	-168	-72	-215	2692	3765	-23896	1594	-28379	-14717	-32434	-976	-29990	-15374	-25839	973	-28609	-17175	-20340	526
0.329167	-27	45	90	-55	-109	-30	16	-13	-17	7	-74	-63	-93	-13	-24	-62	-98	35	-43	-29	-104	-21	-94	-65	-63	1	-96	-9	-73	-66	-143	-75	-45	2748	3567	-24198	1863	-28425	-14261	-32262	-460	-29812	-15139	-25743	-259	-28824	-16047	-20204	630
0.330000	-24	44	93	-53	-109	-30	40	-11	-16	8	-70	-64	-96	-11	-23	-53	-101	34	-82	-28	-104	-22	-98	-66	-61	3	-97	-8	-72	-67	-142	-70	27	2771	3347	-24481	2092	-28432	-13751	-32079	-2176	-29543	-14958	-25623	960	-28974	-14964	-19991	-1644
0.330833	-22	45	94	-53	-105	-27	15	-9	-16	9	-73	-60	-93	-13	-26	-59	-90	37	-83	-27	-100	-19	-94	-67	-58	1	-94	-8	-69	-66	-144	-70	211	2768	3098	-24760	2021	-28393	-13195	-31840	-1134	-29181	-14819	-25462	606	-29042	-13963	-19702	-1521
0.331667	-22	41	104	-58	-110	-33	10	-12	-17	5	-75	-64	-99	-16	-27	-59	-99	32	-87	-33	-109	-16	-102	-88	-62	-4	-101	-23	-75	-72	-150	-75	363	2739	2813	-25027	2080	-28316	-12596	-31573	-1953	-28749	-14713	-25265	741	-29019	-13051	-19348	-561
0.332500	-28	39	85	-59	-113	-38	9	-17	-21	2	-104	-69	-107	-21	-32	-60	-99	33	-84	-34	-108	-26	-99	-70	-63	-3	-101	-14	-76	-74	-148	-75	363	2677	2518	-25259	1965	-28175	-11957	-31240	-1833	-28237	-14609	-24989	1164	-28893	-12243	-18917	1071
0.333333	-26	36	87	-60	-111	-33	11	-19	-18	5	-75	-63	-97	-15	-28	-58	-100	34	-84	-33	-107	-23	-99	-73	-64	-1	-102	-3	-75	-70	-145	-77	323	2590	2199	-25473	1818	-28007	-11294	-30848	-1179	-27664	-14515	-24702	459	-28662	-11558	-18430	2101
0.334167	-24	40	88	-58	-110	-35	13	-12	-18	4	-74	-66	-99	-15	-28	-59	-107	36	-84	-91	-100	-23	-97	-72	-62	-4	-103	-16	-74	-73	-147	-77	366	2476	1863	-25665	1849	-27782	-10616	-30380	-1296	-27033	-14407	-24324	-384	-28336	-11011	-17904	2357
0.335000	-26	40	85	-63	-108	-7	11	-15	-22	6	-76	-65	-94	-15	-27	-58	-103	30	-87	-33	-102	-24	-98	-72	-60	-4	-99	-14	-67	-72	-146	-74	98	2343	1508	-25829	1665	-27512	-9927	-29837	-1406	-26372	-14265	-23880	819	-27924	-10590	-17344	-735
0.335833	-19	43	88	-58	-109	-30	15	-13	-21	5	-74	-62	-95	-13	-28	-48	-101	30	-83	-32	-109	-21	-99	-70	-66	-3	-100	-11	-69	-68	-147	-74	-105	2190	1142	-25965	1587	-27203	-9239	-29215	-844	-25691	-14085	-23351	1224	-27435	-10311	-16771	-1918
0.336667	-24	42	90	-58	-108	-33	13	-15	-16	5	-70	-62	-92	-13	-24	-60	-99	36	-82	-31	-102	-21	-98	-69	-59	1	-100	-12	-63	-68	-148	-77	-200	2016	757	-26080	1565	-26862	-8569	-28510	-1183	-25005	-13857	-22776	309	-26889	-10148	-16191	-1206
0.337500	-23	43	88	-55	-108	-32	13	-17	-15	9	-68	-61	-93	-8	-27	-56	-98	39	-81	-31	-104	-22	-99	-72	-62	0	-99	-11	-73	-72	-148	-75	-193	1829	360	-26164	1435	-26495	-7927	-27736	-268	-24330	-13559	-22122	-60	-26301	-10097	-15627	-823
0.338333	-16	44	73	-57	-108	-34	12	-15	-16	5	-74	-62	-97	-14	-27	-55	-97	39	-81	-29	-105	-22	-96	-69	-56	1	-104	-9	-74	-69	-149	-99	-388	1636	-46	-26228	1295	-26105	-7317	-26892	-51	-23673	-13225	-21392	413	-25686	-10145	-15093	-264
0.339167	-24	43	88	-60	-112	-36	10	-15	-21	4	-72	-63	-96	-16	-26	-62	-99	32	-85	-33	-107	-22	-98	-72	-62	0	-99	-15	-74	-70	-148	-76	-750	1433	-468	-26272	1075	-25708	-6756	-25991	495	-23033	-12816	-20599	529	-25070	-10265	-14600	-342
0.340000	-26	44	87	-62	-110	-36	10	-9	-17	5	-76	-72	-107	-18	-30	-60	-101	36	-87	-34	-109	-23	-102	-73	-66	-5	-105	-19	-80	-69	-149	-76	-739	1226	-905	-26288	771	-25300	-6244	-25039	923	-22472	-12350	-19763	510	-24473	-10433	-14161	-447
0.340833	-30	39	80	-65	-115	-39	6	-23	-23	1	-78	-67	-101	-18	-32	-59	-99	41	-88	-36	-112	-25	-102	-72	-67	-4	-102	-16	-77	-69	-149	-75	-678	1027	-1340	-26277	574	-24893	-5767	-24053	415	-21939	-11814	-18873	1101	-23901	-10622	-13774	-586
0.341667	-29	42	69	-60	-112	-32	11	-16	-21	0	-76	-67	-98	-16	-29	-57	-102	32	-83	-32	-107	-17	-97	-72	-68	-3	-101	-15	-75	-74	-147	-75	-865	834	-1793	-26242	416	-24491	-5383	-23035	1450	-21472	-11233	-17955	523	-23384	-10812	-13458	-370
0.342500	-28	43	88	-58	-110	-30	12	-13	-16	6	-72	-87	-96	-12	-28	-58	-86	34	-84	-30	-104	-21	-96	-68	-63	1	-97	-12	-73	-69	-145	-73	-721	643	-2260	-26189	463	-24116	-5043	-22020	3376	-21062	-10615	-17022	-1118	-22922	-10973	-13202	-126
0.343333	-24	45	85	-58	-107	-31	53	-13	-17	6	-72	-62	-98	-13	-27	-56	-99	37	-83	-27	-102	-17	-98	-68	-67	4	-99	-22	-73	-66	-147	-56	-593	463	-2739	-26121	428	-23753	-4769	-21010	1354	-20726	-9959	-16073	552	-22527	-11090	-13015	-2429
0.344167	-24	42	90	-58	-107	-32	12	-15	-16	6	-73	-63	-96	-16	-24	-29	-99	36	-82	-36	-104	-19	-98	-68	-63	3	-98	-12	-74	-70	-147	-74	-759	287	-3231	-26040	323	-23416	-4544	-20009	2849	-20448	-9292	-15133	236	-22205	-11137	-12890	-2917
0.345000	-23	35	90	-60	-109	-27	9	-14	-18	8	-73	-64	-97	-14	-28	-59	-99	36	-81	-32	-104	-21	-98	-72	-64	4	-97	-6	-73	-74	-145	-75	-827	155	-3733	-25947	328	-23108	-4365	-19031	2164	-20238	-8590	-14211	613	-21964	-11093	-12818	-3153
0.345833	-24	46	89	-57	-104	-30	12	-9	-18	7	-72	-66	-97	-6	-27	-60	-99	25	-81	-31	-103	-18	-98	-68	-59	2	-97	-12	-79	-67	-147	-73	-786	-13	-4249	-25841	251	-22829	-4227	-18081	2065	-20089	-7904	-13326	1795	-21800	-10952	-12792	-2955
0.346667	-25	62	89	-58	-110	-30	11	-13	-15	10	-72	-64	-93	-15	-25	-57	-99	37	-82	-31	-105	-17	-101	-64	-63	2	-98	-11	-74	-48	-145	-74	-780	-149	-4771	-25731	109	-22588	-4120	-17181	2152	-20004	-7234	-12480	1476	-21711	-10695	-12803	-2447
0.347500	-23	44	89	-58	-110	-33	12	-13	0	21	-75	-65	-96	-16	-28	-58	-99	36	-81	-31	-108	-19	-98	-67	-61	3	-96	-13	-74	-68	-143	-73	-788	-271	-5322	-25614	108	-22376	-4027	-16306	2005	-19975	-6587	-11691	-422	-21693	-10317	-12836	-1093
0.348333	-25	43	87	-62	-107	-30	13	-13	-17	8	-72	-66	-97	-15	-29	-59	-100	35	-85	-33	-105	-19	-100	-68	-63	2	-99	-14	-77	-72	-148	-73	-825	-380	-5840	-25497	81	-22203	-3948	-15515	938	-19999	-5976	-10955	204	-21747	-9823	-12887	-2537
0.349167	-27	42	85	-60	-112	-35	11	-13	-19	1	-74	-64	-98	-17	-26	-58	-102	35	-83	-31	-98	-18	-97	-66	-63	0	-101	-11	-75	-65	-145	-72	-706	-471	-6361	-25372	0	-22058	-3859	-14750	1158	-20066	-5397	-10289	556	-21859	-9211	-12947	-3084
0.350000	-26	41	89	-56	-109	-36	12	-11	-16	5	-79	-63	-87	-14	-24	-60	-101	37	-82	-31	-102	-17	-97	-66	-60	4	-96	-11	-60	-64	-142	-73	-731	-546	-6898	-25255	34	-21949	-3754	-14032	96	-20169	-4861	-9686	-115	-22021	-8497	-12981	-1389
0.350833	-23	45	90	-56	-108	-31	15	-14	-22	5	-66	-62	-94	-13	-31	-58	-100	38	-80	-31	-104	-17	-98	-68	-62	1	-96	-11	-72	-67	-143	-73	-769	-603	-7382	-25144	-49	-21876	-3632	-13362	209	-20311	-4372	-9167	-434	-22236	-7693	-13007	-558
0.351667	-27	43	103	-56	-110	-30	11	-12	-19	6	-70	-62	-99	-14	-30	-60	-102	35	-82	-33	-109	-22	-100	-67	-60	1	-98	-12	-73	-72	-149	-76	-680	-651	-7872	-25034	-135	-21834	-3478	-12733	-440	-20485	-3927	-8716	196	-22492	-6815	-13020	605
0.352500	-23	47	87	-58	-111	-35	8	-14	-18	4	-73	-64	-99	-21	-31	-60	-103	37	-84	-34	-107	-25	-100	-70	-62	1	-99	-12	-74	-72	-146	-73	-708	-678	-8335	-24932	-15	-21813	-3262	-12139	-922	-20675	-3531	-8338	423	-22768	-5866	-12999	1386
0.353333	-25	43	86	-62	-111	-33	12	-13	-22	5	-69	-65	-101	-17	-27	-58	-100	36	-82	-33	-108	-22	-99	-68	-64	0	-97	-18	-75	-69	-145	-59	-514	-689	-8762	-24842	337	-21822	-3048	-11582	-1127	-20892	-3166	-8025	224	-23076	-4884	-12961	1560
0.354167	-24	42	90	-61	-111	-34	12	-13	-17	5	-70	-64	-96	-12	-27	-40	-98	35	-84	-55	-104	-24	-99	-69	-64	0	-99	-13	-75	-68	-146	-74	-345	-676	-9158	-24760	614	-21865	-2773	-11051	-2075	-21125	-2835	-7779	675	-23398	-3884	-12897	1538
0.355000	-24	44	90	-62	-109	-32	7	-12	-16	3	-73	-65	-93	-12	-26	-57	-102	39	-86	-31	-102	-21	-98	-63	-75	0	-99	-13	-70	-98	-144	-75	-561	-654	-9506	-24685	650	-21911	-2450	-10544	-2228	-21363	-2537	-7582	831	-23726	-2891	-12814	1830
0.355833	-26	42	85	-56	-109	-32	13	-13	-18	5	-69	-63	-94	-11	-26	-59	-101	35	-85	-34	-101	-21	-98	-69	-60	2	-97	-13	-73	-68	-145	-74	-446	-609	-9815	-24633	710	-21985	-2089	-10064	51	-21608	-2250	-7446	-1474	-24065	-1930	-12720	2692
0.356667	-52	42	77	-58	-110	-27	11	-15	-21	3	-73	-64	-97	-14	-28	-59	-99	34	-85	-32	-108	-22	-102	-73	-66	-1	-101	-14	-75	-77	-149	-75	-185	-541	-10075	-24595	802	-22081	-1696	-9610	-2062	-21859	-1985	-7363	-614	-24397	-1021	-12624	305
0.357500	-30	39	87	-61	-110	-34	10	-16	-21	3	-70	-63	-98	-14	-31	-62	-104	34	-87	-30	-108	-21	-101	-69	-65	0	-98	-15	-75	-70	-151	-74	-216	-454	-10286	-24566	825	-22190	-1270	-9173	-1013	-22095	-1720	-7317	-895	-24721	-176	-12528	-1285
0.358333	-23	42	86	-58	-112	-35	12	-13	-21	4	-73	-63	-95	-13	-27	-56	-101	34	-83	-31	-108	-23	-101	-70	-63	-3	-98	-16	-75	-72	-149	-75	32	-344	-10447	-24566	802	-22304	-827	-8761	-1249	-22333	-1458	-7312	-1209	-25027	580	-12449	-1581
0.359167	-28	41	85	-56	-109	-33	12	-14	-18	4	-72	-64	-94	-14	-29	-49	-101	34	-86	-32	-103	-22	-99	-73	-64	3	-100	-14	-76	-73	-150	-74	342	-219	-10563	-24577	812	-22427	-366	-8377	-1309	-22560	-1189	-7347	-1118	-25317	1236	-12429	-1237
0.360000	-29	41	87	-57	-112	-34	8	-27	-22	4	-73	-64	-98	-14	-29	-57	-103	35	-83	-32	-108	-23	-105	-73	-66	0	-101	-12	-77	-70	-149	-81	216	-79	-10626	-24609	758	-22554	98	-8024	-1264	-22775	-912	-7410	-861	-25579	1783	-12381	-641
0.360833	-26	40	85	-60	-110	-32	10	-14	-22	4	-120	-68	-100	-14	-28	-59	-104	26	-86	-31	-108	-23	-101	-73	-67	-1	-102	-16	-79	-75	-149	-76	66	78	-10655	-24658	648	-22662	568	-7706	-369	-22963	-632	-7501	-2399	-25808	2216	-12407	673
0.361667	-26	39	87	-60	-111	-31	11	-11	-22	6	-72	-65	-101	-9	-27	-58	-102	35	-87	-39	-125	-17	-99	-72	-76	0	-99	-13	-75	-69	-147	-75	223	256	-10641	-24729	822	-22787	1023	-7431	-1096	-23128	-336	-7608	-1754	-25997	2527	-12494	-790
0.362500	-24	44	89	-57	-108	-30	16	-9	-23	7	-72	-65	-90	-9	-25	-58	-99	35	-83	-29	-105	-17	-94	-72	-62	1	-101	-13	-70	-68	-147	-70	68	440	-10596	-24813	928	-22889	1460	-7222	-483	-23271	-40	-7745	-891	-26142	2723	-12636	-2886
0.363333	-25	42	89	-56	-104	-30	15	-12	-15	6	-68	-64	-93	-9	-26	-59	-100	34	-84	-26	-103	-18	-97	-70	-58	3	-100	-11	-68	-65	-146	-73	-66	632	-10528	-24926	801	-22975	1879	-7028	-922	-23374	268	-7903	-1410	-26245	2803	-12859	-1922
0.364167	-22	43	89	-58	-107	-28	11	-12	-18	6	-72	-62	-95	-12	-28	-57	-98	36	-83	-26	-105	-21	-100	-70	-62	2	-100	-10	-70	-70	-146	-73	37	835	-10434	-25049	760	-23024	2275	-6915	-456	-23445	577	-8078	-1996	-26295	2781	-13141	-1584
0.365000	-22	42	91	-58	-113	-30	8	-12	-18	7	-73	-66	-100	-14	-29	-60	-102	35	-85	-30	-107	-21	-102	-70	-65	-3	-103	-15	-77	-74	-148	-75	25	1029	-10332	-25196	606	-23077	2639	-6865	-395	-23476	876	-8279	-1497	-26294	2662	-13501	-1117
0.365833	-25	40	87	-62	-115	-35	7	-16	-24	4	-74	-66	-77	-15	-27	-61	-99	34	-85	-32	-112	-23	-101	-69	-61	1	-99	-15	-76	-69	-147	-74	-179	1229	-10218	-25352	260	-23089	2975	-6880	-673	-23467	1169	-8493	-1142	-26235	2474	-13914	-706
0.366667	-24	42	85	-55	-112	-30	11	-14	-16	4	-72	-68	-97	-13	-28	-59	-101	33	-84	-34	-103	-21	-99	-69	-59	-1	-102	-14	-73	-73	-150	-76	-188	1422	-10102	-25521	150	-23064	3282	-6964	-427	-23419	1448	-8736	-1089	-26130	2223	-14400	-722
0.367500	-24	41	86	-61	-112	-30	9	-13	-17	5	-74	-67	-96	-14	-28	-57	-99	35	-87	-32	-103	-22	-99	-73	-62	0	-104	-13	-73	-70	-149	-74	-380	1623	-9986	-25704	227	-23008	3555	-7113	-937	-23327	1700	-8991	-370	-25958	1937	-14928	-513
0.368333	-22	40	89	-59	-109	-29	12	-12	-16	4	-72	-63	-97	-14	-28	-57	-100	34	-83	-31	-104	-24	-97	-68	-52	0	-102	-15	-60	-68	-147	-73	-869	1780	-9876	-25892	101	-22912	3805	-7328	-1456	-23185	1929	-9278	405	-25739	1636	-15506	24
0.369167	-24	42	88	-58	-108	-32	12	-11	-16	6	-70	-61	-94	-13	-24	-53	-98	35	-82	-32	-102	-21	-98	-67	-60	2	-99	-11	-72	-70	-147	-73	-875	1940	-9775	-26086	-354	-22791	4022	-7607	1021	-23004	2129	-9583	-1707	-25477	1338	-16105	1509
0.370000	-25	43	88	-57	-105	-16	11	-14	-17	7	-69	-60	-94	-14	-29	-57	-97	37	-80	-29	-105	-19	-98	-67	-61	2	-95	-11	-72	-69	-148	-70	-724	2085	-9686	-26279	-577	-22629	4220	-7946	-456	-22790	2295	-9915	-1110	-25171	1064	-16728	545
0.370833	-25	43	90	-57	-103	-31	12	-11	-6	4	-67	-62	-92	-14	-30	-58	-103	35	-84	-30	-102	-18	-97	-66	-61	4	-96	-9	-72	-70	-148	-74	-779	2206	-9607	-26476	-603	-22435	4394	-8362	-305	-22535	2422	-10278	-708	-24829	836	-17355	-611
0.371667	-23	43	89	-58	-107	-31	11	-13	-16	5	-67	-62	-98	-14	-27	-58	-99	34	-86	-32	-88	-18	-100	-72	-61	1	-98	-13	-72	-74	-148	-75	-541	2311	-9543	-26676	-616	-22222	4543	-8781	-224	-22252	2507	-10671	-1203	-24466	669	-17976	-234
0.372500	-25	39	86	-58	-107	-34	9	-13	-18	3	-73	-64	-96	-30	-33	-62	-100	32	-88	-33	-104	-23	-99	-72	-63	0	-101	-15	-74	-70	-150	-78	-445	2390	-9491	-26880	-632	-21974	4685	-9256	-408	-21939	2555	-11088	-1268	-24075	563	-18576	216
0.373333	-22	66	87	-60	-113	-30	9	-17	-14	2	-73	-64	-99	-17	-30	-62	-102	32	-87	-36	-107	-27	-104	-73	-68	-1	-101	-14	-76	-73	-151	-77	-559	2453	-9445	-27037	-678	-21715	4793	-9766	-431	-21604	2565	-11545	-932	-23674	547	-19141	997
0.374167	-27	37	84	-63	-110	-38	8	-21	-24	-3	-79	-67	-87	-18	-32	-62	-84	30	-87	-35	-107	-25	-99	-69	-65	-3	-99	-15	-75	-74	-149	-73	-508	2497	-9398	-27199	-615	-21424	4901	-10303	391	-21243	2539	-12035	-2225	-23264	620	-19659	2674
0.375000	-24	37	58	-62	-111	-35	9	-18	-22	8	-70	-65	-94	-17	-32	-63	-99	33	-88	-36	-107	-25	-101	-86	-62	0	-99	-14	-75	-70	-147	-77	-440	2520	-9362	-27346	-584	-21137	4993	-10844	-354	-20866	2480	-12552	-1092	-22854	778	-20121	2654
0.375833	-24	39	86	-59	-107	-32	9	-14	-16	4	-73	-58	-93	-17	-45	-60	-100	34	-85	-33	-102	-25	-99	-72	-61	-1	-99	-15	-74	-73	-146	-75	-501	2525	-9320	-27462	-763	-20832	5074	-11407	34	-20477	2387	-13109	980	-22457	1018	-20523	623
0.376667	-24	39	85	-60	-104	-33	11	-15	-15	4	-69	-63	-92	-16	-27	-58	-97	34	-87	-32	-108	-21	-98	-67	-61	2	-92	-12	-73	-70	-145	-73	-407	2513	-9277	-27575	-862	-20518	5141	-11969	-313	-20081	2272	-13691	1153	-22072	1331	-20862	1246
0.377500	-21	42	88	-60	-105	-55	10	-16	-14	2	-104	-64	-93	-17	-30	-59	-99	36	-86	-34	-104	-24	-100	-68	-63	0	-99	-12	-72	-70	-145	-74	-243	2484	-9221	-27646	-801	-20210	5192	-12533	-224	-19684	2129	-14308	493	-21704	1703	-21138	1623
0.378333	-30	41	87	-58	-110	-32	15	-15	-14	6	-70	-64	-95	-14	-29	-60	-98	33	-84	-31	-104	-24	-100	-68	-62	-7	-92	-13	-73	-70	-145	-74	-281	2445	-9153	-27714	-644	-19897	5228	-13091	59	-19279	1974	-14961	757	-21358	2122	-21340	1609
0.379167	-22	40	87	-55	-114	-35	9	-16	-19	3	-73	-65	-97	-14	-30	-47	-103	33	-81	-38	-103	-23	-100	-73	-63	-1	-99	-13	-72	-70	-147	-74	-403	2393	-9070	-27742	-577	-19587	5246	-13640	-105	-18868	1802	-15629	1275	-21035	2565	-21481	1722
0.380000	-24	41	86	-61	-111	-35	8	-17	-21	3	-73	-67	-97	-17	-30	-61	-101	32	-87	-38	-108	-23	-101	-72	-62	0	-105	-15	-73	-70	-184	-78	-359	2334	-8968	-27750	-661	-19271	5244	-14180	337	-18458	1624	-16315	1350	-20733	3010	-21560	1308
0.380833	-25	39	84	-62	-113	-41	7	-19	-18	0	-73	-72	-101	-19	-30	-39	-101	32	-90	-38	-110	-27	-103	-70	-64	-1	-101	-13	-74	-72	-148	-76	-442	2272	-8836	-27734	-788	-18954	5221	-14705	46	-18045	1448	-17009	1363	-20443	3445	-21576	698
0.381667	-26	40	82	-61	-110	-36	8	-16	-19	2	-77	-66	-98	-18	-32	-62	-104	30	-87	-34	-95	-25	-102	-72	-66	-4	-100	-16	-77	-75	-150	-77	-438	2208	-8687	-27699	-949	-18627	5173	-15210	-877	-17623	1268	-17715	1884	-20177	3834	-21547	417
0.382500	-25	38	82	-61	-113	-34	7	-17	-21	6	-75	-66	-98	-18	-31	-60	-102	32	-85	-34	-110	-25	-101	-72	-62	1	-96	-13	-75	-69	-146	-75	-239	2149	-8507	-27635	-886	-18292	5126	-15694	1231	-17196	1100	-18395	209	-19909	4179	-21471	1406
0.383333	-21	42	88	-59	-110	-35	11	-15	-21	3	-74	-68	-96	-17	-29	-61	-98	33	-83	-32	-103	-25	-99	-65	-63	-1	-98	-14	-70	-73	-148	-75	122	2085	-8306	-27565	-715	-17945	5003	-16164	736	-16763	933	-19077	193	-19653	4446	-21363	746
0.384167	-27	41	86	-61	-111	-33	11	-14	-19	2	-75	-75	-99	-15	-31	-61	-103	29	-85	-32	-109	-23	-101	-72	-62	-1	-99	-14	-74	-72	-148	-75	161	2025	-8081	-27480	-655	-17617	4874	-16613	-73	-16315	779	-19727	1068	-19393	4623	-21226	-1323
0.385000	-10	42	86	-59	-111	-34	10	-14	-22	2	-78	-63	-99	-18	-29	-60	-103	33	-86	-32	-109	-24	-101	-73	-63	0	-101	-23	-76	-70	-147	-75	317	1975	-7834	-27383	-736	-17197	4715	-17041	504	-15859	638	-20346	286	-19126	4705	-21067	-1509
0.385833	-23	43	86	-59	-111	-33	10	-16	-16	5	-74	-64	-97	-15	-28	-62	-103	32	-83	-32	-104	-22	-99	-73	-65	0	-99	-13	-73	-70	-147	-76	509	1928	-7562	-27278	-908	-16791	4526	-17448	-126	-15392	511	-20915	-184	-18846	4685	-20896	-1699
0.386667	-24	43	87	-57	-111	-31	12	-14	-22	4	-74	-65	-97	-13	-26	-59	-103	33	-84	-26	-107	-22	-94	-72	-64	9	-96	-13	-78	-68	-146	-76	481	1889	-7284	-27175	-920	-16359	4313	-17834	-43	-14914	400	-21437	-27	-18548	4562	-20715	-1262
0.387500	-24	42	86	-57	-114	-30	9	-13	-16	4	-70	-65	-96	-14	-31	-59	-104	33	-86	-32	-105	-19	-101	-65	-64	0	-99	-12	-75	-47	-139	-76	391	1859	-6992	-27071	-771	-15904	4074	-18194	820	-14428	301	-21884	-1436	-18231	4334	-20530	-26
0.388333	-25	44	88	-56	-109	-32	11	-12	-19	6	-74	-61	-95	-11	-29	-58	-101	36	-77	-30	-103	-21	-100	-70	-61	4	-94	-11	-75	-68	-147	-75	430	1827	-6695	-26970	-652	-15424	3807	-18525	274	-13933	223	-22266	-1774	-17883	4020	-20327	518
0.389167	-22	45	90	-56	-109	-30	12	-13	-17	5	-94	-72	-96	-13	-22	-56	-101	33	-82	-30	-103	-21	-97	-68	-62	2	-97	-12	-72	-73	-145	-74	453	1798	-6399	-26877	-747	-14937	3532	-18836	185	-13434	158	-22576	-222	-17512	3627	-20132	-1743
0.390000	-21	47	85	-58	-108	-29	11	-13	-17	5	-73	-64	-98	-14	-29	-59	-100	35	-83	-36	-104	-22	-99	-68	-62	1	-97	-12	-75	-72	-142	-76	553	1768	-6108	-26801	-862	-14402	3234	-19121	-94	-12939	109	-22807	44	-17115	3173	-19931	-1262
0.390833	-23	41	87	-59	-109	-32	9	-11	-22	3	-76	-65	-95	-12	-14	-58	-97	35	-83	-29	-103	-22	-100	-67	-62	1	-99	-12	-72	-72	-148	-74	421	1742	-5822	-26721	-731	-13860	2926	-19382	-439	-12444	72	-22950	-672	-16690	2672	-19720	26
0.391667	-25	42	86	-59	-110	-33	13	-12	-18	4	-74	-62	-96	-13	-29	-60	-102	28	-86	-32	-94	-21	-101	-70	-62	0	-99	-15	-75	-73	-147	-76	372	1713	-5560	-26663	-412	-13319	2608	-19616	52	-11966	45	-23006	-550	-16250	2145	-19500	793
0.392500	-25	42	85	-60	-109	-28	11	-12	-21	4	-73	-69	-97	-15	-30	-59	-100	33	-83	-36	-105	-21	-100	-72	-67	-3	-102	-16	-74	-73	-147	-83	445	1680	-5310	-26607	-344	-12766	2291	-19825	-223	-11501	36	-22980	111	-15791	1608	-19276	1884
0.393333	-28	43	84	-59	-110	-30	11	-15	-18	4	-76	-65	-99	-14	-31	-60	-103	29	-83	-33	-101	-19	-100	-69	-66	-29	-105	-12	-76	-72	-149	-75	420	1643	-5079	-26570	-376	-12224	1972	-20007	-135	-11058	37	-22871	337	-15319	1094	-19037	2300
0.394167	-26	42	86	-61	-110	-32	11	-16	-18	4	-74	-38	-98	-13	-23	-58	-102	32	-82	-31	-108	-24	-100	-70	-63	-1	-102	-11	-74	-72	-147	-75	642	1602	-4859	-26544	-286	-11702	1657	-20159	-309	-10641	44	-22687	697	-14847	595	-18774	2430
0.395000	-24	40	86	-62	-108	-30	12	-16	-17	3	-74	-65	-97	-13	-29	-58	-101	32	-83	-31	-108	-21	-105	-69	-64	0	-100	-13	-75	-73	-148	-74	580	1559	-4690	-26525	-222	-11194	1350	-20303	-1179	-10261	53	-22430	1727	-14380	148	-18498	2609
0.395833	-24	43	88	-60	-111	-31	15	-13	-15	9	-94	-62	-96	-12	-36	-58	-102	34	-83	-31	-105	-21	-98	-67	-64	2	-96	-13	-74	-68	-145	-73	502	1510	-4534	-26517	-153	-10726	1045	-20418	409	-9921	59	-22112	733	-13928	-236	-18202	3534
0.396667	-24	44	88	-56	-109	-29	12	-13	-16	7	-68	-62	-96	-13	-27	-55	-98	41	-81	-30	-103	-1	-97	-67	-61	2	-99	-11	-76	-70	-146	-72	905	1455	-4401	-26516	-81	-10279	753	-20517	1058	-9629	84	-21741	57	-13495	-561	-17890	3467
0.397500	-24	43	91	-60	-107	-31	19	-58	-17	7	-68	-62	-93	-13	-27	-58	-100	35	-84	-31	-107	-18	-98	-66	-61	2	-98	-8	-58	-69	-168	-72	850	1401	-4289	-26528	-194	-9888	473	-20594	-547	-9385	68	-21320	1612	-13089	-816	-17552	1213
0.398333	-24	42	89	-59	-110	-32	12	-15	-21	5	-74	-65	-97	-17	-29	-66	-103	33	-97	-32	-108	-25	-100	-68	-63	-3	-102	-12	-76	-72	-147	-75	733	1335	-4196	-26547	-176	-9549	199	-20667	905	-9194	47	-20869	835	-12727	-1002	-17247	898
0.399167	-31	39	85	-61	-110	-34	10	-18	-21	20	-75	-66	-70	-16	-29	-63	-102	27	-85	-28	-105	-24	-100	-70	-63	-1	-101	-13	-72	-70	-147	-76	725	1277	-4124	-26565	27	-9261	-50	-20720	253	-9046	26	-20383	267	-12397	-1118	-16848	486
0.400000	-27	41	87	-35	-111	-36	7	-16	-22	5	-70	-64	-97	-15	-26	-59	-100	32	-84	-34	-120	-25	-102	-73	-62	0	-101	-14	-75	-69	-146	-75	588	1218	-4059	-26586	-12	-9027	-294	-20769	249	-8952	-6	-19883	500	-12118	-1169	-16472	518
0.400833	-24	42	91	-79	-111	-36	9	-13	-17	-35	-70	-64	-98	-18	-30	-58	-101	34	-86	-32	-109	-25	-99	-70	-65	0	-102	-12	-77	-72	-148	-75	597	1164	-4003	-26609	57	-8852	-518	-20806	969	-8908	-53	-19370	-150	-11891	-1170	-16094	1066
0.401667	-24	42	89	-61	-111	-35	8	-14	-18	3	-68	-62	-82	-15	-25	-61	-100	32	-84	-29	-109	-23	-98	-68	-63	0	-96	-11	-75	-68	-147	-74	773	1108	-3936	-26631	-29	-8731	-722	-20845	1100	-8904	-117	-18855	-673	-11704	-1126	-15707	1353
0.402500	-25	44	89	-56	-112	-27	12	-12	-18	8	-69	-62	-98	-13	-26	-55	-100	36	-83	-32	-105	-21	-96	-69	-59	2	-98	-3	-73	-81	-144	-68	701	1055	-3904	-26651	-207	-8664	-901	-20872	714	-8947	-201	-18339	745	-11571	-1051	-15323	-2005
0.403333	-24	45	88	-61	-110	-32	15	-11	-17	7	-70	-64	-96	-12	-36	-46	-100	35	-84	-30	-108	-21	-95	-68	-61	2	-98	-10	-72	-66	-146	-72	526	1003	-3863	-26663	-97	-8652	-1058	-20923	931	-9030	-301	-17832	966	-11481	-959	-14945	-3040
0.404167	-25	42	93	-56	-109	-30	20	-14	-17	5	-69	-62	-98	-12	-25	-55	-99	34	-82	-31	-105	-18	-98	-66	-61	0	-98	-21	-75	-67	-146	-69	334	950	-3801	-26683	-116	-8681	-1189	-20933	501	-9145	-420	-17340	104	-11434	-859	-14580	-2421
0.405000	-24	40	86	-58	-108	-32	12	-11	-18	5	-69	-62	-97	-13	-25	-51	-99	35	-86	-31	-125	-21	-95	-66	-60	1	-95	-11	-69	-66	-143	-73	298	898	-3763	-26690	-103	-8757	-1290	-20961	983	-9282	-553	-16860	-168	-11416	-767	-14222	-2459
0.405833	-23	42	90	-23	-107	-30	12	-14	-17	5	-73	-61	-97	-12	-24	-59	-101	35	-85	-31	-103	-19	-97	-70	-64	0	-97	-13	-69	-66	-145	-74	446	872	-3707	-26688	92	-8871	-1368	-20985	589	-9446	-696	-16395	181	-11444	-692	-13880	-1827
0.406667	-26	42	86	-58	-110	-32	12	-14	-19	4	-72	-63	-96	0	-29	-58	-103	8	-87	-33	-108	-22	-101	-67	-66	0	-100	-11	-75	-72	-151	-76	470	782	-3655	-26678	89	-9006	-1403	-21006	725	-9621	-850	-15950	217	-11488	-641	-13552	-1467
0.407500	-26	39	87	-53	-112	-38	9	-19	-22	2	-74	-66	-96	-17	-29	-61	-102	30	-85	-34	-105	-23	-84	-69	-63	2	-98	-15	-69	-70	-147	-73	205	719	-3589	-26659	46	-9194	-1401	-21020	730	-9804	-1006	-15518	273	-11540	-619	-13229	-1421
0.408333	-24	40	87	-59	-108	-32	9	-15	-3	3	-72	-63	-96	-15	-31	-53	-99	34	-83	-32	-102	-21	-100	-66	-62	2	-96	-10	-76	-70	-149	-76	-17	647	-3524	-26631	-13	-9386	-1369	-21019	-302	-9987	-1169	-15105	1014	-11601	-639	-12929	-1211
0.409167	-35	46	90	-57	-109	-24	10	-10	-16	6	-69	-61	-96	-12	-26	-56	-99	39	-83	-30	-109	-21	-96	-65	-60	3	-95	-9	-75	-65	-148	-72	-7	567	-3461	-26589	-74	-9594	-1289	-21009	182	-10169	-1332	-14693	497	-11654	-693	-12632	-14
0.410000	-23	44	90	-55	-107	-29	16	-9	-17	6	-73	-65	-94	-15	-25	-52	-96	35	-84	-31	-107	-19	-97	-65	-59	1	-98	-11	-74	-69	-145	-72	227	470	-3398	-26537	219	-9818	-1178	-20979	1507	-10346	-1504	-14296	-1185	-11703	-791	-12347	1107
0.410833	-42	47	88	-59	-107	-30	12	-11	-15	4	-72	-62	-93	-12	-25	-56	-100	36	-84	-33	-102	-21	-96	-65	-60	5	-95	-7	-72	-69	-141	-72	121	364	-3336	-26471	351	-10055	-1031	-20935	-807	-10506	-1648	-13912	386	-11731	-925	-12063	-564
0.411667	-25	42	91	-58	-109	-7	13	-12	-15	-3	-73	-66	-96	-13	-27	-57	-100	35	-86	-33	-105	-17	-98	-67	-62	3	-101	-14	-72	-72	-145	-57	-152	240	-3280	-26393	151	-10301	-856	-20866	364	-10659	-1790	-13533	183	-11744	-1095	-11785	-436
0.412500	-27	40	85	-59	-111	-32	10	-13	-18	4	-75	-66	-98	-17	-31	-60	-102	33	-88	-38	-111	-23	-97	-68	-61	1	-102	-15	-74	-73	-145	-76	-159	101	-3222	-26307	248	-10550	-650	-20769	-370	-10783	-1921	-13154	189	-11733	-1291	-11503	-5
0.413333	-25	44	85	-58	-111	-30	11	-14	-18	6	-74	-64	-95	-16	-29	-59	-105	34	-83	-34	-105	-23	-99	-67	-66	-1	-99	-14	-72	-70	-147	-74	-128	-46	-3168	-26202	315	-10798	-421	-20641	-282	-10894	-2039	-12776	282	-11686	-1511	-11220	908
0.414167	-26	43	86	-62	-109	-34	11	-14	-18	4	-74	-72	-96	-18	-29	-62	-100	33	-85	-38	-107	-22	-88	-67	-61	1	-100	-16	-77	-72	-147	-77	-353	-202	-3114	-26087	330	-11051	-171	-20479	-149	-10980	-2135	-12398	50	-11618	-1740	-10926	2038
0.415000	-27	42	86	-60	-111	-33	6	-16	-29	3	-74	-66	-102	-17	-32	-47	-103	33	-85	-35	-108	-25	-103	-72	-66	-1	-102	-15	-78	-74	-149	-78	-505	-373	-3063	-25964	450	-11294	80	-20286	95	-11049	-2217	-12023	-941	-11523	-1981	-10629	3638
0.415833	-28	81	86	-63	-111	-34	7	-15	-22	3	-74	-69	-98	-18	-30	-61	-102	35	-84	-36	-107	-23	-87	-68	-63	1	-99	-13	-59	-73	-149	-77	-445	-545	-3006	-25827	402	-11555	362	-20048	-453	-11090	-2282	-11642	258	-11410	-2225	-10324	1701
0.416667	-27	43	86	-59	-112	-33	8	-11	-16	3	-73	-65	-96	-15	-21	-61	-102	35	-84	-33	-109	-24	-100	-72	-63	0	-101	-12	-72	-70	-147	-76	-290	-722	-2921	-25672	274	-11791	629	-19782	-72	-11115	-2323	-11265	830	-11279	-2439	-10007	286
0.417500	-26	46	87	-59	-110	-32	11	-11	-17	5	-73	-65	-99	-17	-29	-58	-101	22	-84	-31	-108	-22	-96	-69	-63	-1	-101	-14	-75	-70	-149	-76	-284	-905	-2877	-25517	171	-12048	899	-19477	-814	-11120	-2348	-10890	171	-11139	-2654	-9690	1279
0.418333	-25	42	87	-62	-108	-33	7	-14	-17	4	-72	-66	-96	-15	-26	-59	-101	35	-84	-36	-108	-23	-99	-72	-65	0	-99	-14	-76	-70	-147	-77	-309	-1078	-2800	-25355	185	-12282	1149	-19142	-265	-11106	-2359	-10518	-270	-10986	-2846	-9375	1358
0.419167	-26	26	88	-60	-107	-32	11	-15	-22	4	-73	-66	-96	-13	-27	-60	-102	35	-83	-33	-104	-23	-98	-74	-75	0	-112	-14	-75	-67	-147	-77	-325	-1248	-2706	-25180	399	-12519	1385	-18771	-471	-11074	-2354	-10152	-103	-10842	-3011	-9056	1634
0.420000	-28	43	86	-60	-112	-32	9	-13	-21	5	-74	-65	-98	-10	-29	-61	-105	34	-85	-34	-105	-26	-102	-73	-66	-1	-101	-14	-75	-74	-149	-77	-486	-1410	-2601	-25007	714	-12746	1613	-18372	-417	-11032	-2336	-9797	-154	-10707	-3148	-8751	1608
0.420833	-29	34	88	-59	-112	-34	7	-15	-23	2	-74	-66	-98	-17	-30	-55	-101	35	-86	-33	-108	-26	-109	-73	-64	-3	-101	-19	-77	-72	-147	-76	-289	-1557	-2474	-24823	1568	-12960	1791	-17950	-216	-10983	-2307	-9438	-430	-10565	-3254	-8456	947
0.421667	-28	43	88	-60	-108	-44	9	-16	-19	6	-68	-62	-100	-14	-28	-59	-100	36	-80	-33	-109	-21	-96	-68	-62	0	-97	-12	-73	-68	-146	-74	-227	-1667	-2327	-24644	2289	-13162	1958	-17504	-890	-10921	-2266	-9099	-107	-10467	-3330	-8177	0
0.422500	-23	45	89	-57	-110	-31	12	-13	-17	9	-72	-62	-95	-10	-27	-57	-100	37	-88	-30	-107	-21	-86	-68	-63	2	-98	-11	-73	-68	-147	-73	-460	-1801	-2172	-24463	2031	-13350	2085	-17044	-981	-10861	-2227	-8770	247	-10381	-3379	-7921	-439
0.423333	-27	42	87	-57	-109	-31	10	-25	-18	5	-73	-47	-105	-14	-30	-59	-102	36	-85	-31	-104	-25	-99	-76	-64	0	-99	-15	-79	-69	-151	-75	-368	-1898	-1995	-24297	1832	-13531	2176	-16577	1236	-10799	-2183	-8461	-1718	-10326	-3398	-7699	-110
0.424167	-24	45	84	-61	-112	-34	8	-17	-22	5	-75	-66	-99	-14	-28	-61	-103	35	-83	-33	-113	-25	-101	-79	-64	-1	-98	-11	-73	-69	-148	-74	-53	-1972	-1809	-24120	1651	-13692	2246	-16104	-852	-10740	-2133	-8161	-461	-10287	-3384	-7509	-2471
0.425000	-28	43	87	-58	-110	-32	13	-15	-21	8	-95	-66	-97	-13	-28	-60	-99	37	-84	-31	-103	-19	-101	-69	-61	-1	-98	-13	-75	-73	-149	-73	196	-2026	-1607	-23957	1162	-13840	2279	-15622	37	-10684	-2092	-7883	-201	-10284	-3353	-7350	-3694
0.425833	-27	40	85	-61	-109	-32	12	-15	-16	6	-74	-63	-97	-11	-26	-60	-101	37	-85	-32	-96	-22	-96	-72	-65	1	-84	-11	-74	-69	-145	-73	292	-2064	-1403	-23805	953	-13965	2285	-15141	-302	-10634	-2049	-7622	-275	-10303	-3298	-7232	-3735
0.426667	-24	43	87	-59	-105	-30	11	-14	-19	0	-73	-68	-96	-12	-26	-58	-100	37	-82	-31	-107	-22	-100	-69	-63	0	-97	-8	-74	-74	-144	-73	212	-2088	-1186	-23655	850	-14079	2297	-14669	-245	-10599	-2011	-7386	-395	-10353	-3226	-7161	-3367
0.427500	-26	42	86	-57	-110	-31	12	-13	-22	6	-70	-63	-95	-12	-28	-60	-121	40	-86	-13	-104	-21	-99	-73	-63	2	-96	-9	-74	-69	-148	-75	262	-2078	-979	-23518	654	-14173	2208	-14210	-317	-10577	-1979	-7163	-270	-10424	-3158	-7138	-2682
0.428333	-24	42	87	-56	-128	-31	12	-15	-16	6	-73	-63	-90	-12	-28	-58	-98	38	-86	-31	-105	-21	-100	-68	-63	0	-98	-9	-73	-69	-144	-74	408	-2061	-771	-23394	608	-14273	2138	-13762	246	-10572	-1952	-6970	-1488	-10520	-3036	-7154	-1190
0.429167	-23	43	85	-56	-105	-28	13	-13	-17	8	-73	-59	-92	-11	-27	-59	-97	36	-83	-28	-102	-19	-95	-67	-59	2	-96	-9	-70	-68	-145	-73	616	-2021	-576	-23275	249	-14318	2043	-13327	-693	-10580	-1925	-6800	-444	-10636	-2927	-7221	-2122
0.430000	-25	42	88	-53	-109	-31	10	-12	-16	5	-72	-60	-95	-4	-26	-52	-99	36	-88	-30	-103	-19	-98	-67	-63	3	-95	-10	-70	-66	-143	-73	837	-1967	-400	-23168	-52	-14368	1931	-12913	-150	-10609	-1886	-6650	687	-10768	-2808	-7326	-3709
0.430833	-19	41	91	-55	-103	-30	13	-14	-19	6	-69	-60	-94	-14	-26	-57	-101	39	-82	-30	-104	-18	-96	-67	-62	5	-94	-10	-73	-67	-144	-72	578	-1899	-231	-23070	-206	-14406	1811	-12511	-705	-10659	-1885	-6571	60	-10911	-2687	-7475	-2472
0.431667	-25	41	88	-59	-110	-32	10	-16	-17	0	-73	-62	-97	-17	-28	-63	-102	35	-87	-36	-109	-24	-103	-72	-63	0	-99	-13	-47	-72	-147	-78	227	-1821	-88	-22991	-466	-14447	1674	-12136	-507	-10735	-1870	-6443	-500	-11074	-2563	-7672	-1541
0.432500	-28	42	82	-61	-112	-35	5	-19	-25	-1	-79	-65	-101	-19	-34	-64	-102	29	-88	-35	-107	-27	-82	-68	-65	-1	-99	-13	-75	-75	-148	-77	107	-1722	40	-22910	-555	-14467	1546	-11775	-236	-10820	-1849	-6377	-75	-11236	-2434	-7895	-517
0.433333	-26	38	85	-60	-109	-38	8	-12	-17	1	-75	-65	-98	-22	-32	-62	-101	30	-92	-36	-107	-25	-99	-70	-66	0	-100	-15	-78	-73	-149	-79	-81	-1609	148	-22845	-791	-14481	1418	-11436	-306	-10927	-1821	-6342	-15	-11400	-2295	-8150	222
0.434167	-9	42	87	-60	-111	-34	16	-18	-18	2	-75	-64	-97	-22	-29	-61	-100	35	-86	-36	-110	-32	-100	-68	-72	0	-102	-14	-76	-73	-147	-75	-187	-1477	243	-22789	-912	-14495	1292	-11117	-223	-11055	-1791	-6343	-187	-11567	-2177	-8437	413
0.435000	-26	40	87	-58	-111	-32	10	-12	-16	3	-74	-63	-95	-17	-32	-62	-102	33	-88	-34	-105	-23	-102	-70	-62	1	-101	-13	-75	-69	-147	-76	-529	-1334	323	-22741	-874	-14503	1174	-10814	-625	-11194	-1754	-6361	164	-11736	-2017	-8739	446
0.435833	-19	46	88	-61	-107	-33	11	-14	-18	3	-75	-65	-94	-18	-28	-60	-100	36	-86	-28	-103	-12	-100	-70	-63	-1	-80	-9	-70	-70	-143	-74	-1040	-1164	395	-22706	-1005	-14510	1071	-10532	-1188	-11352	-1710	-6420	702	-11899	-1877	-9063	755
0.436667	-24	44	87	-58	-108	-31	19	-13	-17	5	-72	-63	-96	-17	-29	-60	-98	35	-85	-32	-103	-22	-101	-68	-61	0	-99	-12	-72	-72	-149	-76	-921	-979	468	-22674	-1153	-14515	980	-10273	1164	-11519	-1654	-6516	-1250	-12068	-1737	-9404	2465
0.437500	-23	45	88	-58	-107	-32	10	-15	-17	4	-73	-63	-95	-17	-30	-59	-99	34	-87	-32	-105	-22	-104	-69	-62	1	-100	-12	-73	-72	-150	-75	-762	-769	526	-22687	-1149	-14519	913	-10031	-257	-11703	-1593	-6644	-305	-12226	-1595	-9756	1551
0.438333	-26	42	89	-61	-105	-32	10	-10	-14	2	-74	-66	-96	-19	-31	-57	-98	35	-86	-33	-103	-22	-100	-68	-61	0	-100	-11	-70	-69	-152	-75	-982	-544	597	-22706	-1101	-14513	864	-9807	-40	-11873	-1526	-6805	271	-12385	-1454	-10117	68
0.439167	-22	40	89	-59	-108	-32	9	-14	-19	4	-75	-66	-95	-18	-31	-60	-99	33	-87	-34	-105	-24	-104	-80	-62	-1	-101	0	-72	-70	-149	-76	-1005	-291	677	-22746	-922	-14538	838	-9609	101	-12055	-1447	-7002	-133	-12533	-1307	-10485	56
0.440000	-27	41	85	-60	-112	-39	8	-15	-23	1	-76	-78	-102	-24	-16	-60	-101	30	-115	-39	-108	-27	-108	-72	-67	-5	-104	-17	-77	-75	-156	-78	-1008	-18	774	-22814	-896	-14550	854	-9427	-23	-12235	-1370	-7230	-421	-12682	-1172	-10845	44
0.440833	-30	57	82	-66	-112	-39	7	-19	-21	-4	-78	-70	-100	-22	-34	-63	-102	27	-91	-40	-111	-25	-112	-74	-63	-5	-101	-13	-77	-74	-151	-77	-974	273	883	-22905	-908	-14555	856	-9263	-10	-12402	-1278	-7477	-87	-12830	-1032	-11200	318
0.441667	-23	40	94	-61	-113	-35	8	-19	-21	2	-75	-66	-99	-16	-30	-59	-102	34	-87	-33	-105	-23	-102	-68	-64	-3	-100	-13	-75	-70	-154	-75	-944	578	1023	-23022	-790	-14564	901	-9120	713	-12560	-1179	-7748	-1315	-12941	-894	-11555	1283
0.442500	-26	43	88	-59	-109	-32	12	-13	-18	5	-73	-65	-95	-16	-29	-60	-103	35	-101	-29	-105	-21	-98	-67	-61	0	-97	-11	-73	-69	-149	-75	-840	921	1186	-23180	-1007	-14571	963	-8996	-63	-12695	-1092	-8042	-772	-13063	-759	-11912	574
0.443333	-23	43	88	-59	-108	-35	11	-14	-11	6	-72	-63	-97	-16	-28	-58	-97	37	-86	-32	-105	-22	-99	-69	-64	0	-98	-15	-73	-69	-153	-74	-794	1256	1367	-23367	-928	-14579	1042	-8896	240	-12818	-1007	-8346	520	-13167	-639	-12258	-1654
0.444167	-25	43	88	-60	-109	-33	12	-15	-18	5	-70	-66	-94	-15	-29	-62	-96	37	-84	-35	-104	-21	-98	-69	-61	0	-99	-10	-69	-72	-150	-74	-715	1611	1573	-23584	-707	-14587	1135	-8811	-287	-12917	-921	-8665	26	-13297	-524	-12602	-1188
0.445000	-21	44	89	-62	-109	-32	15	-13	-17	12	-70	-67	-69	-15	-28	-58	-98	38	-86	-31	-104	-22	-103	-69	-60	0	-100	-9	-70	-70	-148	-73	-534	1962	1799	-23830	-713	-14590	1235	-8747	-348	-12988	-844	-8986	-575	-13346	-413	-12932	-945
0.445833	-24	42	90	-59	-109	-31	11	-10	-17	9	-70	-67	-96	-13	-28	-56	-101	36	-75	-29	-103	-21	-98	-66	-65	0	-97	-12	-75	-68	-145	-67	-385	2313	2040	-24113	-631	-14589	1350	-8698	-167	-13030	-779	-9307	-427	-13412	-314	-13255	-907
0.446667	-23	42	88	-61	-110	-32	10	-11	-45	4	-49	-64	-95	-15	-26	-58	-101	36	-83	-32	-103	-21	-98	-70	-62	0	-97	-11	-72	-67	-146	-74	-368	2661	2284	-24421	-597	-14583	1465	-8673	-472	-13043	-724	-9620	-230	-13463	-224	-13572	-982
0.447500	-23	41	88	-59	-108	-31	13	-13	-21	2	-72	-66	-95	-14	-32	-62	-100	37	-84	-32	-126	-22	-98	-72	-64	0	-99	-12	-72	-66	-145	-74	-378	2997	2534	-24739	-596	-14573	1572	-8665	-320	-13026	-683	-9919	-51	-13497	-147	-13871	-1583
0.448333	-26	42	102	-57	-112	-31	13	-16	-18	4	-72	-66	-96	-13	-28	-62	-101	33	-86	-31	-103	-23	-100	-74	-63	0	-100	-12	-73	-68	-167	-79	-260	3309	2768	-25068	-748	-14554	1680	-8673	-755	-12982	-656	-10224	194	-13517	-82	-14154	-2097
0.449167	-24	40	86	-60	-112	-33	10	-19	-22	3	-73	-67	-97	-13	-29	-59	-100	35	-83	-32	-104	-21	-98	-70	-65	-4	-98	-11	-73	-65	-147	-72	-186	3608	2990	-25399	-739	-14521	1783	-8688	-1642	-12906	-642	-10503	1038	-13518	-24	-14425	-2333
0.450000	-23	42	88	-58	-107	-32	11	-13	-17	11	-69	-65	-96	-14	-27	-74	-110	37	-82	-33	-105	-21	-98	-70	-61	1	-96	-12	-72	-67	-144	-75	-159	3879	3182	-25727	-620	-14477	1876	-8747	404	-12802	-645	-10772	-447	-13507	17	-14676	-1066
0.450833	-22	45	89	-58	-110	-32	12	-13	-18	6	-67	-62	-95	-13	-25	-59	-97	40	-100	-33	-108	-21	-99	-70	-57	2	-96	-13	-69	-66	-145	-73	60	4129	3339	-26027	-515	-14415	1953	-8788	-281	-12673	-663	-11019	-237	-13477	47	-14907	-816
0.451667	-24	43	111	-59	-105	-32	12	-18	-17	5	-69	-62	-98	-15	-31	-57	-100	35	-84	-32	-105	-21	-99	-69	-65	0	-97	-15	-78	-70	-149	-75	-183	4349	3451	-26304	-483	-14347	2011	-8857	-1177	-12531	-695	-11257	1046	-13441	62	-15111	-1544
0.452500	-23	41	85	-63	-113	-36	10	-16	-18	3	-72	-66	-98	-14	-34	-59	-103	34	-84	-38	-109	-26	-102	-73	-64	-1	-100	-16	-74	-69	-147	-77	-24	4541	3509	-26545	-526	-14258	2056	-8943	-440	-12368	-736	-11470	569	-13388	54	-15291	-731
0.453333	-25	39	102	-63	-110	-33	12	11	-17	3	-73	-68	-99	-15	-30	-59	-101	35	-86	-36	-105	-24	-98	-73	-64	0	-101	-16	-76	-69	-148	-75	241	4708	3521	-26735	-405	-14149	2089	-9037	-1030	-12191	-786	-11676	199	-13327	71	-15442	-644
0.454167	-27	40	84	-62	-110	-34	11	-16	-22	3	-73	-67	-98	-16	-31	-63	-103	34	-85	-34	-109	-30	-101	-73	-61	-1	-98	-15	-78	-69	-150	-76	247	4848	3477	-26871	-478	-14019	2102	-9146	-1104	-12002	-844	-11862	477	-13262	58	-15569	-396
0.455000	-25	42	87	-59	-110	-35	23	-12	-25	1	-74	-65	-97	-12	-28	-60	-102	37	-84	-31	-109	-22	-101	-70	-65	-1	-98	-13	-77	-72	-148	-74	286	4988	3386	-26947	-424	-13874	2104	-9267	-243	-11808	-908	-12037	-385	-13188	45	-15668	704
0.455833	-26	41	87	-59	-110	-35	12	-15	-19	3	-73	-65	-98	-17	-28	-61	-104	30	-84	-33	-107	-24	-101	-74	-64	0	-98	-15	-74	-68	-147	-75	345	5073	3248	-26968	-358	-13705	2088	-9402	-556	-11608	-971	-12200	-325	-13114	21	-15741	1144
0.456667	-26	42	86	-60	-110	-59	12	-16	-13	1	-75	-64	-99	-16	-31	-61	-104	33	-86	-34	-110	-25	-100	-75	-66	-4	-100	-15	-77	-72	-158	-78	185	5176	3067	-26929	-237	-13525	2056	-9550	-291	-11415	-1032	-12356	911	-13039	-3	-15790	-1026
0.457500	-27	38	82	-61	-113	-40	9	-14	-23	1	-76	-67	-100	-15	-34	-62	-103	35	-86	-33	-94	-22	-100	-72	-66	-3	-100	-14	-75	-68	-152	-76	125	5241	2858	-26821	-99	-13323	2017	-9702	-280	-11216	-1086	-12497	880	-12959	-26	-15817	-378
0.458333	-25	38	105	-36	-114	-35	11	-6	-22	1	-70	-66	-99	-16	-30	-61	-102	32	-87	-35	-110	-24	-100	-70	-67	-4	-103	-16	-70	-69	-153	-75	-15	5346	2626	-26666	-163	-13112	1966	-9865	-512	-11025	-1135	-12631	158	-12877	-47	-15821	797
0.459167	-26	37	88	-59	-112	-36	12	-15	-22	3	-73	-67	-100	-16	-33	-63	-103	32	-88	-33	-109	-27	-99	-55	-63	-4	-102	-18	-76	-73	-150	-79	-153	5392	2385	-26453	-99	-12882	1909	-10035	32	-10841	-1178	-12759	146	-12798	-67	-15805	1381
0.460000	-28	39	84	-61	-112	-38	9	-21	-19	2	-77	-65	-97	-18	-33	-56	-107	28	-88	-36	-109	-28	-105	-77	-66	-6	-103	-17	-77	-72	-152	-78	-207	5464	2142	-26205	42	-12651	1837	-10220	-290	-10666	-1210	-12876	363	-12719	-86	-15780	2032
0.460833	-25	40	86	-59	-112	-38	8	-15	-23	0	-79	-68	-98	-19	-34	-62	-105	32	-94	-34	-103	-28	-103	-79	-67	-5	-105	-15	-75	-72	-152	-78	-301	5548	1915	-25913	95	-12405	1768	-10392	-81	-10498	-1228	-12982	262	-12638	-86	-15741	1868
0.461667	-27	37	86	-61	-107	-67	9	-16	-16	3	-76	-67	-95	-19	-31	-61	-101	32	-88	-33	-105	-24	-100	-72	-95	-5	-101	-14	-70	-73	-150	-76	-323	5635	1705	-25596	143	-12157	1695	-10572	-108	-10335	-1235	-13083	259	-12554	-98	-15688	1655
0.462500	-24	43	91	-58	-105	-38	12	-17	-17	2	-73	-63	-81	-21	-23	-59	-98	34	-84	-31	-111	-26	-99	-72	-63	-3	-98	-13	-74	-69	-149	-76	-390	5730	1521	-25262	199	-11908	1613	-10754	-764	-10193	-1231	-13175	934	-12476	-101	-15635	1289
0.463333	-24	41	95	-57	-111	-38	11	-14	-18	2	-75	-64	-99	-17	-31	-61	-102	34	-86	-31	-103	-24	-99	-72	-63	0	-101	-15	-57	-69	-152	-76	-410	5830	1367	-24924	124	-11658	1531	-10931	924	-10051	-1219	-13262	-146	-12391	-97	-15577	1880
0.464167	-24	40	86	-58	-112	-39	9	-17	-17	2	-75	-66	-95	-17	-32	-61	-100	35	-87	-32	-109	-26	-124	-73	-63	-6	-101	-14	-74	-65	-150	-76	-17	5935	1256	-24586	174	-11417	1439	-11106	1600	-9915	-1198	-13325	-1291	-12309	-92	-15491	2011
0.465000	-21	39	86	-58	-109	-35	0	-16	-24	-3	-78	-67	-99	-21	-31	-61	-104	32	-88	-36	-108	-28	-102	-72	-65	-1	-107	-17	-76	-60	-158	-76	-11	6039	1171	-24259	311	-11182	1347	-11278	39	-9797	-1176	-13418	89	-12226	-88	-15460	-19
0.465833	-25	36	85	-64	-113	-40	6	-18	-22	-1	-77	-66	-97	-19	-33	-60	-101	35	-88	-36	-108	-26	-102	-74	-65	-5	-100	-14	-72	-70	-150	-76	-110	6151	1125	-23947	261	-10952	1256	-11444	1090	-9679	-1140	-13482	-377	-12137	-75	-15399	226
0.466667	-24	42	84	-67	-110	-39	9	-16	-16	1	-78	-67	-100	-19	-33	-62	-100	30	-87	-35	-105	-26	-103	-70	-62	-4	-103	-16	-73	-72	-149	-73	-121	6259	1109	-23646	309	-10726	1158	-11602	241	-9569	-1108	-13539	-600	-12050	-74	-15347	508
0.467500	-24	41	84	-62	-109	-33	11	-14	-19	2	-74	-80	-96	-14	-31	-59	-99	32	-88	-36	-100	-25	-98	-70	-63	-1	-102	-14	-74	-69	-149	-75	-131	6361	1112	-23383	408	-10513	1061	-11752	223	-9465	-1076	-13594	-441	-11958	-70	-15287	1262
0.468333	-21	41	87	-46	-109	-36	11	-15	-17	1	-74	-65	-94	-17	-30	-59	-99	32	-84	-35	-103	-25	-97	-70	-63	-3	-103	-13	-78	-50	-148	-77	-60	6451	1150	-23133	536	-10311	959	-11893	521	-9367	-1045	-13641	-1230	-11862	-76	-15233	2549
0.469167	-24	41	91	-59	-102	-31	15	-14	-16	5	-72	-62	-93	-15	-27	-61	-98	35	-85	-32	-122	-22	-97	-60	-62	1	-98	-11	-70	-66	-147	-78	208	6527	1179	-22916	458	-10118	859	-12031	344	-9268	-1020	-13683	-1787	-11774	-87	-15179	3759
0.470000	-25	44	88	-60	-109	-33	11	-15	-7	4	-75	-59	-97	-13	-29	-51	-99	37	-82	-31	-105	-24	-99	-69	-64	0	-99	-11	-72	-69	-146	-77	139	6591	1217	-22720	311	-9938	762	-12168	30	-9178	-1006	-13722	-103	-11679	-108	-15123	1468
0.470833	-22	46	89	-57	-108	-35	12	-13	-16	5	-70	-62	-97	-15	-28	-58	-99	34	-80	-31	-105	-24	-98	-67	-59	4	-97	-11	-73	-70	-148	-77	76	6636	1249	-22552	253	-9758	664	-12279	283	-9081	-998	-13762	300	-11588	-152	-15067	1334
0.471667	-22	23	88	-66	-113	-36	10	-15	-11	4	-70	-62	-97	-16	-28	-59	-103	36	-84	-33	-107	-25	-100	-70	-63	0	-95	-13	-75	-75	-147	-80	110	6658	1266	-22404	226	-9595	562	-12439	-371	-8998	-1007	-13803	-376	-11499	-186	-15010	3038
0.472500	-26	41	85	-63	-110	-39	9	-14	-18	2	-72	-65	-92	-18	-31	-55	-102	34	-90	-35	-121	-25	-99	-70	-63	0	-102	-17	-77	-67	-149	-79	130	6658	1262	-22277	270	-9442	472	-12578	96	-8912	-1024	-13836	-439	-11414	-240	-14946	3932
0.473333	-24	41	85	-64	-109	-67	6	-17	-19	4	-74	-66	-98	-16	-32	-61	-101	34	-91	-36	-110	-26	-101	-72	-64	0	-103	-17	-78	-73	-150	-79	107	6643	1228	-22161	249	-9284	388	-12719	-213	-8827	-1056	-13870	-141	-11326	-304	-14876	4602
0.474167	-30	38	81	-64	-114	-40	7	-19	-22	2	-77	-69	-100	-17	-34	-50	-99	32	-88	-38	-107	4	-99	-74	-63	0	-102	-18	-75	-73	-148	-80	98	6609	1171	-22041	273	-9137	308	-12861	-264	-8743	-1092	-13895	-170	-11239	-376	-14798	4342
0.475000	-25	39	81	-68	-115	-33	9	-16	-25	5	-72	-66	-98	-14	-30	-59	-101	30	-88	-36	-104	-23	-99	-70	-62	2	-101	-13	-76	-72	-148	-79	228	6557	1074	-21936	252	-8995	234	-13012	-397	-8662	-1129	-13923	-152	-11157	-460	-14714	3982
0.475833	-22	43	86	-61	-111	-35	9	-14	-17	4	-74	-62	-95	-12	-29	-57	-100	33	-88	-31	-104	-23	-116	-69	-67	0	-102	-13	-72	-68	-147	-77	302	6494	954	-21827	243	-8854	163	-13167	-1249	-8596	-1179	-13947	501	-11076	-551	-14622	3692
0.476667	-23	36	86	-59	-105	-28	12	-9	-16	5	-72	-62	-95	-14	-29	-62	-100	32	-86	-34	-102	-21	-100	-70	-61	0	-98	-11	-74	-70	-145	-76	188	6410	792	-21719	171	-8725	99	-13327	-712	-8507	-1231	-13966	-81	-11000	-647	-14525	3905
0.477500	-25	45	91	-58	-109	-33	10	-16	-17	8	-69	-46	-92	-14	-29	-57	-99	44	-83	-31	-103	-23	-100	-72	-59	2	-98	-13	-72	-73	-147	-74	124	6320	597	-21606	140	-8606	34	-13497	977	-8415	-1282	-13983	-1868	-10925	-746	-14418	4196
0.478333	-24	42	85	-58	-107	-31	11	-13	-18	8	-70	-60	-95	-15	-32	-57	-99	34	-84	-32	-102	-19	-102	-68	-61	3	-99	-8	-66	-69	-149	-77	-34	6225	374	-21483	350	-8483	-21	-13663	-1022	-8377	-1334	-13995	-649	-10850	-853	-14307	1695
0.479167	-22	42	87	-60	-107	-34	10	-14	-18	6	-69	-60	-97	-13	-33	-60	-115	36	-84	-34	-105	-32	-103	-73	-64	2	-99	-12	-74	-75	-149	-75	-122	6122	128	-21356	330	-8375	-77	-13831	335	-8317	-1384	-13993	-1149	-10774	-954	-14184	849
0.480000	-27	41	87	-60	-108	-36	10	-13	-21	6	-72	-62	-96	-17	-30	-60	-101	34	-86	-33	-105	-19	-101	-73	-64	1	-101	-13	-74	-70	-148	-78	-34	6019	-138	-21227	234	-8273	-129	-14001	-385	-8266	-1424	-14003	-1296	-10700	-1056	-14060	251
0.480833	-25	39	84	-63	-110	-35	10	-15	-21	5	-73	-65	-99	-16	-26	-63	-101	30	-86	-36	-105	-21	-100	-72	-62	0	-99	-14	-76	-68	-149	-75	-63	5919	-421	-21090	256	-8172	-183	-14162	-239	-8220	-1453	-13967	-1313	-10622	-1148	-13927	-155
0.481667	-14	42	86	-57	-107	-15	12	-17	-19	5	-74	-64	-95	-13	-30	-62	-101	32	-84	-33	-109	-5	-101	-73	-67	-1	-108	-13	-73	-72	-147	-77	-28	5822	-714	-20949	277	-8091	-240	-14323	242	-8181	-1482	-13979	-1589	-10545	-1240	-13792	-406
0.482500	-27	39	80	-59	-107	-35	12	-17	-21	6	-73	-68	-95	-17	-28	-59	-103	33	-84	-33	-107	-17	-97	-69	-64	1	-97	-11	-73	-70	-147	-75	69	5729	-1007	-20806	319	-8011	-293	-14473	659	-8154	-1494	-13951	-2731	-10456	-1320	-13652	252
0.483333	-27	40	86	-59	-100	-31	11	-14	-25	4	-75	-63	-95	-14	-27	-57	-103	36	-83	-31	-104	-18	-99	-72	-66	0	-98	-12	-70	-75	-147	-76	-19	5644	-1298	-20665	137	-7951	-352	-14618	-74	-8111	-1502	-13914	-1453	-10379	-1395	-13508	-2059
0.484167	-27	44	87	-57	-107	-30	11	-13	-21	7	-75	-64	-99	-16	-29	-61	-100	36	-87	-32	-109	-21	-101	-70	-63	0	-99	-13	-74	-73	-152	-76	-162	5569	-1586	-20526	-91	-7903	-413	-14743	333	-8081	-1500	-13862	-250	-10286	-1465	-13361	-3514
0.485000	-28	41	80	-57	-109	-53	7	-13	-27	6	-74	-62	-96	-13	-26	-60	-103	35	-81	-31	-111	-21	-103	-70	-62	2	-99	-13	-73	-67	-147	-72	-125	5490	-1864	-20396	-113	-7870	-477	-14867	-402	-8050	-1495	-13811	-507	-10202	-1524	-13207	-2491
0.485833	-26	41	85	-59	-107	-33	10	-13	-17	3	-73	-67	-99	-16	-35	-60	-105	35	-76	-25	-107	-21	-102	-68	-62	1	-98	-13	-75	-73	-150	-77	-67	5433	-2126	-20273	-136	-7849	-541	-14976	-18	-8019	-1483	-13741	-866	-10112	-1574	-13056	-2152
0.486667	-24	41	86	-61	-110	-50	12	-15	-15	4	-73	-65	-94	-15	-28	-56	-99	35	-86	-34	-105	-24	-100	-67	-65	1	-101	-11	-77	-72	-153	-76	-163	5373	-2370	-20160	-34	-7846	-602	-15077	-316	-7990	-1472	-13663	-442	-10015	-1623	-12904	-1675
0.487500	-24	42	85	-57	-109	-32	10	-11	-19	1	-74	-67	-95	-15	-28	-58	-94	35	-85	-33	-105	-22	-98	-68	-62	0	-101	-14	-74	-73	-148	-75	-153	5318	-2599	-20061	-16	-7855	-667	-15164	-370	-7957	-1461	-13572	-172	-9914	-1664	-12750	-1676
0.488333	-33	41	84	-49	-109	-36	12	-15	-19	6	-72	-63	-95	-17	-30	-57	-100	35	-84	-30	-105	-22	-99	-65	-61	0	-98	-27	-73	-59	-149	-75	-185	5272	-2808	-19976	-77	-7878	-733	-15239	-294	-7924	-1457	-13465	-240	-9810	-1703	-12591	-1881
0.489167	-24	47	86	-57	-102	-34	13	-14	-17	3	-69	-65	-95	-16	-6	-55	-116	37	-81	-32	-105	-21	-112	-67	-64	0	-99	-12	-73	-68	-147	-78	-447	5224	-2992	-19907	-142	-7918	-803	-15310	-985	-7893	-1456	-13347	234	-9707	-1753	-12435	-1907
0.490000	-24	42	86	-58	-110	-36	5	-14	-18	3	-77	-68	-97	-18	-31	-58	-100	33	-86	-35	-107	-23	-100	-68	-65	-3	-102	-15	-76	-72	-144	-80	-474	5174	-3146	-19865	-32	-7976	-878	-15372	-1109	-7866	-1474	-13216	578	-9606	-1796	-12280	-1343
0.490833	-26	40	82	-60	-111	-38	5	-17	-19	0	-74	-68	-97	-14	-28	-59	-100	28	-87	-38	-108	-23	-101	-69	-60	-3	-100	-13	-74	-68	-149	-77	-110	5125	-3299	-19821	163	-8049	-952	-15433	1134	-7835	-1487	-13073	-1374	-9498	-1843	-12120	-163
0.491667	-25	40	85	-57	-108	-32	8	-17	-16	2	-73	-66	-97	-18	-31	-59	-102	33	-86	-34	-107	-23	-116	-70	-63	-5	-100	-16	-76	-70	-153	-78	-88	5075	-3426	-19811	137	-8138	-1030	-15476	-892	-7814	-1546	-12913	148	-9399	-1906	-11966	-1760
0.492500	-24	38	85	-63	-111	-39	8	-16	-19	2	-74	-67	-93	-15	-29	-49	-100	30	-88	-36	-109	-26	-103	-70	-64	-5	-101	-17	-74	-70	-152	-79	-319	5024	-3530	-19807	-36	-8242	-1110	-15517	4	-7810	-1598	-12742	245	-9295	-1977	-11804	-2137
0.493333	-17	40	81	-59	-85	-36	9	-16	-17	3	-75	-69	-99	-16	-33	-59	-101	34	-85	-36	-105	-26	-100	-68	-64	10	-99	-19	-75	-74	-161	-76	-45	4978	-3614	-19832	79	-8352	-1193	-15550	-392	-7790	-1669	-12555	-104	-9197	-2062	-11649	-1835
0.494167	-29	40	86	-61	-113	-34	7	-17	-21	2	-74	-66	-98	-28	-32	-61	-102	33	-87	-29	-107	-26	-101	-69	-63	-4	-101	-16	-74	-69	-152	-78	101	4919	-3686	-19868	441	-8479	-1275	-15578	-380	-7795	-1760	-12354	-29	-9094	-2158	-11495	-1547
0.495000	-24	40	87	-61	-109	-39	9	-16	-17	2	-73	-67	-97	-13	-29	-60	-98	34	-83	-35	-103	-24	-100	-68	-61	0	-103	-15	-70	-70	-150	-74	105	4851	-3748	-19917	415	-8616	-1365	-15596	-409	-7800	-1869	-12142	266	-8999	-2268	-11346	-837
0.495833	-24	40	88	-56	-105	-35	12	-15	-15	3	-69	-64	-94	-14	-28	-61	-99	34	-88	-31	-103	-26	-100	-67	-59	0	-97	-13	-74	-72	-149	-76	188	4806	-3800	-19984	60	-8766	-1454	-15604	292	-7829	-1987	-11919	-857	-8908	-2396	-11202	805
0.496667	-23	42	86	-57	-109	-31	16	-13	-19	1	-72	-63	-95	-11	-28	-61	-98	34	-85	-32	-103	-25	-102	-69	-64	-1	-97	0	-73	-67	-147	-76	79	4745	-3848	-20062	-90	-8920	-1549	-15601	-524	-7853	-2125	-11689	51	-8825	-2541	-11062	-562
0.497500	-19	45	88	-57	-109	-29	12	-33	-17	5	-70	-59	-96	-13	-28	-59	-98	35	-83	-31	-103	-25	-97	-67	-61	-1	-101	-16	-72	-68	-148	-77	12	4685	-3894	-20147	-115	-9084	-1646	-15581	135	-7894	-2273	-11458	991	-8744	-2700	-10933	-2547
0.498333	-25	43	86	-59	-109	-31	10	-15	-19	3	-74	-65	-94	-14	-29	-62	-105	35	-85	-30	-107	-27	-101	-70	-62	-7	-118	-14	-76	-69	-151	-77	-24	4619	-3940	-20249	-70	-9256	-1748	-15550	-530	-7947	-2435	-11217	413	-8675	-2873	-10814	-1530
0.499167	-28	37	85	-65	-109	-34	10	-19	-23	2	-76	-65	-98	-18	-31	-63	-102	32	-88	-31	-105	-25	-99	-68	-61	-3	-102	-14	-74	-70	-150	-75	-28	4559	-3987	-20356	-109	-9426	-1839	-15497	-290	-7999	-2599	-10976	-105	-8609	-3058	-10702	-1207
0.500000	-26	39	82	-63	-114	-35	8	-16	-17	4	-85	-66	-99	-15	-29	-62	-102	32	-88	-35	-112	-29	-101	-72	-66	-8	-103	-18	-63	-73	-145	-83	47	4497	-4040	-20465	-104	-9606	-1936	-15425	-119	-8060	-2773	-10735	403	-8551	-3248	-10600	-695
0.500833	-28	41	81	-61	-111	-33	8	-17	-21	1	-75	-59	-97	-16	-31	-62	-103	33	-83	-32	-107	-27	-100	-70	-68	-5	-105	-16	-76	-73	-146	-75	13	4444	-4101	-20573	-9	-9782	-2025	-15330	-197	-8110	-2952	-10500	708	-8497	-3441	-10511	-351
0.501667	-25	38	82	-60	-112	-32	10	-13	-18	2	-73	-65	-95	-15	-29	-60	-103	35	-86	-32	-91	-26	-99	-68	-61	-1	-102	-13	-76	-70	-145	-75	-35	4393	-4167	-20683	-98	-9949	-2110	-15210	163	-8177	-3125	-10267	529	-8435	-3634	-10427	-766
0.502500	-19	43	89	-56	-104	-28	18	-13	-17	3	-80	-62	-95	-11	-26	-55	-101	35	-84	-27	-104	-22	-96	-68	-63	-3	-98	-10	-70	-70	-144	-73	-172	4336	-4236	-20782	-42	-10125	-2185	-15070	-266	-8237	-3306	-10046	690	-8419	-3829	-10352	-1223
0.503333	-25	42	96	-32	-107	-30	16	-12	-21	8	-72	-61	-96	-13	-28	-58	-102	36	-83	-28	-103	-22	-96	-67	-64	0	-98	-11	-73	-68	-143	-77	-233	4282	-4321	-20880	153	-10287	-2256	-14911	-903	-8288	-3479	-9831	1354	-8393	-4018	-10290	-1366
0.504167	-24	44	88	-56	-110	-32	13	-15	-18	5	-72	-63	-91	-14	-35	-60	-100	36	-74	-30	-105	-25	-99	-69	-61	-1	-98	-9	-74	-70	-145	-73	-48	4233	-4407	-20960	174	-10451	-2321	-14725	1393	-8358	-3653	-9627	-509	-8376	-4196	-10219	-345
0.505000	-23	44	89	-58	-109	-31	12	-15	-15	7	-69	-62	-96	-17	-29	-58	-100	38	-82	-30	-104	-21	-98	-70	-79	0	-98	-11	-74	-70	-145	-65	91	4179	-4499	-21027	67	-10608	-2369	-14521	-96	-8379	-3821	-9443	124	-8369	-4364	-10166	-1760
0.505833	-26	42	88	-60	-111	-32	11	-15	-19	5	-70	-65	-96	-12	-22	-59	-105	-1	-86	-29	-107	-22	-102	-68	-63	1	-99	-9	-74	-72	-145	-74	-217	4127	-4591	-21079	-36	-10761	-2419	-14302	71	-8414	-3987	-9268	807	-8369	-4507	-10109	-2854
0.506667	-25	44	90	-63	-111	-32	11	-14	-23	5	-72	-65	-98	-16	-30	-61	-101	36	-86	-30	-104	-22	-116	-73	-64	-1	-101	-15	-74	-73	-147	-76	-225	4074	-4689	-21109	-179	-10901	-2435	-14069	175	-8445	-4151	-9109	975	-8378	-4637	-10054	-2231
0.507500	-26	41	84	-64	-114	-36	12	-15	-17	4	-74	-65	-101	-15	-30	-62	-101	37	-86	-34	-107	-23	-99	-69	-63	1	-99	-12	-73	-73	-144	-73	-143	4023	-4778	-21108	-284	-11034	-2449	-13820	-118	-8466	-4301	-8960	1105	-8390	-4746	-9988	-1795
0.508333	-23	43	78	-60	-108	-32	16	-15	-17	5	-70	-62	-93	-13	-26	-59	-100	38	-84	-31	-103	-19	-87	-69	-63	1	-101	-10	-73	-68	-141	-73	-191	3970	-4862	-21080	-183	-11153	-2447	-13562	-326	-8482	-4447	-8825	1539	-8414	-4827	-9925	-1027
0.509167	-22	45	89	-60	-107	-30	15	-11	-11	5	-70	-61	-92	-13	-27	-60	-98	34	-82	-30	-104	-18	-96	-67	-58	2	-97	-8	-70	-68	-143	-74	-176	3913	-4943	-21025	-187	-11263	-2440	-13296	288	-8485	-4573	-8698	351	-8439	-4888	-9839	573
0.510000	-21	45	91	-55	-108	-30	30	-12	-19	5	-70	-63	-96	-12	-26	-59	-98	40	-82	-30	-103	-17	-99	-69	-58	1	-98	-10	-72	-72	-143	-72	-146	3865	-5017	-20939	-155	-11360	-2426	-13028	-606	-8501	-4716	-8579	705	-8481	-4925	-9784	406
0.510833	-23	47	90	-58	-105	-31	15	-12	-15	6	-69	-62	-94	-5	-29	-60	-96	32	-84	-31	-104	-19	-98	-69	-60	3	-98	-13	-69	-68	-147	-75	-230	3811	-5086	-20822	-243	-11442	-2404	-12755	-349	-8514	-4839	-8471	1922	-8524	-4943	-9711	-1300
0.511667	-23	50	92	-58	-107	-33	13	-12	-14	5	-70	-64	-95	-12	-28	-57	-97	35	-77	-30	-107	-1	-100	-57	-61	1	-98	-13	-72	-69	-146	-74	37	3758	-5140	-20672	-215	-11511	-2381	-12487	-1003	-8525	-4950	-8376	1832	-8575	-4939	-9630	95
0.512500	-21	44	88	-61	-111	-32	11	-21	-21	6	-73	-68	-83	-14	-30	-58	-102	36	-87	-31	-108	-21	-99	-72	-65	0	-101	-14	-74	-72	-149	-75	-34	3714	-5168	-20492	4	-11553	-2355	-12218	-859	-8536	-5050	-8283	1039	-8629	-4912	-9549	1441
0.513333	-25	42	79	-60	-111	-32	11	-13	-21	4	-73	-62	-96	-13	-30	-59	-99	36	-90	-32	-104	-21	-98	-70	-65	0	-90	-13	-69	-68	-149	-75	-161	3676	-5224	-20286	-158	-11587	-2330	-11953	-456	-8543	-5142	-8191	866	-8686	-4871	-9471	2449
0.514167	-23	42	88	-59	-108	-32	10	-16	-19	0	-75	-65	-97	-15	-30	-61	-100	34	-98	-32	-105	-23	-101	-73	-65	-4	-101	-16	-75	-69	-149	-75	16	3649	-5251	-20057	-311	-11597	-2301	-11693	-700	-8566	-5222	-8104	943	-8744	-4811	-9393	3412
0.515000	-27	41	78	-60	-105	-39	10	-14	-17	2	-74	-64	-97	-14	-33	-62	-105	33	-87	-33	-108	-22	-103	-68	-65	-18	-97	-16	-75	-73	-147	-76	-234	3625	-5275	-19806	-248	-11596	-2281	-11436	-412	-8582	-5283	-8024	802	-8808	-4746	-9324	3741
0.515833	-28	42	87	-62	-110	-33	5	-19	-23	2	-75	-61	-99	-22	-32	-61	-82	34	-90	-33	-104	-22	-103	-72	-65	-1	-96	-15	-74	-69	-147	-77	-340	3620	-5288	-19536	-188	-11567	-2244	-11171	-548	-8567	-5328	-7941	839	-8870	-4671	-9253	3507
0.516667	-68	42	90	-60	-111	-31	9	-12	-19	5	-73	-64	-99	-14	-32	-62	-100	35	-88	-30	-107	-21	-102	-73	-64	-1	-99	-12	-63	-68	-149	-78	-353	3624	-5300	-19259	-155	-11526	-2249	-10928	-1365	-8636	-5363	-7861	1356	-8937	-4598	-9198	2933
0.517500	-26	44	90	-59	-109	-34	1	-13	-19	8	-69	-66	-77	-15	-29	-61	-103	37	-86	-30	-108	-23	-102	-70	-63	-1	-96	-13	-74	-69	-148	-72	-441	3641	-5309	-18970	-119	-11466	-2237	-10683	802	-8667	-5379	-7786	-413	-8997	-4509	-9155	3584
0.518333	-24	42	90	-57	-110	-33	13	-14	-16	5	-73	-65	-97	-17	-29	-62	-99	35	-86	-31	-107	-50	-100	-69	-63	-3	-94	-17	-77	-73	-149	-75	-32	3674	-5319	-18687	-4	-11393	-2223	-10439	394	-8704	-5378	-7720	-575	-9057	-4427	-9128	2794
0.519167	-27	43	87	-60	-111	-35	10	-17	-19	5	-75	-42	-96	-15	-32	-60	-101	33	-90	-35	-108	-24	-101	-72	-64	-4	-97	-15	-73	-75	-150	-75	-86	3720	-5330	-18407	-29	-11307	-2214	-10201	-470	-8743	-5360	-7647	284	-9122	-4349	-9116	920
0.520000	-27	44	87	-31	-105	-34	7	-13	-21	3	-77	-64	-100	-18	-28	-61	-102	34	-88	-31	-109	-24	-101	-70	-67	-5	-100	-16	-76	-74	-144	-76	-117	3777	-5340	-18137	-113	-11208	-2212	-9955	449	-8785	-5330	-7585	-248	-9170	-4281	-9121	908
0.520833	-27	40	84	-60	-111	-34	8	-16	-22	2	-79	-70	-98	-16	-29	-63	-95	32	-91	-34	-108	-23	-101	-72	-63	-3	-100	-17	-79	-73	-150	-77	269	3848	-5380	-17882	157	-11097	-2200	-9706	4	-8819	-5279	-7525	-483	-9222	-4211	-9142	391
0.521667	-28	43	88	-59	-107	-34	9	-17	-18	7	-70	-65	-96	-14	-28	-60	-99	35	-86	-49	-102	-19	-99	-72	-65	-4	-97	-12	-70	-68	-146	-73	694	3932	-5360	-17638	164	-10978	-2186	-9481	99	-8852	-5211	-7472	-262	-9264	-4149	-9179	110
0.522500	-23	44	86	-59	-105	-32	15	-15	-17	7	-68	-64	-96	-14	-29	-59	-98	38	-85	-29	-104	-21	-98	-65	-61	0	-92	-15	-73	-78	-148	-73	731	4019	-5371	-17420	-92	-10858	-2174	-9248	1057	-8883	-5141	-7432	-1451	-9308	-4099	-9238	645
0.523333	-22	47	86	-60	-109	-34	9	-15	-18	5	-74	-64	-98	-14	-29	-61	-99	35	-85	-38	-110	-24	-102	-65	-64	-3	-98	-16	-75	-73	-150	-76	723	4109	-5391	-17230	168	-10735	-2162	-9023	553	-8910	-5062	-7404	-1683	-9348	-4059	-9306	302
0.524167	-28	41	87	-61	-110	-34	28	-17	-21	3	-75	-73	-97	-5	-30	-62	-102	34	-87	-33	-104	-23	-98	-69	-63	-1	-100	-15	-74	-73	-148	-75	696	4202	-5403	-17052	332	-10604	-2134	-8796	670	-8920	-4972	-7381	-410	-9382	-4020	-9399	-2711
0.525000	-27	41	88	-60	-107	-31	11	-13	-19	5	-75	-64	-92	-14	-27	-60	-99	35	-85	-34	-104	-22	-99	-68	-61	-1	-97	-14	-72	-69	-147	-75	649	4292	-5412	-16907	183	-10476	-2115	-8583	500	-8928	-4878	-7368	-194	-9413	-3991	-9499	-2777
0.525833	-23	45	88	-60	-109	-33	11	-13	-30	4	-80	-66	-96	-13	-28	-57	-99	35	-84	-33	-107	-21	-99	-66	-64	0	-101	-11	-70	-70	-144	-77	236	4383	-5418	-16779	4	-10345	-2086	-8374	-94	-8920	-4784	-7372	-896	-9442	-3969	-9609	-2009
0.526667	-25	41	85	-58	-107	-33	10	-12	-18	5	-77	-63	-99	-13	-28	-60	-112	33	-86	-31	-107	-19	-98	-68	-64	0	-98	-13	-73	-70	-147	-73	211	4461	-5419	-16677	61	-10218	-2058	-8177	318	-8897	-4714	-7386	-1135	-9465	-3950	-9725	-1565
0.527500	-23	41	87	-59	-108	9	12	-15	-18	5	-74	-65	-95	-14	-27	-60	-97	35	-83	-30	-105	-24	-99	-72	-64	0	-98	-11	-76	-70	-144	-75	328	4535	-5416	-16590	301	-10094	-2030	-7992	-61	-8862	-4607	-7405	-861	-9490	-3938	-9848	-679
0.528333	-23	42	89	-58	-109	-30	13	-11	-18	4	-73	-64	-95	-15	-25	-63	-101	33	-90	-30	-103	-22	-95	-68	-63	0	-96	-10	-74	-70	-145	-74	62	4600	-5402	-16511	285	-9973	-1998	-7823	29	-8817	-4529	-7436	-878	-9515	-3926	-9972	-163
0.529167	-22	49	91	-58	-108	-13	15	-11	-19	-1	-70	-60	-92	-11	-24	-60	-101	38	-83	-29	-105	-19	-98	-67	-64	3	-96	-10	-72	-65	-145	-74	34	4652	-5389	-16429	268	-9854	-1988	-7673	-48	-8757	-4466	-7474	-990	-9538	-3921	-10090	77
0.530000	-26	44	98	-59	-108	-31	16	-12	-15	5	-70	-61	-95	-12	-22	-58	-100	37	-79	-29	-104	-19	-93	-66	-59	4	-96	-8	-74	-67	-143	-73	144	4695	-5371	-16394	153	-9744	-1946	-7538	-1140	-8688	-4414	-7522	-367	-9560	-3918	-10196	144
0.530833	-23	45	90	-65	-105	-29	17	-12	-15	1	-70	-61	-94	-11	-25	-59	-101	35	-81	-32	-103	-21	-96	-66	-60	5	-96	-11	-67	-66	-142	-78	62	4735	-5352	-16336	-92	-9639	-1924	-7419	180	-8608	-4374	-7561	-1343	-9584	-3908	-10296	1188
0.531667	-16	45	91	-59	-108	-32	11	-14	-15	3	-73	-76	-97	-17	-27	-78	-99	33	-83	-32	-109	-26	-99	-70	-65	0	-100	-16	-75	-70	-146	-77	75	4746	-5335	-16278	38	-9542	-1916	-7332	724	-8535	-4361	-7620	-2178	-9614	-3913	-10390	1545
0.532500	-28	60	84	-108	-114	-38	6	-21	-22	1	-76	-69	-98	-18	-29	-63	-103	32	-87	-35	-105	-23	-101	-72	-65	0	-97	-13	-74	-70	-152	-75	-204	4761	-5315	-16207	102	-9446	-1910	-7258	-977	-8446	-4351	-7661	-688	-9640	-3907	-10459	-46
0.533333	-25	43	87	-62	-108	-35	9	-17	-23	3	-76	-64	-96	-6	-16	-61	-100	34	-83	-33	-102	-24	-102	-73	-65	-3	-102	-14	-75	-72	-147	-76	-147	4775	-5296	-16127	7	-9357	-1912	-7212	133	-8360	-4364	-7705	-1150	-9659	-3908	-10510	463
0.534167	-26	42	88	-64	-113	-33	10	-21	-17	7	-74	-62	-95	-14	-30	-61	-102	34	-84	-33	-108	-23	-101	-72	-64	0	-98	-13	-72	-69	-146	-78	-111	4782	-5288	-16028	-21	-9271	-1924	-7183	-601	-8273	-4386	-7733	-1299	-9686	-3907	-10542	792
0.535000	-23	43	90	-62	-110	-32	11	-14	-21	4	-73	-67	-95	-13	-26	-55	-101	37	-83	-34	-103	-23	-100	-70	-64	0	-98	-13	-74	-67	-144	-75	-227	4793	-5272	-15912	11	-9193	-1945	-7173	-492	-8200	-4418	-7761	-902	-9707	-3911	-10553	1645
0.535833	-26	24	90	-59	-105	-30	11	15	-16	5	-70	-65	-94	-15	-28	-61	-101	37	-84	-31	-108	-21	-99	-70	-60	1	-96	-10	-74	-65	-148	-74	-233	4800	-5272	-15776	-49	-9124	-1976	-7183	20	-8112	-4462	-7774	-1517	-9726	-3907	-10545	2620
0.536667	-25	42	90	-61	-109	-34	12	-11	-22	5	-73	-61	-97	0	-27	-59	-102	37	-83	-31	-105	-21	-100	-72	-63	0	-97	-11	-74	-66	-144	-76	-146	4811	-5278	-15623	-8	-9068	-2015	-7216	1	-8041	-4486	-7776	-2115	-9738	-3906	-10512	3210
0.537500	-25	44	88	-81	-112	-31	13	-14	-19	5	-74	-66	-97	-13	-28	-60	-100	36	-83	-31	-107	-19	-98	-70	-61	3	-99	-14	-73	-69	-147	-75	-324	4818	-5295	-15453	40	-9015	-2068	-7256	-153	-7981	-4560	-7771	-768	-9748	-3904	-10464	325
0.538333	-23	41	87	-61	-107	-29	12	-12	-21	7	-72	-62	-96	-13	-24	-61	-102	35	-82	-32	-104	-18	-99	-72	-62	3	-96	-11	-73	-66	-146	-75	-573	4830	-5315	-15264	-58	-8968	-2129	-7312	36	-7924	-4608	-7751	-256	-9748	-3899	-10397	-627
0.539167	4	43	88	-59	-104	-30	13	-14	-21	4	-74	-66	-94	-14	-30	-58	-101	34	-86	-32	-104	-21	-101	-73	-63	0	-100	-12	-75	-73	-153	-75	-546	4841	-5343	-15061	-210	-8937	-2200	-7383	-439	-7883	-4654	-7726	-849	-9741	-3893	-10325	146
0.540000	-25	39	85	-59	-109	-33	8	-15	-19	4	-75	-67	-98	-17	-31	-63	-105	30	-90	-41	-129	-25	-103	-69	-67	-3	-99	-15	-79	-75	-148	-80	-486	4847	-5380	-14853	-80	-8919	-2273	-7465	228	-7849	-4692	-7691	-1020	-9724	-3892	-10241	314
0.540833	-30	39	111	-63	-115	-39	6	-17	-26	1	-79	-67	-103	-19	-32	-62	-104	32	-87	-33	-112	-24	-102	-73	-66	-3	-99	-12	-90	-81	-147	-77	-390	4869	-5409	-14628	91	-8902	-2352	-7543	17	-7815	-4716	-7645	-596	-9691	-3869	-10135	489
0.541667	-30	42	84	-56	-110	-33	11	-31	-19	6	-73	-72	-95	-13	-31	-56	-101	36	-83	-35	-104	-21	-99	-69	-62	0	-96	-13	-73	-69	-147	-77	-415	4884	-5440	-14400	-67	-8892	-2436	-7630	240	-7786	-4726	-7592	-515	-9645	-3849	-10032	38
0.542500	-33	46	88	-59	-112	-32	13	-9	-18	10	-69	-63	-96	-12	-26	-55	-100	38	-82	-32	-105	-19	-98	-68	-70	0	-94	-15	-72	-68	-144	-74	-495	4899	-5468	-14168	-30	-8892	-2524	-7720	261	-7768	-4726	-7540	-325	-9591	-3825	-9927	-437
0.543333	-23	43	88	-58	-108	-32	13	-11	-15	8	-72	-67	-98	-19	-27	-57	-100	38	-85	-31	-105	-21	-97	-67	-60	3	-98	-13	-75	-69	-147	-74	-501	4913	-5492	-13927	87	-8900	-2610	-7812	-520	-7750	-4706	-7487	560	-9531	-3799	-9824	-21
0.544167	-25	43	91	-59	-108	-40	15	-11	-18	8	-73	-64	-96	-10	-27	-56	-99	37	-84	-30	-105	-19	-97	-69	-61	8	-97	-11	-74	-69	-146	-77	-525	4927	-5500	-13722	113	-8911	-2700	-7899	125	-7730	-4678	-7435	357	-9451	-3768	-9723	1741
0.545000	-25	43	91	-56	-109	-30	17	-10	-17	9	-73	-64	-92	-10	-26	-56	-98	43	-82	-31	-104	-16	-97	-69	-61	2	-96	-11	-72	-67	-145	-77	-374	4936	-5502	-13511	240	-8916	-2786	-7992	1823	-7713	-4639	-7386	-1138	-9366	-3733	-9625	2696
0.545833	-26	45	88	-57	-107	-30	7	-11	-16	9	-69	-63	-94	-9	-26	-57	-100	38	-84	-30	-107	-18	-96	-65	-65	5	-94	-9	-74	-69	-96	-72	-336	4944	-5485	-13313	222	-8925	-2864	-8078	-311	-7690	-4583	-7344	680	-9281	-3697	-9540	94
0.546667	-25	43	90	-57	-109	-30	16	-9	-18	9	-70	-58	-94	-9	-9	-58	-68	46	-83	-28	-105	-17	-97	-67	-62	1	-96	-8	-73	-66	-144	-75	-389	4954	-5448	-13128	235	-8931	-2938	-8168	882	-7664	-4522	-7306	697	-9186	-3663	-9456	-869
0.547500	-24	43	87	-57	-107	-30	15	-8	-17	8	-72	-62	-93	-11	-29	-58	-101	38	-86	-30	-105	-4	-97	-66	-61	2	-98	-12	-72	-68	-146	-75	-320	4961	-5402	-12961	32	-8931	-3005	-8248	154	-7630	-4452	-7277	671	-9088	-3623	-9384	-1648
0.548333	-21	43	89	-57	-109	-31	15	17	-15	4	-70	-61	-96	-12	-23	-61	-101	38	-83	-32	-108	-21	-99	-72	-63	0	-97	-12	-72	-69	-148	-78	-297	4969	-5334	-12807	-143	-8928	-3064	-8333	130	-7594	-4384	-7257	721	-8989	-3591	-9324	-1652
0.549167	-25	42	90	-62	-112	-32	13	-12	-17	6	-72	-66	-99	-14	-29	-57	-102	37	-83	-33	-102	-18	-98	-64	-64	2	-95	-11	-74	-67	-148	-77	-440	4984	-5249	-12673	107	-8909	-3106	-8420	374	-7546	-4305	-7243	497	-8893	-3561	-9270	-1258
0.550000	-23	42	89	-59	-109	-32	12	-10	-17	7	-69	-62	-93	-11	-25	-53	-98	41	-81	-29	-103	-23	-98	-64	-62	2	-97	-9	-73	-66	-146	-72	-162	5001	-5149	-12555	244	-8885	-3142	-8503	685	-7492	-4230	-7234	-320	-8797	-3532	-9218	-25
0.550833	-22	43	93	-58	-105	-18	20	-10	-16	10	-69	-62	-94	-14	-27	-55	-99	40	-82	-30	-104	-21	-96	-69	-60	3	-97	-12	-75	-70	-141	-72	-107	5019	-5039	-12461	195	-8850	-3161	-8595	-98	-7435	-4165	-7240	964	-8707	-3510	-9185	-2049
0.551667	-22	43	87	-61	-108	-32	15	-15	-11	9	-70	-64	-94	-14	-26	-59	-96	34	-84	-36	-104	-22	-99	-70	-61	0	-98	-14	-74	-73	-146	-74	-383	5048	-4923	-12378	454	-8808	-3166	-8691	254	-7373	-4106	-7248	1588	-8623	-3495	-9155	-2975
0.552500	-24	40	86	-62	-113	-36	10	-15	-18	3	-74	-70	-93	-17	-30	-63	-102	34	-86	-36	-104	-19	-100	-72	-74	0	-103	-15	-75	-73	-149	-76	-497	5084	-4799	-12312	556	-8753	-3158	-8789	-534	-7304	-4047	-7262	997	-8545	-3484	-9134	-1408
0.553333	-23	40	82	-64	-109	-34	9	-13	-18	3	-74	-66	-98	-13	-22	-60	-104	34	-88	-35	-108	-23	-100	-70	-64	-3	-104	-13	-73	-72	-149	-76	-574	5127	-4668	-12267	472	-8687	-3121	-8891	-108	-7238	-3993	-7277	615	-8471	-3480	-9117	-923
0.554167	-25	37	84	-60	-111	-33	11	-15	-19	1	-74	-65	-96	-16	-31	-60	-103	32	-85	-33	-104	-25	-100	-73	-65	-5	-91	-12	-74	-70	-146	-76	-627	5189	-4535	-12234	422	-8619	-3092	-8996	-235	-7162	-3957	-7297	925	-8401	-3478	-9104	-232
0.555000	-22	40	86	-61	-107	-34	8	-14	-16	2	-73	-64	-96	-46	-30	-62	-101	32	-81	-31	-105	-22	-99	-70	-64	-1	-99	-14	-73	-72	-148	-77	-566	5257	-4409	-12217	287	-8540	-3038	-9107	-195	-7081	-3919	-7320	870	-8341	-3485	-9098	77
0.555833	-27	43	87	-62	-108	-38	10	-16	-16	2	-72	-68	-95	-15	-32	-63	-100	33	-87	-33	-104	-25	-101	-62	-61	-4	-101	-14	-73	-48	-148	-78	-353	5333	-4292	-12212	359	-8468	-2975	-9228	-101	-7014	-3896	-7346	695	-8285	-3498	-9090	-210
0.556667	-28	41	84	-62	-108	-34	8	-19	-19	5	-75	-68	-99	-23	-26	-65	-101	30	-88	-34	-107	-26	-105	-73	-63	-5	-101	-17	-77	-75	-152	-77	-94	5419	-4186	-12230	395	-8389	-2899	-9347	-716	-6952	-3876	-7378	1222	-8241	-3520	-9090	-738
0.557500	-26	37	81	-67	-113	-39	5	-23	-23	0	-75	-69	-97	-19	-36	-65	-102	32	-88	-57	-105	-27	-102	-73	-63	4	-98	-15	-73	-74	-151	-77	-1	5527	-4088	-12257	250	-8314	-2812	-9469	-710	-6886	-3865	-7402	1296	-8189	-3538	-9085	-692
0.558333	-25	39	84	-62	-110	-36	9	-17	-17	-45	-76	-73	-96	-18	-50	-63	-99	29	-87	-36	-108	-25	-99	-73	-64	-6	-100	-18	-75	-75	-151	-78	125	5639	-4002	-12303	198	-8243	-2742	-9603	1473	-6834	-3864	-7440	-968	-8151	-3566	-9086	116
0.559167	-22	41	84	-63	-112	-38	9	-19	-21	1	-73	-72	-95	-19	-33	-64	-102	28	-91	-36	-107	-26	-102	-73	-66	-7	-110	-17	-74	-74	-150	-78	390	5760	-3931	-12365	262	-8177	-2615	-9736	-666	-6794	-3858	-7474	290	-8113	-3600	-9089	-2112
0.560000	-24	39	85	-62	-110	-39	8	-18	-21	0	-75	-67	-100	-18	-34	-63	-102	39	-88	-28	-107	-27	-103	-76	-67	-5	-104	-18	-76	-73	-152	-80	604	5891	-3874	-12436	12	-8119	-2514	-9874	418	-6761	-3863	-7519	332	-8088	-3638	-9088	-3102
0.560833	-26	38	82	-63	-110	-33	6	-17	-22	0	-76	-70	-94	-18	-34	-64	-101	29	-90	-36	-107	-26	-102	-65	-62	-4	-102	-17	-75	-70	-150	-78	2092	6031	-3829	-12522	-167	-8064	-2416	-10008	12	-6731	-3860	-7561	-49	-8044	-3676	-9089	-3270
0.561667	-25	41	85	-61	-108	-35	7	-14	-16	3	-74	-66	-97	-18	-29	-63	-101	36	-87	-33	-105	-24	-103	-74	-64	-1	-101	-12	-73	-72	-160	-75	4138	6177	-3795	-12616	124	-8025	-2315	-10146	61	-6713	-3860	-7604	-289	-8013	-3711	-9093	-3322
0.562500	-22	43	85	-60	-108	-32	9	-14	-18	4	-72	-67	-96	-19	-31	-60	-99	36	-87	-34	-109	-23	-100	-69	-60	1	-100	-14	-73	-72	-152	-75	4176	6325	-3776	-12726	218	-7982	-2214	-10280	173	-6705	-3864	-7655	-104	-7982	-3753	-9093	-3107
0.563333	-23	42	87	-60	-110	-33	9	-15	-17	8	-67	-64	-95	-12	-31	-61	-98	34	-84	-36	-108	-25	-102	-69	-60	-1	-100	-12	-73	-73	-148	-74	3360	6466	-3768	-12842	-3	-7956	-2127	-10418	854	-6721	-3869	-7709	-1337	-7950	-3789	-9096	-1841
0.564167	-22	43	81	-56	-107	-31	12	-14	-15	5	-70	-65	-98	-13	-28	-59	-99	34	-83	-34	-103	-22	-99	-72	-62	0	-98	-13	-72	-65	-148	-77	2834	6607	-3766	-12964	-30	-7928	-2044	-10549	-9	-6704	-3869	-7768	-644	-7926	-3822	-9096	-3446
0.565000	-23	44	88	-58	-109	-33	12	-12	-18	5	-70	-65	-91	-15	-36	-61	-118	33	-85	-39	-109	-24	-101	-72	-63	0	-101	-15	-74	-72	-148	-78	2251	6737	-3779	-13099	-8	-7903	-1970	-10679	442	-6709	-3876	-7831	317	-7900	-3854	-9101	-5451
0.565833	-22	42	86	-57	-109	-34	7	-16	-23	3	-74	-69	-98	-14	-29	-62	-102	35	-85	-35	-108	-22	-101	-70	-61	0	-101	-15	-80	-72	-149	-75	1663	6862	-3791	-13224	-148	-7882	-1904	-10801	-283	-6710	-3874	-7889	136	-7871	-3876	-9102	-3752
0.566667	-26	42	84	-60	-111	-33	20	-16	-18	5	-96	-66	-97	-14	-29	-59	-102	34	-88	-34	-107	-19	-102	-69	-64	2	-101	-12	-73	-67	-148	-76	1155	6971	-3810	-13346	-141	-7862	-1850	-10923	-108	-6707	-3870	-7944	-454	-7848	-3892	-9103	-2419
0.567500	-23	44	86	-58	-109	-30	13	-15	-17	6	-73	-64	-98	-13	-29	-58	-100	33	-87	-33	-105	-19	-100	-70	-65	0	-101	-13	-72	-69	-147	-77	820	7067	-3825	-13466	7	-7833	-1801	-11038	-134	-6699	-3873	-8002	-324	-7836	-3901	-9106	-1369
0.568333	-22	45	84	-56	-107	-30	11	-12	-16	-15	-69	-62	-99	-9	-27	-60	-98	34	-83	-33	-107	-18	-97	-69	-63	-1	-99	-11	-72	-70	-148	-77	469	7132	-3845	-13579	22	-7800	-1764	-11144	-309	-6681	-3865	-8057	-44	-7800	-3900	-9111	-520
0.569167	-48	46	88	-56	-107	-32	12	-14	-17	7	-69	-63	-94	-12	-26	-58	-99	36	-82	-31	-104	-19	-99	-70	-61	0	-95	-10	-75	-67	-152	-74	80	7214	-3862	-13677	-137	-7762	-1736	-11248	-240	-6654	-3856	-8111	24	-7777	-3891	-9117	-158
0.570000	-21	45	89	-56	-104	-29	15	-10	-12	7	-67	-60	-93	-11	-43	-56	-97	37	-79	-28	-111	-15	-96	-68	-62	0	-96	-10	-73	-68	-145	-73	-338	7260	-3876	-13762	-171	-7738	-1716	-11345	-800	-6620	-3852	-8150	445	-7752	-3880	-9124	-26
0.570833	-22	55	91	-55	-108	-28	13	-9	-15	9	-69	-60	-95	-8	-24	-56	-97	39	-81	-31	-105	-15	-95	-67	-63	2	-97	-10	-70	-67	-141	-75	-654	7284	-3892	-13838	-22	-7658	-1713	-11441	-1489	-6583	-3848	-8210	1178	-7723	-3862	-9137	544
0.571667	-21	47	88	-53	-107	-28	11	-11	-17	6	-61	-63	-95	-10	-28	-56	-96	41	-82	-30	-104	-18	-97	-67	-61	1	-100	-12	-73	-70	-146	-73	-821	7295	-3898	-13895	66	-7595	-1715	-11527	433	-6536	-3846	-8261	-477	-7693	-3847	-9152	2323
0.572500	-26	44	85	-60	-111	-32	11	-14	-17	4	-70	-64	-96	-14	-30	-59	-104	36	-84	-25	-107	-21	-107	-72	-68	0	-99	-13	-75	-70	-149	-76	-722	7281	-3902	-13941	-60	-7524	-1727	-11608	-1389	-6480	-3844	-8305	505	-7654	-3822	-9171	1270
0.573333	-28	43	88	-57	-109	-31	21	-17	-24	2	-73	-67	-98	-14	-30	-63	-104	36	-85	-33	-110	-22	-102	-74	-68	-3	-102	-14	-79	-72	-150	-76	-974	7257	-3892	-13965	-147	-7445	-1746	-11687	-1193	-6421	-3846	-8350	1000	-7611	-3806	-9195	116
0.574167	-6	44	72	-59	-112	-32	9	-14	-22	5	-72	-63	-101	-14	-30	-59	-103	35	-86	-31	-108	-23	-86	-67	-64	0	-98	-13	-75	-70	-148	-75	-1184	7225	-3879	-13976	135	-7355	-1773	-11755	-1121	-6355	-3841	-8390	738	-7552	-3790	-9222	670
0.575000	-26	43	90	-57	-111	-29	12	-16	-19	9	-69	-63	-94	-13	-24	-58	-103	38	-82	-30	-104	-19	-99	-70	-63	0	-100	-14	-72	-68	-147	-73	-1118	7181	-3854	-14003	183	-7260	-1805	-11821	-1259	-6291	-3840	-8435	655	-7488	-3773	-9248	1272
0.575833	-26	42	88	-56	-110	-30	13	-15	-17	4	-67	-62	-94	-13	-28	-58	-102	40	-80	-30	-105	-15	-99	-67	-64	1	-115	-11	-73	-69	-148	-73	-1161	7125	-3823	-13958	-6	-7164	-1843	-11882	-1052	-6229	-3842	-8473	751	-7419	-3769	-9282	1853
0.576667	-25	42	87	-57	-109	-31	12	-13	-29	4	-69	-66	-96	-13	-25	-58	-99	37	-84	-29	-108	-19	-98	-67	-62	2	-101	-12	-73	-67	-147	-73	-1239	7062	-3787	-13931	22	-7074	-1886	-11941	-132	-6165	-3848	-8518	-466	-7342	-3763	-9309	3073
0.577500	-22	44	87	-55	-108	-29	15	-12	-17	5	-68	-61	-98	-14	-26	-56	-100	35	-90	-28	-102	-19	-94	-66	-63	2	-97	-12	-73	-67	-146	-73	-1157	7000	-3743	-13897	185	-6973	-1926	-11991	-914	-6103	-3856	-8559	-118	-7258	-3771	-9345	2341
0.578333	-24	42	87	-60	-110	-41	13	-14	-18	5	-68	-63	-95	-11	-27	-59	-100	36	-81	-30	-105	-19	-96	-65	-64	1	-98	-9	-72	-65	-145	-73	-1152	6934	-3696	-13855	185	-6884	-1975	-12036	-448	-6043	-3866	-8600	765	-7166	-3784	-9371	-408
0.579167	6	42	89	-57	-108	-30	15	-16	-16	3	-70	-67	-95	-14	-26	-60	-98	36	-83	-31	-103	-19	-102	-69	-62	0	-102	-3	-74	-69	-149	-74	-1237	6863	-3643	-13807	143	-6795	-2024	-12077	-921	-5989	-3880	-8643	389	-7077	-3801	-9397	164
0.580000	-24	38	88	-57	-107	-29	15	-15	-18	5	-70	-65	-98	-16	-26	-62	-102	35	-92	-30	-107	-21	-99	-69	-63	-3	-102	-14	-75	-69	-149	-75	-1368	6793	-3587	-13761	140	-6716	-2068	-12115	-785	-5938	-3894	-8680	-653	-6985	-3819	-9419	732
0.580833	-39	40	88	-60	-110	-33	8	-17	-24	2	-77	-66	-97	-16	-32	-62	-104	33	-85	-31	-107	-22	-103	-74	-66	-5	-100	-11	-76	-73	-148	-73	-1385	6730	-3525	-13705	39	-6642	-2113	-12144	-367	-5887	-3913	-8712	-1107	-6891	-3842	-9432	1037
0.581667	-27	40	87	-59	-111	-31	10	-17	-23	5	-74	-70	-98	-21	-30	-62	-107	29	-88	-34	-110	-24	-100	-68	-65	-3	-82	-15	-76	-75	-149	-53	-1317	6661	-3463	-13649	-45	-6569	-2156	-12171	-632	-5838	-3933	-8740	-1379	-6799	-3872	-9444	1255
0.582500	-25	40	86	-60	-112	-35	7	-18	-18	3	-73	-64	-99	-16	-29	-59	-103	30	-83	-30	-104	-31	-100	-70	-63	0	-101	-11	-75	-68	-145	-74	-1288	6606	-3400	-13595	-77	-6499	-2192	-12193	-378	-5788	-3953	-8766	-1620	-6711	-3894	-9438	676
0.583333	-26	40	88	-58	-101	-32	11	-15	-19	5	-72	-74	-98	-19	-33	-61	-99	36	-85	-33	-108	-23	-99	-69	-62	1	-100	-13	-79	-73	-150	-75	-1265	6545	-3340	-13541	-124	-6447	-2225	-12194	-608	-5741	-3978	-8785	-1526	-6632	-3919	-9431	-77
0.584167	-19	42	90	-60	-109	-34	10	-15	-19	7	-72	-65	-97	-16	-29	-59	-99	35	-83	-35	-108	-22	-104	-69	-62	0	-99	-15	-75	-67	-147	-75	-1285	6489	-3263	-13490	-223	-6397	-2253	-12221	-1382	-5685	-4006	-8800	-845	-6558	-3937	-9412	-652
0.585000	-24	42	88	-59	-105	-31	11	-15	-18	11	-73	-64	-95	-17	-28	-62	-98	33	-85	-32	-103	-23	-98	-70	-61	0	-99	-15	-73	-72	-146	-75	-1203	6443	-3199	-13448	-283	-6354	-2285	-12232	757	-5642	-4036	-8809	-2608	-6504	-3954	-9392	42
0.585833	-23	42	86	-60	-110	-32	11	-14	-16	5	-75	-64	-95	-15	-32	-61	-100	33	-90	-17	-107	-23	-101	-69	-61	-1	-100	-15	-74	-72	-147	-75	-765	6377	-3128	-13406	-178	-6309	-2314	-12239	137	-5590	-4069	-8812	-2571	-6448	-3969	-9365	-715
0.586667	-23	43	86	-63	-111	-33	11	-15	-39	4	-73	-66	-94	-17	-31	-61	-99	36	-88	-34	-108	-21	-99	-70	-63	0	-104	-13	-73	-69	-146	-74	-946	6302	-3057	-13367	-130	-6267	-2338	-12245	-675	-5541	-4104	-8816	-1268	-6405	-3982	-9341	-2426
0.587500	-26	41	85	-61	-105	-33	11	-15	-17	5	-73	-67	-98	-18	-32	-59	-103	30	-88	-35	-105	-24	-97	-73	-64	-3	-100	-14	-73	-70	-148	-76	-1157	6268	-2974	-13337	17	-6237	-2368	-12250	261	-5479	-4134	-8812	-1492	-6372	-3990	-9313	-1989
0.588333	-24	41	86	-61	-87	-33	22	-16	-18	6	-56	-67	-97	-15	-28	-59	-97	36	-83	-34	-107	-21	-98	-72	-60	-1	-98	-13	-73	-73	-145	-74	-913	6214	-2887	-13311	-60	-6207	-2396	-12255	-272	-5434	-4173	-8809	-1420	-6348	-3995	-9287	-1714
0.589167	-24	45	86	-60	-107	-36	11	-16	-17	6	-73	-65	-93	-16	-32	-63	-98	34	-84	-34	-92	-22	-112	-73	-60	0	-98	-17	-73	-70	-147	-76	-578	6159	-2798	-13289	-238	-6180	-2429	-12255	-340	-5381	-4212	-8807	-689	-6331	-4003	-9275	-916
0.590000	-24	44	87	-58	-109	-38	9	-15	-17	5	-75	-77	-97	-16	-32	-58	-99	33	-87	-36	-109	-24	-103	-73	-63	0	-101	-17	-73	-72	-147	-74	-489	6102	-2702	-13277	1	-6163	-2471	-12257	495	-5334	-4245	-8810	-1327	-6322	-4013	-9254	536
0.590833	-26	37	85	-62	-112	-36	7	-15	-17	4	-73	-68	-96	-17	-34	-58	-102	34	-87	-36	-102	-22	-100	-70	-50	0	-99	-14	-73	-69	-149	-73	-624	6040	-2595	-13263	175	-6137	-2514	-12247	-119	-5291	-4294	-8808	-1251	-6325	-4026	-9248	1077
0.591667	-24	40	84	-63	-112	-36	6	7	-5	5	-74	-65	-93	-18	-31	-59	-100	29	-86	-36	-105	-26	-102	-75	-64	-5	-101	-26	-75	-70	-149	-75	-584	5976	-2479	-13260	-64	-6126	-2568	-12242	-234	-5252	-4339	-8817	298	-6327	-4039	-9257	-1246
0.592500	-26	38	84	-61	-107	-36	12	-15	-18	0	-74	-67	-98	-19	-31	-60	-103	30	-82	-39	-108	-23	-100	-73	-68	-3	-102	-16	-76	-73	-149	-77	-385	5913	-2353	-13257	-135	-6111	-2626	-12233	-318	-5220	-4382	-8827	402	-6337	-4060	-9273	-515
0.593333	-27	43	81	-63	-118	-36	9	-14	-17	3	-74	-81	-99	-16	-31	-58	-101	33	-88	-36	-107	-24	-101	-72	-69	0	-100	-14	-75	-70	-147	-76	-247	5845	-2222	-13259	-228	-6104	-2690	-12216	-509	-5195	-4430	-8843	-325	-6344	-4087	-9305	842
0.594167	-33	41	85	-59	-109	-33	9	-14	-22	2	-74	-64	-97	-15	-31	-59	-101	34	-87	-35	-109	-21	-98	-74	-68	0	-101	-13	-74	-69	-146	-75	-317	5778	-2079	-13263	-258	-6099	-2764	-12183	-44	-5178	-4480	-8863	-91	-6354	-4122	-9351	1484
0.595000	-29	40	86	-59	-109	-32	-11	-13	-17	3	-65	-49	-95	-13	-29	-61	-102	34	-85	-33	-105	-22	-100	-72	-62	2	-99	-9	-75	-66	-146	-76	-581	5708	-1922	-13270	-260	-6102	-2842	-12151	-469	-5166	-4531	-8885	216	-6368	-4168	-9395	2311
0.595833	-22	44	86	-57	-108	-31	10	-13	-17	4	-73	-64	-95	-12	-29	-60	-101	35	-85	-33	-104	-11	-102	-72	-63	-1	-99	-22	-74	-69	-146	-72	-626	5643	-1787	-13280	-275	-6111	-2925	-12113	-110	-5165	-4587	-8914	132	-6382	-4220	-9461	2517
0.596667	-25	44	87	-57	-108	-31	6	-21	-19	4	-72	-49	-96	-13	-28	-58	-100	35	-84	-32	-104	-18	-102	-68	-64	1	-98	-12	-73	-68	-148	-74	-1045	5581	-1640	-13295	-191	-6129	-3010	-12063	-242	-5168	-4645	-8944	391	-6390	-4287	-9542	2399
0.597500	-22	43	88	-56	-105	-31	9	-16	-15	5	-69	-64	-98	-13	-30	-57	-98	41	-82	-32	-105	-24	-102	-70	-62	3	-97	-9	-72	-68	-142	-73	-1617	5502	-1496	-13312	-220	-6150	-3099	-12010	-1328	-5181	-4708	-8982	1081	-6396	-4361	-9623	1971
0.598333	-21	43	90	-56	-105	-21	12	9	-16	4	-68	-64	-97	-12	-31	-57	-100	34	-84	-34	-104	-23	-100	-70	-64	-1	-100	-14	-76	-73	-167	-77	-1534	5425	-1366	-13338	-166	-6181	-3184	-11947	171	-5191	-4779	-9024	-207	-6396	-4458	-9728	2540
0.599167	-28	40	82	-63	-113	-36	4	-16	-23	2	-75	-68	-98	-16	-30	-61	-104	33	-90	-36	-110	-26	-99	-80	-60	0	-99	-12	-73	-70	-145	-75	-1218	5357	-1240	-13361	26	-6217	-3268	-11880	799	-5199	-4850	-9057	-979	-6385	-4545	-9828	2341
0.600000	-28	42	86	-62	-112	-36	12	-13	-19	2	-75	-68	-102	-16	-28	-59	-102	38	-86	-32	-108	-23	-102	-72	-65	0	-103	-17	-76	-73	-146	-75	-1153	5290	-1128	-13381	-269	-6260	-3347	-11817	-749	-5206	-4926	-9096	662	-6365	-4665	-9938	-64
0.600833	-27	41	88	-62	-109	-35	11	-15	-18	4	-73	-67	-97	-14	-29	-60	-104	57	-90	-36	-99	-24	-102	-69	-64	2	-101	-14	-76	-70	-144	-77	-1015	5218	-1031	-13419	-443	-6307	-3421	-11737	683	-5212	-5005	-9118	237	-6333	-4782	-10048	-178
0.601667	-24	43	92	-75	-111	-34	9	-11	-19	4	-72	-64	-98	-15	-29	-58	-98	37	-84	-32	-107	-22	-100	-70	-64	1	-114	-10	-74	-56	-146	-77	-732	5150	-945	-13446	-277	-6353	-3485	-11660	200	-5205	-5086	-9150	97	-6292	-4906	-10161	-768
0.602500	-24	43	88	-55	-105	-31	13	-11	-15	6	-67	-64	-93	-12	-22	-59	-101	34	-68	-31	-102	-21	-98	-73	-60	3	-97	-11	-70	-68	-146	-78	-537	5075	-880	-13479	-247	-6402	-3540	-11584	303	-5188	-5172	-9164	537	-6232	-5033	-10275	-782
0.603333	-26	43	87	-55	-105	-33	13	-36	-17	6	-87	-65	-94	-13	-26	-58	-97	37	-83	-29	-102	-18	-98	-68	-61	1	-99	-11	-69	-68	-150	-69	-305	5003	-836	-13511	-230	-6459	-3587	-11512	856	-5159	-5262	-9184	16	-6159	-5155	-10383	-15
0.604167	-23	44	89	-59	-107	-33	12	-13	-17	8	-70	-65	-93	-12	-27	-58	-97	39	-83	-36	-77	-18	-98	-66	-61	1	-99	-11	-70	-72	-148	-77	-18	4922	-803	-13544	-154	-6500	-3627	-11441	818	-5115	-5356	-9190	-859	-6070	-5288	-10487	728
0.605000	-23	45	91	-55	-108	-23	13	-11	-16	7	-70	-61	-94	-12	-26	-56	-98	36	-83	-30	-104	-18	-96	-65	-60	2	-97	-10	-70	-68	-144	-65	185	4839	-783	-13571	-93	-6560	-3663	-11375	395	-5051	-5453	-9190	171	-5963	-5393	-10579	-2198
0.605833	-23	42	89	-52	-110	-31	11	-12	-17	3	-69	-64	-97	-16	-27	-59	-103	35	-84	-33	-108	-22	-97	-75	-63	-1	-98	-12	-74	-69	-146	-74	436	4747	-775	-13601	-134	-6569	-3692	-11309	471	-4968	-5551	-9182	398	-5842	-5501	-10666	-2761
0.606667	-24	39	88	-60	-109	-42	10	-12	-19	3	-69	-64	-97	-16	-28	-53	-103	33	-85	-34	-109	-24	-100	-73	-66	-4	-99	-14	-92	-78	-147	-78	693	4629	-773	-13627	-92	-6593	-3724	-11254	-144	-4872	-5651	-9178	-419	-5702	-5592	-10742	-1481
0.607500	-28	39	86	-60	-113	-35	9	-17	-25	3	-72	-66	-101	-15	-29	-60	-103	34	-85	-33	-105	-19	-98	-70	-62	0	-98	-13	-73	-68	-146	-78	663	4536	-771	-13637	-42	-6595	-3746	-11201	177	-4752	-5749	-9155	-1016	-5545	-5666	-10799	-783
0.608333	-18	43	88	-57	-110	-33	12	-14	-23	7	-73	-61	-96	-13	-27	-59	-101	36	-84	-33	-104	-21	-98	-72	-64	1	-99	-11	-70	-68	-146	-78	559	4417	-769	-13648	-158	-6585	-3776	-11142	-260	-4616	-5846	-9126	-694	-5377	-5725	-10834	347
0.609167	-23	43	89	-57	-107	-29	13	-14	-18	3	-74	-61	-94	-11	-29	-56	-99	38	-85	-31	-102	-18	-99	-51	-63	0	-99	-10	-73	-67	-147	-74	502	4290	-759	-13645	-133	-6558	-3804	-11090	-114	-4468	-5942	-9095	-326	-5195	-5761	-10866	649
0.610000	-22	43	89	-57	-108	-30	12	-11	-12	7	-70	-62	-93	-16	-25	-52	-98	36	-83	-30	-103	-18	-98	-69	-61	0	-97	-10	-72	-67	-147	-76	545	4155	-740	-13637	-40	-6514	-3830	-11044	-158	-4306	-6027	-9058	-173	-5009	-5778	-10877	424
0.610833	-23	47	92	-56	-105	-30	12	-11	-17	8	-72	-62	-94	-9	-24	-56	-98	39	-79	-30	-116	-18	-98	-50	-61	0	-95	-7	-70	-69	-144	-73	647	4018	-706	-13622	-130	-6447	-3860	-11004	-1216	-4140	-6111	-9021	273	-4815	-5777	-10870	131
0.611667	-22	44	89	-57	-109	-31	10	-13	-22	9	-72	-61	-95	-13	-27	-58	-99	37	-84	-30	-104	-22	-97	-69	-69	-1	-100	-10	-77	-72	-150	-76	482	3873	-661	-13603	-74	-6362	-3900	-10944	-809	-3976	-6190	-8982	-255	-4627	-5762	-10854	1072
0.612500	-23	44	87	-59	-111	-32	12	-12	-15	12	-74	-64	-92	-14	-28	-55	-100	37	-87	-31	-105	-23	-99	-69	-63	1	-100	-12	-72	-67	-147	-75	420	3726	-596	-13578	-74	-6261	-3939	-10887	765	-3804	-6256	-8940	-1736	-4437	-5741	-10818	2384
0.613333	-25	41	90	-60	-105	-31	15	-14	-11	7	-75	-68	-96	-14	-27	-56	-94	36	-84	-32	-105	-19	-97	-68	-61	0	-99	-12	-76	-66	-147	-73	597	3584	-505	-13553	-59	-6141	-3972	-10830	-1544	-3642	-6311	-8897	1	-4262	-5678	-10765	560
0.614167	-26	41	87	-62	-110	-34	11	-13	-21	5	-74	-67	-98	-13	-26	-58	-103	36	-86	-33	-107	-19	-98	-70	-61	1	-101	-13	-73	-67	-147	-73	776	3451	-403	-13524	55	-6008	-4007	-10763	-285	-3488	-6347	-8835	-77	-4091	-5612	-10706	706
0.615000	-25	43	86	-58	-110	-31	13	-12	-9	5	-76	-65	-96	-13	-26	-58	-102	35	-88	-33	-107	-21	-101	-70	-64	-1	-102	-14	-77	-68	-153	-74	820	3317	-280	-13481	-93	-5862	-4042	-10700	-912	-3348	-6379	-8819	-348	-3945	-5555	-10640	952
0.615833	-30	40	80	-60	-107	-33	8	-14	-24	4	-75	-65	-98	-13	-27	-63	-105	34	-87	-32	-107	-22	-99	-58	-64	0	-98	-13	-72	-68	-146	-75	563	3209	-139	-13475	-167	-5703	-4068	-10622	-656	-3226	-6400	-8775	-378	-3816	-5482	-10563	1353
0.616667	-22	42	85	-59	-107	-33	17	-13	-19	4	-73	-67	-94	-14	-25	-57	-103	37	-83	-33	-103	-21	-100	-72	-65	0	-100	-12	-72	-66	-147	-73	366	3113	13	-13458	-109	-5543	-4082	-10539	-263	-3124	-6386	-8742	-459	-3708	-5410	-10482	2000
0.617500	-22	41	88	-57	-105	-33	13	-11	-17	8	-69	-63	-92	-16	-26	-57	-101	39	-84	-28	-102	-23	-100	-68	-62	1	-96	-11	-72	-69	-148	-76	205	3035	175	-13450	-121	-5370	-4088	-10421	178	-3040	-6370	-8702	-1428	-3626	-5337	-10401	3170
0.618333	-23	50	87	-58	-109	-35	11	-15	-16	8	-73	-63	-94	-15	-26	-57	-100	36	-81	-30	-103	-24	-101	-73	-61	0	-98	-11	-75	-68	-147	-76	228	2979	326	-13448	-132	-5235	-4081	-10359	-383	-2984	-6332	-8675	-276	-3565	-5268	-10321	510
0.619167	-26	44	86	-58	-114	-36	11	-15	-18	4	-75	-67	-100	-18	-29	-59	-95	34	-83	-38	-111	-24	-101	-73	-64	0	-100	-15	-79	-73	-151	-77	342	2947	499	-13461	-42	-5091	-4055	-10256	199	-2946	-6277	-8641	388	-3530	-5201	-10243	-1089
0.620000	-26	39	86	-60	-113	-36	10	-15	-21	22	-75	-66	-98	-16	-28	-50	-102	33	-85	-35	-108	-28	-103	-72	-64	3	-102	-17	-72	-72	-150	-73	443	2937	655	-13487	-100	-4956	-4008	-10154	-338	-2935	-6209	-8613	-52	-3518	-5134	-10168	9
0.620833	-26	39	86	-61	-112	-36	9	-15	-19	4	-75	-68	-99	-16	-30	-59	-104	29	-87	-36	-96	-24	-102	-72	-65	0	-103	-18	-77	-73	-150	-80	361	2950	804	-13516	-227	-4837	-3959	-10047	256	-2941	-6124	-8585	-658	-3528	-5079	-10097	128
0.621667	-25	39	86	-61	-108	-36	9	-15	-18	12	-75	-67	-96	-17	-28	-57	-99	34	-90	-33	-107	-24	-99	-69	-62	2	-102	-14	-72	-68	-147	-74	184	2988	946	-13559	-229	-4731	-3880	-9938	301	-2962	-6023	-8553	-500	-3553	-5016	-10031	133
0.622500	-22	43	86	-58	-108	-35	11	-14	-17	5	-76	-63	-96	-9	-28	-57	-98	35	-82	-47	-105	-24	-97	-67	-63	-3	-100	-13	-74	-70	-148	-75	106	3044	1073	-13606	-148	-4651	-3789	-9832	339	-3002	-5915	-8530	-117	-3594	-4958	-9973	-417
0.623333	-27	43	84	-58	-111	-36	11	-12	-18	2	-75	-66	-97	-18	-29	-60	-103	28	-85	-34	-109	-25	-101	-72	-65	-1	-102	-6	-76	-67	-150	-78	68	3117	1179	-13663	-9	-4593	-3684	-9733	580	-3055	-5794	-8504	-67	-3661	-4909	-9927	-987
0.624167	-26	39	84	-63	-111	-40	6	-21	-23	0	-77	-68	-97	-17	-28	-60	-104	35	-84	-33	-105	-25	-99	-73	-67	-1	-101	-12	-76	-70	-148	-75	38	3205	1276	-13719	-26	-4556	-3566	-9635	26	-3121	-5662	-8476	529	-3730	-4856	-9879	-1554
0.625000	-24	54	90	-58	-111	-34	11	-14	-49	5	-73	-64	-97	-16	-30	-60	-101	35	-84	-32	-109	-23	-97	-72	-62	0	-100	-13	-73	-73	-149	-77	-230	3299	1352	-13768	-57	-4540	-3443	-9541	-52	-3191	-5529	-8455	940	-3814	-4807	-9838	-1775
0.625833	-24	45	89	-60	-110	-36	8	-15	-18	5	-76	-62	-97	-15	-28	-60	-101	57	-84	-31	-109	-24	-99	-76	-62	-1	-102	-13	-75	-70	-150	-75	-307	3401	1417	-13831	-22	-4551	-3311	-9457	2225	-3268	-5396	-8437	-826	-3891	-4759	-9800	-844
0.626667	-25	42	87	-62	-109	-36	11	-15	-18	7	-72	-66	-98	-17	-29	-57	-102	33	-83	-31	-109	-23	-99	-70	-63	-4	-99	-14	-78	-79	-136	-75	51	3501	1467	-13877	-134	-4579	-3178	-9384	27	-3346	-5261	-8412	794	-3991	-4709	-9765	-2742
0.627500	-27	43	88	-60	-112	-33	10	-15	-17	5	-72	-65	-96	-12	-29	-58	-95	34	-84	-32	-110	-23	-98	-69	-62	0	-99	-11	-77	-70	-148	-72	109	3601	1511	-13920	-90	-4625	-3043	-9311	792	-3425	-5123	-8394	1214	-4079	-4656	-9726	-3557
0.628333	-24	42	91	-58	-113	-33	12	-11	-16	6	-73	-64	-95	-14	-29	-58	-100	35	-85	-29	-105	-22	-99	-70	-62	0	-98	-24	-76	-76	-147	-74	145	3702	1552	-13946	58	-4685	-2912	-9262	322	-3502	-4990	-8375	1266	-4168	-4600	-9696	-3190
0.629167	-26	43	89	-58	-109	-29	11	-15	-17	7	-72	-64	-96	-13	-26	-61	-101	53	-86	-31	-102	-21	-96	-70	-65	0	-97	-12	-75	-67	-147	-72	97	3779	1591	-13965	54	-4762	-2788	-9215	304	-3578	-4864	-8350	1275	-4254	-4527	-9656	-2497
0.630000	-24	45	89	-56	-108	-30	13	-14	-23	5	-74	-47	-95	-9	-23	-58	-99	34	-84	-29	-102	-19	-97	-68	-63	0	-99	-9	-70	-66	-145	-75	55	3867	1631	-13973	5	-4853	-2676	-9179	234	-3652	-4744	-8328	1711	-4336	-4484	-9617	-1749
0.630833	-19	43	93	-56	-105	-29	15	-11	-19	8	-72	-61	-94	-11	-47	-58	-104	34	-83	-29	-108	-19	-96	-69	-60	2	-97	-11	-70	-66	-144	-75	46	3917	1682	-13972	-138	-4956	-2549	-9152	769	-3724	-4629	-8313	792	-4410	-4419	-9570	261
0.631667	-17	41	90	-57	-111	-33	12	-16	-16	7	-70	-63	-96	-13	-29	-57	-100	35	-86	-33	-107	-25	-101	-73	-66	-3	-99	-14	-70	-69	-150	-75	-631	3966	1739	-13967	-162	-5071	-2492	-9130	-249	-3798	-4529	-8277	1556	-4484	-4359	-9524	-439
0.632500	-29	38	86	-62	-112	-34	7	-16	-25	4	-76	-29	-100	-18	-33	-61	-91	32	-86	-32	-108	-25	-101	-70	-62	-3	-98	-13	-77	-73	-150	-75	-1492	4015	1814	-13955	28	-5190	-2418	-9106	110	-3862	-4433	-8237	2623	-4543	-4287	-9466	-1624
0.633333	-26	49	87	-61	-113	-33	9	-10	-19	5	-74	-64	-98	-16	-27	-59	-103	34	-87	-32	-108	-24	-99	-69	-65	-1	-98	-11	-75	-70	-148	-72	-1399	4052	1906	-13935	43	-5310	-2348	-9085	-577	-3924	-4346	-8199	2235	-4588	-4209	-9395	296
0.634167	-21	41	89	-58	-111	-30	12	-12	-16	4	-76	-65	-98	-17	-29	-60	-102	21	-86	-31	-100	-22	-99	-69	-63	-1	-100	-14	-77	-72	-147	-73	-1086	4076	2013	-13920	-45	-5432	-2299	-9067	-316	-3987	-4267	-8156	1557	-4624	-4143	-9324	1559
0.635000	-23	43	119	-57	-108	-31	12	-14	-16	10	-72	-62	-95	-16	-27	-52	-100	33	-86	-32	-108	-22	-98	-67	-61	1	-98	0	-76	-69	-146	-72	-799	4077	2131	-13917	-31	-5559	-2256	-9042	-257	-4055	-4194	-8097	1836	-4650	-4046	-9244	2823
0.635833	-23	44	89	-57	-110	-29	15	-11	-19	5	-75	-65	-97	-15	-29	-58	-112	36	-86	-32	-109	-19	-97	-68	-63	0	-97	-15	-74	-66	-147	-72	-535	4127	2273	-13914	-33	-5690	-2226	-9010	-259	-4120	-4134	-8036	1967	-4666	-3956	-9158	3503
0.636667	-24	41	91	-58	-111	-32	15	-12	-18	5	-70	-65	-97	-15	-27	-59	-101	34	-87	-32	-105	-19	-99	-69	-63	-1	-94	-14	-75	-67	-149	-73	-323	4149	2422	-13924	-74	-5821	-2199	-8978	-17	-4179	-4073	-7959	1718	-4675	-3868	-9071	3507
0.637500	-21	43	91	-58	-107	-32	16	-13	-16	5	-87	-63	-99	-16	-26	-58	-98	37	-85	-32	-105	-18	-98	-67	-60	0	-96	-13	-69	-67	-147	-74	-250	4176	2585	-13953	-70	-5952	-2178	-8948	-414	-4248	-4022	-7880	1881	-4675	-3774	-8980	3229
0.638333	-23	43	89	-59	-136	-31	15	-14	-14	7	-74	-64	-95	-15	-29	-59	-96	34	-90	-31	-103	-19	-98	-67	-61	19	-99	-13	-75	-74	-147	-73	-288	4203	2747	-13998	-79	-6077	-2157	-8895	-835	-4316	-3977	-7791	2581	-4672	-3680	-8891	2960
0.639167	-24	43	87	-61	-111	-32	9	-14	-18	4	-75	-64	-97	-17	-44	-60	-102	34	-87	-36	-105	-21	-102	-73	-61	0	-99	-14	-74	-69	-148	-75	-177	4231	2918	-14064	-287	-6205	-2139	-8849	1638	-4379	-3927	-7701	563	-4661	-3584	-8802	4156
0.640000	-28	39	87	-61	-111	-36	11	-14	-22	3	-75	-70	-100	-19	-32	-62	-103	32	-90	-33	-108	-24	-104	-74	-66	-3	-103	-17	-78	-74	-153	-78	52	4266	3074	-14154	-126	-6333	-2115	-8793	183	-4445	-3890	-7610	992	-4654	-3493	-8713	2570
0.640833	-28	35	82	-66	-114	-35	7	-19	-23	-3	-79	-69	-100	-19	-32	-53	-111	27	-91	-36	-110	-22	-103	-72	-65	-1	-101	-13	-77	-70	-148	-76	107	4308	3229	-14261	61	-6450	-2076	-8739	516	-4503	-3846	-7518	1270	-4637	-3399	-8634	783
0.641667	-26	41	87	-61	-107	-36	10	-14	-19	4	-76	-68	-98	-16	-30	-60	-102	34	-86	-33	-107	-22	-105	-70	-61	0	-102	-15	-74	-72	-147	-75	295	4348	3368	-14386	-30	-6560	-2031	-8677	780	-4560	-3803	-7418	868	-4623	-3308	-8552	451
0.642500	-27	42	84	-57	-104	-30	12	-12	-17	6	-69	-62	-93	-13	-29	-59	-102	36	-86	-34	-105	-22	-102	-69	-64	2	-99	-13	-73	-68	-146	-74	302	4390	3483	-14534	-56	-6666	-1973	-8625	554	-4612	-3756	-7334	749	-4614	-3221	-8480	-210
0.643333	-24	55	88	-58	-109	-30	11	-13	-18	3	-74	-65	-94	-14	-31	-58	-102	32	-83	-31	-104	-19	-102	-70	-62	1	-102	-13	-73	-76	-148	-73	115	4428	3581	-14693	-103	-6770	-1908	-8577	494	-4663	-3710	-7240	970	-4614	-3135	-8422	-506
0.644167	-23	41	87	-57	-108	-32	11	-14	-17	4	-74	-64	-96	-12	-29	-59	-137	33	-86	-31	-93	-21	-101	-70	-63	2	-100	-15	-74	-69	-149	-75	95	4456	3642	-14869	-95	-6871	-1821	-8537	1238	-4710	-3653	-7161	-249	-4627	-3056	-8368	535
0.645000	-45	41	86	-57	-108	-48	12	-14	-13	2	-72	-63	-96	-13	-28	-59	-101	36	-80	-31	-104	-21	-100	-72	-63	0	-100	-13	-74	-68	-145	-75	252	4485	3684	-15055	-119	-6962	-1719	-8508	183	-4755	-3591	-7090	274	-4645	-2970	-8327	-332
0.645833	-21	44	87	-53	-109	-32	17	-14	-16	5	-74	-66	-97	-15	-18	-80	-102	36	-81	-31	-105	-19	-101	-72	-63	2	-97	-13	-73	-69	-147	-77	270	4502	3691	-15249	-110	-7050	-1608	-8489	416	-4781	-3519	-7029	1521	-4674	-2892	-8296	-2972
0.646667	-21	43	87	-59	-109	-43	9	-15	-16	4	-69	-64	-95	-13	-29	-60	-99	37	-83	-31	-104	-21	-103	-81	-57	2	-98	-13	-77	-66	-154	-75	316	4503	3664	-15448	-16	-7135	-1479	-8483	-210	-4836	-3437	-6976	1434	-4731	-2808	-8272	-1838
0.647500	-23	44	88	-57	-107	-32	10	-14	-17	7	-74	-63	-97	-17	-30	-61	-96	39	-81	-30	-105	-19	-101	-69	-59	0	-99	-13	-74	-72	-149	-75	362	4491	3598	-15649	-31	-7216	-1331	-8487	-336	-4878	-3342	-6933	872	-4797	-2723	-8255	-585
0.648333	-27	44	86	-59	-105	-33	11	-14	-17	5	-68	-64	-96	-12	-29	-59	-99	37	-82	-32	-107	-24	-101	-70	-75	0	-98	-13	-77	-58	-146	-76	468	4466	3527	-15845	43	-7297	-1176	-8509	-210	-4921	-3233	-6899	942	-4873	-2634	-8251	434
0.649167	-25	43	86	-57	-111	-35	8	-15	-21	1	-75	-66	-100	-16	-31	-62	-101	34	-82	-32	-102	-19	-98	-69	-62	1	-100	-14	-74	-69	-145	-74	483	4425	3421	-16030	124	-7369	-1006	-8539	-548	-4966	-3121	-6872	949	-4958	-2542	-8251	1057
0.650000	-24	43	86	-55	-108	-44	15	-14	-15	6	-98	-64	-97	-15	-26	-58	-100	36	-81	-33	-108	-21	-97	-66	-60	1	-97	-13	-72	-67	-143	-73	457	4368	3283	-16207	-11	-7444	-824	-8581	-362	-5016	-2960	-6849	605	-5068	-2439	-8258	709
0.650833	-23	46	91	-56	-105	-28	13	-13	-15	5	-69	-64	-94	-14	-28	-58	-99	41	-69	-29	-102	-18	-97	-70	-63	3	-98	-13	-70	-68	-144	-70	547	4304	3139	-16370	-77	-7528	-641	-8631	-780	-5077	-2806	-6827	667	-5192	-2333	-8271	515
0.651667	-24	44	114	-57	-107	-30	10	-11	-19	8	-70	-63	-95	-11	-27	-60	-101	36	-84	-33	-107	-18	-102	-70	-63	0	-99	-14	-74	-70	-147	-74	587	4219	2965	-16517	91	-7612	-454	-8690	-1766	-5147	-2630	-6825	1640	-5328	-2227	-8291	771
0.652500	-24	43	86	-59	-111	-32	10	-11	-19	5	-75	-65	-98	-11	-31	-61	-102	35	-86	-32	-108	-23	-101	-72	-63	-1	-99	-15	-75	-69	-148	-75	529	4138	2783	-16644	52	-7698	-258	-8750	222	-5223	-2438	-6814	66	-5471	-2109	-8314	2447
0.653333	-27	42	79	-57	-110	-31	8	-15	-19	4	-70	-66	-98	-13	-31	-59	-99	37	-84	-31	-101	-22	-100	-70	-63	2	-125	-14	-75	-70	-149	-74	846	4037	2596	-16750	-130	-7786	-78	-8808	-420	-5308	-2227	-6804	-154	-5628	-1988	-8330	2142
0.654167	-25	42	88	-59	-110	-31	9	-10	-15	3	-72	-64	-96	-15	-27	-58	-104	40	-84	-30	-107	-23	-98	-68	-64	1	-100	-13	-74	-68	-147	-75	1042	3938	2401	-16837	-60	-7886	109	-8866	-1254	-5404	-2006	-6796	1009	-5786	-1855	-8364	522
0.655000	-25	-1	72	-59	-109	-30	12	-11	-23	6	-72	-63	-96	-12	-26	-59	-102	39	-84	-29	-108	-22	-98	-69	-63	2	-97	-13	-75	-69	-171	-70	1104	3843	2206	-16897	92	-7987	292	-8908	-335	-5509	-1773	-6787	666	-5957	-1720	-8390	1093
0.655833	-26	39	89	-59	-109	-30	12	-12	-18	4	-73	-63	-101	-14	-24	-58	-104	37	-88	-32	-104	-21	-96	-68	-62	2	-100	-13	-72	-67	-146	-73	1037	3746	2007	-16939	8	-8095	472	-8946	-696	-5625	-1534	-6774	320	-6127	-1580	-8419	1010
0.656667	-26	43	89	-57	-107	-33	10	-12	-21	3	-73	-66	-96	-14	-29	-60	-100	37	-81	-38	-107	-25	-101	-66	-65	1	-104	-16	-74	-69	-149	-76	1003	3651	1817	-16959	10	-8213	640	-8983	-687	-5753	-1289	-6766	900	-6304	-1444	-8455	867
0.657500	-26	36	84	-59	-110	-39	11	-14	-27	1	-72	-66	-96	-14	-30	-61	-103	33	-90	-33	-105	-22	-97	-68	-62	1	-99	-14	-72	-67	-148	-75	894	3561	1630	-16982	88	-8334	807	-9002	89	-5883	-1039	-6749	541	-6485	-1298	-8489	1394
0.658333	-23	42	89	-60	-107	-32	12	-13	-19	3	-73	-65	-97	-13	-29	-59	-101	35	-85	-29	-107	-24	-93	-74	-64	-1	-102	-13	-74	-68	-145	-75	718	3479	1462	-16937	78	-8461	964	-9006	-419	-6025	-796	-6736	846	-6670	-1155	-8527	1095
0.659167	-27	39	87	-57	-112	-34	11	-15	-23	2	-75	-63	-93	-18	-35	-62	-102	34	-85	-35	-109	-23	-98	-70	-65	0	-101	-14	-73	-68	-147	-75	688	3406	1301	-16883	-4	-8591	1115	-9003	-411	-6165	-553	-6723	2177	-6852	-1012	-8577	-1947
0.660000	-27	41	107	-57	-125	-35	9	-14	-21	2	-75	-65	-97	-17	-29	-59	-107	32	-86	-35	-111	-27	-102	-69	-70	-1	-101	-16	-91	-69	-148	-75	898	3337	1156	-16850	7	-8729	1260	-8992	-538	-6312	-324	-6718	2027	-7040	-873	-8623	-1704
0.660833	-27	38	86	-60	-112	-35	9	-14	-24	1	-76	-45	-101	-18	-31	-60	-105	30	-86	-32	-109	-26	-100	-72	-67	0	-101	-15	-79	-72	-143	-76	1096	3274	1023	-16784	62	-8865	1407	-8969	-708	-6457	-103	-6712	908	-7228	-722	-8670	-1024
0.661667	-26	41	89	-59	-111	-34	12	-14	-21	5	-73	-65	-98	-16	-50	-60	-99	15	-87	-33	-105	-19	-100	-68	-62	0	-100	-12	-73	-66	-147	-75	1155	3215	913	-16711	76	-9005	1545	-8934	-114	-6607	99	-6709	336	-7416	-575	-8726	-1162
0.662500	-25	46	90	-56	-107	-31	13	-12	-17	8	-73	-66	-94	-13	-29	-60	-99	39	-85	-31	-102	-22	-98	-68	-60	-3	-99	-4	-75	-69	-145	-73	958	3159	812	-16630	59	-9147	1693	-8897	-464	-6752	282	-6715	256	-7606	-422	-8786	-970
0.663333	-26	43	88	-55	-107	-31	12	-12	-17	6	-73	-62	-94	-15	-29	-57	-97	57	-85	-26	-103	-18	-98	-67	-61	1	-98	-12	-72	-67	-146	-73	587	3101	726	-16552	133	-9291	1836	-8857	-103	-6899	448	-6726	141	-7797	-273	-8848	-1356
0.664167	-24	44	89	-55	-109	-42	13	-14	-19	5	-76	-39	-95	-14	-29	-59	-100	37	-83	-29	-108	-23	-99	-68	-63	-1	-100	-12	-75	-69	-132	-76	370	3040	656	-16483	-14	-9437	1974	-8819	267	-7050	585	-6747	302	-7990	-124	-8916	-1870
0.665000	-22	44	88	-56	-109	-31	12	-13	-15	5	-74	-65	-98	-17	-31	-61	-101	33	-87	-33	-105	-24	-100	-66	-65	-1	-100	-13	-76	-69	-148	-79	178	2969	594	-16400	-73	-9582	2111	-8779	-418	-7196	700	-6799	1198	-8182	22	-8991	-2243
0.665833	-25	39	87	-59	-113	-40	9	-18	-19	-44	-77	-69	-97	-17	-32	-63	-101	35	-87	-33	-105	-26	-102	-74	-66	-4	-100	-13	-74	-69	-144	-76	43	2896	551	-16331	90	-9731	2252	-8740	877	-7345	794	-6808	250	-8372	175	-9057	-1216
0.666667	-27	41	84	-60	-108	-32	11	-13	-18	3	-75	-67	-97	-18	-31	-64	-102	41	-86	-33	-108	-19	-104	-70	-62	-4	-100	-14	-75	-69	-147	-77	160	2811	512	-16272	231	-9880	2395	-8704	1562	-7490	869	-6848	-1051	-8560	320	-9130	-774
0.667500	-29	44	87	-59	-111	-33	11	-13	-15	6	-74	-66	-94	-14	-30	-60	-99	37	-84	-35	-105	-22	-101	-73	-63	-3	-100	-12	-73	-67	-145	-76	144	2721	485	-16225	177	-10035	2530	-8671	-166	-7638	917	-6889	-62	-8747	469	-9195	-2869
0.668333	-24	45	87	-58	-109	-31	12	-13	-18	8	-73	-66	-101	-14	-32	-59	-98	54	-86	-34	-108	-22	-100	-69	-61	-1	-101	-13	-75	-72	-144	-75	225	2612	460	-16188	40	-10188	2667	-8639	1037	-7786	953	-6947	-600	-8934	609	-9304	-2599
0.669167	-22	43	87	-60	-110	-30	16	-13	-42	7	-70	-63	-95	-14	-29	-59	-100	37	-84	-33	-105	-23	-97	-69	-60	0	-98	-11	-69	-68	-148	-74	215	2506	437	-16167	76	-10347	2776	-8615	347	-7941	967	-6985	-997	-9112	744	-9317	-2374
0.670000	-22	41	89	-56	-105	-30	15	-12	-17	4	-72	-66	-92	-13	-28	-59	-99	35	-80	-32	-103	-22	-96	-66	-61	-1	-94	-14	-69	-67	-144	-73	-34	2370	419	-16156	148	-10513	2900	-8595	242	-8106	970	-7043	-1038	-9292	871	-9376	-1447
0.670833	-21	42	89	-60	-104	-31	13	-4	-15	7	-68	-64	-92	-12	-26	-59	-99	36	-81	-32	-101	-19	-98	-68	-62	0	-96	-13	-68	-67	-143	-75	-182	2235	399	-16166	170	-10684	3005	-8583	677	-8271	964	-7088	-1767	-9464	997	-9429	86
0.671667	-22	43	89	-56	-107	-32	11	-14	-18	5	-83	-62	-96	-14	-53	-58	-101	37	-82	-33	-105	-21	-99	-70	-62	0	-98	-13	-72	-70	-144	-75	-12	2093	379	-16182	153	-10860	3095	-8573	369	-8450	974	-7143	-2545	-9635	1103	-9473	1413
0.672500	-25	41	86	-59	-109	-33	12	-14	-21	3	-72	-66	-96	-15	-31	-62	-101	34	-83	-36	-110	-23	-100	-73	-63	-1	-100	-17	-75	-67	-160	-80	-69	1940	359	-16212	204	-11041	3170	-8565	-51	-8629	923	-7199	-1395	-9805	1200	-9520	-866
0.673333	-26	41	88	-59	-109	-34	10	-15	-18	4	-74	-68	-96	-15	-27	-62	-105	33	-83	-38	-107	-25	-102	-77	-63	-3	-102	-16	-77	-70	-148	-77	-289	1790	337	-16253	191	-11227	3228	-8551	74	-8824	898	-7260	-1227	-9977	1285	-9558	-598
0.674167	-27	39	85	-62	-108	-36	8	-17	-19	-15	-73	-70	-99	-17	-30	-63	-99	34	-86	-34	-108	-23	-101	-72	-62	0	-102	10	-75	-78	-150	-77	-263	1642	322	-16295	40	-11418	3277	-8556	-716	-9023	883	-7317	-1971	-10145	1356	-9598	1610
0.675000	-23	43	88	-62	-113	-33	11	-13	-16	5	-73	-64	-94	-12	-27	-68	-67	37	-85	-32	-109	-24	-101	-72	-63	-1	-100	-13	-73	-69	-145	-75	71	1493	308	-16348	153	-11614	3301	-8550	-153	-9231	867	-7377	-2451	-10316	1415	-9643	2894
0.675833	-22	42	84	-59	-108	-28	24	-12	-17	4	-73	-67	-96	-13	-26	-58	-100	34	-82	-30	-104	-22	-99	-68	-64	-3	-100	-14	-72	-69	-146	-74	145	1355	295	-16402	258	-11803	3312	-8545	-211	-9440	854	-7441	-2822	-10484	1457	-9677	3853
0.676667	-23	41	89	-57	-109	-31	12	-11	-17	4	-68	-65	-95	-9	-25	-59	-102	35	-93	-31	-104	-23	-98	-73	-64	2	-99	-13	-74	-67	-145	-77	21	1223	285	-16464	142	-12003	3307	-8549	-82	-9657	845	-7509	-3073	-10655	1485	-9722	3738
0.677500	-11	69	91	-53	-104	-30	16	-9	-21	5	-69	-63	-93	-13	-24	-59	-103	37	-82	-28	-105	-22	-99	-73	-62	2	-96	-13	-73	-63	-145	-77	105	1102	285	-16522	20	-12203	3274	-8542	20	-9871	834	-7584	-3046	-10830	1497	-9767	3090
0.678333	-26	44	88	-58	-107	-30	12	-14	-18	5	-70	-59	-96	-13	-25	-63	-103	35	-85	-30	-105	-22	-100	-73	-62	1	-98	-13	-74	-69	-146	-78	72	988	291	-16583	-32	-12400	3226	-8541	-634	-10086	829	-7663	-2964	-11007	1490	-9830	2216
0.679167	-25	40	89	-55	-110	-32	15	-15	-16	10	-70	-65	-92	-12	-29	-57	-101	37	-79	-30	-104	-19	-102	-72	-58	1	-100	-10	-74	-69	-173	-79	-110	887	300	-16642	-8	-12596	3164	-8534	109	-10299	816	-7740	-4018	-11188	1477	-9893	2547
0.680000	-25	43	94	-58	-112	-32	11	-13	-18	6	-70	-67	-97	-17	-27	-61	-98	37	-84	-32	-108	-24	-100	-69	-62	3	-99	-15	-76	-73	-147	-76	-102	797	320	-16701	254	-12779	3088	-8530	1769	-10505	810	-7824	-5727	-11371	1442	-9969	3216
0.680833	-24	44	91	-63	-114	-34	-47	-15	-17	4	-70	-68	-97	-17	-27	-61	-98	38	-85	-35	-110	-26	-101	-72	-64	0	-99	-14	-92	-74	-146	-77	87	716	349	-16753	447	-12969	2998	-8522	-390	-10703	796	-7906	-4110	-11550	1405	-10049	816
0.681667	-25	43	90	-59	-109	-35	12	-8	-23	5	-73	-67	-114	-18	-28	-61	-99	36	-84	-35	-108	-24	-101	-73	-64	-3	-98	-17	-75	-73	-148	-77	78	637	385	-16811	260	-13143	2882	-8526	1010	-10890	770	-7991	-4224	-11731	1353	-10137	119
0.682500	-28	42	87	-61	-110	-34	8	-15	-21	3	-74	-64	-99	-15	-32	-62	-100	37	-86	-34	-107	-23	-98	-63	-61	1	-98	-12	-64	-68	-143	-76	1	575	425	-16858	107	-13309	2785	-8523	170	-11064	743	-8068	-4353	-11908	1292	-10231	-440
0.683333	-23	46	88	-61	-108	-32	13	-13	-18	5	-72	-66	-95	-14	-29	-57	-91	38	-82	-33	-107	-23	-98	-72	-63	0	-99	-11	-73	-69	-146	-77	-3	514	473	-16905	46	-13464	2663	-8532	216	-11229	698	-8147	-4037	-12089	1225	-10335	-428
0.684167	-25	43	90	-57	-101	-31	11	-11	-18	6	-68	-62	-95	-12	-29	-58	-103	37	-82	-31	-103	-22	-98	-67	-64	1	-97	-17	-72	-68	-144	-77	-14	446	524	-16952	-67	-13610	2534	-8537	451	-11376	648	-8225	-3830	-12265	1140	-10444	44
0.685000	-21	44	90	-59	-105	-32	12	-13	-16	6	-72	-62	-93	-14	-28	-64	-98	37	-82	-29	-102	-15	-100	-70	-61	-1	-98	-11	-74	-69	-144	-74	334	384	573	-17004	-121	-13750	2395	-8569	666	-11515	605	-8297	-4469	-12441	1049	-10555	1330
0.685833	-22	45	86	-60	-108	-31	11	-12	-14	6	-76	-63	-93	-15	-29	-60	-98	36	-83	-31	-105	-21	-100	-69	-63	-1	-100	-11	-79	-72	-146	-75	623	317	620	-17052	-183	-13875	2249	-8570	-100	-11638	509	-8366	-2881	-12614	947	-10672	-944
0.686667	-25	43	87	-61	-110	-35	11	-13	-16	3	-72	-66	-93	-17	-19	-58	-99	29	-85	-36	-105	-24	-100	-69	-63	-1	-99	-13	-74	-69	-146	-76	404	244	658	-17104	-170	-13994	2096	-8609	197	-11755	466	-8430	-1724	-12786	840	-10788	-1923
0.687500	-24	42	84	-60	-108	-32	11	-15	-15	3	-72	-64	-96	-17	-31	-57	-100	36	-83	-34	-103	-23	-98	-69	-65	2	-99	-13	-41	-70	-146	-76	106	164	692	-17156	-259	-14104	1945	-8644	-647	-11866	339	-8493	-1526	-12959	724	-10903	-348
0.688333	-24	40	88	-61	-109	-30	13	-13	-19	5	-80	-62	-94	-15	-28	-56	-117	34	-84	-34	-108	-21	-95	-69	-64	2	-98	-9	-73	-69	-146	-76	26	77	710	-17210	-279	-14257	1784	-8695	-277	-11970	244	-8545	-994	-13130	594	-11015	199
0.689167	-25	45	88	-58	-111	-31	12	-10	-21	7	-76	-63	-95	-13	-27	-57	-98	34	-84	-32	-107	-17	-98	-67	-62	0	-99	-23	-72	-72	-147	-75	-111	-16	710	-17261	-150	-14306	1621	-8755	-479	-12075	143	-8603	13	-13305	457	-11128	968
0.690000	-28	42	85	-59	-110	-31	13	-15	-18	5	-74	-64	-96	-14	-30	-60	-99	33	-85	-32	-107	-22	-98	-68	-63	-1	-99	-12	-75	-69	-146	-76	-497	-122	701	-17314	-137	-14407	1460	-8827	-649	-12179	43	-8655	406	-13486	318	-11244	1182
0.690833	-25	43	81	-59	-111	-32	9	-16	-22	2	-73	-65	-98	-15	-29	-58	-99	35	-83	-31	-105	-17	-101	-69	-63	0	-100	-12	-74	-96	-148	-78	-522	-227	681	-17361	-184	-14500	1300	-8909	-638	-12296	-53	-8708	343	-13665	166	-11347	883
0.691667	-25	41	85	-59	-109	-33	9	-14	-3	4	-73	-63	-97	-18	-30	-62	-102	35	-85	-32	-105	-22	-101	-69	-63	0	-98	-11	-75	-74	-149	-78	-375	-334	642	-17408	-203	-14601	1147	-9004	-1487	-12409	-147	-8764	552	-13855	8	-11453	959
0.692500	-26	42	87	-61	-112	-34	8	-15	-26	4	-75	-64	-98	-19	-30	-58	-103	33	-86	-34	-110	-25	-101	-61	-64	-1	-100	-28	-78	-69	-147	-76	-468	-463	585	-17449	-352	-14699	997	-9099	-1631	-12535	-239	-8823	521	-14048	-154	-11557	1760
0.693333	-24	45	87	-58	-109	-32	11	-12	-21	4	-73	-64	-99	-16	-28	-55	-101	34	-87	-34	-109	-19	-99	-68	-63	-4	-102	-11	-77	-70	-147	-74	-466	-578	520	-17478	-454	-14784	867	-9196	680	-12673	-325	-8894	-1495	-14247	-322	-11658	3046
0.694167	-26	44	91	-60	-110	-32	12	-9	-18	5	-72	-61	-98	-14	-27	-53	-103	33	-84	-33	-104	-18	-99	-66	-63	-13	-102	-12	-72	-67	-147	-59	-427	-695	440	-17500	-423	-14912	742	-9301	-1560	-12818	-407	-8969	-314	-14455	-491	-11756	1123
0.695000	-24	43	89	-58	-108	-32	12	-12	-19	4	-72	-65	-96	-14	-26	-55	-99	21	-86	-31	-105	-23	-99	-68	-64	0	-103	-12	-76	-67	-146	-72	-484	-805	362	-17513	-443	-15034	632	-9396	-562	-12984	-481	-9053	-97	-14666	-663	-11858	279
0.695833	-25	40	87	-59	-107	-29	13	-12	-15	6	-70	-64	-97	-14	-25	-55	-100	35	-82	-31	-107	-19	-97	-63	-62	0	-98	-11	-70	-67	-145	-74	-448	-911	275	-17509	-359	-15172	538	-9504	-876	-13152	-546	-9147	-296	-14887	-824	-11961	-92
0.696667	-24	44	90	-57	-108	-32	13	-14	-18	5	-69	-56	-92	-14	-28	-55	-100	38	-81	-31	-105	-22	-100	-68	-64	-1	-98	-10	-74	-67	-144	-72	-360	-1012	189	-17493	-262	-15317	463	-9603	-1009	-13339	-609	-9253	-7	-15111	-983	-12067	-432
0.697500	-21	44	89	-55	-107	-31	15	-14	-16	8	-65	-63	-92	-14	-27	-59	-97	37	-81	-34	-101	-19	-96	-68	-34	4	-96	-10	-72	-68	-143	-74	-318	-1104	103	-17466	-208	-15475	408	-9705	-926	-13541	-668	-9368	747	-15332	-1141	-12174	-318
0.698333	-23	43	87	-57	-111	-34	11	-36	-18	4	-73	-64	-96	-43	-30	-56	-100	36	-83	-32	-108	-23	-101	-68	-64	0	-100	-12	-76	-69	-145	-74	-426	-1196	23	-17429	-283	-15651	356	-9804	-120	-13746	-729	-9498	-225	-15584	-1282	-12290	750
0.699167	-29	37	85	-60	-114	-34	12	-15	-25	3	-75	-69	-101	-15	-30	-60	-104	34	-84	-31	-110	-24	-100	-69	-66	0	-103	-13	-77	-68	-145	-75	-529	-1281	-41	-17377	-391	-15833	331	-9892	-1017	-13981	-782	-9626	832	-15825	-1409	-12407	-1309
0.700000	-29	38	86	-61	-110	-34	11	-15	-23	4	-74	-65	-97	-17	-26	-60	-102	35	-86	-33	-107	-25	-101	-66	-64	0	-100	-14	-76	-70	-148	-77	-736	-1361	-103	-17321	-300	-16026	317	-9984	-520	-14220	-835	-9759	1947	-16065	-1513	-12526	-3472
0.700833	-27	37	88	-62	-149	-36	-36	-18	-22	3	-76	-68	-97	-16	-31	-60	-104	35	-85	-31	-108	-24	-101	-70	-67	0	-99	-4	-74	-72	-145	-74	-832	-1437	-143	-17251	-322	-16240	315	-10074	-1103	-14467	-887	-9907	1679	-16308	-1613	-12649	-2341
0.701667	-29	40	87	-60	-113	-34	10	-28	-23	6	-76	-65	-98	-14	-31	-61	-104	35	-85	-29	-103	-22	-101	-70	-63	0	-97	-11	-74	-69	-142	-75	-780	-1512	-169	-17175	-132	-16455	322	-10160	-613	-14718	-932	-10043	1071	-16548	-1686	-12775	-2219
0.702500	-26	46	89	-59	-109	-32	10	-15	-17	7	-69	-64	-97	-14	-30	-60	-98	39	-85	-31	-102	-22	-92	-69	-64	8	-96	-11	-70	-68	-147	-70	-638	-1590	-182	-17098	-78	-16685	329	-10247	-418	-14977	-988	-10179	1557	-16788	-1737	-12907	-2143
0.703333	-24	43	92	-57	-108	-31	13	-15	-17	16	-68	-62	-94	-16	-23	-59	-97	40	-82	-30	-104	-22	-98	-65	-59	1	-98	-9	-75	-67	-149	-70	-722	-1671	-181	-17020	-132	-16919	345	-10310	-544	-15246	-1041	-10319	2065	-17027	-1772	-13043	-2064
0.704167	-23	42	93	-59	-110	-33	11	-12	-19	7	-69	-60	-94	-13	-24	-59	-98	38	-82	-29	-104	-22	-101	-67	-68	2	-96	-10	-72	-68	-177	-70	-835	-1754	-165	-16944	-43	-17159	355	-10427	-320	-15509	-1099	-10450	1842	-17258	-1787	-13174	-2402
0.705000	-24	42	90	-59	-108	-32	11	-14	-15	8	-72	-65	-95	-11	-30	-59	-100	49	-84	-31	-105	-24	-98	-67	-62	0	-99	-11	-74	-72	-145	-70	-646	-1844	-139	-16866	33	-17399	366	-10520	-818	-15777	-1165	-10579	1673	-17486	-1785	-13309	-2678
0.705833	-21	39	89	-61	-115	-32	11	-14	-18	5	-72	-63	-96	-16	-30	-59	-100	36	-85	-33	-103	-24	-99	-69	-62	0	-97	-11	-73	-72	-135	-73	-521	-1945	-105	-16792	-42	-17642	371	-10618	-1408	-16043	-1224	-10699	2093	-17699	-1768	-13444	-2262
0.706667	-24	38	87	-59	-110	-32	12	-14	-18	3	-77	-66	-97	-17	-29	-64	-104	37	-85	-33	-105	-22	-100	-74	-62	-5	-103	-12	-70	-70	-147	-73	-410	-2050	-64	-16720	-16	-17885	368	-10717	1139	-16303	-1297	-10817	461	-17912	-1740	-13578	-343
0.707500	-27	38	90	-63	-110	-34	10	-15	-24	4	-75	-66	-97	-16	-31	-62	-103	32	-90	-33	-101	-26	-99	-67	-64	1	-101	-12	-72	-69	-148	-73	-138	-2158	-16	-16643	177	-18126	361	-10811	-413	-16552	-1369	-10927	1313	-18113	-1701	-13707	-1047
0.708333	-25	42	89	-61	-108	-34	12	-15	-12	5	-73	-64	-97	-10	-31	-61	-101	33	-84	-34	-105	-22	-99	-70	-63	0	-100	-11	-72	-67	-148	-73	-168	-2261	30	-16542	145	-18363	343	-10901	-253	-16793	-1448	-11034	1786	-18306	-1654	-13827	-1987
0.709167	-19	43	89	-58	-105	-31	15	-13	-16	6	-72	-62	-96	-15	-28	-58	-97	36	-85	-33	-102	-23	-97	-68	-58	0	-99	-15	-73	-48	-146	-70	-166	-2371	80	-16489	170	-18595	318	-11006	69	-17024	-1537	-11143	1224	-18492	-1610	-13940	-1684
0.710000	-22	43	90	-60	-109	-32	11	-12	-16	6	-69	-65	-95	-12	-27	-63	-99	35	-84	-29	-108	-26	-97	-70	-62	0	-98	-10	-76	-70	-147	-72	-158	-2480	123	-16406	388	-18823	284	-11102	-201	-17249	-1631	-11249	1006	-18667	-1563	-14049	-1439
0.710833	-23	43	95	-68	-108	-30	12	-11	-21	6	-70	-65	-97	-12	-25	-58	-101	35	-83	-30	-104	-22	-96	-67	-64	0	-94	-10	-73	-79	-146	-72	-269	-2584	158	-16316	653	-19050	247	-11193	-249	-17461	-1733	-11362	1421	-18835	-1517	-14131	-802
0.711667	-26	41	86	-60	-108	-31	13	-21	-18	6	-88	-62	-98	-12	-28	-60	-102	32	-88	-35	-107	-22	-101	-73	-62	0	-98	-12	-75	-84	-148	-76	-203	-2683	177	-16223	753	-19272	197	-11281	642	-17661	-1846	-11480	54	-18994	-1485	-14223	941
0.712500	-26	41	87	-59	-110	-33	10	-16	-22	3	-76	-64	-99	-14	-32	-59	-102	33	-90	-42	-105	-25	-102	-64	-63	2	-105	-14	-75	-74	-149	-76	91	-2770	193	-16117	766	-19484	144	-11359	-8	-17853	-1969	-11603	9	-19143	-1459	-14290	758
0.713333	-24	41	87	-57	-107	-34	11	-15	-28	4	-70	-61	-100	-33	-28	-61	-99	33	-85	-34	-103	-25	-97	-69	-60	-1	-100	-12	-74	-70	-148	-77	-115	-2840	195	-16006	718	-19683	81	-11433	432	-18027	-2095	-11735	937	-19285	-1444	-14340	-1718
0.714167	-21	43	88	-33	-108	-36	10	-16	-19	3	-72	-65	-96	-15	-30	-61	-99	33	-84	-32	-105	-24	-98	-72	-62	0	-99	-15	-75	-70	-165	-75	-363	-2900	185	-15885	619	-19885	12	-11499	33	-18197	-2237	-11877	640	-19417	-1441	-14372	-835
0.715000	-23	41	88	-60	-107	-36	10	-14	-15	6	-72	-62	-97	-12	-29	-61	-98	2	-88	-34	-111	-24	-99	-72	-62	-4	-102	-15	-75	-75	-150	-79	-191	-2941	160	-15761	729	-20077	-60	-11555	-70	-18357	-2388	-12030	-306	-19544	-1462	-14392	-122
0.715833	-27	38	82	-70	-119	-39	7	-16	-22	4	-76	-68	-99	-15	-31	-62	-100	34	-86	-39	-107	-25	-99	-69	-60	-1	-100	-13	-69	-72	-145	-76	-53	-2961	126	-15623	930	-20260	-136	-11607	271	-18522	-2547	-12182	-555	-19657	-1489	-14382	50
0.716667	-26	41	84	-60	-109	-32	9	-15	-19	4	-74	-68	-96	-15	-27	-61	-100	34	-88	-33	-104	-24	-100	-69	-65	-1	-102	-13	-72	-72	-146	-75	-12	-2963	82	-15480	966	-20434	-221	-11654	99	-18677	-2709	-12348	-441	-19766	-1533	-14356	252
0.717500	-27	40	82	-58	-110	-31	13	-11	-16	5	-74	-65	-94	-13	-31	-62	-100	32	-88	-31	-107	-22	-98	-72	-62	-1	-100	-12	-72	-69	-147	-77	16	-2949	30	-15335	915	-20606	-316	-11699	192	-18831	-2874	-12515	-545	-19873	-1597	-14313	112
0.718333	-23	41	86	-59	-110	-33	11	-12	-21	5	-80	-65	-78	-13	-29	-60	-102	33	-87	-32	-107	-23	-99	-70	-65	-4	-102	-15	-75	-67	-148	-75	-66	-2933	-30	-15192	881	-20766	-417	-11741	-198	-18984	-3046	-12683	-564	-19974	-1676	-14254	-132
0.719167	-33	38	82	-69	-111	-34	12	-15	-19	4	-73	-66	-98	-16	-32	-63	-104	32	-85	-33	-107	-25	-100	-68	-67	-1	-101	-16	-74	-73	-150	-70	-406	-2860	-95	-15055	757	-20920	-523	-11780	-1223	-19136	-3219	-12852	110	-20070	-1771	-14172	-410
0.720000	-28	39	82	-59	-113	-34	7	-17	-21	5	-75	-67	-97	-17	-30	-64	-92	34	-86	-24	-111	-27	-101	-69	-64	0	-101	-15	-75	-74	-150	-78	-500	-2799	-159	-14919	636	-21070	-642	-11817	721	-19296	-3388	-13013	-1610	-20164	-1878	-14075	503
0.720833	-26	39	82	-61	-119	-34	8	-16	-21	3	-70	-68	-99	-17	-33	-62	-102	33	-86	-33	-109	-24	-101	-69	-65	13	-102	-16	-81	-74	-151	-78	-253	-2726	-223	-14789	626	-21207	-764	-11857	63	-19454	-3556	-13163	-1836	-20252	-1998	-13963	-821
0.721667	-26	37	82	-59	-108	-32	2	-15	-16	4	-94	-75	-96	-17	-29	-60	-102	33	-86	-29	-107	-22	-98	-68	-63	3	-99	-11	-73	-68	-124	-75	-635	-2644	-286	-14666	532	-21334	-893	-11897	-988	-19612	-3712	-13292	-809	-20336	-2133	-13836	-3414
0.722500	-21	39	88	-58	-109	-31	10	-16	-21	5	-72	-65	-97	-14	-31	-59	-100	34	-99	-33	-104	-22	-98	-70	-65	0	-99	-15	-74	-69	-147	-75	-987	-2563	-341	-14565	535	-21459	-1031	-11945	-443	-19772	-3862	-13404	-1004	-20426	-2283	-13699	-3250
0.723333	-27	43	86	-58	-108	-30	10	-16	-22	6	-74	-63	-98	-12	-31	-61	-101	32	-84	-31	-103	-23	-100	-68	-64	-1	-100	-14	-72	-72	-150	-78	-987	-2486	-406	-14478	648	-21576	-1181	-11996	-1114	-19934	-4006	-13501	-1012	-20503	-2446	-13563	-3067
0.724167	-26	40	86	-61	-124	-34	6	-17	-18	3	-74	-66	-98	-17	-30	-56	-102	34	-85	-33	-107	-40	-101	-69	-62	1	-100	-18	-75	-72	-147	-75	-810	-2407	-457	-14402	389	-21685	-1338	-12047	-1268	-20088	-4127	-13567	-710	-20580	-2616	-13412	-2447
0.725000	-24	42	88	-60	-108	-33	9	-17	-19	4	-70	-66	-101	-15	-31	-61	-101	35	-85	-33	-108	-22	-99	-68	-63	1	-100	-11	-76	-69	-151	-77	-637	-2343	-508	-14349	104	-21784	-1494	-12102	-636	-20258	-4243	-13615	-1654	-20658	-2804	-13269	-814
0.725833	-27	39	87	-60	-109	-32	10	-15	-21	6	-72	-64	-96	-14	-29	-58	-104	34	-85	-33	-108	-24	-99	-72	-52	2	-97	-9	-73	-78	-149	-77	-483	-2285	-557	-14322	60	-21886	-1675	-12164	-1092	-20379	-4348	-13635	-1413	-20729	-3001	-13116	151
0.726667	-28	45	87	-59	-110	-31	10	-18	-23	34	-72	-66	-98	-14	-29	-56	-101	36	-86	-33	-107	-22	-101	-68	-64	0	-99	-14	-76	-70	-152	-67	-593	-2241	-612	-14310	-108	-21971	-1852	-12221	-857	-20505	-4441	-13631	176	-20800	-3205	-12970	-1760
0.727500	-25	41	86	-60	-109	-32	11	-15	-21	5	-70	-64	-94	-14	-29	-59	-100	33	-83	-32	-105	-23	-119	-68	-62	0	-97	-10	-77	-70	-149	-73	-654	-2215	-667	-14319	-149	-22056	-2032	-12284	-930	-20616	-4502	-13605	404	-20865	-3420	-12827	-391
0.728333	-28	43	89	-58	-109	-29	13	-14	-28	35	-73	-64	-97	-14	-28	-56	-102	37	-83	-29	-108	-19	-98	-69	-63	0	-97	-9	-73	-67	-148	-74	-828	-2201	-729	-14343	-187	-22131	-2219	-12348	-1117	-20710	-4596	-13561	-16	-20919	-3645	-12689	1692
0.729167	-23	44	82	-56	-110	-31	15	-13	-17	6	-70	-64	-96	-13	-28	-58	-99	36	-82	-31	-103	-19	-97	-68	-60	3	-98	-11	-73	-68	-147	-66	-836	-2202	-802	-14391	-229	-22199	-2404	-12407	-246	-20781	-4665	-13493	16	-20970	-3875	-12562	2983
0.730000	-23	44	92	-59	-107	-30	13	-14	-15	7	-68	-63	-94	-12	-26	-57	-98	39	-83	-25	-103	-18	-95	-69	-59	3	-95	-8	-69	-67	-146	-69	-616	-2221	-880	-14454	-268	-22264	-2610	-12468	-264	-20832	-4726	-13406	301	-21011	-4109	-12440	4121
0.730833	-23	46	90	-56	-104	-29	17	-11	-16	6	-72	-62	-96	-11	-26	-56	-98	39	-83	-29	-103	-17	-96	-77	-60	1	-97	-7	-73	-69	-148	-70	-528	-2252	-973	-14531	-348	-22315	-2780	-12527	153	-20854	-4787	-13318	422	-21046	-4354	-12333	4318
0.731667	-21	42	91	-58	-110	-27	9	-10	-19	5	-74	-63	-96	-11	-27	-56	-100	37	-84	-33	-108	-21	-98	-70	-66	1	-99	-12	-75	-60	-148	-75	-415	-2298	-1083	-14621	-369	-22365	-2964	-12589	303	-20863	-4854	-13217	564	-21070	-4600	-12237	4336
0.732500	-29	37	87	-62	-111	-34	9	-15	-23	0	-74	-68	-99	-16	-30	-59	-104	34	-81	-38	-94	-23	-99	-72	-63	1	-99	-14	-76	-69	-149	-76	-574	-2349	-1199	-14727	-462	-22394	-3138	-12636	-314	-20843	-4919	-13103	1305	-21095	-4846	-12141	4312
0.733333	-28	39	86	-59	-107	-42	13	-13	-21	6	-69	-62	-70	-14	-26	-59	-104	35	-85	-32	-104	-19	-97	-70	-62	2	-99	-12	-76	-68	-149	-74	-797	-2406	-1336	-14838	-489	-22418	-3293	-12687	1423	-20794	-4989	-12976	333	-21078	-5086	-12060	5085
0.734167	-24	43	86	-61	-112	-32	15	-13	-19	3	-70	-64	-99	-14	-28	-57	-100	37	-83	-35	-105	-21	-95	-69	-64	0	-98	-17	-72	-68	-148	-73	-454	-2461	-1460	-14950	-236	-22421	-3453	-12736	2194	-20735	-5070	-12847	-518	-21068	-5323	-11982	4629
0.735000	-25	41	88	-56	-112	-34	12	-12	-16	5	-70	-60	-96	-16	-26	-59	-100	35	-82	-32	-104	-21	-98	-69	-64	3	-96	-12	-73	-69	-147	-74	-173	-2519	-1607	-15069	-84	-22414	-3582	-12784	712	-20655	-5151	-12711	921	-21043	-5555	-11929	1787
0.735833	-23	42	88	-58	-110	-31	11	-13	-18	6	-69	-62	-98	-12	-28	-58	-102	38	-83	-33	-103	-19	-101	-70	-63	2	-98	-13	-74	-68	-147	-72	-101	-2573	-1748	-15182	-236	-22389	-3721	-12829	2155	-20563	-5250	-12567	482	-21009	-5780	-11867	1189
0.736667	-19	45	88	-59	-112	-31	12	-11	-15	7	-73	-61	-97	-17	-26	-57	-97	38	-84	-31	-105	-23	-98	-70	-58	1	-97	-14	-73	-69	-149	-75	11	-2622	-1892	-15294	-388	-22351	-3831	-12866	1543	-20457	-5353	-12419	208	-20967	-5991	-11829	159
0.737500	-23	45	87	-57	-105	-31	15	-11	-17	5	-70	-61	-92	-14	-25	-53	-95	18	-85	-32	-102	-22	-94	-67	-61	0	-97	-13	-70	-67	-148	-72	137	-2666	-2044	-15402	-493	-22298	-3922	-12918	1725	-20354	-5469	-12272	454	-20907	-6187	-11793	-522
0.738333	-22	45	89	-59	-107	-26	12	-11	-15	6	-72	-62	-97	-13	-27	-58	-100	35	-83	-33	-105	-18	-97	-69	-61	2	-99	-15	-72	-68	-145	-49	52	-2698	-2177	-15500	-299	-22222	-3994	-12966	2142	-20241	-5590	-12121	-86	-20855	-6365	-11761	-609
0.739167	-25	41	85	-57	-110	-31	10	-13	-17	6	-72	-63	-96	-13	-30	-58	-100	33	-87	-36	-104	-21	-101	-69	-62	1	-99	-15	-73	-69	-147	-74	338	-2726	-2321	-15594	-232	-22135	-4056	-13016	1939	-20128	-5724	-11966	-733	-20796	-6527	-11738	-383
0.740000	-25	41	86	-61	-112	-34	8	-17	-18	1	-77	-79	-102	-19	-31	-62	-102	28	-88	-40	-109	-27	-103	-78	-67	-8	-105	-23	-77	-73	-150	-77	560	-2753	-2456	-15670	-400	-22036	-4098	-13074	1619	-20030	-5865	-11838	293	-20734	-6674	-11723	-3716
0.740833	-29	36	82	-66	-114	-38	5	-21	-24	0	-80	-70	-97	-19	-33	-67	-107	30	-92	-35	-109	-32	-104	-73	-64	-1	-108	-16	-78	-70	-151	-77	532	-2767	-2578	-15726	-273	-21921	-4120	-13132	1614	-19926	-6002	-11658	359	-20664	-6792	-11707	-4651
0.741667	-26	42	86	-77	-110	-35	8	-41	-22	2	-87	-65	-94	-15	-30	-61	-99	36	-90	-33	-103	-23	-104	-69	-62	-1	-102	-15	-72	-67	-149	-75	594	-2771	-2690	-15766	-160	-21799	-4128	-13200	958	-19831	-6139	-11506	-547	-20594	-6889	-11692	-3700
0.742500	-26	42	88	-60	-110	-33	12	-13	-19	3	-72	-65	-97	-16	-30	-58	-105	35	-86	-33	-110	-30	-99	-69	-61	1	-101	-15	-72	-67	-146	-77	603	-2784	-2799	-15790	-303	-21666	-4121	-13270	1200	-19745	-6280	-11379	-899	-20533	-6970	-11687	-3425
0.743333	-25	43	88	-60	-110	-32	9	-16	-23	4	-72	-63	-95	-15	-28	-60	-100	35	-86	-35	-105	-23	-99	-70	-60	0	-100	-14	-72	-68	-147	-75	741	-2798	-2905	-15798	-380	-21538	-4101	-13345	448	-19673	-6417	-11230	-834	-20476	-7014	-11678	-2829
0.744167	-27	43	89	-59	-109	-32	11	-16	-18	5	-74	-63	-92	-14	-31	-62	-100	34	-87	-31	-96	-22	-102	-67	-59	0	-101	-14	-72	-67	-148	-75	706	-2814	-3006	-15784	-417	-21405	-4078	-13428	87	-19615	-6551	-11109	-1100	-20436	-7040	-11676	-2753
0.745000	-24	40	86	-62	-105	-31	12	-15	2	2	-75	-62	-94	-24	-30	-63	-101	34	-88	-33	-107	-24	-101	-69	-63	-1	-101	-12	-74	-67	-148	-76	600	-2832	-3112	-15753	-372	-21283	-4035	-13526	-413	-19567	-6669	-11004	-1253	-20389	-7043	-11679	-2425
0.745833	-18	43	87	-60	-107	-33	10	-15	-17	2	-78	-64	-95	-16	-30	-61	-101	32	-87	-34	-103	-25	-103	-69	-65	-41	-102	-11	-73	-66	-147	-75	780	-2865	-3217	-15698	-350	-21161	-3977	-13624	-1688	-19538	-6776	-10921	-769	-20351	-7019	-11684	-1692
0.746667	-25	43	89	-57	-107	-26	10	-13	-22	9	-72	-64	-97	-15	-29	-60	-99	34	-86	-32	-104	-23	-99	-66	-59	0	-99	-10	-73	-44	-145	-75	712	-2903	-3332	-15627	-462	-21052	-3904	-13729	-1507	-19519	-6862	-10858	-1265	-20348	-6969	-11690	-145
0.747500	-23	44	88	-61	-110	-32	9	-15	-18	2	-73	-65	-95	-15	-29	-45	-100	33	-86	-32	-96	-25	-101	-68	-63	0	-100	-12	-74	-66	-147	-74	748	-2946	-3456	-15539	-277	-20964	-3827	-13842	-512	-19514	-6931	-10824	-2628	-20364	-6890	-11702	1356
0.748333	-19	40	89	-55	-107	-30	12	-15	-4	5	-74	-65	-95	-18	-30	-59	-98	29	-87	-28	-105	-24	-101	-68	-60	-3	-102	-11	-73	-69	-141	-76	756	-3001	-3595	-15438	-70	-20887	-3727	-13956	-3075	-19523	-6974	-10814	-1000	-20373	-6794	-11721	-326
0.749167	-24	42	89	-62	-109	-36	9	-16	-22	1	-77	-64	-96	-15	-30	-59	-102	32	-86	-34	-109	-29	-102	-70	-64	1	-100	-12	-72	-69	-145	-75	386	-3056	-3744	-15322	45	-20830	-3606	-14081	-1790	-19542	-6986	-10837	-1236	-20404	-6663	-11729	-169
0.750000	-25	41	94	-57	-109	-29	11	-12	-17	4	-75	-63	-96	-18	-28	-58	-103	33	-86	-31	-104	-22	-100	-68	-63	-1	-102	-11	-72	-68	-145	-73	430	-3117	-3913	-15209	-45	-20791	-3463	-14205	-2508	-19570	-6970	-10890	-1374	-20452	-6510	-11757	313
0.750833	-23	49	91	-56	-107	-31	12	-12	-17	5	-69	-61	-93	-15	-25	-57	-99	34	-92	-33	-103	-22	-98	-69	-55	0	-98	-7	-72	-69	-145	-73	749	-3184	-4092	-15069	-151	-20781	-3295	-14339	-2476	-19612	-6916	-10956	-1263	-20514	-6331	-11791	1130
0.751667	-27	42	91	-55	-107	-29	11	-13	-22	4	-70	-63	-95	-13	-26	-57	-104	34	-90	-32	-104	-23	-99	-69	-68	-5	-100	-10	-88	-73	-147	-74	551	-3254	-4287	-14943	-121	-20792	-3095	-14479	-2141	-19662	-6831	-11086	-981	-20586	-6127	-11837	2239
0.752500	-26	39	88	-61	-110	-31	9	-15	-22	6	-75	-64	-100	-16	-32	-60	-102	33	-92	-32	-107	-23	-96	-69	-64	-3	-98	-11	-77	-73	-149	-74	179	-3317	-4492	-14822	-5	-20823	-2858	-14623	-1519	-19704	-6702	-11223	-1309	-20659	-5898	-11886	4109
0.753333	-25	39	89	-59	-109	-31	11	-19	-23	5	-74	-64	-114	-13	-28	-58	-105	33	-88	-34	-103	-24	-99	-72	-66	0	-99	-9	-72	-73	-146	-77	64	-3374	-4710	-14706	224	-20875	-2583	-14779	-1923	-19751	-6535	-11389	9	-20734	-5647	-11949	2390
0.754167	-28	41	89	-58	-114	-29	12	-15	-23	5	-70	-66	-99	-15	-31	-60	-100	34	-85	-34	-107	-23	-104	-73	-60	1	-98	-11	-77	-74	-148	-78	90	-3423	-4930	-14621	196	-20949	-2262	-14934	-1129	-19795	-6323	-11574	889	-20814	-5381	-12040	1626
0.755000	-26	40	91	-58	-111	-34	9	-16	-21	7	-70	-63	-97	-13	-29	-61	-102	36	-87	-30	-108	-25	-101	-68	-60	2	-97	-10	-75	-72	-148	-76	-8	-3457	-5148	-14555	58	-21048	-1899	-15101	-1353	-19831	-6072	-11777	484	-20882	-5074	-12108	2946
0.755833	-25	40	90	-59	-110	-30	9	-14	-21	5	-76	-66	-98	-15	-30	-59	-102	36	-87	-29	-107	-23	-100	-70	-62	3	-99	-13	-75	-75	-147	-76	-118	-3496	-5368	-14523	19	-21163	-1479	-15276	-513	-19863	-5782	-11988	97	-20943	-4767	-12210	2796
0.756667	-26	41	89	-61	-111	-33	-13	-13	-19	5	-93	-62	-98	-16	-31	-60	-98	33	-90	-35	-105	-26	-101	-73	-61	-1	-99	-12	-77	-75	-148	-78	-137	-3510	-5579	-14525	115	-21302	-1021	-15471	-112	-19889	-5453	-12210	653	-20991	-4432	-12324	2929
0.757500	-28	38	85	-61	-111	-33	9	-16	-23	4	-74	-63	-107	-15	-32	-60	-104	34	-87	-27	-105	-22	-101	-70	-64	0	-101	-14	-74	-74	-150	-76	-92	-3506	-5781	-14560	178	-21451	-517	-15662	363	-19902	-5114	-12426	874	-21027	-4089	-12450	2841
0.758333	-27	24	88	-36	-109	-32	10	-15	-19	3	-73	-64	-94	-13	-33	-61	-104	34	-90	-33	-103	-24	-100	-72	-64	0	-101	-12	-72	-73	-148	-79	-57	-3495	-5954	-14637	236	-21624	24	-15888	955	-19909	-4696	-12638	788	-21044	-3743	-12587	2124
0.759167	-26	40	86	-59	-110	-32	9	-15	-18	5	-75	-66	-97	-15	-31	-61	-101	34	-88	-53	-103	-23	-101	-74	-64	-5	-105	-14	-75	-73	-149	-79	-172	-3463	-6112	-14755	-49	-21808	595	-16126	553	-19908	-4268	-12837	1329	-21048	-3393	-12730	1242
0.760000	-27	37	85	-60	-112	-34	8	-15	-24	2	-61	-65	-99	-19	-34	-65	-105	35	-90	-35	-110	-24	-101	-74	-66	-3	-102	-16	-76	-74	-149	-81	-126	-3412	-6249	-14921	-1264	-22010	1198	-16385	818	-19902	-3824	-13016	1494	-21041	-3050	-12876	724
0.760833	-28	41	84	-60	-112	-36	7	-14	-18	3	-75	-65	-98	-19	-33	-64	-102	7	-46	-33	-112	-26	-101	-74	-65	0	-100	-15	-76	-75	-150	-80	133	-3348	-6355	-15124	-2698	-22227	1816	-16655	3364	-19898	-3353	-13175	-400	-21016	-2713	-13015	1052
0.761667	-25	49	69	-58	-109	-34	10	-39	-17	3	-70	-67	-100	-16	-32	-60	-99	33	-84	-33	-104	-23	-101	-72	-63	0	-103	-16	-77	-70	-146	-76	308	-3267	-6433	-15365	-2905	-22453	2443	-16953	1318	-19899	-2884	-13300	848	-20989	-2390	-13170	-1373
0.762500	-24	39	89	-60	-107	-32	11	-13	-17	5	-69	-63	-94	-16	-28	-58	-100	37	-86	-16	-103	-21	-98	-69	-60	3	-97	-14	-70	-68	-145	-75	208	-3173	-6487	-15651	-2524	-22693	3067	-17274	2226	-19904	-2394	-13401	859	-20954	-2091	-13308	-2624
0.763333	-22	45	103	-58	-109	-32	11	-12	-19	2	-76	-64	-92	-15	-31	-58	-98	35	-84	-30	-103	-22	-101	-70	-62	0	-100	-12	-70	-68	-146	-76	235	-3064	-6516	-15961	-2151	-22944	3673	-17624	1829	-19927	-1923	-13469	693	-20925	-1808	-13439	-3013
0.764167	-25	41	85	-58	-107	-32	13	-13	-18	2	-74	-65	-90	-14	-29	-59	-104	32	-94	-31	-103	-21	-98	-70	-62	0	-99	-12	-72	-70	-145	-76	281	-2949	-6527	-16302	-1675	-23211	4245	-17998	1676	-19976	-1442	-13514	665	-20912	-1563	-13551	-3108
0.765000	-24	44	87	-59	-105	-32	5	-15	-16	3	-69	-68	-94	-14	-31	-59	-99	33	-85	-35	-105	-23	-102	-73	-62	-3	-102	-17	-73	-68	-147	-84	310	-2818	-6522	-16669	-1308	-23489	4784	-18406	1448	-20052	-980	-13539	630	-20919	-1353	-13649	-2912
0.765833	-25	38	82	-62	-110	-40	7	-18	-15	-1	-77	-67	-95	-21	-34	-63	-99	32	-90	-33	-104	-25	-100	-72	-62	-3	-101	-13	-73	-73	-148	-80	337	-2678	-6498	-17049	-947	-23773	5282	-18835	1847	-20154	-527	-13533	-626	-20946	-1175	-13725	-1607
0.766667	-22	43	87	-59	-108	-35	13	-15	-17	2	-73	-65	-96	-16	-31	-61	-101	34	-85	-33	-105	-27	-100	-70	-62	-4	-98	-15	-75	-70	-144	-76	342	-2526	-6472	-17452	-629	-24067	5717	-19294	767	-20295	-98	-13518	243	-21008	-1029	-13773	-3185
0.767500	-24	44	86	-60	-113	-35	12	-15	-18	5	-73	-64	-97	-18	-49	-60	-99	33	-86	-34	-102	-22	-100	-72	-61	-1	-100	-15	-75	-70	-150	-75	242	-2360	-6452	-17840	-484	-24371	6092	-19770	965	-20476	304	-13498	1257	-21107	-924	-13798	-5420
0.768333	-25	28	82	-62	-111	-33	13	-16	-14	1	-70	-67	-95	-15	-29	-61	-100	33	-84	-38	-104	-24	-98	-69	-60	0	-103	-12	-72	-73	-126	-74	277	-2195	-6432	-18238	-524	-24660	6397	-20277	-68	-20700	690	-13470	794	-21244	-854	-13795	-4268
0.769167	-22	45	89	-58	-110	-33	13	-15	-16	4	-74	-67	-94	-12	-30	-59	-101	35	-79	-32	-103	-6	-95	-69	-61	-3	-103	-13	-73	-69	-143	-73	261	-2020	-6424	-18624	-508	-24952	6631	-20802	21	-20970	1042	-13464	-55	-21422	-813	-13771	-3412
0.770000	-24	44	84	-58	-109	-33	12	-4	-15	2	-72	-39	-95	-14	-19	-57	-98	34	-85	-31	-103	-21	-99	-68	-62	0	-98	-13	-70	-68	-143	-72	283	-1841	-6434	-19003	-378	-25240	6791	-21354	-299	-21275	1360	-13469	263	-21643	-813	-13725	-2365
0.770833	-23	43	90	-57	-104	-30	15	-14	-16	2	-69	-64	-94	-12	-25	-60	-96	21	-83	-41	-103	-19	-97	-86	-61	-1	-97	-14	-73	-69	-146	-74	406	-1658	-6462	-19369	-367	-25523	6882	-21915	-672	-21614	1639	-13505	683	-21911	-836	-13659	-1331
0.771667	-23	32	88	-55	-108	-32	9	-15	-16	4	-68	-64	-93	-14	-29	-61	-98	35	-84	-31	-100	-18	-101	-70	-61	-40	-97	-14	-70	-70	-146	-77	317	-1476	-6515	-19712	-336	-25791	6911	-22482	-656	-21991	1881	-13580	407	-22210	-876	-13587	-664
0.772500	-17	40	84	-58	-111	-34	10	-16	-18	1	-72	-66	-96	-14	-33	-60	-111	41	-86	-33	-105	-23	-104	-73	-62	0	-99	-14	-73	-73	-147	-75	111	-1295	-6594	-20037	-199	-26034	6879	-23057	-1355	-22384	2078	-13692	421	-22507	-924	-13501	-212
0.773333	-25	40	86	-63	-111	-34	9	-14	-18	0	-72	-65	-102	-19	-33	-62	-103	33	-86	-35	-110	-24	-101	-74	-66	0	-99	-15	-78	-75	-150	-77	-11	-1117	-6692	-20341	-61	-26250	6803	-23621	-1916	-22791	2228	-13859	1125	-22877	-985	-13422	553
0.774167	-23	38	86	-62	-112	-38	9	-17	-19	0	-73	-67	-97	-21	-30	-61	-103	30	-113	-35	-107	-22	-99	-98	-64	-4	-95	-14	-76	-72	-147	-76	-66	-953	-6812	-20612	180	-26434	6689	-24177	400	-23198	2333	-14073	-451	-23223	-1034	-13350	2354
0.775000	-25	43	84	-59	-101	-33	12	-14	-21	0	-68	-66	-97	-17	-28	-59	-99	34	-87	-34	-105	-21	-99	-68	-66	-4	-101	-15	-75	-73	-149	-77	77	-794	-6953	-20847	481	-26581	6548	-24723	-1048	-23601	2384	-14323	396	-23562	-1083	-13295	1264
0.775833	-23	42	85	-60	-107	-32	13	-12	-17	3	-72	-59	-97	-16	-28	-59	-100	18	-87	-32	-102	-22	-100	-47	-65	0	-100	-12	-76	-70	-144	-76	39	-652	-7107	-21078	502	-26688	6391	-25243	-635	-23978	2390	-14628	650	-23881	-1121	-13264	43
0.776667	-21	41	87	-57	-105	-29	18	-14	-19	2	-69	-62	-96	-14	-26	-57	-99	35	-85	-31	-103	-21	-99	-68	-63	-3	-97	-6	-72	-72	-148	-76	-158	-524	-7264	-21274	534	-26754	6227	-25738	-420	-24324	2335	-14977	17	-24172	-1142	-13274	223
0.777500	-24	43	92	-55	-110	-29	15	-10	-16	5	-69	-62	-98	-13	-28	-59	-96	36	-85	-31	-104	-23	-97	-67	-61	0	-97	-11	-72	-72	-147	-77	-280	-422	-7421	-21448	691	-26772	6074	-26201	-476	-24618	2244	-15367	-221	-24421	-1144	-13324	118
0.778333	-29	43	87	-58	-107	-31	11	-14	-17	6	-69	-62	-95	-14	-27	-57	-97	37	-85	-30	-103	-22	-99	-67	-57	2	-97	-12	-74	-69	-147	-74	-275	-335	-7567	-21597	786	-26747	5940	-26621	-396	-24861	2093	-15782	199	-24609	-1129	-13422	148
0.779167	-24	43	89	-59	-109	-31	13	-13	-14	7	-70	-63	-96	-16	-29	-59	-98	36	-94	-24	-105	-22	-99	-64	-77	2	-98	-13	-75	-72	-148	-75	-263	-281	-7689	-21733	1028	-26674	5832	-26998	423	-25038	1904	-16228	-1168	-24739	-1101	-13577	1410
0.780000	-25	42	88	-61	-110	-30	10	-14	-17	7	-65	-66	-97	-16	-50	-58	-102	35	-88	-35	-107	-25	-103	-69	-64	4	-99	-13	-75	-73	-147	-76	-147	-253	-7781	-21862	993	-26561	5756	-27331	-299	-25143	1676	-16656	-985	-24796	-1059	-13788	755
0.780833	-26	40	86	-60	-111	-32	10	-14	-19	2	-75	-69	-100	-18	-31	-60	-103	32	-88	-40	-104	-25	-100	-68	-66	-3	-101	-16	-76	-72	-149	-77	-306	-251	-7831	-21968	745	-26399	5725	-27619	54	-25169	1424	-17093	262	-24776	-1006	-14062	-1921
0.781667	-25	40	86	-67	-111	-32	10	-15	-19	4	-74	-65	-96	-16	-31	-59	-108	32	-84	-35	-108	-24	-101	-69	-64	0	-98	-14	-78	-72	-143	-78	-308	-272	-7831	-22080	708	-26207	5737	-27854	-430	-25113	1147	-17503	268	-24676	-960	-14393	-1335
0.782500	-26	40	86	-62	-113	-32	10	-16	-26	4	-77	-65	-95	-11	-28	-53	-102	36	-93	-32	-107	-22	-100	-68	-66	0	-97	-12	-73	-69	-150	-75	-437	-321	-7768	-22182	872	-25957	5794	-28035	-384	-24972	874	-17903	-661	-24499	-912	-14784	-1313
0.783333	-26	44	87	-81	-112	-30	10	-13	-18	3	-73	-64	-96	-13	-30	-58	-102	32	-85	-34	-104	-24	-99	-69	-63	1	-87	-12	-73	-73	-146	-76	-514	-397	-7649	-22291	957	-25726	5897	-28174	-195	-24758	572	-18227	-741	-24246	-875	-15231	-1508
0.784167	-25	43	88	-58	-110	-30	10	-11	-17	7	-72	-64	-96	-15	-29	-59	-83	36	-84	-33	-105	-26	-99	-68	-63	0	-99	-13	-72	-68	-148	-74	-362	-491	-7468	-22412	936	-25451	6033	-28262	-408	-24464	290	-18522	-435	-23933	-851	-15722	-1445
0.785000	-25	17	90	-59	-107	-32	5	-13	-11	6	-73	-62	-96	-13	-28	-59	-101	37	-85	-29	-108	-22	-99	-67	-65	2	-97	-14	-80	-68	-149	-76	-439	-604	-7221	-22543	968	-25158	6207	-28306	-146	-24097	21	-18761	-553	-23561	-851	-16259	-1810
0.785833	-23	41	88	-61	-112	-34	11	-11	-21	5	-72	-65	-98	-12	-28	-59	-113	35	-85	-45	-107	-25	-103	-69	-61	1	-98	-16	-74	-68	-149	-76	-459	-732	-6918	-22691	854	-24859	6406	-28310	-686	-23671	-216	-18929	-404	-23145	-869	-16821	-1727
0.786667	-26	54	86	-62	-113	-30	9	-17	-19	12	-74	-67	-98	-13	-28	-57	-102	34	-85	-31	-105	-23	-99	-68	-62	0	-101	-14	-69	-69	-108	-73	-426	-871	-6556	-22849	697	-24545	6624	-28272	-1773	-23193	-421	-19055	431	-22690	-917	-17406	-1384
0.787500	-23	42	85	-61	-110	-31	9	-15	-19	5	-70	-63	-100	-13	-29	-57	-102	34	-87	-34	-108	-23	-100	-72	-66	0	-100	-12	-75	-68	-150	-76	-535	-1016	-6145	-23030	705	-24236	6873	-28202	264	-22668	-583	-19112	-912	-22213	-986	-18003	114
0.788333	-46	45	88	-60	-110	-31	10	-14	-19	4	-73	-65	-96	-12	-29	-58	-100	36	-83	-32	-104	-6	-99	-67	-61	0	-101	-13	-73	-40	-149	-73	-557	-1162	-5698	-23227	804	-23923	7072	-28097	-259	-22113	-698	-19116	-794	-21719	-1071	-18596	-185
0.789167	-27	42	87	-60	-101	-31	11	-13	-18	5	-73	-65	-94	-13	-27	-58	-100	37	-86	-32	-105	-18	-101	-69	-62	0	-96	-12	-75	-64	-149	-75	-590	-1306	-5230	-23446	670	-23616	7286	-27967	-944	-21536	-767	-19067	96	-21235	-1177	-19170	-1774
0.790000	-25	42	88	-59	-108	-31	6	-17	-28	2	-56	-64	-98	-16	-32	-59	-99	33	-87	-32	-108	-23	-101	-70	-66	-4	-100	-15	-75	-69	-156	-76	-461	-1445	-4752	-23677	480	-23313	7481	-27814	-222	-20949	-787	-18987	-190	-20764	-1293	-19717	-1306
0.790833	-28	39	84	-61	-111	-36	7	-17	-19	0	-74	-66	-70	-13	-28	-59	-101	16	-88	-32	-105	-22	-100	-69	-63	-1	-99	-13	-75	-68	-148	-76	-480	-1568	-4272	-23916	606	-23006	7652	-27638	-937	-20358	-758	-18874	-309	-20316	-1410	-20225	-1188
0.791667	-26	40	85	-62	-111	-35	8	-17	-18	2	-73	-68	-97	-17	-29	-61	-100	34	-88	-45	-113	-24	-103	-73	-65	-4	-102	-16	-79	-75	-149	-78	-341	-1684	-3799	-24175	585	-22716	7784	-27447	-885	-19786	-681	-18762	1	-19908	-1524	-20686	-447
0.792500	-26	39	85	-64	-113	-32	6	-21	-21	1	-77	-69	-101	-21	-33	-62	-98	35	-91	-34	-110	-26	-103	-74	-64	-5	-104	-19	-77	-73	-151	-78	-339	-1766	-3351	-24434	380	-22427	7881	-27239	37	-19235	-568	-18628	-990	-19539	-1617	-21086	1291
0.793333	-27	39	85	-65	-111	-33	9	-16	-21	2	-76	-67	-97	-16	-31	-59	-102	35	-90	-36	-105	-24	-104	-74	-63	-4	-104	-14	-74	-82	-149	-77	-187	-1856	-2938	-24688	315	-22142	7936	-27019	-484	-18712	-423	-18510	-1029	-19214	-1686	-21420	2015
0.794167	-25	42	84	-59	-109	-33	8	-17	-19	1	-75	-61	-99	-17	-30	-59	-100	36	-85	-35	-105	-23	-102	-73	-64	-4	-104	-17	-76	-74	-149	-77	-187	-1910	-2562	-24931	483	-21856	7956	-26785	-344	-18223	-254	-18421	320	-18943	-1722	-21682	-488
0.795000	-28	37	82	-62	-117	-34	9	-15	-17	0	-73	-65	-96	-15	-29	-61	-102	38	-90	-36	-98	-23	-101	-74	-64	-10	-100	-14	-74	-70	-149	-80	-461	-1947	-2244	-25165	573	-21573	7911	-26551	-337	-17773	-60	-18366	175	-18722	-1716	-21868	284
0.795833	-26	41	89	-62	-109	-32	10	-17	-8	0	-75	-66	-98	-51	-31	-61	-101	37	-86	-35	-104	-22	-102	-73	-64	-4	-101	-14	-73	-70	-149	-78	-524	-1963	-1970	-25380	440	-21298	7835	-26301	-471	-17379	140	-18357	-647	-18554	-1661	-21977	1663
0.796667	-29	42	88	-59	-108	-32	8	-15	-18	7	-73	-64	-93	-14	-31	-60	-102	37	-85	-35	-103	-22	-102	-73	-63	-1	-102	-14	-72	-74	-149	-78	-518	-1958	-1746	-25574	347	-21020	7724	-26043	214	-17027	335	-18381	-661	-18428	-1552	-22034	2216
0.797500	-26	45	86	-57	-110	-34	9	-14	-21	5	-73	-63	-96	-17	-27	-62	-99	36	-83	-32	-107	-23	-102	-72	-61	0	-99	-13	-75	-74	-149	-77	-494	-1943	-1575	-25737	181	-20743	7572	-25783	-29	-16733	519	-18498	-252	-18349	-1391	-21986	2726
0.798333	-23	42	86	-58	-110	-32	11	-13	-16	4	-72	-66	-100	-16	-30	-56	-101	36	-86	-35	-107	-21	-102	-73	-67	-1	-103	-17	-76	-75	-153	-79	-127	-1895	-1451	-25874	193	-20470	7397	-25519	278	-16492	695	-18657	-139	-18310	-1185	-21898	2480
0.799167	-26	38	81	-64	-113	-38	6	-19	-22	1	-77	-73	-88	-21	-33	-63	-98	35	-90	-36	-110	-23	-102	-74	-65	-1	-105	-14	-75	-74	-149	-78	7	-1842	-1362	-25975	216	-20200	7230	-25239	149	-16301	862	-18868	-116	-18300	-919	-21748	2221
0.800000	-25	40	85	-62	-120	-32	9	-14	-18	3	-76	-68	-98	-18	-30	-62	-100	37	-87	-32	-105	-25	-103	-73	-60	-3	-102	-18	-75	-70	-149	-77	-311	-1780	-1301	-26043	125	-19931	6995	-24959	-712	-16161	1007	-19130	478	-18319	-613	-21559	2120
0.800833	-25	37	80	-63	-112	-35	10	-15	-19	2	-76	-66	-93	-17	-31	-62	-101	33	-91	-36	-108	-23	-101	-73	-62	0	-100	-13	-73	-76	-147	-76	-382	-1707	-1265	-26078	68	-19668	6778	-24672	849	-16068	1141	-19428	-509	-18337	-272	-21339	3336
0.801667	-30	41	85	-60	-110	-33	9	-16	-19	5	-75	-65	-94	-46	-30	-43	-99	37	-79	-31	-108	-22	-103	-72	-66	0	-102	-10	-73	-70	-148	-76	27	-1628	-1234	-26083	111	-19416	6572	-24377	1517	-16021	1256	-19763	-1318	-18364	93	-21097	3403
0.802500	-25	39	88	-56	-104	-28	13	-11	-17	8	-68	-62	-96	-14	-28	-59	-103	36	-86	-29	-104	-19	-98	-69	-61	3	-95	-10	-73	-70	-147	-75	130	-1548	-1210	-26061	15	-19174	6372	-24077	-77	-16011	1358	-20124	-38	-18385	476	-20849	609
0.803333	-22	44	90	-58	-105	-29	11	-13	-15	8	-68	-61	-96	-12	-28	-56	-98	38	-83	-25	-102	-19	-102	-69	-61	3	-99	-8	-72	-70	-146	-73	130	-1469	-1177	-26014	0	-18946	6193	-23773	1226	-16040	1451	-20499	-428	-18404	870	-20604	253
0.804167	-26	43	89	-57	-103	-52	13	-13	-16	4	-74	-62	-94	-14	-27	-58	-97	35	-83	-26	-102	-17	-97	-68	-61	3	-100	-10	-73	-69	-145	-50	184	-1394	-1130	-25950	-13	-18731	6034	-23463	504	-16101	1537	-20877	-411	-18405	1255	-20381	26
0.805000	-22	45	89	-60	-104	-33	11	-13	-14	8	-70	-62	-95	-15	-26	-57	-96	39	-82	-30	-104	-24	-99	-70	-59	3	-98	-11	-70	-66	-146	-72	-52	-1322	-1054	-25866	-105	-18540	5898	-23150	576	-16183	1631	-21250	-87	-18401	1622	-20181	418
0.805833	-24	43	88	-59	-110	-36	17	-13	-16	7	-75	-68	-98	-13	-28	-57	-99	36	-84	-31	-103	-22	-98	-67	-63	5	-98	-13	-72	-77	-144	-74	-458	-1263	-954	-25780	-211	-18359	5794	-22834	974	-16286	1730	-21609	-488	-18351	1974	-20018	1470
0.806667	-26	41	84	-61	-111	-34	11	-15	-19	4	-72	-65	-99	-14	-29	-59	-102	35	-87	-33	-107	-21	-100	-69	-63	-1	-99	-14	-75	-72	-145	-75	-266	-1211	-820	-25684	-213	-18206	5719	-22519	784	-16403	1838	-21943	-1064	-18290	2286	-19898	2840
0.807500	-29	24	85	-63	-111	-22	9	-16	-23	3	-77	-67	-100	-15	-30	-59	-102	35	-88	-30	-109	-24	-100	-70	-67	-3	-96	-11	-74	-69	-144	-73	-217	-1166	-650	-25579	-169	-18071	5675	-22201	335	-16517	1969	-22247	162	-18204	2573	-19823	712
0.808333	-26	38	86	-59	-112	-31	16	-14	-21	3	-73	-64	-99	-16	-26	-59	-103	30	-86	-30	-107	-21	-98	-66	-66	0	-98	-11	-70	-68	-146	-73	-286	-1130	-447	-25481	-326	-17958	5662	-21888	271	-16631	2127	-22515	219	-18097	2817	-19803	851
0.809167	-24	42	89	-58	-109	-10	16	-14	-21	5	-67	-62	-96	-12	-26	-56	-101	38	-84	-30	-105	-19	-98	-68	-64	0	-97	-11	-73	-66	-142	-61	-219	-1104	-217	-25393	-481	-17861	5679	-21578	-181	-16742	2301	-22747	-827	-17970	3021	-19827	2427
0.810000	-24	42	92	-57	-104	-28	16	-10	-14	6	-68	-62	-97	-12	-27	-58	-103	36	-82	-28	-102	-19	-97	-66	-61	6	-95	-11	-69	-68	-146	-73	-195	-1085	46	-25301	-462	-17787	5719	-21266	507	-16839	2502	-22946	-1052	-17830	3186	-19897	2974
0.810833	-22	46	91	-53	-109	-29	12	-11	-14	5	-65	-64	-93	-11	-27	-55	-98	37	-82	-27	-101	-16	-99	-66	-62	3	-93	-8	-68	-61	-147	-69	-82	-1075	331	-25218	-389	-17734	5785	-20962	161	-16915	2725	-23106	-1056	-17686	3319	-20026	3898
0.811667	-23	49	89	-56	-108	-30	12	-10	-17	6	-69	-65	-98	-17	-27	-64	-99	37	-86	-30	-104	-18	-100	-66	-62	0	-97	-14	-77	-67	-147	-70	-29	-1065	624	-25151	-540	-17693	5872	-20665	205	-16975	2966	-23235	-1820	-17533	3410	-20191	4219
0.812500	-26	41	88	-58	-110	-33	13	-11	-19	4	-72	-62	-95	-16	-30	-57	-99	38	-85	-31	-108	-24	-98	-65	-63	1	-96	-13	-78	-69	-145	-66	-138	-1057	929	-25084	-705	-17669	5968	-20371	243	-17013	3222	-23328	-2547	-17375	3485	-20391	4187
0.813333	-24	41	89	-56	-109	-29	11	-11	-17	5	-70	-63	-98	-13	-5	-55	-126	36	-83	-30	-113	-21	-97	-66	-60	3	-96	-14	-74	-67	-144	-72	-326	-1046	1232	-25028	-762	-17654	6079	-20083	-553	-17006	3494	-23395	-2296	-17227	3537	-20619	4055
0.814167	-26	42	87	-56	-109	-31	33	-17	-15	6	-72	-64	-97	-14	-27	-56	-101	36	-84	-32	-104	-22	-96	-67	-63	0	-97	-14	-73	-67	-136	-74	-453	-1032	1522	-24974	-875	-17650	6195	-19801	62	-17005	3767	-23430	-3024	-17085	3578	-20873	4681
0.815000	-24	40	88	-55	-109	-30	11	-13	-21	3	-74	-64	-97	-15	-27	-58	-86	37	-86	-12	-104	-21	-100	-68	-64	-3	-98	-11	-74	-69	-147	-74	-281	-1007	1799	-24926	-974	-17654	6321	-19523	1508	-16962	4053	-23446	-4611	-16958	3609	-21138	5403
0.815833	-27	39	85	-58	-103	-33	9	-30	-24	-7	-74	-65	-100	-15	-31	-60	-107	35	-86	-33	-105	-21	-97	-68	-64	0	-97	-13	-75	-67	-142	-76	-296	-971	2054	-24875	-1178	-17661	6449	-19238	-660	-16886	4306	-23437	-2359	-16844	3652	-21403	3086
0.816667	-25	43	88	-55	-111	-31	12	-14	-17	5	-70	-60	-97	-11	-21	-55	-92	36	-81	-30	-104	-22	-99	-67	-64	0	-95	-12	-70	-67	-144	-70	-446	-918	2285	-24818	-1301	-17674	6575	-18962	545	-16788	4553	-23410	-1542	-16748	3694	-21673	2458
0.817500	-22	41	86	-57	-100	-30	11	-13	-16	6	-69	-65	-98	-15	-30	-56	-96	38	-83	-35	-105	-23	-96	-67	-66	1	-99	-13	-68	-64	-144	-73	-280	-852	2485	-24764	-1331	-17686	6702	-18682	-195	-16673	4781	-23377	-1096	-16674	3749	-21937	1701
0.818333	-24	43	90	-59	-111	-31	8	-13	-17	3	-72	-99	-97	-14	-29	-55	-101	37	-85	-60	-108	-24	-97	-69	-62	1	-101	-12	-73	-72	-149	-74	-162	-771	2654	-24703	-1362	-17704	6823	-18402	-40	-16534	4985	-23328	-1020	-16615	3827	-22189	1205
0.819167	-23	43	91	-58	-113	-33	-6	-13	-11	5	-74	-66	-96	-16	-29	-57	-100	38	-84	-33	-104	-23	-98	-66	-60	0	-99	-15	-76	-72	-169	-74	-391	-673	2794	-24635	-1379	-17717	6948	-18119	363	-16393	5161	-23262	-1388	-16583	3917	-22427	1203
0.820000	-26	40	87	-60	-110	-32	12	-14	-19	5	-73	-64	-98	-13	-28	-60	-102	36	-85	-39	-105	-21	-101	-68	-63	-3	-101	-13	-73	-73	-147	-78	-484	-560	2902	-24559	-1267	-17726	7070	-17833	977	-16239	5308	-23182	-1998	-16563	4029	-22646	1887
0.820833	-27	41	86	-58	-116	-35	8	-16	-22	4	-75	-66	-99	-14	-30	-59	-100	34	-84	-35	-105	-26	-103	-70	-66	-1	-102	-14	-77	-90	-150	-61	-448	-408	2989	-24471	-1067	-17741	7192	-17539	372	-16083	5426	-23094	-326	-16560	4158	-22842	-1186
0.821667	-25	41	86	-58	-107	-32	13	-13	-18	5	-70	-62	-102	-14	-28	-58	-101	34	-84	-32	-104	-24	-97	-68	-63	0	-100	-10	-75	-68	-146	-76	-465	-282	3053	-24376	-1075	-17749	7323	-17235	861	-15939	5521	-22988	882	-16567	4307	-23015	-3192
0.822500	-18	43	90	-52	-104	-31	11	-15	-16	7	-69	-62	-94	-14	-28	-57	-98	37	-84	-31	-104	-24	-98	-70	-62	0	-96	-10	-74	-69	-145	-75	-391	-126	3102	-24267	-877	-17759	7441	-16932	-92	-15783	5579	-22871	1414	-16590	4471	-23166	-2960
0.823333	-24	43	91	-58	-107	-33	12	-15	-16	6	-70	-68	-98	-16	-28	-60	-100	36	-83	-32	-108	-27	-101	-69	-59	0	-100	-15	-74	-74	-148	-78	-208	35	3135	-24157	-601	-17774	7571	-16628	207	-15656	5613	-22746	1795	-16627	4639	-23305	-3391
0.824167	-25	40	86	-48	-115	-39	8	-16	-21	3	-75	-67	-97	-13	-30	-60	-100	34	-83	-34	-107	-26	-101	-69	-64	0	-98	-17	-74	-72	-147	-76	-107	207	3161	-24032	-678	-17790	7687	-16316	585	-15542	5626	-22599	1858	-16663	4818	-23410	-3102
0.825000	-23	44	87	-59	-113	-31	12	-13	-18	4	-73	-63	-98	-12	-28	-50	-98	37	-84	-31	-107	-22	-99	-69	-63	0	-102	-14	-76	-70	-147	-76	-127	375	3186	-23900	-538	-17804	7813	-16000	142	-15455	5642	-22463	1745	-16712	4988	-23504	-3282
0.825833	-26	17	87	-64	-110	-33	9	-8	-18	5	-74	-66	-96	-14	-28	-59	-100	37	-88	-30	-111	-24	-100	-67	-61	1	-102	-13	-72	-69	-147	-74	-207	544	3211	-23763	-551	-17829	7942	-15688	98	-15390	5613	-22269	2128	-16758	5159	-23568	-3610
0.826667	-22	42	90	-56	-108	-32	16	-14	-16	8	-76	-64	-93	-13	-25	-53	-90	34	-84	-28	-104	-22	-99	-69	-63	-3	-98	-14	-77	-73	-147	-75	-275	705	3245	-23621	-658	-17864	8063	-15381	-397	-15360	5583	-22088	3172	-16813	5312	-23618	-3858
0.827500	-27	37	86	-61	-138	-32	11	-16	-18	4	-75	-65	-97	-12	-28	-59	-101	32	-87	-31	-104	-23	-99	-70	-64	-4	-96	-1	-72	-70	-146	-76	-346	864	3279	-23472	-468	-17908	8182	-15083	-693	-15350	5551	-21889	3817	-16868	5448	-23630	-3616
0.828333	-24	42	90	-60	-110	-30	11	-17	-18	8	-74	-63	-97	-13	-32	-56	-99	34	-85	-31	-104	-22	-98	-69	-64	0	-98	-12	-75	-73	-150	-75	-211	1010	3322	-23321	-198	-17959	8288	-14799	1527	-15376	5509	-21679	2020	-16929	5561	-23660	-2350
0.829167	-22	43	90	-59	-105	-32	13	-10	-16	5	-72	-64	-94	-14	-29	-58	-98	38	-84	-30	-105	-21	-97	-68	-61	2	-96	-10	-72	-57	-148	-75	-51	1144	3416	-23170	67	-18025	8392	-14523	-738	-15426	5471	-21460	2859	-16987	5642	-23655	-4212
0.830000	-22	42	93	-59	-105	-27	12	-12	-16	9	-70	-62	-95	-13	-26	-57	-98	38	-86	-31	-105	-22	-96	-68	-60	0	-95	-9	-73	-68	-147	-73	-156	1262	3422	-23019	340	-18102	8481	-14268	265	-15507	5427	-21236	2618	-17061	5702	-23633	-4859
0.830833	-23	44	90	-49	-110	-31	6	-10	-4	8	-73	-65	-99	-13	-29	-55	-98	37	-82	-32	-107	-21	-97	-67	-62	1	-96	-16	-73	-66	-147	-73	22	1364	3473	-22870	508	-18193	8552	-14035	-211	-15619	5369	-21006	2180	-17119	5718	-23593	-4559
0.831667	-25	45	86	-57	-111	-30	11	-13	-22	4	-73	-67	-99	-14	-30	-56	-102	34	-87	-35	-107	-23	-99	-70	-67	0	-100	-16	-77	-73	-153	-74	158	1448	3514	-22725	355	-18300	8593	-13829	-392	-15757	5306	-20777	2113	-17193	5700	-23540	-3936
0.832500	-26	38	82	-63	-115	-38	8	-18	-26	3	-76	-70	-104	-17	-32	-58	-105	36	-86	-34	-110	-24	-99	-66	-64	2	-99	-16	-81	-92	-150	-76	121	1522	3576	-22575	370	-18412	8620	-13645	-422	-15908	5239	-20544	2458	-17270	5645	-23466	-3146
0.833333	-23	37	85	-59	-110	-32	11	-15	-18	4	-72	-66	-99	-13	-29	-60	-100	52	-86	-33	-104	-21	-98	-70	-65	0	-99	-14	-75	-70	-151	-76	144	1578	3626	-22436	697	-18534	8617	-13490	147	-16075	5157	-20311	1295	-17356	5556	-23379	-1419
0.834167	-36	43	86	-56	-108	-33	-7	-13	-23	5	-73	-66	-96	-13	-29	-59	-100	35	-84	-34	-105	-22	-100	-69	-62	-3	-100	-16	-65	-68	-152	-73	225	1615	3671	-22301	1056	-18661	8581	-13364	-794	-16262	5055	-20086	2304	-17448	5432	-23277	-2434
0.835000	-24	39	82	-57	-107	-32	9	-12	-19	4	-72	-63	-95	-14	-28	-58	-102	35	-84	-31	-107	-22	-99	-68	-62	0	-99	-12	-75	-69	-148	-73	215	1648	3706	-22175	1270	-18791	8512	-13271	-355	-16449	4945	-19864	3405	-17551	5271	-23160	-3695
0.835833	-21	41	90	-58	-110	-33	7	-13	-17	4	-72	-64	-96	-16	-29	-55	-100	35	-85	-32	-108	-23	-99	-68	-63	0	-95	-12	-73	-68	-147	-49	119	1670	3736	-22055	1263	-18919	8406	-13205	-1101	-16646	4806	-19655	2836	-17655	5077	-23032	-1890
0.836667	-22	44	88	-58	-108	-29	11	-12	-16	5	-68	-66	-98	-14	-29	-55	-97	33	-81	-32	-104	-22	-97	-66	-59	1	-99	-13	-74	-67	-147	-73	179	1671	3758	-21949	1350	-19048	8265	-13167	-876	-16843	4638	-19452	2286	-17778	4855	-22896	-1149
0.837500	-25	46	88	-58	-107	-31	9	-11	-19	6	-72	-64	-93	-13	-28	-56	-101	37	-85	-29	-105	-22	-101	-67	-61	0	-99	-12	-70	-68	-150	-73	397	1661	3772	-21854	1801	-19169	8083	-13168	-758	-17041	4447	-19259	2627	-17904	4611	-22746	-853
0.838333	-27	42	86	-58	-110	-29	11	-11	-13	2	-72	-67	-95	-17	-29	-59	-99	33	-83	-32	-104	-22	-99	-68	-63	-3	-98	-13	-74	-70	-149	-74	302	1649	3781	-21775	2255	-19277	7872	-13184	-981	-17225	4227	-19072	2677	-18046	4339	-22596	-1090
0.839167	-28	46	89	-59	-110	-35	9	-14	-24	3	-73	-67	-98	-17	-31	-59	-102	33	-83	-34	-107	-24	-101	-69	-64	-1	-101	-12	-75	-72	-148	-77	286	1628	3789	-21712	2466	-19370	7620	-13234	-1022	-17405	3979	-18895	2561	-18189	4051	-22437	-1447
0.840000	-28	39	82	-61	-112	-34	6	-17	-27	0	-77	-67	-99	-19	-32	-63	-105	33	-90	-35	-116	-26	-107	-78	-66	-4	-107	-18	-77	-74	-150	-80	382	1606	3795	-21665	2608	-19450	7329	-13301	-1516	-17573	3699	-18722	2751	-18343	3745	-22279	-1542
0.840833	-31	34	78	-63	-115	-41	10	-19	-23	0	-76	-70	-98	-22	-34	-64	-105	26	-90	-36	-107	-25	-105	-70	-65	-5	-101	-13	-86	-74	-150	-79	296	1580	3807	-21632	2471	-19505	7016	-13389	-2033	-17714	3402	-18549	3125	-18494	3442	-22114	-1773
0.841667	-26	38	81	-61	-109	-34	7	-18	-25	1	-80	-67	-99	-18	-32	-61	-100	33	-87	-36	-105	-24	-104	-72	-65	-5	-102	-15	-74	-70	-147	-75	421	1567	3823	-21615	2316	-19535	6675	-13484	195	-17839	3079	-18372	1252	-18643	3132	-21946	-912
0.842500	-23	41	75	-57	-109	-32	15	-12	-15	5	-70	-62	-96	-17	-28	-60	-100	34	-86	-33	-104	-24	-102	-67	-60	1	-104	-13	-74	-69	-148	-75	689	1542	3849	-21616	2585	-19545	6307	-13602	-1461	-17942	2742	-18195	1962	-18792	2809	-21783	-2498
0.843333	-21	40	88	-58	-108	-34	11	-15	-18	5	-70	-64	-94	-11	-29	-58	-121	32	-86	-33	-103	-23	-103	-68	-60	-3	-101	-15	-70	-72	-147	-77	607	1527	3882	-21640	2559	-19519	5912	-13727	-1307	-18029	2386	-17986	2282	-18942	2488	-21621	-3913
0.844167	-19	41	88	-58	-108	-4	12	-16	-22	4	-74	-66	-97	-19	-32	-61	-99	32	-87	-33	-105	-24	-101	-69	-64	-3	-102	-15	-76	-49	-148	-77	483	1511	3928	-21682	2342	-19503	5501	-13854	-1087	-18090	2023	-17812	1691	-19087	2164	-21459	-3759
0.845000	-24	37	86	-61	-111	-32	11	-16	-16	4	-70	-64	-95	-17	-40	-64	-93	34	-85	-36	-105	-24	-102	-73	-61	-1	-101	-12	-75	-72	-148	-75	357	1502	3983	-21738	2257	-19453	5077	-13984	-1427	-18129	1652	-17592	1289	-19216	1848	-21300	-3629
0.845833	-25	43	85	-59	-107	-26	12	-15	-16	4	-76	-62	-95	-18	-27	-62	-97	35	-86	-34	-107	-22	-102	-70	-61	-4	-100	-16	-75	-73	-148	-76	321	1498	4047	-21810	2050	-19384	4642	-14116	-1487	-18142	1280	-17370	1540	-19332	1528	-21143	-2936
0.846667	-25	40	85	-58	-108	-33	11	-17	-16	5	-59	-62	-120	-17	-28	-62	-103	34	-86	-32	-102	-23	-101	-73	-61	-1	-101	-13	-69	-72	-144	-79	470	1493	4117	-21895	1897	-19299	4208	-14239	-614	-18146	916	-17120	450	-19435	1208	-20985	-1074
0.847500	-24	41	85	-57	-109	-33	11	-16	-19	3	-75	-63	-96	-15	-29	-60	-98	35	-86	-33	-107	-24	-102	-73	-64	-4	-100	-15	-72	-72	-146	-75	411	1499	4195	-21995	1655	-19207	3759	-14354	-1545	-18113	557	-16853	629	-19519	893	-20827	-1198
0.848333	-24	38	86	-57	-108	-36	12	-16	-18	5	-76	-62	-90	-18	-28	-62	-100	33	-85	-31	-107	-26	-100	-72	-62	-1	-102	-14	-74	-73	-149	-79	166	1497	4270	-22120	1374	-19111	3323	-14458	-1394	-18071	208	-16572	1384	-19583	570	-20672	-3369
0.849167	-25	37	84	-59	-144	-39	10	-17	-21	3	-78	-64	-98	-17	-29	-61	-98	35	-86	-32	-105	-23	-102	-73	-64	-3	-99	-13	-72	-66	-149	-43	241	1503	4344	-22229	1216	-19012	2895	-14550	-1951	-18010	-121	-16264	916	-19626	247	-20507	-2026
0.850000	-24	41	89	-57	-108	-36	12	-14	-15	6	-70	-62	-96	-15	-27	-57	-105	34	-84	-31	-103	-22	-99	-76	-62	0	-100	-13	-70	-70	-149	-76	316	1503	4409	-22354	946	-18914	2478	-14620	-1993	-17936	-441	-15943	34	-19653	-82	-20345	-733
0.850833	-22	38	88	-57	-109	-33	4	-12	-15	8	-74	-60	-95	-7	-27	-53	-98	37	-85	-28	-105	-23	-99	-68	-63	-1	-100	-11	-73	-74	-144	-76	282	1501	4456	-22486	583	-18823	2068	-14675	-1746	-17867	-748	-15613	-26	-19648	-413	-20177	409
0.851667	-23	43	86	-57	-108	-33	11	-13	-11	7	-73	-68	-85	-17	-28	-57	-100	33	-86	-30	-104	-22	-99	-73	-63	-6	-100	-13	-77	-70	-143	-79	112	1492	4491	-22625	560	-18746	1677	-14724	-1972	-17788	-1037	-15271	166	-19636	-755	-19992	1997
0.852500	-22	40	86	-58	-110	-33	9	-12	-18	4	-72	-63	-97	-13	-28	-56	-102	35	-87	-31	-107	-21	-98	-74	-66	-1	-100	-12	-67	-67	-149	-77	123	1486	4497	-22760	705	-18679	1307	-14731	-1576	-17703	-1312	-14923	-190	-19597	-1108	-19791	3145
0.853333	-24	41	88	-57	-107	-33	11	-12	-19	6	-74	-66	-100	-14	-26	-55	-99	53	-85	-28	-105	-21	-97	-69	-65	-1	-98	-14	-70	-69	-146	-78	355	1473	4482	-22877	729	-18627	958	-14744	-1678	-17624	-1573	-14571	-367	-19546	-1471	-19586	3884
0.854167	-25	87	86	-56	-109	-33	15	-13	-22	7	-73	-63	-96	-11	-27	-55	-99	35	-84	-29	-105	-22	-99	-70	-62	6	-99	-12	-77	-72	-148	-79	465	1454	4432	-23018	639	-18592	624	-14695	-2435	-17548	-1840	-14218	288	-19489	-1840	-19355	4021
0.855000	-22	43	87	-56	-110	-30	12	-14	-19	4	-72	-70	-94	-13	-26	-50	-100	19	-80	-31	-105	-21	-96	-68	-64	0	-98	-12	-73	-68	-146	-76	406	1435	4356	-23138	580	-18572	315	-14639	-336	-17483	-2096	-13871	-1262	-19424	-2217	-19108	5025
0.855833	-25	61	91	-58	-109	-30	10	-12	-15	9	-72	-65	-94	-11	-25	-55	-99	37	-83	-28	-104	-22	-99	-67	-62	0	-98	-11	-79	-66	-146	-74	468	1412	4241	-23251	730	-18568	16	-14565	-483	-17424	-2354	-13530	-1443	-19357	-2604	-18832	4046
0.856667	-23	43	89	-58	-104	-33	12	-13	-18	6	-70	-65	-115	-12	-26	-55	-92	36	-83	-33	-104	-23	-100	-70	-63	-1	-99	-13	-69	-70	-149	-77	455	1383	4092	-23353	683	-18605	-259	-14480	-1133	-17380	-2616	-13204	-585	-19298	-2997	-18536	1779
0.857500	-27	20	86	-61	-109	-32	9	-15	-21	8	-76	-66	-93	-13	-30	-55	-101	36	-111	-30	-104	-23	-97	-67	-61	0	-101	-12	-74	-70	-148	-75	389	1354	3918	-23440	544	-18609	-517	-14366	-233	-17352	-2881	-12888	-1150	-19242	-3400	-18186	1981
0.858333	-26	42	85	-57	-113	-32	11	-29	-18	5	-73	-65	-99	-14	-28	-53	-99	36	-83	-31	-108	-26	-98	-67	-62	0	-102	-11	-74	-73	-147	-75	351	1327	3710	-23519	540	-18650	-771	-14249	-542	-17351	-3156	-12588	-1470	-19200	-3807	-17849	2135
0.859167	-27	44	90	-57	-112	-32	12	-13	-23	6	-70	-66	-97	-12	-28	-52	-104	36	-84	-28	-108	-23	-98	-68	-65	-1	-104	-13	-94	-72	-149	-93	288	1300	3479	-23581	442	-18693	-1000	-14114	-460	-17338	-3451	-12304	-1154	-19174	-4214	-17465	2777
0.860000	-24	41	86	-60	-110	-31	11	-15	-19	6	-70	-68	-97	-14	-27	-57	-100	37	-84	-33	-94	-24	-97	-72	-64	-3	-100	-15	-77	-72	-149	-77	278	1269	3223	-23635	392	-18744	-1233	-13976	390	-17361	-3762	-12038	-2199	-19170	-4629	-17058	4006
0.860833	-26	44	79	-59	-114	-42	8	-16	-25	3	-74	-65	-100	-15	-28	-57	-101	36	-83	-32	-112	-24	-102	-67	-63	-3	-105	-16	-73	-72	-148	-75	252	1246	2952	-23671	206	-18792	-1459	-13835	-79	-17399	-4092	-11792	-2229	-19182	-5047	-16615	3964
0.861667	-25	40	84	-61	-110	-34	11	4	-17	5	-68	-67	-80	-10	-27	-56	-101	35	-85	-30	-104	-23	-99	-67	-62	0	-100	-12	-72	-68	-146	-73	41	1221	2669	-23715	49	-18836	-1686	-13687	211	-17449	-4428	-11555	-1119	-19217	-5467	-16169	972
0.862500	-22	44	88	-56	-107	-31	13	-12	-15	4	-68	-63	-95	-8	-24	-53	-99	39	-83	-28	-91	-21	-96	-67	-59	0	-99	-7	-68	-64	-145	-74	-25	1194	2387	-23699	93	-18882	-1917	-13550	356	-17520	-4793	-11337	-1173	-19277	-5895	-15699	1067
0.863333	-22	44	88	-56	-109	-31	12	-12	-18	6	-67	-62	-94	-9	0	-56	-102	38	-81	-29	-105	-21	-97	-66	-61	2	-100	-11	-73	-66	-148	-74	-135	1171	2094	-23699	30	-18919	-2158	-13424	188	-17596	-5174	-11136	-1865	-19358	-6331	-15220	1782
0.864167	-23	41	87	-49	-107	-33	13	-16	-17	3	-69	-63	-96	-11	-27	-57	-103	36	-81	-31	-107	-24	-98	-70	-62	-12	-99	-12	-70	-59	-146	-76	-233	1139	1807	-23691	-188	-18950	-2412	-13315	854	-17695	-5580	-10950	-1898	-19462	-6770	-14727	1936
0.865000	-24	44	87	-56	-111	-34	12	-17	-14	3	-69	-63	-98	-12	-28	-60	-100	41	-81	-32	-104	-23	-99	-72	-64	0	-101	-14	-75	-72	-150	-77	-256	1104	1527	-23687	-513	-18967	-2684	-13222	643	-17802	-5999	-10783	-1544	-19582	-7215	-14242	2290
0.865833	-27	39	84	-61	-121	-36	8	-18	-21	3	-73	-63	-99	-14	-29	-58	-99	36	-84	-33	-108	-23	-99	-67	-65	1	-101	-12	-73	-68	-150	-75	-196	1067	1260	-23646	-796	-18975	-2973	-13139	746	-17913	-6430	-10622	-1730	-19716	-7657	-13754	2269
0.866667	-27	43	88	-59	-108	-33	11	-17	-18	4	-69	-67	-117	-9	-27	-57	-100	37	-82	-30	-107	-23	-101	-66	-62	-1	-101	-14	-75	-68	-149	-76	-195	1025	1001	-23618	-764	-18967	-3281	-13084	636	-18031	-6873	-10482	-2022	-19859	-8097	-13279	2456
0.867500	-28	42	84	-60	-109	-34	10	-13	-19	6	-73	-62	-96	-13	-29	-58	-101	34	-111	-31	-105	-21	-101	-68	-63	8	-100	-11	-76	-68	-151	-75	-309	974	755	-23578	-737	-18951	-3616	-13048	-394	-18146	-7333	-10349	-1575	-20007	-8554	-12818	2585
0.868333	-26	44	87	-60	-108	-32	11	-11	-16	6	-73	-64	-96	-13	-24	-56	-98	36	-81	-32	-103	-21	-97	-66	-66	-1	-100	-13	-73	-67	-148	-73	-534	919	520	-23540	-890	-18918	-3980	-13045	816	-18269	-7792	-10231	-2859	-20156	-9001	-12380	3692
0.869167	-26	44	88	-60	-102	-32	13	-14	-16	5	-70	-63	-95	-11	-25	-57	-102	36	-83	-31	-105	-22	-98	-65	-61	2	-102	-11	-73	-67	-145	-74	-392	855	301	-23505	-1035	-18877	-4371	-13054	1578	-18375	-8260	-10129	-3862	-20302	-9446	-11965	3721
0.870000	-24	45	95	-57	-105	-30	11	-13	-15	8	-69	-64	-96	-25	-26	-55	-101	32	-79	-29	-107	-22	-96	-64	-64	1	-97	-11	-70	-65	-146	-73	-86	792	91	-23472	-1237	-18831	-4793	-13088	-1	-18481	-8731	-10037	-2202	-20440	-9888	-11578	1303
0.870833	-22	44	92	-61	-108	-28	13	-10	-14	10	-69	-61	-96	-12	-25	-55	-98	37	-81	-32	-102	-19	-95	-70	-60	1	-97	-9	-73	-56	-148	-72	-6	715	-112	-23439	-1234	-18777	-5244	-13150	1257	-18575	-9212	-9963	-2014	-20564	-10323	-11226	1406
0.871667	-24	45	89	-57	-110	-49	10	-12	-16	8	-66	-65	-91	-12	-25	-56	-98	36	-86	-30	-105	-21	-96	-66	-60	3	-100	-9	-72	-68	-150	-72	-83	639	-309	-23414	-1179	-18722	-5720	-13227	656	-18651	-9678	-9903	-1611	-20674	-10738	-10903	1386
0.872500	-24	44	85	-59	-108	-33	9	-17	-17	8	-74	-64	-97	-15	-30	-59	-101	35	-84	-31	-102	-23	-98	-70	-63	1	-99	-13	-75	-72	-148	-74	-408	554	-501	-23398	-1198	-18658	-6217	-13326	716	-18709	-10141	-9852	-1226	-20759	-11139	-10613	2068
0.873333	-24	43	84	-59	-110	-35	10	-18	-19	5	-76	-70	-114	-14	-30	-58	-102	32	-90	-35	-107	-24	-98	-70	-66	-1	-102	-12	-76	-74	-150	-75	-531	465	-696	-23393	-1151	-18593	-6730	-13438	1268	-18745	-10598	-9818	-1536	-20812	-11519	-10359	3283
0.874167	-29	40	86	-58	-117	-36	6	-16	-22	3	-78	-68	-100	-16	-30	-59	-104	33	-86	-34	-111	-24	-88	-68	-65	-1	-100	-10	-65	-72	-148	-74	-390	384	-878	-23387	-1100	-18523	-7248	-13554	1147	-18748	-11034	-9796	-1393	-20831	-11863	-10137	4617
0.875000	-29	39	85	-58	-111	-32	10	-13	-21	8	-74	-67	-96	-12	-26	-57	-102	34	-88	-33	-105	-21	-100	-68	-63	0	-99	-12	-74	-68	-149	-74	-279	300	-1069	-23387	-1306	-18450	-7767	-13685	669	-18716	-11453	-9778	220	-20814	-12179	-9949	2298
0.875833	-24	75	93	-58	-108	-34	12	-13	-17	4	-75	-65	-97	-12	-26	-57	-101	34	-87	-31	-104	-23	-97	-72	-65	-3	-102	-16	-73	-70	-145	-73	-163	224	-1251	-23403	-1351	-18376	-8283	-13822	848	-18656	-11838	-9778	522	-20752	-12458	-9795	1831
0.876667	-27	43	86	-55	-112	-32	11	-12	-17	17	-72	-63	-97	-11	-28	-57	-103	33	-81	-31	-108	-21	-97	-67	-63	-1	-99	-11	-75	-70	-146	-75	-191	150	-1439	-23427	-1244	-18299	-8786	-13963	213	-18546	-12193	-9784	-211	-20652	-12695	-9674	2933
0.877500	-22	39	89	-57	-110	-32	10	-13	-19	3	-73	-64	-95	-12	-27	-57	-105	32	-84	-31	-104	-21	-107	-69	-65	1	-98	-11	-72	-68	-148	-72	-250	88	-1627	-23458	-1098	-18214	-9259	-14105	561	-18404	-12495	-9795	-720	-20506	-12894	-9584	3204
0.878333	-24	43	88	-58	-108	-17	11	-14	-15	7	-66	-67	-98	-14	-27	-60	-101	32	-85	-31	-103	-22	-97	-69	-63	0	-98	-13	-77	-72	-150	-74	-136	53	-1826	-23503	-1132	-18120	-9685	-14240	84	-18218	-12793	-9816	-776	-20316	-13049	-9519	3662
0.879167	-30	39	87	-59	-110	-35	11	-16	-19	4	-76	-66	-98	-15	-28	-60	-100	34	-86	-35	-109	-24	-100	-63	-60	1	-100	-14	-55	-70	-149	-73	120	-23	-2010	-23555	-1418	-18024	-10086	-14382	-113	-17990	-13027	-9842	-834	-20081	-13150	-9483	3508
0.880000	-25	40	85	-58	-110	-35	10	-16	-21	3	-75	-66	-98	-15	-18	-59	-103	32	-85	-32	-109	-22	-103	-70	-63	0	-101	-15	-75	-73	-150	-76	226	-63	-2204	-23615	-1439	-17908	-10426	-14518	-363	-17716	-13209	-9867	-357	-19806	-13208	-9469	3084
0.880833	-22	40	84	-60	-109	-35	9	-14	-18	3	-77	-67	-95	-15	-31	-58	-102	33	-86	-34	-103	-24	-102	-72	-68	-1	-100	-11	-72	-74	-149	-76	30	-93	-2400	-23677	-1342	-17772	-10699	-14649	-1238	-17399	-13336	-9891	793	-19491	-13217	-9479	2624
0.881667	-23	40	86	-65	-107	-35	10	-15	-7	3	-73	-66	-91	-15	-27	-57	-99	35	-82	-32	-104	-25	-99	-70	-62	-3	-100	-12	-75	-69	-149	-77	-139	-115	-2599	-23756	-1262	-17617	-10912	-14774	-675	-17052	-13408	-9916	222	-19143	-13185	-9511	2991
0.882500	-27	39	84	-61	-111	-36	10	-15	-19	4	-77	-66	-96	-15	-27	-59	-102	35	-86	-32	-108	-19	-99	-68	-61	-3	-99	-11	-72	-68	-148	-72	-9	-127	-2803	-23827	-1049	-17440	-11046	-14891	932	-16662	-13444	-9938	-1116	-18771	-13106	-9566	3361
0.883333	-23	41	86	-58	-109	-33	11	-16	-14	3	-74	-65	-97	-21	-28	-57	-101	35	-84	-30	-103	-22	-101	-70	-62	0	-99	-14	-73	-67	-147	-73	43	-122	-3015	-23913	-1095	-17240	-11117	-15007	-1101	-16245	-13369	-9955	846	-18378	-12992	-9629	555
0.884167	-25	41	85	-43	-109	-32	10	-15	-18	6	-74	-64	-95	-14	-30	-57	-100	35	-86	-32	-95	-23	-101	-70	-63	0	-126	-15	-73	-70	-150	-75	-325	-116	-3236	-23994	-1242	-17015	-11096	-15114	331	-15805	-13263	-9969	776	-17979	-12846	-9714	-266
0.885000	-26	38	86	-58	-108	-34	10	-14	-9	3	-73	-67	-96	-12	-28	-57	-96	34	-81	-33	-104	-23	-101	-68	-62	0	-99	-12	-73	-67	-149	-74	-405	-94	-3446	-24089	-1131	-16762	-11007	-15216	-202	-15341	-13105	-9984	845	-17576	-12670	-9812	-692
0.885833	-22	54	88	-57	-105	-27	12	-16	-15	8	-72	-64	-95	-16	-26	-59	-100	37	-82	-31	-101	-23	-99	-69	-60	0	-96	-14	-83	-68	-149	-76	-353	-62	-3705	-24177	-972	-16477	-10843	-15318	-57	-14874	-12896	-9990	1155	-17187	-12471	-9921	-624
0.886667	-21	43	85	-59	-108	-31	13	-14	-13	7	-73	-62	-101	-14	-28	-56	-97	36	-83	-32	-105	-22	-100	-67	-60	0	-100	-14	-75	-68	-150	-73	-437	-14	-3966	-24255	-1038	-16172	-10614	-15410	363	-14407	-12652	-9998	888	-16799	-12262	-10041	-152
0.887500	-24	43	86	-57	-107	-33	15	-16	-16	6	-73	-64	-96	-14	-28	-36	-96	36	-82	-33	-107	-24	-97	-66	-60	1	-97	-16	-70	-67	-149	-74	-338	35	-4238	-24359	-1027	-15835	-10324	-15497	727	-13937	-12361	-10006	-373	-16442	-12039	-10179	1045
0.888333	-23	43	86	-58	-108	-30	44	-14	-15	7	-75	-65	-92	-12	-27	-58	-97	36	-83	-33	-99	-21	-99	-66	-61	3	-98	-11	-66	-66	-148	-70	-274	99	-4529	-24427	-871	-15502	-9982	-15582	9	-13516	-12047	-10008	467	-16115	-11815	-10314	-1622
0.889167	-21	45	88	-57	-108	-30	16	-13	-15	8	-74	-63	-93	-12	-27	-55	-97	38	-83	-28	-103	-18	-98	-65	-62	1	-101	-18	-69	-65	-149	-72	-386	183	-4837	-24526	-660	-15111	-9602	-15666	357	-13102	-11714	-10016	861	-15825	-11597	-10462	-3144
0.890000	-24	43	87	-56	-107	-30	15	-15	-14	8	-73	-62	-97	-19	-27	-59	-94	34	-70	-31	-105	-23	-98	-66	-62	0	-98	-14	-73	-68	-147	-73	-494	275	-5159	-24607	-612	-14730	-9184	-15749	-389	-12727	-11367	-10030	38	-15583	-11394	-10618	-1855
0.890833	-25	28	86	-57	-111	-32	12	-16	-19	5	-73	-62	-95	-8	-26	-59	-100	35	-83	-30	-103	-21	-97	-65	-48	1	-96	-11	-69	-65	-147	-72	-604	384	-5498	-24675	-412	-14340	-8747	-15829	132	-12393	-11027	-10043	-475	-15390	-11205	-10777	-1522
0.891667	-27	43	88	-51	-109	-31	13	-14	-16	8	-53	-64	-96	-13	-26	-61	-97	38	-84	-29	-104	-21	-101	-63	-62	0	-97	-13	-70	-68	-151	-75	-670	504	-5855	-24742	-200	-13958	-8303	-15904	-178	-12119	-10693	-10069	-191	-15251	-11046	-10943	-886
0.892500	-27	42	87	-58	-111	-32	11	-14	-21	8	-70	-65	-98	-13	-27	-59	-102	37	-90	-32	-108	-24	-103	-66	-64	1	-99	-11	-75	-67	-148	-74	-805	645	-6219	-24803	-394	-13593	-7858	-15976	-303	-11901	-10377	-10089	-21	-15165	-10897	-11106	-696
0.893333	-19	43	88	-50	-108	-31	20	-13	-21	8	-82	-65	-97	-13	-30	-58	-102	38	-83	-28	-109	-21	-100	-67	-64	1	-97	-12	-75	-68	-150	-72	-820	803	-6592	-24847	-488	-13243	-7430	-16049	-159	-11746	-10090	-10148	-14	-15138	-10788	-11273	-1018
0.894167	-27	45	88	-60	-105	-31	13	-14	-19	8	-72	-62	-97	-15	-26	-57	-101	36	-83	-31	-98	-25	-99	-67	-64	0	-110	-12	-75	-68	-146	-74	-697	971	-6966	-24886	-262	-12925	-7019	-16118	-922	-11664	-9831	-10206	269	-15168	-10706	-11445	-1268
0.895000	-25	44	87	-57	-108	-31	12	-7	-36	6	-74	-63	-96	12	-26	-56	-102	37	-83	-29	-109	-21	-97	-66	-66	0	-99	-12	-76	-65	-144	-73	-832	1156	-7338	-24910	-210	-12642	-6638	-16184	-1092	-11652	-9615	-10273	368	-15255	-10652	-11612	-868
0.895833	-25	30	89	-55	-108	-32	13	-12	-14	5	-69	-63	-97	-13	-24	-56	-101	37	-83	-29	-103	-18	-97	-68	-60	0	-97	-11	-72	-67	-142	-72	-809	1351	-7701	-24921	-166	-12418	-6296	-16251	1265	-11708	-9438	-10357	-1582	-15394	-10627	-11777	-13
0.896667	-23	44	88	-55	-109	-18	12	-14	-7	-3	-70	-62	-95	-13	-25	-53	-102	37	-83	-27	-104	-19	-96	-67	-66	-1	-98	-11	-75	-64	-144	-69	-593	1567	-8057	-24924	-113	-12247	-6001	-16317	-628	-11839	-9312	-10449	-510	-15589	-10633	-11946	-2486
0.897500	-23	44	89	-58	-110	-32	13	-12	-18	7	-73	-62	-95	-11	-27	-70	-100	54	-84	-27	-104	-18	-98	-63	-62	0	-97	-11	-76	-66	-143	-73	-613	1796	-8398	-24913	-98	-12141	-5747	-16377	368	-12036	-9228	-10557	-659	-15819	-10661	-12113	-3610
0.898333	-25	44	89	-35	-109	-34	12	-15	-15	5	-72	-67	-98	-13	-25	-58	-99	34	-86	-32	-105	-22	-100	-70	-62	0	-97	-13	-76	-70	-142	-75	-377	2031	-8736	-24894	-275	-12106	-5550	-16452	198	-12301	-9189	-10689	-959	-16121	-10710	-12280	-3718
0.899167	-25	41	87	-60	-111	-35	8	-19	-26	3	-75	-68	-99	-18	-32	-60	-104	34	-83	-30	-109	-22	-101	-67	-68	-1	-101	-11	-79	-69	-147	-76	-246	2267	-9006	-24851	-333	-12136	-5388	-16512	339	-12622	-9190	-10825	-1210	-16446	-10773	-12443	-3387
0.900000	-26	41	90	-61	-114	-35	8	-17	-18	4	-74	-65	-97	-18	-30	-61	-103	33	-86	-35	-110	-25	-102	-72	-65	-3	-100	-12	-76	-72	-147	-81	-270	2513	-9270	-24803	-6	-12247	-5264	-16583	454	-12999	-9222	-10976	-1374	-16802	-10841	-12600	-2764
0.900833	-27	41	86	-60	-113	-33	8	-16	-24	2	-77	-69	-101	-18	-29	-60	-104	33	-86	-33	-94	-18	-100	-70	-65	-7	-99	-16	-79	-73	-146	-78	-152	2757	-9500	-24736	150	-12427	-5206	-16649	1184	-13418	-9301	-11140	-2693	-17185	-10910	-12756	-1436
0.901667	-29	41	78	-61	-111	-33	2	-13	-22	8	-73	-65	-100	-14	-27	-60	-103	34	-85	-30	-108	-22	-99	-67	-64	0	-93	-21	-75	-66	-145	-77	-204	3002	-9701	-24656	88	-12676	-5172	-16716	421	-13876	-9390	-11310	-1891	-17584	-10980	-12904	-3231
0.902500	-28	44	90	-59	-109	-33	15	-16	-18	4	-72	-65	-97	-13	-26	-59	-96	45	-84	-28	-101	-21	-96	-66	-63	0	-98	-12	-74	-66	-146	-74	-163	3240	-9864	-24559	57	-12997	-5168	-16792	945	-14361	-9498	-11497	-963	-18004	-11033	-13052	-5443
0.903333	-25	41	87	-60	-108	-56	12	-15	-18	5	-70	-63	-91	-14	-28	-58	-102	36	-81	-29	-104	-19	-98	-67	-62	0	-98	-11	-76	-66	-145	-81	-55	3461	-9996	-24453	34	-13378	-5191	-16870	377	-14867	-9609	-11691	-1347	-18426	-11076	-13197	-4114
0.904167	-24	43	91	-58	-110	-32	12	-13	-19	6	-73	-64	-99	-15	-27	-56	-101	35	-80	-28	-112	-22	-98	-69	-65	16	-98	-12	-76	-67	-146	-75	-113	3676	-10094	-24348	52	-13809	-5225	-16953	761	-15381	-9725	-11892	-1773	-18846	-11109	-13337	-3518
0.905000	-23	41	90	-57	-109	-33	12	-16	-17	5	-65	-64	-120	-15	-28	-60	-97	36	-80	-32	-100	-22	-98	-68	-60	1	-100	-12	-73	-67	-147	-75	-43	3876	-10166	-24222	157	-14286	-5263	-17039	836	-15894	-9834	-12095	-1410	-19256	-11099	-13473	-2894
0.905833	-22	44	88	-59	-109	-34	13	-15	-18	5	-73	-65	-97	-15	-27	-58	-100	36	-82	-41	-100	-26	-100	-67	-78	0	-102	-13	-74	-68	-147	-75	73	4054	-10207	-24088	205	-14801	-5321	-17128	480	-16392	-9919	-12306	-1079	-19640	-11065	-13601	-2421
0.906667	-24	43	87	-60	-111	-30	10	-13	-21	1	-73	-70	-101	-14	-32	-58	-104	30	-85	-33	-108	-24	-101	-69	-67	-5	-102	-15	-74	-70	-150	-77	115	4216	-10221	-23949	220	-15329	-5368	-17224	541	-16869	-9985	-12516	-983	-20000	-11006	-13723	-2561
0.907500	-22	36	86	-63	-114	-35	9	-15	-23	2	-73	-68	-98	-17	-30	-57	-107	46	-84	-34	-110	-25	-98	-72	-61	0	-99	-13	-76	-68	-148	-77	29	4361	-10225	-23800	246	-15866	-5402	-17316	-69	-17301	-10020	-12723	-576	-20306	-10906	-13834	-2702
0.908333	-26	37	87	-57	-108	-30	18	-14	-21	3	-70	-67	-98	-15	-27	-58	-102	35	-80	-31	-108	-22	-97	-67	-66	1	-97	-12	-75	-68	-150	-75	-14	4491	-10207	-23646	72	-16395	-5423	-17404	-771	-17687	-10028	-12927	144	-20564	-10769	-13934	-2466
0.909167	-25	42	88	-59	-109	-33	12	-14	-17	7	-72	-63	-95	-14	-27	-56	-101	35	-83	-32	-107	-11	-96	-67	-64	3	-81	-14	-74	-66	-146	-73	0	4599	-10181	-23490	-63	-16910	-5423	-17491	1510	-18013	-9988	-13126	-1615	-20755	-10601	-14023	-1052
0.910000	-22	43	90	-55	-111	-32	15	-12	-16	4	-70	-75	-111	-13	-28	-57	-91	39	-80	-29	-105	-21	-98	-67	-65	4	-99	-13	-74	-65	-144	-73	309	4694	-10153	-23333	153	-17389	-5402	-17575	-99	-18272	-9921	-13315	-764	-20874	-10386	-14098	-2339
0.910833	-25	44	90	-55	-110	-30	12	-11	-18	8	-70	-61	-96	-14	-23	-56	-100	40	-83	-30	-108	-21	-98	-67	-62	5	-97	-10	-76	-63	-144	-74	308	4773	-10110	-23171	67	-17833	-5367	-17643	-151	-18450	-9818	-13495	35	-20913	-10148	-14165	-3722
0.911667	-25	44	88	-53	-113	-28	-6	-13	-19	8	-69	-62	-99	-14	-27	-57	-101	36	-81	-29	-109	-22	-100	-69	-62	2	-112	-10	-79	-68	-148	-74	333	4840	-10074	-23017	-125	-18220	-5311	-17712	-396	-18547	-9672	-13663	-57	-20861	-9878	-14217	-3407
0.912500	-27	42	87	-57	-110	-31	11	-13	-18	6	-73	-65	-97	-16	-29	-55	-102	35	-81	-32	-110	-22	-99	-67	-66	1	-99	-12	-75	-67	-148	-74	384	4896	-10042	-22865	-112	-18539	-5220	-17758	-849	-18555	-9506	-13812	-85	-20718	-9589	-14255	-2787
0.913333	-22	44	89	-46	-110	-31	11	-10	-16	8	-62	-65	-96	-12	-27	-58	-98	36	-81	-32	-104	-19	-99	-67	-62	4	-98	-13	-74	-75	-144	-75	280	4943	-10008	-22721	-8	-18792	-5119	-17793	-986	-18473	-9304	-13948	327	-20474	-9260	-14276	-1561
0.914167	-23	44	90	-55	-109	-30	10	-11	-18	8	-70	-64	-98	-13	-27	-56	-100	37	-83	-31	-104	-18	-97	-68	-62	3	-98	-11	-74	-70	-144	-73	486	4982	-9980	-22574	67	-18963	-4991	-17809	-314	-18299	-9078	-14065	-799	-20145	-8926	-14283	751
0.915000	-24	43	90	-56	-105	-49	10	-38	-16	5	-69	-66	-95	-18	-27	-57	-99	36	-84	-34	-108	-25	-100	-68	-62	2	-98	-12	-72	-87	-144	-73	551	5013	-9952	-22433	86	-19063	-4846	-17814	-1135	-18038	-8834	-14164	-267	-19714	-8577	-14290	921
0.915833	-25	40	85	-59	-111	-34	9	-17	-23	2	-75	-66	-98	-16	-27	-60	-100	52	-83	-34	-107	0	-98	-68	-53	1	-98	-12	-73	-68	-144	-70	282	5042	-9925	-22315	-96	-19057	-4680	-17797	-748	-17692	-8581	-14250	627	-19199	-8228	-14278	-1101
0.916667	-24	41	87	-60	-107	-32	10	-14	-18	4	-72	-64	-95	-15	-29	-60	-100	33	-87	-35	-105	-22	-98	-68	-59	2	-99	-12	-73	-69	-144	-74	309	5058	-9895	-22199	-119	-18976	-4496	-17769	-986	-17271	-8314	-14303	128	-18611	-7875	-14267	135
0.917500	-23	45	89	-56	-110	-30	13	-14	-16	7	-72	-62	-96	-16	-29	-41	-98	38	-82	-32	-103	-22	-99	-69	-64	-4	-97	-13	-72	-69	-142	-68	98	5071	-9858	-22091	-48	-18809	-4305	-17722	-866	-16794	-8041	-14372	-432	-17958	-7528	-14244	1336
0.918333	-26	42	85	-59	-107	-29	12	-27	-17	3	-70	-62	-95	-15	-30	-61	-99	33	-86	-34	-103	-23	-97	-70	-63	-1	-98	-11	-72	-70	-145	-75	-179	5067	-9815	-21998	-299	-18568	-4098	-17671	-472	-16252	-7769	-14371	-164	-17255	-7195	-14231	2158
0.919167	-25	42	88	-58	-109	-32	9	-12	-22	3	-74	-64	-96	-16	-29	-60	-101	35	-91	-35	-107	-23	-98	-74	-68	-3	-99	-11	-75	-68	-146	-74	-202	5072	-9766	-21909	-362	-18254	-3883	-17608	-619	-15672	-7503	-14380	78	-16515	-6874	-14208	2635
0.920000	-27	45	87	-62	-108	-33	12	-15	7	4	-73	-64	-96	-18	-30	-63	-101	34	-86	-35	-109	-23	-100	-70	-64	-4	-99	-14	-75	-73	-149	-75	-18	5047	-9707	-21842	-272	-17873	-3648	-17530	-210	-15072	-7242	-14373	136	-15767	-6575	-14189	2243
0.920833	-27	41	86	-62	-110	-34	8	-17	-18	4	-75	-64	-97	-17	-33	-63	-100	25	-87	-39	-108	-26	-104	-72	-62	0	-98	-14	-76	-75	-149	-77	-40	5031	-9634	-21778	-249	-17433	-3419	-17456	-225	-14466	-6986	-14358	493	-15020	-6297	-14176	1769
0.921667	-21	66	86	-60	-108	-32	16	-13	-17	4	-73	-65	-96	-17	-29	-58	-101	34	-84	-33	-104	-24	-97	-69	-66	-3	-98	-11	-74	-83	-145	-74	4	4991	-9543	-21723	-392	-16940	-3177	-17377	-827	-13861	-6733	-14334	1477	-14288	-6043	-14167	1429
0.922500	-24	43	86	-60	-110	-31	12	-15	-17	5	-64	-63	-94	-15	-28	-58	-101	33	-91	-31	-100	-22	-97	-67	-61	1	-98	-11	-72	-69	-146	-73	222	4933	-9450	-21687	-541	-16427	-2934	-17304	1215	-13291	-6492	-14317	127	-13599	-5815	-14167	2301
0.923333	-23	43	85	-62	-112	-32	12	-15	-18	0	-77	-65	-95	-16	-31	-62	-99	32	-88	-35	-104	-26	-100	-70	-65	-7	-101	-13	-77	-74	-148	-76	292	4860	-9339	-21660	-287	-15871	-2686	-17244	657	-12757	-6261	-14271	225	-12967	-5618	-14183	1235
0.924167	-29	41	84	-63	-114	-38	8	-18	-21	2	-78	-67	-96	-21	-31	-64	-91	28	-85	-35	-105	-26	-111	-68	-60	-4	-102	-11	-74	-73	-149	-76	145	4776	-9224	-21640	-162	-15333	-2441	-17186	-122	-12263	-6021	-14237	1154	-12399	-5439	-14200	-1197
0.925000	-24	41	84	-65	-101	-38	10	-19	-14	3	-76	-66	-96	-15	-31	-61	-101	32	-86	-34	-103	-26	-101	-75	-65	-6	-110	-12	-74	-84	-149	-78	140	4674	-9096	-21631	-272	-14743	-2192	-17143	554	-11827	-5786	-14206	822	-11910	-5284	-14223	-1455
0.925833	-25	42	86	-60	-108	-33	11	-15	-16	3	-73	-67	-95	-17	-32	-61	-99	30	-84	-34	-103	-25	-98	-69	-62	-1	-97	-13	-72	-75	-150	-75	7	4557	-8967	-21635	-236	-14184	-1948	-17115	-120	-11468	-5551	-14188	557	-11514	-5149	-14258	-1777
0.926667	-26	42	75	-82	-113	-38	7	-14	-19	4	-74	-68	-100	-16	-28	-60	-101	32	-86	-33	-108	-25	-102	-70	-61	-1	-99	-11	-73	-73	-147	-66	-55	4427	-8832	-21646	-257	-13639	-1710	-17106	-127	-11164	-5314	-14171	-3	-11190	-5019	-14297	-1547
0.927500	-23	41	87	-61	-110	-35	11	-14	-18	5	-75	-73	-78	-19	-31	-55	-100	33	-85	-34	-110	-27	-99	-69	-63	-3	-97	-14	-75	-77	-149	-76	74	4270	-8706	-21664	-443	-13126	-1472	-17112	692	-10928	-5073	-14168	-2437	-10960	-4899	-14336	-294
0.928333	-18	40	85	-59	-109	-36	10	-13	-16	6	-74	-65	-96	-16	-31	-59	-99	34	-85	-35	-108	-26	-100	-72	-63	-3	-99	-15	-72	-73	-147	-74	182	4142	-8576	-21692	-210	-12642	-1241	-17136	198	-10761	-4827	-14178	-4616	-10800	-4777	-14379	125
0.929167	-22	43	87	-60	-108	-32	12	-12	-15	3	-74	-70	-94	8	-27	-60	-100	35	-82	-32	-102	-21	-97	-69	-62	0	-101	-13	-70	-70	-148	-73	118	3992	-8449	-21722	330	-12194	-1016	-17179	436	-10651	-4576	-14219	-5139	-10724	-4647	-14423	-2556
0.930000	-23	45	78	-59	-102	-31	13	-11	-16	6	-73	-67	-93	-13	-27	-56	-99	35	-86	-31	-103	-19	-97	-68	-63	0	-100	-9	-66	-68	-146	-76	209	3834	-8327	-21757	597	-11790	-802	-17242	375	-10589	-4320	-14223	-5768	-10696	-4506	-14465	-2244
0.930833	-22	44	87	-59	-105	-33	11	-13	-18	5	-73	-65	-96	-15	-24	-59	-112	38	-85	-31	-102	-21	-99	-69	-61	-3	-101	-11	-70	-70	-146	-74	211	3691	-8214	-21823	664	-11433	-599	-17324	3	-10572	-4070	-14266	-6673	-10725	-4350	-14509	-1241
0.931667	-26	43	84	-57	-108	-31	11	-12	-16	3	-73	-64	-98	-15	-28	-60	-105	35	-85	-34	-107	-19	-100	-53	-65	-3	-100	-16	-74	-72	-151	-78	81	3546	-8108	-21842	705	-11122	-405	-17417	287	-10584	-3823	-14322	-5941	-10783	-4177	-14553	-537
0.932500	-28	37	82	-66	-113	-51	9	-19	-25	-24	-73	-66	-100	-16	-30	-60	-101	32	-88	-28	-109	-24	-100	-72	-69	1	-101	-12	-73	-72	-150	-75	16	3416	-8004	-21885	357	-10857	-222	-17523	-230	-10611	-3569	-14379	-4603	-10878	-3972	-14584	452
0.933333	-25	42	86	-58	-111	-31	12	-15	-16	5	-72	-67	-97	-16	-30	-61	-101	37	-85	-33	-114	-21	-100	-69	-53	5	-99	-13	-76	-69	-151	-79	72	3298	-7913	-21928	60	-10639	-47	-17630	-285	-10651	-3328	-14446	-4032	-10978	-3748	-14616	618
0.934167	-25	43	89	-58	-110	-33	8	-15	-22	6	-76	-65	-96	-19	-35	-59	-102	37	-84	-30	-108	-22	-102	-68	-62	0	-100	-12	-74	-66	-151	-72	231	3190	-7837	-21971	-134	-10468	113	-17745	-882	-10685	-3096	-14519	-3100	-11070	-3495	-14637	948
0.935000	-26	28	88	-58	-109	-31	12	-12	-22	6	-73	-66	-98	-17	-29	-58	-99	37	-82	-30	-104	-29	-92	-68	-61	0	-98	-13	-76	-72	-149	-75	182	3124	-7761	-22009	-150	-10338	270	-17859	-2133	-10708	-2885	-14596	-1724	-11155	-3228	-14663	1454
0.935833	-25	44	89	-61	-112	-33	12	-13	-17	19	-74	-64	-96	-14	-22	-58	-100	37	-86	-33	-105	-18	-100	-69	-65	1	-98	-11	-74	-68	-145	-74	-78	3068	-7703	-22050	-194	-10242	407	-17974	-1136	-10719	-2686	-14670	-2526	-11216	-2942	-14684	2713
0.936667	-26	42	87	-59	-108	-30	15	-14	-16	5	-73	-64	-97	-12	-26	-56	-101	38	-87	-35	-104	-19	-98	-65	-62	0	-103	-12	-76	-67	-146	-76	122	3039	-7652	-22077	-286	-10183	533	-18075	-703	-10704	-2514	-14740	-2166	-11258	-2653	-14707	2965
0.937500	-22	43	86	-60	-108	-31	12	-13	-19	5	-70	-65	-93	-13	-26	-57	-99	39	-84	-30	-105	-22	-97	-68	-61	2	-100	-13	-72	-67	-130	-77	90	3033	-7614	-22105	-187	-10152	648	-18167	-1951	-10659	-2367	-14814	871	-11272	-2357	-14734	803
0.938333	-24	44	87	-57	-105	-30	15	-14	-19	5	-73	-62	-96	-12	-27	-55	-98	38	-82	-31	-104	-21	-97	-68	-81	-3	-100	-10	-73	-67	-147	-74	-272	3058	-7582	-22126	-137	-10154	751	-18244	-825	-10592	-2244	-14850	1873	-11262	-2072	-14759	916
0.939167	-26	43	86	-58	-112	-34	12	-16	-26	46	-70	-63	-98	-15	-31	-58	-105	35	-84	-33	-108	-22	-99	-70	-64	0	-100	-11	-76	-69	-149	-80	-359	3107	-7566	-22141	-154	-10163	836	-18330	-1378	-10491	-2144	-14932	3454	-11225	-1802	-14794	844
0.940000	-35	42	84	-61	-112	-29	9	-19	-22	2	-74	-67	-101	-17	-32	-62	-105	33	-88	-38	-111	-26	-105	-73	-69	0	-104	-14	-80	-84	-151	-81	-288	3178	-7559	-22156	-270	-10206	910	-18342	-996	-10373	-2078	-14974	5532	-11167	-1556	-14829	1063
0.940833	-28	37	79	-63	-115	-38	6	-10	-24	0	-78	-70	-111	-17	-36	-64	-105	34	-91	-39	-111	-25	-102	-72	-67	-3	-105	-16	-77	-73	-150	-79	-306	3274	-7554	-22146	-227	-10245	976	-18319	-134	-10218	-2030	-15005	6307	-11087	-1340	-14863	1665
0.941667	-25	41	85	-61	-114	-36	10	-11	-23	6	-73	-68	-97	-15	-30	-59	-102	26	-87	-22	-110	-26	-99	-72	-63	0	-102	-13	-76	-69	-147	-76	-299	3388	-7555	-22154	-165	-10288	1026	-18319	239	-10043	-2002	-15016	6704	-10990	-1183	-14897	2069
0.942500	-23	44	88	-59	-104	-10	15	-14	-18	42	-68	-64	-97	-17	-28	-59	-99	36	-82	-32	-103	-24	-96	-68	-61	2	-98	-13	-74	-69	-148	-75	-618	3521	-7551	-22146	-234	-10327	1071	-18277	304	-9851	-1996	-15013	7891	-10886	-1025	-14938	-1228
0.943333	-26	42	82	-60	-107	-31	12	-16	-19	7	-72	-64	-94	-12	-28	-58	-104	34	-81	-35	-112	-23	-97	-69	-61	2	-98	-11	-74	-68	-144	-76	-671	3660	-7566	-22135	-250	-10361	1091	-18197	840	-9646	-2006	-14991	7098	-10774	-940	-14974	-2271
0.944167	-24	42	87	-60	-110	-33	12	-16	-11	1	-74	-67	-95	-14	-29	-61	-99	36	-84	-33	-104	-22	-99	-69	-63	-1	-100	-13	-73	-69	-147	-76	-513	3809	-7567	-22114	-337	-10375	1101	-18088	562	-9435	-2030	-14946	5374	-10662	-910	-15012	-1717
0.945000	-25	42	85	-59	-111	-33	11	-16	-18	5	-73	-65	-95	-14	-30	-61	-100	34	-90	-32	-103	-14	-100	-83	-60	2	-79	-12	-75	-70	-146	-74	-495	3957	-7567	-22092	-335	-10389	1102	-17946	1169	-9213	-2058	-14878	4443	-10549	-923	-15042	-1927
0.945833	-26	44	86	-58	-109	-33	11	-16	-21	5	-73	-65	-99	-17	-30	-61	-99	35	-84	-31	-107	-23	-100	-69	-64	0	-97	-10	-75	-69	-146	-74	-459	4111	-7561	-22063	-191	-10368	1088	-17778	891	-8994	-2088	-14791	4093	-10442	-988	-15062	-1461
0.946667	-27	43	86	-60	-108	-36	12	-16	-15	4	-74	-65	-97	-14	-30	-63	-102	33	-84	-11	-107	-23	-97	-72	-66	0	-98	-12	-72	-72	-146	-74	-351	4256	-7534	-22035	-259	-10329	1062	-17579	905	-8774	-2118	-14683	3034	-10340	-1099	-15078	-1263
0.947500	-21	41	89	-60	-114	-34	11	-17	9	6	-72	-66	-96	-15	-30	-61	-100	35	-87	-32	-105	-23	-99	-70	-62	0	-98	-14	-86	-67	-144	-72	-77	4393	-7500	-22002	-363	-10263	1027	-17352	698	-8561	-2137	-14551	1745	-10241	-1234	-15080	-1259
0.948333	-24	41	88	-60	-109	-31	11	-14	-18	8	-73	-67	-99	-15	-32	-63	-99	36	-86	-32	-108	-23	-103	-72	-61	0	-100	-11	-75	-72	-149	-75	124	4520	-7452	-21964	-239	-10173	981	-17097	-404	-8355	-2153	-14424	1668	-10151	-1406	-15069	-1220
0.949167	-26	38	85	-64	-111	-34	32	-21	-19	4	-76	-68	-112	-15	-32	-65	-99	34	-90	-32	-107	-23	-99	-72	-59	-4	-101	-11	-69	-69	-147	-74	22	4638	-7411	-21919	-61	-10056	930	-16813	-174	-8156	-2145	-14217	980	-10062	-1594	-15049	-687
0.950000	-33	42	76	-61	-107	-33	15	-18	-19	7	-74	-68	-95	-14	-29	-64	-100	39	-84	-29	-103	-19	-99	-69	-57	3	-99	-13	-73	-53	-143	-73	13	4727	-7287	-21879	49	-9905	869	-16505	989	-7969	-2127	-14021	-1151	-9977	-1786	-15005	-7
0.950833	-24	43	86	-58	-105	-30	15	-15	-17	6	-70	-64	-98	-12	-28	-65	-100	35	-88	-31	-102	-17	-98	-72	-63	1	-96	-11	-73	-69	-145	-78	11	4808	-7175	-21832	124	-9732	812	-16173	-1430	-7789	-2098	-13801	222	-9896	-1982	-14959	-1830
0.951667	-26	42	87	-58	-107	-30	12	-17	-18	6	-72	-67	-93	-14	-28	-62	-95	36	-84	-24	-101	-21	-101	-72	-64	-4	-101	-13	-70	-69	-148	-77	-191	4874	-7053	-21783	-161	-9536	740	-15825	-412	-7625	-2053	-13574	64	-9824	-2167	-14906	-1410
0.952500	-16	38	85	-61	-109	-32	0	-18	-15	6	-70	-70	-96	-15	-30	-64	-102	33	-88	-33	-107	-22	-99	-73	-64	0	-102	-12	-72	-67	-151	-78	-344	4918	-6905	-21733	-1447	-9318	680	-15453	-1033	-7469	-1991	-13325	-451	-9746	-2329	-14822	-700
0.953333	-23	41	87	-59	-109	-32	11	-15	-18	5	-72	-66	-96	-17	-30	-61	-98	36	-86	-31	-93	-24	-101	-72	-74	0	-100	-13	-74	-70	-148	-73	-380	4962	-6740	-21677	-1830	-9084	618	-15068	-1008	-7319	-1915	-13079	-791	-9671	-2467	-14745	159
0.954167	-23	40	85	-61	-107	-31	-14	-15	-16	6	-74	-67	-95	-61	-31	-65	-99	36	-85	-32	-104	-22	-100	-72	-61	0	-100	-13	-76	-70	-128	-78	-341	4987	-6563	-21621	-1341	-8815	563	-14673	-919	-7180	-1826	-12801	-939	-9594	-2574	-14640	1122
0.955000	-19	41	86	-61	-107	-33	9	-13	-21	4	-69	-70	-94	-13	-27	-61	-100	35	-85	-28	-104	-22	-100	-60	-63	0	-100	-12	-73	-67	-147	-73	-217	5014	-6373	-21561	-1158	-8571	511	-14266	-501	-7051	-1728	-12530	-1762	-9521	-2650	-14533	2776
0.955833	-25	40	88	-59	-108	-31	12	-10	-21	20	-72	-77	-99	-16	-30	-60	-103	36	-84	-31	-104	-22	-100	-67	-62	1	-100	-13	-76	-68	-148	-75	-290	5038	-6180	-21501	-734	-8299	468	-13854	-1080	-6928	-1629	-12263	-316	-9449	-2673	-14423	984
0.956667	-23	35	86	-64	-111	-36	10	-13	-19	6	-73	-69	-98	-16	-30	-64	-104	39	-86	-35	-110	-25	-100	-73	-65	-3	-101	-15	-77	-72	-150	-77	-408	5063	-5980	-21444	115	-8035	439	-13444	-630	-6824	-1525	-12002	612	-9382	-2668	-14308	-99
0.957500	-29	39	84	-63	-105	-49	10	-17	-25	1	-77	-70	-101	-16	-30	-63	-99	34	-87	-33	-105	-25	-98	-72	-65	-3	-101	-17	-72	-73	-149	-77	-228	5100	-5775	-21377	326	-7761	416	-13035	-1175	-6704	-1420	-11750	185	-9307	-2618	-14184	1184
0.958333	-29	38	84	-61	-112	-35	10	-14	-19	3	-74	-67	-98	-15	-35	-62	-100	34	-87	-33	-99	-21	-102	-70	-64	0	-102	-13	-73	-70	-146	-76	-207	5146	-5581	-21311	398	-7500	403	-12631	-449	-6600	-1313	-11510	-27	-9246	-2538	-14060	1571
0.959167	-25	40	85	-61	-110	-38	8	-16	-25	2	-74	-58	-95	-16	-33	-60	-101	35	-82	-34	-104	-24	-103	-74	-65	-4	-105	-14	-75	-72	-152	-76	-39	5208	-5388	-21247	670	-7247	396	-12233	-452	-6501	-1230	-11290	638	-9192	-2423	-13940	2063
0.960000	-26	38	84	-58	-112	-35	8	-13	-17	4	-75	-69	-95	-18	-33	-63	-102	33	-87	-34	-107	-26	-102	-72	-64	0	-102	-23	-81	-74	-149	-79	-93	5285	-5210	-21184	557	-7005	400	-11863	-390	-6403	-1146	-11093	864	-9146	-2286	-13815	2194
0.960833	-24	41	85	-64	-110	-36	8	-16	-19	4	-78	-67	-96	-16	-32	-56	-101	32	-88	-38	-111	-26	-103	-76	-65	-3	-102	-11	-76	-73	-167	-78	-149	5383	-5044	-21121	357	-6773	412	-11500	-65	-6311	-1076	-10926	741	-9107	-2129	-13717	1739
0.961667	-24	42	86	-60	-108	-38	12	-12	-17	8	-75	-65	-97	-18	-32	-57	-99	34	-85	-40	-108	-22	-99	-69	-60	0	-99	-11	-75	-70	-146	-75	-97	5501	-4891	-21060	529	-6549	434	-11148	-635	-6219	-1020	-10795	1315	-9090	-1958	-13622	1035
0.962500	-23	51	89	-58	-111	-32	66	-9	-15	10	-70	-64	-95	-15	-31	-58	-95	36	-83	-35	-103	-24	-102	-70	-61	3	-98	-12	-73	-70	-148	-75	-112	5641	-4761	-21001	528	-6352	449	-10816	-659	-6135	-979	-10686	1573	-9086	-1774	-13546	847
0.963333	-25	39	90	-60	-110	-31	15	-12	-17	6	-72	-67	-94	-16	-32	-59	-92	34	-85	-33	-101	-23	-98	-72	-62	1	-100	-12	-70	-68	-148	-78	-88	5789	-4647	-20948	448	-6164	466	-10506	1552	-6051	-952	-10633	-769	-9103	-1593	-13496	1442
0.964167	-27	41	88	-63	-108	-56	12	-15	-18	7	-69	-68	-96	-17	-30	-61	-102	34	-86	-34	-105	-24	-101	-75	-61	-1	-100	-11	-74	-69	-146	-76	89	5952	-4555	-20905	482	-6000	486	-10210	-488	-5972	-940	-10596	480	-9136	-1407	-13479	-875
0.965000	-26	41	86	-61	-110	-34	12	-13	-21	6	-76	-66	-94	-15	-30	-60	-99	32	-85	-30	-105	-24	-102	-74	-58	0	-100	-15	-73	-69	-148	-78	166	6131	-4482	-20863	412	-5845	491	-9933	549	-5898	-943	-10619	949	-9196	-1234	-13497	-1883
0.965833	-29	38	82	-62	-111	-34	32	-13	-24	2	-77	-45	-95	-19	-33	-61	-102	28	-87	-33	-102	-23	-104	-73	-62	-1	-100	-13	-72	-68	-146	-77	268	6308	-4432	-20827	199	-5703	497	-9676	12	-5827	-954	-10678	738	-9270	-1062	-13561	-1910
0.966667	-23	39	85	-63	-110	-36	11	-16	-22	2	-76	-68	-96	-16	-29	-60	-102	29	-86	-32	-108	-28	-101	-74	-63	-3	-101	-12	-74	-72	-148	-75	507	6501	-4390	-20797	247	-5585	491	-9434	-139	-5768	-968	-10788	305	-9370	-903	-13676	-1612
0.967500	-26	38	87	-61	-121	-33	9	-15	-19	5	-76	-65	-97	-17	-34	-61	-104	30	-87	-33	-105	-23	-102	-74	-62	0	-99	-3	-74	-67	-151	-100	360	6686	-4365	-20777	368	-5473	473	-9219	-349	-5710	-1005	-10935	284	-9490	-762	-13859	-1029
0.968333	-24	38	86	-61	-109	-35	12	-16	-19	4	-77	-66	-95	-16	-31	-58	-97	30	-85	-35	-104	-27	-101	-74	-62	-3	-101	-13	-72	-69	-148	-76	81	6867	-4355	-20759	470	-5375	443	-9021	84	-5667	-1034	-11130	-1143	-9630	-632	-14110	843
0.969167	-24	39	87	-56	-107	-33	1	-13	-17	4	-79	-63	-95	-15	-31	-59	-100	30	-84	-30	-103	-23	-99	-69	-60	0	-96	-12	-73	-69	-148	-72	785	7038	-4339	-20751	521	-5289	404	-8848	-868	-5633	-1064	-11372	-332	-9795	-523	-14447	-86
0.970000	-22	40	73	-58	-105	-32	13	-11	-18	6	-70	-62	-94	-12	-28	-57	-99	35	-83	-29	-104	-10	-98	-69	-59	1	-97	-10	-69	-67	-145	-74	2159	7197	-4350	-20746	488	-5224	346	-8704	-475	-5614	-1091	-11651	769	-9974	-430	-14863	-1660
0.970833	-25	42	91	-56	-107	-31	13	-15	-16	5	-70	-64	-95	-15	-30	-57	-97	34	-84	-30	-105	-19	-99	-69	-60	1	-97	-11	-74	-70	-147	-75	2346	7330	-4353	-20747	357	-5163	279	-8586	-1092	-5611	-1117	-11966	318	-10171	-356	-15358	-263
0.971667	-26	40	89	-58	-108	-32	15	-16	-19	7	-69	-64	-96	-15	-30	-60	-98	37	-84	-30	-104	-21	-101	-69	-63	0	-98	-12	-74	-68	-148	-73	1889	7451	-4358	-20753	174	-5121	206	-8506	-819	-5624	-1141	-12303	-291	-10374	-298	-15935	60
0.972500	-29	42	86	-55	-107	-34	17	-17	-21	2	-73	-66	-98	-18	-30	-60	-101	33	-85	-31	-109	-22	-102	-69	-64	0	-103	-15	-66	-67	-147	-79	1738	7551	-4358	-20764	234	-5081	106	-8463	-685	-5651	-1153	-12698	-15	-10571	-258	-16582	598
0.973333	-28	37	85	-60	-114	-39	13	-18	-19	0	-72	-68	-100	-21	-44	-60	-87	30	-87	-35	-110	-24	-102	-70	-64	-4	-100	-15	-77	-74	-150	-78	1348	7623	-4361	-20778	332	-5060	2	-8465	-736	-5697	-1164	-13098	225	-10765	-231	-17288	1539
0.974167	-27	38	85	-62	-118	-29	11	-18	-26	0	-77	-70	-99	-17	-33	-61	-102	32	-87	-36	-107	-23	-102	-69	-65	-4	-100	-15	-76	-70	-143	-74	1148	7678	-4363	-20785	234	-5043	-101	-8505	-435	-5760	-1169	-13503	321	-10931	-227	-18019	2107
0.975000	-26	38	87	-60	-112	-33	10	-14	-19	6	-73	-67	-96	-17	-28	-59	-103	36	-85	-29	-120	-22	-100	-68	-62	0	-99	-12	-75	-70	-147	-73	985	7706	-4333	-20792	228	-5039	-218	-8595	-644	-5826	-1171	-13920	813	-11058	-230	-18757	2795
0.975833	-25	41	89	-60	-110	-32	16	-13	-17	-9	-72	-67	-94	-14	-27	-59	-100	36	-85	-33	-107	-23	-101	-69	-63	1	-99	-11	-73	-46	-148	-72	641	7715	-4311	-20798	381	-5044	-336	-8738	-923	-5911	-1173	-14321	1496	-11141	-246	-19477	3337
0.976667	-24	41	89	-58	-107	-33	13	-15	-18	5	-68	-66	-96	-16	-28	-64	-99	42	-84	-7	-104	-22	-100	-67	-62	1	-98	-12	-77	-69	-148	-74	549	7701	-4285	-20802	562	-5055	-453	-8927	1723	-5998	-1200	-14712	-302	-11157	-281	-20144	4399
0.977500	-28	42	88	-59	-112	-32	12	-16	-17	4	-69	-65	-99	-12	-29	-58	-98	36	-85	-32	-110	-22	-102	-68	-62	2	-100	-12	-73	-68	-147	-73	521	7668	-4254	-20801	655	-5078	-574	-9170	623	-6090	-1203	-15072	521	-11092	-316	-20734	2948
0.978333	-24	39	87	-60	-109	-30	12	-13	-18	5	-70	-66	-97	-13	-29	-58	-100	88	-84	-30	-103	-23	-97	-69	-63	2	-101	-14	-75	-68	-146	-75	210	7617	-4221	-20798	368	-5103	-685	-9460	664	-6181	-1234	-15401	1098	-10961	-362	-21213	1502
0.979167	-23	42	88	-60	-110	-31	12	-17	-19	5	-70	-64	-97	-15	-28	-61	-99	33	-86	-33	-104	-22	-98	-72	-66	0	-99	-13	-75	-68	-141	-68	23	7546	-4189	-20793	28	-5140	-792	-9796	1160	-6271	-1279	-15686	955	-10711	-418	-21557	1519
0.980000	-25	42	88	-59	-109	-34	10	-13	-21	3	-73	-63	-96	-15	-30	-59	-100	37	-86	-30	-109	-25	-101	-68	-64	0	-115	-14	-75	-70	-150	-76	-298	7466	-4152	-20780	-144	-5184	-893	-10180	1101	-6354	-1341	-15914	696	-10383	-486	-21747	1084
0.980833	-27	38	79	-59	-110	-33	19	-14	-19	0	-73	-66	-97	-15	-32	-58	-102	32	-88	-30	-107	-23	-101	-69	-65	-3	-100	-13	-76	-67	-146	-76	-401	7370	-4111	-20764	86	-5233	-986	-10592	951	-6421	-1412	-16083	965	-9963	-567	-21756	848
0.981667	-24	41	86	-60	-111	-31	10	-15	-18	4	-70	-67	-93	-16	-28	-43	-119	35	-86	-28	-107	-25	-99	-74	-63	-1	-100	-12	-74	-69	-145	-75	-352	7264	-4065	-20746	380	-5294	-1059	-11041	1945	-6475	-1499	-16187	-313	-9460	-665	-21587	1567
0.982500	-26	53	86	-73	-110	-30	10	-14	-24	3	-73	-65	-95	-14	-32	-60	-101	34	-86	-32	-104	-23	-100	-68	-64	1	-99	-21	-74	-70	-146	-81	-575	7151	-4017	-20724	320	-5367	-1120	-11502	1086	-6509	-1597	-16218	-236	-8884	-770	-21234	347
0.983333	-22	43	86	-59	-110	-36	10	-15	-18	4	-70	-65	-96	-17	-25	-59	-101	36	-86	-33	-107	-27	-105	-68	-63	1	-98	-11	-75	-69	-146	-74	-874	7022	-3965	-20707	336	-5456	-1164	-11979	1452	-6527	-1704	-16183	713	-8251	-897	-20700	-2427
0.984167	-25	44	88	-48	-108	-34	10	-12	-21	2	-67	-65	-99	-16	-31	-60	-100	35	-86	-33	-103	-24	-100	-69	-62	1	-99	-13	-74	-72	-145	-72	-727	6888	-3852	-20686	295	-5554	-1186	-12458	1200	-6524	-1814	-16071	260	-7584	-1048	-20014	-1713
0.985000	-21	43	90	-59	-109	-31	10	-11	-18	6	-69	-63	-98	-12	-30	-42	-101	35	-117	-36	-81	-22	-99	-70	-64	0	-100	-13	-74	-64	-146	-75	-258	6743	-3829	-20669	163	-5673	-1192	-12930	1041	-6499	-1925	-15887	-559	-6894	-1217	-19167	-1258
0.985833	-24	43	88	-64	-141	-32	11	-12	-14	5	-74	-68	-94	-16	-27	-60	-98	36	-86	-31	-103	-23	-99	-68	-60	-3	-104	-14	-72	-69	-146	-75	107	6594	-3743	-20652	160	-5804	-1172	-13384	1221	-6451	-2023	-15642	-627	-6209	-1403	-18251	-875
0.986667	-24	40	86	-60	-107	-32	11	-13	-16	5	-74	-64	-94	-14	-30	-57	-101	25	-88	-33	-103	-25	-102	-72	-62	-3	-100	-12	-74	-70	-147	-74	49	6437	-3640	-20639	193	-5958	-1127	-13828	811	-6380	-2107	-15329	-576	-5545	-1608	-17238	-317
0.987500	-23	41	84	-60	-108	-27	15	-14	-19	1	-77	-66	-96	-12	-30	-61	-100	33	-86	-32	-103	-21	-99	-48	-65	-5	-100	-13	-74	-67	-148	-77	-26	6281	-3519	-20624	213	-6129	-1060	-14209	1009	-6291	-2176	-14967	-609	-4922	-1831	-16170	-405
0.988333	-25	41	88	-57	-107	-32	15	-14	-17	6	-69	-83	-84	-13	-27	-60	-102	33	-86	-32	-102	-22	-98	-70	-60	-1	-98	-12	-68	-67	-144	-79	-204	6121	-3383	-20611	193	-6312	-968	-14601	621	-6176	-2217	-14557	-632	-4362	-2059	-15094	-602
0.989167	-24	42	108	-57	-108	-33	12	23	-19	6	-73	-65	-95	-13	-30	-62	-100	35	-84	-32	-104	-24	-98	-72	-60	0	-99	-12	-75	-100	-147	-77	-397	5961	-3226	-20600	210	-6509	-855	-14859	-341	-6044	-2236	-14111	-15	-3849	-2285	-14043	-666
0.990000	-22	40	90	-59	-105	-32	10	-16	-21	3	-73	-66	-98	-18	-30	-62	-100	34	-87	-35	-99	-24	-99	-72	-72	0	-100	-15	-75	-68	-150	-78	-491	5802	-3055	-20588	142	-6725	-708	-15108	1507	-5897	-2229	-13639	-1517	-3432	-2510	-13052	660
0.990833	-23	40	88	-62	-115	-38	8	-15	-19	3	-70	-66	-96	-17	-28	-61	-98	34	-87	-34	-107	-25	-100	-68	-61	2	-98	-21	-70	-68	-141	-76	-471	5649	-2855	-20569	231	-6941	-543	-15291	624	-5732	-2188	-13145	-1312	-3083	-2716	-12139	443
0.991667	-25	42	86	-57	-111	-36	9	-14	-17	4	-76	-97	-100	-16	-31	-58	-100	35	-86	-35	-105	-23	-101	-69	-62	0	-102	-17	-74	-73	-148	-78	-320	5496	-2641	-20545	286	-7163	-358	-15415	-453	-5557	-2123	-12649	62	-2830	-2903	-11341	-1060
0.992500	-24	37	84	-67	-110	-34	8	-16	-19	2	-76	-69	-100	-17	-30	-60	-103	32	-93	-39	-107	-26	-100	-69	-64	-3	-99	-12	-74	-73	-155	-77	-480	5352	-2416	-20512	405	-7378	-155	-15473	249	-5370	-2028	-12149	-580	-2648	-3056	-10659	-407
0.993333	-26	40	87	-59	-108	-35	12	-21	-19	0	-75	-68	-99	-14	-27	-59	-101	32	-111	-34	-105	-23	-99	-68	-66	-4	-102	-15	-74	-72	-148	-78	-793	5208	-2167	-20471	522	-7586	59	-15470	-276	-5180	-1917	-11658	-1067	-2539	-3176	-10118	142
0.994167	-26	40	85	-60	-110	-35	10	-8	-17	3	-76	-67	-99	-18	-30	-60	-103	37	-87	-35	-109	-21	-100	-69	-62	0	-100	-14	-75	-74	-141	-78	-895	5058	-1917	-20418	396	-7780	287	-15403	-263	-4978	-1779	-11173	-649	-2493	-3237	-9710	819
0.995000	-25	42	88	-59	-107	-32	11	-16	-18	4	-77	-65	-96	-13	-28	-56	-96	27	-85	-32	-104	-18	-103	-70	-61	-1	-100	-11	-72	-69	-145	-78	-781	4965	-1654	-20350	454	-7955	522	-15276	371	-4778	-1634	-10691	-1423	-2497	-3260	-9440	2227
0.995833	-23	41	86	-57	-107	-27	12	-13	-15	5	-70	-62	-94	-14	-29	-60	-101	32	-82	-32	-103	-22	-99	-68	-64	1	-96	-11	-73	-72	-149	-82	-705	4849	-1392	-20272	665	-8111	749	-15096	-74	-4572	-1476	-10272	-1259	-2544	-3234	-9299	2542
0.996667	-26	40	89	-61	-109	-36	11	-15	-15	3	-70	-65	-93	-22	-28	-61	-153	35	-84	-32	-105	-18	-100	-68	-62	1	-96	-11	-72	-67	-148	-76	-721	4749	-1126	-20182	882	-8241	968	-14863	-36	-4376	-1316	-9859	305	-2615	-3156	-9270	-596
0.997500	-25	40	94	-62	-109	-33	9	-16	-21	5	-70	-65	-99	-15	-33	-60	-100	36	-86	-31	-108	-22	-101	-67	-63	-9	-98	-11	-100	-73	-150	-76	-453	4652	-865	-20081	1319	-8344	1183	-14583	-274	-4184	-1162	-9470	387	-2706	-3031	-9341	-666
0.998333	-27	41	85	-62	-112	-35	8	-13	-21	5	-72	-64	-97	-18	-31	-60	-104	30	-86	-33	-109	-25	-99	-68	-65	0	-99	-11	-76	-74	-150	-77	-660	4563	-612	-19967	1682	-8413	1371	-14271	-634	-4004	-1014	-9106	-507	-2797	-2864	-9489	-16
0.999167	-27	38	82	-52	-112	-39	8	-28	-18	1	-76	-69	-103	-21	-33	-61	-103	32	-87	-34	-109	-25	-100	-70	-64	-1	-100	-8	-76	-74	-147	-77	-871	4477	-363	-19842	1565	-8440	1549	-13924	-237	-3833	-880	-8766	-549	-2885	-2659	-9697	146
1.000000	-27	38	85	-63	-116	-29	9	-15	-19	3	-70	-68	-100	-18	-32	-60	-103	33	-86	-39	-110	-25	-99	-70	-65	-1	-99	-14	-77	-73	-149	-77	-800	4394	-127	-19715	1492	-8444	1701	-13547	-553	-3674	-758	-8457	-318	-2968	-2417	-9945	329
1.000833	-26	40	76	-64	-133	-33	10	-14	-38	1	-75	-68	-97	-17	-30	-59	-102	35	-85	-33	-107	-23	-100	-72	-63	0	-114	-13	-76	-70	-149	-76	-676	4318	102	-19566	1521	-8413	1826	-13152	-374	-3538	-663	-8157	-421	-3039	-2171	-10213	-166
1.001667	-26	40	84	-63	-110	-32	11	-11	-19	5	-66	-65	-95	-14	-26	-60	-102	35	-88	-31	-109	-21	-95	-68	-63	0	-98	-10	-70	-68	-147	-75	-469	4252	322	-19412	1534	-8348	1927	-12745	-549	-3415	-580	-7881	-499	-3099	-1908	-10489	-940
1.002500	-23	46	88	-63	-108	-30	15	-12	-16	5	-69	-61	-96	-14	-27	-57	-97	36	-81	-30	-103	-22	-101	-68	-72	0	-97	-11	-72	-67	-143	-70	-525	4173	535	-19253	1630	-8257	2000	-12334	-1496	-3317	-522	-7629	201	-3153	-1645	-10759	-1898
1.003333	-23	44	86	-56	-103	-29	12	-11	-17	3	-69	-61	-102	-14	-29	-57	-99	36	-83	-31	-103	-21	-96	-68	-62	3	-97	-8	-74	-73	-147	-74	-637	4101	734	-19091	1370	-8131	2043	-11924	-67	-3236	-489	-7405	-1024	-3207	-1390	-11014	-1372
1.004167	-22	47	90	-64	-110	-31	9	-12	-15	6	-72	-63	-95	-14	-31	-57	-99	37	-81	-29	-104	-24	-97	-68	-61	2	-103	-10	-74	-68	-149	-68	-540	4035	928	-18918	1161	-8005	2065	-11514	603	-3183	-481	-7179	-2337	-3266	-1152	-11242	-1555
1.005000	-22	44	89	-59	-107	-29	12	-10	-16	7	-68	-63	-95	-15	-31	-60	-97	36	-90	-32	-107	-19	-96	-70	-62	0	-97	-10	-75	-70	-148	-72	-446	3971	1114	-18742	924	-7844	2072	-11115	-911	-3150	-495	-6977	-839	-3338	-941	-11446	-4092
1.005833	-33	45	86	-60	-110	-31	-17	-12	-18	6	-72	-64	-97	-13	-32	-60	-103	34	-83	-31	-107	-25	-100	-67	-64	-1	-99	-13	-75	-73	-147	-74	-385	3909	1293	-18559	646	-7671	2059	-10725	195	-3153	-531	-6800	-1248	-3418	-755	-11622	-3823
1.006667	-25	43	86	-62	-112	-33	7	-15	-18	2	-75	-68	-107	-15	-31	-60	-151	32	-85	-32	-108	-25	-102	-73	-65	-1	-103	-17	-75	-73	-148	-78	-258	3854	1470	-18371	610	-7479	2032	-10358	-671	-3174	-584	-6644	-1548	-3527	-602	-11772	-3457
1.007500	-29	38	80	-66	-114	-33	9	-17	-21	1	-77	-69	-99	-16	-34	-61	-107	34	-88	-32	-102	-27	-98	-70	-66	-1	-103	-13	-76	-69	-146	-75	-246	3806	1646	-18176	567	-7289	2005	-9997	-746	-3214	-645	-6501	-1325	-3661	-477	-11895	-2609
1.008333	-27	43	85	-59	-114	-32	11	-15	-49	5	-75	-64	-95	-15	-26	-61	-103	36	-86	-31	-105	-23	-97	-72	-66	-3	-101	-12	-77	-68	-146	-73	-266	3770	1826	-17965	345	-7089	1948	-9659	-391	-3273	-720	-6376	-1985	-3824	-384	-12005	-1182
1.009167	-27	44	85	-61	-105	-30	12	-15	-21	8	-73	-63	-98	-17	-32	-62	-99	33	-83	-30	-104	-23	-99	-70	-62	0	-98	-12	-72	-66	-149	-73	-169	3744	1966	-17759	210	-6888	1942	-9340	-457	-3343	-794	-6275	-2616	-4020	-316	-12101	72
1.010000	-25	44	88	-58	-108	-31	10	-14	-15	7	-72	-64	-96	-11	-29	-58	-100	34	-81	-25	-97	-24	-99	-69	-62	0	-100	-13	-75	-66	-143	-70	-276	3728	2173	-17547	-126	-6688	1921	-9044	-973	-3437	-873	-6207	-1084	-4220	-269	-12190	-2136
1.010833	-21	46	88	-62	-105	-29	12	-12	-15	7	-68	-64	-97	-15	-31	-57	-97	36	-83	-31	-103	-21	-98	-66	-62	1	-98	-14	-68	-70	-138	-73	-288	3726	2343	-17330	-339	-6489	1911	-8762	-809	-3529	-948	-6158	-517	-4485	-242	-12278	-1921
1.011667	-22	45	89	-59	-108	-30	10	-12	-16	7	-69	-65	-96	-19	-29	-57	-100	36	-83	-29	-104	-22	-100	-69	-60	0	-99	-15	-74	-68	-146	-74	-155	3732	2510	-17099	-315	-6298	1901	-8510	-1350	-3636	-1015	-6139	-1097	-4753	-224	-12364	-49
1.012500	-26	43	87	-61	-110	-33	11	-12	-18	5	-73	-69	-99	-19	-30	-59	-100	35	-86	-34	-104	-23	-96	-72	-50	0	-102	-15	-76	-49	-146	-73	-68	3752	2671	-16887	-269	-6109	1914	-8273	-821	-3739	-1069	-6153	-1509	-5037	-213	-12451	941
1.013333	-26	44	85	-59	-111	-32	12	-13	-17	5	-72	-65	-99	-15	-39	-56	-102	32	-85	-39	-108	-23	-98	-67	-65	-1	-102	-14	-72	-66	-148	-72	-152	3791	2826	-16662	-299	-5930	1935	-8064	-1106	-3841	-1109	-6194	-1302	-5316	-193	-12550	2043
1.014167	-24	44	89	-57	-105	-32	15	-14	-19	1	-70	-66	-97	-15	-29	-58	-101	32	-85	-34	-107	-22	-99	-69	-59	-4	-102	-13	-80	-68	-136	-74	-300	3840	2974	-16441	-362	-5758	1963	-7872	-976	-3940	-1131	-6275	-929	-5595	-170	-12648	2531
1.015000	-25	41	86	-59	-112	-32	11	-13	-22	7	-72	-63	-104	-15	-29	-56	-103	34	-88	-35	-104	-21	-98	-70	-65	-4	-101	-12	-74	-66	-146	-78	-213	3898	3106	-16229	-392	-5596	1994	-7720	-865	-4037	-1136	-6381	-665	-5861	-143	-12746	2679
1.015833	-25	50	86	-62	-112	-31	9	-17	-23	2	-75	-68	-99	-17	-29	-60	-102	33	-86	-36	-108	-24	-100	-70	-64	-18	-99	-12	-73	-45	-146	-73	-268	3972	3228	-16018	-489	-5446	2031	-7561	-1575	-4125	-1125	-6523	162	-6102	-93	-12838	2468
1.016667	-26	45	88	-59	-109	-31	11	-13	-16	6	-69	-62	-93	-7	-31	-60	-72	34	-85	-34	-103	-21	-100	-70	-61	0	-99	-11	-74	-68	-149	-76	-374	4059	3330	-15817	-729	-5304	2068	-7457	-822	-4204	-1097	-6699	-33	-6309	-39	-12928	2918
1.017500	-25	76	90	-60	-110	-33	13	-15	-14	5	-69	-67	-96	-15	-28	-55	-96	34	-85	-33	-107	-32	-101	-70	-63	1	-101	-14	-74	-68	-145	-74	-205	4156	3413	-15629	-859	-5178	2090	-7379	946	-4275	-1055	-6908	-1820	-6480	30	-13007	3427
1.018333	-22	45	88	-61	-110	-31	12	-13	-13	25	-70	-67	-98	-16	-30	-50	-99	32	-87	-38	-103	-22	-101	-69	-63	0	-97	-13	-77	-73	-149	-76	-119	4257	3485	-15454	-687	-5055	2105	-7360	-1170	-4337	-997	-7152	-88	-6611	113	-13074	831
1.019167	-16	47	89	-61	-110	-31	10	-13	-13	6	-72	-68	-94	-15	-29	-56	-97	35	-87	-34	-105	-25	-99	-69	-60	0	-100	-12	-73	-68	-145	-74	-200	4368	3531	-15288	-696	-4950	2100	-7316	153	-4394	-930	-7424	78	-6693	206	-13125	442
1.020000	-24	42	88	-60	-108	-35	9	-15	-19	3	-73	-70	-99	-18	-29	-63	-99	32	-88	-35	-107	-18	-101	-74	-63	-3	-101	-16	-77	-76	-149	-75	-79	4481	3561	-15143	-771	-4857	2076	-7348	-44	-4451	-858	-7731	30	-6736	287	-13162	538
1.020833	-28	44	88	-63	-110	-32	9	-15	-21	4	-73	-68	-98	-16	-31	-57	-102	29	-88	-38	-105	-24	-103	-72	-69	-4	-100	-15	-75	-69	-148	-74	-187	4598	3573	-15009	-680	-4775	2034	-7416	27	-4497	-784	-8061	-67	-6731	387	-13177	752
1.021667	-24	44	90	-60	-110	-33	12	-14	-15	4	-70	-67	-98	-4	-28	-55	-99	34	-85	-34	-105	-23	-97	-72	-61	0	-100	-13	-73	-72	-144	-74	-112	4719	3571	-14886	-579	-4702	1970	-7518	120	-4541	-706	-8414	-385	-6690	470	-13176	955
1.022500	-23	45	94	-59	-107	-32	13	-15	-14	5	-70	-66	-93	-12	-29	-58	-101	35	-84	-38	-101	-23	-100	-72	-56	-6	-96	-12	-73	-73	-145	-75	63	4834	3552	-14784	-498	-4651	1883	-7670	596	-4586	-637	-8792	-1627	-6615	540	-13165	1851
1.023333	-25	43	89	-58	-109	-34	10	-16	-22	6	-70	-67	-97	-22	-38	-61	-103	33	-85	-35	-104	-26	-101	-75	-64	-3	-99	-13	-76	-75	-149	-76	177	4950	3517	-14700	-729	-4613	1772	-7864	-38	-4628	-576	-9193	-389	-6522	592	-13140	-749
1.024167	-27	41	77	-52	-107	-38	15	-19	-19	4	-74	-66	-98	-21	-31	-62	-100	32	-85	-34	-109	-24	-102	-72	-64	0	-83	-14	-76	-70	-147	-78	250	5069	3478	-14624	-878	-4588	1655	-8090	523	-4667	-522	-9607	412	-6402	624	-13108	-2748
1.025000	-19	43	90	-56	-112	-38	11	-17	-16	6	-70	-64	-88	-15	-28	-58	-102	34	-66	-29	-111	-24	-102	-72	-62	1	-99	-14	-75	-72	-147	-76	7	5167	3432	-14564	-747	-4580	1523	-8362	-67	-4707	-480	-10037	-210	-6279	635	-13076	-2219
1.025833	-28	44	90	-58	-110	-41	8	-17	-21	5	-74	-67	-101	-17	-33	-59	-101	35	-86	-35	-107	-24	-100	-79	-63	0	-102	-15	-76	-52	-146	-76	-155	5263	3380	-14510	-616	-4590	1386	-8663	468	-4747	-455	-10467	-707	-6154	619	-13047	-2269
1.026667	-24	42	84	-61	-112	-32	11	-14	-18	6	-78	-64	-103	-44	-31	-56	-100	35	-87	-34	-105	-23	-100	-70	-63	0	-99	-12	-73	-69	-146	-75	-88	5352	3326	-14472	-655	-4614	1250	-9004	206	-4779	-440	-10906	-372	-6036	578	-13030	-1717
1.027500	-17	38	89	-61	-110	-33	12	-15	-21	2	-74	-68	-98	-16	-29	-57	-101	35	-83	-17	-107	-22	-99	-72	-66	-22	-100	-14	-76	-68	-147	-77	-167	5433	3272	-14439	-827	-4652	1123	-9371	80	-4809	-441	-11344	-119	-5931	518	-13034	-1499
1.028333	-27	38	87	-60	-109	-32	12	-14	4	29	-70	-65	-96	-14	-43	-58	-103	35	-85	-33	-105	-21	-100	-72	-61	0	-97	-12	-74	-69	-147	-77	-206	5504	3220	-14411	-995	-4702	1003	-9759	157	-4829	-449	-11784	-32	-5840	439	-13052	-1555
1.029167	-24	43	90	-56	-104	-28	13	-15	-14	5	-72	-63	-94	-13	-29	-57	-100	37	-80	-30	-103	-21	-99	-70	-60	-4	-98	-9	-75	-69	-144	-77	-159	5570	3174	-14388	-1052	-4766	901	-10163	-585	-4843	-471	-12220	504	-5770	349	-13095	-1418
1.030000	-24	42	88	-57	-105	-31	13	-12	-14	6	-68	-64	-93	-14	-29	-59	-97	36	-81	-31	-101	-23	-98	-68	-61	0	-99	-8	-70	-70	-144	-73	-4	5620	3129	-14365	-955	-4843	821	-10599	-765	-4847	-505	-12646	894	-5719	247	-13170	-729
1.030833	-21	46	92	-57	-108	-30	15	-12	-15	6	-69	-61	-93	-14	-25	-57	-95	37	-81	-29	-100	-23	-98	-67	-60	0	-94	-9	-69	-76	-144	-72	334	5666	3086	-14348	-1017	-4922	767	-11022	1376	-4836	-529	-13064	-1153	-5685	151	-13279	679
1.031667	-22	45	87	-58	-107	-31	12	-15	-16	5	-72	-56	-86	-15	-26	-58	-99	37	-84	-30	-105	-21	-100	-68	-63	-3	-99	-13	-74	-70	-148	-65	375	5704	3038	-14381	-1089	-5011	734	-11461	-843	-4814	-569	-13465	224	-5676	54	-13397	-903
1.032500	-21	41	86	-61	-110	-39	7	-18	-18	2	-76	-66	-98	-18	-31	-62	-100	30	-87	-26	-105	-27	-102	-72	-66	-1	-103	-14	-74	-72	-145	-76	9	5745	2998	-14314	-1203	-5098	729	-11896	63	-4776	-601	-13846	467	-5664	-28	-13547	-1276
1.033333	-25	39	86	-60	-112	-33	12	-15	-7	5	-72	-66	-99	-16	-36	-58	-101	34	-85	-33	-105	-21	-98	-68	-62	0	-99	-14	-76	-73	-148	-74	-77	5782	2960	-14293	-1438	-5178	751	-12321	-215	-4718	-633	-14210	295	-5665	-88	-13714	-1011
1.034167	-26	45	89	-61	-114	-35	12	-13	-21	6	-70	-65	-100	-15	-27	-60	-102	36	-84	-31	-110	-25	-99	-70	-62	0	-100	-10	-74	-52	-148	-75	-137	5817	2916	-14273	-1375	-5257	793	-12735	-204	-4644	-661	-14551	367	-5663	-127	-13891	-789
1.035000	-24	43	91	-59	-110	-34	12	-15	-18	5	-65	-68	-97	-15	-27	-59	-100	36	-83	-32	-104	-22	-99	-68	-63	3	-99	-15	-77	-70	-146	-74	-199	5856	2872	-14248	-1327	-5358	855	-13135	-65	-4569	-684	-14867	733	-5661	-146	-14072	-182
1.035833	-24	42	62	-61	-109	-34	12	-14	-17	6	-72	-62	-98	-14	-27	-63	-100	35	-85	-32	-105	-22	-99	-69	-64	3	-99	-14	-73	-69	-150	-75	-299	5891	2825	-14226	-1443	-5377	930	-13519	729	-4458	-701	-15155	-500	-5644	-139	-14260	1680
1.036667	-23	42	89	-57	-108	-31	12	-12	-18	5	-70	-63	-96	-15	-13	-59	-99	36	-82	-31	-104	-22	-99	-68	-65	0	-100	-11	-76	-69	-148	-73	-397	5940	2777	-14199	-1369	-5413	1009	-13879	-202	-4346	-715	-15415	414	-5615	-114	-14432	534
1.037500	-25	41	87	-57	-110	-34	12	-12	-16	6	-70	-64	-98	-15	-27	-57	-96	34	-83	-30	-104	-41	-98	-66	-58	3	-99	-12	-75	-67	-148	-74	-471	5989	2722	-14175	-1098	-5434	1093	-14216	454	-4220	-721	-15637	1389	-5569	-61	-14592	-1282
1.038333	-23	42	89	-60	-107	-32	8	-14	-17	-1	-69	-66	-95	-13	-26	-59	-100	37	-84	-32	-103	-21	-98	-69	-62	2	-100	-12	-74	-69	-147	-73	-355	6046	2667	-14145	-1114	-5433	1174	-14531	1	-4091	-730	-15833	887	-5502	6	-14724	73
1.039167	-23	41	90	-60	-110	-34	11	-11	-21	5	-74	-67	-98	-14	-32	-60	-100	33	-86	-33	-105	-22	-101	-67	-64	0	-102	-12	-73	-63	-151	-75	-1247	6109	2605	-14127	-1017	-5414	1242	-14813	262	-3953	-728	-15984	303	-5417	79	-14830	721
1.040000	-26	37	86	-60	-113	-38	6	-15	-22	0	-74	-69	-100	-17	-26	-63	-122	30	-87	-38	-109	-19	-103	-74	-70	-1	-104	-16	-78	-73	-151	-78	-2305	6177	2540	-14103	-809	-5364	1292	-15080	440	-3819	-715	-16107	281	-5311	159	-14898	1159
1.040833	-59	34	84	-64	-113	-39	8	-19	-22	1	-75	-69	-101	-21	-33	-62	-101	32	-87	-38	-108	-24	-101	-72	-72	0	-113	-15	-75	-75	-151	-76	-2192	6253	2484	-14084	-845	-5308	1331	-15304	276	-3684	-729	-16181	153	-5194	239	-14923	1061
1.041667	-25	40	87	-61	-133	-34	8	-14	-13	5	-76	-66	-96	-14	-29	-60	-101	35	-86	-31	-107	-24	-103	-69	-62	1	-100	-10	-75	-68	-153	-73	-2053	6332	2427	-14066	-736	-5224	1348	-15505	552	-3548	-727	-16214	170	-5042	313	-14908	304
1.042500	-22	43	90	-58	-105	-31	11	-9	-15	8	-73	-65	-95	-13	-28	-55	-97	38	-85	-31	-101	-19	-99	-68	-62	0	-98	-11	-76	-70	-147	-70	-1681	6408	2372	-14049	-482	-5119	1344	-15683	191	-3433	-728	-16203	533	-4890	362	-14858	-432
1.043333	-24	41	88	-60	-108	-32	12	-4	-16	5	-73	-64	-97	5	-30	-58	-99	34	-86	-33	-104	-22	-98	-67	-62	0	-98	-11	-73	-69	-146	-70	-1141	6466	2320	-14048	-280	-5000	1310	-15836	-462	-3322	-732	-16154	1090	-4725	388	-14771	-1423
1.044167	-24	41	91	-60	-104	-32	13	-12	-17	5	-73	-67	-95	-14	-28	-56	-99	34	-86	-30	-102	-21	-111	-72	-63	-10	-93	-12	-72	-70	-146	-72	-1128	6550	2278	-14036	-63	-4871	1255	-15967	1814	-3237	-736	-16065	-880	-4557	384	-14645	-1583
1.045000	-22	40	89	-62	-107	-30	13	-13	-6	8	-73	-72	-94	-14	-27	-58	-98	33	-88	-33	-102	-21	-98	-67	-60	-1	-99	-11	-72	-67	-146	-74	-1076	6613	2246	-14031	73	-4733	1175	-16074	317	-3158	-739	-15926	67	-4396	347	-14495	-3592
1.045833	-24	42	81	-62	-102	-33	9	-11	-21	5	-77	-66	-95	-12	-28	-59	-101	35	-87	-33	-103	-29	-99	-72	-64	-4	-131	-12	-68	-70	-146	-72	-522	6667	2225	-14035	308	-4588	1066	-16166	486	-3104	-748	-15753	971	-4238	267	-14320	-5056
1.046667	-29	41	86	-62	-105	-32	12	-12	-18	5	-72	-74	-97	1	-26	-60	-100	30	-86	-34	-107	-22	-100	-68	-63	-3	-102	-12	-72	-69	-147	-74	457	6710	2211	-14037	494	-4442	946	-16236	712	-3058	-753	-15540	761	-4094	150	-14129	-4478
1.047500	-23	42	89	-61	-111	-34	11	-17	-18	5	-72	-65	-95	-16	-27	-61	-100	35	-82	-34	-105	-21	-104	-75	-66	0	-100	-12	-73	-69	-146	-74	810	6739	2215	-14039	529	-4301	808	-16292	432	-3039	-756	-15294	655	-3963	-19	-13934	-3580
1.048333	-24	40	88	-61	-110	-33	18	-13	-18	6	-73	-60	-99	-16	-29	-59	-102	35	-86	-34	-105	-21	-102	-70	-62	1	-101	-11	-76	-73	-148	-50	826	6755	2230	-14046	482	-4164	671	-16323	233	-3029	-763	-15018	906	-3852	-198	-13732	-2311
1.049167	-27	38	89	-62	-114	-39	8	-13	-24	4	-74	-65	-99	-17	-30	-58	-102	35	-84	-33	-108	-22	-104	-70	-60	1	-98	-13	-77	-68	-147	-75	881	6760	2263	-14047	691	-4036	512	-16340	1073	-3035	-766	-14705	-522	-3758	-415	-13532	-396
1.050000	-24	42	90	-61	-109	-33	11	-11	-19	5	-74	-63	-94	-16	-27	-59	-97	9	-84	-33	-104	-23	-98	-68	-60	0	-98	-13	-74	-70	-145	-70	873	6755	2307	-14051	869	-3919	373	-16337	253	-3055	-771	-14356	184	-3684	-664	-13349	-552
1.050833	-24	36	90	-60	-105	-31	16	-8	-15	6	-70	-62	-98	-12	-25	-56	-99	36	-83	-32	-105	-19	-100	-67	-61	4	-94	-9	-69	-69	-144	-70	888	6740	2366	-14054	980	-3816	232	-16314	332	-3078	-809	-14030	1782	-3632	-929	-13181	-2263
1.051667	-21	44	91	-58	-108	-29	22	-9	-17	6	-72	-61	-96	-12	-25	-57	-99	35	-84	-32	-104	-21	-99	-69	-63	0	-100	-15	-77	-69	-146	-62	866	6715	2436	-14051	1066	-3730	96	-16275	-394	-3119	-788	-13670	1591	-3605	-1213	-13037	-749
1.052500	-23	42	88	-62	-107	-33	15	-11	-16	6	-70	-64	-98	-16	-29	-57	-101	33	-85	-33	-104	-23	-96	-69	-62	0	-99	-13	-73	-67	-147	-76	943	6684	2523	-14047	924	-3662	-19	-16207	-488	-3152	-801	-13301	945	-3597	-1506	-12921	516
1.053333	-23	42	88	-58	-108	-59	15	-13	-18	-3	-72	-65	-94	-16	-25	-56	-98	33	-79	-32	-102	-21	-99	-67	-63	1	-96	-13	-73	-67	-145	-67	962	6658	2623	-14039	816	-3610	-118	-16122	-247	-3188	-821	-12928	1283	-3610	-1788	-12826	1438
1.054167	-24	43	88	-58	-109	-33	16	-12	-21	5	-73	-60	-95	-14	-27	-60	-103	34	-81	-30	-103	-19	-98	-65	-60	1	-97	-13	-75	-70	-147	-76	779	6627	2738	-14029	852	-3577	-201	-16009	-615	-3224	-848	-12554	1578	-3644	-2062	-12762	2238
1.055000	-25	46	89	-57	-110	-32	13	-14	-15	10	-75	-60	-96	-13	-25	-56	-98	36	-83	-29	-102	-18	-101	-67	-63	2	-95	-11	-72	-67	-145	-76	648	6596	2861	-14013	899	-3559	-271	-15869	-378	-3255	-888	-12191	1374	-3694	-2330	-12722	2402
1.055833	-23	46	86	-57	-109	-30	12	-14	-16	6	-72	-62	-98	-15	-28	-56	-98	36	-82	-30	-120	-19	-99	-87	-63	5	-96	-11	-75	-70	-148	-72	704	6563	2992	-13998	839	-3563	-314	-15696	-661	-3283	-942	-11840	1345	-3763	-2570	-12712	2357
1.056667	-23	45	90	-58	-109	-32	10	-14	-13	5	-59	-63	-95	-17	-27	-59	-101	34	-81	-31	-107	-25	-99	-67	-64	1	-98	-11	-75	-70	-148	-83	696	6510	3130	-13983	760	-3544	-349	-15510	-1560	-3310	-1016	-11510	2027	-3845	-2785	-12725	2238
1.057500	-27	44	88	-59	-111	-32	13	-18	-19	3	-72	-64	-98	-17	-23	-57	-102	34	-83	-30	-104	-19	-100	-67	-63	2	-98	-13	-75	-68	-147	-70	497	6500	3283	-13965	781	-3615	-365	-15300	627	-3335	-1099	-11193	220	-3928	-2973	-12751	3135
1.058333	-26	45	87	-62	-109	-32	16	-9	-19	6	-65	-62	-96	-11	-27	-57	-100	34	-85	-31	-105	-21	-98	-66	-63	0	-97	-23	-76	-69	-143	-70	632	6452	3436	-13950	907	-3663	-373	-15064	93	-3353	-1212	-10896	-68	-4045	-3135	-12798	2173
1.059167	-25	44	88	-57	-115	-30	12	-14	-13	5	-73	-61	-97	-12	-28	-55	-103	35	-84	-29	-97	-22	-99	-67	-64	0	-100	-10	-74	-68	-147	-74	729	6432	3599	-13935	783	-3722	-374	-14808	-488	-3377	-1342	-10625	1006	-4166	-3263	-12854	240
1.060000	-26	43	87	-58	-112	-32	11	-14	-19	2	-117	-66	-99	-14	-29	-97	-105	29	-84	-32	-107	-26	-99	-70	-65	0	-100	-14	-76	-72	-148	-77	626	6386	3763	-13927	436	-3799	-370	-14543	361	-3392	-1490	-10380	399	-4297	-3370	-12916	285
1.060833	-25	42	87	-58	-111	-35	10	-16	-22	4	-73	-64	-96	-15	-28	-59	-100	33	-80	-31	-105	-21	-98	-70	-62	0	-99	-12	-72	-72	-146	-73	317	6342	3933	-13927	421	-3879	-363	-14245	-132	-3422	-1655	-10159	-24	-4434	-3443	-12998	-144
1.061667	-26	43	90	-59	-109	-38	-8	-11	-21	6	-69	-61	-98	-12	-28	-58	-99	36	-82	-30	-104	-21	-96	-63	-62	2	-103	-12	-75	-78	-146	-72	282	6282	4107	-13930	519	-3967	-351	-13944	13	-3446	-1836	-9963	247	-4578	-3488	-13030	-170
1.062500	-18	47	91	-57	-109	-33	13	-10	-16	9	-66	-59	-99	-9	-27	-56	-101	36	-81	-28	-107	-26	-96	-66	-61	5	-95	-11	-72	-70	-145	-72	372	6213	4275	-13943	418	-4064	-349	-13642	786	-3476	-2029	-9794	-943	-4732	-3511	-13071	763
1.063333	-18	46	88	-55	-108	-29	6	-11	-16	5	-69	-62	-97	-13	-27	-58	-100	35	-81	-29	-105	-22	-93	-66	-64	4	-97	-15	-76	-69	-138	-73	616	6127	4438	-13969	342	-4163	-346	-13333	400	-3515	-2241	-9651	-1226	-4893	-3513	-13100	1540
1.064167	-25	43	89	-60	-110	-31	11	-14	-19	6	-69	-64	-95	-13	-27	-77	-103	35	-85	-44	-104	-23	-97	-67	-62	3	-100	-13	-76	-69	-147	-69	705	6030	4591	-14009	294	-4271	-356	-13033	385	-3562	-2460	-9532	76	-5055	-3496	-13109	163
1.065000	-23	42	91	-59	-111	-33	11	-13	-21	1	-72	-66	-98	-14	-28	-60	-101	36	-87	-33	-104	-23	-97	-69	-65	0	-100	-11	-73	-72	-147	-74	593	5915	4729	-14058	128	-4386	-367	-12739	178	-3620	-2681	-9432	219	-5226	-3467	-13099	1094
1.065833	-29	41	84	-61	-113	-35	8	-18	-19	2	-77	-66	-99	-15	-29	-62	-103	30	-92	-33	-107	-26	-100	-68	-63	1	-99	-12	-70	-70	-144	-75	335	5790	4878	-14122	127	-4503	-379	-12453	-238	-3678	-2897	-9336	-506	-5392	-3421	-13061	1971
1.066667	-27	43	84	-60	-110	-32	8	-16	-21	1	-70	-64	-98	-15	-28	-60	-101	34	-86	-33	-107	-23	-100	-77	-66	1	-99	-14	-88	-73	-141	-73	311	5654	5002	-14201	104	-4623	-401	-12187	79	-3743	-3110	-9292	-580	-5556	-3366	-13000	1942
1.067500	-26	39	88	-59	-107	-33	9	-15	-17	2	-91	-67	-97	-22	-32	-62	-102	35	-85	-30	-105	-24	-98	-70	-62	1	-99	-12	-73	-70	-148	-77	382	5509	5111	-14291	-92	-4753	-421	-11935	-218	-3814	-3310	-9243	35	-5719	-3302	-12908	1878
1.068333	-23	42	89	-61	-107	-36	9	-15	-15	4	-69	-66	-94	-10	-27	-59	-94	35	-87	-29	-103	-22	-98	-60	-61	2	-97	-12	-72	-53	-149	-73	281	5351	5202	-14396	-103	-4878	-448	-11709	-36	-3891	-3495	-9209	294	-5881	-3232	-12793	1421
1.069167	-21	46	90	-58	-107	-32	9	-15	-17	10	-73	-66	-96	-14	-28	-49	-101	36	-84	-29	-102	-24	-100	-66	-60	0	-100	-14	-75	-72	-147	-73	187	5192	5265	-14512	-163	-5016	-468	-11506	-228	-3979	-3664	-9191	223	-6040	-3156	-12656	1221
1.070000	-24	43	89	-59	-109	-35	24	-13	-17	5	-70	-65	-96	-14	-28	-57	-97	36	-83	-33	-104	-27	-99	-66	-60	0	-99	-9	-72	-73	-139	-74	101	5032	5306	-14640	-283	-5154	-493	-11332	-1256	-4068	-3807	-9182	859	-6171	-3075	-12501	1333
1.070833	-24	46	91	-57	-108	-30	11	-13	-13	6	-69	-66	-94	-14	-28	-38	-97	36	-82	-31	-100	-19	-99	-68	-61	2	-100	-14	-74	-68	-143	-72	196	4865	5325	-14776	-309	-5299	-510	-11188	-67	-4166	-3915	-9188	-159	-6301	-2993	-12334	2679
1.071667	-23	46	88	-60	-107	-34	12	-12	-17	5	-69	-65	-94	-13	-25	-59	-100	33	-108	-33	-103	-23	-100	-68	-64	-1	-99	-11	-74	-68	-145	-73	1672	4706	5312	-14928	-252	-5454	-543	-11083	455	-4268	-4041	-9197	-1025	-6412	-2912	-12161	3332
1.072500	-25	42	85	-61	-109	-38	18	-14	-25	8	-78	-74	-99	-15	-31	-61	-101	33	-90	-33	-107	-26	-103	-70	-64	-5	-102	-15	-74	-72	-147	-77	3314	4553	5276	-15080	-274	-5624	-573	-11011	-1216	-4379	-4091	-9220	656	-6527	-2832	-11969	1827
1.073333	-25	59	88	-61	-111	-36	9	-16	-21	3	-75	-68	-97	-17	-30	-65	-101	29	-85	-38	-105	-26	-103	-72	-62	-3	-101	-15	-77	-73	-147	-81	3117	4404	5212	-15237	-438	-5787	-595	-10975	32	-4492	-4125	-9250	240	-6624	-2754	-11787	2359
1.074167	-28	40	82	-62	-112	-40	6	-17	-21	0	-72	-73	-99	-19	-30	-40	-102	32	-87	-36	-103	-26	-102	-70	-63	-1	-101	-14	-76	-70	-148	-76	2809	4275	5128	-15378	-541	-5964	-614	-10963	-790	-4650	-4132	-9289	-291	-6701	-2674	-11601	2530
1.075000	-24	41	89	-60	-108	-35	9	-13	-18	4	-72	-67	-95	-18	-33	-60	-99	35	-83	-35	-105	-25	-102	-67	-62	1	-102	-14	-75	-49	-150	-73	2691	4154	5021	-15551	-380	-6145	-634	-10996	-800	-4744	-4106	-9337	-356	-6767	-2602	-11426	3155
1.075833	-25	42	88	-61	-110	-32	9	-13	-18	5	-70	-60	-96	-11	-28	-82	-100	35	-84	-36	-108	-24	-101	-69	-62	0	-99	-14	-73	-70	-147	-73	2158	4043	4893	-15706	-269	-6340	-649	-11062	-203	-4880	-4057	-9393	-1003	-6819	-2526	-11262	3957
1.076667	-26	46	88	-58	-111	-33	8	-11	-17	4	-74	-67	-96	-15	-28	-59	-102	35	-81	-35	-115	-36	-100	-67	-63	-3	-98	-15	-78	-70	-146	-74	1746	3947	4742	-15856	-385	-6529	-667	-11161	-99	-5019	-3984	-9462	-1736	-6862	-2458	-11117	4382
1.077500	-23	42	87	-61	-110	-33	0	-13	-16	4	-70	-61	-98	-15	-28	-60	-102	32	-84	-35	-104	-23	-99	-69	-63	-1	-100	-12	-78	-88	-146	-74	1319	3860	4579	-15994	-356	-6724	-682	-11296	-498	-5166	-3885	-9539	-632	-6899	-2399	-10986	1189
1.078333	-26	40	87	-59	-112	-31	11	-11	-22	1	-74	-65	-96	-16	-30	-57	-100	36	-73	-36	-105	-22	-98	-68	-57	-3	-103	-13	-74	-69	-146	-75	826	3792	4408	-16122	-337	-6925	-695	-11461	-158	-5314	-3772	-9630	-389	-6927	-2348	-10879	346
1.079167	-28	40	86	-58	-110	-32	12	-12	-3	5	-73	-63	-95	-16	-4	-58	-103	32	-84	-33	-104	-24	-97	-69	-67	0	-101	-12	-76	-68	-148	-74	327	3729	4223	-16236	-543	-7123	-708	-11652	-643	-5451	-3638	-9727	-1049	-6953	-2298	-10789	1384
1.080000	-27	41	87	-58	-139	-32	11	-17	-19	1	-74	-66	-97	-16	-29	-62	-101	33	-83	-33	-105	-24	-101	-75	-65	-1	-100	-14	-94	-70	-149	-77	46	3672	4038	-16336	-568	-7315	-721	-11874	-51	-5614	-3489	-9839	-1365	-6979	-2257	-10714	1499
1.080833	-27	42	86	-56	-110	-32	9	-13	-17	3	-73	-65	-96	-16	-31	-62	-100	33	-85	-34	-107	-25	-102	-70	-62	0	-100	-14	-74	-72	-148	-77	-134	3639	3847	-16414	-411	-7505	-724	-12115	-344	-5770	-3334	-9955	-1035	-7007	-2219	-10663	1796
1.081667	-24	42	88	-59	-112	-33	9	-16	-18	2	-72	-66	-98	-18	-31	-58	-97	34	-84	-33	-107	-21	-92	-67	-61	1	-100	-13	-73	-69	-145	-75	-339	3609	3658	-16478	-368	-7683	-728	-12374	-276	-5919	-3171	-10077	-687	-7036	-2191	-10618	1310
1.082500	-24	40	86	-48	-109	-34	10	-15	-17	1	-74	-62	-97	-18	-30	-59	-100	35	-83	-31	-108	-22	-97	-68	-61	4	-96	-13	-72	-69	-147	-77	-721	3571	3472	-16528	-494	-7848	-717	-12655	-247	-6067	-3008	-10210	-724	-7080	-2163	-10596	348
1.083333	-22	44	88	-57	-108	-29	15	-13	-19	5	-70	-63	-97	-15	-29	-58	-101	33	-85	-34	-105	-23	-100	-66	-59	2	-101	-14	-74	-66	-147	-75	-981	3556	3280	-16559	-463	-8002	-714	-12945	-1118	-6221	-2850	-10336	-250	-7128	-2147	-10584	-340
1.084167	-24	43	88	-58	-107	-30	17	-13	-22	3	-73	-66	-97	-15	-29	-74	-99	35	-78	-32	-104	-21	-97	-69	-64	1	-101	-15	-69	-68	-146	-73	-1054	3539	3099	-16566	-360	-8143	-701	-13260	-521	-6370	-2691	-10468	-621	-7190	-2130	-10581	-156
1.085000	-26	41	61	-56	-105	-29	16	-14	-19	3	-70	-62	-96	-13	-28	-59	-100	32	-82	-33	-143	-22	-98	-69	-61	-1	-94	-14	-72	-69	-146	-77	-1097	3513	2911	-16564	-36	-8263	-679	-13563	1149	-6516	-2537	-10593	-2449	-7261	-2114	-10582	-114
1.085833	-25	41	89	-57	-108	-32	13	-17	-19	5	-72	-64	-85	-14	-31	-61	-101	32	-83	-32	-107	-22	-98	-70	-63	0	-97	-15	-73	-65	-145	-76	-1195	3491	2731	-16546	49	-8372	-646	-13877	-1074	-6663	-2392	-10710	-668	-7352	-2097	-10584	-2889
1.086667	-27	60	87	-58	-108	-30	12	-14	-18	3	-72	-64	-96	-16	-30	-62	-100	33	-79	-30	-105	-23	-99	-85	-61	3	-97	-14	-72	-68	-147	-77	-1430	3471	2547	-16516	-52	-8460	-612	-14188	355	-6805	-2260	-10820	-749	-7459	-2078	-10603	-3590
1.087500	-24	44	89	-56	-109	-61	12	-11	-21	4	-73	-68	-96	-15	-30	-60	-99	33	-84	-30	-104	-23	-99	-68	-63	0	-98	-13	-90	-68	-146	-76	-1438	3450	2363	-16477	-64	-8537	-564	-14496	-431	-6952	-2137	-10914	-1165	-7578	-2054	-10589	-4235
1.088333	-24	41	90	-55	-108	-32	16	-13	-12	6	-69	-63	-95	-18	-30	-59	-96	28	-82	-33	-102	-23	-98	-70	-60	3	-97	-13	-72	-72	-147	-75	-1362	3427	2178	-16435	-241	-8599	-506	-14790	-388	-7092	-2022	-10999	-1138	-7714	-2030	-10586	-4477
1.089167	-23	42	89	-56	-108	-31	13	-12	-17	5	-73	-63	-95	-14	-32	-58	-95	33	-82	-31	-105	-25	-98	-68	-62	1	-98	-12	-70	-68	-145	-75	-1326	3397	1990	-16393	-205	-8642	-444	-15066	-19	-7264	-1920	-11068	-1013	-7866	-1989	-10579	-3989
1.090000	-24	53	90	-58	-112	-32	10	-12	-17	5	-75	-68	-96	-17	-31	-59	-100	32	-85	-31	-105	-24	-100	-69	-61	0	-98	-14	-76	-70	-137	-74	-1382	3367	1800	-16349	-113	-8677	-374	-15328	270	-7383	-1834	-11124	-1931	-8036	-1944	-10567	-2521
1.090833	-22	41	85	-59	-109	-34	11	-15	-17	1	-75	-66	-93	-17	-56	-60	-97	33	-85	-32	-105	-22	-97	-65	-60	-1	-98	-10	-74	-68	-146	-75	-1384	3337	1614	-16308	-336	-8703	-299	-15567	-646	-7525	-1745	-11159	-735	-8216	-1887	-10553	-3883
1.091667	-24	41	91	-58	-108	-27	13	-14	-16	3	-74	-59	-93	-14	-26	-60	-102	34	-90	-32	-108	-22	-95	-66	-65	0	-99	-13	-76	-70	-146	-76	-1417	3305	1414	-16274	-396	-8725	-216	-15782	-164	-7675	-1669	-11189	191	-8413	-1830	-10533	-4074
1.092500	-29	38	82	-60	-104	-33	11	-19	-24	5	-75	-65	-96	-15	-32	-63	-103	33	-87	-32	-105	-25	-100	-74	-62	-3	-100	-14	-74	-70	-148	-80	-1389	3265	1215	-16251	-201	-8743	-132	-15956	-902	-7816	-1593	-11201	-275	-8619	-1751	-10511	-2021
1.093333	-24	42	88	-58	-109	-32	9	-16	-21	5	-74	-65	-96	-17	-32	-60	-101	34	-84	-32	-105	-25	-100	-73	-63	-4	-99	-13	-75	-73	-145	-76	-1300	3230	1029	-16239	-46	-8762	-42	-16100	-349	-7961	-1520	-11204	-909	-8837	-1662	-10487	-1181
1.094167	-26	44	88	-56	-108	-31	3	-13	-15	7	-74	-66	-102	-16	-31	-61	-101	34	-84	-31	-103	-25	-99	-68	-62	-1	-99	-12	-74	-72	-150	-76	-1353	3194	840	-16218	-9	-8779	51	-16222	-403	-8101	-1448	-11201	-751	-9060	-1563	-10464	-115
1.095000	-24	41	86	-57	-111	-32	11	-17	-19	4	-72	-65	-97	-15	-30	-60	-100	35	-82	-34	-103	-23	-105	-72	-60	0	-100	-13	-72	-69	-147	-74	-1443	3160	660	-16252	21	-8805	143	-16277	-532	-8240	-1373	-11192	-680	-9288	-1460	-10442	655
1.095833	-23	43	88	-58	-108	-32	11	-15	-17	6	-75	-67	-94	-19	-28	-59	-100	36	-81	-32	-101	-24	-100	-68	-61	0	-100	-14	-72	-72	-147	-74	-1213	3121	491	-16277	46	-8855	241	-16309	-305	-8377	-1293	-11176	-585	-9518	-1352	-10427	738
1.096667	-19	40	85	-58	-109	-34	11	-14	-17	6	-74	-62	-96	-12	-29	-58	-100	38	-83	-32	-108	-26	-100	-68	-64	-3	-100	-11	-73	-67	-146	-72	-966	3083	335	-16320	-8	-8867	332	-16302	-852	-8513	-1212	-11164	87	-9733	-1238	-10419	379
1.097500	-25	43	88	-56	-108	-32	5	-24	-22	4	-75	-66	-97	-16	-30	-60	-102	33	-83	-31	-103	-22	-100	-69	-63	-3	-99	-14	-75	-73	-149	-69	-1129	3047	194	-16377	138	-8910	419	-16264	-919	-8640	-1128	-11158	219	-9959	-1126	-10425	556
1.098333	-25	41	82	-61	-109	-35	9	-17	-18	4	-75	-67	-95	-17	-33	-60	-99	30	-85	-28	-104	-26	-103	-80	-63	-3	-101	-14	-74	-73	-149	-75	-1078	3012	69	-16442	266	-8963	499	-16194	1599	-8775	-1038	-11152	-1997	-10168	-1016	-10435	1529
1.099167	-27	38	81	-62	-112	-40	5	-21	-22	22	-79	-67	-96	-16	-32	-63	-104	33	-86	-34	-109	-25	-102	-73	-66	-4	-103	-14	-78	-70	-150	-75	-766	2962	-34	-16525	260	-9022	577	-16099	-404	-8904	-947	-11155	-500	-10362	-916	-10474	-361
1.100000	-29	38	82	-61	-78	-36	6	-19	-21	1	-75	-66	-99	-18	-32	-64	-104	29	-86	-35	-107	-25	-103	-67	-63	-4	-88	-15	-77	-60	-151	-78	-867	2945	-112	-16598	284	-9087	650	-15970	536	-9030	-848	-11170	-229	-10537	-821	-10519	-1079
1.100833	-28	40	80	-62	-114	-36	5	-8	-22	-1	-77	-67	-99	-23	-34	-63	-103	29	-87	-34	-110	-27	-104	-75	-65	-5	-101	-15	-75	-72	-150	-76	-1005	2901	-169	-16689	384	-9161	713	-15826	222	-9153	-751	-11187	-346	-10694	-735	-10577	-1038
1.101667	-25	40	80	-62	-109	-34	8	-16	-19	4	-76	-67	-97	-16	-31	-61	-100	33	-88	-14	-105	-22	-102	-72	-62	0	-97	-17	-75	-67	-150	-75	-1739	2884	-202	-16775	561	-9242	787	-15665	161	-9275	-653	-11217	-296	-10827	-658	-10650	-1035
1.102500	-23	42	90	-60	-109	-38	11	-16	-15	4	-73	-65	-95	-17	-31	-59	-100	33	-84	-33	-107	-25	-103	-70	-61	-3	-99	-14	-76	-75	-151	-76	-2202	2852	-199	-16861	418	-9329	825	-15499	157	-9395	-560	-11254	101	-10941	-595	-10735	-889
1.103333	-24	42	85	-58	-110	-32	12	-17	-14	4	-75	-67	-95	-15	-31	-58	-100	34	-83	-33	-124	-23	-99	-74	-61	-3	-99	-14	-73	-72	-147	-77	-1858	2824	-211	-16955	244	-9413	869	-15328	914	-9512	-471	-11300	-1081	-11036	-545	-10831	120
1.104167	-25	44	86	-61	-111	-31	21	-15	-18	5	-73	-65	-94	-24	-31	-61	-92	32	-85	-34	-102	-22	-101	-72	-59	-3	-99	-15	-70	-68	-150	-76	-1529	2794	-190	-17045	226	-9508	910	-15156	94	-9627	-390	-11356	-66	-11102	-499	-10935	-1420
1.105000	-22	42	86	-60	-108	-31	8	-15	-18	3	-73	-66	-93	-15	-30	-60	-98	33	-84	-32	-102	-26	-100	-110	-61	-3	-102	-15	-75	-68	-149	-76	-1230	2767	-151	-17127	260	-9608	931	-14993	524	-9740	-317	-11424	946	-11157	-471	-11046	-3196
1.105833	-24	40	84	-60	-110	-38	9	-23	-17	1	-74	-48	-99	-17	-30	-60	-100	29	-88	-34	-107	-26	-101	-69	-61	-3	-102	-13	-74	-69	-149	-78	-922	2736	-108	-17213	141	-9708	950	-14838	-250	-9847	-254	-11495	386	-11185	-451	-11162	-1921
1.106667	-25	40	82	-59	-115	-36	6	-19	-23	1	-77	-69	-100	-17	-34	-63	-93	28	-90	-39	-110	-24	-103	-36	-66	-8	-103	-16	-76	-74	-152	-79	-772	2705	-59	-17292	88	-9812	960	-14697	-36	-9951	-205	-11571	-296	-11205	-445	-11278	-1141
1.107500	-29	38	85	-84	-115	-30	6	-23	-22	0	-75	-68	-100	-17	-33	-63	-102	32	-87	-35	-105	-24	-102	-70	-64	-1	-103	-14	-73	-70	-153	-67	-561	2677	-1	-17352	49	-9914	973	-14560	13	-10043	-165	-11643	9	-11211	-426	-11381	-466
1.108333	-24	41	84	-63	-105	-35	10	-17	-17	3	-74	-66	-99	-16	-32	-60	-102	32	-87	-36	-107	-25	-102	-70	-63	-1	-105	-15	-73	-69	-150	-77	-569	2647	54	-17419	-66	-10019	973	-14440	-97	-10129	-136	-11722	284	-11208	-415	-11492	56
1.109167	-23	41	86	-59	-107	-50	9	-13	6	6	-75	-66	-96	-18	-32	-57	-101	35	-84	-31	-105	-21	-98	-68	-64	1	-100	-15	-75	-68	-150	-75	-642	2618	95	-17472	-145	-10118	970	-14325	174	-10207	-125	-11795	104	-11201	-412	-11592	236
1.110000	-24	42	89	-60	-109	-30	11	-14	-18	3	-69	-62	-97	-16	-27	-58	-100	34	-83	-33	-105	-24	-99	-67	-61	4	-99	-13	-70	-67	-147	-75	-491	2595	142	-17524	-67	-10222	962	-14223	-378	-10275	-124	-11864	346	-11194	-407	-11681	278
1.110833	-23	46	87	-58	-107	-31	15	-13	-16	0	-70	-66	-97	0	-28	-58	-98	35	-82	-29	-101	-19	-99	-68	-61	3	-99	-13	-72	-68	-148	-105	-436	2537	137	-17567	53	-10319	949	-14123	-1164	-10335	-133	-11928	1212	-11196	-401	-11760	774
1.111667	-24	42	87	-59	-109	-32	13	-14	-15	6	-69	-65	-94	-23	-29	-57	-98	55	-85	-19	-105	-23	-99	-67	-62	1	-100	-13	-76	-69	-147	-76	-308	2538	189	-17610	164	-10417	934	-14039	1344	-10390	-159	-11982	-619	-11201	-390	-11838	2411
1.112500	-22	43	88	-60	-111	-35	6	-16	-19	3	-74	-66	-99	-18	-28	-56	-104	35	-84	-31	-109	-24	-99	-70	-61	0	-102	-16	-77	-70	-146	-75	157	2513	192	-17640	201	-10514	917	-13940	-213	-10432	-194	-12022	199	-11216	-380	-11905	1600
1.113333	-27	42	87	-59	-110	-34	12	-14	-18	7	-72	-63	-96	-17	-29	-58	-101	34	-84	-26	-108	-23	-96	-67	-63	0	-99	-12	-76	-69	-151	-75	171	2491	180	-17665	49	-10599	900	-13839	-171	-10465	-235	-12045	905	-11259	-370	-11985	707
1.114167	-24	45	88	-58	-127	-34	12	-16	-17	5	-73	-66	-94	-12	-28	-58	-99	35	-81	-30	-103	-22	-99	-67	-62	1	-100	-13	-72	-67	-152	-74	110	2471	156	-17682	-7	-10674	884	-13731	40	-10494	-289	-12050	631	-11281	-353	-12026	1407
1.115000	-23	42	88	-62	-109	-32	10	-15	-15	6	-72	-66	-94	-15	-29	-60	-98	36	-82	-31	-107	-21	-97	-62	-64	0	-100	-11	-76	-72	-149	-75	204	2449	121	-17698	106	-10763	866	-13608	-112	-10514	-341	-12040	591	-11338	-341	-12090	1669
1.115833	-28	41	88	-62	-136	-35	7	-18	-22	4	-75	-85	-98	-14	-29	-57	-105	35	-84	-31	-107	-24	-100	-69	-66	2	-99	-11	-74	-66	-146	-77	170	2432	74	-17706	160	-10832	854	-13472	-135	-10527	-402	-12012	991	-11394	-320	-12148	1802
1.116667	-24	43	89	-58	-112	-32	11	-16	-19	8	-72	-62	-99	-14	-26	-58	-105	39	-84	-30	-105	-21	-100	-67	-63	2	-98	-14	-75	-72	-149	-73	166	2413	29	-17711	124	-10898	850	-13314	688	-10534	-462	-11968	-437	-11467	-300	-12215	2946
1.117500	-24	43	86	-59	-111	-28	16	-15	-19	9	-70	-62	-96	-11	-26	-57	-103	37	-82	-31	-105	-19	-96	-68	-63	2	-97	-11	-74	-67	-146	-69	264	2390	-24	-17704	-103	-10965	852	-13146	-47	-10546	-523	-11908	-150	-11545	-280	-12296	2388
1.118333	-23	44	88	-53	-110	-33	16	-15	-18	6	-73	-60	-95	0	-22	-53	-98	36	-82	-28	-105	-21	-96	-66	-65	0	-102	-13	-75	-69	-147	-73	478	2367	-70	-17695	-122	-11023	864	-12959	356	-10555	-583	-11837	1075	-11636	-255	-12389	200
1.119167	-26	38	88	-56	-88	-31	13	-13	-18	6	-67	-60	-91	-12	-28	-56	-102	34	-83	-30	-107	-21	-95	-69	-64	1	-100	-11	-72	-68	-147	-75	687	2338	-110	-17677	-108	-11081	883	-12754	-67	-10555	-634	-11750	786	-11713	-230	-12496	1222
1.120000	-27	42	89	-56	-110	-32	11	-15	-19	6	-74	-60	-95	-14	-25	-57	-101	34	-81	-29	-104	-22	-102	-69	-63	0	-99	-13	-70	-68	-148	-75	744	2308	-143	-17654	-252	-11138	923	-12530	21	-10558	-680	-11651	147	-11799	-190	-12616	1901
1.120833	-25	43	89	-56	-109	-29	12	-15	-19	7	-73	-59	-94	-15	-29	-57	-97	34	-82	-30	-105	-21	-98	-68	-62	1	-98	-9	-74	-72	-152	-73	628	2274	-217	-17623	-257	-11193	975	-12292	486	-10560	-723	-11548	362	-11880	-162	-12758	1676
1.121667	-22	46	91	-55	-108	-35	13	-13	-15	8	-69	-57	-90	-15	-27	-56	-98	37	-81	-23	-107	-19	-98	-67	-61	5	-95	-9	-74	-67	-145	-70	468	2231	-172	-17581	-448	-11256	1045	-12047	181	-10566	-751	-11441	423	-11954	-119	-12908	1218
1.122500	-22	47	92	-53	-107	-28	7	-9	-11	9	-68	-59	-98	-12	-24	-53	-100	39	-81	-30	-102	-19	-96	-65	-61	5	-103	-9	-74	-64	-147	-74	523	2183	-167	-17532	-440	-11309	1128	-11803	476	-10572	-778	-11335	248	-12028	-75	-13079	632
1.123333	-24	45	88	-59	-110	-33	12	-10	-18	12	-72	-63	-97	-14	-10	-52	-99	34	-98	-33	-105	-22	-97	-66	-64	0	-101	-11	-76	-68	-147	-75	636	2127	-150	-17480	-268	-11376	1221	-11554	264	-10586	-806	-11235	326	-12090	-25	-13269	311
1.124167	-25	42	105	-56	-110	-36	11	-13	-23	-3	-77	-65	-95	-16	-27	-57	-98	32	-81	-32	-105	-19	-97	-67	-62	-1	-98	-12	-73	-68	-145	-72	584	2072	-112	-17416	-166	-11464	1332	-11307	-562	-10600	-793	-11137	963	-12141	36	-13462	300
1.125000	-25	44	88	-57	-108	-32	13	-11	-17	6	-70	-60	-97	-15	-28	-57	-96	33	-85	11	-103	-21	-100	-52	-62	2	-99	-11	-73	-68	-149	-75	506	2011	-70	-17347	104	-11521	1449	-11072	1665	-10619	-775	-11046	-1081	-12191	96	-13664	1284
1.125833	-24	42	93	-56	-110	-32	10	-14	-18	4	-72	-60	-96	-14	-29	-57	-98	34	-83	-30	-104	-19	-101	-69	-63	2	-99	-12	-92	-68	-146	-74	775	1940	-10	-17268	16	-11601	1576	-10849	1209	-10644	-770	-10962	-1307	-12235	166	-13866	476
1.126667	-27	42	89	-56	-107	-34	12	-12	-18	6	-72	-62	-97	-15	-28	-61	-101	34	-85	-30	-103	-24	-102	-68	-62	0	-99	-11	-74	-70	-146	-77	805	1885	42	-17189	-257	-11689	1710	-10639	404	-10673	-739	-10892	139	-12273	236	-14072	-1421
1.127500	-25	43	87	-52	-117	-34	9	-14	-21	5	-70	-63	-97	-17	-30	-60	-101	32	-84	-31	-108	-24	-101	-73	-63	-1	-99	-12	-73	-73	-145	-92	583	1827	101	-17102	-218	-11780	1843	-10451	1143	-10706	-703	-10833	-531	-12303	315	-14271	-1485
1.128333	-25	41	90	-57	-110	-34	15	-10	-19	4	-69	-62	-114	-17	-29	-59	-104	34	-87	-29	-104	-21	-99	-68	-62	0	-100	-12	-75	-72	-147	-74	486	1769	148	-17010	-130	-11874	1985	-10283	379	-10744	-662	-10780	-849	-12338	394	-14463	-1763
1.129167	-25	44	92	-68	-112	-36	30	-11	-17	8	-69	-63	-98	-17	-27	-58	-98	36	-83	-33	-104	-24	-101	-69	-63	0	-98	-11	-75	-69	-143	-70	602	1716	196	-16912	-50	-11981	2119	-10138	425	-10793	-608	-10749	-148	-12375	478	-14644	-1719
1.130000	-24	44	92	-57	-110	-32	16	-10	-15	7	-68	-63	-96	-16	-27	-60	-98	37	-82	-31	-103	-19	-98	-50	-59	1	-96	-12	-75	-69	-142	-72	609	1666	224	-16814	188	-12080	2249	-10019	1110	-10846	-551	-10729	-1057	-12419	557	-14812	-786
1.130833	-22	41	90	-58	-115	-32	13	-4	-19	4	-74	-62	-96	-15	-26	-59	-101	33	-85	-33	-103	-17	-98	-68	-63	1	-97	-10	-70	-68	-133	-73	588	1625	232	-16714	419	-12189	2371	-9930	384	-10904	-492	-10722	-1269	-12466	633	-14969	-146
1.131667	-23	41	89	-57	-109	-34	12	-15	-15	3	-74	-75	-98	-19	-30	-64	-101	43	-75	-35	-103	-22	-104	-68	-65	-3	-100	-15	-74	-67	-149	-74	559	1586	215	-16608	481	-12275	2482	-9868	456	-10978	-439	-10728	391	-12530	700	-15113	-1939
1.132500	-29	36	92	-63	-112	-35	9	-18	-23	-1	-73	-65	-99	-23	-35	-64	-104	30	-92	-36	-108	-24	-101	-70	-64	-3	-99	9	-75	-74	-149	-77	406	1557	178	-16505	331	-12416	2585	-9828	286	-11047	-382	-10742	976	-12596	766	-15240	-1010
1.133333	-25	39	84	-61	-110	-39	10	-18	-22	1	-73	-64	-97	-18	-32	-62	-100	30	-87	-36	-109	-25	-102	-73	-62	-4	-99	-14	-75	-72	-146	-75	239	1533	114	-16405	241	-12526	2679	-9817	-10	-11126	-324	-10766	478	-12670	824	-15350	396
1.134167	-23	40	88	-66	-93	-33	10	-14	-17	3	-72	-64	-97	-21	-31	-61	-100	34	-85	-36	-105	-23	-99	-69	-64	-1	-98	-14	-58	-68	-150	-77	327	1477	32	-16303	342	-12632	2768	-9823	464	-11212	-270	-10801	642	-12761	874	-15449	1043
1.135000	-24	38	87	-60	-110	-35	9	-17	-19	3	-75	-65	-97	-17	-28	-62	-101	38	-86	-28	-109	-32	-101	-69	-61	-3	-99	-17	-74	-69	-150	-74	349	1502	-90	-16206	318	-12742	2841	-9859	-91	-11305	-223	-10845	949	-12860	918	-15533	1608
1.135833	-24	40	88	-62	-109	-32	11	-16	-24	2	-76	-67	-97	-18	-29	-61	-100	36	-85	-35	-103	-18	-99	-68	-61	-1	-100	-15	-79	-69	-146	-73	298	1489	-224	-16112	424	-12844	2911	-9910	40	-11404	-180	-10896	936	-12973	951	-15604	1438
1.136667	-23	41	85	-63	-108	-34	11	-15	-16	3	-75	-64	-94	-15	-27	-57	-101	33	-85	-36	-96	-21	-99	-67	-62	-4	-98	-15	-73	-67	-146	-73	135	1475	-379	-16014	532	-12944	2965	-9984	-240	-11506	-131	-10952	1171	-13093	979	-15668	1058
1.137500	-24	46	86	-60	-80	-32	12	-15	-21	1	-75	-66	-96	-14	-28	-57	-100	35	-84	-33	-103	-22	-96	-69	-62	0	-97	-18	-73	-72	-146	-77	158	1466	-550	-15928	399	-13037	3019	-10075	-1308	-11616	-96	-11018	1746	-13221	999	-15720	729
1.138333	-27	40	86	-59	-109	-33	12	-14	-21	0	-73	-66	-94	-14	-27	-62	-105	33	-85	-32	-105	-21	-99	-69	-62	0	-99	-17	-74	-70	-148	-74	209	1450	-731	-15851	192	-13133	3059	-10179	50	-11722	-55	-11089	477	-13363	1016	-15759	1297
1.139167	-25	12	86	-58	-120	-35	13	-13	-22	2	-78	-65	-99	-15	-31	-60	-99	36	-86	-32	-109	-22	-99	-72	-68	-3	-100	-15	-79	-72	-156	-77	278	1433	-912	-15784	162	-13217	3092	-10303	675	-11855	-16	-11166	-557	-13515	1026	-15788	1200
1.140000	-26	38	85	-61	-114	-36	8	-17	-23	3	-78	-67	-100	-17	-31	-62	-103	30	-90	-35	-110	-29	-103	-76	-68	-5	-91	-17	-80	-77	-153	-79	208	1407	-1095	-15726	253	-13302	3117	-10439	-1239	-11981	35	-11248	953	-13672	1035	-15811	-841
1.140833	-31	36	81	-65	-119	-39	6	-22	-21	2	-75	-72	-105	-16	-31	-62	-105	30	-86	-38	-108	-25	-105	-75	-64	0	-99	-21	-80	-74	-148	-110	-42	1380	-1268	-15677	-493	-13378	3137	-10582	-155	-12110	73	-11332	457	-13831	1052	-15809	-1069
1.141667	-25	40	86	-59	-107	-34	9	-13	-17	10	-74	-67	-99	4	-29	-57	-112	34	-83	-32	-104	-22	-101	-73	-62	1	-99	-15	-77	-73	-150	-75	-35	1350	-1425	-15639	-1619	-13451	3142	-10734	-1055	-12247	133	-11419	-120	-13999	1069	-15807	-1490
1.142500	-21	43	86	-50	-111	-33	13	-11	-17	9	-72	-65	-96	-9	-25	-56	-98	35	-83	-30	-105	-21	-97	-69	-64	2	-95	-14	-72	-69	-148	-76	80	1311	-1571	-15612	-1692	-13525	3165	-10886	-1205	-12391	194	-11509	0	-14166	1094	-15783	-1468
1.143333	-23	40	87	-59	-109	-32	16	-14	-18	5	-73	-64	-96	-12	-27	-56	-100	29	-67	-30	-103	-19	-100	-70	-62	0	-100	-14	-74	-70	-147	-72	96	1267	-1701	-15605	-1113	-13590	3177	-11044	-885	-12522	260	-11607	-481	-14341	1129	-15750	-1026
1.144167	-24	42	87	-57	-110	-34	16	-12	-51	6	-76	-65	-97	-12	-27	-58	-101	32	-83	-33	-102	-19	-100	-72	-63	0	-98	-14	-74	-59	-147	-72	-68	1223	-1812	-15619	-840	-13659	3181	-11211	-1004	-12695	337	-11707	-1482	-14517	1173	-15707	-520
1.145000	-25	43	89	-56	-110	-32	15	-12	-19	4	-74	-65	-96	-12	-16	-57	-97	62	-81	-32	-87	-19	-101	-74	-61	0	-101	-14	-73	-70	-147	-75	-200	1176	-1903	-15646	-845	-13727	3182	-11375	-1531	-12849	418	-11813	-249	-14704	1222	-15650	-3107
1.145833	-25	47	87	-59	-108	-31	15	-14	-24	7	-73	-63	-94	-13	-27	-60	-101	35	-82	-29	-105	-19	-102	-72	-60	1	-99	-13	-72	-70	-150	-92	-314	1128	-1977	-15697	-540	-13795	3188	-11536	-1343	-13023	514	-11922	809	-14875	1292	-15583	-3417
1.146667	-22	45	88	-58	-107	-32	13	-13	-18	7	-72	-63	-96	-14	-24	-56	-98	36	-86	-29	-101	-21	-100	-72	-64	0	-98	-11	-75	-70	-145	-73	-412	1087	-2032	-15764	-234	-13858	3193	-11692	-1856	-13192	616	-12031	125	-15047	1367	-15502	-2049
1.147500	-25	44	94	-90	-110	-36	16	-12	-17	6	-72	-64	-97	-14	-27	-59	-98	36	-82	-30	-104	-19	-98	-70	-64	0	-99	-14	-73	-70	-146	-73	-314	1048	-2079	-15856	108	-13932	3207	-11837	-1364	-13366	715	-12141	-807	-15222	1456	-15415	-1395
1.148333	-25	45	90	-58	-110	-34	13	-14	-16	5	-72	-62	-93	-14	-29	-58	-95	35	-81	-32	-107	-23	-99	-69	-61	0	-102	-12	-77	-70	-145	-73	-179	1009	-2119	-15968	374	-14014	3217	-11977	-1861	-13548	828	-12252	-372	-15395	1560	-15320	-415
1.149167	-33	46	86	-60	-110	-34	13	-15	-25	5	-76	-65	-99	-14	-32	-58	-100	35	-84	-32	-103	-22	-100	-67	-61	0	-100	5	-74	-69	-146	-74	-204	982	-2132	-16102	318	-14092	3245	-12098	-1976	-13721	937	-12375	56	-15568	1673	-15213	17
1.150000	-23	45	93	-58	-109	-29	17	-8	-16	8	-73	-62	-95	-10	-27	-57	-101	39	-82	-34	-102	-17	-96	-76	-62	1	-97	-8	-72	-66	-143	-74	-78	962	-2183	-16255	454	-14176	3275	-12213	-2004	-13896	1053	-12494	432	-15733	1790	-15101	131
1.150833	-22	49	75	-59	-110	-30	17	-4	-14	8	-72	-62	-93	-8	-26	-56	-99	38	-81	-28	-103	-16	-96	-66	-60	1	-103	-11	-70	-64	-143	-70	-6	946	-2220	-16428	861	-14268	3314	-12313	-2915	-14071	1165	-12606	1636	-15892	1912	-14977	429
1.151667	-24	46	87	-55	-105	-29	18	-13	-15	5	-73	-74	-91	-9	-26	-76	-102	37	-80	-30	-100	-21	-99	-68	-60	1	-99	-11	-73	-68	-146	-76	-17	933	-2273	-16626	866	-14379	3363	-12410	-2441	-14242	1278	-12724	1517	-16049	2038	-14854	1669
1.152500	-24	47	89	-56	-110	-31	13	-14	-22	5	-72	-64	-98	-13	-28	-57	-97	37	-84	-32	-104	-22	-111	-69	-65	0	-84	-10	-70	-69	-146	-73	26	930	-2333	-16840	1055	-14481	3428	-12487	-749	-14409	1396	-12837	45	-16198	2168	-14718	2793
1.153333	-25	46	87	-57	-111	-29	17	-11	-17	9	-70	-62	-96	-11	-19	-61	-100	45	-83	-31	-104	-19	-98	-67	-62	0	-99	-7	-75	-68	-149	-76	275	925	-2407	-17064	1327	-14600	3501	-12538	-3060	-14560	1513	-12944	2251	-16340	2294	-14577	853
1.154167	-24	51	88	-73	-110	-31	12	-14	-18	6	-73	-64	-97	-13	-28	-58	-96	39	-83	-32	-102	-21	-97	-67	-61	0	-98	-27	-73	-66	-147	-74	282	924	-2516	-17300	1347	-14727	3590	-12615	-1817	-14709	1627	-13046	2010	-16473	2419	-14422	726
1.155000	-25	45	87	-55	-109	-31	15	-11	-17	5	-73	-62	-96	-12	-28	-59	-99	36	-82	-32	-121	-19	-96	-65	-61	1	-98	-11	-74	-68	-147	-73	55	919	-2612	-17548	1453	-14860	3689	-12665	-2546	-14846	1746	-13145	1384	-16598	2538	-14265	834
1.155833	-19	46	87	-56	-98	-30	12	-7	-22	5	-70	-62	-93	-12	-29	-60	-100	37	-82	-32	-108	-22	-98	-68	-63	2	-99	-10	-87	-66	-146	-73	-105	907	-2743	-17801	1389	-15009	3799	-12712	-2337	-14974	1866	-13234	918	-16713	2655	-14098	1035
1.156667	-22	46	89	-59	-110	-30	12	-12	-17	4	-74	-66	-102	-14	-30	-58	-98	36	-86	-34	-104	-22	-97	-66	-65	1	-100	-13	-78	-70	-149	-76	-188	887	-2895	-18060	1121	-15168	3921	-12753	-2210	-15094	1982	-13325	447	-16825	2762	-13922	1348
1.157500	-25	61	82	-60	-111	-32	8	-15	-22	5	-75	-65	-98	-15	-31	-59	-103	35	-86	-32	-108	-24	-97	-67	-62	1	-96	-10	-73	-67	-148	-74	-73	865	-3065	-18313	1139	-15332	4054	-12787	-1862	-15201	2106	-13390	-591	-16924	2868	-13734	2354
1.158333	-27	43	88	-58	-112	-33	13	-14	-19	7	-72	-65	-99	-16	-29	-60	-98	33	-85	-32	-107	-21	-98	-67	-65	-1	-101	-15	-74	-70	-149	-75	-27	827	-3252	-18529	1148	-15513	4200	-12827	-2122	-15307	2224	-13470	710	-17016	2968	-13541	342
1.159167	-28	36	87	-58	-109	-32	12	-14	-17	4	-73	-66	-98	-12	-31	-59	-103	34	-86	-33	-104	-23	-100	-67	-64	0	-101	-13	-83	-69	-145	-95	-42	773	-3457	-18797	1011	-15701	4346	-12868	-1470	-15405	2348	-13510	938	-17104	3068	-13342	-865
1.160000	-23	43	89	-60	-110	-32	10	-15	-21	3	-73	-66	-98	-12	-28	-57	-102	33	-94	-32	-108	-22	-99	-69	-64	-1	-102	-13	-73	-72	-147	-76	55	707	-3669	-19020	850	-15901	4501	-12913	-2320	-15500	2471	-13553	-483	-17175	3161	-13133	55
1.160833	-27	43	94	-58	-110	-31	10	-13	-15	2	-72	-61	-97	-14	-29	-59	-100	33	-84	-32	-105	-22	-97	-69	-61	1	-100	-14	-51	-72	-147	-76	-246	629	-3889	-19230	891	-16110	4661	-12957	-1718	-15592	2600	-13585	-1367	-17258	3262	-12925	98
1.161667	-22	40	89	-58	-109	-32	11	-14	-14	18	-68	-63	-92	-1	-26	-61	-99	37	-83	-30	-104	-22	-99	-69	-62	1	-97	-12	-72	-68	-146	-73	-255	561	-4117	-19417	1025	-16324	4824	-13013	-1807	-15683	2731	-13606	-1069	-17324	3370	-12705	229
1.162500	-24	44	99	-58	-108	-27	15	-12	-14	6	-70	-63	-95	-9	-28	-59	-97	36	-82	-29	-102	-17	-96	-67	-60	1	-95	-12	-72	-69	-146	-73	11	435	-4348	-19578	1173	-16546	4986	-13065	-1689	-15773	2859	-13619	-1079	-17390	3478	-12485	-56
1.163333	-22	44	89	-59	-111	-31	12	-12	-15	0	-67	-66	-94	-12	-30	-57	-96	30	-84	-32	-107	-23	-99	-67	-61	1	-98	-10	-72	-70	-145	-74	66	320	-4580	-19719	1200	-16769	5146	-13125	-2067	-15878	2987	-13610	-989	-17452	3600	-12264	-695
1.164167	-26	43	89	-57	-85	-28	11	-13	-18	5	-72	-67	-97	-12	-32	-59	-101	36	-82	-31	-103	-21	-99	-67	-61	0	-97	-12	-73	-69	-149	-82	-65	196	-4812	-19831	1242	-17001	5297	-13192	-3290	-15987	3116	-13615	3	-17511	3732	-12045	-1106
1.165000	-25	37	87	-60	-107	-32	9	-15	-17	3	-75	-67	-95	9	-30	-62	-94	33	-86	-33	-108	-25	-100	-69	-61	0	-99	-12	-77	-73	-149	-75	-211	62	-5036	-19914	1157	-17229	5443	-13268	-1781	-16097	3244	-13599	524	-17569	3873	-11831	-827
1.165833	-26	39	88	-64	-112	-34	9	-19	-18	0	-79	-68	-97	-16	-32	-63	-101	32	-87	-31	-104	-24	-101	-63	-64	-5	-103	6	-70	-72	-148	-81	-80	-70	-5249	-19967	796	-17448	5580	-13350	1947	-16220	3371	-13574	-2023	-17625	4038	-11615	102
1.166667	-25	39	85	-61	-109	-34	9	-15	-17	5	-72	-66	-95	-16	-31	-63	-100	26	-86	-33	-102	-24	-101	-70	-62	-6	-100	-13	-70	-72	-147	-77	-29	-206	-5456	-19987	440	-17660	5707	-13436	-621	-16335	3503	-13539	-1164	-17682	4211	-11404	-1546
1.167500	-25	42	85	-60	-113	-35	9	-16	-17	3	-75	-62	-97	-15	-33	-61	-99	33	-87	-26	-108	-25	-100	-72	-85	-3	-99	-12	-72	-70	-146	-75	-238	-337	-5645	-19979	321	-17862	5819	-13518	-572	-16461	3636	-13499	-575	-17732	4407	-11195	-1905
1.168333	-26	40	85	-59	-111	-34	10	13	-16	5	-74	-67	-92	-16	-31	-63	-100	33	-85	-32	-104	-23	-100	-72	-61	-1	-100	-14	-73	-70	-149	-76	-247	-463	-5823	-19944	404	-18046	5921	-13601	-701	-16583	3770	-13447	-982	-17785	4610	-10995	-1264
1.169167	-24	42	81	-60	-109	-36	11	-17	-18	5	-73	-64	-96	-15	-30	-63	-99	34	-85	-33	-108	-24	-100	-70	-62	-3	-99	-13	-75	-69	-149	-72	-272	-582	-5983	-19879	333	-18213	6006	-13683	15	-16710	3903	-13384	-2203	-17827	4828	-10796	-521
1.170000	-24	42	89	-59	-107	-34	12	-13	-14	6	-72	-68	-97	-17	-31	-60	-95	35	-83	-33	-107	-22	-114	-70	-61	0	-98	-15	-74	-70	-144	-73	-240	-696	-6122	-19796	323	-18354	6083	-13760	544	-16833	4041	-13313	-2422	-17869	5057	-10605	204
1.170833	-21	43	90	-56	-111	-31	12	-16	-16	7	-67	-64	-94	-15	-28	-60	-100	33	-84	-33	-102	-22	-97	-67	-60	0	-99	-10	-73	-75	-147	-73	-11	-802	-6249	-19690	158	-18476	6140	-13832	2456	-16949	4184	-13229	-3383	-17900	5290	-10424	1557
1.171667	-24	43	89	-57	-109	-34	12	-13	-16	3	-76	-68	-97	-17	-29	-59	-102	34	-84	-33	-104	-23	-98	-70	-63	0	-102	-15	-75	-69	-146	-61	200	-901	-6355	-19575	-99	-18566	6187	-13892	2796	-17062	4319	-13142	-2220	-17925	5521	-10247	108
1.172500	-25	38	85	-64	-105	-36	9	-16	-19	3	-75	-70	-98	-21	-32	-60	-98	30	-91	-35	-104	-24	-98	-74	-64	-1	-111	-17	-77	-68	-149	-77	165	-997	-6450	-19442	-150	-18630	6220	-13939	4601	-17163	4464	-13037	-780	-17934	5755	-10068	-1504
1.173333	-25	38	82	-63	-113	-38	9	-17	6	0	-79	-68	-98	-19	-38	-63	-93	28	-91	-34	-108	-27	-102	-74	-66	-7	-107	-17	-75	-74	-148	-77	59	-1086	-6516	-19305	-265	-18666	6245	-13972	4883	-17247	4609	-12919	-717	-17928	5981	-9905	-14
1.174167	-26	39	81	-64	-136	-40	7	-18	-22	0	-81	-72	-100	-21	-35	-65	-103	27	-87	-36	-105	-26	-100	-74	-64	-5	-116	-15	-74	-73	-155	-79	163	-1166	-6563	-19164	-453	-18663	6263	-13980	5240	-17318	4766	-12786	-1325	-17905	6199	-9744	804
1.175000	-27	37	85	-62	-110	-38	9	-17	-21	1	-75	-68	-98	-18	-34	-60	-107	34	-87	-36	-105	-25	-99	-73	-65	0	-102	-14	-75	-70	-148	-77	214	-1247	-6594	-19027	-617	-18636	6274	-13977	4782	-17352	4919	-12647	-1441	-17865	6402	-9589	1267
1.175833	-27	43	89	-61	-109	-39	9	-17	-21	4	-75	-68	-96	-18	-31	-60	-102	33	-88	-33	-105	-22	-99	-74	-65	0	-102	-13	-74	-31	-146	-77	29	-1326	-6610	-18895	-761	-18579	6282	-13946	3387	-17403	5069	-12480	-1482	-17807	6583	-9438	1294
1.176667	-26	39	85	-62	-109	-35	10	-16	-17	6	-79	-64	-98	-18	-46	-60	-100	35	-87	-34	-109	-24	-101	-69	-64	0	-101	-14	-76	-73	-150	-78	222	-1408	-6595	-18770	-765	-18496	6287	-13891	2403	-17409	5223	-12309	-1844	-17727	6750	-9295	1152
1.177500	-15	41	86	-58	-110	-30	10	-13	-17	5	-74	-66	-97	-14	-30	-58	-98	35	-87	-19	-103	-24	-96	-68	-63	2	-100	-15	-75	-74	-149	-76	311	-1493	-6595	-18653	-938	-18383	6296	-13827	839	-17392	5366	-12123	-1721	-17625	6888	-9160	895
1.178333	-25	41	86	-62	-110	-33	10	-56	1	5	-72	-67	-96	-15	-30	-58	-101	30	-87	-35	-107	-25	-98	-69	-60	0	-101	-14	-75	-72	-150	-75	126	-1588	-6573	-18559	-1130	-18249	6303	-13734	-932	-17349	5512	-11932	-999	-17505	7001	-9037	638
1.179167	-27	38	58	-61	-108	-33	11	-15	-18	2	-77	-66	-93	-15	-28	-58	-100	35	-87	-35	-105	-23	-98	-72	-63	-4	-104	-15	-73	-73	-153	-76	20	-1689	-6534	-18472	-1267	-18099	6314	-13636	920	-17279	5647	-11729	-2791	-17371	7091	-8927	1555
1.180000	-26	39	84	-63	-110	-32	9	-14	-19	4	-77	-67	-101	-14	-40	-61	-102	30	-91	-24	-108	-22	-100	-70	-65	-3	-97	-15	-74	-72	-149	-78	264	-1795	-6494	-18403	-1328	-17931	6330	-13512	-1065	-17179	5774	-11518	-1684	-17219	7151	-8829	34
1.180833	-25	41	72	-64	-112	-36	8	-15	-19	3	-77	-67	-99	-13	-31	-60	-104	34	-86	-35	-108	-23	-102	-70	-65	-8	-100	-14	-74	-73	-156	-75	416	-1906	-6441	-18342	-1075	-17751	6347	-13379	-1032	-17043	5893	-11303	-170	-17059	7189	-8744	-1707
1.181667	-26	40	84	-59	-109	-33	9	-13	-28	15	-75	-66	-98	-11	-29	-59	-103	32	-86	-36	-108	-25	-101	-68	-62	1	-102	-14	-75	-73	-145	-77	415	-2025	-6391	-18287	-985	-17560	6371	-13238	-737	-16880	5997	-11084	297	-16886	7200	-8679	-1999
1.182500	-25	38	86	-63	-113	-34	6	-16	-17	4	-74	-66	-96	-14	-28	-60	-104	36	-82	-32	-90	-23	-98	-69	-62	3	-98	-11	-73	-68	-147	-76	320	-2151	-6334	-18257	-1066	-17361	6400	-13090	-1063	-16688	6089	-10862	803	-16702	7198	-8623	-2440
1.183333	-24	41	86	-61	-107	-31	11	-13	-26	7	-70	-58	-97	-15	-26	-58	-97	37	-82	-33	-104	-22	-99	-68	-60	0	-99	-15	-75	-69	-148	-76	308	-2275	-6281	-18228	-879	-17163	6441	-12948	-1171	-16465	6161	-10644	1936	-16524	7169	-8588	-2773
1.184167	-21	43	88	-60	-107	-32	12	-10	-18	5	-70	-61	-96	-12	-27	-59	-101	36	-82	-30	-105	-21	-115	-64	-63	0	-97	-12	-74	-69	-148	-77	233	-2426	-6234	-18205	-725	-16961	6483	-12797	-325	-16215	6220	-10416	1033	-16338	7123	-8570	-2083
1.185000	-25	44	88	-58	-109	-30	10	-11	-21	5	-73	-64	-100	-12	-28	-58	-100	37	-80	-30	-104	-22	-102	-68	-65	0	-100	-14	-74	-72	-146	-75	145	-2571	-6192	-18176	-553	-16762	6541	-12654	-597	-15945	6258	-10192	1660	-16157	7071	-8566	-2645
1.185833	-26	43	81	-60	-112	-33	11	-13	-19	6	-70	-63	-96	-15	-26	-60	-104	36	-83	-30	-109	-22	-118	-66	-61	22	-94	-12	-75	-69	-148	-75	82	-2719	-6159	-18149	-574	-16556	6598	-12514	421	-15646	6284	-9962	3260	-15979	7008	-8573	-4637
1.186667	-23	42	90	-59	-108	-31	10	16	-18	5	-67	-63	-97	-13	-24	-55	-101	39	-81	-29	-104	-18	-98	-66	-66	-3	-97	-11	-75	-67	-132	-70	172	-2866	-6136	-18113	-553	-16360	6657	-12387	486	-15335	6288	-9733	2806	-15804	6940	-8596	-3333
1.187500	-25	44	89	-57	-109	-29	11	-11	-16	7	-69	-62	-96	-12	-27	-58	-96	38	-81	-33	-102	-19	-98	-67	-59	0	-95	-12	-73	-69	-146	-73	112	-3016	-6109	-18071	-431	-16156	6725	-12262	1368	-15001	6273	-9498	597	-15637	6868	-8629	-1970
1.188333	-24	46	86	-57	-124	-21	11	-12	-17	8	-72	-63	-95	-11	-26	-55	-98	38	-80	-29	-102	-18	-99	-66	-59	0	-93	-7	-88	-68	-145	-69	104	-3158	-6077	-18010	-501	-15961	6796	-12148	2871	-14663	6248	-9250	-1127	-15468	6797	-8664	-865
1.189167	-22	46	89	-57	-108	-29	13	-11	-17	9	-70	-61	-98	-11	-26	-53	-99	37	-80	-27	-103	-16	-97	-49	-63	-1	-97	-10	-75	-67	-144	-68	178	-3299	-6089	-17940	-404	-15763	6877	-12039	4046	-14313	6209	-8999	-1397	-15307	6726	-8704	115
1.190000	-22	42	92	-57	-109	-30	13	-11	-3	35	-67	-60	-94	-11	-25	-55	-104	37	-81	-30	-107	-18	-98	-67	-61	1	-98	-11	-72	-68	-144	-73	69	-3432	-6090	-17860	-451	-15566	6956	-11943	5759	-13961	6156	-8741	-1626	-15145	6657	-8749	252
1.190833	-26	42	89	-57	-110	-30	11	-11	-19	6	-70	-63	-97	-13	-24	-53	-83	39	-79	-28	-103	-34	-98	-67	-61	2	-95	-10	-69	-66	-139	-70	59	-3554	-6088	-17751	-609	-15370	7047	-11845	6541	-13607	6097	-8470	-1275	-14979	6581	-8782	457
1.191667	-26	45	87	-58	-94	-5	17	-9	-18	9	-70	-62	-96	-12	-26	-56	-101	37	-83	-29	-103	-18	-99	-66	-64	0	-96	-11	-74	-91	-148	-75	141	-3668	-6098	-17631	-388	-15171	7134	-11755	6061	-13258	6030	-8187	660	-14814	6523	-8823	1078
1.192500	-27	44	88	-57	-109	-29	13	-11	-21	5	-82	-58	-96	-13	-24	-56	-99	37	-82	-32	-105	-19	-99	-67	-66	0	-100	-12	-78	-66	-145	-70	86	-3773	-6098	-17492	-298	-14968	7228	-11665	7823	-12919	5964	-7897	263	-14638	6463	-8846	2788
1.193333	-17	43	89	-59	-109	-30	23	-11	-17	3	-67	-63	-98	-13	-27	-59	-101	35	-81	-33	-108	-18	-96	-67	-63	0	-99	-12	-75	-69	-143	-76	183	-3863	-6092	-17332	-361	-14774	7326	-11570	6252	-12587	5898	-7587	1358	-14449	6397	-8870	2759
1.194167	-22	45	93	-56	-109	-31	12	-13	-18	6	-70	-61	-95	-13	-26	-56	-101	37	-52	-29	-108	-16	-97	-70	-61	0	-97	-12	-72	-68	-144	-73	222	-3941	-6074	-17155	-343	-14575	7423	-11477	3412	-12271	5835	-7275	4206	-14249	6336	-8908	1320
1.195000	-18	47	90	-57	-109	-35	12	-10	-17	8	-68	-63	-97	-13	-27	-55	-99	37	-82	-32	-105	-16	-96	-66	-60	1	-99	-10	-67	-49	-146	-73	136	-4004	-6050	-16961	-313	-14372	7523	-11380	1773	-11961	5779	-6949	5900	-14030	6265	-8891	1653
1.195833	-23	43	90	-58	-112	-32	13	-12	-16	6	-68	-63	-97	-13	-27	-56	-105	42	-80	-31	-109	-21	-99	-67	-63	1	-97	-10	-74	-69	-146	-69	174	-4044	-6004	-16756	-325	-14174	7618	-11279	-1325	-11667	5727	-6622	7630	-13795	6191	-8892	1776
1.196667	-22	40	89	-57	-109	-30	16	-14	-14	5	-66	-62	-96	-11	-26	-52	-100	36	-80	-29	-105	-18	-98	-66	-61	1	-97	-11	-76	-70	-141	-70	209	-4078	-5942	-16535	-283	-13972	7721	-11177	-3886	-11396	5685	-6308	9587	-13539	6112	-8888	2182
1.197500	-25	45	89	-60	-111	-28	11	-11	-15	9	-72	-63	-97	-11	-26	-53	-99	36	-82	-32	-103	-18	-96	-67	-62	3	-97	-11	-74	-68	-145	-72	239	-4089	-5860	-16307	-57	-13736	7817	-11075	-5227	-11133	5652	-6000	10018	-13260	6020	-8892	3347
1.198333	-24	25	86	-60	-112	-31	10	-13	-18	5	-74	-65	-94	-15	-28	-58	-99	33	-84	-33	-108	-23	-100	-68	-64	-1	-96	-12	-76	-69	-146	-85	279	-4086	-5752	-16070	-242	-13582	7911	-10978	-7043	-10896	5625	-5712	10590	-12959	5919	-8901	3573
1.199167	-28	39	84	-64	-112	-35	9	-17	-23	3	-74	-67	-100	-15	-29	-65	-125	32	-86	-34	-101	-23	-99	-69	-63	0	-98	-12	-75	-72	-147	-75	-23	-4064	-5622	-15826	-411	-13391	8005	-10884	-7568	-10666	5623	-5438	12016	-12634	5824	-8917	1062
1.200000	-25	41	87	-63	-108	-31	11	-14	-17	4	-74	-55	-96	-11	-30	-60	-98	34	-85	-32	-104	-23	-101	-70	-64	-1	-102	-12	-73	-70	-145	-80	-200	-4026	-5463	-15576	-418	-13206	8094	-10800	-7048	-10459	5606	-5201	11299	-12288	5689	-8952	1314
1.200833	-24	42	85	-61	-110	-32	9	-16	-18	3	-74	-65	-97	-14	-32	-60	-100	33	-84	-33	-93	-24	-101	-67	-63	-3	-97	-13	-74	-73	-148	-74	-343	-3971	-5277	-15322	-445	-13027	8181	-10724	-5692	-10255	5611	-5007	8860	-11925	5558	-9007	2158
1.201667	-22	38	115	-60	-109	-32	10	-13	-17	2	-70	-62	-94	-12	-27	-59	-99	35	-83	-31	-107	-24	-103	-69	-55	1	-98	-12	-64	-69	-144	-73	-306	-3900	-5068	-15067	-222	-12856	8258	-10676	-2935	-10066	5616	-4864	6618	-11550	5430	-9087	2290
1.202500	-23	43	89	-57	-109	-27	5	-12	-16	7	-70	-64	-96	-31	-30	-80	-101	35	-83	-31	-103	-21	-99	-67	-60	2	-97	-11	-73	-69	-148	-73	-305	-3815	-4835	-14805	-287	-12688	8334	-10642	-774	-9888	5626	-4776	4431	-11168	5278	-9193	2363
1.203333	-14	45	89	-60	-111	-33	13	-15	-16	4	-68	-62	-95	-9	-30	-56	-98	38	-83	-32	-104	-19	-102	-67	-72	0	-98	-11	-73	-63	-145	-72	-583	-3721	-4588	-14565	-424	-12531	8389	-10635	1879	-9723	5630	-4754	2983	-10773	5137	-9336	1890
1.204167	-25	43	89	-52	-107	-31	13	-12	-15	4	-69	-63	-98	-15	-34	-57	-99	37	-82	-32	-104	-22	-99	-69	-59	2	-98	-13	-74	-74	-145	-73	-500	-3614	-4323	-14320	-556	-12376	8433	-10669	3530	-9560	5626	-4811	1110	-10385	4997	-9513	1258
1.205000	-11	40	91	-58	-107	-33	34	-12	-16	4	-68	-65	-95	-15	-27	-60	-99	35	-83	-32	-103	-23	-99	-69	-62	2	-68	-12	-72	-69	-144	-74	-336	-3504	-4044	-14085	-578	-12222	8468	-10737	3885	-9399	5619	-4949	-1745	-10013	4866	-9733	672
1.205833	-24	43	90	-57	-111	-34	10	-14	-19	4	-72	-64	-95	-19	-29	-60	-102	35	-84	-30	-103	-23	-104	-70	-63	-1	-99	-12	-74	-72	-146	-74	-568	-3386	-3760	-13853	-488	-12061	8482	-10838	6694	-9251	5589	-5165	-4871	-9651	4744	-9993	1376
1.206667	-28	47	87	-60	-105	-36	11	-12	-22	0	-74	-66	-101	-21	-32	-62	-104	28	-87	-35	-105	-25	-102	-70	-64	-7	-103	-15	-77	-75	-154	-78	-748	-3267	-3471	-13636	-670	-11934	8473	-10992	9295	-9093	5546	-5472	-4174	-9319	4636	-10296	1398
1.207500	-28	37	86	-61	-113	-39	8	-19	-21	0	-70	-57	-97	-18	-32	-61	-102	34	-87	-38	-105	-25	-102	-73	-63	-3	-101	-15	-72	-73	-149	-75	-878	-3148	-3180	-13426	-708	-11791	8443	-11177	8547	-8944	5484	-5855	562	-9013	4555	-10628	-772
1.208333	-25	34	87	-61	-112	-34	12	-15	-17	0	-70	-66	-97	-19	-32	-60	-102	34	-84	-41	-104	-24	-101	-72	-64	0	-78	-13	-73	-75	-148	-77	-875	-3024	-2894	-13229	-469	-11655	8382	-11402	8846	-8793	5395	-6327	1231	-8743	4493	-11007	-797
1.209167	-25	44	88	-60	-111	-34	9	-15	-18	2	-72	-44	-99	-21	-28	-34	-79	33	-86	-36	-111	-25	-100	-69	-66	0	-100	-11	-74	-68	-142	-74	-737	-2906	-2615	-13052	-24	-11533	8289	-11660	3834	-8653	5281	-6865	-974	-8515	4457	-11411	-1372
1.210000	-21	37	89	-60	-108	-32	20	-13	-14	3	-70	-64	-94	-17	-30	-57	-98	37	-83	-31	-103	-21	-102	-68	-62	1	-97	-14	-74	-70	-146	-76	-955	-2807	-2347	-12892	751	-11418	8163	-11951	-3305	-8510	5134	-7461	-4152	-8334	4442	-11848	-1627
1.210833	-23	45	90	-60	-108	-31	13	-14	-15	6	-73	-63	-94	-15	-28	-59	-94	35	-84	-35	-143	-22	-98	-68	-60	1	-98	-13	-72	-70	-143	-74	-2300	-2711	-2094	-12753	1967	-11332	7992	-12268	-10055	-8385	4959	-8107	-9236	-8200	4448	-12313	-1202
1.211667	-24	45	88	-57	-110	-34	11	-15	-17	3	-73	-63	-98	-17	-30	-59	-98	33	-86	-36	-104	-24	-100	-70	-53	-1	-101	-15	-73	-73	-146	-76	-3656	-2632	-1852	-12631	2713	-11276	7779	-12604	-16991	-8285	4743	-8780	-14366	-8122	4466	-12810	-445
1.212500	-28	46	87	-62	-111	-35	7	-13	-21	1	-70	-67	-95	-23	-32	-61	-105	30	-91	-35	-108	-22	-102	-72	-65	-5	-102	-13	-73	-73	-150	-77	-3603	-2601	-1622	-12534	2464	-11264	7516	-12945	-23456	-8202	4506	-9456	-15205	-8100	4504	-13324	-2909
1.213333	-23	45	89	-58	-109	-33	9	-13	-19	3	-74	-65	-95	-16	-30	-57	-102	35	-86	-34	-104	-21	-99	-68	-64	-5	-101	-14	-70	-70	-147	-76	-3310	-2510	-1399	-12460	1561	-11294	7205	-13286	-26705	-8145	4235	-10129	-16936	-8121	4541	-13857	-3393
1.214167	-25	44	88	-59	-110	-34	11	-12	-19	5	-75	-64	-94	-15	-31	-63	-98	43	-84	-34	-104	-21	-100	-72	-62	-3	-101	-14	-70	-70	-149	-78	-3163	-2471	-1189	-12411	-339	-11400	6844	-13613	-27258	-8128	3923	-10773	-21187	-8207	4581	-14397	-2158
1.215000	-26	43	86	-57	-109	-36	12	-16	-18	2	-74	-66	-97	-16	-31	-61	-103	33	-84	-38	-105	-26	-107	-72	-51	-3	-100	1	-70	-75	-148	-75	-2740	-2447	-1002	-12389	-2615	-11557	6425	-13926	-23939	-8157	3586	-11378	-23676	-8342	4612	-14948	-1590
1.215833	-26	43	84	-60	-116	-38	7	-16	-23	0	-77	-46	-98	-19	1	-59	-103	36	-86	-33	-108	-23	-99	-70	-65	-1	-101	-13	-76	-73	-149	-75	-2225	-2436	-816	-12391	-4450	-11805	5955	-14210	-19781	-8237	3208	-11889	-24348	-8531	4626	-15508	-395
1.216667	-45	40	86	-62	-112	-36	10	-12	-18	6	-73	-68	-97	-14	-29	-55	-101	37	-87	-35	-107	-21	-100	-69	-61	0	-100	-14	-80	-68	-148	-76	-1818	-2440	-643	-12417	-5345	-12139	5431	-14462	-14073	-8383	2800	-12368	-26043	-8779	4615	-16067	1121
1.217500	-23	43	87	-58	-107	-33	13	-12	-22	4	-75	-65	-97	-13	-28	-56	-99	36	-84	-31	-107	-22	-97	-70	-63	-4	-102	-12	-73	-69	-148	-76	-1319	-2451	-461	-12467	-5175	-12578	4858	-14673	-7761	-8604	2358	-12749	-27994	-9092	4570	-16648	2020
1.218333	-24	42	82	-58	-110	-33	12	-12	-22	2	-70	-63	-94	-11	-29	-57	-99	34	-85	-31	-107	-24	-99	-69	-66	-1	-93	-11	-73	-69	-148	-78	-705	-2474	-321	-12542	-3851	-13112	4228	-14844	-2059	-8905	1875	-13036	-27045	-9474	4481	-17237	1756
1.219167	-27	44	85	-59	-113	-32	12	-17	-19	3	-74	-45	-93	-16	-29	-60	-101	38	-84	-31	-108	-19	-101	-70	-65	-3	-100	-11	-74	-70	-150	-77	-297	-2496	-172	-12636	-2122	-13753	3555	-14963	4331	-9298	1351	-13220	-23768	-9924	4348	-17818	1828
1.220000	-25	29	78	-59	-113	-35	10	-14	-12	2	-73	-66	-100	-14	-30	-58	-101	37	-84	-33	-109	-21	-100	-72	-61	-3	-104	-14	-79	-73	-149	-77	33	-2536	-39	-12744	-752	-14494	2837	-15041	11740	-9780	778	-13345	-19983	-10446	4166	-18408	2072
1.220833	-25	41	84	-62	-114	-34	8	-16	-21	6	-75	-65	-99	-14	-25	-57	-102	38	-84	-35	-109	-22	-100	-72	-63	-1	-101	-13	-79	-72	-149	-77	315	-2557	90	-12873	428	-15337	2073	-15074	15357	-10358	166	-13380	-13066	-11044	3929	-19004	-490
1.221667	-25	41	85	-61	-109	-33	12	-13	-16	5	-72	-64	-98	-14	-27	-58	-99	35	-83	-31	-104	-19	-105	-69	-59	0	-99	-11	-76	-72	-148	-74	553	-2581	212	-13015	2130	-16265	1286	-15066	20724	-11032	-471	-13349	-8714	-11719	3640	-19603	-1435
1.222500	-23	42	84	-58	-107	-33	13	-11	-16	7	-68	-62	-97	-12	-15	-58	-98	35	-83	-31	-104	-17	-95	-67	-60	0	-99	-9	-72	-68	-144	-72	987	-2599	314	-13166	3305	-17246	466	-15019	22175	-11790	-1181	-13276	-5046	-12467	3294	-20213	-2066
1.223333	-23	46	88	-59	-111	-32	11	-15	-18	5	-72	-63	-92	-10	-29	-55	-99	38	-84	-30	-105	-19	-98	-69	-65	0	-87	-12	-74	-69	-152	-77	1192	-2612	415	-13324	3558	-18321	-378	-14945	22364	-12638	-1928	-13176	-875	-13295	2888	-20829	-1985
1.224167	-27	36	80	-62	-110	-36	8	-15	-19	9	-75	-64	-98	-15	-21	-61	-102	32	-87	-32	-102	-19	-98	-69	-60	0	-101	-11	-69	-70	-148	-75	1131	-2613	501	-13487	3750	-19408	-1234	-14840	21155	-13558	-2710	-13069	2947	-14186	2439	-21437	-1691
1.225000	-24	38	86	-36	-107	-33	12	-17	-21	4	-73	-62	-93	-16	-25	-59	-100	35	-82	-32	-105	-21	-100	-73	-65	0	-104	-11	-73	-70	-127	-77	1263	-2593	591	-13653	3710	-20497	-2090	-14720	19196	-14533	-3527	-12982	5774	-15134	1941	-22040	-755
1.225833	-25	43	87	-59	-108	-35	11	-14	-18	4	-72	-63	-102	-11	-30	-60	-101	34	-87	-32	-105	-22	-100	-67	-63	0	-100	-12	-73	-74	-149	-75	1199	-2564	687	-13822	3359	-21577	-2951	-14581	15893	-15573	-4371	-12938	10947	-16120	1410	-22638	-2951
1.226667	-24	43	88	-59	-111	-35	9	-14	-17	6	-70	-61	-99	-16	-28	-57	-100	38	-83	-31	-108	-16	-101	-66	-62	2	-94	-13	-75	-70	-147	-73	922	-2516	753	-13992	3381	-22609	-3803	-14441	13895	-16591	-5236	-12956	15583	-17134	842	-23209	-4071
1.227500	-24	43	92	-57	-110	-29	15	-14	-16	22	-70	-65	-98	-15	-29	-58	-101	36	-83	-32	-103	-22	-99	-68	-60	0	-97	-15	-77	-72	-150	-74	575	-2427	834	-14164	3603	-23568	-4641	-14292	11535	-17629	-6116	-13046	18541	-18158	242	-23751	-2568
1.228333	-26	43	87	-59	-110	-33	15	-12	-17	8	-70	-66	-95	-13	-27	-58	-95	37	-86	-35	-107	-21	-96	-69	-61	1	-97	-10	-72	-68	-148	-74	590	-2363	920	-14337	3397	-24433	-5455	-14142	10614	-18649	-6993	-13222	21283	-19165	-375	-24253	-1885
1.229167	-23	44	88	-55	-109	-31	13	-13	-18	4	-73	-61	-94	-12	-26	-59	-97	38	-82	-30	-104	-19	-95	-66	-62	1	-99	-12	-73	-67	-146	-73	675	-2252	1017	-14504	3109	-25178	-6243	-14003	9096	-19627	-7872	-13500	24536	-20118	-1010	-24681	-1305
1.230000	-18	42	88	-51	-102	-31	15	-14	-14	4	-72	-61	-94	-13	-25	-57	-99	35	-82	-30	-101	-19	-96	-66	-61	3	-94	-7	-73	-68	-143	-74	533	-2112	1121	-14673	2766	-25794	-6998	-13837	7415	-20540	-8724	-13865	26290	-21000	-1659	-25019	-1439
1.230833	-21	46	92	-55	-105	-30	13	-15	-18	6	-104	-62	-121	-13	-27	-58	-96	63	-81	-28	-100	-19	-97	-73	-63	0	-95	-10	-68	-66	-144	-74	646	-1985	1240	-14852	2222	-26268	-7729	-13680	6051	-21383	-9552	-14321	25629	-21774	-2311	-25242	-1624
1.231667	-30	45	88	-57	-108	-31	10	-16	-18	5	-74	-65	-100	-16	-30	-61	-101	34	-88	-35	-111	-25	-100	-72	-72	-3	-99	-13	-72	-73	-150	-76	534	-1824	1366	-15036	1558	-26594	-8414	-13493	3727	-22122	-10341	-14852	23398	-22414	-2963	-25327	-1333
1.232500	-27	40	84	-60	-112	-42	4	-18	-21	2	-100	-59	-98	-18	-34	-62	-101	32	-86	-35	-108	-27	-101	-73	-62	-1	-99	-14	-76	-74	-149	-79	472	-1644	1511	-15220	1019	-26756	-9051	-13289	1410	-22740	-11076	-15432	19543	-22881	-3616	-25227	-355
1.233333	-8	42	87	-61	-110	-34	12	-14	-18	4	-77	-65	-98	-17	-32	-60	-101	35	-87	-32	-107	-24	-96	-70	-59	0	-101	-13	-73	-70	-148	-74	877	-1452	1672	-15411	630	-26764	-9651	-13049	1662	-23234	-11757	-16060	12786	-23154	-4261	-24927	1081
1.234167	-23	41	86	-59	-111	-35	11	-15	-19	3	-99	-66	-98	-17	-30	-85	-101	29	-86	-35	-109	-27	-98	-73	-65	-1	-99	-13	-72	-73	-147	-76	1454	-1244	1844	-15601	339	-26636	-10203	-12780	-2928	-23594	-12378	-16697	9109	-23216	-4895	-24412	-896
1.235000	-26	40	88	-66	-108	-33	8	-14	-19	4	-76	-66	-96	-15	-28	-59	-101	29	-86	-32	-107	-25	-97	-84	-62	0	-99	-22	-75	-73	-145	-74	1592	-1018	2031	-15817	-13	-26373	-10704	-12464	-5264	-23800	-12923	-17324	4674	-23061	-5504	-23667	-1898
1.235833	-26	38	86	-59	-109	-33	7	-15	-17	3	-75	-62	-96	-14	-27	-59	-101	29	-88	-34	-104	-23	-99	-72	-62	0	-99	-11	-75	-70	-147	-73	1496	-787	2217	-16032	-415	-25994	-11164	-12109	-8487	-23865	-13390	-17919	405	-22687	-6086	-22689	-1821
1.236667	-13	40	86	-60	-109	-35	9	-15	-19	4	-73	-66	-95	-16	-25	-59	-101	33	-85	-32	-107	-26	-98	-72	-65	-1	-100	-14	-74	-70	-147	-75	1601	-544	2417	-16255	-989	-25535	-11578	-11724	-11152	-23789	-13784	-18464	-2782	-22114	-6627	-21482	-1289
1.237500	-24	40	86	-60	-108	-32	7	-13	-22	3	-73	-64	-97	-13	-31	-58	-100	30	-87	-32	-104	-23	-99	-72	-63	1	-98	-10	-68	-73	-147	-76	1962	-274	2608	-16466	-1435	-25006	-11942	-11306	-13207	-23561	-14097	-18947	-4582	-21344	-7113	-20053	-319
1.238333	-27	42	88	-59	-115	-33	8	-13	-19	6	-73	-65	-97	-14	-29	-59	-100	36	-83	-33	-108	-25	-101	-74	-63	1	-100	-15	-76	-69	-147	-76	2429	-27	2795	-16735	-1635	-24439	-12270	-10877	-14227	-23202	-14325	-19359	-6752	-20428	-7552	-18437	1299
1.239167	-26	40	84	-58	-112	-35	8	-15	-39	4	-75	-73	-99	0	-33	-58	-104	32	-83	-30	-109	-25	-99	-72	-66	-1	-100	-14	-76	-73	-149	-75	2289	243	2974	-16989	-2307	-23861	-12554	-10441	-16996	-22710	-14472	-19695	-6428	-19403	-7855	-16683	105
1.240000	-27	39	84	-64	-81	-36	7	-17	-22	0	-75	-65	-101	-16	-31	-63	-104	30	-88	-33	-111	-28	-104	-73	-68	-1	-101	-16	-74	-76	-150	-79	1884	514	3139	-17251	-2650	-23278	-12797	-10041	-17497	-22103	-14545	-19942	-5237	-18325	-8083	-14827	-1412
1.240833	-31	37	87	-65	-114	-40	6	-22	-21	0	-78	-66	-100	-21	-34	-61	-100	29	-83	-35	-107	-26	-102	-75	-64	0	-102	-17	-76	-75	-151	-78	1525	786	3274	-17510	-2567	-22720	-12998	-9690	-18125	-21404	-14520	-20115	-4517	-17245	-8190	-12919	-73
1.241667	-26	38	85	-61	-112	-34	8	-17	-19	6	-73	-65	-97	-15	-30	-58	-102	34	-85	-35	-98	-29	-102	-72	-60	1	-100	-12	-74	-70	-150	-75	1328	1071	3396	-17776	-3131	-22211	-13147	-9385	-16821	-20630	-14405	-20211	-4417	-16208	-8168	-11022	572
1.242500	-24	42	89	-36	-107	-44	10	-15	-19	3	-75	-62	-94	-14	-28	-59	-99	38	-84	-30	-104	-22	-99	-69	-60	0	-99	-11	-75	-68	-145	-73	1255	1354	3490	-18033	-3747	-21761	-13248	-9197	-14940	-19820	-14189	-20245	-4107	-15287	-8011	-9205	1101
1.243333	-25	40	89	-60	-110	-34	13	-14	-19	6	-70	-63	-98	-13	-28	-60	-102	33	-83	-32	-104	-22	-99	-73	-63	2	-99	-9	-75	-69	-149	-76	964	1632	3543	-18283	-3756	-21413	-13286	-9144	-12874	-19008	-13859	-20213	-3435	-14535	-7722	-7536	1090
1.244167	-24	43	88	-63	-110	-33	10	-13	-39	3	-73	-63	-96	-14	-29	-49	-98	34	-83	-34	-105	-23	-101	-73	-63	-3	-101	-11	-72	-69	-147	-76	712	1911	3560	-18514	-3546	-21149	-13251	-9245	-10038	-18230	-13397	-20132	-1816	-13996	-7299	-6087	688
1.245000	-24	43	61	-59	-107	-32	9	-15	-18	4	-73	-64	-98	-14	-29	-61	-99	33	-83	-32	-103	-23	-104	-72	-62	0	-101	-11	-74	-70	-148	-76	553	2183	3543	-18725	-3375	-20983	-13122	-9532	-7919	-17533	-12785	-19994	659	-13724	-6752	-4908	357
1.245833	-24	42	85	-59	-107	-32	10	-13	-17	5	-72	-63	-94	-15	-55	-61	-100	32	-83	-33	-103	-24	-103	-69	-63	0	-100	-10	-73	-69	-149	-73	256	2446	3490	-18903	-3200	-20929	-12891	-10025	-5922	-16954	-12006	-19812	3179	-13743	-6105	-4049	486
1.246667	-24	82	89	-59	-103	-35	9	-13	-18	5	-70	-66	-96	-16	-30	-59	-98	33	-84	-32	-101	-26	-100	-80	-62	-7	-101	-13	-76	-74	-147	-74	86	2704	3394	-19047	-2956	-20983	-12536	-10744	-988	-16555	-11055	-19581	3066	-14078	-5375	-3544	1892
1.247500	-24	40	86	-62	-109	-33	7	-16	-16	4	-65	-62	-95	-18	-28	-61	-100	33	-85	-35	-110	-24	-101	-70	-62	-1	-100	-13	-73	-90	-150	-75	46	2947	3259	-19144	-2718	-21141	-12048	-11684	111	-16359	-9921	-19304	4537	-14721	-4595	-3434	991
1.248333	-26	42	84	-59	-112	-32	7	-14	-19	3	-77	-65	-98	-17	-33	-61	-100	29	-85	-34	-104	-26	-103	-69	-63	-5	-103	-15	-77	-73	-147	-76	-271	3176	3086	-19193	-2496	-21409	-11427	-12846	2301	-16400	-8613	-18987	4970	-15683	-3810	-3730	106
1.249167	-24	39	81	-61	-114	-36	7	-16	-13	3	-73	-66	-96	-17	-30	-59	-102	32	-85	-33	-107	-23	-99	-68	-61	-1	-101	-12	-73	-69	-147	-74	-455	3392	2884	-19187	-2154	-21769	-10657	-14210	4101	-16698	-7136	-18615	3810	-16928	-3060	-4426	339
1.250000	-26	42	88	-61	-111	-34	15	-15	-22	4	-75	-64	-96	-15	-26	-59	-100	36	-83	-31	-104	-21	-100	-68	-64	-4	-100	-11	-75	-67	-154	-74	-636	3582	2661	-19126	-1731	-22226	-9746	-15777	5141	-17267	-5543	-18211	2159	-18411	-2408	-5509	352
1.250833	-23	43	88	-60	-107	-30	12	-13	-10	9	-72	-61	-94	-1	-26	-62	-98	35	-83	-32	-103	-19	-99	-69	-58	1	-96	-11	-72	-69	-145	-75	-750	3754	2420	-19020	-1082	-22768	-8702	-17502	5934	-18095	-3887	-17771	1878	-20095	-1916	-6957	770
1.251667	-25	44	85	-58	-111	-33	10	-17	-15	5	-74	-62	-97	-11	-28	-60	-98	32	-86	-28	-103	-22	-110	-70	-64	0	-101	-13	-73	-70	-147	-78	-723	3904	2142	-18840	-570	-23384	-7552	-19342	7183	-19167	-2230	-17313	413	-21908	-1635	-8719	2262
1.252500	-28	42	85	-67	-110	-31	11	-18	-16	3	-81	-67	-97	-16	-32	-62	-100	32	-85	-35	-105	-24	-103	-67	-62	0	-102	-16	-68	-75	-150	-76	-669	4026	1860	-18620	-145	-24060	-6308	-21248	6472	-20465	-647	-16839	1	-23801	-1619	-10763	2188
1.253333	-18	41	85	-60	-109	-36	11	-16	-16	2	-72	-63	-93	-13	-29	-60	-100	34	-75	-34	-104	-15	-103	-68	-58	0	-100	-13	-75	-69	-147	-77	-541	4129	1604	-18356	447	-24787	-5011	-23179	6791	-21925	785	-16351	551	-25688	-1926	-13004	397
1.254167	-24	40	85	-59	-110	-32	11	-14	-21	4	-77	-70	-98	-3	-29	-59	-101	34	-87	-35	-107	-23	-102	-72	-64	-3	-102	-18	-76	-70	-149	-78	-349	4181	1339	-18055	921	-25546	-3708	-25085	6078	-23525	1969	-15916	188	-27500	-2597	-15384	1661
1.255000	-26	42	85	-60	-112	-32	12	-13	-18	5	-74	-65	-96	-13	-27	-58	-98	34	-86	-36	-104	-22	-100	-93	-61	0	-108	-14	-68	-67	-147	-76	-438	4249	1092	-17719	1296	-26327	-2423	-26917	5921	-25186	2834	-15497	-203	-29166	-3643	-17819	2647
1.255833	-19	43	84	-58	-105	-32	12	-33	-17	1	-77	-60	-95	3	-27	-59	-96	35	-85	-33	-103	-23	-100	-67	-60	-3	-101	-14	-73	-69	-146	-75	-576	4273	871	-17369	1776	-27123	-1230	-28619	6293	-26847	3302	-15157	511	-30620	-5076	-20246	2988
1.256667	-35	40	82	-60	-109	-30	12	-14	-15	2	-74	-64	-95	-13	-30	-60	-104	9	-88	-32	-107	-28	-117	-67	-65	-1	-100	-15	-76	-69	-150	-79	-874	4269	672	-17016	2154	-27907	-180	-30143	5966	-28440	3314	-14904	1450	-31777	-6884	-22596	2915
1.257500	-27	40	84	-68	-115	-10	7	-19	-24	-1	-76	-67	-98	-14	-29	-59	-100	35	-86	-29	-108	-21	-99	-72	-60	-1	-100	-13	-73	-66	-147	-76	-1563	4250	506	-16669	2361	-28653	660	-31447	6021	-29908	2833	-14761	2018	-32322	-9051	-24800	2155
1.258333	-27	41	85	-61	-109	-33	10	-16	-17	6	-75	-64	-98	-16	-30	-60	-94	37	-85	-33	-105	-22	-85	-70	-64	-1	-99	-14	-76	-69	-152	-76	-1781	4211	364	-16348	2476	-29358	1238	-32177	5544	-31204	1850	-14757	2220	-32568	-11510	-26787	1416
1.259167	-27	42	87	-60	-109	-32	10	-13	-18	4	-76	-64	-116	-16	-29	-57	-99	35	-82	-33	-107	-25	-100	-68	-64	0	-99	-13	-72	-69	-148	-74	-1658	4157	251	-16060	2387	-30001	1494	-32475	4225	-32073	303	-14912	2711	-32656	-14193	-28490	1235
1.260000	-27	20	59	-61	-108	-31	11	-18	-21	5	-73	-68	-99	-15	-27	-57	-101	32	-88	-32	-107	-26	-102	-69	-62	-1	-102	-17	-77	-72	-146	-77	-1681	4082	170	-15824	2348	-30555	1385	-32620	5813	-32442	-1716	-15241	769	-32691	-17034	-29875	2308
1.260833	-25	42	86	-63	-107	-31	10	-13	-19	3	-81	-67	-95	-12	-27	-57	-98	35	-90	-33	-107	-23	-100	-67	-61	-3	-100	-13	-74	-70	-146	-77	-1409	4003	113	-15618	2538	-31036	870	-32663	4851	-32577	-4163	-15749	26	-32697	-19938	-30901	1454
1.261667	-28	43	89	-59	-112	-32	10	-14	-17	5	-75	-68	-96	-13	-27	-53	-102	37	-86	-30	-88	-21	-99	-68	-61	0	-100	-11	-73	-68	-146	-73	-1096	3921	71	-15525	2375	-31371	-69	-32701	3430	-32649	-6975	-16437	310	-32227	-22812	-31555	-665
1.262500	-26	50	86	-56	-105	-29	18	8	-13	9	-73	-63	-96	-11	-26	-56	-101	34	-84	-29	-104	-19	-97	-66	-64	0	-95	-10	-73	-67	-146	-72	-764	3831	18	-15485	2092	-31606	-1434	-32695	3604	-32668	-10065	-17298	-664	-31335	-25574	-31823	-913
1.263333	-24	45	91	-55	-109	-33	13	-14	-18	6	-68	-63	-95	-11	-24	-57	-96	37	-86	-26	-104	-22	-96	-65	-62	3	-96	-11	-67	-65	-145	-68	-677	3739	8	-15525	1930	-31714	-3211	-32714	2453	-32674	-13338	-18336	-916	-30158	-28113	-31695	-1321
1.264167	-19	43	91	-57	-110	-27	16	-13	-22	6	-75	-65	-99	-7	-26	-60	-103	35	-84	-29	-103	-21	-98	-69	-61	0	-98	-13	-73	-69	-147	-75	-568	3638	-30	-15654	1830	-31687	-5353	-32709	1885	-32657	-16722	-19496	-373	-28803	-30342	-31184	-1385
1.265000	-27	44	89	-58	-110	-34	10	-14	-19	5	-73	-66	-96	-16	-26	-58	-104	34	-90	-33	-109	-28	-101	-78	-65	0	-98	-15	-73	-70	-147	-75	-444	3534	-87	-15853	1496	-31537	-7845	-32548	2299	-32149	-20073	-20764	-1782	-27352	-31711	-30285	-841
1.265833	-29	42	87	-60	-114	-34	11	-16	-23	2	-80	-65	-100	-18	-29	-61	-102	34	-85	-32	-104	-21	-98	-69	-61	0	-95	-14	-72	-70	-148	-74	-413	3435	-150	-16138	1212	-31232	-10587	-31998	1505	-31244	-23292	-22093	-3023	-25894	-32283	-29030	-862
1.266667	-25	44	90	-63	-111	-38	11	-16	-19	5	-75	-65	-95	-13	-27	-58	-99	37	-83	-43	-104	-23	-100	-68	-66	0	-100	-12	-72	-67	-146	-70	-624	3316	-290	-16493	1181	-30801	-13537	-31234	1480	-30089	-26278	-23447	-3183	-24513	-32520	-27440	-3502
1.267500	-24	43	90	-60	-120	-32	15	-14	-12	5	-75	-65	-96	-12	-27	-58	-99	36	-87	-32	-102	-22	-98	-68	-64	9	-100	-12	-74	-74	-146	-73	-683	3194	-445	-16920	1058	-30247	-16577	-30354	1330	-28730	-28944	-24778	-3801	-23281	-32615	-25546	-3198
1.268333	-25	41	88	-58	-107	-31	13	-11	-17	4	-73	-63	-94	-14	-28	-56	-100	33	-92	-35	-105	-18	-97	-67	-62	0	-100	-10	-72	-65	-144	-73	-654	3066	-655	-17403	627	-29585	-19623	-29413	872	-27253	-31040	-26057	-3795	-22272	-32677	-23414	-2099
1.269167	-26	44	91	-57	-105	-32	15	-14	-21	6	-72	-62	-95	-14	-25	-59	-97	37	-84	-32	-105	-17	-97	-69	-63	3	-102	-10	-68	-65	-146	-68	-736	2923	-908	-17930	391	-28829	-22584	-28438	1516	-25702	-32006	-27171	-2633	-21544	-32684	-21094	-1559
1.270000	-27	21	89	-59	-105	-31	15	-13	-17	7	-72	-62	-95	-11	-26	-60	-101	36	-80	-30	-104	-15	-101	-67	-60	2	-99	-12	-70	-67	-142	-72	-699	2769	-1228	-18502	284	-28007	-25399	-27465	1092	-24132	-32411	-28120	-1818	-21131	-32710	-18645	-690
1.270833	-23	45	91	-58	-105	-32	13	-13	-21	9	-72	-62	-93	-8	-26	-55	-98	36	-83	-31	-103	-18	-98	-69	-62	1	-97	-10	-70	-70	-149	-72	-491	2606	-1605	-19066	264	-27131	-27957	-26513	930	-22611	-32581	-28839	-1636	-21054	-32703	-16133	-457
1.271667	-22	45	90	-58	-107	-32	13	-13	-16	5	-72	-65	-96	-23	-29	-81	-98	35	-85	-34	-105	-21	-98	-67	-61	0	-100	-12	-74	-70	-146	-75	-293	2412	-2043	-19704	46	-26240	-30180	-25596	477	-21192	-32671	-29284	-1051	-21309	-32253	-13621	-628
1.272500	-28	39	87	-65	-113	-38	8	-15	-19	3	-72	-68	-97	-15	-30	-62	-100	34	-86	-36	-111	-24	-103	-72	-63	-1	-104	-16	-74	-64	-129	-74	-158	2209	-2549	-20323	-355	-25359	-31628	-24730	-975	-19918	-32700	-29415	587	-21862	-31252	-11150	-790
1.273333	-27	38	87	-64	-110	-35	11	-16	-18	1	-77	-72	-99	-21	-32	-62	-100	28	-88	-34	-112	-25	-88	-74	-64	-3	-108	-18	-76	-75	-153	-78	-65	1994	-3093	-20926	-565	-24516	-32245	-23920	-94	-18833	-32735	-29191	364	-22692	-30034	-8808	144
1.274167	-30	33	84	-67	-115	-34	8	-18	-25	2	-74	-92	-98	-16	-34	-63	-102	27	-90	-40	-108	-26	-101	-72	-65	-3	-101	-17	-74	-73	-149	-78	88	1770	-3697	-21517	-438	-23732	-32509	-23168	61	-17970	-32728	-28599	108	-23724	-28750	-6641	467
1.275000	-28	40	85	-62	-112	-33	11	-13	-25	1	-77	-67	-99	-16	-31	-58	-100	28	-79	-26	-109	-24	-101	-70	-65	-4	-103	-14	-75	-72	-148	-77	205	1541	-4345	-22077	-606	-23036	-32639	-22464	-2208	-17366	-32581	-27633	2332	-24896	-27509	-4708	-1179
1.275833	-31	39	86	-61	-111	-31	12	-11	-19	3	-69	-66	-97	-17	-30	-58	-101	32	-86	-36	-108	-23	-101	-69	-62	-1	-103	-14	-75	-69	-150	-87	447	1308	-5034	-22617	-699	-22449	-32680	-21811	-1530	-17039	-31574	-26294	2451	-26142	-26391	-3032	-828
1.276667	-25	40	85	-62	-109	-33	10	-14	-21	4	-73	-67	-98	-16	-30	-59	-100	34	-84	-34	-108	-28	-102	-69	-65	-4	-99	-14	-73	-70	-149	-76	495	1077	-5756	-23125	-779	-22003	-32720	-21200	-2798	-17000	-30007	-24607	2393	-27379	-25450	-1652	-1200
1.277500	-25	39	86	-62	-111	-18	23	-14	-19	4	-74	-66	-101	-15	-30	-57	-101	35	-84	-34	-104	-22	-99	-66	-65	0	-98	-14	-76	-70	-150	-78	611	860	-6501	-23601	-877	-21700	-32717	-20615	-3121	-17244	-28093	-22610	2811	-28552	-24720	-583	-1155
1.278333	-25	41	87	-62	-112	-36	8	-15	-22	4	-74	-65	-97	-19	-39	-58	-103	32	-85	-33	-104	-25	-103	-69	-61	-1	-103	-15	-74	-73	-148	-77	773	653	-7260	-24041	-776	-21563	-32728	-20047	-3088	-17762	-25962	-20327	2403	-29601	-24210	155	-488
1.279167	-25	42	89	-62	-109	-35	11	-14	-17	3	-75	-66	-97	-18	-34	-58	-102	34	-83	-32	-108	-25	-101	-69	-64	-1	-102	-15	-73	-74	-151	-79	702	472	-8023	-24453	-656	-21589	-32238	-19471	-3493	-18538	-23693	-17820	1772	-30477	-23929	559	353
1.280000	-26	40	85	-63	-110	-35	9	-16	-18	3	-74	-66	-97	-17	-29	-62	-100	35	-84	-34	-105	-25	-103	-69	-60	0	-101	-18	-79	-73	-150	-77	564	318	-8773	-24832	-616	-21796	-31164	-18876	-3904	-19539	-21371	-15157	2782	-31143	-23834	638	-1962
1.280833	-26	41	88	-62	-108	-36	11	-16	-19	6	-77	-67	-94	-19	-30	-58	-101	33	-85	-30	-103	-22	-100	-70	-64	-3	-100	-16	-77	-74	-148	-75	619	200	-9507	-25188	-547	-22167	-29758	-18248	-3676	-20720	-19060	-12413	2941	-31585	-23909	407	-2338
1.281667	-29	41	85	-61	-110	-36	10	-15	-16	5	-74	-65	-98	-33	-28	-58	-98	32	-86	-33	-109	-24	-100	-70	-61	-3	-100	-15	-74	-70	-144	-77	670	116	-10223	-25528	-339	-22699	-28161	-17555	-4009	-22045	-16809	-9655	2174	-31806	-24089	-112	-1141
1.282500	-32	43	87	-62	-109	-33	-4	-19	-21	2	-75	-66	-91	-15	-30	-58	-99	37	-83	-31	-103	-22	-98	-67	-63	0	-96	-13	-77	-77	-144	-79	640	81	-10900	-25843	-199	-23387	-26450	-16843	-2981	-23470	-14675	-6964	1970	-31817	-24323	-894	-809
1.283333	-23	45	89	-56	-109	-31	13	-13	-19	4	-73	-64	-94	-15	-29	-62	-101	35	-80	-18	-104	-19	-98	-66	-63	0	-100	-12	-73	-69	-148	-75	602	85	-11531	-26155	-271	-24203	-24684	-16058	-2791	-24931	-12682	-4403	2428	-31644	-24543	-1902	-441
1.284167	-22	42	89	-64	-107	-32	12	-15	-17	6	-83	-63	-95	-13	-25	-56	-100	36	-82	-28	-107	-21	-98	-67	-64	-1	-99	-13	-72	-68	-143	-77	626	137	-12114	-26462	-101	-25125	-22902	-15214	-2322	-26407	-10870	-2040	2406	-31315	-24693	-3095	-780
1.285000	-25	44	89	-57	-109	-30	13	-12	-22	7	-70	-61	-97	-14	-28	-59	-101	37	-79	-19	-103	-18	-97	-68	-62	0	-98	-14	-74	-70	-147	-76	597	230	-12643	-26768	-46	-26127	-21130	-14304	-1993	-27836	-9278	55	2308	-30874	-24711	-4434	-1339
1.285833	-26	45	90	-65	-109	-31	13	-17	-11	6	-97	-62	-95	-15	-26	-58	-100	36	-80	-30	-104	-21	-97	-68	-61	1	-99	-12	-73	-57	-146	-51	304	365	-13106	-27072	-74	-27185	-19393	-13345	-2622	-29168	-7922	1837	2869	-30373	-24543	-5884	-1472
1.286667	-27	44	88	-56	-109	-31	12	-14	-21	5	-69	-64	-95	-13	-26	-55	-101	35	-80	-29	-98	-23	-98	-66	-63	2	-99	-14	-74	-70	-146	-74	91	533	-13525	-27387	-59	-28252	-17711	-12354	-1654	-30377	-6832	3262	2421	-29854	-24155	-7414	-382
1.287500	-26	43	84	-58	-109	-32	16	-11	-13	9	-72	-61	-97	-14	-26	-56	-100	38	-86	-31	-103	-21	-98	-66	-63	0	-100	-12	-72	-60	-145	-75	240	727	-13875	-27705	-31	-29297	-16096	-11345	401	-31434	-6006	4306	1050	-29362	-23520	-9001	916
1.288333	-24	46	86	-56	-107	-31	17	-12	-21	6	-74	-61	-94	-10	-25	-55	-94	37	-83	-25	-103	-18	-96	-66	-62	0	-100	-12	-72	-68	-144	-72	178	957	-14165	-28019	-12	-30288	-14551	-10332	-1761	-32178	-5444	4959	2832	-28941	-22622	-10594	-401
1.289167	-24	47	85	-60	-107	-29	16	-10	-15	9	-88	-60	-95	-11	-26	-56	-101	36	-84	-29	-103	-17	-95	-65	-61	2	-100	-10	-70	-58	-143	-84	108	1191	-14397	-28339	6	-31205	-13080	-9339	-316	-32473	-5142	5213	2620	-28634	-21467	-12171	-30
1.290000	-25	46	88	-55	-109	-30	12	-13	-17	4	-70	-59	-96	-11	-25	-56	-99	38	-81	-30	-104	-40	-101	-67	-65	0	-92	-10	-72	-69	-144	-74	217	1438	-14575	-28660	105	-32005	-11673	-8388	-654	-32595	-5097	5076	2506	-28464	-20076	-13705	267
1.290833	-26	43	89	-57	-111	-23	11	-14	-18	12	-69	-60	-93	-14	-30	-58	-100	37	-82	-28	-104	-19	-97	-67	-60	4	-98	-11	-75	-67	-159	-74	126	1688	-14720	-28979	97	-32416	-10326	-7498	-382	-32656	-5272	4582	2622	-28446	-18463	-15171	776
1.291667	-26	44	88	-57	-111	-32	10	-12	-19	5	-69	-62	-94	-13	-25	-59	-100	35	-83	-31	-107	-21	-100	-67	-64	0	-99	-11	-75	-68	-145	-73	151	1921	-14802	-29291	44	-32602	-9047	-6693	58	-32667	-5662	3750	2052	-28586	-16673	-16547	1679
1.292500	-26	45	87	-70	-113	-31	12	-14	-23	5	-70	-66	-99	-15	-29	-60	-102	35	-86	-33	-108	-24	-99	-68	-67	0	-104	-9	-78	-74	-146	-74	332	2152	-14862	-29586	36	-32663	-7824	-5993	541	-32700	-6217	2633	118	-28875	-14734	-17833	3519
1.293333	-26	44	87	-61	-112	-31	13	-13	-18	6	-72	-64	-97	-14	-28	-55	-107	34	-87	-33	-110	-23	-98	-67	-64	-1	-102	-13	-74	-69	-145	-75	436	2358	-14896	-29867	-8	-32681	-6664	-5416	-173	-32686	-6910	1269	194	-29286	-12706	-19004	2362
1.294167	-24	42	87	-58	-111	-58	11	-11	-21	4	-72	-65	-96	-11	-29	-57	-102	36	-87	-31	-105	-22	-100	-67	-64	0	-101	-1	-77	-67	-145	-74	373	2548	-14910	-30120	-102	-32715	-5569	-4968	374	-32702	-7705	-288	2	-29822	-10645	-20052	2015
1.295000	-27	38	86	-58	-111	-30	12	-12	-19	5	-72	-61	-96	-13	-28	-55	-105	34	-87	-30	-96	-21	-100	-67	-63	0	-98	-11	-74	-66	-143	-75	406	2697	-14916	-30348	-207	-32706	-4534	-4661	-477	-32692	-8554	-1998	-1687	-30426	-8605	-20961	3602
1.295833	-25	26	90	-57	-108	-30	13	-18	-19	4	-73	-62	-95	-14	-25	-58	-99	36	-84	-30	-103	-21	-101	-72	-64	-3	-98	-10	-72	-62	-147	-87	534	2827	-14907	-30535	-271	-32725	-3576	-4504	-43	-32680	-9418	-3738	-3138	-31075	-6636	-21730	3763
1.296667	-25	44	90	-56	-108	-31	15	-14	-15	8	-70	-64	-95	-14	-31	-60	-99	35	-83	-31	-105	-21	-100	-68	-60	0	-98	-9	-73	-69	-145	-75	348	2920	-14915	-30686	-269	-32714	-2682	-4499	-117	-32462	-10237	-5538	-3477	-31728	-4786	-22365	3783
1.297500	-22	32	93	-56	-108	-17	10	-14	-16	3	-69	-64	-97	-14	-30	-58	-97	37	-84	-29	-107	-23	-102	-69	-64	0	-97	-10	-73	-56	-145	-74	126	2987	-14923	-30792	-484	-32726	-1912	-4648	46	-32076	-11022	-7333	-3656	-32296	-3081	-22831	3371
1.298333	-25	41	91	-57	-111	-33	12	-15	-19	4	-70	-67	-102	-18	12	-60	-103	34	-87	-32	-110	-26	-102	-69	-64	-1	-99	-12	-78	-74	-151	-76	143	3023	-14944	-30842	-537	-32719	-1236	-4941	460	-31617	-11691	-9094	-4299	-32565	-1574	-23186	2887
1.299167	-25	69	88	-61	-114	-40	8	-21	-22	2	-76	-65	-98	-17	-29	-60	-102	30	-86	-35	-109	-25	-101	-73	-62	-1	-97	-12	-75	-72	-148	-74	209	3038	-14975	-30831	-360	-32710	-680	-5379	-121	-31126	-12225	-10773	-4520	-32666	-287	-23375	2679
1.300000	-26	42	90	-60	-113	-36	11	-16	-17	3	-74	-70	-103	-18	-30	-61	-101	32	-85	-35	-107	-25	-102	-70	-64	12	-101	-16	-74	-72	-149	-75	141	3026	-15026	-30749	-452	-32682	-249	-5954	-49	-30654	-12601	-12345	-4780	-32698	762	-23418	2877
1.300833	-27	38	88	-59	-103	-36	9	-12	-17	-7	-72	-67	-99	-16	-29	-60	-103	28	-87	-34	-107	-24	-103	-73	-67	0	-99	-13	-72	-72	-161	-75	273	3002	-15085	-30597	-468	-32451	45	-6650	2640	-30222	-12793	-13811	-6992	-32736	1565	-23317	3457
1.301667	-25	40	90	-58	-109	-32	13	-16	-18	3	-77	-66	-94	-14	-28	-59	-100	27	-84	-31	-105	-22	-100	-72	-63	0	-99	-11	-73	-67	-146	-76	1641	2971	-15154	-30365	-249	-32137	201	-7455	837	-29838	-12795	-15147	-5877	-32727	2129	-23084	918
1.302500	-19	41	94	-57	-109	-31	11	-12	-21	6	-69	-64	-96	-15	-27	-59	-102	32	-83	-30	-103	-21	-98	-72	-65	0	-95	-5	-72	-66	-147	-75	2908	2928	-15236	-30052	-100	-31784	205	-8357	1941	-29501	-12608	-16361	-5665	-32749	2451	-22724	-557
1.303333	-24	44	90	-53	-108	-32	12	-15	-18	6	-69	-63	-100	-16	-27	-56	-99	36	-83	-29	-105	-22	-100	-70	-62	2	-95	-9	-72	-67	-147	-72	2412	2884	-15322	-29659	-189	-31429	68	-9353	1755	-29235	-12237	-17458	-5413	-32746	2555	-22255	-913
1.304167	-26	21	90	-53	-109	-32	25	-15	-25	6	-70	-65	-94	-14	-27	-61	-100	36	-81	-31	-103	-19	-102	-68	-60	3	-96	-10	-67	-83	-149	-75	1888	2835	-15409	-29189	-241	-31077	-205	-10416	1709	-29034	-11686	-18446	-4761	-32750	2445	-21681	-1255
1.305000	-24	42	89	-55	-109	-31	11	-13	-21	4	-72	-62	-97	-12	-25	-59	-105	35	-82	-31	-107	-25	-100	-67	-64	0	-96	-9	-73	-69	-147	-69	1640	2786	-15492	-28646	-211	-30733	-617	-11545	1678	-28903	-10984	-19332	-3808	-32738	2153	-21030	-1263
1.305833	-28	44	92	-48	-109	-30	10	-31	-17	9	-73	-69	-101	-16	-28	-60	-105	37	-83	-33	-107	-19	-101	-69	-65	2	-101	-11	-77	-72	-147	-75	1075	2753	-15564	-28031	-275	-30395	-1145	-12745	2269	-28828	-10163	-20129	-4334	-32735	1699	-20320	70
1.306667	-27	42	86	-61	-113	-33	9	-15	-22	3	-74	-68	-100	-16	-32	-60	-102	22	-86	-39	-110	-23	-103	-74	-66	-3	-102	-14	-77	-69	-150	-75	629	2696	-15621	-27355	-186	-30070	-1775	-13979	1217	-28810	-9246	-20858	-3054	-32714	1107	-19575	-877
1.307500	-28	38	95	-61	-114	-38	9	-18	-22	-1	-75	-68	-101	-17	-27	-61	-102	34	-83	-36	-107	-21	-102	-44	-66	0	-100	-14	-45	-73	-142	-77	231	2659	-15649	-26622	-151	-29740	-2494	-15241	1299	-28830	-8269	-21492	-1603	-32432	406	-18800	-2413
1.308333	-28	38	82	-59	-112	-34	12	-16	-17	4	-73	-66	-97	-13	-27	-61	-107	85	-85	-35	-104	-21	-101	-69	-66	1	-99	-13	-74	-72	-145	-75	85	2616	-15651	-25858	-284	-29408	-3272	-16517	240	-28882	-7265	-22079	-1517	-32020	-380	-18022	-1224
1.309167	-22	42	81	-61	-109	-31	12	-14	-31	3	-74	-65	-93	-14	-27	-60	-100	36	-80	-34	-103	-22	-100	-70	-63	0	-100	-11	-73	-70	-147	-62	-131	2581	-15614	-25066	-251	-29070	-4093	-17802	555	-28958	-6270	-22618	-1479	-31545	-1222	-17273	-751
1.310000	-25	44	88	-56	-108	-32	9	-12	-16	5	-70	-63	-93	-16	-26	-61	-99	46	-82	-34	-102	-13	-98	-70	-59	1	-97	-12	-75	-67	-146	-74	-764	2527	-15549	-24273	-234	-28717	-4938	-19095	498	-29031	-5326	-23112	-436	-31046	-2099	-16566	-299
1.310833	-21	50	89	-59	-110	-29	12	-15	-21	5	-70	-65	-97	-13	-27	-59	-98	39	-82	-35	-105	-22	-100	-67	-60	4	-97	-15	-75	-72	-145	-67	-2105	2471	-15451	-23486	-86	-28344	-5787	-20372	139	-29097	-4468	-23553	387	-30554	-2989	-15916	198
1.311667	-23	44	88	-58	-109	-32	9	-14	-17	5	-96	-66	-102	-15	-30	-59	-101	33	-86	-34	-102	-22	-102	-69	-61	0	-100	-14	-74	-72	-148	-77	-2798	2401	-15318	-22718	37	-27950	-6654	-21625	388	-29140	-3722	-23940	792	-30072	-3874	-15342	398
1.312500	-23	42	85	-64	-112	-35	8	-15	-16	4	-73	-69	-96	-17	-30	-60	-99	34	-88	-41	-105	-24	-98	-70	-62	-3	-103	-16	-74	-74	-146	-76	-2568	2317	-15146	-21995	-186	-27528	-7408	-22833	-297	-29136	-3108	-24270	1246	-29603	-4735	-14848	644
1.313333	-24	41	87	-61	-110	-33	10	-15	-18	0	-72	-68	-96	-17	-29	-65	-101	34	-87	-34	-103	-23	-100	-69	-62	-1	-101	-16	-75	-69	-146	-75	-2239	2223	-14943	-21329	-252	-27077	-8139	-24005	-1157	-29077	-2647	-24534	2008	-29157	-5557	-14454	1106
1.314167	-25	39	87	-60	-109	-34	9	8	-18	4	-72	-65	-96	-17	-29	-63	-99	35	-88	-34	-107	-23	-100	-72	-62	-1	-100	-15	-73	-72	-153	-77	-1734	2108	-14716	-20731	-203	-26603	-8808	-25086	1261	-28947	-2340	-24711	386	-28723	-6331	-14149	2545
1.315000	-26	40	86	-62	-110	-34	4	-19	-22	2	-76	-67	-98	-16	-34	-58	-100	34	-88	-35	-111	-28	-102	-68	-66	-6	-102	-16	-75	-75	-148	-78	-1244	1981	-14469	-20213	-227	-26095	-9397	-26104	-211	-28747	-2213	-24805	1256	-28323	-7041	-13944	1407
1.315833	-25	39	89	-61	-111	-39	5	-28	-18	1	-75	-67	-100	-16	-33	-66	-103	32	-88	-36	-107	-24	-103	-69	-61	0	-100	-13	-73	-73	-148	-77	-1112	1836	-14211	-19781	-187	-25555	-9908	-27021	-6	-28448	-2246	-24794	2271	-27905	-7677	-13829	110
1.316667	-22	41	88	-61	-105	-34	9	-16	-17	5	-73	-65	-99	-30	-29	-61	-100	37	-88	-33	-103	-26	-103	-70	-61	-1	-100	-13	-73	-69	-149	-77	-866	1678	-13946	-19445	-48	-25000	-10324	-27830	113	-28066	-2437	-24679	2917	-27504	-8237	-13797	160
1.317500	-24	39	87	-63	-109	-33	8	-16	-19	5	-72	-64	-92	-16	-32	-59	-101	37	-85	-32	-104	-22	-101	-70	-61	4	-100	-11	-75	-73	-150	-77	-866	1504	-13680	-19210	-132	-24429	-10639	-28512	-154	-27589	-2795	-24444	3247	-27102	-8721	-13838	-99
1.318333	-26	38	87	-64	-111	-34	8	-16	-19	3	-73	-66	-99	-13	-30	-65	-102	35	-85	-33	-109	-24	-102	-69	-62	-3	-100	-14	-72	-70	-149	-78	-634	1322	-13425	-19070	-216	-23846	-10861	-29052	-152	-27018	-3276	-24085	3551	-26683	-9116	-13922	69
1.319167	-22	39	87	-61	-117	-32	8	-17	-19	5	-75	-67	-97	-15	-31	-59	-94	35	-85	-32	-102	-23	-102	-70	-62	-3	-100	-15	-74	-72	-149	-80	-320	1130	-13185	-19028	-194	-23267	-10993	-29448	683	-26355	-3872	-23606	2630	-26250	-9429	-14038	1578
1.320000	-24	39	86	-60	-110	-30	10	-18	-17	8	-72	-66	-91	-15	-30	-59	-102	36	-93	-34	-105	-24	-103	-66	-63	-1	-101	-13	-74	-75	-151	-77	-272	939	-12970	-19080	-112	-22697	-11031	-29684	-296	-25610	-4565	-23000	3013	-25788	-9662	-14170	1382
1.320833	-25	54	86	-58	-111	-35	12	-14	-19	4	-76	-67	-97	-15	-30	-60	-102	34	-86	-30	-108	-24	-104	-72	-64	-3	-102	-13	-90	-70	-150	-76	-327	747	-12774	-19214	-18	-22135	-10980	-29760	-56	-24793	-5313	-22286	3622	-25298	-9800	-14289	-684
1.321667	-24	36	87	-61	-108	-33	11	-11	-17	4	-70	-63	-95	-28	-27	-60	-102	36	-85	-29	-104	-21	-99	-67	-60	1	-96	-13	-73	-69	-148	-76	-344	552	-12607	-19420	-16	-21592	-10837	-29664	-349	-23911	-6101	-21454	2789	-24775	-9869	-14379	260
1.322500	-21	40	88	-57	-109	-30	10	-17	-17	8	-69	-64	-93	-11	-27	-56	-98	39	-83	-21	-102	-21	-99	-68	-59	3	-99	-13	-73	-69	-146	-74	-558	371	-12475	-19689	-56	-21089	-10642	-29396	-122	-22990	-6907	-20535	1366	-24216	-9866	-14420	831
1.323333	-22	42	85	-59	-108	-30	11	-14	-16	19	-73	-65	-95	-14	-27	-59	-100	35	-87	-33	-104	-23	-101	-67	-62	0	-99	-13	-74	-70	-151	-77	-559	192	-12370	-20016	-55	-20628	-10377	-28961	266	-22043	-7705	-19534	641	-23628	-9810	-14406	1499
1.324167	-25	35	87	-61	-116	-26	6	-16	-21	0	-76	-69	-92	-16	-29	-58	-104	33	-85	-31	-105	-23	-102	-67	-66	0	-101	-12	-72	-69	-148	-76	-131	25	-12288	-20379	-48	-20209	-10039	-28359	85	-21073	-8473	-18461	82	-23009	-9692	-14306	2768
1.325000	-24	38	87	-60	-109	-32	11	-13	-19	7	-65	-66	-96	-26	-29	-59	-99	35	-84	-31	-104	-22	-99	-70	-64	3	-101	-14	-74	-72	-148	-76	213	-128	-12246	-20768	113	-19837	-9646	-27593	484	-20115	-9193	-17345	-723	-22379	-9542	-14130	2858
1.325833	-28	43	90	-60	-109	-32	11	-15	-22	7	-75	-66	-95	-12	-27	-59	-102	33	-83	-34	-104	-22	-100	-72	-60	1	-99	-13	-70	-72	-149	-75	419	-263	-12223	-21182	217	-19524	-9223	-26677	49	-19181	-9846	-16201	-1108	-21731	-9358	-13869	2220
1.326667	-25	43	86	-59	-109	-32	9	-14	-32	5	-68	-65	-95	-14	-28	-53	-102	34	-85	-34	-104	-25	-100	-69	-65	0	-102	-12	-75	-73	-146	-77	414	-385	-12246	-21596	30	-19272	-8754	-25627	-1014	-18289	-10415	-15051	-538	-21082	-9163	-13526	1623
1.327500	-27	42	86	-58	-109	-29	15	-15	-17	7	-72	-66	-96	-12	-27	-59	-101	34	-86	-31	-104	-21	-99	-67	-60	1	-101	-11	-73	-68	-145	-77	265	-491	-12228	-22012	107	-19074	-8259	-24456	886	-17458	-10893	-13908	-1925	-20440	-8964	-13107	2120
1.328333	-23	53	87	-60	-109	-31	15	-14	-21	6	-73	-66	-96	-11	-24	-58	-99	37	-84	-34	-102	-22	-98	-69	-58	1	-102	-10	-73	-68	-144	-73	356	-602	-12241	-22415	292	-18930	-7742	-23189	85	-16696	-11266	-12778	-2003	-19813	-8768	-12618	1084
1.329167	-23	46	91	-57	-107	-32	18	-11	-14	8	-67	-62	-94	-9	-25	-59	-97	38	-81	-32	-93	-22	-96	-66	-65	5	-100	-6	-69	-67	-144	-75	194	-641	-12260	-22800	177	-18847	-7216	-21838	-850	-16015	-11541	-11691	-1461	-19220	-8598	-12084	-1136
1.330000	-21	46	90	-58	-110	-30	15	-11	-14	8	-70	-59	-94	-8	-23	-58	-98	38	-77	-33	-102	-21	-98	-64	-60	3	-99	-12	-66	-65	-141	-70	211	-694	-12275	-23166	271	-18813	-6682	-20420	-293	-15432	-11708	-10654	-2378	-18663	-8449	-11516	-1280
1.330833	-22	43	89	-58	-107	-30	16	-11	-15	8	-69	-65	-96	-10	-23	-57	-99	41	-81	-30	-130	-21	-91	-67	-61	3	-99	-11	-76	-68	-145	-72	256	-731	-12286	-23506	486	-18820	-6154	-18967	-1312	-14950	-11773	-9683	-2626	-18161	-8337	-10935	-1489
1.331667	-22	44	94	-50	-110	-32	15	-15	-3	7	-72	-65	-98	-9	-23	-60	-102	36	-85	-35	-110	-23	-100	-72	-64	0	-100	-15	-77	-60	-146	-76	37	-758	-12289	-23830	388	-18867	-5642	-17503	-1536	-14578	-11742	-8781	-2036	-17711	-8264	-10368	-1099
1.332500	-28	40	82	-61	-114	-33	11	-16	-25	2	-78	-72	-100	-12	-26	-58	-102	32	-88	-35	-107	-24	-99	-69	-64	0	-103	-16	-76	-69	-147	-74	-119	-772	-12270	-24122	363	-18938	-5148	-16049	-838	-14308	-11615	-7954	-2766	-17323	-8226	-9815	374
1.333333	-28	43	82	-59	-113	-33	21	-15	-18	7	-70	-66	-97	-11	-27	-62	-105	34	-83	-35	-105	-23	-98	-69	-63	-1	-102	-15	-70	-81	-148	-75	-4	-780	-12243	-24384	502	-19023	-4685	-14607	-1659	-14147	-11397	-7196	-2895	-16996	-8224	-9314	886
1.334167	-28	42	82	-60	-111	-34	13	-17	-19	5	-74	-65	-96	-11	-26	-58	-103	35	-84	-32	-107	-25	-100	-70	-69	-1	-97	-14	-72	-69	-146	-75	198	-773	-12195	-24628	275	-19115	-4256	-13224	-2023	-14083	-11099	-6518	-1815	-16737	-8249	-8877	-1923
1.335000	-26	43	84	-59	-114	-45	15	-14	-18	1	-72	-66	-98	-14	-27	-58	-101	37	-83	-34	-107	-22	-101	-70	-64	0	-100	-13	-75	-69	-148	-79	242	-792	-12138	-24853	132	-19207	-3871	-11896	-2199	-14113	-10739	-5920	-2017	-16549	-8303	-8522	-1568
1.335833	-23	41	87	-58	-110	-34	10	-12	-19	6	-69	-64	-96	-12	-26	-57	-103	35	-82	-33	-107	-12	-103	-67	-64	0	-97	-12	-74	-68	-145	-75	252	-761	-12067	-25060	178	-19289	-3534	-10653	-2565	-14228	-10321	-5413	-2798	-16423	-8369	-8256	-574
1.336667	-22	41	89	-58	-108	-32	13	-12	-13	7	-68	-64	-98	-15	-26	-58	-102	39	-83	-31	-107	-19	-98	-69	-61	0	-102	-14	-75	-60	-146	-75	470	-749	-11968	-25257	266	-19347	-3245	-9509	-2211	-14421	-9860	-4948	-2826	-16362	-8443	-8085	-436
1.337500	-26	41	87	-60	-110	-34	15	-15	-17	16	-68	-62	-97	-10	-27	-56	-100	39	-100	-33	-105	-19	-99	-69	-62	1	-98	-10	-73	-69	-148	-75	477	-742	-11894	-25446	249	-19381	-3018	-8472	-2434	-14676	-9360	-4573	-2261	-16354	-8510	-8020	-282
1.338333	-17	43	87	-58	-110	-31	11	-14	-19	7	-73	-63	-98	-12	-29	-55	-100	37	-83	-31	-103	-19	-97	-67	-66	0	-100	-10	-68	-69	-148	-75	165	-739	-11799	-25619	89	-19387	-2845	-7552	-2048	-14981	-8846	-4264	-1864	-16398	-8557	-8058	-978
1.339167	-27	40	87	-58	-109	-32	10	-16	-17	7	-70	-63	-98	-15	-28	-49	-100	36	-83	-34	-107	-12	-97	-67	-61	0	-100	-12	-75	-69	-148	-77	-39	-739	-11704	-25794	67	-19356	-2742	-6755	-2162	-15322	-8315	-4030	-1359	-16486	-8577	-8193	-1671
1.340000	-27	41	87	-62	-110	-36	8	-22	-23	4	-75	-64	-101	-16	-31	-61	-105	35	-83	-34	-109	-25	-103	-74	-67	-5	-102	-17	-78	-72	-152	-79	-486	-741	-11610	-25975	16	-19298	-2704	-6089	-2877	-15692	-7792	-3862	67	-16611	-8555	-8421	-2068
1.340833	-29	37	85	-66	-115	-39	7	-22	-24	3	-75	-68	-102	-18	-33	-62	-103	25	-84	-33	-110	-23	-104	-78	-62	-1	-102	-14	-74	-70	-152	-80	-924	-746	-11515	-26144	-18	-19199	-2720	-5545	-1261	-16081	-7274	-3753	-319	-16759	-8483	-8727	-1213
1.341667	-25	39	92	-63	-104	-36	9	-21	-22	5	-68	-65	-97	-13	-30	-57	-102	39	-83	-32	-109	-23	-100	-70	-80	0	-99	-14	-68	-74	-147	-74	-766	-750	-11419	-26320	-107	-19064	-2803	-5136	-316	-16455	-6778	-3713	-874	-16927	-8358	-9090	-1099
1.342500	-24	41	88	-58	-111	-30	12	-11	-18	4	-60	-63	-97	-13	-29	-53	-98	39	-82	-28	-103	-18	-97	-66	-60	1	-97	-11	-76	-70	-147	-73	-888	-755	-11327	-26496	-299	-18907	-2942	-4850	-1674	-16823	-6309	-3767	725	-17110	-8173	-9506	-3600
1.343333	-27	42	104	-59	-109	-32	11	-11	-19	6	-67	-64	-96	-13	-29	-56	-101	37	-83	-33	-102	-22	-97	-67	-65	1	-100	-17	-74	-68	-149	-76	-995	-764	-11246	-26680	-78	-18733	-3136	-4696	-47	-17171	-5891	-3835	602	-17299	-7928	-9959	-3784
1.344167	-23	44	88	-62	-109	-33	13	-15	-22	4	-69	-67	-98	-16	-31	-58	-96	38	-82	-10	-111	-22	-99	-67	-63	1	-101	-13	-74	-69	-152	-75	-888	-765	-11158	-26862	8	-18541	-3377	-4658	-431	-17493	-5511	-3989	667	-17488	-7632	-10429	-3995
1.345000	-27	39	85	-57	-109	-31	13	-12	-18	3	-73	-62	-95	-12	-29	-58	-99	34	-85	-32	-107	-22	-99	-68	-61	2	-101	-13	-72	-53	-149	-83	-875	-767	-11076	-27043	-76	-18342	-3661	-4734	32	-17774	-5181	-4204	1186	-17671	-7278	-10893	-3761
1.345833	-24	42	86	-59	-112	-34	13	-17	-22	5	-72	-64	-95	-15	-29	-57	-100	36	-90	-32	-105	-41	-98	-70	-63	0	-99	-13	-74	-72	-148	-74	-780	-763	-10978	-27220	99	-18145	-3979	-4916	870	-18016	-4905	-4476	882	-17849	-6883	-11347	-3023
1.346667	-24	41	86	-59	-121	-34	12	-18	-18	6	-72	-64	-94	-15	-31	-59	-101	37	-82	-30	-103	-25	-100	-69	-62	2	-96	-12	-73	-69	-152	-69	-697	-746	-10879	-27397	265	-17955	-4328	-5191	1089	-18206	-4690	-4803	530	-18007	-6455	-11775	-1825
1.347500	-21	43	88	-59	-111	-34	10	-14	-16	5	-69	-63	-115	-15	-32	-58	-117	36	-86	-31	-109	-26	-102	-69	-63	0	-99	-13	-78	-72	-150	-76	-824	-724	-10770	-27566	269	-17782	-4689	-5553	951	-18366	-4533	-5179	2040	-18143	-6004	-12164	-3870
1.348333	-25	43	81	-59	-112	-36	13	-17	-18	4	-73	-64	-103	-17	-33	-61	-105	32	-85	-33	-111	-24	-101	-68	-67	2	-97	-17	-74	-73	-150	-76	-589	-692	-10643	-27730	187	-17620	-5063	-5988	1308	-18441	-4437	-5602	2382	-18265	-5540	-12501	-3868
1.349167	-24	43	85	-59	-110	-36	11	-16	-21	3	-74	-66	-100	-16	-33	-49	-104	34	-84	-35	-111	-26	-99	-68	-61	3	-97	-14	-72	-70	-147	-77	-317	-648	-10494	-27875	279	-17489	-5436	-6485	781	-18474	-4398	-6054	1622	-18365	-5087	-12787	-2568
1.350000	-25	43	86	-59	-111	-32	16	-13	-18	4	-73	-67	-100	-12	-31	-58	-99	35	-83	-35	-102	-22	-97	-66	-62	1	-101	-14	-74	-67	-146	-74	-180	-581	-10322	-28004	357	-17402	-5803	-7036	1316	-18472	-4418	-6542	1217	-18444	-4652	-13015	-2037
1.350833	-17	42	86	-58	-108	-33	13	-14	-15	5	-70	-64	-94	-15	-29	-73	-100	32	-85	-31	-102	-33	-99	-66	-61	1	-97	-12	-72	-67	-147	-72	-127	-531	-10121	-28121	294	-17317	-6155	-7626	1031	-18417	-4491	-7046	1487	-18498	-4253	-13185	-908
1.351667	-23	38	88	-59	-98	-34	12	-15	-21	5	-73	-65	-93	-14	-30	-61	-102	33	-85	-33	-105	-23	-100	-72	-67	15	-97	-13	-73	-64	-148	-77	-225	-458	-9887	-28215	287	-17283	-6490	-8247	985	-18317	-4616	-7565	1354	-18529	-3909	-13296	-186
1.352500	-31	42	86	-59	-111	-36	11	-16	-12	5	-78	-66	-95	-17	-34	-63	-99	33	-88	-38	-102	-24	-102	-72	-63	-1	-99	-14	-69	-72	-150	-78	-537	-379	-9623	-28291	308	-17279	-6796	-8878	1072	-18182	-4784	-8088	767	-18537	-3608	-13350	511
1.353333	-27	41	69	-58	-111	-36	15	-18	-19	5	-72	-67	-96	-16	-32	-62	-98	33	-86	-36	-105	-24	-104	-72	-63	0	-101	-12	-92	-74	-148	-76	-1171	-290	-9328	-28335	270	-17308	-7068	-9515	348	-18017	-4994	-8611	1180	-18518	-3371	-13354	1122
1.354167	-26	39	86	-58	-111	-38	9	-16	-19	2	-75	-66	-96	-18	-35	-63	-101	32	-78	-36	-105	-25	-100	-72	-62	2	-101	-13	-73	-74	-152	-77	-1421	-201	-8990	-28359	157	-17362	-7302	-10144	991	-17826	-5242	-9153	1166	-18471	-3218	-13314	2331
1.355000	-30	40	87	-61	-90	-35	9	-13	-17	4	-75	-69	-96	-15	-29	-61	-97	33	-86	-38	-105	-25	-102	-69	-63	0	-100	-15	-72	-65	-148	-79	-1370	-108	-8627	-28358	232	-17449	-7501	-10765	2795	-17614	-5518	-9634	-159	-18399	-3135	-13234	3412
1.355833	-23	45	85	-61	-112	-36	9	-15	-18	5	-75	-69	-97	-16	-31	-61	-102	46	-85	-36	-107	-23	-101	-69	-62	-3	-98	-12	-74	-73	-147	-75	-1731	-16	-8225	-28329	423	-17552	-7659	-11364	690	-17396	-5816	-10123	1313	-18306	-3134	-13125	1171
1.356667	-25	54	85	-60	-111	-36	8	-5	-22	6	-73	-66	-97	-16	-32	-61	-102	30	-92	-38	-103	-23	-103	-70	-64	-1	-100	-15	-73	-70	-151	-64	-1791	67	-7800	-28282	400	-17678	-7779	-11935	1974	-17175	-6127	-10586	935	-18194	-3209	-12995	749
1.357500	-26	38	85	-62	-112	-40	11	-19	-21	0	-75	-63	-98	-16	-32	-63	-101	34	-90	-36	-107	-24	-101	-73	-63	-3	-100	-11	-74	-73	-149	-77	-1645	155	-7335	-28202	346	-17813	-7851	-12466	1088	-16974	-6450	-11023	682	-18053	-3354	-12844	467
1.358333	-27	36	80	-61	-108	-39	10	-17	-18	3	-74	-64	-95	-15	-30	-62	-101	30	-91	-34	-105	-22	-99	-73	-63	-1	-101	0	-73	-72	-161	-76	-1524	227	-6855	-28104	378	-17948	-7903	-12959	955	-16742	-6776	-11437	813	-17895	-3557	-12684	377
1.359167	-24	39	86	-60	-111	-39	10	-17	-21	5	-70	-63	-98	-17	-29	-59	-101	55	-86	-30	-107	-24	-102	-74	-66	-6	-101	-12	-72	-73	-148	-75	-1251	297	-6351	-27980	233	-18090	-7911	-13412	1103	-16545	-7106	-11825	707	-17723	-3815	-12515	471
1.360000	-28	40	85	-58	-97	-36	9	-18	-16	4	-72	-85	-96	-15	-30	-62	-102	32	-87	-35	-105	-23	-102	-72	-63	-3	-99	-14	-74	-70	-153	-80	-965	356	-5840	-27840	154	-18223	-7889	-13819	1452	-16362	-7414	-12179	-146	-17538	-4121	-12360	923
1.360833	-21	42	86	-62	-110	-40	7	-17	-19	2	-72	-66	-99	-17	-29	-42	-102	34	-90	-34	-105	-24	-103	-70	-65	-4	-100	-14	-73	-72	-149	-73	-874	401	-5309	-27676	241	-18351	-7832	-14186	725	-16202	-7711	-12514	831	-17336	-4447	-12200	-2389
1.361667	-30	39	87	-33	-108	-36	9	-14	-16	6	-70	-64	-96	-19	-28	-56	-96	35	-83	-30	-104	-24	-100	-68	-58	0	-96	-13	-73	-72	-144	-75	-636	440	-4769	-27494	285	-18454	-7746	-14498	1193	-16059	-7986	-12810	1171	-17132	-4795	-12047	-4473
1.362500	-22	44	86	-60	-108	-32	12	-11	-14	4	-69	-62	-93	-13	-78	-56	-95	37	-85	-31	-103	-22	-98	-69	-57	0	-95	-14	-73	-65	-147	-70	-409	467	-4231	-27308	147	-18544	-7645	-14772	354	-15942	-8244	-13079	590	-16923	-5150	-11909	-3829
1.363333	-23	45	88	-60	-112	-31	15	-10	-18	5	-72	-64	-95	-13	-27	-56	-98	36	-84	-31	-103	-19	-98	-68	-61	-9	-100	-14	-73	-67	-145	-70	-268	483	-3697	-27088	-39	-18612	-7526	-15005	707	-15855	-8465	-13319	-62	-16716	-5506	-11780	-4097
1.364167	-28	40	85	-60	-111	-33	11	-15	-16	2	-73	-63	-94	-15	-36	-56	-101	32	-86	-10	-104	-22	-98	-67	-63	0	-99	-12	-73	-68	-147	-73	-197	491	-3167	-26866	-94	-18654	-7391	-15200	474	-15782	-8655	-13526	-177	-16524	-5845	-11667	-3538
1.365000	-24	61	89	-59	-109	-32	-12	-16	-17	1	-74	-64	-94	-17	-30	-58	-100	33	-85	-33	-107	-25	-100	-74	-66	-4	-101	-21	-73	-72	-148	-67	-281	495	-2654	-26639	-65	-18676	-7249	-15360	302	-15733	-8817	-13701	-170	-16324	-6164	-11564	-3015
1.365833	-26	38	87	-60	-109	-34	9	-17	-23	1	-76	-67	-95	-17	-30	-64	-104	32	-90	-30	-105	-23	-98	-73	-62	-1	-98	-12	-73	-70	-150	-79	-253	499	-2154	-26395	-44	-18669	-7095	-15477	250	-15694	-8935	-13840	-349	-16146	-6454	-11467	-2630
1.366667	-26	42	87	-58	-113	-35	8	-17	-19	2	-72	-64	-95	-18	-29	-59	-101	32	-84	-32	-103	-23	-100	-72	-61	-3	-98	-13	-72	-70	-148	-74	-80	501	-1670	-26143	-76	-18643	-6942	-15570	-514	-15671	-9017	-13943	-70	-15981	-6708	-11381	-1814
1.367500	-25	41	87	-60	-110	-32	10	-15	-17	2	-62	-67	-98	-18	-32	-59	-69	32	-86	-32	-107	-25	-101	-68	-62	0	-100	-13	-75	-74	-151	-74	-43	507	-1202	-25885	-88	-18572	-6782	-15632	-712	-15656	-9059	-14004	131	-15841	-6935	-11298	-738
1.368333	-23	42	87	-62	-109	-31	12	-15	-18	5	-72	-61	-95	-15	-28	-56	-97	35	-86	-32	-107	-24	-98	-68	-57	1	-101	-27	-69	-69	-147	-72	7	517	-763	-25627	40	-18512	-6629	-15663	1497	-15651	-9064	-14024	-1922	-15708	-7115	-11219	821
1.369167	-22	43	88	-58	-109	-31	15	-12	-16	4	-74	-66	-94	-17	-26	-53	-100	47	-84	-29	-100	-23	-97	-68	-61	0	-101	-12	-73	-69	-147	-74	112	535	-345	-25366	-13	-18415	-6477	-15672	-673	-15640	-9044	-14003	-975	-15604	-7268	-11154	-660
1.370000	-22	43	82	-60	-109	-32	13	-13	-16	17	-69	-62	-92	-16	-26	-59	-96	33	-84	-31	-101	-21	-95	-68	-56	3	-98	-11	-67	-68	-145	-73	168	534	46	-25104	-27	-18301	-6331	-15658	167	-15634	-8961	-13926	-960	-15517	-7391	-11073	-1157
1.370833	-21	44	88	-56	-102	-32	17	-13	-15	4	-73	-62	-91	-15	-35	-59	-96	26	-83	-28	-102	-18	-98	-67	-64	-1	-99	-9	-68	-67	-147	-74	387	600	408	-24839	310	-18170	-6192	-15612	-366	-15618	-8863	-13807	-1350	-15449	-7491	-11011	-547
1.371667	-24	42	84	-58	-104	-32	13	-14	-15	3	-70	-59	-95	-16	-27	-59	-100	34	-84	-31	-102	-21	-98	-68	-61	-28	-101	-11	-72	-67	-148	-76	526	641	742	-24582	468	-18036	-6069	-15562	-523	-15593	-8734	-13642	-1270	-15409	-7570	-10945	244
1.372500	-24	40	86	-60	-109	-38	12	-16	-17	-13	-75	-65	-96	-19	-31	-61	-100	29	-86	-33	-107	-26	-101	-73	-63	-3	-100	-13	-73	-73	-147	-78	552	692	1048	-24324	326	-17898	-5953	-15480	-693	-15556	-8581	-13424	-840	-15362	-7630	-10882	1466
1.373333	-22	42	84	-64	-111	-36	11	-16	-22	0	-77	-69	-99	-21	-34	-64	-102	29	-87	-36	-108	-25	-101	-73	-66	-5	-104	-25	-78	-73	-156	-79	799	746	1314	-24075	321	-17724	-5849	-15373	-146	-15500	-8411	-13157	-1832	-15332	-7686	-10830	3530
1.374167	-28	40	81	-65	-115	-39	9	-17	-24	0	-78	-66	-99	-21	-32	-61	-102	30	-83	-27	-110	-24	-100	-68	-66	-4	-102	-10	-76	-70	-148	-76	1000	803	1559	-23832	116	-17547	-5753	-15240	-1202	-15422	-8221	-12841	-705	-15294	-7725	-10777	2781
1.375000	-21	42	86	-58	-112	-34	0	-15	-24	2	-76	-66	-100	-17	-29	-59	-103	30	-85	-35	-107	-19	-101	-72	-65	2	-100	-17	-77	-70	-154	-78	1075	857	1768	-23596	-21	-17354	-5674	-15082	-781	-15325	-8021	-12481	143	-15261	-7771	-10738	1432
1.375833	-28	42	86	-62	-110	-35	11	-16	-23	2	-72	-64	-97	-16	-30	-59	-100	33	-84	-46	-108	-21	-100	-68	-63	0	-99	-12	-74	-72	-148	-76	1258	899	1942	-23372	12	-17155	-5607	-14893	-1581	-15208	-7820	-12074	-675	-15219	-7813	-10705	2801
1.376667	-24	43	87	-61	-109	-31	12	-16	-19	4	-72	-66	-95	-15	-29	-59	-100	33	-81	-32	-105	-23	-100	-69	-68	0	-101	-14	-74	-70	-148	-75	1273	931	2091	-23154	-17	-16936	-5554	-14680	-1261	-15070	-7627	-11651	-1315	-15164	-7859	-10692	3413
1.377500	-25	42	86	-58	-108	-35	11	-13	-6	4	-70	-63	-96	-13	-26	-60	-101	34	-82	-32	-108	-21	-99	-67	-63	0	-97	-13	-69	-67	-148	-77	1459	938	2204	-22954	-179	-16689	-5512	-14441	-1023	-14910	-7436	-11196	-963	-15095	-7910	-10695	3910
1.378333	-26	45	89	-60	-112	-33	11	-14	-19	5	-73	-62	-98	-11	-29	-56	-99	36	-82	-33	-109	-18	-100	-68	-62	1	-98	-19	-72	-66	-144	-75	1532	933	2309	-22760	-184	-16452	-5486	-14179	-1252	-14732	-7263	-10715	-859	-15002	-7965	-10712	3997
1.379167	-23	45	88	-57	-107	-32	13	-12	-19	8	-70	-55	-118	-13	-27	-57	-100	37	-81	-31	-104	-19	-98	-65	-62	1	-100	-11	-75	-67	-149	-75	1394	893	2390	-22579	483	-16194	-5471	-13889	-1046	-14530	-7102	-10227	-916	-14891	-8022	-10751	3587
1.380000	-21	44	92	-67	-113	-33	10	-12	-21	0	-73	-65	-95	-13	-28	-59	-102	33	-85	-33	-108	-22	-100	-68	-64	-1	-99	-10	-74	-67	-148	-77	1600	824	2466	-22408	1554	-15920	-5472	-13578	-1370	-14304	-6965	-9741	-355	-14760	-8072	-10804	3239
1.380833	-26	40	90	-60	-111	-33	10	-13	-25	8	-72	-66	-96	-14	-27	-57	-103	30	-83	-34	-107	-19	-99	-68	-66	0	-98	-13	-76	-68	-147	-77	1640	721	2530	-22243	1881	-15646	-5479	-13249	-1824	-14065	-6849	-9253	125	-14610	-8122	-10874	2966
1.381667	-32	42	87	-60	-111	-34	11	-13	-19	4	-70	-64	-98	-13	-27	-58	-104	34	-84	-34	-108	-23	-100	-105	-65	0	-96	-12	-77	-73	-143	-77	1666	584	2599	-22088	1388	-15317	-5498	-12900	801	-13806	-6760	-8798	-1750	-14437	-8158	-10950	3450
1.382500	-25	44	87	-60	-109	-33	-28	-14	-23	7	-72	-64	-95	-12	-29	-52	-101	37	-79	-29	-103	-19	-95	-67	-63	2	-96	-10	-70	-67	-145	-74	1827	420	2685	-21931	1098	-14996	-5528	-12538	-797	-13536	-6698	-8361	-705	-14251	-8180	-11044	1506
1.383333	-24	45	86	-56	-109	-29	10	-11	-17	7	-67	-61	-94	-10	-26	-57	-98	34	-82	-30	-103	-9	-96	-66	-62	4	-98	-8	-73	-68	-147	-75	1644	220	2781	-21781	890	-14672	-5562	-12167	-650	-13254	-6662	-7955	21	-14049	-8188	-11147	-361
1.384167	-24	45	90	-56	-109	-32	11	-12	-17	8	-68	-61	-97	-12	0	-53	-100	35	-81	-29	-102	-17	-97	-67	-66	1	-98	-12	-74	-66	-145	-72	1673	1	2900	-21633	488	-14340	-5604	-11797	-194	-12959	-6657	-7590	-453	-13843	-8171	-11245	-627
1.385000	-27	42	93	-57	-122	-30	15	-11	-21	7	-70	-61	-96	-11	-25	-56	-103	35	-82	-29	-105	-18	-98	-68	-65	0	-95	-8	-74	-67	-136	-74	1661	-238	3043	-21488	308	-14009	-5653	-11421	-464	-12663	-6676	-7272	-705	-13632	-8136	-11346	-1015
1.385833	-24	45	91	-58	-111	-31	11	-14	-17	7	-70	-63	-98	-9	-26	-57	-102	40	-79	-30	-109	-19	-100	-70	-63	0	-96	-12	-75	-68	-145	-73	1240	-477	3207	-21342	-33	-13683	-5703	-11050	-626	-12360	-6717	-7002	-168	-13421	-8070	-11434	-1151
1.386667	-26	44	87	-67	-107	-28	12	-14	-17	8	-68	-62	-99	-11	-26	-58	-99	36	-81	-30	-104	-18	-96	-67	-65	1	-95	-11	-76	-70	-145	-74	891	-719	3391	-21200	-458	-13357	-5750	-10689	144	-12058	-6779	-6790	-1030	-13217	-7976	-11517	-6
1.387500	-27	42	91	-57	-110	-29	16	-9	-17	7	-65	-62	-97	-13	-26	-58	-102	37	-83	-32	-108	-21	-98	-68	-63	3	-96	-10	-76	-68	-147	-75	1397	-947	3587	-21104	-645	-13043	-5799	-10332	-737	-11761	-6861	-6633	-470	-13022	-7856	-11579	-644
1.388333	-25	43	90	-55	-109	-31	15	-9	-18	8	-69	-63	-94	-13	-25	-56	-97	39	-81	-29	-104	-19	-98	-67	-60	1	-91	-10	-73	-69	-144	-73	2161	-1143	3795	-20932	-766	-12753	-5838	-9990	-408	-11469	-6953	-6532	711	-12835	-7715	-11622	-3133
1.389167	-22	43	90	-55	-108	-30	16	-10	-17	9	-58	-59	-96	-12	-51	-55	-98	36	-82	-29	-104	-18	-97	-65	-60	2	-97	-13	-72	-66	-142	-72	2247	-1306	3997	-20813	-801	-12478	-5872	-9664	-1072	-11186	-7060	-6483	659	-12658	-7551	-11643	-2285
1.390000	-24	43	92	-53	-112	-35	12	-16	-19	7	-70	-65	-99	-13	-28	-56	-99	35	-81	-32	-104	-21	-102	-69	-64	0	-101	-16	-73	-64	-144	-73	2189	-1424	4185	-20703	-1024	-12228	-5905	-9359	-1044	-10924	-7177	-6487	97	-12503	-7369	-11640	-1423
1.390833	-26	40	88	-62	-109	-33	13	-16	-17	5	-74	-66	-103	-17	-30	-62	-98	35	-76	-32	-102	-19	-99	-66	-60	2	-99	-9	-70	-67	-148	-74	1892	-1478	4360	-20602	-1133	-11997	-5920	-9064	-606	-10676	-7285	-6533	212	-12363	-7171	-11610	-836
1.391667	-21	44	89	-59	-111	-34	13	-14	-17	3	-73	-66	-94	-16	-28	-58	-100	34	-84	-83	-105	-23	-102	-70	-49	-4	-99	-13	-73	-70	-147	-75	1078	-1479	4496	-20521	-1031	-11802	-5929	-8801	-866	-10437	-7401	-6627	451	-12236	-6966	-11556	-264
1.392500	-25	40	88	-59	-110	-31	17	-13	-16	3	-63	-66	-97	-19	-31	-62	-101	33	-85	-35	-104	-23	-99	-73	-64	-3	-101	-16	-72	-72	-150	-80	558	-1438	4588	-20454	-906	-11629	-5925	-8553	-555	-10231	-7511	-6752	555	-12126	-6758	-11476	107
1.393333	-10	40	88	-60	-111	-35	10	-16	-19	4	-73	-64	-95	-17	-30	-62	-99	34	-83	-38	-105	-27	-103	-73	-61	-3	-100	-16	-76	-70	-149	-79	420	-1275	4633	-20397	-948	-11493	-5906	-8325	-870	-10046	-7611	-6913	782	-12026	-6527	-11367	485
1.394167	-25	40	87	-60	-110	-32	11	-16	-18	3	-78	-67	-81	-15	-31	-62	-102	33	-86	-35	-104	-26	-103	-70	-62	0	-102	-16	-74	-73	-151	-76	398	-1080	4623	-20338	-902	-11378	-5872	-8118	-1786	-9886	-7697	-7090	1488	-11940	-6328	-11240	902
1.395000	-23	41	89	-59	-110	-30	11	-14	-22	2	-74	-66	-96	-17	-31	-60	-100	37	-87	-35	-105	-24	-105	-70	-62	0	-102	-18	-73	-69	-149	-78	81	-828	4547	-20323	-850	-11295	-5829	-7938	396	-9752	-7764	-7281	16	-11856	-6123	-11094	2540
1.395833	-23	41	87	-62	-107	-36	10	-13	-19	2	-75	-67	-96	-18	-35	-58	-99	34	-86	-36	-103	-22	-102	-70	-59	0	-102	-14	-73	-69	-146	-75	-257	-526	4410	-20294	-834	-11240	-5778	-7792	213	-9646	-7819	-7477	-213	-11784	-5929	-10936	2125
1.396667	-24	41	87	-59	-112	-34	11	-12	-17	4	-73	-65	-96	-16	-30	-64	-101	32	-83	-34	-105	-27	-101	-64	-61	0	-103	-22	-70	-68	-149	-78	-782	-177	4208	-20271	-876	-11214	-5715	-7649	-474	-9567	-7846	-7681	744	-11714	-5746	-10773	133
1.397500	-25	43	85	-58	-108	-35	9	-25	-17	5	-74	-67	-94	-14	-30	-60	-99	30	-85	-35	-105	-27	-104	-72	-63	-3	-100	-15	-74	-70	-145	-76	-1085	200	3952	-20247	-805	-11216	-5650	-7548	400	-9514	-7848	-7878	359	-11656	-5572	-10605	297
1.398333	-26	42	86	-62	-110	-34	8	-15	-19	2	-76	-69	-99	-18	-32	-62	-93	32	-86	-39	-107	-27	-104	-69	-64	0	-103	-18	-77	-72	-151	-80	-1235	591	3639	-20226	-689	-11241	-5578	-7469	-133	-9489	-7827	-8068	62	-11599	-5417	-10432	230
1.399167	-23	40	86	-61	-111	-36	4	-17	-19	2	-77	-69	-90	-19	-33	-63	-99	33	-86	-36	-103	-29	-103	-73	-60	-1	-103	-16	-74	-70	-150	-78	-1514	995	3287	-20192	-699	-11286	-5491	-7418	98	-9485	-7778	-8245	235	-11538	-5263	-10271	451
1.400000	-26	40	84	-62	-113	-33	8	-18	-19	3	-77	-68	-98	-18	-31	-60	-100	30	-88	-36	-105	-27	-104	-70	-63	-1	-105	-19	-66	-75	-150	-83	-1491	1394	2898	-20149	-771	-11349	-5416	-7401	1163	-9505	-7697	-8409	-799	-11482	-5128	-10116	1184
1.400833	-27	40	84	-62	-109	-34	9	-17	-22	4	-75	-73	-98	-16	-36	-60	-101	34	-87	-38	-110	-26	-102	-69	-65	0	-104	-17	-73	-70	-149	-76	-1406	1773	2491	-20091	-852	-11430	-5331	-7395	492	-9548	-7590	-8554	-802	-11418	-4999	-9974	949
1.401667	-27	41	85	-62	-111	-31	10	-16	-19	3	-74	-67	-97	-16	-30	-59	-102	49	-87	-33	-104	-25	-101	-64	-64	-3	-104	-15	-73	-69	-148	-75	-1730	2134	2076	-20013	-886	-11518	-5238	-7450	517	-9607	-7442	-8684	363	-11358	-4871	-9843	-2074
1.402500	-24	43	87	-60	-108	-34	13	-12	-16	6	-70	-65	-87	-12	-26	-58	-99	35	-84	-30	-101	-21	-97	-62	-62	0	-98	-11	-70	-65	-147	-81	-1750	2465	1660	-19925	-716	-11620	-5144	-7522	494	-9679	-7273	-8798	-36	-11300	-4746	-9747	-2005
1.403333	-25	40	88	-56	-108	-29	10	-11	-22	5	-70	-64	-95	-12	-28	-58	-96	32	-84	-32	-105	-19	-98	-66	-64	-1	-99	-12	-72	-67	-147	-75	-1582	2764	1258	-19825	-534	-11734	-5050	-7630	55	-9767	-7075	-8902	-977	-11242	-4617	-9673	-1134
1.404167	-23	41	88	-57	-109	-29	13	-14	-30	7	-72	-63	-95	-13	-28	-68	-104	36	-80	-31	-105	-19	-99	-67	-62	2	-99	-12	-73	-68	-148	-77	-1509	3029	888	-19708	-517	-11850	-4949	-7766	549	-9858	-6845	-8998	-220	-11186	-4495	-9615	-824
1.405000	-25	36	89	-55	-109	-31	10	-15	-18	6	-69	-63	-96	-10	-28	-59	-99	34	-82	-30	-104	-17	-100	-60	-63	2	-97	-10	-72	-66	-148	-74	-1342	3253	535	-19586	-443	-11974	-4840	-7936	67	-9956	-6594	-9085	412	-11135	-4357	-9585	-389
1.405833	-21	45	87	-56	-109	-30	9	-12	-18	11	-70	-64	-99	-14	-30	-46	-101	36	-82	-32	-103	-21	-98	-68	-61	1	-100	-11	-76	-70	-148	-78	-1152	3444	223	-19460	-103	-12095	-4724	-8138	296	-10056	-6318	-9172	69	-11089	-4214	-9584	-471
1.406667	-26	39	87	-60	-111	-34	9	-15	-18	5	-70	-65	-98	-15	-28	-60	-103	34	-84	-31	-110	-24	-100	-69	-64	2	-99	-13	-77	-70	-149	-76	-952	3605	-51	-19336	124	-12220	-4599	-8355	201	-10159	-6026	-9258	-169	-11048	-4057	-9612	-552
1.407500	-28	40	85	-59	-113	-33	10	-16	-19	3	-77	-67	-99	-16	-28	-62	-102	34	-84	-32	-109	-19	-99	-69	-65	2	-101	-16	-79	-69	-142	-77	-839	3747	-282	-19216	-23	-12334	-4459	-8601	-869	-10252	-5716	-9342	340	-11012	-3887	-9664	-513
1.408333	-23	43	86	-57	-112	-30	13	-14	-18	6	-72	-62	-97	-10	-27	-58	-108	35	-80	-32	-105	-21	-98	-68	-78	2	-98	-10	-70	-65	-146	-77	-796	3869	-471	-19101	-42	-12442	-4311	-8868	654	-10336	-5389	-9425	-619	-10978	-3704	-9745	679
1.409167	-23	42	87	-53	-104	-28	16	-11	-19	12	-72	-63	-96	-9	-23	-56	-100	39	-82	-29	-102	-19	-95	-68	-64	1	-99	-9	-70	-65	-144	-73	-541	3982	-634	-19001	72	-12538	-4151	-9149	1354	-10411	-5059	-9521	-1413	-10960	-3510	-9849	939
1.410000	-26	42	89	-55	-108	-27	30	-12	-17	7	-70	-59	-94	-9	-25	-57	-100	36	-85	-29	-103	-18	-97	-66	-62	3	-98	-11	-73	-70	-144	-70	-695	4091	-768	-18927	-42	-12629	-3982	-9451	-560	-10472	-4720	-9620	102	-10948	-3305	-9978	-1049
1.410833	-18	44	90	-56	-105	-27	17	-14	-18	6	-72	-62	-103	-9	-29	-56	-99	39	-83	-27	-103	-15	-96	-69	-63	2	-96	-8	-72	-65	-145	-73	-996	4207	-875	-18877	-488	-12705	-3800	-9759	575	-10521	-4383	-9727	-103	-10944	-3095	-10125	-699
1.411667	-25	44	89	-56	-107	-29	16	-13	-19	10	-68	-63	-98	-11	-26	-60	-101	38	-85	-33	-102	-19	-98	-74	-64	0	-97	-12	-74	-68	-148	-76	-1252	4330	-971	-18857	-1890	-12766	-3606	-10071	-441	-10563	-4051	-9847	-111	-10947	-2878	-10296	-181
1.412500	-26	42	88	-46	-110	-32	9	-15	-17	6	-69	-91	-99	-11	-27	-58	-98	36	-84	-34	-109	-24	-99	-72	-60	0	-99	-12	-73	-67	-148	-72	-1303	4473	-1058	-18876	-2978	-12809	-3404	-10385	-423	-10579	-3732	-9960	127	-10954	-2656	-10478	811
1.413333	-25	42	86	-58	-110	-31	11	-15	-19	5	-73	-66	-98	-14	-29	-62	-99	36	-84	-24	-105	-23	-99	-58	-62	-1	-100	-13	-76	-70	-145	-75	-1147	4639	-1140	-18920	-2721	-12829	-3193	-10692	124	-10579	-3424	-10083	-470	-10964	-2433	-10672	2010
1.414167	-25	40	86	-61	-109	-33	13	-6	-22	7	-73	-65	-96	-28	-27	-60	-100	35	-85	-35	-108	-21	-96	-73	-62	0	-99	-12	-69	-69	-148	-74	-1040	4824	-1228	-19003	-2430	-12837	-2975	-10993	-45	-10564	-3127	-10204	-949	-10977	-2214	-10875	3074
1.415000	-6	42	87	-59	-109	-34	10	-17	-22	5	-76	-67	-99	-17	-31	-62	-100	33	-88	-38	-108	-25	-100	-74	-60	-3	-103	-16	-77	-73	-152	-75	-1018	5033	-1325	-19122	-2300	-12818	-2760	-11279	-398	-10537	-2856	-10325	321	-10992	-2004	-11076	641
1.415833	-27	38	81	-59	-110	-34	9	-8	-19	3	-78	-66	-104	-15	-53	-65	-100	28	-86	-36	-100	-24	-102	-70	-62	0	-99	-14	-73	-73	-148	-74	-951	5260	-1426	-19271	-2202	-12779	-2533	-11549	-146	-10488	-2599	-10436	563	-10996	-1802	-11277	151
1.416667	-32	42	87	-59	-110	-32	10	-16	-19	2	-75	-68	-95	-19	-31	-60	-98	34	-85	-31	-103	-24	-98	-67	-63	-4	-102	-14	-75	-72	-147	-74	-746	5523	-1546	-19455	-1954	-12713	-2312	-11800	-679	-10433	-2371	-10539	-96	-10995	-1613	-11475	1188
1.417500	-25	39	86	-59	-96	-35	12	-18	-19	2	-69	-65	-97	-18	-30	-62	-102	32	-87	-34	-105	-25	-101	-72	-61	-3	-100	-16	-74	-73	-147	-77	-625	5791	-1676	-19678	-1316	-12629	-2096	-12030	-31	-10361	-2168	-10634	-397	-10982	-1443	-11665	1470
1.418333	-24	36	86	-62	-108	-35	9	-16	-17	4	-74	-67	-96	-17	-32	-62	-102	33	-86	-38	-109	-26	-101	-73	-62	-3	-100	-15	-75	-73	-149	-73	-629	6072	-1817	-19916	-1095	-12523	-1890	-12235	-337	-10283	-1995	-10721	-56	-10960	-1292	-11839	1792
[truncated: 10,297 more rows]
[truncated: 15 more columns]
