# Supplementary material for: Novel Methods for Surface EMG Analysis and Exploration Based on Multi-Modal Gaussian Mixture Models
Source: PLoS One. 2016 Jun 30;11(6):e0157239. doi: 10.1371/journal.pone.0157239 (PMC4928879; doi:10.1371/journal.pone.0157239)
Supplement: S2 File — (ZIP) [file pone.0157239.s002.zip › Haf_horses_walk_data/Haf_h14_w3_kin.trc]

PathFileType	4	(X/Y/Z)	D:\Users\zsoldosr\Desktop\HaflingerProjektEMGBiopsy\RawData\13.11.12\Tornadaw3r.trc
DataRate	CameraRate	NumFrames	NumMarkers	Units	OrigDataRate	OrigDataStartFrame	OrigNumFrames
120.00	120.00	1200	7	mm	120.00	1	1200
Frame#	Time	Head			Withers			Sacrum			HFL			HFR			HHL			HHR
		X1	Y1	Z1	X2	Y2	Z2	X3	Y3	Z3	X4	Y4	Z4	X5	Y5	Z5	X6	Y6	Z6	X7	Y7	Z7
1	0.000	804.46649	89.16820	1249.99158	-386.14493	-125.67175	1308.79895	-1185.92761	-17.90460	1277.76208	-407.19250	178.27936	46.56862	153.07228	-160.59636	-8.62761	-752.53876	122.86647	87.02779	-1233.70618	-180.33133	-11.29058
2	0.008	804.61877	89.14464	1248.50513	-388.74768	-127.80627	1309.98254	-1189.97998	-21.99787	1275.31458	-383.12762	170.95937	44.29781	139.43335	-161.03636	-8.62877	-731.37329	125.10354	84.92352	-1247.59680	-181.09364	-11.64660
3	0.017	804.78406	89.14056	1246.97925	-391.37793	-129.92529	1311.11670	-1194.22766	-26.43398	1272.81287	-358.94302	163.23790	42.16292	125.85040	-161.52483	-8.63215	-710.92908	127.13022	82.67121	-1261.35913	-181.69147	-11.94202
4	0.025	804.97247	89.15813	1245.38013	-394.05350	-132.02266	1312.16479	-1198.55261	-30.98797	1270.18726	-334.64532	155.02843	40.35879	112.32554	-162.05704	-8.65974	-691.64642	128.75436	80.23466	-1274.88110	-182.02267	-12.11621
5	0.033	805.18909	89.16750	1243.68091	-396.77451	-134.09987	1313.10437	-1202.52234	-34.90807	1267.36145	-310.39197	146.55573	39.06401	98.84451	-162.58820	-8.73669	-673.66547	129.82347	77.71156	-1288.23108	-182.19487	-12.12468
6	0.042	805.43146	89.09865	1241.85449	-399.52332	-136.15526	1313.92041	-1205.65100	-37.44936	1264.26245	-286.37079	138.11420	38.29554	85.42280	-163.06981	-8.86002	-657.01312	130.19922	75.19077	-1301.71436	-182.52719	-12.03357
7	0.050	805.69177	88.85416	1239.87231	-402.27142	-138.18552	1314.59692	-1207.56018	-38.17594	1260.81897	-262.60934	129.81680	37.85262	72.05704	-163.48598	-8.99837	-641.78748	129.78722	72.62098	-1315.60828	-183.23419	-11.99796
8	0.058	805.96643	88.34811	1237.72290	-404.98410	-140.19936	1315.11804	-1207.98547	-36.89482	1256.97729	-238.87624	121.49915	37.41085	58.67416	-163.87930	-9.12327	-628.17914	128.61722	69.86217	-1329.89844	-184.14078	-12.09716
9	0.067	806.25970	87.55122	1235.43066	-407.61777	-142.21053	1315.46948	-1206.94861	-33.77919	1252.76990	-214.78836	112.87098	36.71286	45.19578	-164.30986	-9.23556	-616.32721	126.78321	66.79838	-1344.28894	-184.85663	-12.25600
10	0.075	806.58044	86.50826	1233.06445	-410.11597	-144.21030	1315.63855	-1205.03870	-29.69349	1248.39319	-190.06297	103.78505	35.72457	31.60486	-164.77948	-9.36464	-606.23602	124.35152	63.39196	-1358.43127	-185.18909	-12.34171
11	0.083	806.93433	85.30000	1230.72205	-412.41791	-146.16260	1315.61377	-1203.21069	-25.93753	1244.14709	-164.70193	94.35978	34.64273	17.90778	-165.23682	-9.54148	-597.86414	121.38631	59.68732	-1372.19531	-185.28799	-12.31802
12	0.092	807.31470	83.98380	1228.49902	-414.47501	-148.03052	1315.39001	-1202.13501	-23.41325	1240.25073	-138.94382	84.87244	33.76754	4.08839	-165.65759	-9.77092	-591.18555	117.92021	55.74342	-1385.73022	-185.42255	-12.26166
13	0.100	807.69836	82.57708	1226.46692	-416.25919	-149.79945	1314.97278	-1201.91675	-22.26389	1236.75061	-113.06155	75.57591	33.32908	-9.85648	-166.07587	-10.02515	-586.16498	113.88732	51.53680	-1399.34155	-185.72171	-12.29950
14	0.108	808.05139	81.07686	1224.67505	-417.75763	-151.47638	1314.37610	-1202.33496	-22.19909	1233.58301	-87.21054	66.59517	33.36750	-23.85889	-166.52611	-10.25825	-582.79700	109.20518	46.91740	-1413.30151	-186.17163	-12.61196
15	0.117	808.34003	79.47269	1223.16272	-418.96271	-153.06892	1313.61877	-1203.09631	-22.84646	1230.66553	-61.39398	57.90537	33.73058	-37.81744	-166.98528	-10.44506	-581.16980	103.87899	41.60850	-1427.57275	-186.72714	-13.33916
16	0.125	808.53558	77.75214	1221.96753	-419.86951	-154.56606	1312.71936	-1203.93433	-23.87586	1227.94641	-35.50989	49.37405	34.17159	-51.69597	-167.38834	-10.60834	-581.44501	97.96165	35.27379	-1441.71252	-187.33786	-14.39319
17	0.133	808.61469	75.91010	1221.12976	-420.48264	-155.94307	1311.69434	-1204.64429	-25.01452	1225.38953	-9.46490	40.87889	34.49880	-65.53862	-167.69574	-10.78394	-583.76904	91.54588	27.71266	-1455.15271	-187.95021	-15.49437
18	0.142	808.56195	73.95805	1220.69031	-420.81830	-157.17804	1310.55652	-1205.11621	-26.05254	1222.92334	16.73282	32.40477	34.66703	-79.40622	-167.94791	-10.96959	-588.14252	84.89113	19.15520	-1467.51636	-188.52966	-16.39302
19	0.150	808.37128	71.92038	1220.68762	-420.90036	-158.25432	1309.31348	-1205.35425	-26.87021	1220.43225	43.02689	24.02988	34.70037	-93.32365	-168.23451	-11.13807	-594.28522	78.43607	10.50002	-1478.67090	-189.06650	-16.98026
20	0.158	808.04358	69.81821	1221.15662	-420.75879	-159.15317	1307.96643	-1205.43433	-27.45205	1217.82568	69.43942	15.86642	34.56454	-107.27260	-168.59540	-11.29422	-601.69489	72.66071	3.08234	-1488.61682	-189.56494	-17.24946
21	0.167	807.58173	67.66643	1222.12549	-420.42917	-159.85371	1306.50977	-1205.42493	-27.85282	1215.11389	96.08737	8.02921	34.18334	-121.21858	-168.99034	-11.48436	-610.08490	68.00845	-2.16891	-1497.38342	-190.03256	-17.22927
22	0.175	806.98285	65.48421	1223.61096	-419.94727	-160.34201	1304.92847	-1205.35193	-28.14817	1212.41785	123.08173	0.64828	33.55962	-135.13914	-169.36745	-11.74450	-619.77997	64.80214	-5.27404	-1504.98682	-190.47560	-16.94645
23	0.183	806.23505	63.28604	1225.61780	-419.34491	-160.61557	1303.20056	-1205.22400	-28.42122	1209.92517	150.43683	-6.09091	32.84792	-149.03142	-169.71233	-12.06215	-631.28900	63.05214	-6.82412	-1511.42542	-190.89853	-16.41727
24	0.192	805.32349	61.06408	1228.14282	-418.65460	-160.67909	1301.31030	-1205.06604	-28.76996	1207.83276	178.04852	-11.95937	32.32304	-162.89336	-170.04327	-12.39426	-644.46643	62.36148	-7.45063	-1516.68909	-191.30492	-15.65114
25	0.200	804.23376	58.79592	1231.17688	-417.91357	-160.54462	1299.26025	-1204.92310	-29.29248	1206.29785	205.69061	-16.76546	32.26254	-176.70515	-170.39235	-12.70598	-658.50494	62.11667	-7.68050	-1520.76636	-191.69815	-14.65534
26	0.208	802.94617	56.46315	1234.70337	-417.16196	-160.23523	1297.07239	-1204.84021	-30.06048	1205.40906	232.98273	-20.42847	32.79000	-190.44881	-170.77361	-12.98425	-672.64410	61.85098	-7.87753	-1523.64673	-192.08176	-13.43747
27	0.217	801.43134	54.06014	1238.69690	-416.44003	-159.77885	1294.77832	-1204.84619	-31.11349	1205.17761	259.38165	-22.98404	33.77220	-204.13350	-171.16846	-13.23082	-686.55194	61.47448	-8.16324	-1525.32080	-192.45935	-12.00591
28	0.225	799.65796	51.59774	1243.12329	-415.78485	-159.20143	1292.41223	-1204.95557	-32.47623	1205.55383	284.25281	-24.51167	34.83457	-217.78004	-171.54041	-13.45709	-700.20313	61.13858	-8.49006	-1525.78015	-192.83463	-10.36946
29	0.233	797.60565	49.09724	1247.94031	-415.22400	-158.53180	1290.01038	-1205.18262	-34.17461	1206.46411	307.03925	-25.06712	35.50278	-231.39412	-171.84221	-13.67799	-713.67816	60.91434	-8.82648	-1525.01599	-193.21126	-8.53709
30	0.242	795.27167	46.57927	1253.10425	-414.76907	-157.80161	1287.61304	-1205.53943	-36.22179	1207.84155	327.50024	-24.69200	35.45430	-244.96880	-172.04117	-13.90029	-727.06396	60.72770	-9.19431	-1523.01978	-193.59296	-6.51771
31	0.250	792.66803	44.06428	1258.56970	-414.41132	-157.03523	1285.26648	-1206.02014	-38.57984	1209.64526	345.80096	-23.47096	34.69617	-258.49890	-172.15050	-14.11479	-740.40924	60.53310	-9.57010	-1519.78247	-193.98338	-4.32017
32	0.258	789.81171	41.57271	1264.27649	-414.12613	-156.25673	1283.02014	-1206.60327	-41.13832	1211.86255	362.26453	-21.58940	33.43287	-271.98767	-172.20569	-14.29620	-753.69989	60.36937	-9.89119	-1515.29529	-194.38623	-1.95331
33	0.267	786.71527	39.11394	1270.14221	-413.88690	-155.51205	1280.91858	-1207.26514	-43.75239	1214.47791	376.95618	-19.32199	31.72806	-285.45306	-172.22768	-14.41852	-766.90985	60.29187	-10.13396	-1509.54956	-194.80516	0.57405
34	0.275	783.38989	36.68395	1276.07617	-413.67609	-154.87091	1278.99585	-1207.95264	-46.32820	1217.42896	389.47345	-16.91640	29.34216	-298.92401	-172.22125	-14.48376	-780.07874	60.30938	-10.31179	-1502.53625	-195.24385	3.25310
35	0.283	779.86005	34.27644	1282.00281	-413.48367	-154.40164	1277.27563	-1208.54358	-48.87001	1220.58899	399.25861	-14.49226	25.92692	-312.42474	-172.18930	-14.52624	-793.28644	60.35050	-10.43546	-1494.24670	-195.70598	6.07500
36	0.292	776.17151	31.89454	1287.87000	-413.29611	-154.14699	1275.77649	-1208.90356	-51.42734	1223.80664	406.17969	-12.08224	21.33928	-325.96759	-172.15050	-14.58023	-806.57855	60.32211	-10.50912	-1484.67212	-196.19522	9.03091
37	0.300	772.38135	29.55706	1293.63928	-413.08875	-154.11778	1274.51538	-1209.00012	-53.99163	1226.98926	410.63965	-9.74736	15.77174	-339.55212	-172.14639	-14.64871	-819.95691	60.19750	-10.53754	-1473.80347	-196.71524	12.11199
38	0.308	768.54608	27.28580	1299.27441	-412.82883	-154.29929	1273.50989	-1208.90796	-56.46370	1230.14563	413.09381	-7.62468	9.70954	-353.17084	-172.20943	-14.70810	-833.42230	60.03228	-10.53579	-1461.63220	-197.26973	15.30943
39	0.317	764.71899	25.07632	1304.73254	-412.48651	-154.65880	1272.77612	-1208.72705	-58.73064	1233.35278	413.49683	-5.91809	3.86610	-366.82037	-172.32524	-14.74050	-846.99487	59.91100	-10.53957	-1448.14929	-197.86237	18.61438
40	0.325	760.95081	22.88988	1309.95776	-412.04483	-155.15045	1272.32422	-1208.52600	-60.74593	1236.69189	411.06506	-4.84804	-0.90057	-380.49457	-172.45705	-14.75043	-860.67474	59.84933	-10.57372	-1433.34607	-198.49684	22.01809
41	0.333	757.29211	20.68258	1314.89136	-411.50186	-155.72046	1272.15698	-1208.32971	-62.53017	1240.20935	404.64844	-4.47023	-3.85978	-394.17767	-172.59886	-14.75723	-874.41675	59.79551	-10.60188	-1417.21338	-199.17688	25.51182
42	0.342	753.79456	18.43758	1319.48853	-410.86832	-156.31407	1272.27246	-1208.12793	-64.13119	1243.91467	393.83575	-4.52005	-4.92033	-407.86310	-172.77826	-14.78129	-888.16943	59.74009	-10.52930	-1399.74243	-199.90611	29.08674
43	0.350	750.51007	16.16909	1323.72388	-410.16650	-156.87933	1272.66956	-1207.89526	-65.59399	1247.79236	379.83990	-4.60938	-4.87162	-421.56421	-173.01691	-14.82881	-901.92773	59.68792	-10.28357	-1380.92444	-200.68808	32.73374
44	0.358	747.49182	13.90536	1327.58447	-409.42990	-157.37100	1273.35059	-1207.61072	-66.95155	1251.80676	364.83020	-4.59462	-4.82038	-435.29797	-173.31900	-14.88841	-915.71143	59.54747	-9.92844	-1360.75171	-201.52614	36.44315
45	0.367	744.79333	11.66963	1331.06091	-408.70010	-157.76164	1274.31531	-1207.27185	-68.22891	1255.90295	350.31158	-4.59908	-5.31664	-449.04462	-173.69342	-14.94327	-929.50812	59.20833	-9.64832	-1339.21729	-202.42361	40.20498
46	0.375	742.46167	9.47205	1334.13977	-408.01547	-158.05272	1275.54980	-1206.89807	-69.44895	1260.00940	336.47070	-4.74612	-6.14579	-462.69940	-174.15628	-14.99168	-943.31244	58.67397	-9.55289	-1316.31384	-203.38455	44.01056
47	0.383	740.52686	7.31506	1336.80212	-407.39505	-158.27673	1277.02429	-1206.52893	-70.64329	1264.04858	322.83893	-5.03165	-6.88443	-476.07941	-174.72906	-15.06676	-957.15125	58.06372	-9.56386	-1292.02917	-204.41489	47.85572
48	0.392	738.99475	5.20535	1339.03088	-406.83194	-158.48589	1278.70105	-1206.21924	-71.86706	1267.94519	309.06824	-5.38159	-7.39853	-488.99799	-175.45551	-15.22028	-971.01294	57.57483	-9.53757	-1266.33923	-205.52303	51.74390
49	0.400	737.84760	3.15683	1340.81909	-406.30634	-158.73492	1280.54163	-1206.02856	-73.20126	1271.62793	295.11420	-5.72609	-7.77594	-501.31909	-176.37138	-15.48073	-984.87408	57.33878	-9.42459	-1239.20764	-206.71672	55.68123
50	0.408	737.04810	1.17474	1342.17419	-405.80804	-159.07642	1282.50806	-1206.00330	-74.73389	1275.03308	281.08234	-6.03577	-8.07268	-512.93768	-177.43329	-15.87156	-998.79028	57.21554	-9.27533	-1210.60938	-207.99245	59.65233
51	0.417	736.54718	-0.75626	1343.11462	-405.34882	-159.56076	1284.56396	-1206.14978	-76.51747	1278.12183	267.08148	-6.32742	-8.28490	-523.78058	-178.52934	-16.48544	-1012.84381	56.88596	-9.15084	-1180.59790	-209.31885	63.57304
52	0.425	736.29456	-2.66486	1343.66638	-404.95740	-160.22466	1286.67590	-1206.41077	-78.52129	1280.89990	253.15533	-6.63847	-8.43753	-533.94305	-179.62730	-17.42896	-1026.98389	56.23035	-9.06176	-1149.40247	-210.63094	67.25063
53	0.433	736.24805	-4.58363	1343.86157	-404.66873	-161.08142	1288.81140	-1206.69287	-80.63330	1283.40247	239.30060	-6.98546	-8.59284	-543.81952	-181.01968	-18.45061	-1041.01904	55.44642	-8.98202	-1117.49268	-211.86522	70.41144
54	0.442	736.37415	-6.54284	1343.73523	-404.51587	-162.12543	1290.93250	-1206.93433	-82.73032	1285.65723	225.51849	-7.35802	-8.78984	-553.70160	-183.48627	-18.38843	-1054.83301	54.71149	-8.93805	-1085.53748	-213.04227	72.81002
55	0.450	736.64282	-8.55835	1343.31458	-404.52319	-163.33615	1292.99341	-1207.13660	-84.74509	1287.67102	211.80188	-7.74455	-9.00989	-562.65283	-188.03760	-15.23717	-1068.52832	54.02296	-8.98367	-1054.20740	-214.33444	74.31936
56	0.458	737.02496	-10.62245	1342.61389	-404.70050	-164.67865	1294.94592	-1207.34460	-86.67655	1289.43555	198.11035	-8.12843	-9.21219	-567.93036	-195.20782	-7.60814	-1082.29102	53.46856	-9.05625	-1023.84583	-216.03854	74.93272
57	0.467	737.49432	-12.71772	1341.63904	-405.04251	-166.11203	1296.74377	-1207.61646	-88.56866	1290.92737	184.41040	-8.46550	-9.38807	-566.38373	-204.46640	3.46836	-1096.15820	53.23920	-9.05731	-994.26111	-218.49146	74.79906
58	0.475	738.03296	-14.84135	1340.39832	-405.53510	-167.60690	1298.34692	-1208.00403	-90.47932	1292.11011	170.70416	-8.71013	-9.55770	-556.65814	-214.35826	14.61794	-1109.97913	53.33649	-8.98272	-964.94122	-222.01730	74.28282
59	0.483	738.63568	-17.00340	1338.90906	-406.16452	-169.15463	1299.72778	-1208.54675	-92.44951	1292.94482	157.00464	-8.86555	-9.72361	-539.70752	-223.33978	22.27464	-1123.60559	53.65922	-8.79259	-935.51648	-226.86270	73.79836
60	0.492	739.30865	-19.20115	1337.19629	-406.92175	-170.75385	1300.87781	-1209.27014	-94.49506	1293.39404	143.31647	-8.97472	-9.85688	-517.52820	-230.59651	24.76797	-1137.04358	54.19545	-8.38068	-906.06500	-233.09483	73.52792
61	0.500	740.06268	-21.40956	1335.28772	-407.80151	-172.38675	1301.80933	-1210.18506	-96.61879	1293.42456	129.63489	-9.07742	-9.93359	-491.91260	-236.15254	22.69682	-1150.42273	54.77000	-7.85340	-877.10596	-240.59406	73.36105
62	0.508	740.90442	-23.60310	1333.21216	-408.80331	-174.01323	1302.54871	-1211.28333	-98.82204	1293.01648	115.95361	-9.20042	-9.97136	-464.10938	-240.43155	17.91148	-1163.88916	54.94738	-7.59641	-849.35767	-249.20111	73.05578
63	0.517	741.83197	-25.77590	1330.99731	-409.92725	-175.58424	1303.12549	-1212.53809	-101.11053	1292.16931	102.27402	-9.36934	-10.01810	-435.09247	-243.90375	12.33554	-1177.50610	54.53828	-7.80286	-823.41919	-258.84598	72.41969
64	0.525	742.83972	-27.93548	1328.66577	-411.16953	-177.06018	1303.56323	-1213.91406	-103.49470	1290.89551	88.60123	-9.61310	-10.10757	-405.88599	-246.97556	7.34904	-1191.20984	53.90359	-8.18335	-799.54285	-269.46451	71.34848
65	0.533	743.92316	-30.09369	1326.23450	-412.52649	-178.42740	1303.87659	-1215.37842	-105.98065	1289.21375	74.94144	-9.94170	-10.23555	-377.48041	-249.89273	3.68166	-1204.91565	53.47464	-8.38557	-777.66205	-280.85443	69.77864
66	0.542	745.07611	-32.26855	1323.71594	-413.99701	-179.69791	1304.07007	-1216.90552	-108.56196	1287.14893	61.30240	-10.32742	-10.37170	-350.35779	-252.59119	1.49275	-1218.64392	53.22407	-8.40279	-757.61194	-292.72818	67.72443
67	0.550	746.28986	-34.48099	1321.12366	-415.57599	-180.88786	1304.14197	-1218.47449	-111.22310	1284.73547	47.67685	-10.74234	-10.48969	-324.28021	-254.70198	0.51942	-1232.42981	52.87408	-8.42434	-739.27258	-304.79843	65.33061
68	0.558	747.55951	-36.73567	1318.49121	-417.24722	-182.00528	1304.09363	-1220.06030	-113.94286	1282.01709	34.02982	-11.18678	-10.58302	-298.71405	-255.88309	0.34863	-1246.20007	52.36626	-8.54172	-722.60364	-316.71075	62.78622
69	0.567	748.88696	-38.99831	1315.89197	-418.97891	-183.06125	1303.93726	-1221.62500	-116.68968	1279.04272	20.32266	-11.64946	-10.65274	-273.33661	-256.23956	0.72201	-1259.86865	51.85857	-8.69556	-707.69385	-327.99878	60.15501
70	0.575	750.26990	-41.20908	1313.43042	-420.72595	-184.07347	1303.69751	-1223.12000	-119.41949	1275.86584	6.54861	-12.08817	-10.70555	-248.07658	-256.38977	1.67099	-1273.46582	51.45792	-8.78006	-694.78149	-338.13120	57.28271
71	0.583	751.68549	-43.32906	1311.20251	-422.44095	-185.04688	1303.40320	-1224.50171	-122.08197	1272.54126	-7.25781	-12.47363	-10.76804	-222.89424	-257.08215	3.38266	-1287.11914	51.12387	-8.74076	-684.17957	-346.57623	53.84505
72	0.592	753.09009	-45.35724	1309.27344	-424.08542	-185.95848	1303.07434	-1225.74707	-124.63709	1269.11926	-21.03726	-12.82614	-10.87711	-197.69954	-258.68909	5.92012	-1300.92993	50.76321	-8.63017	-676.19934	-352.90594	49.49196
73	0.600	754.43085	-47.30624	1307.68567	-425.63095	-186.77182	1302.71460	-1226.85352	-127.07617	1265.64307	-34.74548	-13.20685	-11.05263	-172.42250	-260.98932	9.07447	-1314.85742	50.35411	-8.58145	-671.09607	-356.89215	43.98091
74	0.608	755.65729	-49.17958	1306.47913	-427.05292	-187.46597	1302.31494	-1227.82239	-129.42302	1262.15161	-48.41895	-13.64621	-11.26765	-147.03871	-263.39069	12.46422	-1328.78833	49.95811	-8.65538	-668.95038	-358.49609	37.21393
75	0.617	756.72925	-50.97209	1305.69482	-428.32877	-188.04428	1301.85876	-1228.64465	-131.71149	1258.67871	-62.17862	-14.07925	-11.44589	-121.53105	-265.37915	15.75096	-1342.68384	49.60828	-8.77000	-669.64490	-357.81824	29.22022
76	0.625	757.62170	-52.68364	1305.36389	-429.44455	-188.52229	1301.32031	-1229.30469	-133.96909	1255.25024	-76.09302	-14.43083	-11.53862	-95.88036	-266.80759	18.77845	-1356.58435	49.23034	-8.86346	-672.97888	-355.16327	20.22562
77	0.633	758.32642	-54.32841	1305.49768	-430.39856	-188.92093	1300.66235	-1229.79321	-136.22351	1251.88843	-90.08777	-14.74295	-11.59309	-70.07289	-267.79312	21.50924	-1370.53735	48.75640	-8.98478	-678.63086	-351.19489	10.85174
78	0.642	758.84723	-55.93361	1306.09265	-431.19690	-189.26880	1299.84534	-1230.11377	-138.51096	1248.62622	-104.06174	-15.11243	-11.69839	-44.08084	-268.36945	23.82866	-1384.54785	48.25530	-9.17298	-686.08228	-346.98254	2.20942
79	0.650	759.18689	-57.53246	1307.13879	-431.84824	-189.60178	1298.83789	-1230.28076	-140.86784	1245.51709	-117.99265	-15.54205	-11.89979	-17.80804	-268.26782	25.45631	-1398.58276	47.83241	-9.38856	-694.97888	-343.72476	-4.44395
80	0.658	759.33441	-59.15565	1308.62793	-432.36124	-189.95898	1297.62170	-1230.31763	-143.31415	1242.63416	-131.90042	-15.94801	-12.18133	8.93825	-267.05280	26.07810	-1412.62720	47.53515	-9.55472	-705.55627	-342.13507	-8.41566
81	0.667	759.26392	-60.82286	1310.55359	-432.74127	-190.38290	1296.19238	-1230.25598	-145.84056	1240.06372	-145.80728	-16.27020	-12.48878	36.34671	-264.50046	25.59176	-1426.67798	47.40172	-9.59884	-718.10388	-342.05792	-10.04491
82	0.675	758.94397	-62.53914	1312.90210	-432.99094	-190.92094	1294.56055	-1230.13184	-148.40749	1237.89453	-159.72978	-16.51471	-12.77122	64.44888	-260.85083	24.25489	-1440.69177	47.37164	-9.51884	-732.05627	-342.78638	-10.38943
83	0.683	758.34656	-64.30606	1315.64612	-433.11426	-191.61563	1292.75122	-1229.97937	-150.95055	1236.20557	-173.66324	-16.74071	-13.02197	93.13357	-256.64996	22.54872	-1454.62256	47.24311	-9.38968	-746.33655	-343.61874	-10.44596
84	0.692	757.45459	-66.13632	1318.74927	-433.11938	-192.48535	1290.80188	-1229.82056	-153.38512	1235.05212	-187.57976	-17.02161	-13.26617	122.29456	-252.38974	20.89533	-1468.48315	46.92584	-9.20061	-760.36761	-344.18158	-10.68603
85	0.700	756.26862	-68.04936	1322.17310	-433.01913	-193.51416	1288.76477	-1229.65857	-155.62001	1234.45520	-201.44487	-17.37524	-13.51528	151.86333	-248.35991	19.55420	-1482.28223	46.48013	-8.78345	-774.15924	-344.54950	-11.10456
86	0.708	754.80774	-70.05791	1325.87732	-432.83139	-194.65953	1286.70642	-1229.47888	-157.56981	1234.40222	-215.23364	-17.77698	-13.76679	181.67627	-244.72235	18.68324	-1495.92053	45.81594	-7.97276	-787.79553	-345.05121	-11.50936
87	0.717	753.10339	-72.16502	1329.81445	-432.57672	-195.86241	1284.69299	-1229.25952	-159.14828	1234.86462	-228.93863	-18.25461	-14.02037	211.32166	-241.57785	18.34385	-1509.21387	44.67989	-6.64968	-801.30103	-345.85144	-11.81515
88	0.725	751.19067	-74.36423	1333.92517	-432.26895	-197.04745	1282.77588	-1228.97778	-160.25914	1235.81323	-242.57791	-18.87096	-14.25523	240.14087	-238.92577	18.40231	-1522.02441	42.90919	-4.64796	-814.75513	-346.79675	-12.09867
89	0.733	749.10394	-76.64038	1338.14038	-431.90540	-198.12137	1280.99133	-1228.61194	-160.81410	1237.22266	-256.19159	-19.61780	-14.43543	267.41992	-236.58136	18.49148	-1534.28418	40.51002	-1.80092	-828.22229	-347.66113	-12.41759
90	0.742	746.87341	-78.97850	1342.38928	-431.46753	-198.98183	1279.36853	-1228.14478	-160.77208	1239.05896	-269.80743	-20.42308	-14.56066	292.58820	-234.25516	18.19762	-1545.83484	37.70454	1.98370	-841.64313	-348.42099	-12.72094
91	0.750	744.52216	-81.36928	1346.61206	-430.92935	-199.53506	1277.93079	-1227.56592	-160.15755	1241.26953	-283.41443	-21.23653	-14.67161	315.29254	-231.78128	17.31372	-1556.30664	34.90295	6.69658	-854.94531	-349.21622	-12.96541
92	0.758	742.06818	-83.80632	1350.76648	-430.26529	-199.71153	1276.69141	-1226.87122	-159.04692	1243.78564	-296.98654	-22.04071	-14.79989	335.37354	-229.20683	15.87099	-1565.13208	32.38372	12.22836	-868.22382	-350.11572	-13.18701
93	0.767	739.53009	-86.28618	1354.82092	-429.45593	-199.48308	1275.65344	-1226.05945	-157.55721	1246.53442	-310.52313	-22.81801	-14.93240	352.78464	-226.67783	13.96660	-1571.60327	30.08527	18.48054	-881.64685	-351.00208	-13.41700
94	0.775	736.92950	-88.80371	1358.74707	-428.49146	-198.87982	1274.81360	-1225.13965	-155.84166	1249.44824	-324.04837	-23.55092	-15.03615	367.49414	-224.29414	11.59833	-1575.03687	27.65908	25.38557	-895.22333	-351.66193	-13.63208
95	0.783	734.28967	-91.34209	1362.52319	-427.37668	-197.98477	1274.16125	-1224.14001	-154.07053	1252.47705	-337.58051	-24.22456	-15.11036	379.43262	-222.04021	8.63580	-1575.01953	24.56113	32.76352	-908.86060	-352.02496	-13.80401
96	0.792	731.63416	-93.87892	1366.13574	-426.13589	-196.90419	1273.67676	-1223.10364	-152.39842	1255.59338	-351.13083	-24.81839	-15.18779	388.50183	-219.83000	4.99614	-1571.53198	20.26960	40.27699	-922.57129	-352.31506	-13.90882
97	0.800	728.98370	-96.40642	1369.56567	-424.80774	-195.73843	1273.33826	-1222.07214	-150.93143	1258.78162	-364.72528	-25.32149	-15.29643	394.49234	-217.61845	0.95958	-1564.82568	14.60199	47.53790	-936.41394	-352.83740	-13.89645
98	0.808	726.35437	-98.93854	1372.77295	-423.43420	-194.57880	1273.13379	-1221.07263	-149.71039	1262.02112	-378.37967	-25.75305	-15.43628	396.80484	-215.46376	-2.73288	-1555.13196	7.90911	54.25290	-950.27258	-353.61633	-13.75875
99	0.817	723.76526	-101.50104	1375.70642	-422.05325	-193.51389	1273.06677	-1220.11743	-148.72739	1265.27502	-392.06741	-26.15553	-15.57641	394.40247	-213.51488	-5.29319	-1542.51660	1.00005	60.35037	-963.89716	-354.37103	-13.62017
100	0.825	721.25397	-104.12715	1378.33423	-420.69174	-192.61395	1273.15308	-1219.20837	-147.95549	1268.49182	-405.75787	-26.55693	-15.68239	386.64075	-211.94385	-6.46955	-1526.92749	-5.31709	65.97345	-977.22314	-354.83093	-13.62982
101	0.833	718.88641	-106.85619	1380.65906	-419.36252	-191.91132	1273.41003	-1218.33691	-147.35715	1271.61719	-419.45972	-26.93806	-15.75461	374.41736	-210.87154	-6.66223	-1508.24414	-10.66527	71.27357	-990.48071	-354.99731	-13.77240
102	0.842	716.75238	-109.71014	1382.70789	-418.07062	-191.40512	1273.84766	-1217.48987	-146.87227	1274.60071	-433.19479	-27.26187	-15.81951	359.97778	-210.36218	-6.52102	-1486.29395	-14.92780	76.23849	-1003.92535	-355.10870	-13.89817
103	0.850	714.94696	-112.66695	1384.49915	-416.82184	-191.07782	1274.46313	-1216.66687	-146.42252	1277.39587	-446.96109	-27.52957	-15.88868	345.32080	-210.39893	-6.47732	-1460.81897	-17.92241	80.75646	-1017.64636	-355.41339	-13.90180
104	0.858	713.54346	-115.66896	1386.00391	-415.62897	-190.90472	1275.24438	-1215.89172	-145.93970	1279.96692	-460.72675	-27.78868	-15.95399	331.17029	-210.80664	-6.59469	-1431.54077	-19.40727	84.80878	-1031.66406	-355.98047	-13.78766
105	0.867	712.58075	-118.65692	1387.15527	-414.51642	-190.85918	1276.17822	-1215.20251	-145.38243	1282.29272	-474.42508	-28.08159	-16.01674	317.37463	-211.33028	-6.79053	-1398.57324	-19.41812	88.38154	-1046.00098	-356.68906	-13.61798
106	0.875	712.07025	-121.59099	1387.91028	-413.51804	-190.91641	1277.25793	-1214.62488	-144.72615	1284.36157	-487.93457	-28.38930	-16.08381	303.66553	-211.83145	-7.05149	-1362.77686	-18.74228	91.01582	-1060.53137	-357.38461	-13.49811
107	0.883	712.00165	-124.45175	1388.27405	-412.66599	-191.04758	1278.48621	-1214.15515	-143.94389	1286.16211	-501.06073	-28.63701	-16.11337	289.92352	-212.31921	-7.38347	-1325.31519	-18.45085	92.07494	-1074.89355	-358.00253	-13.53597
108	0.892	712.34088	-127.23291	1388.27393	-411.97620	-191.20393	1279.87549	-1213.76599	-142.99815	1287.68347	-513.55811	-28.74097	-15.99978	276.12723	-212.81937	-7.72572	-1286.86157	-18.64143	91.86475	-1088.84985	-358.56116	-13.71805
109	0.900	713.03601	-129.93007	1387.93518	-411.44217	-191.31174	1281.42969	-1213.43103	-141.85616	1288.91858	-525.17731	-28.64754	-15.65743	262.31531	-213.30060	-7.99720	-1247.60767	-18.40260	91.69090	-1102.57397	-359.10913	-13.92693
110	0.908	714.03070	-132.54155	1387.26660	-411.04788	-191.29330	1283.11230	-1213.14502	-140.51259	1289.86597	-535.68445	-28.36177	-15.08732	248.58054	-213.71544	-8.16906	-1207.81738	-16.96927	92.58322	-1116.25146	-359.64209	-14.07429
111	0.917	715.27258	-135.07698	1386.26025	-410.79044	-191.09662	1284.84363	-1212.92297	-138.98386	1290.52686	-544.88123	-27.95386	-14.28883	235.00934	-214.04639	-8.28260	-1167.94006	-14.24727	94.60187	-1129.82471	-360.09100	-14.11525
112	0.925	716.71362	-137.54807	1384.90771	-410.68640	-190.69733	1286.53430	-1212.78186	-137.28270	1290.90137	-552.70349	-27.46968	-13.00095	221.57922	-214.32254	-8.40516	-1128.40930	-10.50761	97.22477	-1143.37012	-360.42786	-14.03909
113	0.933	718.30786	-139.95840	1383.21509	-410.75974	-190.07889	1288.11499	-1212.72583	-135.41164	1290.98413	-559.22266	-26.70396	-10.33321	208.15938	-214.61426	-8.55382	-1089.66650	-6.06137	99.87196	-1157.18872	-360.66113	-13.89961
114	0.942	720.01331	-142.31502	1381.20496	-411.02707	-189.22638	1289.54480	-1212.75110	-133.37534	1290.76404	-564.04071	-25.07227	-4.64267	194.64001	-214.97708	-8.68296	-1052.32007	-1.12736	102.09901	-1171.41516	-360.76526	-13.75971
115	0.950	721.79651	-144.64183	1378.90808	-411.48532	-188.12947	1290.80786	-1212.86206	-131.18582	1290.23254	-565.32312	-21.93706	5.60776	181.00800	-215.41983	-8.75900	-1017.04712	4.17407	103.55965	-1185.81335	-360.79910	-13.63616
116	0.958	723.63281	-146.97319	1376.35803	-412.10660	-186.77640	1291.90674	-1213.07471	-128.85535	1289.38867	-560.19434	-17.27293	20.10198	167.31573	-215.92776	-8.80723	-984.16418	9.85738	104.01192	-1199.97302	-360.97845	-13.55785
117	0.967	725.50537	-149.33321	1373.58862	-412.84479	-185.14545	1292.85486	-1213.40503	-126.38634	1288.23499	-547.01013	-12.02022	35.82487	153.63715	-216.46843	-8.88297	-953.30859	16.16207	103.44738	-1213.60925	-361.47800	-13.58292
118	0.975	727.40869	-151.72150	1370.63196	-413.64694	-183.20424	1293.66650	-1213.86230	-123.76579	1286.77454	-526.83978	-7.66975	48.51952	140.03088	-217.00674	-9.02199	-923.67236	23.48018	102.11789	-1226.73230	-362.27820	-13.69514
119	0.983	729.35394	-154.10768	1367.51514	-414.46265	-180.92223	1294.34509	-1214.44714	-120.97226	1285.01489	-502.24963	-5.37061	55.31293	126.50693	-217.54028	-9.21538	-894.59094	32.16605	100.38081	-1239.63879	-363.20880	-13.78971
120	0.992	731.36340	-156.43678	1364.26245	-415.26303	-178.30418	1294.89587	-1215.15161	-117.99400	1282.96960	-475.24966	-5.31903	56.16774	113.02744	-218.09016	-9.42782	-865.91852	42.43819	98.52423	-1252.66760	-364.05017	-13.80093
121	1.000	733.45673	-158.65385	1360.90112	-416.06479	-175.42841	1295.34924	-1215.96399	-114.84333	1280.65222	-446.67038	-6.88501	53.19719	99.54849	-218.66005	-9.62713	-837.97473	54.34669	96.65263	-1265.93005	-364.61877	-13.75694
122	1.008	735.63831	-160.73181	1357.46313	-416.91611	-172.42438	1295.75415	-1216.87085	-111.55048	1278.06970	-416.75714	-9.13068	48.98613	86.05640	-219.23349	-9.78802	-811.31152	67.74437	94.63938	-1279.25488	-364.76694	-13.67946
123	1.017	737.89319	-162.67436	1353.98608	-417.84494	-169.38823	1296.14124	-1217.84729	-108.13601	1275.22681	-385.83984	-11.17024	45.46196	72.56024	-219.80820	-9.90235	-786.54456	82.37390	92.20205	-1292.29370	-364.42371	-13.48113
124	1.025	740.19092	-164.49663	1350.51270	-418.83698	-166.34013	1296.50757	-1218.85742	-104.59338	1272.13623	-354.61237	-12.38884	43.55860	59.07193	-220.39020	-10.00018	-764.23657	98.00511	89.02924	-1304.94897	-363.91223	-13.11876
125	1.033	742.49323	-166.20601	1347.08447	-419.85568	-163.25220	1296.83594	-1219.86633	-100.90360	1268.82813	-323.92065	-12.60300	43.26654	45.60313	-220.95834	-10.12946	-744.78857	114.37053	84.82370	-1317.77795	-364.01849	-12.82108
126	1.042	744.76263	-167.79482	1343.73730	-420.86322	-160.08774	1297.11206	-1220.84192	-97.05875	1265.34766	-294.23016	-12.01849	43.95826	32.16005	-221.47485	-10.30505	-728.38885	131.07285	79.38278	-1331.41663	-365.12439	-12.84872
127	1.050	746.96851	-169.24541	1340.50562	-421.82730	-156.82849	1297.32556	-1221.74939	-93.06248	1261.73730	-265.34509	-11.04045	44.85552	18.73100	-221.92397	-10.48899	-715.00305	147.68109	72.76567	-1345.73682	-366.60577	-13.13681
128	1.058	749.08594	-170.54060	1337.43530	-422.72049	-153.48502	1297.46545	-1222.55371	-88.91982	1258.01978	-236.63774	-10.02644	45.42068	5.27489	-222.32883	-10.63033	-704.37476	163.70036	65.24021	-1360.15967	-367.70181	-13.45729
129	1.067	751.09094	-171.67021	1334.58838	-423.51569	-150.09058	1297.52246	-1223.22083	-84.63418	1254.19897	-207.46736	-9.03152	45.57674	-8.27461	-222.73804	-10.72143	-696.15619	178.42381	56.98273	-1374.42090	-368.33969	-13.71197
130	1.075	752.95520	-172.62971	1332.03613	-424.18396	-146.68626	1297.49036	-1223.71484	-80.19430	1250.27197	-177.47762	-7.74794	45.64751	-21.97993	-223.19678	-10.79718	-690.15601	191.11931	47.91358	-1388.53992	-368.73792	-13.92525
131	1.083	754.64221	-173.42113	1329.85107	-424.70038	-143.30963	1297.36194	-1224.00208	-75.56205	1246.23706	-146.66696	-5.75186	46.01665	-35.85228	-223.71486	-10.88960	-686.42242	201.45450	37.85689	-1402.27417	-368.85254	-14.08728
132	1.092	756.10791	-174.06367	1328.10364	-425.05225	-140.00064	1297.12341	-1224.06494	-70.68744	1242.09912	-115.23557	-2.84164	46.79391	-49.80441	-224.24783	-11.00721	-685.11414	209.63191	26.90619	-1414.95923	-368.43405	-14.07441
133	1.100	757.30975	-174.58586	1326.85339	-425.23993	-136.80379	1296.75403	-1223.91016	-65.53248	1237.88135	-83.37878	0.82700	47.76241	-63.68121	-224.72861	-11.15186	-686.36505	216.04153	15.76701	-1425.92896	-367.30005	-13.74761
134	1.108	758.21448	-174.99345	1326.14319	-425.27164	-133.74251	1296.22681	-1223.56274	-60.08304	1233.63757	-51.19971	4.85089	48.56978	-77.40511	-225.12912	-11.32358	-690.27484	220.87375	5.87345	-1434.88306	-365.41406	-13.06813
135	1.117	758.79889	-175.25838	1326.00586	-425.16205	-130.80238	1295.51257	-1223.05383	-54.35267	1229.46167	-18.73715	8.79102	48.95220	-91.07175	-225.46809	-11.50768	-697.04266	224.16568	-1.13049	-1441.83472	-362.81793	-12.07639
136	1.125	759.04224	-175.34340	1326.47485	-424.93207	-127.95221	1294.58655	-1222.41858	-48.39503	1225.48816	13.95352	12.35786	48.82529	-104.81047	-225.75482	-11.69675	-706.83813	226.04202	-4.61872	-1446.90540	-359.56952	-10.82373
137	1.133	758.91809	-175.22777	1327.58289	-424.60352	-125.16451	1293.43530	-1221.69543	-42.32582	1221.86938	46.75378	15.50565	48.21277	-118.60268	-225.96140	-11.90138	-719.21210	226.80576	-5.52827	-1450.20581	-355.71771	-9.34444
138	1.142	758.39392	-174.91582	1329.35315	-424.19629	-122.41381	1292.06128	-1220.90894	-36.31386	1218.73596	79.53836	18.40933	47.13894	-132.35179	-226.07083	-12.11312	-732.99121	226.90961	-5.36760	-1451.81067	-351.30139	-7.65798
139	1.150	757.43768	-174.43202	1331.79529	-423.73190	-119.67650	1290.48682	-1220.06470	-30.52063	1216.18396	112.28137	21.34923	45.63002	-146.03136	-226.11508	-12.30981	-747.05408	226.80176	-5.13139	-1451.77246	-346.35425	-5.77781
140	1.158	756.02527	-173.80031	1334.90063	-423.23306	-116.93610	1288.75940	-1219.18994	-25.02534	1214.30627	145.09869	24.59647	43.85042	-159.68208	-226.14285	-12.49046	-760.89636	226.74684	-5.17450	-1450.13733	-340.90936	-3.71707
141	1.167	754.14441	-173.02553	1338.63318	-422.71469	-114.18423	1286.94641	-1218.39111	-19.79424	1213.21960	178.15424	28.37015	42.23193	-173.34633	-226.18550	-12.66621	-774.47375	226.80994	-5.49006	-1446.95264	-335.00049	-1.49021
142	1.175	751.79681	-172.10176	1342.92700	-422.17755	-111.41995	1285.11865	-1217.80396	-14.74384	1213.00671	211.46808	32.83708	41.34866	-187.01378	-226.25433	-12.84173	-787.87543	226.93866	-5.92319	-1442.26831	-328.66202	0.88732
143	1.183	749.00073	-171.03227	1347.69604	-421.61658	-108.65086	1283.33130	-1217.44116	-9.86299	1213.61182	244.75305	38.08875	41.56863	-200.61122	-226.33667	-13.01396	-801.17816	227.08374	-6.29562	-1436.13611	-321.92871	3.39967
144	1.192	745.79053	-169.83241	1352.84680	-421.03494	-105.89761	1281.61621	-1217.16760	-5.26477	1214.85254	277.35529	44.12781	42.83075	-214.07979	-226.40958	-13.16819	-814.42603	227.26227	-6.49295	-1428.60779	-314.83545	6.03104
145	1.200	742.21136	-168.52159	1358.28198	-420.44714	-103.20056	1279.99133	-1216.82751	-1.11499	1216.54578	308.32697	50.95741	44.69260	-227.44646	-226.46509	-13.28368	-827.62256	227.42455	-6.56749	-1419.73511	-307.41687	8.76567
146	1.208	738.31329	-167.11922	1363.90100	-419.86908	-100.61669	1278.47339	-1216.32336	2.48151	1218.57129	336.68140	58.67636	46.54356	-240.78639	-226.51863	-13.36322	-840.74658	227.39557	-6.73771	-1409.56970	-299.70776	11.58792
147	1.217	734.14917	-165.64558	1369.60303	-419.30847	-98.20192	1277.08777	-1215.60681	5.54369	1220.85181	361.80481	67.35928	47.88823	-254.14156	-226.60040	-13.43840	-853.82031	227.13159	-7.15179	-1398.16309	-291.74277	14.48216
148	1.225	729.77423	-164.12416	1375.29395	-418.76730	-96.00003	1275.87183	-1214.67944	8.19055	1223.36145	383.71344	76.81841	48.53740	-267.51099	-226.72589	-13.53167	-866.92517	226.84355	-7.67145	-1385.56653	-283.55655	17.43272
149	1.233	725.24677	-162.57689	1380.88953	-418.24518	-94.04337	1274.87207	-1213.60852	10.56095	1226.16272	402.81244	86.60342	48.52041	-280.89600	-226.87714	-13.63596	-880.11328	226.65112	-8.05313	-1371.83167	-275.18378	20.42398
150	1.242	720.63092	-161.01794	1386.31860	-417.73007	-92.34065	1274.13403	-1212.49561	12.75472	1229.37427	419.36908	96.27174	47.80071	-294.30988	-227.03241	-13.72601	-893.35657	226.40996	-8.24229	-1357.00989	-266.65912	23.44030
151	1.250	715.99872	-159.45450	1391.52271	-417.19162	-90.86072	1273.69336	-1211.40747	14.82674	1233.07092	433.25336	105.60408	46.12820	-307.76166	-227.20441	-13.77429	-906.63062	226.07138	-8.29971	-1341.15259	-258.01724	26.46599
152	1.258	711.42432	-157.88313	1396.45313	-416.58731	-89.54292	1273.56909	-1210.34082	16.79660	1237.23645	444.15704	114.59135	43.21967	-321.26556	-227.42560	-13.77374	-919.97968	225.83633	-8.22484	-1324.31140	-249.29288	29.48542
153	1.267	706.97449	-156.28435	1401.06274	-415.87070	-88.31677	1273.76135	-1209.24463	18.65392	1241.79309	451.98389	123.30022	39.05580	-334.84546	-227.70088	-13.74731	-933.44128	225.80200	-8.03991	-1306.53772	-240.52069	32.48293
154	1.275	702.70325	-154.63420	1405.30322	-414.99750	-87.10263	1274.25793	-1208.06213	20.36609	1246.63989	456.94873	131.76181	33.91800	-348.50848	-227.99258	-13.72147	-946.98431	225.75941	-7.87712	-1287.88306	-231.73537	35.44287
155	1.283	698.65686	-152.92078	1409.13000	-413.93384	-85.81108	1275.03674	-1206.76135	21.89074	1251.67004	459.29767	139.92035	28.08917	-362.23773	-228.25946	-13.69778	-960.57092	225.52023	-7.79581	-1268.39893	-222.97157	38.34960
156	1.292	694.88440	-151.14296	1412.50708	-412.66043	-84.35995	1276.06665	-1205.33655	23.19245	1256.77966	458.97058	147.58107	21.58360	-376.00763	-228.50769	-13.66189	-974.21960	225.22165	-7.66920	-1248.13684	-214.26399	41.18746
157	1.300	691.44214	-149.29573	1415.41272	-411.17114	-82.69595	1277.31238	-1203.79492	24.26108	1261.87573	455.48688	154.32169	14.46257	-389.80017	-228.77635	-13.61423	-987.96075	225.06512	-7.42849	-1227.14807	-205.64731	43.94081
158	1.308	688.38544	-147.35800	1417.84180	-409.47101	-80.80222	1278.74170	-1202.15100	25.12729	1266.88977	448.08313	159.51860	7.64574	-403.61975	-229.07251	-13.57612	-1001.77771	224.96269	-7.22187	-1205.48438	-197.15619	46.59398
159	1.317	685.75977	-145.29547	1419.80139	-407.57648	-78.68936	1280.33118	-1200.44092	25.86524	1271.78516	436.25159	162.69629	2.83183	-417.46484	-229.36462	-13.57060	-1015.64508	224.69745	-7.18683	-1183.19702	-188.82535	49.13135
160	1.325	683.60498	-143.08170	1421.29944	-405.51910	-76.38127	1282.06616	-1198.73755	26.57175	1276.55054	420.81079	163.94983	0.92046	-431.28528	-229.63605	-13.61325	-1029.56238	224.21185	-7.27432	-1160.33765	-180.68942	51.53724
161	1.333	681.95813	-140.71297	1422.33850	-403.34909	-73.90805	1283.93237	-1197.14355	27.33494	1281.17908	404.20367	163.95367	0.91235	-444.98889	-229.90825	-13.69507	-1043.49365	223.50711	-7.42255	-1136.95764	-172.78314	53.79591
162	1.342	680.84497	-138.20360	1422.91931	-401.13165	-71.30670	1285.90857	-1195.76477	28.20827	1285.64575	388.75293	163.60999	0.85654	-458.46307	-230.20154	-13.76454	-1057.39832	222.57758	-7.65842	-1113.10864	-165.14114	55.89160
163	1.350	680.27100	-135.58644	1423.04480	-398.93970	-68.62648	1287.96680	-1194.66235	29.18362	1289.87939	374.86841	163.56479	-0.31348	-471.58569	-230.49597	-13.76562	-1071.33362	221.62607	-7.92126	-1088.84192	-157.79811	57.80862
164	1.358	680.22345	-132.91829	1422.72180	-396.85138	-65.93454	1290.07556	-1193.80432	30.18192	1293.74670	361.53577	163.85834	-2.09223	-484.23901	-230.75694	-13.68744	-1085.35193	220.96298	-8.05204	-1064.20898	-150.78871	59.53172
165	1.367	680.67877	-130.26556	1421.96094	-394.94965	-63.30616	1292.20459	-1193.09668	31.10323	1297.10107	347.89539	164.17015	-3.47763	-496.28204	-230.97969	-13.55411	-1099.35291	220.65063	-7.99839	-1039.26062	-144.14761	61.04640
166	1.375	681.60510	-127.67970	1420.77490	-393.31616	-60.80032	1294.32495	-1192.48877	31.89756	1299.86023	333.87976	164.32896	-4.22654	-507.51904	-231.17502	-13.37129	-1113.21094	220.50955	-7.87578	-1014.04822	-137.90947	62.33870
167	1.383	682.96411	-125.19154	1419.17651	-392.01819	-58.44508	1296.40613	-1192.02209	32.57176	1302.01416	319.83301	164.38643	-4.76580	-517.75861	-231.30200	-13.06384	-1126.96362	220.34830	-7.83592	-988.62396	-132.10912	63.39296
168	1.392	684.71704	-122.82491	1417.17627	-391.10013	-56.24001	1298.41980	-1191.78137	33.15113	1303.57556	306.00348	164.41869	-5.41585	-526.91620	-231.22935	-12.36637	-1140.73523	220.08139	-7.90430	-963.04236	-126.78155	64.18712
169	1.400	686.82874	-120.60164	1414.78442	-390.58975	-54.17226	1300.34460	-1191.83459	33.66232	1304.55200	292.39954	164.46040	-6.10239	-534.99231	-230.80432	-10.60574	-1154.55493	219.77966	-7.95412	-937.36029	-121.96185	64.68811
170	1.408	689.26276	-118.53102	1412.01636	-390.50424	-52.23974	1302.16541	-1192.21375	34.13312	1304.94629	278.90869	164.53036	-6.62706	-541.68536	-229.92493	-6.69794	-1168.32642	219.62062	-7.84447	-911.63208	-117.68446	64.85812
171	1.417	691.97595	-116.60310	1408.90027	-390.84567	-50.45917	1303.86584	-1192.92444	34.58276	1304.75415	265.43433	164.59171	-6.97087	-545.81549	-228.48376	0.14143	-1181.92944	219.70160	-7.57294	-885.89642	-113.98195	64.68835
172	1.425	694.91919	-114.79311	1405.48218	-391.60080	-48.85532	1305.42310	-1193.95898	35.01148	1303.96252	251.94287	164.52454	-7.27719	-545.46643	-226.33963	9.43911	-1195.34705	219.91238	-7.29895	-860.15918	-110.88416	64.26695
173	1.433	698.03937	-113.06715	1401.82556	-392.74658	-47.45110	1306.81458	-1195.30115	35.40709	1302.56042	238.45520	164.27005	-7.62466	-539.07788	-223.44783	19.38713	-1208.67529	220.04933	-7.18394	-834.39771	-108.42085	63.83198
174	1.442	701.28088	-111.38599	1398.00574	-394.24988	-46.25989	1308.02600	-1196.92371	35.75944	1300.55469	225.02289	163.94272	-7.94082	-526.37250	-219.94826	27.80521	-1222.00476	220.08823	-7.18930	-808.63440	-106.63243	63.68823
175	1.450	704.58899	-109.71156	1394.10083	-396.06870	-45.27862	1309.05029	-1198.78540	36.06098	1297.97717	211.68542	163.67764	-8.14508	-508.30640	-216.01025	33.21577	-1235.36829	220.22641	-7.12534	-783.08252	-105.58551	63.97358
176	1.458	707.91486	-108.02055	1390.18347	-398.16183	-44.49081	1309.88647	-1200.82971	36.29828	1294.88147	198.42877	163.48325	-8.25667	-486.35590	-211.57864	35.25891	-1248.79932	220.51440	-6.95060	-758.21674	-105.35315	64.53857
177	1.467	711.22046	-106.31442	1386.31274	-400.49438	-43.87373	1310.54358	-1202.99109	36.46029	1291.33240	185.19293	163.31253	-8.33588	-461.81915	-206.35490	34.47369	-1262.35107	220.61179	-6.89844	-734.61145	-105.91083	65.09931
178	1.475	714.48273	-104.60626	1382.52649	-403.03104	-43.40154	1311.04187	-1205.20630	36.55498	1287.39709	171.92413	163.14551	-8.41512	-435.56854	-200.06230	31.85707	-1276.02734	220.13451	-7.19938	-712.71887	-107.04342	65.38146
179	1.483	717.69525	-102.89948	1378.83203	-405.72675	-43.04929	1311.40527	-1207.42542	36.60020	1283.14160	158.59344	162.97359	-8.49899	-408.24377	-192.69093	28.45745	-1289.72949	219.15103	-7.76272	-692.82214	-108.45276	65.07895
180	1.492	720.86261	-101.18941	1375.20398	-408.52719	-42.79913	1311.65369	-1209.61072	36.60649	1278.63306	145.17822	162.78989	-8.57404	-380.50671	-184.52660	25.10382	-1303.33252	218.12772	-8.26584	-675.04663	-109.99363	63.89069
181	1.500	723.98956	-99.48152	1371.60217	-411.37946	-42.64312	1311.80078	-1211.72290	36.58811	1273.94312	131.67853	162.59129	-8.61928	-353.01782	-176.02089	22.31615	-1316.80884	217.44266	-8.49138	-659.33142	-111.71505	61.72675
182	1.508	727.07642	-97.79533	1368.01245	-414.23981	-42.57388	1311.85645	-1213.70837	36.57431	1269.14966	118.13159	162.36671	-8.62206	-326.18195	-167.55170	20.33923	-1330.23608	217.11667	-8.47144	-645.53638	-113.68295	58.80045
183	1.517	730.12402	-96.14772	1364.48230	-417.06708	-42.57152	1311.83154	-1215.51782	36.58288	1264.32629	104.57108	162.11028	-8.58794	-299.98206	-159.17798	19.19595	-1343.70972	216.92883	-8.39414	-633.60730	-115.92006	55.40684
184	1.525	733.12885	-94.53497	1361.10535	-419.81372	-42.60492	1311.73926	-1217.13660	36.59341	1259.52563	90.98907	161.83716	-8.55963	-274.09674	-150.64064	18.73578	-1357.27869	216.66391	-8.42233	-623.58331	-118.45716	51.60511
185	1.533	736.07043	-92.93230	1357.96545	-422.42728	-42.64368	1311.58923	-1218.57324	36.56496	1254.77930	77.35184	161.56868	-8.60936	-248.18611	-141.64304	18.71426	-1370.93823	216.27803	-8.56768	-615.71594	-121.25046	47.29418
186	1.542	738.91559	-91.30841	1355.10547	-424.85712	-42.66695	1311.37610	-1219.82678	36.46965	1250.10901	63.64975	161.31102	-8.76740	-222.08879	-132.14058	18.91508	-1384.67151	215.86861	-8.75783	-610.46301	-124.11401	42.52988
187	1.550	741.63513	-89.63478	1352.53503	-427.05707	-42.66161	1311.07813	-1220.87854	36.30739	1245.53589	49.91989	161.05962	-8.96965	-195.80553	-122.41877	19.27087	-1398.47693	215.53561	-8.95152	-607.85272	-126.80038	37.41771
188	1.558	744.21368	-87.88994	1350.24780	-428.98633	-42.61274	1310.66821	-1221.70544	36.10211	1241.08643	36.20020	160.82271	-9.11331	-169.40276	-112.98848	19.91793	-1412.35913	215.31522	-9.12988	-607.25781	-129.03561	31.77326
189	1.567	746.65063	-86.07111	1348.23584	-430.61469	-42.50362	1310.12219	-1222.29443	35.88215	1236.79102	22.48102	160.60516	-9.17243	-142.99757	-104.41388	21.13047	-1426.31494	215.16730	-9.27152	-608.10675	-130.53973	25.25905
190	1.575	748.95135	-84.19688	1346.49805	-431.92834	-42.32699	1309.42175	-1222.64880	35.65464	1232.67224	8.71344	160.39015	-9.22742	-116.73439	-97.04050	23.08651	-1440.29895	214.97382	-9.36656	-610.39154	-131.17284	17.87212
191	1.583	751.11481	-82.29842	1345.04272	-432.93036	-42.08813	1308.55713	-1222.78516	35.39634	1228.74011	-5.15320	160.17435	-9.36148	-90.65666	-90.74129	25.62486	-1454.24854	214.65439	-9.41702	-614.51398	-130.91260	10.14041
192	1.592	753.12518	-80.41548	1343.88220	-433.63559	-41.79509	1307.52795	-1222.72693	35.07245	1225.00757	-19.12231	159.97864	-9.57267	-64.63766	-85.03348	28.32521	-1468.17578	214.24750	-9.44405	-620.68652	-129.69896	2.95755
193	1.600	754.94989	-78.59045	1343.03394	-434.06418	-41.45413	1306.33679	-1222.50049	34.66978	1221.50928	-33.12347	159.81525	-9.80626	-38.48567	-79.52177	30.85493	-1482.14233	213.79271	-9.49541	-628.50354	-127.73079	-2.76737
194	1.608	756.54236	-76.85841	1342.52454	-434.23807	-41.07710	1304.98193	-1222.13843	34.21837	1218.30225	-47.06274	159.66777	-10.02357	-12.10313	-74.19490	33.15339	-1496.15808	213.29207	-9.60385	-637.47168	-125.77268	-6.55717
195	1.617	757.85223	-75.24208	1342.39001	-434.18549	-40.69024	1303.45691	-1221.67786	33.79192	1215.45642	-60.91711	159.48854	-10.22337	14.46756	-69.32903	35.31284	-1510.14941	212.83432	-9.72853	-647.70636	-124.61690	-8.54503
196	1.625	758.83508	-73.75127	1342.66943	-433.94681	-40.33617	1301.75647	-1221.14709	33.48644	1213.04883	-74.75012	159.21420	-10.42635	41.13634	-65.19692	37.39263	-1523.97119	212.57227	-9.75735	-659.57050	-124.42874	-9.32638
197	1.633	759.45471	-72.38533	1343.39966	-433.57004	-40.06555	1299.88208	-1220.56042	33.38194	1211.15417	-88.60056	158.81145	-10.65266	67.85445	-61.88688	39.35165	-1537.44360	212.55441	-9.55257	-672.88483	-124.85760	-9.65423
198	1.642	759.68372	-71.13580	1344.61035	-433.09409	-39.91638	1297.84656	-1219.92810	33.51309	1209.82971	-102.42218	158.30673	-10.91064	94.60777	-59.32337	41.08681	-1550.44641	212.69185	-8.98518	-686.86047	-125.43256	-9.99608
199	1.650	759.50629	-69.98941	1346.31665	-432.53326	-39.89101	1295.67297	-1219.27332	33.86194	1209.10352	-116.17108	157.74803	-11.19953	121.38637	-57.38685	42.50258	-1562.96997	212.82468	-7.96114	-700.77063	-125.86294	-10.38784
200	1.658	758.91968	-68.93399	1348.51367	-431.87549	-39.94752	1293.38806	-1218.64563	34.35843	1208.97070	-129.86029	157.17078	-11.50616	148.17767	-55.98911	43.55562	-1575.05615	212.77979	-6.42059	-714.51697	-126.22314	-10.75117
201	1.667	757.93433	-67.96870	1351.17688	-431.09653	-40.01735	1291.01428	-1218.10815	34.91386	1209.41064	-143.51025	156.60158	-11.80394	174.95621	-55.05970	44.24512	-1586.71582	212.47958	-4.29214	-728.33130	-126.73820	-11.10084
202	1.675	756.57251	-67.10963	1354.26782	-430.17896	-40.04226	1288.57056	-1217.67810	35.50677	1210.42151	-157.11273	156.04034	-12.07244	201.66806	-54.53333	44.57832	-1597.88232	211.95978	-1.46751	-742.16400	-127.43451	-11.45833
203	1.683	754.86053	-66.37318	1357.73975	-429.12387	-40.00160	1286.07788	-1217.29797	36.21294	1212.02747	-170.63303	155.47577	-12.29379	228.20633	-54.39957	44.59697	-1608.37195	211.24487	2.15427	-755.72784	-128.18607	-11.78915
204	1.692	752.82031	-65.74924	1361.53955	-427.94986	-39.91406	1283.56470	-1216.88745	37.11494	1214.23987	-184.02563	154.94707	-12.43847	254.37524	-54.72679	44.42135	-1617.84692	210.36636	6.60571	-768.91351	-128.96022	-12.03088
205	1.700	750.46729	-65.19608	1365.61035	-426.68387	-39.82495	1281.06909	-1216.39331	38.21964	1217.02673	-197.28491	154.50681	-12.50394	279.88519	-55.56924	44.15699	-1625.83936	209.52097	11.81849	-781.88593	-129.81433	-12.14106
206	1.708	747.81238	-64.66090	1369.89612	-425.35272	-39.78541	1278.63879	-1215.78467	39.47218	1220.31677	-210.48418	154.10933	-12.54878	304.38623	-56.85936	43.74004	-1631.84363	209.02831	17.60448	-794.86792	-130.70996	-12.14572
207	1.717	744.86578	-64.10832	1374.34229	-423.97968	-39.82825	1276.33008	-1215.03650	40.80260	1224.02087	-223.71484	153.64572	-12.64503	327.50223	-58.44449	42.93562	-1635.32922	209.05222	23.66025	-807.98486	-131.51184	-12.11287
208	1.725	741.64618	-63.53456	1378.89502	-422.58557	-39.96072	1274.20605	-1214.13391	42.13998	1228.05481	-237.01221	153.08777	-12.80650	348.90039	-60.21408	41.47339	-1635.73657	209.36813	29.62322	-821.25629	-132.18230	-12.09479
209	1.733	738.18689	-62.95451	1383.50073	-421.19034	-40.18428	1272.32849	-1213.08667	43.40156	1232.34680	-250.37949	152.49060	-12.98219	368.41406	-62.16198	39.19045	-1632.74536	209.33755	35.15982	-834.60168	-132.81824	-12.14562
210	1.742	734.53119	-62.37500	1388.10144	-419.81436	-40.51321	1270.74744	-1211.93188	44.49685	1236.82251	-263.82355	151.89758	-13.11206	386.08929	-64.36163	36.12509	-1626.60364	208.17073	40.05766	-847.93854	-133.43097	-12.29643
211	1.750	730.72467	-61.78697	1392.63477	-418.47885	-40.96577	1269.49597	-1210.71167	45.34771	1241.37976	-277.34488	151.32890	-13.18473	402.06451	-66.89360	32.51115	-1617.91113	205.52390	44.32944	-861.32361	-133.86334	-12.47777
212	1.758	726.81750	-61.18266	1397.04126	-417.19891	-41.54796	1268.59045	-1209.44763	45.89662	1245.88489	-290.94250	150.81747	-13.23524	416.39807	-69.75944	28.66605	-1606.96082	201.81979	48.16148	-874.87219	-134.07150	-12.58983
213	1.767	722.86743	-60.55858	1401.27246	-415.97409	-42.25706	1268.02905	-1208.14246	46.11719	1250.22266	-304.62622	150.39993	-13.29100	428.98920	-72.85640	24.86364	-1593.53784	197.62762	51.59526	-888.54175	-134.29868	-12.60764
214	1.775	718.93274	-59.90405	1405.29102	-414.78806	-43.09673	1267.79358	-1206.81384	46.04504	1254.36133	-318.39996	150.07338	-13.34774	439.59991	-76.02543	21.28087	-1577.43774	193.11078	54.49598	-902.16620	-134.74841	-12.54111
215	1.783	715.06342	-59.20985	1409.06421	-413.61475	-44.08318	1267.85425	-1205.50647	45.77637	1258.33862	-332.24414	149.78735	-13.39732	447.90863	-79.09278	18.00645	-1558.83496	188.52048	56.97029	-915.81525	-135.26303	-12.40468
216	1.792	711.29919	-58.47528	1412.55920	-412.42252	-45.23866	1268.17896	-1204.26184	45.40612	1262.18640	-346.12704	149.47748	-13.44893	453.55511	-81.87267	15.02021	-1537.96118	184.49907	59.40891	-929.83270	-135.57362	-12.26567
217	1.800	707.67621	-57.70049	1415.74512	-411.17590	-46.58547	1268.73828	-1203.09302	44.97394	1265.89685	-360.03357	149.10373	-13.51292	456.17920	-84.16692	12.11300	-1514.74646	181.47937	62.09000	-944.33136	-135.70828	-12.21907
218	1.808	704.23578	-56.88966	1418.59668	-409.83853	-48.14415	1269.50305	-1201.98755	44.46689	1269.44409	-373.97891	148.67828	-13.58538	455.48108	-85.79932	8.89965	-1488.98853	179.35448	65.03038	-959.00415	-135.89752	-12.29531
219	1.817	701.02527	-56.05237	1421.09424	-408.37799	-49.92596	1270.43982	-1200.92102	43.85629	1272.81006	-387.98666	148.23973	-13.65675	451.33972	-86.68007	5.12099	-1460.63818	177.85867	68.18778	-973.47736	-136.20648	-12.42972
220	1.825	698.09656	-55.19093	1423.22278	-406.76984	-51.92744	1271.51416	-1199.86938	43.12683	1275.99597	-402.06192	147.80615	-13.72036	443.92529	-86.87025	1.08995	-1429.87207	176.75873	71.57276	-987.58350	-136.49689	-12.50785
221	1.833	695.50781	-54.29507	1424.96924	-404.99796	-54.13704	1272.69629	-1198.81006	42.28346	1279.01953	-416.18964	147.38422	-13.77509	433.69543	-86.61490	-2.32377	-1397.12659	175.55795	75.02551	-1001.39978	-136.69101	-12.45893
222	1.842	693.32220	-53.34953	1426.32043	-403.05408	-56.54017	1273.96680	-1197.71631	41.34446	1281.90112	-430.32483	147.00314	-13.82288	421.31903	-86.26389	-4.42163	-1363.02625	173.64215	78.19286	-1015.16693	-136.91699	-12.32745
223	1.850	691.60126	-52.34688	1427.26123	-400.94757	-59.11436	1275.31519	-1196.56519	40.32365	1284.64880	-444.34973	146.71811	-13.84800	407.61017	-86.09566	-5.27512	-1328.10864	170.88419	80.90595	-1029.08850	-137.31699	-12.22064
224	1.858	690.39758	-51.29994	1427.77319	-398.72128	-61.82835	1276.73169	-1195.36206	39.21824	1287.24524	-458.03882	146.58638	-13.78034	393.35992	-86.20946	-5.46059	-1292.68860	167.63768	83.31490	-1043.18933	-137.80675	-12.19307
225	1.867	689.74860	-50.23970	1427.83691	-396.45206	-64.64692	1278.20154	-1194.15381	38.01419	1289.64368	-471.09616	146.64308	-13.48421	379.08960	-86.54905	-5.48409	-1257.00354	164.29276	85.71444	-1057.42188	-138.23401	-12.20888
226	1.875	689.67352	-49.19148	1427.43665	-394.23474	-67.52246	1279.70557	-1193.01257	36.69337	1291.77686	-483.24243	146.88478	-12.82604	364.98752	-87.00190	-5.59051	-1221.40259	161.08633	88.35629	-1071.75513	-138.62964	-12.20422
227	1.883	690.17285	-48.15649	1426.56482	-392.16635	-70.38477	1281.22302	-1192.01257	35.23711	1293.57263	-494.23520	147.27205	-11.77157	351.04718	-87.49074	-5.84474	-1186.39368	158.05225	91.21372	-1086.09229	-139.10071	-12.17706
228	1.892	691.22760	-47.12505	1425.22083	-390.33606	-73.15514	1282.73047	-1191.21960	33.63222	1294.96875	-503.83405	147.75333	-10.38524	337.20337	-87.98576	-6.21157	-1152.48340	155.04282	93.89850	-1100.30566	-139.65074	-12.18238
229	1.900	692.80133	-46.10014	1423.40479	-388.81662	-75.76151	1284.20239	-1190.69006	31.88655	1295.92664	-511.89142	148.29337	-8.68353	323.40155	-88.47474	-6.60082	-1119.95093	151.94551	95.93938	-1114.34229	-140.20348	-12.20505
230	1.908	694.84241	-45.09627	1421.11316	-387.65643	-78.13832	1285.61365	-1190.47058	30.06555	1296.44507	-518.56226	148.95247	-6.35619	309.63409	-88.95605	-6.91800	-1088.77808	148.90068	97.10712	-1128.15393	-140.74567	-12.10864
231	1.917	697.28809	-44.12495	1418.34216	-386.87802	-80.23087	1286.94128	-1190.58167	28.35420	1296.54578	-524.12189	150.08237	-2.39593	295.92841	-89.43433	-7.13628	-1058.70898	146.23688	97.43372	-1141.63867	-141.36874	-11.80980
232	1.925	700.07190	-43.19518	1415.09351	-386.48279	-82.00113	1288.16602	-1190.99573	27.04164	1296.23047	-527.96277	152.40283	4.93464	282.30487	-89.90652	-7.32933	-1029.33875	144.22433	97.04739	-1154.80847	-142.06895	-11.46327
233	1.933	703.13507	-42.31953	1411.37500	-386.45596	-83.43182	1289.27209	-1191.66223	26.28406	1295.49634	-527.82959	156.50093	16.95145	268.76843	-90.37047	-7.60125	-1000.24023	142.99217	96.08370	-1167.90771	-142.63547	-11.33922
234	1.942	706.43811	-41.50703	1407.19849	-386.77011	-84.53014	1290.25049	-1192.53748	25.90776	1294.37708	-521.01245	162.06694	32.63081	255.31767	-90.84206	-7.97888	-971.11768	142.62482	94.68564	-1181.18652	-142.86221	-11.49375
235	1.950	709.96283	-40.75859	1402.57410	-387.39096	-85.32585	1291.09534	-1193.58142	25.60398	1292.90930	-506.69092	167.87517	48.26479	241.94109	-91.33829	-8.38213	-941.90283	143.19196	93.00960	-1194.58899	-142.70215	-11.67849
236	1.958	713.70746	-40.07928	1397.51282	-388.29147	-85.86502	1291.79944	-1194.77136	25.22058	1291.10901	-486.52762	172.60861	59.68647	228.62057	-91.85449	-8.69516	-912.72095	144.69949	91.20032	-1207.81348	-142.17744	-11.62626
237	1.967	717.67926	-39.48999	1392.03235	-389.46307	-86.19676	1292.35742	-1196.11279	24.78496	1288.99536	-462.93616	175.57849	64.85504	215.34215	-92.36534	-8.86582	-883.77649	147.09872	89.34887	-1220.78613	-141.51947	-11.37310
238	1.975	721.88074	-39.02196	1386.16113	-390.90659	-86.35483	1292.77112	-1197.61096	24.38736	1286.59204	-437.42703	176.73630	64.44408	202.08572	-92.83266	-8.92921	-855.31848	150.31354	87.46963	-1233.86511	-141.32759	-11.20509
239	1.983	726.29443	-38.69772	1379.93359	-392.61768	-86.35065	1293.05286	-1199.24365	24.09089	1283.91394	-410.52100	176.31161	60.58682	188.79974	-93.24509	-8.94636	-827.67639	154.20230	85.48133	-1247.27612	-141.87595	-11.21263
240	1.992	730.88379	-38.52232	1373.39026	-394.58417	-86.18761	1293.22827	-1200.94543	23.89438	1280.96362	-382.44373	174.61365	55.43021	175.41919	-93.64845	-8.96127	-801.19440	158.54802	83.22206	-1260.81860	-142.70081	-11.20405
241	2.000	735.60657	-38.49594	1366.58081	-396.78558	-85.88428	1293.33838	-1202.60913	23.74958	1277.72754	-353.58972	172.03944	50.48771	161.92188	-94.09169	-8.99851	-776.10205	163.13931	80.54726	-1274.35559	-143.38643	-11.14530
242	2.008	740.41724	-38.62291	1359.56531	-399.18881	-85.47865	1293.43188	-1204.11951	23.59282	1274.17749	-324.57910	169.09917	46.60735	148.34265	-94.56715	-9.05243	-752.48120	167.83371	77.41816	-1287.78149	-143.68483	-11.08512
243	2.017	745.26337	-38.90504	1352.41199	-401.74826	-85.01453	1293.54944	-1205.41394	23.38012	1270.30444	-296.05307	166.32108	44.07675	134.72894	-95.02636	-9.09319	-730.30420	172.53548	73.90188	-1300.88574	-143.34775	-10.91652
244	2.025	750.08856	-39.33591	1345.19470	-404.41281	-84.53500	1293.71326	-1206.52991	23.13239	1266.16919	-268.34232	163.97366	42.68602	121.10303	-95.44932	-9.10572	-709.50098	177.14824	70.13284	-1314.03406	-142.98935	-10.80808
245	2.033	754.83875	-39.90053	1337.99036	-407.12964	-84.07813	1293.92505	-1207.57629	22.92138	1261.89380	-241.24095	161.82910	41.85608	107.46371	-95.87910	-9.11053	-690.06854	181.55519	66.23779	-1327.91223	-143.61621	-11.13004
246	2.042	759.46637	-40.57335	1330.87622	-409.83954	-83.67024	1294.17017	-1208.63672	22.78335	1257.58264	-214.12462	159.28963	40.93839	93.79630	-96.35686	-9.14615	-672.13879	185.61688	62.23813	-1342.26758	-144.90836	-11.69610
247	2.050	763.93512	-41.31734	1323.92603	-412.47672	-83.32324	1294.42236	-1209.71594	22.68189	1253.28076	-186.38361	155.83755	39.58144	80.07736	-96.87001	-9.24150	-655.96887	189.18246	58.05575	-1356.21875	-145.67781	-11.93347
248	2.058	768.22498	-42.09219	1317.20923	-414.97369	-83.03116	1294.64966	-1210.76196	22.55846	1249.00049	-157.82370	151.45627	37.96629	66.29449	-97.39395	-9.39558	-641.90601	192.09854	53.57582	-1369.71252	-145.76114	-11.78248
249	2.067	772.32904	-42.86494	1310.79260	-417.26172	-82.77526	1294.82361	-1211.70496	22.38077	1244.75232	-128.71194	146.63768	36.71060	52.46008	-97.91947	-9.56703	-630.31085	194.24606	48.63074	-1383.49304	-146.02243	-11.70307
250	2.075	776.24115	-43.61421	1304.74548	-419.27322	-82.54300	1294.92029	-1212.47949	22.15352	1240.55310	-99.52875	141.92192	36.39176	38.58611	-98.43483	-9.69921	-621.46661	195.64499	43.00191	-1397.73511	-146.69641	-11.81583
251	2.083	779.94043	-44.33005	1299.14709	-420.94769	-82.34179	1294.91589	-1213.03650	21.91340	1236.42700	-70.68259	137.44762	37.10276	24.65691	-98.92059	-9.77338	-615.55475	196.45905	36.50365	-1411.74878	-146.99417	-11.71478
252	2.092	783.38043	-45.01370	1294.09021	-422.23499	-82.19434	1294.78735	-1213.34741	21.71023	1232.40393	-42.34387	132.95755	38.50838	10.65097	-99.35760	-9.81578	-612.65796	196.84488	29.08262	-1425.12122	-146.46141	-11.20159
253	2.100	786.49622	-45.67876	1289.67383	-423.09769	-82.12000	1294.51636	-1213.39771	21.58587	1228.51050	-14.46973	128.09644	40.21626	-3.41597	-99.74451	-9.86063	-612.76587	196.88948	20.93600	-1438.34290	-145.70685	-10.64179
254	2.108	789.22791	-46.35249	1285.99133	-423.51614	-82.12010	1294.08997	-1213.17847	21.57188	1224.76563	13.05609	122.61419	41.98664	-17.48573	-100.11263	-9.93314	-615.77863	196.67378	12.62159	-1452.18433	-145.65259	-10.52938
255	2.117	791.53906	-47.07170	1283.12280	-423.49142	-82.18585	1293.49695	-1212.69116	21.69340	1221.18628	40.33737	116.42492	43.69780	-31.50241	-100.50522	-10.04179	-621.44958	196.30179	5.04990	-1466.82690	-146.55466	-10.92358
256	2.125	793.41248	-47.87090	1281.13025	-423.04410	-82.31438	1292.72339	-1211.95972	21.96944	1217.80566	67.47202	109.59049	45.23901	-45.46324	-100.92429	-10.17877	-629.45929	195.90390	-0.78206	-1481.69019	-147.78555	-11.35674
257	2.133	794.83655	-48.77336	1280.05530	-422.20776	-82.50278	1291.75183	-1211.03638	22.41795	1214.69104	94.56912	102.19790	46.47400	-59.42030	-101.30287	-10.34138	-639.66510	195.62289	-4.30988	-1495.98779	-148.43216	-11.31459
258	2.142	795.79877	-49.79008	1279.91687	-421.02133	-82.73155	1290.56653	-1209.99146	23.05350	1211.94983	121.71594	94.26883	47.32972	-73.42160	-101.57370	-10.53023	-651.92847	195.51605	-5.79086	-1509.27991	-148.04724	-10.70480
259	2.150	796.28522	-50.91884	1280.71338	-419.52948	-82.96693	1289.16150	-1208.89270	23.86731	1209.72168	148.94232	85.85589	47.88758	-87.45110	-101.76405	-10.73665	-665.62354	195.48883	-6.10615	-1521.45398	-146.87790	-9.81058
260	2.158	796.28253	-52.14445	1282.42603	-417.78827	-83.17527	1287.54578	-1207.79895	24.80892	1208.15979	176.22632	77.17302	48.34232	-101.44576	-101.95819	-10.95925	-679.81036	195.39708	-6.12096	-1532.28076	-145.41899	-8.90395
261	2.167	795.78223	-53.44722	1285.01697	-415.86838	-83.33098	1285.74548	-1206.76440	25.78410	1207.40796	203.49945	68.56148	48.87982	-115.36021	-102.18169	-11.21134	-693.88574	195.18967	-6.26215	-1541.24072	-143.90433	-8.00921
262	2.175	794.78076	-54.81004	1288.43054	-413.85272	-83.42016	1283.79553	-1205.82861	26.66492	1207.56104	230.67462	60.33571	49.59352	-129.18770	-102.39915	-11.49359	-707.74023	194.93533	-6.57067	-1547.84241	-142.30334	-7.00334
263	2.183	793.27612	-56.21944	1292.60034	-411.82291	-83.44351	1281.72791	-1204.98999	27.31045	1208.59875	257.68927	52.68951	50.49442	-142.93520	-102.59316	-11.77672	-721.44318	194.74240	-6.93929	-1551.88147	-140.53888	-5.78699
264	2.192	791.26868	-57.66884	1297.45520	-409.84167	-83.41230	1279.56885	-1204.19019	27.60015	1210.33276	284.48132	45.74268	51.57240	-156.60124	-102.76535	-12.02915	-735.01709	194.66516	-7.27612	-1553.38940	-138.58168	-4.33167
265	2.200	788.76801	-59.15678	1302.91614	-407.94818	-83.33957	1277.34143	-1203.34058	27.46471	1212.46704	310.93262	39.61711	52.81801	-170.18040	-102.90115	-12.24900	-748.45099	194.69019	-7.54301	-1552.49084	-136.44704	-2.65320
266	2.208	785.79755	-60.67271	1308.89233	-406.16357	-83.23854	1275.06799	-1202.38098	26.89538	1214.74634	336.86060	34.40921	54.18098	-183.67711	-102.99348	-12.44943	-761.76611	194.77325	-7.74213	-1549.31372	-134.16910	-0.78009
267	2.217	782.39471	-62.19490	1315.28577	-404.49603	-83.12749	1272.77478	-1201.31067	25.92879	1217.06531	362.05701	30.10719	55.52477	-197.10081	-103.05755	-12.63159	-775.00092	194.85909	-7.89517	-1543.96509	-131.78366	1.26175
268	2.225	778.60724	-63.70534	1322.00073	-402.94580	-83.03504	1270.49902	-1200.17554	24.61813	1219.49426	386.31219	26.58824	56.63828	-210.46150	-103.09798	-12.79589	-788.17896	194.88885	-8.02469	-1536.53564	-129.32285	3.45155
269	2.233	774.48621	-65.19324	1328.94739	-401.51123	-83.00520	1268.29175	-1199.04419	23.02501	1222.20813	409.40631	23.69838	57.28697	-223.78712	-103.10532	-12.95578	-801.32031	194.81812	-8.16990	-1527.11011	-126.81560	5.77148
270	2.242	770.08203	-66.64796	1336.03613	-400.19226	-83.09131	1266.21130	-1197.97632	21.23908	1225.34265	431.11304	21.32330	57.26939	-237.11894	-103.08244	-13.11350	-814.46381	194.65112	-8.37162	-1515.77393	-124.28975	8.20443
271	2.250	765.44958	-68.05632	1343.17566	-398.98822	-83.33527	1264.31348	-1196.98511	19.37536	1228.90088	451.21332	19.41064	56.48324	-250.47771	-103.04782	-13.25191	-827.65930	194.44835	-8.59772	-1502.61353	-121.77310	10.73303
272	2.258	760.65314	-69.40538	1350.27368	-397.89270	-83.75162	1262.64429	-1196.00964	17.52930	1232.76208	469.49597	17.96577	54.93145	-263.86542	-103.03284	-13.36256	-840.93622	194.27167	-8.76633	-1487.71692	-119.29372	13.33955
273	2.267	755.76318	-70.69193	1357.24268	-396.88803	-84.32681	1261.23865	-1194.93542	15.73361	1236.74939	485.76428	17.01984	52.62286	-277.30096	-103.07362	-13.44623	-854.29199	194.11934	-8.86040	-1471.17236	-116.87989	16.00607
274	2.275	750.85480	-71.92755	1364.00464	-395.94174	-85.02435	1260.12146	-1193.67529	13.96473	1240.71838	499.88361	16.56824	49.50425	-290.81873	-103.18639	-13.49975	-867.72046	193.92909	-8.92596	-1453.06787	-114.55995	18.71462
275	2.283	746.00903	-73.13106	1370.49219	-395.01080	-85.79386	1259.30945	-1192.23645	12.18686	1244.60706	511.84808	16.54663	45.53821	-304.43127	-103.35979	-13.53245	-881.24524	193.68065	-8.96252	-1433.49146	-112.36227	21.44727
276	2.292	741.31079	-74.31160	1376.64368	-394.05157	-86.57925	1258.81543	-1190.69678	10.38635	1248.42200	521.75549	16.89662	40.85649	-318.12036	-103.56604	-13.56384	-894.90363	193.46481	-8.89350	-1412.53125	-110.31517	24.18608
277	2.300	736.84210	-75.45094	1382.40137	-393.02509	-87.31844	1258.64343	-1189.13184	8.58055	1252.19836	529.63397	17.65526	35.81602	-331.85950	-103.78862	-13.58449	-908.68402	193.36169	-8.67934	-1390.27490	-108.44698	26.91315
278	2.308	732.67340	-76.50995	1387.71497	-391.89609	-87.94658	1258.78052	-1187.57788	6.80152	1255.96301	535.23816	18.95206	30.83262	-345.63116	-104.05153	-13.56094	-922.50757	193.29225	-8.42323	-1366.81055	-106.78598	29.61061
279	2.317	728.85522	-77.46477	1392.54639	-390.63727	-88.41194	1259.19727	-1186.03992	5.06816	1259.71985	538.02466	20.92889	26.07163	-359.43439	-104.38982	-13.49747	-936.30249	193.08273	-8.28957	-1342.22607	-105.36051	32.26053
280	2.325	725.41644	-78.32976	1396.87146	-389.23389	-88.68815	1259.85852	-1184.49890	3.38018	1263.45056	537.38763	23.65279	21.23342	-373.28711	-104.79046	-13.44750	-950.09906	192.67294	-8.31165	-1316.60938	-104.19891	34.84502
281	2.333	722.37158	-79.13953	1400.67603	-387.67447	-88.76874	1260.73010	-1182.91089	1.74165	1267.12500	533.03009	26.98372	15.70427	-387.21283	-105.20138	-13.45787	-964.00916	192.19992	-8.35393	-1290.04858	-103.32947	37.34619
282	2.342	719.73010	-79.91914	1403.95239	-385.93811	-88.66048	1261.77441	-1181.22278	0.17773	1270.71277	525.28156	30.42760	9.22714	-401.19720	-105.59789	-13.54195	-978.08008	191.81828	-8.28613	-1262.63135	-102.78058	39.74611
283	2.350	717.50726	-80.67760	1406.69873	-383.99609	-88.38998	1262.94763	-1179.40125	-1.28117	1274.19067	515.09833	33.18028	2.65224	-415.13623	-106.03051	-13.69965	-992.23456	191.51868	-8.11091	-1234.44580	-102.58059	42.02682
284	2.358	715.73016	-81.41385	1408.91760	-381.82330	-88.00442	1264.20508	-1177.45020	-2.62680	1277.53540	503.50739	34.55110	-2.33151	-428.83618	-106.60660	-13.93312	-1006.37238	191.18883	-7.90748	-1205.57959	-102.75767	44.17032
285	2.367	714.43665	-82.11621	1410.61023	-379.41199	-87.55939	1265.50830	-1175.40613	-3.88130	1280.71191	490.93164	34.55910	-4.67964	-442.06604	-107.40038	-14.25458	-1020.43860	190.71982	-7.77325	-1176.12073	-103.33969	46.15863
286	2.375	713.67108	-82.76559	1411.77185	-376.78467	-87.10857	1266.82581	-1173.32788	-5.08416	1283.67273	477.33289	33.95587	-4.95849	-454.59857	-108.37076	-14.72341	-1034.42419	190.05264	-7.80841	-1146.15747	-104.35423	47.97401
287	2.383	713.47925	-83.34483	1412.39331	-374.00095	-86.69715	1268.13416	-1171.29883	-6.27711	1286.36621	462.98407	33.46213	-4.59616	-466.26636	-109.37933	-15.49367	-1048.37805	189.26422	-8.00819	-1115.77893	-105.82942	49.59940
288	2.392	713.89825	-83.84633	1412.46228	-371.15378	-86.35853	1269.41724	-1169.43286	-7.49364	1288.75732	448.59357	33.21075	-4.61155	-477.13666	-110.32326	-16.77357	-1062.36682	188.53192	-8.20586	-1085.07410	-107.79584	51.01840
289	2.400	714.94373	-84.27638	1411.96155	-368.35571	-86.11700	1270.66321	-1167.84436	-8.74083	1290.83911	434.65112	32.99281	-5.18815	-487.74231	-111.37553	-18.53437	-1076.40637	187.94022	-8.22465	-1054.13098	-110.28867	52.21398
290	2.408	716.59741	-84.65633	1410.87817	-365.72253	-85.98867	1271.85950	-1166.58459	-9.98877	1292.59290	421.09296	32.67245	-6.00168	-498.88715	-113.28040	-19.87578	-1090.46423	187.43784	-8.03596	-1023.03186	-113.34608	53.16481
291	2.417	718.80426	-85.02127	1409.21313	-363.36472	-85.98010	1272.98718	-1165.63452	-11.19774	1293.94360	407.62561	32.26561	-6.69618	-510.50671	-117.40331	-18.54197	-1104.49207	186.97726	-7.75300	-991.85046	-116.99651	53.84033
292	2.425	721.48633	-85.41028	1406.98108	-361.38300	-86.09504	1274.01721	-1164.97778	-12.35719	1294.79858	394.08105	31.84210	-7.13845	-520.37427	-125.08775	-11.78786	-1118.41516	186.56683	-7.53475	-960.65710	-121.23085	54.20171
293	2.433	724.56366	-85.84541	1404.20239	-359.86002	-86.34343	1274.91333	-1164.64172	-13.49566	1295.10657	380.45111	31.44714	-7.39536	-524.66425	-136.48619	1.22073	-1132.14160	186.20607	-7.49475	-929.54761	-125.97579	54.22308
294	2.442	727.97394	-86.31996	1400.89636	-358.85147	-86.73808	1275.64014	-1164.67651	-14.66928	1294.85474	366.79968	31.09033	-7.59434	-520.54785	-149.95370	17.79539	-1145.64124	185.90170	-7.62199	-898.69818	-131.12927	53.94557
295	2.450	731.68683	-86.80733	1397.07422	-358.38376	-87.28719	1276.17261	-1165.12256	-15.94309	1294.04065	353.20245	30.77542	-7.81738	-507.98438	-162.86220	33.06474	-1158.97876	185.76208	-7.74208	-868.40485	-136.71677	53.53830
296	2.458	735.70605	-87.27669	1392.73584	-358.45438	-87.99988	1276.50159	-1165.99231	-17.37271	1292.66687	339.69745	30.50906	-8.07597	-488.91547	-173.25522	43.02761	-1172.26270	185.91527	-7.63317	-839.01300	-143.00226	53.26205
297	2.467	740.04749	-87.70341	1387.87708	-359.03455	-88.89597	1276.63477	-1167.25916	-18.98991	1290.75415	326.27393	30.28531	-8.33246	-465.50183	-180.77408	46.47372	-1185.60791	186.26892	-7.25008	-810.77612	-150.27031	53.25950
298	2.475	744.70782	-88.07323	1382.50244	-360.07498	-89.99983	1276.59399	-1168.85388	-20.79299	1288.34875	312.90570	30.07425	-8.53427	-439.25293	-186.13185	44.68151	-1199.05627	186.52473	-6.81489	-783.86731	-158.52118	53.36652
299	2.483	749.65094	-88.38124	1376.63611	-361.51590	-91.32583	1276.40637	-1170.67480	-22.74819	1285.50342	299.56342	29.84860	-8.66838	-411.05029	-190.12032	39.90559	-1212.53076	186.46616	-6.66694	-758.50616	-167.56052	53.24642
300	2.492	754.81555	-88.62706	1370.32593	-363.30460	-92.87707	1276.09460	-1172.61218	-24.79489	1282.26086	286.22211	29.62949	-8.78777	-381.55640	-193.23665	34.11432	-1225.95190	186.10040	-6.95758	-734.93787	-177.28830	52.68565
301	2.500	760.12878	-88.80885	1363.63733	-365.40936	-94.65105	1275.67554	-1174.57568	-26.85978	1278.65979	272.89185	29.45767	-8.95727	-351.60394	-195.81079	28.54491	-1239.31812	185.58740	-7.48154	-713.34338	-187.76120	51.61427
302	2.508	765.51709	-88.92618	1356.65076	-367.81409	-96.64021	1275.16284	-1176.50513	-28.88333	1274.74927	259.60559	29.32167	-9.19091	-322.13269	-198.11336	23.79607	-1252.65955	185.11963	-7.90244	-693.79767	-199.07571	49.97300
303	2.517	770.91547	-88.99428	1349.46338	-370.50021	-98.83465	1274.56982	-1178.35522	-30.83281	1270.59070	246.35284	29.17328	-9.44747	-293.68292	-200.29317	20.05224	-1266.00757	184.81454	-8.08421	-676.20734	-211.22949	47.79760
304	2.525	776.27185	-89.05028	1342.18713	-373.43231	-101.22372	1273.91028	-1180.07886	-32.70255	1266.24683	233.06812	28.98505	-9.66000	-266.05505	-202.25623	17.23702	-1279.39746	184.70979	-8.08746	-660.40057	-223.98709	45.32141
305	2.533	781.54553	-89.13974	1334.94128	-376.55289	-103.78994	1273.19629	-1181.62646	-34.51250	1261.76770	219.70013	28.75090	-9.78626	-238.61720	-203.72533	15.11396	-1292.84338	184.80643	-7.97157	-646.41748	-236.84302	42.81466
306	2.542	786.70300	-89.29715	1327.84644	-379.78323	-106.50819	1272.43713	-1182.95093	-36.29771	1257.18579	206.24445	28.47751	-9.84595	-210.92229	-204.58649	13.45794	-1306.33350	184.98605	-7.79252	-634.60516	-249.18690	40.38346
307	2.550	791.71680	-89.53648	1321.01855	-383.02469	-109.34553	1271.63989	-1184.00854	-38.09845	1252.52441	192.71143	28.18469	-9.89066	-182.93501	-205.15320	12.23854	-1319.86987	184.98004	-7.67521	-625.36151	-260.56110	37.97894
308	2.558	796.56403	-89.85640	1314.56775	-386.16461	-112.25089	1270.81177	-1184.77222	-39.96178	1247.80920	179.11682	27.88707	-9.94190	-154.75548	-205.95911	11.60443	-1333.48950	184.63663	-7.68867	-618.87146	-270.78003	35.52182
309	2.567	801.22217	-90.25380	1308.59741	-389.09174	-115.15523	1269.96216	-1185.24683	-41.93608	1243.08459	165.48059	27.59256	-9.97348	-126.33806	-207.32040	11.68004	-1347.23804	184.17032	-7.73473	-615.08411	-279.86063	32.97441
310	2.575	805.66083	-90.73016	1303.19946	-391.70920	-117.98959	1269.10156	-1185.45679	-44.04946	1238.42053	151.79944	27.31050	-9.95075	-97.54753	-209.15256	12.41053	-1361.12097	183.95357	-7.67901	-613.82800	-287.89789	30.33970
311	2.583	809.83734	-91.28838	1298.45056	-393.93668	-120.69841	1268.24011	-1185.41772	-46.30028	1233.90405	138.04803	27.03204	-9.88155	-68.35774	-211.13623	13.59552	-1375.06165	184.06287	-7.55087	-614.90881	-294.98895	27.63836
312	2.592	813.70581	-91.92442	1294.41016	-395.71097	-123.23830	1267.38953	-1185.13416	-48.66876	1229.63159	124.20313	26.71323	-9.82919	-38.88284	-212.98712	15.03569	-1388.93335	184.22260	-7.51192	-618.14673	-301.21216	24.89293
313	2.600	817.22968	-92.61494	1291.11975	-396.99155	-125.57302	1266.56189	-1184.61621	-51.12742	1225.70667	110.25183	26.29659	-9.87806	-9.26077	-214.58191	16.63201	-1402.66431	184.18893	-7.63258	-623.37891	-306.63208	22.12267
314	2.608	820.38544	-93.31923	1288.60254	-397.77060	-127.67818	1265.76245	-1183.88867	-53.65270	1222.22937	96.21387	25.75446	-10.07981	20.43129	-215.88223	18.34803	-1416.30127	183.93372	-7.83596	-630.45013	-311.30844	19.34402
315	2.617	823.15955	-94.00267	1286.86792	-398.07889	-129.55380	1264.97949	-1182.98669	-56.23537	1219.28223	82.17682	25.12198	-10.40563	50.18263	-216.79453	20.09644	-1429.99365	183.46686	-8.02312	-639.20624	-315.30127	16.57233
316	2.625	825.54498	-94.65404	1285.91211	-397.97858	-131.22404	1264.18457	-1181.95227	-58.87270	1216.93726	68.27075	24.48712	-10.75014	80.02567	-217.15695	21.71236	-1443.86694	182.78607	-8.10413	-649.49207	-318.67194	13.82288
317	2.633	827.53882	-95.28551	1285.71582	-397.54581	-132.72168	1263.34180	-1180.83386	-61.55594	1215.27161	54.55322	23.92719	-10.99642	110.02044	-216.88565	23.05923	-1457.81714	182.03534	-7.96018	-661.15125	-321.48273	11.11120
318	2.642	829.14142	-95.91838	1286.24805	-396.85098	-134.08073	1262.41846	-1179.68396	-64.25731	1214.34814	40.92984	23.45125	-11.07990	140.23618	-216.11020	24.12844	-1471.49438	181.37576	-7.47820	-674.02673	-323.79626	8.45302
319	2.650	830.35327	-96.56142	1287.47144	-395.94376	-135.34019	1261.39380	-1178.55017	-66.90829	1214.17993	27.26678	23.00616	-11.03927	170.69638	-215.13652	25.03409	-1484.52905	180.72591	-6.56388	-687.96161	-325.67511	5.86414
320	2.658	831.17163	-97.20720	1289.34717	-394.85278	-136.53836	1260.27112	-1177.46680	-69.39117	1214.72205	13.55020	22.51233	-11.01089	201.31891	-214.28093	25.96601	-1496.77148	179.99989	-5.05918	-702.79877	-327.18198	3.36036
321	2.667	831.59180	-97.84447	1291.82935	-393.59412	-137.70126	1259.08264	-1176.44824	-71.56204	1215.89734	-0.14960	21.90295	-11.10700	231.93066	-213.72391	27.15776	-1508.35791	179.29645	-2.78838	-718.38116	-328.37939	0.95750
322	2.675	831.61530	-98.45998	1294.85693	-392.17474	-138.84029	1257.88013	-1175.48743	-73.29692	1217.62598	-13.79828	21.17384	-11.31485	262.34207	-213.44655	28.79029	-1519.53125	178.49593	0.24371	-734.55182	-329.32977	-1.32860
323	2.683	831.25598	-99.03731	1298.35754	-390.59848	-139.95589	1256.71948	-1174.56250	-74.53941	1219.83362	-27.40646	20.38254	-11.54033	292.35242	-213.25795	30.83955	-1530.36475	177.15376	3.88002	-751.15417	-330.09467	-3.48211
324	2.692	830.53711	-99.56511	1302.26062	-388.87955	-141.04198	1255.65002	-1173.64246	-75.31714	1222.44177	-40.98019	19.58307	-11.70663	321.68164	-212.92215	33.04732	-1540.60352	175.03009	8.05415	-768.03308	-330.73413	-5.48744
325	2.700	829.48511	-100.04460	1306.50000	-387.05026	-142.09026	1254.71521	-1172.69324	-75.71374	1225.37024	-54.51123	18.78951	-11.80309	349.97211	-212.32582	35.04804	-1549.74097	172.39632	12.83353	-785.03583	-331.30786	-7.32944
326	2.708	828.12695	-100.49042	1311.00574	-385.15549	-143.08932	1253.95276	-1171.69165	-75.83263	1228.55920	-68.00241	17.99435	-11.87393	376.85480	-211.56813	36.53493	-1557.22888	169.76210	18.24524	-802.00970	-331.87936	-8.99349
327	2.717	826.49469	-100.93083	1315.70276	-383.24008	-144.01653	1253.39124	-1170.63953	-75.79597	1231.98767	-81.48090	17.19695	-11.97136	402.01340	-210.87679	37.38505	-1562.57642	167.44449	24.19543	-818.79327	-332.52472	-10.46439
328	2.725	824.62842	-101.40366	1320.51782	-381.33868	-144.83839	1253.04822	-1169.57690	-75.76434	1235.66455	-94.97629	16.42358	-12.11010	425.30951	-210.36508	37.64563	-1565.31519	165.35426	30.48282	-835.20203	-333.33917	-11.72367
329	2.733	822.56946	-101.94267	1325.38611	-379.47409	-145.52988	1252.93066	-1168.58984	-75.93307	1239.60083	-108.50021	15.71941	-12.26450	446.86481	-209.87222	37.40969	-1565.02454	162.98952	36.72374	-851.02148	-334.42090	-12.74597
330	2.742	820.35272	-102.56691	1330.25098	-377.65768	-146.09413	1253.03418	-1167.78479	-76.48908	1243.78125	-122.04791	15.11223	-12.40843	466.88940	-209.11671	36.74892	-1561.47583	159.47975	42.32257	-866.04645	-335.80286	-13.50007
331	2.750	818.00519	-103.28468	1335.06079	-375.88681	-146.56648	1253.34436	-1167.21460	-77.52602	1248.14441	-135.61279	14.60309	-12.54546	485.37262	-208.00313	35.69273	-1554.77246	153.81308	46.67134	-880.21021	-337.33063	-13.96532
332	2.758	815.55188	-104.10246	1339.76746	-374.14758	-147.00490	1253.83813	-1166.78638	-78.90460	1252.55066	-149.20361	14.18663	-12.69382	501.97339	-206.72961	34.16947	-1545.32629	145.51848	49.51300	-893.78558	-338.59424	-14.17221
333	2.767	813.02185	-105.02420	1344.32605	-372.42844	-147.47409	1254.48596	-1166.24475	-80.18491	1256.76807	-162.83664	13.85492	-12.85777	516.24628	-205.60733	31.99387	-1533.60229	135.34541	51.29264	-907.43683	-339.14392	-14.24370
334	2.775	810.45020	-106.04195	1348.69495	-370.72989	-148.03076	1255.25537	-1165.34521	-80.90796	1260.58777	-176.52277	13.58131	-13.02689	527.98370	-204.86226	29.01802	-1519.86646	124.90870	53.00534	-921.74933	-338.95459	-14.35369
335	2.783	807.87598	-107.13316	1352.83423	-369.06284	-148.71872	1256.11719	-1164.09094	-81.03355	1264.00049	-190.26685	13.30516	-13.19398	537.32703	-204.62256	25.39130	-1504.15344	115.47041	55.37268	-936.44836	-338.56946	-14.58323
336	2.792	805.34082	-108.26962	1356.70715	-367.44379	-149.57780	1257.05042	-1162.71777	-80.92976	1267.17651	-204.05695	12.96252	-13.35471	544.55933	-204.97842	21.64468	-1486.28711	107.24252	58.30244	-950.44482	-338.64032	-14.83930
337	2.800	802.88922	-109.42595	1360.28430	-365.88782	-150.65262	1258.04565	-1161.45300	-80.97275	1270.26550	-217.87799	12.56238	-13.48915	549.79352	-206.00046	18.38448	-1465.97241	99.71770	61.25544	-963.06128	-339.41135	-14.92499
338	2.808	800.56647	-110.58223	1363.54431	-364.39948	-151.98491	1259.10681	-1160.36072	-81.31785	1273.27917	-231.74179	12.18111	-13.56508	552.81689	-207.71001	15.79529	-1443.00366	92.38042	63.87880	-974.98145	-340.58054	-14.70150
339	2.817	798.41547	-111.72275	1366.46924	-362.96820	-153.59595	1260.24487	-1159.36450	-81.94955	1276.12622	-245.66370	11.86237	-13.57249	553.19238	-210.00607	13.39227	-1417.32715	85.06519	66.19246	-987.69458	-341.48184	-14.30144
340	2.825	796.47717	-112.83994	1369.03882	-361.56836	-155.47533	1261.46838	-1158.32996	-82.78329	1278.68726	-259.62979	11.57646	-13.53939	550.55011	-212.58267	10.33009	-1388.98853	77.80385	68.33178	-1002.02545	-341.59915	-14.07488
341	2.833	794.79211	-113.93999	1371.23376	-360.16269	-157.58437	1262.78052	-1157.14954	-83.72315	1280.89966	-273.61780	11.27380	-13.50397	544.87976	-214.93497	6.18816	-1358.20544	70.62924	70.32333	-1017.37170	-341.08673	-14.14196
342	2.842	793.40057	-115.03651	1373.04407	-358.71057	-159.87079	1264.18176	-1155.80176	-84.70685	1282.82813	-287.62088	10.93353	-13.48840	536.55603	-216.58459	1.57443	-1325.41772	63.54663	72.13348	-1032.55444	-340.56689	-14.25785
343	2.850	792.34137	-116.13728	1374.46716	-357.18045	-162.28168	1265.67322	-1154.33679	-85.73451	1284.62195	-301.63461	10.56166	-13.50381	526.04120	-217.42444	-2.25161	-1291.17285	56.53252	73.77854	-1047.13721	-340.43823	-14.20085
344	2.858	791.64966	-117.23802	1375.50049	-355.55951	-164.76694	1267.25708	-1152.80908	-86.84579	1286.38171	-315.64548	10.18452	-13.55918	513.71838	-217.76370	-4.48308	-1255.98108	49.62854	75.36977	-1061.49902	-340.64639	-13.97938
345	2.867	791.35669	-118.32741	1376.13550	-353.85846	-167.28090	1268.93433	-1151.25073	-88.08174	1288.09241	-329.63492	9.85742	-13.65195	500.10992	-217.97893	-5.30674	-1220.25171	43.01430	77.10906	-1075.92920	-340.98633	-13.73833
346	2.875	791.49109	-119.39589	1376.35938	-352.11435	-169.78804	1270.69580	-1149.69727	-89.47327	1289.66382	-343.55618	9.63013	-13.75375	485.93311	-218.25606	-5.42199	-1184.32910	36.82989	79.16301	-1090.21045	-341.35571	-13.66616
347	2.883	792.07349	-120.44164	1376.15942	-350.38757	-172.26794	1272.51758	-1148.22351	-91.01768	1290.98523	-357.29120	9.49763	-13.81741	471.74817	-218.63565	-5.40026	-1148.53796	31.00436	81.46985	-1104.04590	-341.73828	-13.86949
348	2.892	793.10706	-121.46840	1375.52551	-348.75363	-174.71542	1274.36816	-1146.95752	-92.65382	1291.96045	-370.65970	9.43375	-13.80116	457.74188	-219.10127	-5.49449	-1113.17358	25.35199	83.71241	-1117.52856	-342.12799	-14.27466
349	2.900	794.57159	-122.47646	1374.45178	-347.29175	-177.12881	1276.22009	-1146.03711	-94.31231	1292.53308	-383.47699	9.44846	-13.67157	443.88165	-219.60641	-5.73524	-1078.48975	19.73135	85.51203	-1131.06848	-342.54553	-14.68053
350	2.908	796.42358	-123.45572	1372.93982	-346.06876	-179.48102	1278.04590	-1145.55334	-95.98279	1292.68921	-395.58716	9.56667	-13.38398	430.12183	-220.11353	-6.05943	-1044.68591	14.13266	86.64396	-1144.93311	-343.00085	-14.89149
351	2.917	798.60150	-124.39046	1370.99817	-345.13034	-181.70097	1279.80591	-1145.55225	-97.69283	1292.43420	-406.85959	9.79196	-12.88788	416.45056	-220.61972	-6.37709	-1011.87207	8.73125	87.09725	-1158.97021	-343.40546	-14.83665
352	2.925	801.03741	-125.27408	1368.63782	-344.50854	-183.70143	1281.45105	-1146.05261	-99.45501	1291.77075	-417.16647	10.10149	-12.17236	402.84540	-221.12469	-6.61737	-980.01636	3.80995	86.97340	-1172.85864	-343.65344	-14.60222
353	2.933	803.67328	-126.11708	1365.86572	-344.23175	-185.42776	1282.94202	-1147.02942	-101.27051	1290.68188	-426.36636	10.42659	-11.29880	389.26892	-221.60973	-6.78835	-948.91400	-0.40105	86.36522	-1186.49915	-343.77991	-14.34937
354	2.942	806.47034	-126.93849	1362.68286	-344.32205	-186.86690	1284.25903	-1148.39355	-103.16380	1289.12024	-434.37698	10.70380	-10.34815	375.71063	-222.06882	-6.96698	-918.23621	-3.74878	85.36966	-1200.02844	-343.94424	-14.20038
355	2.950	809.40692	-127.75856	1359.08545	-344.78537	-188.01678	1285.39490	-1150.03003	-105.16447	1287.03687	-441.31091	11.08115	-9.20267	362.18597	-222.52402	-7.21276	-887.65820	-6.08015	84.16044	-1213.59180	-344.29456	-14.18849
356	2.958	812.47302	-128.60432	1355.06726	-345.60760	-188.86853	1286.34888	-1151.86719	-107.24361	1284.43225	-447.35739	12.09055	-7.14120	348.69165	-223.00162	-7.50673	-857.02209	-7.24812	82.94606	-1227.22363	-344.88577	-14.27744
357	2.967	815.66406	-129.51125	1350.62476	-346.76044	-189.41319	1287.12341	-1153.88452	-109.30804	1281.36230	-452.11295	14.48132	-2.68959	335.20248	-223.50562	-7.77649	-826.42798	-7.17661	81.88746	-1240.87805	-345.66296	-14.40474
358	2.975	818.97467	-130.51207	1345.75989	-348.20941	-189.65323	1287.71545	-1156.07214	-111.25310	1277.90613	-453.90466	18.68613	5.57990	321.71643	-224.02368	-7.97618	-796.19275	-5.89761	81.06744	-1254.49744	-346.47925	-14.52345
359	2.983	822.39441	-131.62489	1340.48193	-349.92056	-189.61209	1288.11499	-1158.40515	-112.99810	1274.13879	-450.38818	24.29016	17.57373	308.26471	-224.56326	-8.12862	-766.75256	-3.55902	80.45665	-1268.05017	-347.18408	-14.63671
360	2.992	825.90668	-132.85066	1334.81116	-351.86209	-189.32956	1288.31409	-1160.84534	-114.49873	1270.11963	-440.29944	29.96356	30.92954	294.86877	-225.13928	-8.29300	-738.54956	-0.34081	79.90892	-1281.50708	-347.75586	-14.78588
361	3.000	829.49188	-134.18404	1328.78052	-353.99997	-188.84033	1288.31458	-1163.34680	-115.74463	1265.88660	-424.36349	34.06094	42.08540	281.52209	-225.72064	-8.50185	-711.91772	3.64552	79.21345	-1294.81262	-348.29828	-14.97177
362	3.008	833.12848	-135.62675	1322.43469	-356.29626	-188.16672	1288.13110	-1165.86011	-116.73863	1261.46545	-404.41150	35.55099	48.52938	268.21060	-226.25670	-8.73297	-687.06909	8.31525	78.15678	-1307.98767	-348.87347	-15.12733
363	3.017	836.78638	-137.18471	1315.82910	-358.71442	-187.33008	1287.79016	-1168.33179	-117.48028	1256.89001	-381.95477	34.49411	50.18994	254.90903	-226.74422	-8.94248	-664.15582	13.56068	76.59837	-1321.27173	-349.44159	-15.19764
364	3.025	840.42542	-138.86250	1309.03088	-361.22363	-186.35115	1287.32556	-1170.70142	-117.96561	1252.21729	-357.64166	31.76112	48.88364	241.57016	-227.21568	-9.10170	-643.30383	19.31116	74.52465	-1334.93506	-349.96960	-15.18411
365	3.033	844.00421	-140.66208	1302.11560	-363.79749	-185.23917	1286.77478	-1172.90173	-118.19720	1247.52209	-331.69904	28.44328	46.79889	228.14792	-227.69908	-9.20854	-624.63086	25.51869	71.96922	-1348.91077	-350.45197	-15.13198
366	3.042	847.49115	-142.57817	1295.15918	-366.41040	-183.99144	1286.17590	-1174.86475	-118.19479	1242.88281	-304.52808	25.36987	45.37856	214.62103	-228.20712	-9.28494	-608.29150	32.03032	68.83479	-1362.86890	-350.85315	-15.11608
367	3.050	850.87024	-144.60069	1288.23340	-369.03372	-182.59961	1285.56335	-1176.52869	-117.99591	1238.36548	-276.84097	22.86908	45.02921	200.99197	-228.73038	-9.34553	-594.53760	38.57832	64.83964	-1376.57349	-351.18726	-15.18449
368	3.058	854.13800	-146.71994	1281.40479	-371.63651	-181.05426	1284.96863	-1177.84229	-117.64967	1234.01147	-249.37206	20.83438	45.43541	187.28247	-229.24951	-9.37470	-583.74194	44.92322	59.64216	-1390.03687	-351.60519	-15.33166
369	3.067	857.29297	-148.92053	1274.73145	-374.19763	-179.36514	1284.42566	-1178.76062	-117.20828	1229.82483	-222.51123	18.96359	46.05896	173.53680	-229.75586	-9.35442	-576.28796	50.94978	52.97849	-1403.50916	-352.23944	-15.51463
370	3.075	860.32922	-151.18047	1268.26367	-376.71527	-177.59442	1283.95850	-1179.24927	-116.71167	1225.76733	-196.16507	16.89980	46.45919	159.80545	-230.24356	-9.30433	-572.36609	56.61317	44.74766	-1417.26428	-352.99738	-15.62380
371	3.083	863.24182	-153.48668	1262.05029	-379.19260	-175.84607	1283.55664	-1179.30725	-116.17148	1221.77747	-169.89917	14.25876	46.37866	146.08612	-230.70845	-9.27892	-571.89178	61.82441	35.08619	-1431.31433	-353.66241	-15.56219
372	3.092	866.03680	-155.84529	1256.14771	-381.60687	-174.20372	1283.17700	-1178.98669	-115.56523	1217.80518	-143.22137	10.76738	45.75928	132.30188	-231.16118	-9.32137	-574.56012	66.37663	24.47680	-1445.47717	-354.12518	-15.45015
373	3.100	868.72638	-158.26688	1250.62097	-383.88968	-172.69455	1282.76892	-1178.37805	-114.83451	1213.84900	-115.86148	6.48634	44.75807	118.39586	-231.61386	-9.43120	-579.84058	69.90424	13.89627	-1459.55396	-354.41415	-15.51253
374	3.108	871.31238	-160.74477	1245.53967	-385.93405	-171.30679	1282.29028	-1177.56604	-113.88931	1209.97424	-87.88855	1.80782	43.69160	104.40740	-232.06116	-9.57777	-586.98004	72.00189	4.74626	-1473.25452	-354.60574	-15.66897
375	3.117	873.77826	-163.25494	1240.97668	-387.62509	-170.01819	1281.70337	-1176.60339	-112.63945	1206.30347	-59.57513	-2.82887	42.88881	90.41397	-232.48547	-9.73162	-595.38184	72.60523	-1.76991	-1486.14868	-354.72137	-15.51245
376	3.125	876.09357	-165.77179	1237.00378	-388.87561	-168.81160	1280.97058	-1175.51855	-111.04024	1202.98767	-31.20285	-7.20029	42.55363	76.46909	-232.85931	-9.89499	-605.12372	72.21071	-5.40515	-1497.79993	-354.67813	-14.74093
377	3.133	878.21570	-168.27855	1233.68640	-389.64334	-167.67812	1280.06042	-1174.33203	-109.11181	1200.16431	-3.00684	-11.34438	42.72334	62.62281	-233.13913	-10.11081	-616.63342	71.53096	-6.88156	-1507.88672	-354.36334	-13.40387
378	3.142	880.08746	-170.77065	1231.08557	-389.92886	-166.60974	1278.95764	-1173.05286	-106.93072	1197.91919	24.84772	-15.43286	43.30586	48.89575	-233.31624	-10.39521	-629.77875	70.98122	-7.22029	-1516.23987	-353.71979	-11.74667
379	3.150	881.63965	-173.25307	1229.26245	-389.76605	-165.59071	1277.66675	-1171.68127	-104.60994	1196.28601	52.31671	-19.59302	44.15640	35.20134	-233.47571	-10.66339	-643.78540	70.59422	-7.19283	-1522.82080	-352.74664	-9.97592
380	3.158	882.80127	-175.72701	1228.27527	-389.21140	-164.59996	1276.20837	-1170.22607	-102.26855	1195.28357	79.44751	-23.83308	45.15522	21.44084	-233.70068	-10.81738	-657.91028	70.26781	-7.21465	-1527.66357	-351.46570	-8.18109
381	3.167	883.51294	-178.17375	1228.16895	-388.33435	-163.61821	1274.61133	-1168.72412	-100.00948	1194.94006	106.29529	-28.07153	46.25043	7.65294	-233.94891	-10.87871	-671.81415	69.93658	-7.42115	-1530.82178	-349.89899	-6.37404
382	3.175	883.73749	-180.55998	1228.96204	-387.21036	-162.62726	1272.90369	-1167.25818	-97.92224	1195.29578	132.89484	-32.15994	47.44115	-6.07585	-234.14880	-10.94196	-685.47925	69.60097	-7.74632	-1532.34424	-348.06293	-4.54260
383	3.183	883.46033	-182.86641	1230.63477	-385.91458	-161.61000	1271.10828	-1165.95520	-96.09242	1196.39502	159.31635	-35.93694	48.68783	-19.72954	-234.34096	-11.06335	-699.00110	69.30528	-8.07059	-1532.27087	-345.97000	-2.67789
384	3.192	882.68518	-185.10353	1233.12488	-384.51559	-160.55753	1269.23975	-1164.93909	-94.60436	1198.25134	185.72253	-39.32584	49.84828	-33.30566	-234.60219	-11.24118	-712.44012	69.08311	-8.35397	-1530.63684	-343.63120	-0.77961
385	3.200	881.43103	-187.29689	1236.34192	-383.07281	-159.47217	1267.30774	-1164.25549	-93.52953	1200.80444	212.32013	-42.33875	50.76033	-46.77336	-234.90170	-11.44201	-725.80042	68.92220	-8.60086	-1527.47632	-341.05762	1.14737
386	3.208	879.72852	-189.46321	1240.19409	-381.63754	-158.36356	1265.32544	-1163.83948	-92.90201	1203.91467	239.23895	-44.95793	51.37763	-60.13994	-235.13725	-11.62975	-739.08582	68.80330	-8.79037	-1522.82385	-338.26080	3.09677
387	3.217	877.61340	-191.60115	1244.60437	-380.25027	-157.24266	1263.31689	-1163.56506	-92.71291	1207.39294	266.45386	-47.04492	51.79642	-73.48477	-235.26970	-11.79039	-752.32642	68.73825	-8.92107	-1516.71460	-335.25256	5.06267
388	3.225	875.11804	-193.70345	1249.50732	-378.93732	-156.11673	1261.31836	-1163.31909	-92.91530	1211.05408	293.78351	-48.37808	52.17569	-86.87810	-235.34329	-11.93598	-765.54926	68.72060	-9.05726	-1509.18408	-332.04480	7.03979
389	3.233	872.26776	-195.77818	1254.84290	-377.71494	-154.99280	1259.37305	-1163.03455	-93.41866	1214.77832	320.93665	-48.77699	52.63175	-100.30177	-235.41202	-12.09171	-778.76782	68.71002	-9.24014	-1500.26782	-328.64941	9.02316
390	3.242	869.08679	-197.85542	1260.55176	-376.59586	-153.88373	1257.52295	-1162.68762	-94.11086	1218.52576	347.56714	-48.20847	53.17525	-113.68614	-235.50563	-12.27976	-792.00934	68.69983	-9.39270	-1490.00146	-325.07819	11.00793
391	3.250	865.60266	-199.96684	1266.57190	-375.58737	-152.80432	1255.80396	-1162.28491	-94.89925	1222.30750	373.31116	-46.75287	53.72340	-126.99843	-235.64275	-12.49681	-805.29700	68.67651	-9.42454	-1478.42029	-321.34299	12.98917
392	3.258	861.84424	-202.12465	1272.83618	-374.68527	-151.76328	1254.24988	-1161.84619	-95.71955	1226.15576	397.82190	-44.45145	54.13387	-140.27211	-235.83826	-12.70288	-818.61456	68.56145	-9.36815	-1465.55994	-317.45563	14.96194
393	3.267	857.83972	-204.31874	1279.27417	-373.87265	-150.76028	1252.90002	-1161.39001	-96.52495	1230.10205	420.83221	-41.24820	54.21291	-153.56914	-236.09175	-12.86383	-831.94275	68.31758	-9.31941	-1451.45569	-313.42792	16.92126
394	3.275	853.62036	-206.52113	1285.81543	-373.12396	-149.78754	1251.79810	-1160.92688	-97.28487	1234.15991	442.20807	-37.10391	53.75098	-166.93449	-236.38412	-12.99717	-845.30481	68.00281	-9.32906	-1436.14307	-309.27170	18.86215
395	3.283	849.22528	-208.69536	1292.39343	-372.40646	-148.82642	1250.98450	-1160.45496	-97.98434	1238.32043	461.93292	-32.12428	52.61843	-180.38924	-236.70514	-13.13267	-858.74200	67.68002	-9.37732	-1419.65771	-304.99881	20.77964
396	3.292	844.70099	-210.81453	1298.94409	-371.67889	-147.83586	1250.49036	-1159.95764	-98.62125	1242.55969	480.02386	-26.55766	50.82903	-193.94664	-237.06258	-13.25428	-872.26819	67.36662	-9.40260	-1402.03467	-300.62103	22.66876
397	3.300	840.09515	-212.86623	1305.40686	-370.89383	-146.75121	1250.33777	-1159.41016	-99.21677	1246.84387	496.42456	-20.63843	48.48428	-207.60582	-237.45010	-13.32378	-885.85968	67.03751	-9.37329	-1383.30981	-296.15027	24.52453
398	3.308	835.45178	-214.84132	1311.73010	-370.00610	-145.50156	1250.53381	-1158.79297	-99.82278	1251.12939	510.92609	-14.43941	45.64265	-221.34444	-237.83994	-13.33279	-899.48279	66.64668	-9.33424	-1363.51819	-291.59827	26.34197
399	3.317	830.81317	-216.72816	1317.87341	-368.98468	-144.02795	1251.06519	-1158.09900	-100.50595	1255.36975	523.17297	-7.89969	42.22541	-235.13933	-238.21158	-13.31040	-913.13855	66.17570	-9.35200	-1342.69568	-286.97693	28.11612
400	3.325	826.22638	-218.51448	1323.80066	-367.82343	-142.29344	1251.90442	-1157.33008	-101.32543	1259.52563	532.80347	-0.90942	38.06089	-248.97441	-238.56790	-13.29275	-926.88434	65.66304	-9.41975	-1320.87744	-282.29807	29.84201
401	3.333	821.74780	-220.18684	1329.47534	-366.54129	-140.28525	1253.02014	-1156.48767	-102.31457	1263.56677	539.66168	6.64233	33.04329	-262.84406	-238.91539	-13.29153	-940.77686	65.18053	-9.44802	-1298.09900	-277.57346	31.51472
402	3.342	817.43726	-221.72969	1334.86023	-365.16663	-138.00993	1254.37769	-1155.56738	-103.46483	1267.46875	543.78156	14.78757	27.23005	-276.77429	-239.23589	-13.29475	-954.78119	64.75056	-9.37804	-1274.39575	-272.81479	33.12935
403	3.350	813.34650	-223.13094	1339.92175	-363.71924	-135.49049	1255.93640	-1154.56555	-104.72484	1271.21265	545.03754	23.38681	20.79677	-290.80737	-239.50732	-13.28301	-968.79425	64.30249	-9.28769	-1249.80310	-268.03375	34.68093
404	3.358	809.50842	-224.38817	1344.63452	-362.20651	-132.76593	1257.65295	-1153.48657	-106.01485	1274.78552	542.98663	32.02048	13.97253	-304.94934	-239.75377	-13.23774	-982.76978	63.74891	-9.33984	-1224.35632	-263.24225	36.16427
405	3.367	805.93542	-225.51039	1348.98242	-360.62787	-129.88496	1259.48853	-1152.34155	-107.24551	1278.18079	537.27222	39.83304	7.16723	-319.15442	-240.03500	-13.15761	-996.75677	63.08806	-9.60204	-1198.09180	-258.45303	37.57372
406	3.375	802.63080	-226.52180	1352.95789	-358.97546	-126.89828	1261.41138	-1151.14600	-108.33043	1281.39478	528.08868	45.61606	1.27077	-333.36194	-240.37636	-13.06903	-1010.83331	62.47245	-9.89065	-1171.04675	-253.67987	38.90338
407	3.383	799.60529	-227.46114	1356.55884	-357.23801	-123.85562	1263.38892	-1149.92188	-109.18747	1284.41638	516.10248	48.56508	-2.62421	-347.52277	-240.74300	-13.00776	-1025.03564	62.11826	-9.87920	-1143.25818	-248.93634	40.14833
408	3.392	796.88794	-228.36748	1359.78638	-355.41010	-120.80807	1265.37817	-1148.70178	-109.74281	1287.21545	502.10632	49.14970	-4.32610	-361.58136	-241.10970	-12.99534	-1039.31543	62.03463	-9.47754	-1114.75928	-244.23167	41.30737
409	3.400	794.52795	-229.26527	1362.63831	-353.50034	-117.81074	1267.32813	-1147.52686	-109.94591	1289.73779	487.08160	48.71878	-4.82573	-375.43652	-241.52609	-13.02958	-1053.57910	61.98781	-8.95979	-1085.57324	-239.56381	42.38545
410	3.408	792.58606	-230.16039	1365.10352	-351.53680	-114.91634	1269.19080	-1146.44043	-109.78020	1291.91101	472.21594	48.21716	-5.12648	-388.91791	-242.06976	-13.08547	-1067.79248	61.76147	-8.64324	-1055.71118	-234.91721	43.38993
411	3.417	791.11676	-231.04372	1367.16504	-349.56839	-112.16618	1270.93298	-1145.48511	-109.25795	1293.66028	458.22839	47.80400	-5.51684	-401.82544	-242.76680	-13.11908	-1081.98608	61.29795	-8.61304	-1025.18982	-230.28300	44.31101
412	3.425	790.14984	-231.90022	1368.81018	-347.65784	-109.59140	1272.54285	-1144.69592	-108.40607	1294.91675	444.92419	47.39960	-5.94595	-414.00403	-243.57614	-13.09342	-1096.15540	60.70171	-8.74117	-994.08783	-225.72249	45.08327
413	3.433	789.68311	-232.72279	1370.03638	-345.87335	-107.21790	1274.02759	-1144.09265	-107.25986	1295.62085	431.69324	47.01355	-6.38501	-425.35944	-244.40741	-13.04355	-1110.23462	60.22662	-8.82073	-962.62915	-221.46031	45.55720
414	3.442	789.68677	-233.51973	1370.84937	-344.28424	-105.06297	1275.40259	-1143.68896	-105.87218	1295.72925	418.16785	46.70247	-6.82148	-435.82532	-245.15598	-13.11753	-1124.15967	60.15120	-8.69141	-931.20074	-217.91058	45.55232
415	3.450	790.11133	-234.30885	1371.25781	-342.95453	-103.12334	1276.68018	-1143.51733	-104.33474	1295.22534	404.36548	46.49339	-7.19656	-445.39624	-245.78662	-13.49898	-1137.93884	60.53036	-8.34111	-900.18750	-215.51602	45.01142
416	3.458	790.89453	-235.10756	1371.27039	-341.93427	-101.36421	1277.86365	-1143.65088	-102.80343	1294.11340	390.47101	46.35616	-7.43973	-454.23364	-246.46976	-14.14538	-1151.67993	61.03753	-7.95058	-869.76776	-214.47551	44.11068
417	3.467	791.96979	-235.92851	1370.90125	-341.26270	-99.73385	1278.94434	-1144.18555	-101.48666	1292.41736	376.61914	46.23514	-7.55856	-462.57843	-247.66347	-14.36693	-1165.49500	61.24752	-7.74883	-839.96759	-214.64365	43.16845
418	3.475	793.27240	-236.78197	1370.17065	-340.98080	-98.20292	1279.90234	-1145.16907	-100.55200	1290.19763	362.84674	46.10246	-7.64807	-470.19446	-249.95177	-12.61800	-1179.36353	61.09367	-7.77029	-810.83746	-215.71759	42.42515
419	3.483	794.74512	-237.67735	1369.09888	-341.12573	-96.77962	1280.71533	-1146.53308	-100.02505	1287.53198	349.14838	45.96558	-7.80982	-475.65588	-253.57834	-7.21153	-1193.14893	60.78950	-7.88823	-782.45905	-217.50864	41.92725
420	3.492	796.34192	-238.61739	1367.69995	-341.70422	-95.48671	1281.36719	-1148.13013	-99.81354	1284.46692	335.51215	45.83984	-8.08181	-476.45367	-257.97021	2.08606	-1206.77844	60.42654	-8.06068	-754.95258	-220.03223	41.59357
421	3.500	798.03436	-239.59114	1365.98340	-342.67871	-94.34204	1281.85449	-1149.84607	-99.82004	1281.01611	321.92139	45.73642	-8.42128	-470.35504	-261.84875	13.19388	-1220.33594	59.90306	-8.37545	-728.59412	-223.33839	41.33665
422	3.508	799.81677	-240.57933	1363.95837	-343.98657	-93.35027	1282.18469	-1151.64502	-99.99840	1277.19556	308.36407	45.65479	-8.73841	-456.80255	-264.00687	22.86393	-1233.92310	59.16071	-8.87028	-703.73901	-227.33904	41.14033
423	3.517	801.70123	-241.56599	1361.64246	-345.56531	-92.49092	1282.37097	-1153.52441	-100.33093	1273.03918	294.84540	45.55789	-8.96803	-436.92297	-263.98618	28.74677	-1247.54492	58.34092	-9.40282	-680.59430	-231.87515	41.03120
424	3.525	803.69995	-242.54347	1359.07007	-347.35986	-91.71701	1282.42859	-1155.46899	-100.79729	1268.59631	281.37433	45.39694	-9.11982	-412.48975	-262.09839	30.43506	-1261.16980	57.66428	-9.74362	-659.17957	-236.84938	40.99113
425	3.533	805.81042	-243.51045	1356.29285	-349.32721	-90.97868	1282.37256	-1157.43835	-101.37131	1263.92212	267.92810	45.18417	-9.25887	-385.07764	-258.99249	29.00671	-1274.80151	57.22150	-9.80224	-639.44751	-242.20032	40.96735
426	3.542	808.01202	-244.47112	1353.37512	-351.44321	-90.25154	1282.21887	-1159.37939	-102.02555	1259.07190	254.45789	44.97804	-9.44003	-355.85803	-255.23029	25.97408	-1288.48779	56.96424	-9.70844	-621.39691	-247.78401	40.92043
427	3.550	810.26953	-245.43965	1350.38708	-353.69720	-89.53922	1281.98022	-1161.24414	-102.72056	1254.10620	240.94836	44.79941	-9.66212	-325.78076	-251.14995	22.56301	-1302.26746	56.82044	-9.66010	-605.01672	-253.35321	40.81939
428	3.558	812.54211	-246.43889	1347.39722	-356.07681	-88.85656	1281.66101	-1162.99268	-103.39574	1249.09851	227.42029	44.61983	-9.87868	-295.74200	-246.95238	19.51518	-1316.09131	56.71163	-9.73490	-590.23193	-258.67288	40.61155
429	3.567	814.79297	-247.48512	1344.46277	-358.55331	-88.21272	1281.25854	-1164.58167	-103.98571	1244.13025	213.87225	44.40680	-10.03932	-266.43079	-242.73361	17.13454	-1329.85913	56.54763	-9.86394	-577.05804	-263.55383	40.08686
430	3.575	816.99506	-248.57277	1341.63000	-361.07797	-87.60155	1280.77661	-1165.96118	-104.44733	1239.28027	200.27856	44.15120	-10.12352	-238.00005	-238.37628	15.37163	-1343.54651	56.29187	-9.97675	-565.53650	-267.71921	38.80059
431	3.583	819.13165	-249.67476	1338.94141	-363.59235	-87.00335	1280.23193	-1167.08228	-104.76737	1234.61438	186.63232	43.86731	-10.14633	-210.05763	-233.55441	13.98175	-1357.22925	55.95934	-10.10117	-555.67413	-270.82663	36.38617
432	3.592	821.19128	-250.75853	1336.43945	-366.03909	-86.39207	1279.64478	-1167.90320	-104.95369	1230.17224	172.94244	43.57721	-10.13809	-182.09178	-227.98853	12.74325	-1370.98877	55.57488	-10.27505	-547.76733	-272.73242	32.86881
433	3.600	823.15985	-251.80421	1334.16931	-368.36215	-85.74525	1279.03027	-1168.39490	-105.03161	1225.96021	159.19452	43.29333	-10.13116	-153.88560	-221.70177	11.58873	-1384.84717	55.18954	-10.46611	-542.39246	-273.49847	28.36875
434	3.608	825.01422	-252.81218	1332.18213	-370.50397	-85.05512	1278.39929	-1168.54675	-105.04131	1221.95984	145.35303	43.00977	-10.15682	-125.53761	-215.01564	10.59931	-1398.79358	54.86921	-10.63414	-539.96887	-273.04333	22.67171
435	3.617	826.72217	-253.79741	1330.53296	-372.40891	-84.32720	1277.76013	-1168.37683	-105.02789	1218.14941	131.40649	42.72031	-10.22111	-97.20447	-208.31874	9.92396	-1412.79907	54.62852	-10.77233	-540.47412	-271.18109	15.60624
436	3.625	828.24731	-254.78084	1329.27466	-374.02985	-83.56769	1277.11743	-1167.93823	-105.03516	1214.52783	117.38281	42.43556	-10.29226	-68.93007	-201.86914	9.70904	-1426.80347	54.38757	-10.86412	-543.40149	-268.22675	7.83915
437	3.633	829.55609	-255.78371	1328.45557	-375.33075	-82.77928	1276.46716	-1167.29626	-105.09660	1211.12427	103.33093	42.15602	-10.34837	-40.67818	-195.72873	10.03677	-1440.75781	54.04597	-10.89061	-548.12708	-265.13995	0.76800
438	3.642	830.62115	-256.81641	1328.12207	-376.28699	-81.96991	1275.79285	-1166.49146	-105.22218	1207.99304	89.30548	41.84918	-10.42136	-12.41562	-189.74162	10.84888	-1454.67432	53.59085	-10.89182	-554.57385	-262.84769	-4.44334
439	3.650	831.42029	-257.87335	1328.31836	-376.88309	-81.15774	1275.07007	-1165.52856	-105.41096	1205.21057	75.34250	41.49031	-10.56455	15.84908	-183.66339	11.99053	-1468.57544	53.08904	-10.93295	-563.28320	-261.70755	-7.45708
440	3.658	831.93188	-258.94727	1329.08423	-377.11044	-80.36671	1274.27344	-1164.39771	-105.67000	1202.87439	61.43640	41.10703	-10.78794	44.06933	-177.38924	13.34907	-1482.42725	52.63074	-11.00608	-574.56348	-261.55475	-8.69979
441	3.667	832.13373	-260.04279	1330.45496	-376.97324	-79.62521	1273.37598	-1163.09985	-106.00270	1201.09424	47.56549	40.74030	-11.03751	72.21385	-170.97179	14.86193	-1496.16797	52.26004	-11.01334	-587.84875	-261.96655	-9.01030
442	3.675	832.00385	-261.17438	1332.46118	-376.49557	-78.96844	1272.35400	-1161.66113	-106.39351	1199.97180	33.72992	40.37862	-11.24347	100.32221	-164.48392	16.44244	-1509.73364	51.92722	-10.79443	-602.11615	-262.54822	-9.10763
443	3.683	831.51910	-262.35358	1335.12512	-375.71750	-78.43312	1271.19849	-1160.13379	-106.80350	1199.56982	19.94641	39.97720	-11.38281	128.49304	-157.93225	17.96150	-1522.98608	51.55695	-10.13322	-616.53473	-263.10434	-9.28004
444	3.692	830.65198	-263.56079	1338.45154	-374.68542	-78.04601	1269.92114	-1158.58704	-107.16223	1199.89160	6.23010	39.53694	-11.47807	156.83185	-151.23842	19.26005	-1535.71631	51.10309	-8.81166	-630.63525	-263.58875	-9.54503
445	3.700	829.37317	-264.71930	1342.41577	-373.44318	-77.81150	1268.55151	-1157.08899	-107.37080	1200.88306	-7.41049	39.10474	-11.56103	185.42657	-144.31940	20.21213	-1547.80396	50.48808	-6.72196	-644.34088	-264.02478	-9.88042
446	3.708	827.65802	-265.71564	1346.96448	-372.02908	-77.70753	1267.13135	-1155.68811	-107.32693	1202.45288	-20.97507	38.68182	-11.66440	214.34917	-137.23158	20.83004	-1559.26001	49.58810	-3.85815	-657.94238	-264.50830	-10.26966
447	3.717	825.49579	-266.46851	1352.03455	-370.48322	-77.70067	1265.70557	-1154.40247	-106.95490	1204.49744	-34.47034	38.19797	-11.80901	243.63879	-130.19850	21.28636	-1570.03735	48.36811	-0.16840	-671.72882	-265.13742	-10.68731
448	3.725	822.89874	-266.96967	1357.56885	-368.85254	-77.75739	1264.31360	-1153.21948	-106.22676	1206.91919	-47.90759	37.59024	-11.97594	273.26425	-123.46339	21.82378	-1579.93164	47.03315	4.43079	-685.53046	-265.89209	-11.09202
449	3.733	819.89825	-267.25793	1363.51013	-367.18170	-77.83868	1262.98291	-1152.10596	-105.16008	1209.63708	-61.29135	36.86273	-12.12114	303.04828	-117.16626	22.65798	-1588.65710	45.97072	9.90088	-698.91742	-266.66397	-11.41710
450	3.742	816.53229	-267.37665	1369.78955	-365.50052	-77.89827	1261.73352	-1151.03503	-103.79829	1212.59155	-74.61032	36.08438	-12.21587	332.55869	-111.38519	23.90273	-1595.77881	45.43494	16.06880	-711.81348	-267.39752	-11.61860
451	3.750	812.84100	-267.35400	1376.32397	-363.82288	-77.88751	1260.58459	-1150.01147	-102.20570	1215.73914	-87.84851	35.35127	-12.25848	361.11609	-106.19446	25.45737	-1600.65967	45.32048	22.63372	-724.53271	-268.13181	-11.73479
452	3.758	808.87134	-267.20190	1383.02454	-362.15445	-77.76212	1259.55762	-1149.05896	-100.46645	1219.04382	-101.00616	34.71376	-12.27783	387.97992	-101.64156	26.94810	-1602.71973	45.24710	29.08054	-737.39130	-268.92416	-11.83271
453	3.767	804.67474	-266.92108	1389.80688	-360.50159	-77.50008	1258.67249	-1148.17761	-98.66057	1222.48010	-114.12180	34.12708	-12.32549	412.57642	-97.74200	27.88770	-1601.68408	44.58565	34.72253	-750.55011	-269.81018	-11.93970
454	3.775	800.29779	-266.50665	1396.59546	-358.87793	-77.12762	1257.94458	-1147.33350	-96.85590	1226.03979	-127.26672	33.52019	-12.42643	434.68835	-94.51809	27.96449	-1597.57520	42.37253	38.96229	-763.98315	-270.76877	-12.08196
455	3.783	795.77948	-265.95776	1403.32471	-357.30423	-76.72093	1257.38220	-1146.48633	-95.14211	1229.72363	-140.49261	32.89154	-12.55309	454.52606	-92.00790	27.21305	-1590.60278	37.83897	41.68011	-777.44159	-271.64288	-12.29209
456	3.792	791.15601	-265.28912	1409.93555	-355.80014	-76.36634	1256.98828	-1145.60742	-93.64282	1233.52100	-153.80771	32.28113	-12.67079	472.52887	-90.21101	25.94227	-1580.99243	31.47718	43.49276	-790.60571	-272.19934	-12.52031
457	3.800	786.46503	-264.53259	1416.37231	-354.37619	-76.12390	1256.76563	-1144.68347	-92.45194	1237.39404	-167.20975	31.70845	-12.77945	488.99615	-89.05927	24.48090	-1568.92432	24.95924	45.42012	-803.44189	-272.38840	-12.66011
458	3.808	781.75061	-263.72229	1422.58521	-353.03223	-76.02394	1256.71912	-1143.72571	-91.54926	1241.27954	-180.70619	31.18776	-12.89355	503.87457	-88.47855	22.95779	-1554.64746	19.47034	48.02870	-816.38354	-272.48273	-12.68262
459	3.817	777.06549	-262.88043	1428.52795	-351.76791	-76.06670	1256.85413	-1142.77039	-90.81574	1245.11511	-194.30209	30.73613	-13.00988	516.85150	-88.42588	21.32682	-1538.38916	14.80660	50.99477	-829.91711	-272.77869	-12.62510
460	3.825	772.46521	-262.01654	1434.15259	-350.59357	-76.21630	1257.17102	-1141.85645	-90.13912	1248.85791	-207.98225	30.32851	-13.11530	527.60223	-88.85527	19.61480	-1520.08276	10.43773	53.66164	-843.99750	-273.26309	-12.52432
461	3.833	768.00244	-261.13708	1439.41418	-349.51703	-76.41639	1257.66394	-1141.00269	-89.46777	1252.47229	-221.71567	29.89304	-13.20958	535.92273	-89.71690	18.07545	-1499.36414	6.51413	55.76739	-858.17065	-273.76620	-12.43108
462	3.842	763.72687	-260.25342	1444.27954	-348.51840	-76.61891	1258.32129	-1140.19824	-88.78178	1255.91016	-235.48274	29.38727	-13.29869	541.62408	-90.96127	16.90859	-1475.83081	3.44167	57.43402	-872.16095	-274.22769	-12.37733
463	3.850	759.68396	-259.37939	1448.72754	-347.54608	-76.79721	1259.12891	-1139.39514	-88.05976	1259.10828	-249.28201	28.84601	-13.36649	544.39105	-92.47559	15.73681	-1449.30103	1.23213	58.80662	-886.02869	-274.66803	-12.36532
464	3.858	755.91541	-258.52460	1452.74194	-346.53384	-76.94899	1260.06982	-1138.51404	-87.27901	1262.00256	-263.11136	28.32755	-13.38564	543.88763	-94.04164	13.56924	-1419.93823	-0.42191	59.99260	-899.92163	-275.08636	-12.41987
465	3.867	752.46143	-257.69299	1456.30676	-345.41956	-77.09961	1261.12463	-1137.49292	-86.43636	1264.57300	-276.96686	27.85040	-13.36843	540.05157	-95.37830	9.63709	-1388.19214	-1.83665	61.18721	-913.90222	-275.46283	-12.54839
466	3.875	749.36060	-256.88409	1459.40234	-344.15552	-77.29189	1262.27271	-1136.35193	-85.55614	1266.89734	-290.85254	27.40396	-13.36792	533.21228	-96.25725	4.41388	-1354.62476	-3.22581	62.62293	-927.93408	-275.79120	-12.68422
467	3.883	746.64740	-256.09039	1462.00208	-342.70825	-77.55318	1263.49597	-1135.18237	-84.66908	1269.12268	-304.76843	26.98752	-13.42998	523.84137	-96.67270	-0.46676	-1319.76807	-4.72745	64.37716	-941.93341	-276.10101	-12.75649
468	3.892	744.35394	-255.30397	1464.07788	-341.05801	-77.87777	1264.78088	-1134.06213	-83.79247	1271.35205	-318.68668	26.63774	-13.57238	512.32574	-96.86719	-3.57800	-1284.07031	-6.40340	66.34427	-955.85095	-276.45782	-12.78035
469	3.900	742.51447	-254.52571	1465.61377	-339.21246	-78.25798	1266.11414	-1133.01990	-82.93906	1273.58521	-332.52014	26.44992	-13.77997	499.15454	-97.10564	-4.78125	-1247.86816	-8.19240	68.41358	-969.70459	-276.90228	-12.80955
470	3.908	741.16650	-253.76192	1466.60901	-337.22202	-78.71635	1267.48108	-1132.07446	-82.13928	1275.76196	-346.07770	26.54498	-13.97844	485.07715	-97.48374	-4.89305	-1211.40991	-9.94981	70.60362	-983.51306	-277.39825	-12.83302
471	3.917	740.34442	-253.01280	1467.06775	-335.17587	-79.28716	1268.86963	-1131.27100	-81.44944	1277.82935	-359.05093	26.96635	-14.03625	470.81116	-97.96148	-4.74693	-1174.94922	-11.54218	72.99533	-997.32538	-277.90039	-12.79165
472	3.925	740.06580	-252.26833	1466.99194	-333.18274	-79.97289	1270.27295	-1130.68115	-80.94204	1279.79016	-371.07285	27.63596	-13.84165	456.71503	-98.46262	-4.74761	-1138.82104	-12.91469	75.54829	-1011.25830	-278.38733	-12.66183
473	3.933	740.32269	-251.51521	1466.38477	-331.35132	-80.72794	1271.68762	-1130.37695	-80.68719	1281.69507	-381.82230	28.43646	-13.37568	442.82025	-98.91763	-4.96189	-1103.43506	-14.11398	78.02829	-1025.29138	-278.74335	-12.47056
474	3.942	741.07983	-250.74583	1465.25708	-329.77448	-81.47986	1273.10754	-1130.38989	-80.72784	1283.53809	-391.15100	29.32495	-12.64783	429.05853	-99.28721	-5.31518	-1069.15942	-15.21446	80.12846	-1039.22534	-278.82364	-12.26461
475	3.950	742.27649	-249.95692	1463.62402	-328.51807	-82.15038	1274.51453	-1130.69092	-81.06878	1285.16284	-399.15961	30.49805	-11.42209	415.39203	-99.58520	-5.68088	-1036.16248	-16.23735	81.59409	-1052.99854	-278.76724	-12.09406
476	3.958	743.83221	-249.15120	1461.49951	-327.61871	-82.65537	1275.87195	-1131.23840	-81.70179	1286.33813	-405.96811	32.69104	-8.76997	401.79150	-99.87252	-5.93865	-1004.33368	-17.11143	82.28002	-1066.75952	-278.94678	-12.00881
477	3.967	745.65704	-248.34935	1458.90173	-327.09418	-82.91573	1277.13049	-1132.04785	-82.63178	1286.91248	-410.94412	37.26830	-2.90066	388.21088	-100.20883	-6.06325	-973.32550	-17.60962	82.21079	-1080.57544	-279.49139	-12.04614
478	3.975	747.66254	-247.59053	1455.86328	-326.95660	-82.88858	1278.24463	-1133.17944	-83.84780	1286.85181	-412.00751	45.53912	7.81313	374.62378	-100.60083	-6.15136	-942.70825	-17.36180	81.55520	-1094.32312	-280.15088	-12.20807
479	3.983	749.77289	-246.91093	1452.43384	-327.21375	-82.57989	1279.18445	-1134.64294	-85.23488	1286.17773	-406.53070	57.58388	22.83596	361.04544	-101.02022	-6.33387	-912.16833	-15.98759	80.51627	-1107.88745	-280.65189	-12.45881
480	3.992	751.93066	-246.32405	1448.67456	-327.86462	-82.02829	1279.93335	-1136.29871	-86.46140	1284.91272	-393.56949	71.79416	38.70674	347.50934	-101.46057	-6.64784	-881.64331	-13.26453	79.26265	-1121.28796	-280.93509	-12.74069
481	4.000	754.09814	-245.82021	1444.65076	-328.90485	-81.28333	1280.48328	-1137.88867	-87.04257	1283.07861	-374.63205	85.72473	50.84595	334.04190	-101.93369	-6.99956	-851.33325	-9.26431	77.90889	-1134.55090	-281.04672	-12.96019
482	4.008	756.25342	-245.38173	1440.42554	-330.33380	-80.39039	1280.83008	-1139.27405	-86.75874	1280.75659	-352.08130	97.50485	56.36015	320.65039	-102.43315	-7.27259	-821.57727	-4.27068	76.51321	-1147.64087	-281.05231	-12.98410
483	4.017	758.38177	-245.00288	1436.06714	-332.14963	-79.38966	1280.97156	-1140.58667	-85.92293	1278.10742	-327.48224	106.60276	55.38132	307.31400	-102.94112	-7.44519	-792.70453	1.47239	75.05457	-1160.67773	-281.16156	-12.78480
484	4.025	760.47186	-244.69844	1431.65552	-334.33948	-78.32625	1280.91150	-1142.05518	-85.02530	1275.28625	-301.43896	113.46246	50.14552	293.98761	-103.44334	-7.58333	-765.02222	7.84507	73.41696	-1173.92346	-281.61597	-12.57122
485	4.033	762.51685	-244.49150	1427.27173	-336.87677	-77.25605	1280.66638	-1143.79309	-84.30418	1272.37366	-274.22339	118.67801	43.15760	280.63391	-103.91446	-7.76449	-738.85297	14.77365	71.46442	-1187.37769	-282.28732	-12.56437
486	4.042	764.51483	-244.39394	1422.97656	-339.72070	-76.23862	1280.26660	-1145.78247	-83.73283	1269.39197	-246.19998	122.58133	36.12789	267.25806	-104.32060	-8.02038	-714.45325	22.19498	69.13513	-1200.80957	-282.84369	-12.73406
487	4.050	766.46594	-244.39479	1418.80579	-342.81302	-75.31628	1279.75500	-1147.93286	-83.17915	1266.33801	-217.89189	125.33253	29.93917	253.89117	-104.65771	-8.31296	-691.92200	30.05885	66.46156	-1214.20166	-283.31219	-12.95186
488	4.058	768.36938	-244.46565	1414.77698	-346.08331	-74.49467	1279.18396	-1150.12573	-82.50531	1263.20093	-189.89156	127.14978	24.96999	240.54407	-104.96935	-8.55635	-671.23828	38.30757	63.53325	-1227.73474	-283.93018	-13.18020
489	4.067	770.22211	-244.58376	1410.89807	-349.45956	-73.74561	1278.61011	-1152.23621	-81.62770	1259.96545	-162.68277	128.40454	21.32272	227.19788	-105.30269	-8.68330	-652.38489	46.85684	60.43077	-1241.44324	-284.62720	-13.36785
490	4.075	772.01514	-244.74922	1407.17261	-352.86786	-73.02212	1278.08557	-1154.13306	-80.59299	1256.59570	-136.45828	129.44363	18.88274	213.81523	-105.65262	-8.69688	-635.45471	55.64990	57.17872	-1255.07837	-284.98865	-13.35868
491	4.083	773.72986	-244.97823	1403.60779	-356.22507	-72.26289	1277.64380	-1155.66565	-79.65083	1253.02002	-111.05499	130.31622	17.33261	200.34720	-105.97630	-8.65296	-620.68506	64.73085	53.72049	-1268.23535	-284.55695	-12.99090
492	4.092	775.33765	-245.29308	1400.22388	-359.44186	-71.39469	1277.29150	-1156.70203	-79.16685	1249.17175	-86.03571	130.80313	16.32780	186.76215	-106.26118	-8.60919	-608.38281	74.14629	49.85841	-1280.76111	-283.26086	-12.25418
493	4.100	776.80231	-245.72557	1397.06201	-362.43530	-70.35072	1277.01270	-1157.25989	-79.28790	1245.08398	-60.93820	130.75500	15.77243	173.07947	-106.55078	-8.59893	-598.77258	83.76436	45.25207	-1293.09924	-281.68539	-11.34875
494	4.108	778.08417	-246.30928	1394.17969	-365.14133	-69.10124	1276.78394	-1157.54187	-79.75655	1240.90784	-35.58273	130.33368	15.87205	159.34959	-106.89528	-8.61887	-591.97235	93.32726	39.58760	-1305.99512	-280.72833	-10.58609
495	4.117	779.14294	-247.05565	1391.63989	-367.52509	-67.66772	1276.58972	-1157.75757	-80.18037	1236.80273	-10.13251	129.90018	16.88165	145.59970	-107.28862	-8.63617	-588.13470	102.66455	32.75356	-1319.84155	-280.96185	-10.24287
496	4.125	779.94104	-247.94551	1389.50098	-369.57440	-66.09253	1276.42200	-1157.98059	-80.32948	1232.85266	15.14490	129.69562	18.82859	131.83003	-107.67850	-8.63628	-587.46008	111.72154	24.88682	-1334.40930	-282.35440	-10.47048
497	4.133	780.44971	-248.94603	1387.81030	-371.27795	-64.39177	1276.26465	-1158.18445	-80.14358	1229.08447	40.10846	129.66106	21.48211	118.05121	-108.04480	-8.64830	-589.98871	120.34193	16.45167	-1349.12244	-284.38596	-11.20156
498	4.142	780.65161	-250.03020	1386.60059	-372.62241	-62.55461	1276.08557	-1158.32532	-79.63344	1225.51355	64.76746	129.55475	24.54115	104.29169	-108.43001	-8.69939	-595.38715	128.01060	8.36638	-1363.50403	-286.27582	-12.05653
499	4.150	780.53308	-251.18129	1385.88672	-373.61224	-60.58496	1275.84131	-1158.38696	-78.81513	1222.17786	89.17142	129.18570	27.79425	90.58470	-108.86684	-8.77313	-602.93671	133.86452	1.78842	-1377.42578	-287.34180	-12.50272
500	4.158	780.07471	-252.38545	1385.66455	-374.27673	-58.52563	1275.48535	-1158.39160	-77.68788	1219.15320	113.33575	128.50203	31.10559	76.94002	-109.30351	-8.85077	-611.96973	137.22820	-2.55177	-1391.10791	-287.55890	-12.37465
501	4.167	779.24939	-253.62892	1385.91699	-374.65387	-56.44220	1274.97668	-1158.37927	-76.25208	1216.53931	137.27905	127.52995	34.32954	63.30363	-109.63384	-8.96227	-622.41571	138.27620	-4.80444	-1404.97717	-287.73395	-12.15547
502	4.175	778.02814	-254.90663	1386.63660	-374.77771	-54.39047	1274.28491	-1158.36121	-74.55068	1214.40979	161.08893	126.31346	37.29620	49.59908	-109.80367	-9.13595	-634.47430	137.95166	-5.71613	-1419.24268	-288.61972	-12.41257
503	4.183	776.39093	-256.22968	1387.84521	-374.67947	-52.40196	1273.39575	-1158.28625	-72.70419	1212.76135	184.92108	124.89781	39.87971	35.82625	-109.85509	-9.33704	-647.81427	137.21756	-6.01768	-1433.45605	-289.94391	-13.03658
504	4.192	774.33124	-257.61780	1389.57434	-374.38620	-50.49618	1272.31348	-1158.07971	-70.88278	1211.53552	208.93396	123.35159	42.07944	22.05936	-109.87120	-9.51627	-661.66443	136.56070	-6.12527	-1446.85303	-290.88898	-13.33320
505	4.200	771.85156	-259.08331	1391.82056	-373.91776	-48.69225	1271.05957	-1157.71887	-69.22693	1210.69531	233.20264	121.81326	44.00984	8.36574	-109.93208	-9.66902	-675.47876	136.04259	-6.23155	-1459.12170	-291.21695	-12.72409
506	4.208	768.96082	-260.62030	1394.52917	-373.29459	-47.00042	1269.66956	-1157.24316	-67.80573	1210.25183	257.65070	120.46622	45.79369	-5.23589	-110.08532	-9.82132	-689.13330	135.57837	-6.44209	-1470.47668	-291.33044	-11.12810
507	4.217	765.67377	-262.20801	1397.61499	-372.54892	-45.41099	1268.19080	-1156.70386	-66.63133	1210.24292	282.07379	119.41360	47.48904	-18.76740	-110.31537	-9.99691	-702.69958	135.15028	-6.77060	-1481.12231	-291.57922	-8.82065
508	4.225	762.00671	-263.82385	1400.98499	-371.72348	-43.90064	1266.67542	-1156.14465	-65.67406	1210.74341	306.28247	118.62318	49.09813	-32.25954	-110.58765	-10.18996	-716.22424	134.82173	-7.12947	-1490.88562	-291.94540	-6.14357
509	4.233	757.97522	-265.44714	1404.55286	-370.86261	-42.45164	1265.16821	-1155.61597	-64.86345	1211.88293	330.21307	118.05176	50.60358	-45.72408	-110.88905	-10.36807	-729.68414	134.64450	-7.41759	-1499.23779	-292.21155	-3.32222
510	4.242	753.59595	-267.05084	1408.24780	-370.00861	-41.07204	1263.69958	-1155.15662	-64.13543	1213.75818	353.87695	117.76971	52.00123	-59.15445	-111.18673	-10.51220	-743.05847	134.60428	-7.61209	-1505.55664	-292.18863	-0.43269
511	4.250	748.89270	-268.59833	1412.01697	-369.20068	-39.80069	1262.28992	-1154.74329	-63.51862	1216.28479	377.27191	117.91013	53.31131	-72.54945	-111.41936	-10.63706	-756.37140	134.64246	-7.76420	-1509.40845	-291.79849	2.53541
512	4.258	743.90045	-270.05219	1415.81946	-368.46893	-38.67719	1260.95789	-1154.30469	-63.12331	1219.21008	400.36060	118.53899	54.55726	-85.92729	-111.54887	-10.77866	-769.66272	134.70888	-7.92632	-1510.65186	-291.04309	5.60655
513	4.267	738.66187	-271.38202	1419.62231	-367.82928	-37.70174	1259.72241	-1153.78735	-63.03172	1222.28943	423.05756	119.59595	55.72787	-99.30811	-111.58392	-10.96200	-782.95764	134.77477	-8.09994	-1509.35083	-289.95209	8.78725
514	4.275	733.21869	-272.56287	1423.39636	-367.28439	-36.83153	1258.59766	-1153.17603	-63.23986	1225.39453	445.21136	120.92221	56.76161	-112.69203	-111.56960	-11.17184	-796.26617	134.80499	-8.24699	-1505.64331	-288.55365	12.06693
515	4.283	727.60999	-273.57080	1427.10974	-366.82727	-36.00877	1257.59033	-1152.47351	-63.67090	1228.49915	466.60071	122.36259	57.58237	-126.07069	-111.57275	-11.37390	-809.58643	134.75005	-8.32021	-1499.66675	-286.86765	15.42765
516	4.292	721.87848	-274.38416	1430.72778	-366.44504	-35.18657	1256.70374	-1151.70105	-64.20088	1231.63611	486.90894	123.86780	58.13006	-139.44792	-111.65798	-11.55328	-822.91016	134.56822	-8.28909	-1491.53784	-284.90851	18.85077
517	4.300	716.07813	-274.98615	1434.21985	-366.12299	-34.34080	1255.94006	-1150.90027	-64.69143	1234.86157	505.70984	125.50883	58.32316	-152.83281	-111.86270	-11.71054	-836.24500	134.23679	-8.18945	-1481.35999	-282.68903	22.31906
518	4.308	710.27704	-275.36633	1437.56226	-365.84470	-33.47213	1255.30432	-1150.12061	-65.02084	1238.23340	522.54132	127.45203	58.01591	-166.22755	-112.19262	-11.84746	-849.63000	133.76437	-8.12070	-1469.23145	-280.22220	25.81646
519	4.317	704.55255	-275.52167	1440.73267	-365.59067	-32.59264	1254.81091	-1149.40027	-65.10394	1241.79395	537.03546	129.89662	57.00587	-179.62846	-112.62856	-11.97196	-863.09900	133.20863	-8.14641	-1455.25134	-277.52167	29.32741
520	4.325	698.98364	-275.45251	1443.70703	-365.33859	-31.69180	1254.48340	-1148.75769	-64.90762	1245.55530	549.00336	132.96280	55.07350	-193.02415	-113.13512	-12.08919	-876.61993	132.63667	-8.24182	-1439.52014	-274.60144	32.83630
521	4.333	693.64105	-275.15930	1446.46106	-365.06683	-30.71628	1254.34473	-1148.19836	-64.46215	1249.49158	558.43921	136.67842	52.07214	-206.39888	-113.67724	-12.18334	-890.10950	132.06325	-8.35218	-1422.13916	-271.47559	36.32747
522	4.342	688.57666	-274.64697	1448.97083	-364.75760	-29.58942	1254.41223	-1147.73096	-63.86310	1253.54810	565.47412	141.04756	48.04706	-219.75060	-114.22217	-12.23612	-903.49438	131.47078	-8.44513	-1403.21045	-268.15820	39.78513
523	4.350	683.81927	-273.92773	1451.21045	-364.39243	-28.24074	1254.69812	-1147.36267	-63.24551	1257.65625	570.28082	146.04730	43.26226	-233.09196	-114.73103	-12.25771	-916.76514	130.89421	-8.49942	-1382.83521	-264.66327	43.19351
524	4.358	679.38147	-273.02057	1453.15186	-363.94308	-26.62450	1255.20679	-1147.07361	-62.72301	1261.74951	572.94287	151.61539	38.06791	-246.42323	-115.17437	-12.27370	-929.99298	130.40259	-8.50040	-1361.11536	-261.00485	46.53682
525	4.367	675.26758	-271.94861	1454.76563	-363.36884	-24.73189	1255.92456	-1146.80005	-62.34010	1265.77502	573.37177	157.67155	32.66918	-259.72614	-115.55269	-12.29224	-943.23621	129.94916	-8.48492	-1338.15210	-257.19690	49.79927
526	4.375	671.47693	-270.73767	1456.02222	-362.61932	-22.58292	1256.81604	-1146.45313	-62.08784	1269.70093	571.35046	164.08865	26.95132	-272.99341	-115.89220	-12.30410	-956.47223	129.39413	-8.53143	-1314.04700	-253.25339	52.96508
527	4.383	668.00482	-269.41785	1456.89648	-361.63803	-20.19690	1257.83459	-1145.95801	-61.95193	1273.50806	566.69250	170.63083	20.56762	-286.24585	-116.22439	-12.30439	-969.67847	128.72453	-8.64635	-1288.90149	-249.18829	56.01849
528	4.392	664.84912	-268.02863	1457.37317	-360.36984	-17.58043	1258.93835	-1145.27466	-61.92863	1277.17798	559.43860	176.88235	13.40333	-299.51550	-116.56699	-12.30078	-982.89417	128.09346	-8.72737	-1262.81689	-245.01549	58.94376
529	4.400	662.01965	-266.61639	1457.44775	-358.77499	-14.74623	1260.09631	-1144.40405	-62.01311	1280.68701	550.01416	182.15671	6.19161	-312.81921	-116.91664	-12.30433	-996.17249	127.64641	-8.68399	-1235.89490	-240.74893	61.72510
530	4.408	659.54449	-265.22247	1457.12195	-356.84177	-11.72935	1261.28662	-1143.40210	-62.20670	1284.00549	539.12720	185.64453	0.47148	-326.14160	-117.25544	-12.32325	-1009.52197	127.38270	-8.53653	-1208.23706	-236.40277	64.34667
531	4.417	657.47131	-263.87524	1456.40161	-354.59155	-8.58799	1262.49731	-1142.37134	-62.52021	1287.10034	527.28278	187.06055	-2.69647	-339.43115	-117.57897	-12.36967	-1022.90485	127.17418	-8.36860	-1179.94470	-231.99184	66.79257
532	4.425	655.86560	-262.59601	1455.29248	-352.08127	-5.39989	1263.72607	-1141.39587	-62.92149	1289.94556	514.56219	187.07924	-3.83082	-352.60815	-117.93402	-12.46327	-1036.29822	126.89689	-8.23778	-1151.11987	-227.53159	69.04675
533	4.433	654.80737	-261.40411	1453.79395	-349.40616	-2.24852	1264.97693	-1140.49683	-63.30354	1292.52454	501.15900	186.67487	-4.20940	-365.56873	-118.40279	-12.62039	-1049.72974	126.51086	-8.15152	-1121.86377	-223.03682	71.09337
534	4.442	654.37872	-260.30817	1451.89807	-346.69720	0.79185	1266.25488	-1139.67932	-63.54623	1294.81018	487.69458	186.23958	-4.48741	-378.19110	-119.03199	-12.84136	-1063.21729	126.04688	-8.07848	-1092.27722	-218.51816	72.91753
535	4.450	654.64032	-259.30048	1449.59570	-344.10541	3.65656	1267.56348	-1138.98401	-63.57525	1296.75061	474.63861	185.71733	-4.70901	-390.34998	-119.78357	-13.11314	-1076.72729	125.55418	-8.00050	-1062.45923	-213.97726	74.50592
536	4.458	655.60999	-258.37268	1446.88525	-341.78006	6.29442	1268.90479	-1138.47729	-63.36169	1298.27612	461.83429	185.15768	-4.92012	-401.90662	-120.53264	-13.45136	-1090.21765	125.04443	-7.95716	-1032.50842	-209.40796	75.84609
537	4.467	657.26062	-257.52850	1443.77686	-339.85431	8.67996	1270.27747	-1138.22107	-62.91967	1299.31616	448.83441	184.75037	-5.22127	-412.71198	-121.10851	-13.97238	-1103.69067	124.51247	-7.99065	-1002.52673	-204.81705	76.92191
538	4.475	659.53314	-256.77393	1440.29102	-338.43948	10.80557	1271.67163	-1138.25598	-62.30426	1299.81982	435.43958	184.56599	-5.60236	-422.72479	-121.42859	-14.88523	-1117.19653	124.01709	-8.08405	-972.62946	-200.27667	77.70373
539	4.483	662.34851	-256.10107	1436.45459	-337.61957	12.66360	1273.06750	-1138.59924	-61.58156	1299.76941	421.79999	184.49280	-5.96985	-432.22424	-121.74489	-16.24119	-1130.77417	123.70297	-8.15745	-942.95276	-195.99088	78.13908
540	4.492	665.61658	-255.48872	1432.30225	-337.44464	14.25453	1274.43738	-1139.24963	-60.79870	1299.17761	408.14697	184.38831	-6.24226	-441.78339	-122.83104	-17.40349	-1144.39771	123.70390	-8.09390	-913.64581	-192.31567	78.16006
541	4.500	669.24164	-254.91051	1427.87659	-337.92477	15.60349	1275.74768	-1140.19653	-59.98872	1298.07922	394.57635	184.21225	-6.40657	-451.55029	-125.74801	-16.63112	-1158.00659	123.97266	-7.83279	-884.82983	-189.66690	77.72551
542	4.508	673.12592	-254.34206	1423.22705	-339.02551	16.74791	1276.96118	-1141.43188	-59.19424	1296.52539	381.07532	184.00957	-6.52657	-460.16199	-131.02776	-11.64880	-1171.57568	124.20095	-7.49152	-856.53418	-188.30853	76.89301
543	4.517	677.18079	-253.77242	1418.41028	-340.67285	17.70621	1278.04077	-1142.95923	-58.47126	1294.57483	367.62415	183.82309	-6.69072	-464.74353	-137.87595	-1.45269	-1185.10327	124.03101	-7.33040	-828.67963	-188.13843	75.85052
544	4.525	681.33838	-253.21083	1413.48975	-342.77045	18.46597	1278.95789	-1144.78381	-57.87983	1292.28052	354.21985	183.66632	-6.93884	-462.62286	-144.31158	12.19454	-1198.56372	123.42665	-7.50824	-801.21844	-188.73660	74.78828
545	4.533	685.54950	-252.68129	1408.52917	-345.21924	19.00674	1279.69775	-1146.89307	-57.48335	1289.67847	340.85504	183.55118	-7.23396	-453.01111	-148.28069	25.43894	-1211.94788	122.72523	-7.90636	-774.33466	-189.75142	73.69015
546	4.542	689.77478	-252.21275	1403.58582	-347.92926	19.32426	1280.25928	-1149.24292	-57.33464	1286.78601	327.51184	183.49156	-7.49817	-436.91437	-148.85471	34.74378	-1225.29395	122.28859	-8.25237	-748.38019	-191.17200	72.35470
547	4.550	693.97803	-251.83430	1398.71021	-350.82321	19.42621	1280.65234	-1151.76086	-57.45363	1283.61475	314.17218	183.47586	-7.68034	-415.95233	-146.55606	38.77048	-1238.65308	122.21285	-8.38323	-723.62140	-193.13771	70.61713
548	4.558	698.12451	-251.57143	1393.94592	-353.83472	19.32089	1280.89697	-1154.36511	-57.83623	1280.18958	300.82251	183.44727	-7.79873	-391.53772	-142.61508	38.37216	-1252.07092	122.33237	-8.35337	-700.21313	-195.63553	68.42685
549	4.567	702.18274	-251.44289	1389.32898	-356.90756	19.01968	1281.02332	-1156.98584	-58.47672	1276.56030	287.44714	183.33453	-7.91547	-364.71484	-138.00822	35.33897	-1265.54956	122.32166	-8.35234	-678.33716	-198.49570	65.79993
550	4.575	706.12750	-251.45900	1384.88977	-360.00153	18.54335	1281.06543	-1159.56628	-59.36205	1272.79810	274.04047	183.11986	-8.07616	-336.30200	-133.11548	31.24065	-1279.00659	121.91800	-8.52491	-658.16626	-201.57538	62.83821
551	4.583	709.94318	-251.61705	1380.65735	-363.09229	17.92506	1281.05212	-1162.05042	-60.44380	1268.97839	260.61853	182.86049	-8.27880	-307.09894	-127.96161	27.01529	-1292.36450	121.19961	-8.82278	-639.72540	-204.82961	59.72202
552	4.592	713.62415	-251.89500	1376.66504	-366.15851	17.20767	1281.00427	-1164.37378	-61.62432	1265.16516	247.21191	182.63322	-8.48394	-277.95642	-122.59235	23.13245	-1305.69604	120.50226	-9.08716	-622.93054	-208.19391	56.58595
553	4.600	717.17169	-252.25667	1372.95081	-369.17200	16.43219	1280.93860	-1166.46228	-62.78146	1261.40173	233.85034	182.46428	-8.64632	-249.55650	-117.19865	19.84706	-1319.19177	120.11551	-9.22945	-607.79224	-211.45148	53.42366
554	4.608	720.59167	-252.66319	1369.55103	-372.09976	15.62872	1280.86768	-1168.23499	-63.80729	1257.70996	220.53802	182.31967	-8.74380	-222.09724	-111.91125	17.25829	-1332.93018	120.10155	-9.25368	-594.48004	-214.24683	50.11328
555	4.617	723.89465	-253.08101	1366.49316	-374.90820	14.81798	1280.79724	-1169.61230	-64.62426	1254.09265	207.24445	182.15082	-8.78894	-195.27043	-106.62010	15.26974	-1346.76367	120.27103	-9.19807	-583.18250	-216.22223	46.44940
556	4.625	727.09406	-253.49104	1363.79260	-377.56415	14.01260	1280.72620	-1170.53784	-65.19238	1250.53284	193.92389	181.93175	-8.81985	-168.62224	-101.11858	13.65540	-1360.49243	120.35491	-9.11926	-574.16718	-217.24870	42.11404
557	4.633	730.20306	-253.89217	1361.45654	-380.03571	13.21918	1280.64905	-1171.02454	-65.53715	1246.99390	180.53992	181.66574	-8.87067	-141.92918	-95.39122	12.23388	-1374.04858	120.19837	-9.08776	-568.08240	-217.62990	36.67329
558	4.642	733.23810	-254.28645	1359.48914	-382.29156	12.44887	1280.55896	-1171.19055	-65.77239	1243.42456	167.07776	181.37616	-8.94337	-115.22026	-89.71658	10.98928	-1387.50000	119.79449	-9.14598	-565.74042	-217.91158	29.72198
559	4.650	736.22327	-254.66231	1357.89832	-384.29703	11.72012	1280.45129	-1171.20435	-66.04965	1239.78076	153.53900	181.09003	-9.00456	-88.53468	-84.50452	10.04809	-1400.95374	119.24969	-9.25729	-567.26868	-218.34406	21.23215
560	4.658	739.18396	-254.99437	1356.69495	-386.01395	11.04800	1280.32861	-1171.16870	-66.46421	1236.06238	139.92297	180.81967	-9.01803	-61.78450	-80.03215	9.55797	-1414.45239	118.70185	-9.34294	-571.84534	-218.72969	11.91667
561	4.667	742.12793	-255.25417	1355.89087	-387.41028	10.44453	1280.19849	-1171.09009	-67.04346	1232.32532	126.22986	180.55127	-8.98479	-34.84885	-76.31000	9.56311	-1427.98706	118.23254	-9.38405	-578.57074	-218.94556	3.17760
562	4.675	745.03229	-255.42360	1355.49658	-388.46936	9.92453	1280.06921	-1170.94873	-67.80772	1228.66882	112.48615	180.25017	-8.94479	-7.68535	-73.12807	9.95176	-1441.58667	117.87114	-9.43124	-587.21814	-219.26070	-3.52186
563	4.683	747.84668	-255.50179	1355.52197	-389.19461	9.49033	1279.94409	-1170.75464	-68.79531	1225.22571	98.73566	179.89531	-8.95410	19.69197	-70.20736	10.51929	-1455.28223	117.57750	-9.53622	-597.89050	-219.86526	-7.44446
564	4.692	750.50983	-255.49782	1355.97681	-389.60864	9.11530	1279.81519	-1170.54529	-70.04647	1222.15881	85.00250	179.51199	-9.05219	47.27853	-67.37157	11.10616	-1469.01367	117.23349	-9.70709	-610.34247	-220.57617	-8.96521
565	4.700	752.96588	-255.42287	1356.86877	-389.74777	8.75845	1279.65857	-1170.35657	-71.58083	1219.63525	71.28964	179.14186	-9.21933	75.08083	-64.62172	11.69491	-1482.67493	116.77768	-9.87345	-623.88959	-221.20631	-9.21003
566	4.708	755.16858	-255.28951	1358.20129	-389.65674	8.38789	1279.43628	-1170.18762	-73.36664	1217.77747	57.60278	178.79457	-9.38229	103.06491	-62.09844	12.40492	-1496.16260	116.30693	-9.88031	-637.82043	-221.73389	-9.18592
567	4.717	757.07648	-255.10902	1359.97058	-389.38623	7.98497	1279.10681	-1169.98950	-75.29513	1216.61975	43.95782	178.44670	-9.48928	131.14929	-59.95140	13.37737	-1509.35254	115.95093	-9.53683	-651.77405	-222.18747	-9.29501
568	4.725	758.65240	-254.88774	1362.16260	-388.98788	7.53793	1278.63892	-1169.70361	-77.19341	1216.11755	30.36902	178.06767	-9.55423	159.25952	-58.20156	14.64660	-1522.14111	115.68674	-8.68958	-665.71265	-222.65472	-9.55590
569	4.733	759.87378	-254.62706	1364.75024	-388.50665	7.03793	1278.02380	-1169.32104	-78.86909	1216.19885	16.82925	177.66103	-9.61382	187.35057	-56.77238	16.15673	-1534.49939	115.40080	-7.27898	-679.58813	-223.21002	-9.92463
570	4.742	760.74005	-254.32161	1367.69531	-387.97873	6.48006	1277.27649	-1168.89771	-80.13904	1216.79431	3.32147	177.25536	-9.68982	215.37054	-55.61632	17.86960	-1546.43335	115.05441	-5.32579	-693.14136	-223.74619	-10.32968
571	4.750	761.27020	-253.95201	1370.95190	-387.43820	5.87456	1276.42627	-1168.51733	-80.84138	1217.83240	-10.14529	176.83083	-9.80555	243.22050	-54.76188	19.81548	-1557.93115	114.65096	-2.85742	-706.13281	-224.05591	-10.64423
572	4.758	761.49127	-253.48390	1374.47095	-386.92346	5.25586	1275.50720	-1168.24817	-80.86247	1219.23291	-23.54602	176.33360	-9.97784	270.74988	-54.29244	22.06979	-1568.92896	114.16425	0.15270	-718.72583	-224.19794	-10.82864
573	4.767	761.42603	-252.87996	1378.19946	-386.47214	4.66077	1274.54956	-1168.12451	-80.17368	1220.90894	-36.87534	175.75543	-10.17701	297.77069	-54.29478	24.67891	-1579.27832	113.58942	3.79394	-731.39380	-224.55521	-11.00114
574	4.775	761.08789	-252.11577	1382.07837	-386.10815	4.09433	1273.57178	-1168.15588	-78.85976	1222.77356	-50.14105	175.12498	-10.34091	324.05371	-54.80606	27.57401	-1588.80713	112.99631	8.16014	-744.43500	-225.36810	-11.26744
575	4.783	760.48669	-251.18520	1386.04712	-385.84076	3.53452	1272.58154	-1168.34497	-77.11700	1224.75098	-63.34265	174.47198	-10.44345	349.31940	-55.82590	30.55833	-1597.39771	112.48524	13.22428	-757.84894	-226.51108	-11.64301
576	4.792	759.63794	-250.09505	1390.04590	-385.67688	2.96780	1271.58569	-1168.69983	-75.19184	1226.79834	-76.48630	173.83279	-10.52451	373.25793	-57.36499	33.38256	-1604.85229	112.10590	18.78205	-771.51910	-227.73784	-12.10597
577	4.800	758.56696	-248.85390	1394.01208	-385.62305	2.40305	1270.59851	-1169.21729	-73.26820	1228.93250	-89.60275	173.22256	-10.64408	395.61880	-59.42091	35.80377	-1610.74316	111.85001	24.56398	-785.13580	-228.76895	-12.52932
578	4.808	757.30835	-247.46815	1397.88025	-385.67383	1.85957	1269.64221	-1169.83252	-71.38331	1231.22461	-102.72638	172.61172	-10.82247	416.32306	-61.91273	37.61172	-1614.52002	111.58440	30.28844	-798.31555	-229.36128	-12.69140
579	4.817	755.90411	-245.94868	1401.59045	-385.80566	1.35100	1268.74316	-1170.42188	-69.47288	1233.74585	-115.87048	171.98001	-11.02814	435.46283	-64.71088	38.70982	-1615.67749	110.94175	35.55006	-811.20605	-229.68393	-12.53218
580	4.825	754.39673	-244.31581	1405.09717	-385.98135	0.86513	1267.92346	-1170.89185	-67.50215	1236.51660	-129.03238	171.36432	-11.21156	453.20007	-67.72870	39.18362	-1613.86536	109.44598	39.82753	-824.34619	-230.15556	-12.24793
581	4.833	752.81940	-242.59184	1408.36938	-386.16217	0.35106	1267.19519	-1171.23706	-65.52383	1239.50635	-142.20981	170.82245	-11.34950	469.66412	-70.93640	39.23221	-1609.01978	106.72312	42.74166	-837.81177	-230.80118	-12.04023
582	4.842	751.19458	-240.79091	1411.38257	-386.31897	-0.26044	1266.56384	-1171.51086	-63.63409	1242.65674	-155.41283	170.37106	-11.45925	484.86755	-74.31931	39.01298	-1601.39478	102.64718	44.37952	-851.26935	-231.39786	-11.96499
583	4.850	749.54181	-238.92320	1414.11096	-386.43182	-1.00347	1266.04016	-1171.77820	-61.91326	1245.89734	-168.66049	169.98621	-11.56818	498.67462	-77.85163	38.53280	-1591.44055	97.52853	45.40522	-864.59961	-231.95073	-12.01476
584	4.858	747.88574	-237.00575	1416.52307	-386.48730	-1.84578	1265.65137	-1172.08594	-60.39577	1249.15527	-181.95796	169.64854	-11.67747	510.87207	-81.47023	37.67173	-1579.60107	92.05788	46.70724	-877.93427	-232.53894	-12.16092
585	4.867	746.25708	-235.06313	1418.57813	-386.47940	-2.72971	1265.43262	-1172.44995	-59.07328	1252.36316	-195.28485	169.36581	-11.76104	521.28577	-85.06561	36.34473	-1566.15161	86.86029	48.76832	-891.38800	-233.06619	-12.34824
586	4.875	744.68567	-233.11732	1420.23792	-386.40063	-3.63223	1265.40601	-1172.85999	-57.91844	1255.46631	-208.62006	169.15437	-11.79899	529.81769	-88.51428	34.67986	-1551.15039	82.19852	51.41669	-904.93665	-233.39716	-12.51480
587	4.883	743.19611	-231.18098	1421.48608	-386.22946	-4.56888	1265.56909	-1173.29468	-56.89635	1258.42493	-221.98431	168.98141	-11.81287	536.36603	-91.71889	33.00671	-1534.38013	78.11813	54.14146	-918.48840	-233.57484	-12.61148
588	4.892	741.80963	-229.26024	1422.32800	-385.92923	-5.56494	1265.89966	-1173.73413	-55.95252	1261.21472	-235.42984	168.74896	-11.84635	540.72607	-94.61676	31.56856	-1515.35400	74.67734	56.52329	-932.02966	-233.76160	-12.63155
589	4.900	740.54669	-227.36507	1422.77539	-385.45706	-6.64057	1266.36462	-1174.16235	-55.00954	1263.82556	-248.97861	168.38452	-11.90493	542.58936	-97.16841	30.15483	-1493.58691	71.94678	58.45103	-945.60120	-234.03696	-12.61557
590	4.908	739.42200	-225.51634	1422.83740	-384.77603	-7.80424	1266.92822	-1174.56116	-53.99154	1266.25500	-262.61285	167.90970	-11.95480	541.65509	-99.37922	28.01166	-1468.91431	69.88460	60.02909	-959.20355	-234.39383	-12.59048
591	4.917	738.44409	-223.73976	1422.51904	-383.86160	-9.05225	1267.55640	-1174.90454	-52.84940	1268.50305	-276.30914	167.39453	-11.98433	537.77118	-101.33337	24.22895	-1441.54712	68.35477	61.37651	-972.85840	-234.82632	-12.55129
592	4.925	737.62280	-222.05696	1421.82568	-382.70309	-10.38095	1268.22205	-1175.16418	-51.56451	1270.57422	-290.05316	166.89481	-12.02210	531.05072	-103.15820	18.42245	-1411.92407	67.24947	62.58514	-986.64569	-235.31952	-12.53101
593	4.933	736.97253	-220.48793	1420.76892	-381.30511	-11.79490	1268.91016	-1175.32288	-50.14025	1272.47827	-303.85037	166.44527	-12.08895	521.94519	-104.91817	11.24596	-1380.56421	66.47906	63.72829	-1000.58105	-235.83238	-12.58174
594	4.942	736.51013	-219.05470	1419.37134	-379.68781	-13.30307	1269.62024	-1175.37732	-48.59468	1274.22400	-317.71368	166.05690	-12.17155	511.16449	-106.51578	4.28334	-1347.93921	65.90712	64.83675	-1014.57587	-236.31473	-12.67766
595	4.950	736.25885	-217.77629	1417.65906	-377.88712	-14.91776	1270.36633	-1175.32751	-46.96002	1275.81482	-331.62271	165.69017	-12.25188	499.33423	-107.73594	-0.82435	-1314.37622	65.39688	65.93066	-1028.53906	-236.69901	-12.73545
596	4.958	736.25677	-216.66225	1415.64636	-375.95963	-16.65221	1271.17395	-1175.17261	-45.28342	1277.25000	-345.52533	165.28568	-12.33727	486.69604	-108.47980	-3.45656	-1280.09521	64.91376	67.06921	-1042.41248	-236.92780	-12.70929
597	4.967	736.55835	-215.71526	1413.32813	-373.98349	-18.50528	1272.07373	-1174.92041	-43.61791	1278.52502	-359.37732	164.85359	-12.45505	473.30994	-108.89693	-4.22332	-1245.30688	64.59786	68.35965	-1056.18103	-237.05255	-12.61695
598	4.975	737.22394	-214.93004	1410.68628	-372.04730	-20.44312	1273.08252	-1174.59778	-42.01500	1279.62317	-373.13940	164.48090	-12.61150	459.43024	-109.22403	-4.16413	-1210.23438	64.66693	69.89097	-1069.87402	-237.18445	-12.47534
599	4.983	738.30341	-214.28127	1407.69800	-370.23773	-22.39726	1274.18616	-1174.24817	-40.53214	1280.51111	-386.73993	164.24576	-12.75627	445.44757	-109.59984	-4.00202	-1175.12744	65.16423	71.62633	-1083.48145	-237.32079	-12.24927
600	4.992	739.82343	-213.72115	1404.34106	-368.64093	-24.28523	1275.35022	-1173.92285	-39.23715	1281.14441	-400.06772	164.17307	-12.80318	431.60468	-110.05370	-4.02782	-1140.29224	65.90131	73.39937	-1096.97205	-237.36337	-11.91152
601	5.000	741.78650	-213.20174	1400.59937	-367.34705	-26.03362	1276.54846	-1173.67200	-38.19695	1281.47583	-412.98212	164.25504	-12.66250	417.91754	-110.56960	-4.26606	-1106.06262	66.66817	75.01364	-1110.52808	-237.40707	-11.54552
602	5.008	744.17310	-212.69930	1396.46838	-366.43634	-27.59170	1277.77271	-1173.54285	-37.45666	1281.46716	-425.31073	164.47137	-12.24399	404.29498	-111.12944	-4.62479	-1072.72998	67.39618	76.30338	-1124.61401	-237.90790	-11.35222
603	5.017	746.94342	-212.21034	1391.95215	-365.95309	-28.95192	1279.02307	-1173.58667	-37.01479	1281.09924	-436.83344	164.79437	-11.47485	390.66907	-111.71648	-4.99006	-1040.46326	68.18002	77.13764	-1139.38782	-239.14206	-11.46610
604	5.025	750.04370	-211.73006	1387.05481	-365.89496	-30.15667	1280.29932	-1173.86829	-36.81282	1280.37378	-447.28064	165.19852	-10.32396	377.01990	-112.30290	-5.27917	-1009.25464	69.25566	77.45573	-1154.18909	-240.61093	-11.77339
605	5.033	753.41528	-211.24702	1381.78027	-366.23080	-31.25499	1281.59668	-1174.46106	-36.75452	1279.30505	-456.38168	165.65176	-8.78711	363.34778	-112.85574	-5.47654	-978.92346	70.91512	77.30260	-1168.17273	-241.56288	-12.05228
606	5.042	756.99786	-210.75569	1376.13794	-366.92819	-32.25097	1282.90173	-1175.41760	-36.73576	1277.91418	-463.97620	166.08810	-6.83424	349.68512	-113.36573	-5.62695	-949.20203	73.35712	76.76056	-1181.21313	-241.82407	-12.20726
607	5.050	760.72900	-210.26247	1370.14160	-367.96411	-33.10592	1284.18530	-1176.73914	-36.66141	1276.22925	-470.07053	166.49768	-4.24835	336.09378	-113.87534	-5.78139	-919.91138	76.59343	75.86789	-1193.75610	-241.63033	-12.20677
608	5.058	764.54932	-209.78236	1363.80566	-369.31729	-33.78130	1285.39868	-1178.37695	-36.46136	1274.28333	-474.55487	167.16801	-0.29493	322.60458	-114.44427	-5.96157	-891.06555	80.52983	74.66659	-1206.12170	-241.03217	-11.93354
609	5.067	768.41058	-209.33302	1357.14282	-370.95599	-34.27507	1286.48340	-1180.25867	-36.10922	1272.10352	-476.62442	168.74112	6.34808	309.19061	-115.06821	-6.16899	-862.77161	85.16375	73.27269	-1218.41479	-240.06268	-11.35273
610	5.075	772.28015	-208.92439	1350.15967	-372.83176	-34.62831	1287.38586	-1182.31873	-35.61270	1269.70154	-474.55438	171.81145	16.65684	295.81366	-115.67965	-6.40627	-835.14673	90.61758	71.82465	-1230.94495	-239.30844	-10.77883
611	5.083	776.14508	-208.55113	1342.85803	-374.88177	-34.90208	1288.07361	-1184.50916	-34.98139	1267.07739	-466.47562	176.35330	29.77831	282.45691	-116.23711	-6.67900	-808.40222	96.94918	70.36887	-1244.05237	-239.39546	-10.58080
612	5.092	780.01544	-208.19447	1335.24036	-377.04019	-35.14400	1288.54395	-1186.79199	-34.21357	1264.23523	-451.77924	181.50418	42.80131	269.11453	-116.75762	-6.97452	-782.87756	104.09233	68.81374	-1257.47302	-239.91281	-10.60476
613	5.100	783.92108	-207.82942	1327.31750	-379.26215	-35.35527	1288.81592	-1189.12280	-33.30431	1261.19788	-431.63303	185.91444	52.38615	255.79353	-117.26495	-7.25704	-758.92297	111.98051	66.97147	-1270.68274	-240.03894	-10.42186
614	5.108	787.89325	-207.43117	1319.11340	-381.54831	-35.47141	1288.91797	-1191.43591	-32.25641	1258.00732	-407.94397	188.43509	56.71686	242.51993	-117.75520	-7.49254	-736.80176	120.57675	64.62418	-1283.82800	-240.01849	-10.07998
615	5.117	791.94226	-206.97942	1310.66772	-383.93195	-35.40047	1288.88135	-1193.64001	-31.08471	1254.70947	-382.10983	188.59586	56.17854	229.29199	-118.21276	-7.66398	-716.70514	129.87856	61.59222	-1297.53052	-240.78775	-10.03681
616	5.125	796.04834	-206.46120	1302.03723	-386.42957	-35.09184	1288.72900	-1195.62805	-29.81384	1251.32971	-354.81989	186.54057	52.60420	216.03732	-118.64111	-7.77340	-698.83508	140.00967	57.79026	-1311.94360	-242.54443	-10.48610
617	5.133	800.17120	-205.86574	1293.29456	-389.00931	-34.55041	1288.46692	-1197.29663	-28.47986	1247.85107	-326.56146	182.75110	48.08170	202.68671	-119.06834	-7.84321	-683.46063	151.12575	53.20982	-1326.49268	-244.46368	-11.12957
618	5.142	804.26520	-205.17030	1284.52478	-391.59750	-33.80509	1288.08313	-1198.58459	-27.13023	1244.21021	-297.98462	177.93338	44.24519	189.26453	-119.51205	-7.89778	-670.89001	163.08211	47.79780	-1340.35925	-245.46033	-11.48496
619	5.150	808.28931	-204.32640	1275.81824	-394.10025	-32.88616	1287.55457	-1199.51819	-25.79444	1240.34082	-269.85571	172.91714	42.06672	175.83423	-119.96173	-7.94516	-661.41846	175.33296	41.36564	-1353.02124	-244.94141	-11.25667
620	5.158	812.21222	-203.26051	1267.26013	-396.43069	-31.82600	1286.86597	-1200.20557	-24.44212	1236.26172	-242.75833	168.33499	41.76524	162.40070	-120.41241	-7.98284	-655.30823	187.21948	33.70291	-1364.44617	-243.02914	-10.47185
621	5.167	816.01508	-201.89174	1258.92358	-398.54108	-30.68103	1286.03577	-1200.76025	-22.99906	1232.09570	-216.78296	164.24123	42.83656	148.91699	-120.88869	-8.00226	-652.75293	198.21677	24.88336	-1374.90796	-240.25604	-9.35588
622	5.175	819.69031	-200.15181	1250.87073	-400.42642	-29.53523	1285.11133	-1201.23840	-21.40802	1227.98291	-191.45186	160.05222	44.37876	135.35338	-121.41078	-7.99588	-653.77258	207.88632	15.58272	-1384.68970	-237.12238	-8.12923
623	5.183	823.23932	-198.02425	1243.16931	-402.08984	-28.46040	1284.13232	-1201.63892	-19.64658	1224.02722	-166.01569	154.94531	45.57519	121.72708	-121.94896	-7.98308	-658.04303	215.65511	7.04108	-1393.93237	-233.88687	-6.90633
624	5.192	826.67456	-195.59584	1235.91077	-403.52084	-27.49178	1283.10669	-1201.93311	-17.69559	1220.32959	-139.96381	148.47681	46.08358	108.07770	-122.43707	-8.01878	-664.95996	220.87543	0.50069	-1402.65210	-230.61053	-5.71177
625	5.200	830.00983	-193.01982	1229.19287	-404.70355	-26.64763	1282.02100	-1202.09790	-15.51736	1217.01648	-113.30273	140.94360	46.17064	94.44292	-122.82475	-8.15098	-674.11292	223.44194	-3.44153	-1410.81091	-227.27408	-4.53271
626	5.208	833.24011	-190.39513	1223.08289	-405.62671	-25.94574	1280.86084	-1202.13599	-13.08386	1214.21545	-86.37717	133.15244	46.46780	80.84587	-123.09703	-8.36916	-685.34888	224.08263	-5.09334	-1418.36633	-223.85327	-3.35342
627	5.217	836.33588	-187.72359	1217.60522	-406.29037	-25.39935	1279.62231	-1202.05627	-10.44494	1211.97754	-59.55725	125.81238	47.45177	67.28584	-123.25677	-8.60973	-698.18823	223.79292	-5.40160	-1425.28601	-220.34135	-2.16583
628	5.225	839.25293	-184.96776	1212.75952	-406.71216	-25.01497	1278.31287	-1201.83740	-7.76097	1210.21045	-33.09137	119.10561	49.08703	53.76149	-123.31688	-8.81046	-711.76965	223.29617	-5.31720	-1431.54614	-216.74506	-0.96805
629	5.233	841.94141	-182.09981	1208.53589	-406.92239	-24.79545	1276.95020	-1201.44226	-5.23445	1208.74329	-7.06577	112.74172	50.95822	40.29356	-123.31796	-8.95887	-725.43005	222.93967	-5.34287	-1437.12646	-213.07614	0.23949
630	5.242	844.35266	-179.11598	1204.92285	-406.94931	-24.73663	1275.55701	-1200.87756	-2.99026	1207.50659	18.58405	106.31887	52.66035	26.89053	-123.33537	-9.09416	-738.94250	222.77699	-5.57146	-1442.00696	-209.34625	1.45631
631	5.250	846.45007	-176.03767	1201.90918	-406.81091	-24.82411	1274.15405	-1200.21802	-1.02732	1206.63135	44.00436	99.64622	54.02674	13.51311	-123.42690	-9.25936	-752.32813	222.75058	-5.91058	-1446.16638	-205.56581	2.68254
632	5.258	848.21667	-172.90443	1199.48242	-406.51755	-25.04261	1272.75916	-1199.56812	0.71071	1206.35132	69.34192	92.83560	55.10069	0.12437	-123.57305	-9.45853	-765.64307	222.79898	-6.24005	-1449.58325	-201.74426	3.91870
633	5.267	849.65344	-169.76180	1197.62854	-406.07730	-25.39581	1271.38708	-1199.00220	2.23673	1206.82568	94.70160	86.16189	55.96924	-13.23889	-123.71632	-9.66172	-778.89746	222.85201	-6.49994	-1452.23572	-197.89076	5.16546
634	5.275	850.77026	-166.64960	1196.33167	-405.50110	-25.91563	1270.04932	-1198.53101	3.51118	1208.06470	120.16931	79.83832	56.61913	-26.52379	-123.82975	-9.83374	-792.08795	222.86841	-6.70123	-1454.10205	-194.01453	6.42349
635	5.283	851.57623	-163.59621	1195.57336	-404.81137	-26.63426	1268.75464	-1198.11096	4.50423	1209.97705	145.85614	73.92933	56.94135	-39.75435	-123.91537	-9.95982	-805.23816	222.88371	-6.86891	-1455.16040	-190.12482	7.69342
636	5.292	852.07526	-160.61357	1195.32898	-404.05103	-27.54553	1267.50903	-1197.68689	5.22579	1212.43811	171.88715	68.47380	56.84560	-52.97324	-123.98953	-10.06149	-818.37793	222.94998	-7.00188	-1455.38904	-186.23100	8.97584
637	5.300	852.26971	-157.69518	1195.56470	-403.27954	-28.60609	1266.31812	-1197.23071	5.70582	1215.32935	198.33081	63.59174	56.33753	-66.16972	-124.06589	-10.18204	-831.51105	223.04489	-7.10497	-1454.76660	-182.34244	10.27134
638	5.308	852.16937	-154.83455	1196.23596	-402.55295	-29.76231	1265.19141	-1196.74158	5.97597	1218.54602	225.15552	59.40576	55.50239	-79.32948	-124.13020	-10.34634	-844.62915	223.09506	-7.21345	-1453.27100	-178.46849	11.58050
639	5.317	851.79993	-152.04610	1197.28674	-401.90540	-30.96413	1264.14233	-1196.23145	6.06301	1221.97241	252.28326	55.93346	54.45486	-92.46381	-124.16873	-10.54161	-857.75000	223.06882	-7.33722	-1450.88086	-174.61850	12.90391
640	5.325	851.19910	-149.35201	1198.65393	-401.34393	-32.16599	1263.18909	-1195.71509	5.98831	1225.47156	279.68579	53.09576	53.31641	-105.56294	-124.20712	-10.73165	-870.91272	222.99435	-7.43445	-1447.57434	-170.80185	14.24217
641	5.333	850.40430	-146.75792	1200.27466	-400.85303	-33.33033	1262.35254	-1195.20203	5.79427	1228.94165	307.36316	50.76595	52.21954	-118.60152	-124.28775	-10.88178	-884.12012	222.86578	-7.47449	-1443.32971	-167.02785	15.59585
642	5.342	849.44482	-144.25270	1202.09131	-400.40305	-34.43365	1261.65210	-1194.69861	5.56640	1232.38354	335.19879	48.81279	51.29960	-131.61461	-124.43837	-10.99084	-897.31335	222.57990	-7.49075	-1438.12549	-163.30588	16.96558
643	5.350	848.34247	-141.81979	1204.05237	-399.96002	-35.46395	1261.10913	-1194.22058	5.40052	1235.86792	362.83472	47.18961	50.65649	-144.70030	-124.66858	-11.10078	-910.44330	222.03171	-7.55305	-1431.93970	-159.64529	18.35193
644	5.358	847.11566	-139.44743	1206.11401	-399.49521	-36.41074	1260.74768	-1193.79236	5.35862	1239.45325	389.65314	46.03461	50.29148	-157.92690	-124.96677	-11.24831	-923.56824	221.28853	-7.67369	-1424.75085	-156.05542	19.75550
645	5.367	845.78131	-137.12950	1208.23828	-398.98975	-37.25929	1260.58777	-1193.43408	5.46018	1243.15637	414.88690	45.67679	50.03950	-171.28490	-125.31464	-11.41951	-936.83923	220.58907	-7.78051	-1416.53711	-152.54562	21.17687
646	5.375	844.35614	-134.85680	1210.38831	-398.43240	-37.99330	1260.63940	-1193.15320	5.68818	1246.96094	437.84265	46.47784	49.56355	-184.72588	-125.71167	-11.57358	-950.33624	220.06235	-7.83575	-1407.27698	-149.12526	22.61664
647	5.383	842.85712	-132.61923	1212.52625	-397.81726	-38.59753	1260.90271	-1192.94373	5.99191	1250.83093	458.10968	48.59026	48.46484	-198.21577	-126.15948	-11.69039	-963.98395	219.60431	-7.89793	-1396.94861	-145.80368	24.07539
648	5.392	841.30176	-130.41344	1214.61658	-397.14316	-39.05995	1261.36951	-1192.79187	6.29425	1254.72058	475.55750	51.87077	46.43846	-211.75438	-126.64407	-11.77255	-977.67267	219.13161	-7.99352	-1385.53027	-142.59024	25.55374
649	5.400	839.70746	-128.23999	1216.62683	-396.41544	-39.38025	1262.02490	-1192.68335	6.51152	1258.57947	490.11792	56.05115	43.35284	-225.35716	-127.14523	-11.82248	-991.34143	218.69119	-8.03285	-1373.00049	-139.49426	27.05225
650	5.408	838.09070	-126.09584	1218.52478	-395.65140	-39.57321	1262.84753	-1192.60205	6.57640	1262.35303	501.62756	60.95058	39.23210	-239.02290	-127.63460	-11.84486	-1004.97546	218.32095	-7.91788	-1359.33752	-136.52512	28.57151
651	5.417	836.46851	-123.97023	1220.27722	-394.87637	-39.65659	1263.80688	-1192.53223	6.44851	1265.98877	509.89789	66.48670	34.20116	-252.73265	-128.07993	-11.85585	-1018.63092	218.01453	-7.66158	-1344.51953	-133.69214	30.11212
652	5.425	834.85999	-121.84465	1221.85510	-394.10471	-39.63796	1264.86475	-1192.46729	6.11700	1269.44104	514.83655	72.56326	28.45152	-266.48315	-128.46771	-11.87107	-1032.39136	217.75174	-7.38681	-1328.52502	-131.00473	31.67471
653	5.433	833.28235	-119.69522	1223.23865	-393.32684	-39.51130	1265.97949	-1192.41663	5.60022	1272.67957	516.44031	79.02900	22.22204	-280.29602	-128.81094	-11.89260	-1046.26831	217.47769	-7.23410	-1311.33203	-128.47229	33.26001
654	5.442	831.74652	-117.50061	1224.41455	-392.51617	-39.26417	1267.10974	-1192.39453	4.94322	1275.69604	514.70898	85.64644	15.75491	-294.17932	-129.13737	-11.91645	-1060.19836	217.10736	-7.24680	-1292.91846	-126.10420	34.86874
655	5.450	830.26025	-115.25273	1225.36694	-391.64621	-38.90138	1268.22131	-1192.39343	4.21873	1278.50427	509.63434	91.96797	9.29973	-308.10181	-129.46832	-11.94348	-1074.11487	216.59210	-7.33707	-1273.26245	-123.90971	36.50140
656	5.458	828.83655	-112.96114	1226.06885	-390.70425	-38.46320	1269.29541	-1192.37366	3.52210	1281.12878	501.36267	97.24938	3.34846	-322.02686	-129.81137	-11.96342	-1087.98047	215.96873	-7.38748	-1252.34326	-121.89777	38.15774
657	5.467	827.50287	-110.65166	1226.48706	-389.69427	-38.00459	1270.33325	-1192.28162	2.94762	1283.58606	490.40240	100.67335	-1.18177	-335.95081	-130.17282	-11.95342	-1101.80591	215.32608	-7.37714	-1230.14197	-120.07704	39.83652
658	5.475	826.30371	-108.35753	1226.59180	-388.63153	-37.55899	1271.35059	-1192.07678	2.56403	1285.87280	477.53412	101.98906	-3.60244	-349.87787	-130.56648	-11.92693	-1115.67017	214.73871	-7.36530	-1206.64099	-118.45657	41.53659
659	5.483	825.29395	-106.10303	1226.36169	-387.54166	-37.13416	1272.36804	-1191.74609	2.40571	1287.96643	463.50024	101.92227	-4.37857	-363.77527	-131.01036	-11.94010	-1129.64868	214.23370	-7.37196	-1181.81995	-117.04744	43.26092
660	5.492	824.52686	-103.89729	1225.77881	-386.46710	-36.73411	1273.40540	-1191.30969	2.47159	1289.82214	448.94635	101.54424	-4.68114	-377.56989	-131.51715	-12.02674	-1143.69312	213.79817	-7.34875	-1155.64307	-115.86501	45.02313
661	5.500	824.04230	-101.74167	1224.82422	-385.46820	-36.37394	1274.48083	-1190.81897	2.73393	1291.37476	434.51245	101.31216	-5.12814	-391.16760	-132.08752	-12.17210	-1157.66333	213.42169	-7.27309	-1128.04749	-114.92798	46.84987
662	5.508	823.85767	-99.63222	1223.47925	-384.61331	-36.07848	1275.60901	-1190.34485	3.16105	1292.55615	420.63501	101.07856	-5.60173	-404.46057	-132.70689	-12.35523	-1171.50293	213.09621	-7.19759	-1098.95337	-114.24814	48.76212
663	5.517	823.96338	-97.56035	1221.73145	-383.96692	-35.87365	1276.79919	-1189.96411	3.73255	1293.31091	407.29535	100.69707	-5.93712	-417.34265	-133.35727	-12.57959	-1185.28687	212.74951	-7.18689	-1068.34082	-113.80522	50.71530
664	5.525	824.32153	-95.52177	1219.58008	-383.58221	-35.77808	1278.05066	-1189.74817	4.44004	1293.60156	394.14569	100.22762	-6.20054	-429.74255	-134.05234	-12.85188	-1199.07422	212.29898	-7.25790	-1036.41589	-113.51947	52.50980
665	5.533	824.87415	-93.52660	1217.03613	-383.49609	-35.80251	1279.35156	-1189.75525	5.28285	1293.40637	380.86755	99.78294	-6.47379	-441.61011	-134.82886	-13.16324	-1212.82690	211.80531	-7.36858	-1003.76501	-113.27342	53.77927
666	5.542	825.56201	-91.59912	1214.11670	-383.72729	-35.95921	1280.68372	-1190.02808	6.25679	1292.71460	367.37292	99.41331	-6.72401	-452.86566	-135.66412	-13.51540	-1226.49426	211.46085	-7.41436	-971.23627	-113.04647	54.22292
667	5.550	826.34467	-89.76808	1210.83789	-384.27942	-36.26331	1282.02661	-1190.59521	7.34201	1291.52600	353.75537	99.10869	-6.89873	-463.41467	-136.44313	-13.96234	-1240.07080	211.41510	-7.27233	-939.55139	-113.06303	53.90696
668	5.558	827.20648	-88.05324	1207.20972	-385.14310	-36.71709	1283.35498	-1191.47156	8.49794	1289.85229	340.14807	98.84371	-7.02335	-473.23767	-137.06104	-14.62851	-1253.53284	211.63089	-6.90265	-909.08124	-113.70370	53.15672
669	5.567	828.14905	-86.45506	1203.23340	-386.29608	-37.30121	1284.63208	-1192.65735	9.66720	1287.71436	326.63947	98.59790	-7.17543	-482.48059	-137.61157	-15.61143	-1266.79517	211.88736	-6.39830	-879.87732	-115.20461	52.21179
670	5.575	829.17859	-84.95752	1198.90381	-387.70779	-37.98482	1285.80994	-1194.13611	10.79304	1285.13672	313.26025	98.35239	-7.39915	-491.40405	-138.55606	-16.64608	-1279.84961	211.89828	-5.97231	-851.77338	-117.52547	51.18146
671	5.583	830.29956	-83.54028	1194.21716	-389.34732	-38.74124	1286.83508	-1195.87756	11.83146	1282.14404	299.98346	98.09517	-7.66257	-499.95313	-140.65077	-16.69220	-1292.92151	211.44467	-5.89204	-824.63702	-120.56075	50.09738
672	5.592	831.51276	-82.18762	1189.17444	-391.18512	-39.55611	1287.65588	-1197.85022	12.73784	1278.75647	286.73914	97.84339	-7.90075	-507.06616	-144.48569	-14.05103	-1306.25330	210.53816	-6.26652	-798.59760	-124.33344	48.84140
673	5.600	832.81335	-80.89491	1183.78259	-393.19156	-40.42505	1288.22876	-1200.03394	13.45442	1274.99353	273.47351	97.63439	-8.09458	-510.56836	-149.89206	-7.46801	-1319.80920	209.45245	-6.91360	-773.93890	-128.87544	47.25022
674	5.608	834.19049	-79.67194	1178.06177	-395.33817	-41.35213	1288.52649	-1202.40906	13.93244	1270.89136	260.17932	97.48618	-8.28670	-508.16565	-155.72098	2.48004	-1333.41650	208.50308	-7.55434	-750.89612	-134.07532	45.29080
675	5.617	835.63043	-78.53526	1172.05042	-397.60028	-42.34880	1288.54333	-1204.92603	14.15925	1266.51404	246.86829	97.39207	-8.51663	-498.73297	-160.33905	13.29129	-1346.99756	207.91634	-8.00518	-729.67688	-139.71875	42.98035
676	5.625	837.11951	-77.49509	1165.80225	-399.95609	-43.42136	1288.29761	-1207.48120	14.14441	1261.93726	233.55420	97.32991	-8.76838	-482.73224	-162.61215	22.13884	-1360.55835	207.79300	-8.18427	-710.48090	-145.59102	40.28879
677	5.633	838.64038	-76.54399	1159.37769	-402.38318	-44.55914	1287.82703	-1209.92590	13.89214	1257.22656	220.23737	97.27105	-8.98409	-461.60156	-162.55165	27.57406	-1374.12012	207.98895	-8.14066	-693.32367	-151.59390	37.22523
678	5.642	840.16595	-75.65002	1152.83508	-404.85535	-45.74262	1287.18213	-1212.11694	13.39967	1252.43799	206.88818	97.20487	-9.11071	-436.88934	-161.07474	29.83942	-1387.69263	208.20313	-8.05299	-678.17273	-157.74474	33.82432
679	5.650	841.66302	-74.76253	1146.22827	-407.34259	-46.96072	1286.41711	-1213.97534	12.66786	1247.63135	193.47699	97.13126	-9.14939	-409.79260	-159.20380	30.03061	-1401.27075	208.24142	-8.08128	-665.56830	-163.79715	29.92141
680	5.658	843.11505	-73.84142	1139.61316	-409.81439	-48.21476	1285.58020	-1215.49133	11.71258	1242.87476	180.00427	97.02255	-9.16513	-381.13904	-157.46848	29.22203	-1414.85254	208.09445	-8.23306	-656.65771	-168.94199	25.11015
681	5.667	844.54871	-72.90451	1133.04895	-412.24124	-49.50759	1284.70520	-1216.68933	10.57308	1238.22900	166.49084	96.83086	-9.22251	-351.58661	-155.91548	28.13207	-1428.44495	207.84271	-8.41171	-652.11768	-172.41202	19.15347
682	5.675	846.02429	-72.04370	1126.57056	-414.59720	-50.83356	1283.81140	-1217.60645	9.30503	1233.72815	152.94775	96.54734	-9.32114	-321.76282	-154.38977	27.10406	-1442.04419	207.56511	-8.55402	-651.33081	-174.46112	12.37423
683	5.683	847.58411	-71.35707	1120.18799	-416.86234	-52.17543	1282.90686	-1218.28552	7.96291	1229.37878	139.35522	96.23201	-9.41105	-292.14728	-152.66328	26.14405	-1455.63672	207.29784	-8.67311	-653.04260	-176.31281	5.56572
684	5.692	849.21436	-70.84991	1113.95361	-419.01642	-53.50648	1281.99255	-1218.76270	6.58669	1225.18335	125.69543	95.96863	-9.44725	-262.88605	-150.53731	25.11153	-1469.22937	207.01526	-8.81731	-656.81824	-178.73096	-0.36956
685	5.700	850.86230	-70.43056	1107.98401	-421.02780	-54.79858	1281.06482	-1219.05420	5.19641	1221.17834	112.01093	95.80301	-9.42083	-233.81944	-148.00395	23.98134	-1482.84204	206.66464	-9.02615	-663.48560	-180.97234	-4.77207
686	5.708	852.48004	-70.00755	1102.38501	-422.85318	-56.03003	1280.11560	-1219.15564	3.79041	1217.46045	98.38278	95.71339	-9.37526	-204.67842	-145.18652	22.83481	-1496.50122	206.25708	-9.28619	-673.72607	-182.02626	-7.43450
687	5.717	854.04193	-69.56152	1097.20142	-424.45111	-57.18651	1279.13123	-1219.04858	2.35021	1214.17419	84.83633	95.60742	-9.39086	-175.24736	-142.17078	21.68880	-1510.22339	205.86615	-9.51711	-686.75348	-182.03360	-8.66827
688	5.725	855.52985	-69.13472	1092.44507	-425.79495	-58.26180	1278.09705	-1218.71301	0.86352	1211.47095	71.32227	95.38503	-9.49879	-145.46004	-139.07170	20.53342	-1523.93408	205.52939	-9.62006	-701.01233	-181.56055	-9.16575
689	5.733	856.91675	-68.78714	1088.12927	-426.87469	-59.25981	1277.00037	-1218.14392	-0.65193	1209.47058	57.79807	95.02073	-9.63594	-115.41048	-136.12141	19.42866	-1537.42822	205.21327	-9.50970	-715.43658	-180.94972	-9.55135
690	5.742	858.16455	-68.55852	1084.27356	-427.68930	-60.19295	1275.83215	-1217.36255	-2.15493	1208.24207	44.27808	94.54084	-9.74789	-85.21310	-133.53685	18.41988	-1550.45142	204.85440	-9.09113	-729.60956	-180.64957	-10.01928
691	5.750	859.23340	-68.45992	1080.89441	-428.24188	-61.08265	1274.59302	-1216.41638	-3.58989	1207.79175	30.80048	93.95113	-9.89151	-54.86455	-131.39761	17.47907	-1562.82153	204.44856	-8.25664	-743.43365	-180.94365	-10.43526
692	5.758	860.09375	-68.49968	1078.00208	-428.53711	-61.96209	1273.29968	-1215.37231	-4.87852	1208.06506	17.35519	93.24846	-10.15092	-24.29121	-129.71701	16.59481	-1574.47461	204.20270	-6.85931	-756.94238	-181.68567	-10.68707
693	5.767	860.73059	-68.70384	1075.60547	-428.57620	-62.86870	1271.98242	-1214.31702	-5.93629	1208.96277	3.86987	92.50108	-10.47419	6.55307	-128.55464	15.80699	-1585.40820	204.60712	-4.62128	-770.14203	-182.63361	-10.82824
694	5.775	861.14026	-69.10075	1073.71851	-428.35751	-63.82600	1270.67480	-1213.35083	-6.71261	1210.36426	-9.66785	91.83267	-10.70801	37.70369	-127.99228	15.13083	-1595.61694	206.04410	-1.27486	-782.99731	-183.58472	-10.91346
695	5.783	861.32727	-69.69008	1072.35571	-427.88913	-64.83063	1269.40417	-1212.56348	-7.20613	1212.15491	-23.13425	91.29845	-10.78251	69.24391	-128.05344	14.53282	-1605.09900	208.08525	3.03329	-795.71350	-184.36285	-10.96317
696	5.792	861.30096	-70.43741	1071.51831	-427.20105	-65.85330	1268.19055	-1212.00549	-7.44464	1214.25293	-36.42023	90.85883	-10.75270	101.31693	-128.70731	13.99741	-1613.84351	209.68237	7.77451	-808.76111	-184.96693	-11.11372
697	5.800	861.07043	-71.30173	1071.18640	-426.34421	-66.85008	1267.04858	-1211.66809	-7.45466	1216.60938	-49.57303	90.43192	-10.71412	134.08305	-129.90561	13.60071	-1621.73535	210.26506	12.57123	-822.31836	-185.57507	-11.49888
698	5.808	860.64319	-72.25716	1071.32593	-425.37976	-67.78390	1265.98962	-1211.48645	-7.25116	1219.19312	-62.72107	89.91495	-10.74602	167.60817	-131.58507	13.52781	-1628.50024	210.04077	17.37011	-835.99390	-186.31215	-11.99851
699	5.817	860.02899	-73.28638	1071.89697	-424.36905	-68.64330	1265.02319	-1211.38208	-6.86138	1221.97742	-75.93805	89.25306	-10.87737	201.69989	-133.67767	14.00061	-1633.72949	209.37659	22.21754	-849.34338	-187.05249	-12.31854
700	5.825	859.24591	-74.37167	1072.85608	-423.36853	-69.43828	1264.15649	-1211.30920	-6.35418	1224.92798	-89.21530	88.51648	-11.08034	235.78609	-136.12241	15.11377	-1636.90759	208.40686	27.12475	-862.33185	-187.43997	-12.25141
701	5.833	858.32111	-75.50398	1074.15723	-422.42667	-70.18919	1263.39526	-1211.26050	-5.83594	1228.00623	-102.51920	87.84448	-11.30006	268.93866	-138.86877	16.66445	-1637.52441	206.88007	31.88275	-875.09198	-187.19240	-11.79662
702	5.842	857.28479	-76.68648	1075.74805	-421.57803	-70.92595	1262.74487	-1211.23669	-5.42508	1231.18433	-115.83545	87.31689	-11.49631	300.07617	-141.94749	18.17421	-1635.35986	204.24722	36.00751	-887.75885	-186.58568	-11.22679
703	5.850	856.16125	-77.92018	1077.57019	-420.83395	-71.68270	1262.21289	-1211.22351	-5.23507	1234.45215	-129.16299	86.91950	-11.66688	328.32648	-145.50964	19.15091	-1630.65588	200.17386	39.20227	-900.76331	-186.45593	-11.01537
704	5.858	854.96466	-79.19487	1079.56799	-420.17923	-72.48383	1261.80725	-1211.20361	-5.35098	1237.81165	-142.50443	86.59619	-11.82404	353.41431	-149.67218	19.36464	-1623.84229	194.75259	41.74571	-914.52295	-187.24896	-11.37186
705	5.867	853.69983	-80.49437	1081.69751	-419.58398	-73.33835	1261.53674	-1211.19141	-5.77785	1241.27563	-155.88028	86.28985	-11.96693	375.74567	-154.34857	18.95576	-1615.11475	188.23994	44.26214	-928.78674	-188.39679	-11.95440
706	5.875	852.36798	-81.80409	1083.92468	-419.02173	-74.25256	1261.41296	-1211.24109	-6.40084	1244.86279	-169.32430	85.96742	-12.09460	396.00348	-159.32864	18.33827	-1604.34143	180.88480	47.21982	-942.94855	-189.16815	-12.32344
707	5.883	850.96899	-83.11655	1086.21729	-418.47736	-75.24625	1261.44775	-1211.38660	-7.02950	1248.55872	-182.85570	85.62722	-12.22173	414.55212	-164.48599	17.91500	-1591.24097	172.91727	50.61660	-956.73260	-189.51332	-12.41039
708	5.892	849.50153	-84.43475	1088.53821	-417.94354	-76.35184	1261.64709	-1211.59070	-7.50536	1252.28540	-196.46606	85.28591	-12.35993	431.15698	-169.81421	17.77357	-1575.55908	164.69257	54.02249	-970.24634	-189.71843	-12.37434
709	5.900	847.96899	-85.77353	1090.84326	-417.41721	-77.60374	1262.00964	-1211.78418	-7.76236	1255.94006	-210.11996	84.96329	-12.49872	445.21021	-175.28261	17.65762	-1557.09570	156.71605	56.85078	-983.69476	-189.91963	-12.32005
710	5.908	846.38953	-87.15846	1093.08484	-416.89874	-79.03240	1262.52747	-1211.92041	-7.81045	1259.45068	-223.77319	84.65036	-12.61859	456.16772	-180.73978	17.29020	-1535.67993	149.21611	58.68903	-997.16943	-190.14908	-12.27161
711	5.917	844.79370	-88.61530	1095.22021	-416.38651	-80.65891	1263.18323	-1211.97620	-7.69740	1262.78735	-237.41121	84.30798	-12.70467	463.74377	-185.97197	16.65461	-1511.23560	141.89871	59.55279	-1010.65576	-190.47449	-12.22216
712	5.925	843.20935	-90.15376	1097.21680	-415.86838	-82.48656	1263.95068	-1211.94092	-7.47954	1265.94214	-251.06664	83.91705	-12.74821	467.75653	-190.82326	15.79212	-1483.87817	134.48912	59.82835	-1024.21729	-190.92809	-12.15543
713	5.933	841.65710	-91.76736	1099.05273	-415.32440	-84.50107	1264.80127	-1211.81543	-7.20602	1268.90625	-264.78586	83.49292	-12.75974	467.97955	-195.21379	14.35623	-1453.93042	127.28281	59.96980	-1038.08337	-191.36566	-12.06481
714	5.942	840.15985	-93.44586	1100.71423	-414.73779	-86.68159	1265.71179	-1211.60925	-6.92095	1271.66357	-278.58594	83.06158	-12.77488	464.33893	-199.01349	11.65981	-1421.81238	120.72456	60.30258	-1052.47302	-191.58537	-11.94031
715	5.950	838.74475	-95.17700	1102.18726	-414.09860	-89.00405	1266.66785	-1211.33069	-6.67724	1274.19800	-292.45145	82.64814	-12.82347	457.25897	-201.96686	7.42419	-1387.90967	114.79675	61.02673	-1067.32776	-191.60886	-11.78710
716	5.958	837.43256	-96.94038	1103.45447	-413.39761	-91.43531	1267.66382	-1210.97937	-6.54228	1276.49805	-306.35297	82.25652	-12.89342	447.63232	-203.87140	2.44118	-1352.63208	109.18857	62.19332	-1082.32471	-191.68318	-11.66004
717	5.967	836.23279	-98.71306	1104.50439	-412.62445	-93.93809	1268.70374	-1210.54651	-6.58214	1278.55505	-320.26117	81.86241	-12.94398	436.30414	-204.85236	-1.80530	-1316.54199	103.65962	63.64531	-1097.14087	-192.04599	-11.62639
718	5.975	835.14801	-100.47943	1105.33423	-411.77527	-96.48169	1269.79846	-1210.02295	-6.84346	1280.36145	-334.16125	81.45165	-12.95586	423.71979	-205.33427	-4.33001	-1280.20459	98.11690	65.17576	-1111.61108	-192.79799	-11.71966
719	5.983	834.18127	-102.22969	1105.94324	-410.85989	-99.04268	1270.95667	-1209.41357	-7.35359	1281.91223	-348.05545	81.03355	-12.95477	410.20715	-205.69775	-5.29085	-1243.92468	92.58299	66.74370	-1125.69653	-193.93495	-11.94034
720	5.992	833.33875	-103.95836	1106.32739	-409.90939	-101.60298	1272.17627	-1208.74585	-8.12382	1283.19946	-361.94006	80.61484	-12.98269	396.26978	-206.07518	-5.47675	-1207.85144	87.08411	68.37634	-1139.40527	-195.41447	-12.27459
721	6.000	832.62720	-105.66963	1106.47766	-408.98260	-104.15186	1273.44141	-1208.07507	-9.14137	1284.20129	-375.77771	80.21105	-13.05566	382.35852	-206.45868	-5.52294	-1172.27942	81.59019	69.95351	-1152.74658	-197.19469	-12.70700
722	6.008	832.04877	-107.37286	1106.38367	-408.15851	-106.67924	1274.72937	-1207.47986	-10.36375	1284.88501	-389.47571	79.87489	-13.15316	368.62393	-206.85349	-5.66879	-1137.62891	76.10875	71.24352	-1165.71741	-199.24399	-13.22488
723	6.017	831.60144	-109.06706	1106.04077	-407.51395	-109.16292	1276.01746	-1207.04443	-11.72563	1285.22656	-402.87866	79.66765	-13.22330	355.01447	-207.29338	-5.92039	-1104.20398	70.74168	72.06954	-1178.30615	-201.53795	-13.81777
724	6.025	831.27826	-110.73308	1105.45435	-407.10455	-111.56702	1277.28503	-1206.84106	-13.15800	1285.21899	-415.80402	79.60594	-13.17572	341.45166	-207.79263	-6.21942	-1072.06042	65.67660	72.35994	-1190.49829	-204.05437	-14.47616
725	6.033	831.06390	-112.34464	1104.63647	-406.95947	-113.85040	1278.51611	-1206.93311	-14.61199	1284.86426	-428.09763	79.65617	-12.89320	327.90240	-208.34253	-6.50930	-1040.99951	61.17219	72.11186	-1202.27979	-206.77084	-15.19054
726	6.042	830.93768	-113.88474	1103.60413	-407.08701	-115.97592	1279.70337	-1207.37891	-16.06683	1284.16125	-439.64636	79.76297	-12.28886	314.38220	-208.93466	-6.76484	-1010.66425	57.43560	71.36511	-1213.63708	-209.66428	-15.95122
727	6.050	830.88123	-115.35046	1102.37598	-407.48322	-117.91759	1280.84900	-1208.21545	-17.51401	1283.10437	-450.32745	79.87706	-11.34134	300.92041	-209.56563	-6.99873	-980.71375	54.52678	70.20936	-1224.55750	-212.71098	-16.74834
728	6.058	830.88147	-116.74678	1100.96826	-408.13818	-119.65964	1281.95581	-1209.43848	-18.93958	1281.69202	-459.94839	79.98271	-10.04909	287.53455	-210.22108	-7.24143	-950.94574	52.47498	68.80373	-1235.02832	-215.88724	-17.57201
729	6.067	830.93091	-118.07597	1099.39001	-409.03870	-121.19191	1283.01563	-1210.99597	-20.32339	1279.93237	-468.27826	80.08266	-8.35429	274.23895	-210.86331	-7.50994	-921.34387	51.37664	67.33585	-1245.03687	-219.16930	-18.41231
730	6.075	831.02808	-119.33145	1097.64246	-410.16946	-122.51079	1284.00452	-1212.79480	-21.64488	1277.84070	-475.17603	80.15491	-6.04788	261.04062	-211.45593	-7.78385	-892.08154	51.30449	65.92980	-1254.57068	-222.53348	-19.25935
731	6.083	831.17603	-120.50569	1095.72729	-411.51538	-123.62240	1284.88733	-1214.71655	-22.88487	1275.42554	-480.52673	80.22856	-2.57780	247.91336	-211.99251	-8.02465	-863.46558	52.19807	64.60899	-1263.61682	-225.95612	-20.10324
732	6.092	831.37860	-121.60538	1093.65234	-413.06061	-124.53912	1285.63025	-1216.62878	-24.03094	1272.67944	-483.72748	80.51522	3.06306	234.80890	-212.49045	-8.21648	-835.85693	53.84638	63.29671	-1272.16260	-229.41359	-20.93413
733	6.100	831.64063	-122.64758	1091.43201	-414.78641	-125.27435	1286.21301	-1218.40479	-25.08557	1269.58521	-483.20886	81.25195	11.80752	221.69005	-212.97495	-8.37523	-809.62781	55.94221	61.81530	-1280.19519	-232.88226	-21.74211
734	6.108	831.96936	-123.63364	1089.09033	-416.67239	-125.84927	1286.63660	-1219.98071	-26.06139	1266.15454	-476.90118	82.34001	23.35489	208.53456	-213.45853	-8.52967	-785.12158	58.18510	59.95731	-1287.70190	-236.33849	-22.51732
735	6.117	832.36938	-124.53375	1086.65942	-418.69434	-126.29713	1286.91833	-1221.41504	-26.96531	1262.48621	-463.63641	83.26659	35.64093	195.33336	-213.93578	-8.69149	-762.57764	60.35594	57.59995	-1294.66992	-239.75859	-23.24988
736	6.125	832.83557	-125.29811	1084.17346	-420.81769	-126.64940	1287.07776	-1222.84485	-27.79589	1258.74866	-444.12610	83.33119	45.85510	182.08534	-214.41229	-8.83243	-742.10730	62.32162	54.74017	-1301.08655	-243.11896	-23.92991
737	6.133	833.35339	-125.87581	1081.66760	-423.00006	-126.92719	1287.12903	-1224.36011	-28.55699	1255.07263	-420.34216	81.95349	52.13173	168.77361	-214.91010	-8.90658	-723.77191	64.02950	51.43690	-1306.93909	-246.39592	-24.54752
738	6.142	833.90503	-126.22981	1079.18018	-425.20514	-127.14738	1287.08362	-1225.94629	-29.26482	1251.49365	-394.08398	78.96348	54.40510	155.37363	-215.43658	-8.90260	-707.67419	65.51601	47.71134	-1312.21460	-249.56583	-25.09284
739	6.150	834.47076	-126.34819	1076.74756	-427.41022	-127.32204	1286.95447	-1227.52405	-29.94463	1247.98633	-366.32660	74.63162	53.93237	141.89000	-215.97873	-8.86228	-694.00006	66.88857	43.44789	-1316.90051	-252.60498	-25.55597
740	6.158	835.02631	-126.25639	1074.38940	-429.59851	-127.45421	1286.75659	-1229.00269	-30.62485	1244.50562	-337.50348	69.38214	52.19846	128.36293	-216.51395	-8.85117	-683.05450	68.27190	38.37377	-1320.98413	-255.48972	-25.92701
741	6.167	835.54419	-126.04395	1072.09155	-431.74969	-127.54642	1286.50488	-1230.31946	-31.32525	1241.00391	-307.91577	63.51146	50.18809	114.84703	-217.01170	-8.91779	-675.24866	69.79494	32.18119	-1324.45251	-258.19641	-26.19610
742	6.175	836.00317	-125.89909	1069.79077	-433.84238	-127.60768	1286.21362	-1231.45667	-32.04237	1237.44226	-277.92178	57.17455	48.33568	101.37209	-217.45654	-9.06566	-670.95764	71.59482	24.74593	-1327.29309	-260.70160	-26.35345
743	6.183	836.40778	-126.11272	1067.37549	-435.85764	-127.64647	1285.89355	-1232.41333	-32.74291	1233.80701	-247.93465	50.56096	46.79223	87.91167	-217.87807	-9.25018	-670.33496	73.68100	16.36877	-1329.49329	-262.98209	-26.38935
744	6.192	836.81030	-127.01479	1064.71509	-437.77600	-127.66624	1285.54993	-1233.15796	-33.36864	1230.12720	-218.27486	43.99113	45.61623	74.41360	-218.32642	-9.41059	-673.18567	75.74493	7.95297	-1331.04065	-265.01462	-26.29410
745	6.200	837.30334	-128.77267	1061.75623	-439.57275	-127.67004	1285.17786	-1233.60876	-33.85057	1226.48767	-189.02643	37.81223	44.79523	60.85176	-218.81439	-9.51686	-678.91962	77.19035	0.78195	-1331.92224	-266.77502	-26.05761
746	6.208	837.95313	-131.13150	1058.64819	-441.21832	-127.65701	1284.75916	-1233.65845	-34.13187	1223.02808	-160.02487	32.17253	44.17913	47.22609	-219.30641	-9.58810	-686.82538	77.52167	-4.21559	-1332.12354	-268.23663	-25.66868
747	6.217	838.73724	-133.51289	1055.70325	-442.68076	-127.61577	1284.26465	-1233.22583	-34.19260	1219.91443	-130.94205	26.90428	43.48467	33.53879	-219.75690	-9.67424	-696.62146	76.83807	-6.97691	-1331.62866	-269.36963	-25.11480
748	6.225	839.57147	-135.47395	1053.18066	-443.93317	-127.53617	1283.66064	-1232.31860	-34.05669	1217.27771	-101.40189	21.71243	42.46093	19.80238	-220.14197	-9.81857	-708.36139	75.78349	-8.08370	-1330.42224	-270.14536	-24.38393
749	6.233	840.37500	-136.89806	1051.17957	-444.96066	-127.42545	1282.91687	-1231.06274	-33.77591	1215.15369	-71.11447	16.48242	41.05995	6.06645	-220.46283	-10.01491	-721.69073	74.94424	-8.25922	-1328.49683	-270.55035	-23.47058
750	6.242	841.09064	-137.83151	1049.70386	-445.75711	-127.30470	1282.01917	-1229.64368	-33.40720	1213.49951	-39.98087	11.37088	39.44772	-7.57791	-220.74713	-10.19962	-735.75793	74.46423	-8.07792	-1325.86389	-270.60773	-22.38494
751	6.250	841.67145	-138.38148	1048.72363	-446.31494	-127.19678	1280.97839	-1228.20618	-33.00121	1212.28296	-8.10678	6.68823	37.88491	-21.04094	-221.05292	-10.30310	-749.81354	74.15694	-7.92679	-1322.55933	-270.38593	-21.15670
752	6.258	842.07281	-138.69301	1048.20276	-446.62341	-127.12148	1279.82471	-1226.82312	-32.61538	1211.53015	24.28876	2.75250	36.56647	-34.31615	-221.42258	-10.31775	-763.53918	73.81115	-8.00110	-1318.62964	-269.97473	-19.82469
753	6.267	842.25836	-138.88963	1048.12939	-446.67682	-127.09041	1278.59326	-1225.53784	-32.33952	1211.29382	57.01151	-0.28371	35.51827	-47.51566	-221.82770	-10.31030	-776.94324	73.36205	-8.30016	-1314.11206	-269.44470	-18.41954
754	6.275	842.20776	-139.04326	1048.52795	-446.47803	-127.09832	1277.31641	-1224.39709	-32.29469	1211.60266	89.94824	-2.55838	34.62767	-60.77583	-222.19899	-10.36046	-790.16003	72.85977	-8.71481	-1309.02429	-268.82971	-16.95607
755	6.283	841.92218	-139.17934	1049.44690	-446.03339	-127.12401	1276.02319	-1223.44238	-32.59478	1212.44543	123.04510	-4.34476	33.79056	-74.13652	-222.49130	-10.49507	-803.34070	72.40700	-9.10901	-1303.37122	-268.13828	-15.43819
756	6.292	841.42377	-139.25812	1050.93970	-445.34869	-127.14337	1274.73950	-1222.68396	-33.30594	1213.78210	156.28168	-5.74370	33.08258	-87.55603	-222.71732	-10.67543	-816.59723	72.10452	-9.38242	-1297.15320	-267.37045	-13.86625
757	6.300	840.74744	-139.15021	1053.05713	-444.43539	-127.14366	1273.48560	-1222.10266	-34.43416	1215.56177	189.57416	-6.59988	32.80340	-100.99654	-222.93069	-10.84283	-829.95569	71.98904	-9.53204	-1290.37097	-266.52719	-12.24090
758	6.308	839.93176	-138.66289	1055.84937	-443.32101	-127.13153	1272.27148	-1221.66956	-35.93446	1217.72729	222.63477	-6.68057	33.29708	-114.43636	-223.15843	-10.98538	-843.36292	72.01093	-9.62190	-1283.02686	-265.61212	-10.56401
759	6.317	839.01367	-137.63167	1059.34924	-442.05225	-127.13280	1271.09265	-1221.35413	-37.71857	1220.21790	254.92468	-5.88232	34.66747	-127.84117	-223.37300	-11.14013	-856.73651	72.05290	-9.70477	-1275.12378	-264.63062	-8.83814
760	6.325	838.01825	-136.07820	1063.51563	-440.68546	-127.18289	1269.93726	-1221.11328	-39.65702	1222.97498	285.71234	-4.26633	36.61150	-141.18083	-223.53970	-11.33000	-870.02728	72.01237	-9.79781	-1266.66504	-263.58847	-7.06607
761	6.333	836.93915	-134.32622	1068.18506	-439.27173	-127.31183	1268.79749	-1220.89038	-41.59674	1225.94775	314.23700	-1.92795	38.48589	-154.47041	-223.65536	-11.53696	-883.26727	71.89719	-9.89465	-1257.65405	-262.49142	-5.25055
762	6.342	835.74164	-132.84012	1073.13403	-437.84845	-127.53172	1267.67480	-1220.63538	-43.40176	1229.09546	339.99762	1.09549	39.60128	-167.77135	-223.75053	-11.73533	-896.53589	71.79148	-9.98109	-1248.09399	-261.34497	-3.39422
763	6.350	834.39240	-131.88553	1078.21875	-436.44461	-127.83572	1266.58118	-1220.32788	-44.98984	1232.38965	363.02173	4.75986	39.59588	-181.14622	-223.87788	-11.92004	-909.88104	71.72157	-10.05658	-1237.98792	-260.15460	-1.49970
764	6.358	832.88031	-131.42828	1083.41882	-435.09100	-128.21339	1265.53735	-1219.97119	-46.33624	1235.81360	383.85132	8.90877	38.60269	-194.59834	-224.07954	-12.09834	-923.28766	71.57684	-10.14709	-1227.33887	-258.92566	0.43041
765	6.367	831.21637	-131.30150	1088.76074	-433.82190	-128.66234	1264.57153	-1219.57446	-47.45626	1239.35754	403.19446	13.29260	37.08979	-208.06291	-224.35147	-12.27304	-936.69946	71.19083	-10.27464	-1216.15002	-257.66354	2.39352
766	6.375	829.42194	-131.34956	1094.25000	-432.66916	-129.17560	1263.71362	-1219.14856	-48.39951	1243.01074	421.49646	17.68945	35.54599	-221.48936	-224.65848	-12.43131	-950.07678	70.55238	-10.40327	-1204.42456	-256.37366	4.38702
767	6.383	827.51746	-131.46378	1099.85815	-431.65570	-129.72827	1262.99072	-1218.70874	-49.25405	1246.74902	438.72351	21.98543	34.21964	-234.90816	-224.98218	-12.55074	-963.44617	69.87904	-10.45888	-1192.16553	-255.06146	6.40830
768	6.392	825.52515	-131.58083	1105.54077	-430.78574	-130.28575	1262.42615	-1218.26965	-50.12885	1250.52917	454.46722	26.18430	33.06286	-248.39348	-225.32288	-12.63509	-976.87708	69.38758	-10.41204	-1179.37610	-253.73235	8.45475
769	6.400	823.47766	-131.67012	1111.25818	-430.03250	-130.81519	1262.03687	-1217.83484	-51.11166	1254.29761	468.22168	30.37704	31.93358	-261.99231	-225.66553	-12.72066	-990.41187	69.05752	-10.31274	-1166.05933	-252.39174	10.52375
770	6.408	821.41101	-131.71161	1116.97571	-429.33588	-131.28246	1261.83240	-1217.40210	-52.24973	1258.01074	479.56689	34.66028	30.82666	-275.69281	-225.98502	-12.82415	-1004.02106	68.71748	-10.23663	-1152.21826	-251.04506	12.61272
771	6.417	819.35052	-131.67932	1122.64221	-428.61389	-131.64151	1261.81702	-1216.97766	-53.57128	1261.64282	488.13196	39.06151	29.80559	-289.44617	-226.28052	-12.91338	-1017.65955	68.31255	-10.18681	-1137.85620	-249.69775	14.71903
772	6.425	817.30682	-131.53584	1128.15051	-427.77930	-131.82881	1261.99255	-1216.56116	-55.09755	1265.17432	493.47437	43.54456	28.63539	-303.22919	-226.57471	-12.95021	-1031.37085	67.97438	-10.07186	-1122.97620	-248.35522	16.84007
773	6.433	815.28192	-131.23801	1133.31909	-426.75397	-131.77333	1262.35779	-1216.12268	-56.82671	1268.58032	495.10522	48.05276	26.53510	-317.06763	-226.88467	-12.94111	-1045.24475	67.81493	-9.83015	-1107.58130	-247.02289	18.97323
774	6.442	813.28967	-130.76488	1137.97021	-425.47601	-131.41585	1262.90259	-1215.61096	-58.72393	1271.83521	492.68719	52.52081	22.49461	-330.98126	-227.21506	-12.92458	-1059.25586	67.74449	-9.55144	-1091.67480	-245.70621	21.11591
775	6.450	811.38361	-130.15160	1142.05383	-423.90311	-130.72052	1263.60461	-1214.97534	-60.72028	1274.92285	486.29358	56.81456	16.09615	-344.94495	-227.56525	-12.92608	-1073.26831	67.53777	-9.40517	-1075.25964	-244.41054	23.26549
776	6.458	809.64984	-129.47401	1145.64697	-422.01862	-129.68054	1264.43457	-1214.16919	-62.71517	1277.83215	476.62378	60.62444	8.26362	-358.92126	-227.92297	-12.94536	-1087.22583	67.05918	-9.44965	-1058.33887	-243.14131	25.41941
777	6.467	808.16309	-128.78447	1148.84546	-419.83554	-128.32199	1265.36438	-1213.15649	-64.60350	1280.54297	464.84802	63.47052	1.10239	-372.89618	-228.26236	-12.97203	-1101.20752	66.43587	-9.56345	-1040.91541	-241.90390	27.57509
778	6.475	806.96490	-128.07671	1151.69629	-417.39304	-126.69815	1266.37366	-1211.92798	-66.31756	1283.01892	451.92285	65.02283	-3.58820	-386.87402	-228.56725	-12.99820	-1115.25317	65.94785	-9.59402	-1022.99255	-240.70374	29.72989
779	6.483	806.07648	-127.31641	1154.20313	-414.75412	-124.87601	1267.45422	-1210.51709	-67.84238	1285.21301	438.22015	65.45581	-5.66163	-400.84729	-228.84917	-13.02003	-1129.27515	65.68349	-9.55219	-1004.57410	-239.54645	31.88102
780	6.492	805.51349	-126.48764	1156.34912	-412.00943	-122.92636	1268.60583	-1208.99829	-69.19377	1287.07935	424.06097	65.22301	-6.07333	-414.75671	-229.13867	-13.03850	-1143.21191	65.44766	-9.56152	-985.66486	-238.43781	34.02552
781	6.500	805.28821	-125.60805	1158.11340	-409.27808	-120.92291	1269.82642	-1207.46936	-70.38979	1288.57739	410.03778	64.61978	-5.67950	-428.47223	-229.46973	-13.06493	-1157.11743	65.07049	-9.62381	-966.26935	-237.38362	36.16040
782	6.508	805.40442	-124.71135	1159.48157	-406.69312	-118.93926	1271.10388	-1206.03369	-71.43758	1289.67004	396.48560	63.86272	-5.10476	-441.82056	-229.86705	-13.11127	-1171.01404	64.65643	-9.57694	-946.38861	-236.38882	38.28355
783	6.517	805.84662	-123.82541	1160.44812	-404.37915	-117.03738	1272.41675	-1204.78735	-72.33351	1290.32214	383.19427	63.25559	-4.89270	-454.65643	-230.33777	-13.16188	-1184.81226	64.49895	-9.29202	-926.01453	-235.45615	40.39502
784	6.525	806.57471	-122.96674	1161.01660	-402.43958	-115.25806	1273.73682	-1203.81018	-73.07090	1290.49963	369.81091	62.99771	-5.26770	-466.91144	-230.87260	-13.17295	-1198.44214	64.76324	-8.83846	-905.12756	-234.58551	42.49752
785	6.533	807.53003	-122.14236	1161.19922	-400.95590	-113.62358	1275.03406	-1203.16565	-73.64726	1290.16833	356.19873	63.03093	-6.05395	-478.56885	-231.45868	-13.11169	-1211.98950	65.23486	-8.42662	-883.71332	-233.77792	44.59267
786	6.542	808.64905	-121.35107	1161.01331	-399.98822	-112.15041	1276.28223	-1202.90479	-74.07104	1289.29736	342.42169	63.15605	-6.89149	-489.60345	-232.09355	-12.98695	-1225.63306	65.51920	-8.20143	-861.81415	-233.04805	46.66874
787	6.550	809.87524	-120.58879	1160.47510	-399.56900	-110.85748	1277.46179	-1203.06653	-74.37600	1287.86755	328.60413	63.21010	-7.49226	-499.92419	-232.77921	-12.86434	-1239.42139	65.48271	-8.13380	-839.60687	-232.44312	48.68217
788	6.558	811.16589	-119.84946	1159.59448	-399.69632	-109.76124	1278.56287	-1203.67639	-74.62716	1285.88000	314.85327	63.12628	-7.80261	-509.36121	-233.49271	-12.87138	-1253.23108	65.27965	-8.09065	-817.43188	-232.05054	50.55058
789	6.567	812.49591	-119.11613	1158.37329	-400.33594	-108.86737	1279.58459	-1204.74048	-74.90150	1283.35962	301.22485	62.91737	-7.97305	-517.78827	-234.20082	-13.09270	-1266.96069	64.96913	-8.01013	-795.69897	-231.97603	52.17452
790	6.575	813.85803	-118.36348	1156.80969	-401.43216	-108.17017	1280.52698	-1206.23230	-75.25965	1280.35706	287.71777	62.65277	-8.16392	-525.24432	-235.00311	-13.23485	-1280.62207	64.34895	-8.01783	-774.73566	-232.30725	53.47319
791	6.583	815.25842	-117.57719	1154.90063	-402.91934	-107.65826	1281.37817	-1208.08447	-75.73236	1276.94067	274.29871	62.39548	-8.41031	-531.60840	-236.25374	-12.26202	-1294.24414	63.30421	-8.27559	-754.72449	-233.09814	54.39936
792	6.592	816.70923	-116.76213	1152.64526	-404.72815	-107.31789	1282.11096	-1210.19580	-76.33080	1273.17847	260.92633	62.15356	-8.66932	-535.86127	-238.36096	-8.70009	-1307.81396	62.12092	-8.75445	-735.74915	-234.37906	54.92887
793	6.600	818.22412	-115.93358	1150.04675	-406.78769	-107.13257	1282.69153	-1212.45630	-77.06908	1269.12610	247.57428	61.91420	-8.91884	-535.86829	-241.34851	-1.88537	-1321.31616	61.21492	-9.26867	-717.86133	-236.17186	55.04514
794	6.608	819.81683	-115.11177	1147.11182	-409.02887	-107.08473	1283.09021	-1214.77563	-77.97392	1264.82666	234.25140	61.67249	-9.16387	-529.41077	-244.66913	7.02120	-1334.76172	60.70617	-9.66175	-701.11707	-238.49854	54.73041
795	6.617	821.50079	-114.31839	1143.84778	-411.39261	-107.15383	1283.29138	-1217.09778	-79.07109	1260.31763	220.98743	61.42162	-9.38733	-515.63629	-247.47005	15.56282	-1348.18677	60.42029	-9.89279	-685.58911	-241.38589	53.96253
796	6.625	823.28485	-113.57149	1140.26001	-413.83856	-107.31670	1283.29749	-1219.38879	-80.36807	1255.63660	207.78625	61.16899	-9.55050	-495.41010	-249.00391	21.55498	-1361.62964	60.18689	-9.99158	-671.37024	-244.87083	52.71410
797	6.633	825.16711	-112.88788	1136.34949	-416.34296	-107.55551	1283.12622	-1221.61548	-81.85257	1250.82373	194.60730	60.94939	-9.63825	-470.43750	-248.91136	24.17785	-1375.09473	59.98457	-10.00308	-658.56873	-249.00507	50.95444
798	6.642	827.12946	-112.28766	1132.11072	-418.88541	-107.85711	1282.80359	-1223.73022	-83.49936	1245.92712	181.39288	60.79053	-9.67554	-442.30249	-247.28671	23.92997	-1388.56494	59.82372	-9.99379	-647.27637	-253.84596	48.65978
799	6.650	829.13190	-111.77327	1127.56458	-421.43954	-108.20253	1282.35718	-1225.67285	-85.27328	1241.00659	168.09259	60.67843	-9.70511	-412.14960	-244.50932	21.92210	-1402.04883	59.68712	-10.04477	-637.48877	-259.41116	45.83576
800	6.658	831.11487	-111.29398	1122.81592	-423.97751	-108.56699	1281.80969	-1227.38342	-87.13138	1236.12891	154.68018	60.55982	-9.75829	-380.83704	-241.01004	19.23794	-1415.59094	59.57081	-10.20275	-629.00604	-265.58917	42.54086
801	6.667	833.01953	-110.76308	1118.04272	-426.47784	-108.93604	1281.18152	-1228.81311	-89.02929	1231.34973	141.17358	60.38348	-9.83305	-349.13202	-237.12520	16.60848	-1429.19678	59.42439	-10.44845	-621.46655	-272.07233	38.86376
802	6.675	834.81500	-110.12700	1113.40247	-428.92325	-109.31645	1280.49329	-1229.93030	-90.92814	1226.69690	127.61798	60.15181	-9.89925	-317.70288	-233.03571	14.34225	-1442.77734	59.19186	-10.68895	-614.72705	-278.46539	34.79718
803	6.683	836.50940	-109.39922	1108.97046	-431.29083	-109.72215	1279.76355	-1230.72363	-92.80224	1222.16443	114.03906	59.90430	-9.93871	-286.90582	-228.81528	12.49795	-1456.28125	58.95624	-10.82130	-609.31152	-284.51041	30.09652
804	6.692	838.13861	-108.63304	1104.75891	-433.54712	-110.15663	1279.00769	-1231.19568	-94.64938	1217.72729	100.43781	59.65458	-9.96755	-256.62622	-224.47641	11.09710	-1469.80786	58.81497	-10.84691	-606.15686	-289.95334	24.35506
805	6.700	839.74207	-107.88461	1100.75330	-435.65167	-110.61682	1278.23865	-1231.35547	-96.49386	1213.36182	86.81940	59.38063	-10.01259	-226.44493	-219.86110	10.08727	-1483.45093	58.67626	-10.85307	-605.75049	-294.22095	17.32544
806	6.708	841.34644	-107.19595	1096.93689	-437.56036	-111.10301	1277.46484	-1231.22095	-98.37160	1209.06348	73.18896	59.06258	-10.08971	-196.01057	-214.66669	9.25892	-1497.14844	58.36929	-10.90673	-607.77747	-296.84430	9.29981
807	6.717	842.96259	-106.58665	1093.30347	-439.22748	-111.61651	1276.68555	-1230.82227	-100.30157	1204.85645	59.53278	58.71767	-10.20241	-165.25780	-208.79984	8.42591	-1510.79590	57.86557	-11.03060	-611.68359	-298.10181	1.34401
808	6.725	844.58496	-106.05058	1089.86365	-440.61133	-112.15507	1275.89038	-1230.19885	-102.26707	1200.80017	45.83621	58.39144	-10.33961	-134.34306	-202.58778	7.63684	-1524.39453	57.28109	-11.20025	-617.43878	-298.67612	-5.01756
809	6.733	846.18866	-105.57066	1086.64502	-441.67911	-112.71442	1275.06067	-1229.39294	-104.22351	1196.98828	32.10913	58.08855	-10.48418	-103.43660	-196.54152	7.12526	-1538.01489	56.74119	-11.33881	-625.70142	-299.01260	-8.79161
810	6.742	847.73309	-105.14198	1083.68835	-442.40689	-113.28632	1274.17065	-1228.44775	-106.11844	1193.54309	18.37018	57.75233	-10.62693	-72.58633	-191.00836	7.10419	-1551.71924	56.35342	-11.37746	-637.00067	-299.30835	-10.22333
811	6.750	849.17230	-104.77803	1081.04492	-442.78241	-113.85582	1273.18665	-1227.40527	-107.90446	1190.60913	4.62628	57.35339	-10.75838	-41.75372	-186.03201	7.61502	-1565.49268	56.21033	-11.28587	-650.58545	-299.74728	-10.35140
812	6.758	850.46326	-104.50233	1078.77417	-442.81079	-114.40744	1272.07739	-1226.30188	-109.54021	1188.33508	-9.10986	56.92987	-10.86984	-10.90840	-181.41722	8.52531	-1579.13721	56.23503	-11.00097	-664.65448	-300.47821	-10.15207
813	6.767	851.56506	-104.33760	1076.93726	-442.51566	-114.93211	1270.82935	-1225.16895	-110.98367	1186.83447	-22.80676	56.52184	-10.97971	19.93680	-176.94431	9.66618	-1592.34253	56.11288	-10.38795	-678.17322	-301.29941	-10.27681
814	6.775	852.43451	-104.29262	1075.58276	-441.93503	-115.42774	1269.45557	-1224.04395	-112.18269	1186.14905	-36.42999	56.13441	-11.11883	50.76736	-172.54381	10.94686	-1604.93665	55.53845	-9.30728	-691.70581	-301.57040	-11.04173
815	6.783	853.03052	-104.36084	1074.73645	-441.11533	-115.89819	1267.99231	-1222.97852	-113.07628	1186.23877	-49.95715	55.74460	-11.28555	81.62254	-168.23029	12.31811	-1616.99927	54.48424	-7.67455	-705.77893	-300.96674	-12.16945
816	6.792	853.33112	-104.53558	1074.39990	-440.10211	-116.35320	1266.49243	-1222.03320	-113.61024	1187.00574	-63.38257	55.31210	-11.45800	112.58661	-164.00989	13.72597	-1628.69434	53.16908	-5.43993	-719.51538	-300.21365	-12.89869
817	6.800	853.34326	-104.81364	1074.55530	-438.93121	-116.80544	1265.01001	-1221.26538	-113.74916	1188.34277	-76.71246	54.82076	-11.62426	143.74043	-159.93130	15.16215	-1639.99731	51.83652	-2.55279	-732.02411	-300.35782	-12.83205
818	6.808	853.09955	-105.18431	1075.17212	-437.63223	-117.26807	1263.58337	-1220.71777	-113.48895	1190.17151	-89.94785	54.30093	-11.77405	175.12973	-156.08481	16.71810	-1650.66809	50.62393	1.02261	-743.94958	-301.59241	-12.37017
819	6.817	852.64697	-105.63010	1076.21301	-436.24326	-117.75485	1262.22864	-1220.40491	-112.87852	1192.43701	-103.08783	53.78324	-11.89842	206.70575	-152.51266	18.59007	-1660.44922	49.56297	5.28603	-756.50317	-303.31949	-12.08190
820	6.825	852.03088	-106.13528	1077.64233	-434.81897	-118.27550	1260.94482	-1220.29761	-112.01662	1195.08008	-116.17236	53.24913	-12.00340	238.18288	-149.19664	20.99345	-1669.07642	48.60204	10.19762	-769.91705	-304.83875	-12.11876
821	6.833	851.28217	-106.68755	1079.42627	-433.42459	-118.83131	1259.72412	-1220.32129	-111.01478	1198.02344	-129.28125	52.65315	-12.10940	268.88495	-146.16634	23.95862	-1676.09131	47.67247	15.64878	-783.47205	-305.75098	-12.32996
822	6.842	850.42194	-107.28363	1081.52637	-432.12344	-119.42188	1258.56250	-1220.38354	-109.96478	1201.18872	-142.46152	51.98880	-12.23927	297.78351	-143.59630	27.15090	-1680.82568	46.74059	21.41830	-796.58740	-306.12869	-12.53913
823	6.850	849.47089	-107.93506	1083.89856	-430.96356	-120.04971	1257.46680	-1220.40552	-108.92831	1204.52710	-155.69772	51.29739	-12.40685	323.86145	-141.72701	29.90197	-1682.61255	45.59981	27.07731	-809.49658	-306.42737	-12.63338
824	6.858	848.44543	-108.65718	1086.50061	-429.96518	-120.71154	1256.45557	-1220.32764	-107.94186	1208.02930	-168.95041	50.62581	-12.60737	346.60153	-140.67705	31.51198	-1681.02649	43.64606	31.96722	-822.70062	-307.03497	-12.60095
825	6.867	847.34845	-109.45622	1089.29187	-429.11627	-121.39076	1255.55396	-1220.10681	-107.02771	1211.70276	-182.19704	50.01334	-12.80961	366.21466	-140.37378	31.66856	-1676.11548	40.18301	35.56625	-836.17969	-307.88876	-12.57617
826	6.875	846.17334	-110.33080	1092.22607	-428.38202	-122.06577	1254.78516	-1219.72620	-106.20021	1215.54260	-195.44649	49.49365	-12.97986	383.46118	-140.64220	30.63511	-1668.43579	34.99454	37.98705	-849.60577	-308.67999	-12.74121
827	6.883	844.91852	-111.27280	1095.25293	-427.71997	-122.72711	1254.16895	-1219.20288	-105.47029	1219.52014	-208.72575	49.07440	-13.12065	399.21143	-141.33469	29.02562	-1658.66357	28.53201	40.00348	-862.94287	-309.23938	-13.12575
828	6.892	843.59674	-112.25879	1098.32288	-427.08987	-123.38515	1253.72839	-1218.57922	-104.85995	1223.58838	-222.06053	48.72061	-13.25895	414.01154	-142.39505	27.37954	-1647.17847	21.52844	42.51165	-876.40253	-309.55533	-13.53103
829	6.900	842.23157	-113.25806	1101.39014	-426.45532	-124.06386	1253.49536	-1217.90369	-104.40614	1227.70032	-235.46371	48.38141	-13.40375	427.89520	-143.80603	25.88483	-1634.05774	14.34796	45.79892	-890.04059	-309.68280	-13.67761
830	6.908	840.84943	-114.25882	1104.41125	-425.78003	-124.79167	1253.50891	-1217.21191	-104.12835	1231.81726	-248.93466	48.03665	-13.53563	440.51178	-145.50903	24.42863	-1619.20886	6.90463	49.34600	-903.66150	-309.76407	-13.49187
831	6.917	839.47046	-115.27092	1107.34583	-425.02441	-125.59440	1253.80359	-1216.51550	-103.99248	1235.90662	-262.47583	47.69748	-13.62902	451.43622	-147.41052	22.87252	-1602.36108	-0.65459	52.48633	-917.11121	-309.93726	-13.20058
832	6.925	838.10846	-116.30341	1110.15747	-424.14938	-126.48796	1254.39868	-1215.80798	-103.91792	1239.94031	-276.10190	47.36671	-13.67642	460.37378	-149.44551	21.27160	-1583.11621	-7.66397	55.06782	-930.49573	-310.15277	-13.04857
833	6.933	836.77966	-117.35507	1112.81177	-423.12631	-127.47389	1255.29114	-1215.07813	-103.82507	1243.89697	-289.82648	47.02718	-13.70066	467.07422	-151.62990	19.80502	-1561.12329	-13.57622	57.32957	-943.98523	-310.24603	-13.01627
834	6.942	835.50586	-118.42418	1115.26990	-421.94177	-128.54526	1256.45093	-1214.32202	-103.68698	1247.75842	-303.64676	46.66116	-13.74093	471.11969	-154.07018	18.40836	-1536.23267	-18.43692	59.45589	-957.63983	-310.23181	-12.94673
835	6.950	834.30920	-119.51581	1117.49048	-420.59354	-129.70239	1257.82458	-1213.54639	-103.54236	1251.50500	-317.54456	46.26288	-13.80682	471.92188	-156.87500	16.46589	-1508.59814	-22.59073	61.52270	-971.47461	-310.37317	-12.85017
836	6.958	833.20886	-120.63649	1119.43762	-419.08685	-130.96036	1259.34692	-1212.76672	-103.46495	1255.11267	-331.49884	45.83606	-13.85791	469.01965	-159.96762	13.10172	-1478.66467	-26.35622	63.64585	-985.41315	-310.85583	-12.85533
837	6.967	832.22198	-121.78441	1121.08472	-417.43182	-132.33812	1260.95984	-1212.00757	-103.52068	1258.56360	-345.49121	45.38652	-13.85284	462.46820	-162.95963	8.08796	-1446.95459	-29.98117	65.92871	-999.29773	-311.52902	-12.94177
838	6.975	831.36426	-122.94778	1122.41284	-415.63742	-133.83989	1262.62341	-1211.29492	-103.72103	1261.85938	-359.49994	44.91934	-13.80614	452.94781	-165.31357	2.45926	-1413.86597	-33.56378	68.37642	-1013.14478	-312.11075	-12.98369
839	6.983	830.64911	-124.11400	1123.41223	-413.71503	-135.44638	1264.31775	-1210.61865	-104.00800	1265.00818	-373.50751	44.44138	-13.78036	441.37732	-166.75388	-2.11334	-1379.69604	-37.06528	70.92281	-1027.17371	-312.47031	-12.97075
840	6.992	830.08789	-125.28145	1124.07971	-411.69122	-137.12720	1266.04712	-1209.91675	-104.32166	1268.00146	-387.52628	43.96988	-13.82927	428.46106	-167.45198	-4.67697	-1344.72583	-40.45245	73.48764	-1041.47021	-312.66455	-12.99052
841	7.000	829.69269	-126.46121	1124.41089	-409.61395	-138.86116	1267.83643	-1209.13525	-104.68832	1270.82715	-401.57797	43.53714	-13.95409	414.69135	-167.77708	-5.53385	-1309.23889	-43.67947	76.06147	-1055.83911	-312.89850	-13.06705
842	7.008	829.47729	-127.66286	1124.39722	-407.55322	-140.64188	1269.71411	-1208.29480	-105.22927	1273.49316	-415.62109	43.18147	-14.10424	400.52527	-168.01385	-5.58000	-1273.50732	-46.62894	78.74099	-1070.06128	-313.37192	-13.12766
843	7.017	829.45483	-128.88451	1124.02942	-405.59821	-142.46844	1271.69055	-1207.48828	-106.10878	1276.01807	-429.51962	42.94649	-14.20759	386.33795	-168.27945	-5.51205	-1237.80212	-49.20958	81.60367	-1084.12573	-314.06784	-13.10399
844	7.025	829.63068	-130.12279	1123.30396	-403.84402	-144.33160	1273.74817	-1206.84595	-107.48540	1278.41089	-443.07788	42.88313	-14.19038	372.31415	-168.56635	-5.60868	-1202.45532	-51.41600	84.54580	-1098.16248	-314.79834	-13.01432
845	7.033	829.99603	-131.38205	1122.22546	-402.36914	-146.20218	1275.84705	-1206.50439	-109.46493	1280.65417	-456.08740	43.02248	-13.97640	358.46326	-168.85760	-5.87596	-1167.82007	-53.21658	87.32763	-1112.24463	-315.39215	-12.94997
846	7.042	830.52539	-132.66631	1120.80847	-401.21936	-148.02440	1277.93555	-1206.55273	-112.02372	1282.68225	-468.35480	43.35519	-13.50247	344.71942	-169.18456	-6.22245	-1134.07483	-54.43124	89.77662	-1126.32788	-315.73730	-13.02373
847	7.050	831.18250	-133.97098	1119.07385	-400.41367	-149.72052	1279.96460	-1206.94434	-114.87836	1284.34351	-479.71118	43.84131	-12.75470	331.03662	-169.57469	-6.56032	-1101.18286	-54.91737	91.79678	-1140.34607	-315.81677	-13.29395
848	7.058	831.92627	-135.28371	1117.04553	-399.96344	-151.21530	1281.89978	-1207.45715	-117.41956	1285.40417	-490.01526	44.41756	-11.78132	317.41660	-170.01614	-6.84213	-1069.08032	-54.88603	93.20020	-1154.20313	-315.80841	-13.64057
849	7.067	832.71313	-136.58565	1114.74780	-399.88141	-152.46280	1283.71606	-1207.85547	-119.03223	1285.67419	-499.16391	45.02301	-10.65659	303.87842	-170.48843	-7.06678	-1037.72607	-54.61876	93.78677	-1167.72241	-316.00586	-13.80338
850	7.075	833.50262	-137.85815	1112.19983	-400.17780	-153.45195	1285.38635	-1208.16211	-119.66341	1285.16687	-507.15619	45.66586	-9.37253	290.42154	-170.98483	-7.27116	-1006.97681	-53.89394	93.60233	-1180.83313	-316.56781	-13.68056
851	7.083	834.26489	-139.08870	1109.41418	-400.85416	-154.19370	1286.88440	-1208.66089	-119.85385	1284.08191	-514.19025	46.52197	-7.60435	277.02191	-171.49991	-7.49799	-976.63550	-52.15060	92.90895	-1193.75391	-317.35611	-13.47192
852	7.092	834.97998	-140.26314	1106.40393	-401.89844	-154.70633	1288.19238	-1209.60803	-120.15850	1282.62964	-520.42651	48.07382	-4.39891	263.65100	-172.03140	-7.75090	-946.64319	-49.06842	91.95660	-1206.85205	-318.05923	-13.42056
853	7.100	835.63812	-141.35982	1103.18433	-403.28342	-155.01422	1289.29761	-1211.05383	-120.77518	1280.92212	-525.14832	51.05666	1.76221	250.29675	-172.58984	-7.99135	-917.09680	-44.66917	90.92007	-1220.33374	-318.52127	-13.53782
854	7.108	836.24353	-142.35718	1099.77112	-404.96951	-155.15182	1290.19043	-1212.89954	-121.63290	1278.99524	-526.23438	55.87609	11.90079	236.99483	-173.16678	-8.18532	-888.14941	-39.08369	89.94540	-1234.04724	-318.79962	-13.62890
855	7.117	836.80792	-143.24263	1096.18323	-406.91132	-155.15601	1290.86755	-1215.00281	-122.56386	1276.85828	-521.19800	61.96899	25.02120	223.83560	-173.69554	-8.33392	-859.98865	-32.42799	89.12274	-1247.58447	-318.85031	-13.44283
856	7.125	837.33777	-144.02310	1092.44519	-409.06497	-155.05759	1291.33435	-1217.23633	-123.39578	1274.51782	-509.05219	67.95865	37.97435	210.87589	-174.08899	-8.46319	-832.85938	-24.81711	88.43018	-1260.65466	-318.49750	-12.83487
857	7.133	837.83020	-144.74495	1088.57837	-411.38983	-154.88556	1291.60205	-1219.50952	-124.00304	1271.97571	-490.87207	72.46220	47.32987	198.02324	-174.35126	-8.58563	-807.03790	-16.41963	87.76373	-1273.34827	-317.82129	-11.96953
858	7.142	838.27295	-145.51936	1084.58154	-413.84631	-154.66965	1291.68604	-1221.78210	-124.35327	1269.20386	-468.59479	74.80046	51.52046	185.08844	-174.59541	-8.67883	-782.76196	-7.46146	87.01108	-1285.91284	-317.15387	-11.21778
859	7.150	838.64215	-146.53908	1080.41614	-416.39767	-154.43262	1291.60742	-1224.07727	-124.54210	1266.13171	-443.69550	75.16153	51.38494	171.95441	-174.91910	-8.72531	-760.18951	1.85242	86.06812	-1298.38818	-316.60522	-10.72886
860	7.158	838.90973	-148.04210	1076.02405	-419.01334	-154.18137	1291.39392	-1226.44373	-124.73576	1262.68494	-416.94031	74.22520	49.05698	158.61348	-175.34863	-8.73759	-739.40814	11.39665	84.83459	-1310.73267	-316.05573	-10.38472
861	7.167	839.07111	-150.13715	1071.40320	-421.66476	-153.90005	1291.07458	-1228.86707	-125.02503	1258.86169	-388.84790	72.66347	46.51104	145.10194	-175.87331	-8.73276	-720.47418	21.09407	83.23140	-1323.03174	-315.52853	-10.13455
862	7.175	839.17120	-152.58803	1066.69727	-424.32129	-153.55273	1290.67151	-1231.23962	-125.34843	1254.77295	-360.06680	70.88255	44.82679	131.48166	-176.44673	-8.73085	-703.46899	30.86368	81.18959	-1335.22278	-315.11023	-10.02810
863	7.183	839.28766	-154.89690	1062.16333	-426.95529	-153.10599	1290.19751	-1233.41882	-125.56711	1250.58936	-331.33258	69.05248	44.23093	117.84203	-177.00037	-8.76924	-688.50873	40.58822	78.60789	-1346.92346	-314.70013	-10.03868
864	7.192	839.48285	-156.66592	1058.01501	-429.55176	-152.55972	1289.67285	-1235.29309	-125.58644	1246.44727	-303.15558	67.26001	44.48020	104.26431	-177.49623	-8.87375	-675.67975	50.04234	75.33003	-1357.71948	-314.10104	-10.07246
865	7.200	839.78009	-157.79767	1054.33081	-432.11438	-151.95959	1289.14063	-1236.80225	-125.40884	1242.41455	-275.60855	65.53551	45.20729	90.76474	-177.95790	-9.01912	-665.02545	58.87300	71.15590	-1367.40308	-313.19025	-10.06027
866	7.208	840.17102	-158.41977	1051.08826	-434.65302	-151.37573	1288.64600	-1237.92859	-125.10844	1238.51746	-248.35703	63.72906	46.06372	77.29311	-178.43602	-9.15362	-656.62067	66.74085	65.87369	-1375.94617	-311.94080	-9.97849
867	7.217	840.63269	-158.72098	1048.23608	-437.15186	-150.85599	1288.19849	-1238.68445	-124.76816	1234.76538	-220.85007	61.50361	46.73652	63.79306	-178.94620	-9.25585	-650.59705	73.41529	59.30952	-1383.39270	-310.37366	-9.82916
868	7.225	841.14490	-158.82449	1045.74573	-439.55685	-150.39931	1287.77185	-1239.09937	-124.42641	1231.16003	-192.61102	58.56515	47.01776	50.23602	-179.46387	-9.34515	-647.10815	78.72785	51.38521	-1389.79077	-308.51871	-9.62049
869	7.233	841.69238	-158.78894	1043.61694	-441.79376	-149.98196	1287.32922	-1239.20740	-124.06560	1227.69836	-163.48386	54.90551	46.93009	36.61113	-179.95303	-9.45320	-646.30634	82.56498	42.14111	-1395.17285	-306.39932	-9.35830
870	7.242	842.25525	-158.68204	1041.85303	-443.78427	-149.59769	1286.83472	-1239.04297	-123.62685	1224.37195	-133.64648	50.83363	46.73671	22.91235	-180.37903	-9.60576	-648.27197	84.91929	31.75797	-1399.55884	-304.03229	-9.04518
871	7.250	842.80750	-158.59358	1040.44897	-445.44717	-149.26535	1286.25610	-1238.63989	-123.02902	1221.17041	-103.42017	46.76797	46.76008	9.13394	-180.73947	-9.82306	-652.85443	85.93845	20.75268	-1402.96423	-301.43127	-8.68202
872	7.258	843.32062	-158.59915	1039.39685	-446.70370	-149.00584	1285.57349	-1238.02649	-122.20137	1218.08984	-73.06943	42.94928	47.16350	-4.71791	-181.08739	-10.10671	-659.53546	85.89757	10.25250	-1405.40454	-298.60944	-8.26941
873	7.267	843.76477	-158.74113	1038.69128	-447.49600	-148.81442	1284.78345	-1237.22900	-121.12059	1215.14026	-42.72275	39.33858	47.89624	-18.62149	-181.47661	-10.40623	-667.58136	85.10128	1.78723	-1406.89661	-295.58060	-7.80814
874	7.275	844.11230	-159.03209	1038.33643	-447.80225	-148.65849	1283.89246	-1236.28577	-119.81992	1212.34326	-12.39871	35.72998	48.78203	-32.57837	-181.90465	-10.63512	-676.62164	83.88651	-3.62241	-1407.45789	-292.35895	-7.29920
875	7.283	844.34570	-159.46629	1038.35620	-447.63919	-148.50099	1282.90332	-1235.25562	-118.35973	1209.72900	17.91254	31.90485	49.63347	-46.59917	-182.32246	-10.76807	-686.97186	82.64308	-6.19615	-1407.10632	-288.95886	-6.74372
876	7.292	844.45850	-160.02466	1038.79663	-447.05600	-148.32098	1281.80713	-1234.19653	-116.78732	1207.35657	48.16037	27.75446	50.34861	-60.64072	-182.67307	-10.87323	-699.01434	81.69147	-7.01646	-1405.85974	-285.39484	-6.14283
877	7.300	844.44489	-160.67078	1039.72046	-446.11945	-148.11394	1280.58972	-1233.13538	-115.12599	1205.33313	78.25763	23.31137	50.89781	-74.63495	-182.93803	-11.00743	-712.45313	81.12386	-7.13210	-1403.73596	-281.68121	-5.49764
878	7.308	844.29163	-161.34689	1041.19946	-444.89429	-147.87650	1279.24341	-1232.06824	-113.40079	1203.79846	108.22266	18.66693	51.21265	-88.54604	-183.14970	-11.15609	-726.48920	80.77083	-7.19231	-1400.75256	-277.83240	-4.80927
879	7.317	843.98004	-161.97820	1043.30420	-443.43509	-147.59782	1277.77393	-1230.99097	-111.67578	1202.87646	138.23645	13.91110	51.19157	-102.36588	-183.35130	-11.29415	-740.48108	80.40051	-7.48461	-1396.92725	-273.86267	-4.07881
880	7.325	843.49548	-162.48645	1046.09912	-441.79138	-147.26630	1276.20044	-1229.92773	-110.07115	1202.63220	168.53717	9.17583	50.85349	-116.09148	-183.55975	-11.43357	-754.23822	79.98080	-7.95672	-1392.27759	-269.78638	-3.30735
881	7.333	842.84052	-162.78319	1049.64197	-440.01428	-146.87616	1274.54846	-1228.92810	-108.73189	1203.05603	199.27789	4.69200	50.42018	-129.71535	-183.76260	-11.59796	-767.85773	79.66513	-8.36169	-1386.82153	-265.61792	-2.49598
882	7.342	842.04175	-162.74243	1053.98010	-438.16028	-146.42545	1272.83984	-1228.03540	-107.77531	1204.07520	230.44183	0.74121	50.22501	-143.22289	-183.94817	-11.78706	-781.46515	79.59441	-8.49834	-1380.57678	-261.37161	-1.64580
883	7.350	841.14081	-162.20395	1059.14417	-436.29102	-145.90800	1271.08777	-1227.26086	-107.26543	1205.59045	261.82196	-2.48721	50.55112	-156.60655	-184.11716	-11.97950	-795.08710	79.77089	-8.36185	-1373.56067	-257.06180	-0.75792
884	7.358	840.17090	-161.04659	1065.13013	-434.46463	-145.31491	1269.29810	-1226.56982	-107.20110	1207.51062	293.01807	-4.98067	51.51957	-169.89998	-184.25537	-12.15313	-808.64233	80.03024	-8.17287	-1365.79102	-252.70284	0.16658
885	7.367	839.12830	-159.33011	1071.85645	-432.72617	-144.65298	1267.47766	-1225.88635	-107.51166	1209.76147	323.43188	-6.83006	53.04749	-183.16985	-184.33990	-12.29881	-822.03656	80.17441	-8.18884	-1357.28552	-248.30905	1.12660
886	7.375	837.96332	-157.38017	1079.13757	-431.10812	-143.95242	1265.63928	-1225.13379	-108.08119	1212.27979	352.32275	-8.05807	54.84325	-196.45848	-184.37460	-12.43304	-835.25134	80.14438	-8.47081	-1348.06201	-243.89484	2.12103
887	7.383	836.61017	-155.61444	1086.75220	-429.63437	-143.25261	1263.80273	-1224.27307	-108.77702	1215.01843	378.99274	-8.53003	56.45112	-209.76375	-184.38991	-12.58810	-848.32721	80.00196	-8.88087	-1338.13806	-239.47449	3.14879
888	7.392	835.02753	-154.23480	1094.55615	-428.31421	-142.59929	1261.99756	-1223.30334	-109.46597	1217.94958	403.06763	-8.13310	57.38468	-223.06206	-184.41916	-12.77347	-861.34680	79.83303	-9.22572	-1327.53149	-235.06241	4.20877
889	7.400	833.21063	-153.15752	1102.50659	-427.13336	-142.05466	1260.26501	-1222.24426	-110.03561	1221.05823	424.65503	-7.02551	57.34628	-236.33543	-184.47887	-12.96396	-874.43976	79.72690	-9.38108	-1316.25977	-230.67288	5.29988
890	7.408	831.18030	-152.18552	1110.60498	-426.05466	-141.68791	1258.65515	-1221.12427	-110.41415	1224.33630	444.15509	-5.53204	56.39534	-249.59218	-184.56734	-13.12872	-887.70557	79.72531	-9.34632	-1304.34070	-226.32031	6.42103
891	7.417	828.96924	-151.15697	1118.84778	-425.03046	-141.54590	1257.21863	-1219.97107	-110.57764	1227.77307	461.87109	-3.85013	54.83387	-262.86749	-184.68542	-13.25430	-901.11377	79.71745	-9.24895	-1291.79175	-222.01903	7.57110
892	7.425	826.60840	-149.98454	1127.20715	-424.01978	-141.63103	1255.99622	-1218.80139	-110.54495	1231.34192	477.79626	-2.01263	52.88277	-276.20374	-184.84889	-13.34216	-914.54443	79.53004	-9.25488	-1278.63098	-217.78339	8.74902
893	7.433	824.12128	-148.64188	1135.63831	-422.99039	-141.89766	1255.01440	-1217.61670	-110.36128	1234.99768	491.70422	-0.01895	50.54568	-289.62573	-185.07846	-13.39652	-927.93323	79.14381	-9.40732	-1264.87598	-213.62769	9.95367
894	7.442	821.52838	-147.14160	1144.08887	-421.90189	-142.26602	1254.28857	-1216.40710	-110.08028	1238.68579	503.35175	2.09796	47.77647	-303.12933	-185.37645	-13.42253	-941.33606	78.69767	-9.59903	-1250.54431	-209.56635	11.18397
895	7.450	818.85187	-145.51280	1152.49866	-420.69617	-142.64763	1253.83105	-1215.16052	-109.75933	1242.35559	512.57312	4.27765	44.66936	-316.70123	-185.71066	-13.43447	-954.83545	78.32880	-9.70663	-1235.65369	-205.61368	12.43882
896	7.458	816.11780	-143.78755	1160.80005	-419.30948	-142.95947	1253.65076	-1213.87158	-109.45949	1245.97083	519.20337	6.49602	41.40738	-330.33716	-186.04007	-13.44958	-968.41089	78.04207	-9.71124	-1220.22180	-201.78403	13.71712
897	7.467	813.36023	-142.00304	1168.92664	-417.69104	-143.11888	1253.74646	-1212.53931	-109.23631	1249.51135	522.94147	8.82083	37.96995	-344.03180	-186.34567	-13.47067	-981.97766	77.74648	-9.67928	-1204.26636	-198.09177	15.01777
898	7.475	810.62018	-140.19858	1176.81787	-415.81360	-143.04144	1254.10120	-1211.16235	-109.12571	1252.96997	523.35034	11.42221	33.88955	-357.77539	-186.62323	-13.49009	-995.54736	77.41801	-9.64944	-1187.80505	-194.55121	16.33968
899	7.483	807.94171	-138.40385	1184.41956	-413.67593	-142.65555	1254.68481	-1209.73657	-109.13633	1256.35120	520.06769	14.52730	28.40162	-371.56409	-186.88142	-13.50819	-1009.21594	77.10883	-9.59879	-1170.85547	-191.17673	17.68174
900	7.492	805.37115	-136.63335	1191.68225	-411.30084	-141.92555	1255.46350	-1208.25598	-109.25151	1259.66797	513.08911	18.24142	21.02592	-385.39813	-187.14665	-13.53195	-1022.99377	76.84163	-9.49933	-1153.43555	-187.98268	19.04287
901	7.500	802.95868	-134.88829	1198.55896	-408.72809	-140.86536	1256.40405	-1206.70593	-109.43432	1262.93066	502.94849	22.29646	12.24651	-399.26373	-187.44077	-13.56128	-1036.77856	76.56797	-9.37573	-1135.56274	-184.98338	20.42196
902	7.508	800.75745	-133.16133	1205.00781	-406.00290	-139.52798	1257.47351	-1205.06274	-109.63702	1266.13965	490.68262	25.93721	3.77506	-413.11072	-187.76921	-13.58991	-1050.51453	76.19819	-9.31120	-1117.25464	-182.19321	21.81792
903	7.517	798.81738	-131.44250	1210.99414	-403.16776	-137.98787	1258.64014	-1203.30542	-109.81190	1269.28638	477.35864	28.29343	-2.29448	-426.86462	-188.14124	-13.62642	-1064.29297	75.71548	-9.33971	-1098.52930	-179.62650	23.22966
904	7.525	797.18188	-129.72276	1216.48926	-400.26416	-136.33119	1259.87830	-1201.42651	-109.90987	1272.35596	463.44202	29.19025	-5.19354	-440.46167	-188.59085	-13.71359	-1078.22437	75.21864	-9.37502	-1079.40405	-177.29759	24.65607
905	7.533	795.88812	-127.98892	1221.46826	-397.34253	-134.64461	1261.16956	-1199.42920	-109.87868	1275.32422	449.03381	29.23628	-5.91298	-453.81543	-189.16972	-13.89988	-1092.27356	74.78966	-9.33414	-1059.89673	-175.22086	26.09606
906	7.542	794.96527	-126.21790	1225.90942	-394.47040	-133.00339	1262.50220	-1197.33301	-109.67155	1278.14771	434.61340	28.93610	-5.78236	-466.76398	-189.89717	-14.17523	-1106.29114	74.38876	-9.24536	-1040.02515	-173.41061	27.54851
907	7.550	794.42810	-124.37956	1229.80164	-391.73331	-131.46768	1263.86841	-1195.18994	-109.25876	1280.76062	420.80725	28.36638	-5.52321	-479.11615	-190.72134	-14.47334	-1120.14343	73.91756	-9.17917	-1019.80688	-171.88123	29.01233
908	7.558	794.27130	-122.44362	1233.15100	-389.22821	-130.08195	1265.26111	-1193.08875	-108.64055	1283.08203	407.67664	27.63226	-5.47803	-490.73450	-191.55533	-14.77963	-1133.82800	73.36011	-9.14764	-999.25952	-170.64705	30.48643
909	7.567	794.46979	-120.38504	1235.98340	-387.05017	-128.87431	1266.67212	-1191.14233	-107.84894	1285.02759	394.77032	26.98825	-5.78859	-501.56372	-192.34209	-15.22811	-1147.47729	72.84985	-9.09459	-978.40082	-169.72240	31.96981
910	7.575	794.98602	-118.18266	1238.34302	-385.27911	-127.86130	1268.08850	-1189.46875	-106.93321	1286.52063	381.64001	26.59789	-6.36662	-511.67633	-193.11800	-16.02142	-1161.18408	72.60783	-8.93214	-957.24829	-169.12161	33.46148
911	7.583	795.77307	-115.81306	1240.28552	-383.97180	-127.05663	1269.48901	-1188.17102	-105.94678	1287.49927	368.15393	26.42773	-7.00644	-521.31311	-194.11478	-17.09314	-1174.89160	72.74052	-8.59402	-935.81946	-168.85910	34.96032
912	7.592	796.77466	-113.26180	1241.86267	-383.15164	-126.46929	1270.84790	-1187.32544	-104.93991	1287.92053	354.47601	26.33295	-7.53643	-530.65186	-195.85022	-17.60802	-1188.53308	73.03888	-8.14188	-914.13245	-168.94925	36.46488
913	7.600	797.93390	-110.57356	1243.09705	-382.80270	-126.09842	1272.14453	-1186.97888	-103.95657	1287.76367	340.82941	26.20331	-7.89117	-539.12085	-199.07103	-15.77240	-1202.11206	73.14809	-7.78250	-892.20599	-169.40663	37.97302
914	7.608	799.21045	-107.89342	1243.95764	-382.88602	-125.94203	1273.36731	-1187.14758	-103.03793	1287.02808	327.32031	26.02705	-8.12518	-544.78247	-204.36899	-9.75117	-1215.60486	72.96606	-7.66962	-870.05981	-170.24573	39.48225
915	7.617	800.59106	-105.39470	1244.37610	-383.36435	-126.00330	1274.51257	-1187.80908	-102.21739	1285.72668	313.94452	25.84250	-8.35410	-544.87036	-211.55025	0.50273	-1228.98926	72.62959	-7.78505	-847.71222	-171.48047	40.99175
916	7.625	802.08325	-103.15088	1244.30139	-384.20798	-126.27694	1275.57996	-1188.90613	-101.50558	1283.88147	300.65057	25.67163	-8.63552	-537.46472	-219.42595	12.47033	-1242.35815	72.17601	-8.07774	-825.17529	-173.12360	42.50650
917	7.633	803.70386	-101.12785	1243.73108	-385.38452	-126.73505	1276.56470	-1190.36292	-100.89482	1281.52124	287.38965	25.50587	-8.91890	-522.59204	-226.43106	22.53425	-1255.83533	71.53640	-8.51330	-802.44910	-175.18671	44.04068
918	7.642	805.47186	-99.26854	1242.70020	-386.85672	-127.33278	1277.45166	-1192.09998	-100.37707	1278.67651	274.14874	25.32224	-9.12201	-501.71942	-231.50232	28.19983	-1269.38037	70.81696	-8.93122	-779.52509	-177.68289	45.61117
919	7.650	807.40076	-97.53133	1241.25903	-388.59003	-128.02316	1278.21802	-1194.04468	-99.94622	1275.37500	260.92932	25.09610	-9.23284	-476.60229	-234.47665	29.10978	-1282.81433	70.26526	-9.10286	-756.41833	-180.63379	47.20679
920	7.658	809.48792	-95.88071	1239.45972	-390.55621	-128.76637	1278.84167	-1196.13684	-99.59657	1271.64307	247.72131	24.83051	-9.31614	-448.61353	-235.83688	26.54170	-1296.06421	69.94225	-9.01289	-733.23962	-184.07803	48.72995
921	7.667	811.70721	-94.28300	1237.34839	-392.73163	-129.54013	1279.30908	-1198.32275	-99.32697	1267.51660	234.52209	24.57195	-9.42961	-418.68756	-236.20050	22.26914	-1309.24988	69.67126	-8.89681	-710.26813	-188.06767	49.95804
922	7.675	814.01624	-92.71671	1234.96802	-395.09326	-130.34697	1279.61829	-1200.53857	-99.14010	1263.05249	221.32556	24.35422	-9.57278	-387.63171	-236.05008	17.71156	-1322.51904	69.28767	-8.95435	-687.90881	-192.63351	50.62763
923	7.683	816.37567	-91.17967	1232.36462	-397.61145	-131.20313	1279.78015	-1202.70154	-99.03513	1258.33044	208.09753	24.14651	-9.71505	-356.37543	-235.70786	13.65591	-1335.90479	68.78662	-9.16980	-666.52856	-197.74234	50.62274
924	7.692	818.76086	-89.68295	1229.59216	-400.24319	-132.12225	1279.81531	-1204.71948	-98.99588	1253.44373	194.79797	23.89531	-9.82827	-325.76556	-235.31114	10.34382	-1349.35278	68.26950	-9.42321	-646.46655	-203.31015	50.01464
925	7.700	821.15686	-88.23993	1226.71179	-402.93442	-133.11349	1279.74414	-1206.51257	-98.98917	1248.48584	181.40033	23.58875	-9.89216	-296.13538	-234.79793	7.73778	-1362.84473	67.83042	-9.63739	-628.34076	-209.24887	48.86996
926	7.708	823.55060	-86.85855	1223.78723	-405.62830	-134.18623	1279.58154	-1208.03052	-98.97478	1243.53662	167.88312	23.25821	-9.89793	-267.18860	-233.93764	5.74036	-1376.43579	67.52148	-9.79272	-613.10950	-215.43663	47.11676
927	7.717	825.92792	-85.53972	1220.87793	-408.27054	-135.34729	1279.34253	-1209.24829	-98.91084	1238.65173	154.24744	22.94510	-9.85477	-238.33195	-232.41547	4.19496	-1390.15857	67.36530	-9.89806	-601.46893	-221.62125	44.60047
928	7.725	828.27234	-84.28322	1218.03650	-410.80701	-136.59224	1279.04675	-1210.15308	-98.75755	1233.86096	140.54706	22.66486	-9.79812	-209.15331	-230.07701	2.91439	-1403.95337	67.30658	-9.98741	-593.28540	-227.43233	41.10237
929	7.733	830.56653	-83.09125	1215.31384	-413.18021	-137.89709	1278.71326	-1210.74109	-98.48537	1229.17603	126.85217	22.39165	-9.78014	-179.62910	-227.14508	1.85414	-1417.71924	67.21540	-10.10129	-587.95325	-232.61176	36.26400
930	7.742	832.79480	-81.96619	1212.76819	-415.33066	-139.21796	1278.35168	-1211.01953	-98.08571	1224.59656	113.17340	22.10719	-9.81997	-149.92955	-224.09181	1.14522	-1431.40918	67.00715	-10.24252	-585.13049	-237.18668	29.72505
931	7.750	834.94257	-80.90858	1210.47327	-417.20306	-140.50600	1277.96472	-1211.00000	-97.58018	1220.11829	99.47223	21.84404	-9.87611	-120.17369	-221.29283	0.94909	-1445.06189	66.68928	-10.36661	-584.85083	-241.24628	21.53239
932	7.758	836.99152	-79.91615	1208.51721	-418.75110	-141.72754	1277.55359	-1210.69043	-97.01531	1215.75024	85.74506	21.63377	-9.90151	-90.43333	-218.83475	1.34816	-1458.75977	66.28436	-10.42557	-587.23462	-244.66809	12.40588
933	7.767	838.91644	-78.98442	1206.98657	-419.93939	-142.86884	1277.11377	-1210.09216	-96.44792	1211.53113	72.04480	21.43805	-9.91603	-60.79764	-216.59789	2.33156	-1472.55444	65.79203	-10.43542	-592.21729	-247.24133	3.63862
934	7.775	840.68756	-78.11436	1205.95093	-420.74414	-143.92612	1276.62659	-1209.21094	-95.93664	1207.53625	58.39880	21.14859	-10.00620	-31.31091	-214.38211	3.80949	-1486.41089	65.24170	-10.48282	-599.33472	-248.83633	-3.26228
935	7.783	842.27783	-77.32117	1205.46899	-421.15338	-144.90131	1276.05811	-1208.07080	-95.53352	1203.86914	44.71906	20.67561	-10.22401	-1.94118	-211.96992	5.63401	-1500.24475	64.71770	-10.62418	-608.04150	-249.31091	-7.23112
936	7.792	843.66943	-76.62556	1205.60437	-421.16876	-145.80782	1275.36475	-1206.71594	-95.27033	1200.64282	30.85455	20.07722	-10.49126	27.34808	-209.28239	7.66354	-1513.99939	64.29242	-10.82185	-618.23553	-248.53540	-8.35933
937	7.800	844.85413	-76.02827	1206.42163	-420.80753	-146.66895	1274.50049	-1205.19836	-95.14700	1197.96277	16.80914	19.53262	-10.68322	56.56207	-206.47334	9.80923	-1527.63037	63.98089	-10.97852	-629.97662	-246.81577	-7.85909
938	7.808	845.82416	-75.49667	1207.96289	-420.09927	-147.50665	1273.42810	-1203.56750	-95.13052	1195.91394	2.81421	19.15099	-10.77211	85.72643	-203.76476	11.98302	-1541.02417	63.78679	-10.94243	-643.07745	-245.34885	-7.25727
939	7.817	846.55988	-74.99510	1210.23645	-419.07773	-148.33670	1272.13391	-1201.86511	-95.15789	1194.54944	-10.92581	18.87939	-10.81401	114.93958	-201.27734	14.06352	-1553.99463	63.73321	-10.48570	-657.15955	-245.66138	-7.60235
940	7.825	847.02820	-74.54066	1213.22876	-417.77533	-149.16895	1270.63367	-1200.12158	-95.13237	1193.88464	-24.43866	18.56944	-10.87471	144.36285	-199.02554	15.95433	-1566.37476	63.81985	-9.34804	-671.58936	-247.98560	-8.92181
941	7.833	847.19513	-74.20549	1216.91931	-416.22516	-150.00226	1268.96655	-1198.36023	-94.93929	1193.90430	-37.87817	18.10283	-10.99416	174.16684	-196.98589	17.63426	-1578.05688	63.98716	-7.33186	-685.83667	-250.77744	-10.34705
942	7.842	847.03729	-74.05363	1221.27722	-414.46219	-150.82516	1267.18567	-1196.61499	-94.48636	1194.57922	-51.33423	17.50116	-11.17167	204.44983	-195.18239	19.16656	-1588.98035	64.09439	-4.42390	-699.80133	-252.21829	-11.06249
943	7.850	846.54376	-74.09950	1226.25623	-412.51929	-151.62750	1265.35120	-1194.93188	-93.73335	1195.87976	-64.78336	16.89249	-11.39117	235.15436	-193.68881	20.67807	-1599.10303	63.93969	-0.83151	-713.21387	-251.75629	-10.93816
944	7.858	845.71118	-74.32292	1231.79529	-410.42825	-152.40541	1263.51892	-1193.34802	-92.71434	1197.76526	-78.16751	16.35974	-11.63620	266.03076	-192.55309	22.28885	-1608.33374	63.52312	3.22545	-725.81079	-250.39493	-10.41308
945	7.867	844.53784	-74.69234	1237.82263	-408.22870	-153.15904	1261.72827	-1191.87244	-91.54028	1200.16003	-91.47079	15.88257	-11.87491	296.64252	-191.80374	24.03740	-1616.45984	63.16599	7.67233	-738.17651	-249.76283	-10.15504
946	7.875	843.02032	-75.17645	1244.25696	-405.96936	-153.89349	1259.99890	-1190.48621	-90.35234	1202.95459	-104.71841	15.41095	-12.08238	326.39526	-191.53262	25.84274	-1623.07739	63.08670	12.39873	-751.15918	-250.62555	-10.53935
947	7.883	841.15680	-75.76399	1251.01306	-403.69928	-154.61206	1258.34082	-1189.15601	-89.26520	1206.03308	-117.93973	14.91298	-12.27192	354.65497	-191.88965	27.47503	-1627.61475	63.21062	17.13953	-764.83099	-252.39426	-11.33789
948	7.892	838.95605	-76.46883	1258.01147	-401.46225	-155.30275	1256.76526	-1187.84595	-88.34586	1209.29822	-131.15286	14.36368	-12.47580	380.96252	-192.95441	28.59328	-1629.56348	63.37975	21.68593	-778.66882	-254.12367	-12.06199
949	7.900	836.44513	-77.29959	1265.18237	-399.29364	-155.94177	1255.29468	-1186.52405	-87.61855	1212.68323	-144.36450	13.75542	-12.70774	405.18292	-194.63875	28.93010	-1628.70349	63.28550	26.13754	-792.22913	-255.38156	-12.43900
950	7.908	833.66510	-78.24251	1272.46033	-397.21384	-156.51584	1253.96594	-1185.17297	-87.08128	1216.15735	-157.57326	13.12369	-12.94836	427.48242	-196.72136	28.47220	-1625.12231	62.50840	30.86758	-805.41675	-256.19397	-12.53844
951	7.917	830.66071	-79.28145	1279.78162	-395.22156	-157.03691	1252.82434	-1183.79321	-86.72264	1219.71887	-170.78595	12.52681	-13.16172	448.14685	-198.98166	27.43710	-1619.10547	60.93659	36.13380	-818.40948	-256.69592	-12.56316
952	7.925	827.47888	-80.41722	1287.08862	-393.29431	-157.53146	1251.90991	-1182.38757	-86.52618	1223.37573	-184.02222	12.00443	-13.32990	467.29663	-201.34322	26.07980	-1610.88440	58.81284	41.68047	-831.41113	-256.81610	-12.58339
953	7.933	824.16821	-81.66501	1294.32788	-391.39999	-158.02313	1251.24548	-1180.94946	-86.47360	1227.13220	-197.29640	11.57632	-13.47153	484.71381	-203.90140	24.52338	-1600.32935	56.13672	46.74500	-844.46753	-256.35974	-12.49701
954	7.942	820.77197	-83.03867	1301.44324	-389.51260	-158.53250	1250.83606	-1179.47449	-86.55866	1230.98315	-210.61664	11.24927	-13.62124	499.98706	-206.79677	22.76461	-1587.05176	52.45895	50.59306	-857.58557	-255.56323	-12.23112
955	7.950	817.32422	-84.53723	1308.37683	-387.61807	-159.08624	1250.67236	-1177.96814	-86.78967	1234.91443	-223.99785	11.00308	-13.78425	512.80444	-210.06247	20.83846	-1570.89575	47.71326	53.14818	-870.95996	-255.19565	-11.97940
956	7.958	813.85425	-86.14667	1315.07605	-385.71021	-159.71835	1250.73474	-1176.43042	-87.16415	1238.90271	-237.45287	10.78470	-13.92702	523.03900	-213.59518	18.95716	-1552.09473	42.63899	54.93363	-884.76508	-255.70520	-12.00322
957	7.967	810.39209	-87.84827	1321.49915	-383.78445	-160.46048	1251.00134	-1174.84973	-87.64429	1242.91980	-250.97684	10.53267	-14.02346	530.57733	-217.22513	17.37724	-1530.91138	38.02281	56.49602	-898.77734	-256.66763	-12.22401
958	7.975	806.97162	-89.62198	1327.61670	-381.83264	-161.33272	1251.45496	-1173.22876	-88.16891	1246.93433	-264.55597	10.22623	-14.08276	535.14624	-220.73293	15.98227	-1507.38232	34.13251	58.11219	-912.62183	-257.48529	-12.37409
959	7.983	803.63208	-91.45178	1333.40955	-379.84534	-162.35172	1252.08362	-1171.60559	-88.68554	1250.91797	-278.19086	9.88916	-14.12518	536.35352	-223.80281	14.03437	-1481.43652	30.89880	59.87783	-926.22559	-258.03473	-12.34192
960	7.992	800.41821	-93.33757	1338.86707	-377.81619	-163.54391	1252.87610	-1170.04370	-89.16574	1254.85400	-291.89117	9.53839	-14.15142	533.96912	-226.07408	10.63944	-1453.05371	28.19839	61.89223	-939.77679	-258.36844	-12.13732
961	8.000	797.38159	-95.29503	1343.98315	-375.74155	-164.94072	1253.81958	-1168.60327	-89.59946	1258.74194	-305.64771	9.16455	-14.14822	528.21631	-227.33315	5.75855	-1422.31885	25.92243	64.33650	-953.47400	-258.42413	-11.79527
962	8.008	794.58325	-97.33662	1348.74951	-373.62350	-166.56599	1254.90283	-1167.31311	-89.98585	1262.59131	-319.43512	8.75941	-14.12372	519.69263	-227.70557	0.62632	-1389.47913	23.90175	67.33654	-967.40454	-258.19891	-11.40510
963	8.017	792.09283	-99.45473	1353.15027	-371.47528	-168.42642	1256.11792	-1166.13745	-90.33601	1266.40149	-333.24292	8.34479	-14.11198	508.97137	-227.64783	-3.21457	-1354.95532	21.84468	70.74634	-981.54395	-257.84933	-11.08796
964	8.025	789.98553	-101.62228	1357.16113	-369.32028	-170.50513	1257.46301	-1164.95068	-90.67377	1270.14111	-347.07938	7.97015	-14.13993	496.49371	-227.64899	-5.19059	-1319.26123	19.45638	74.20058	-995.82251	-257.55322	-10.92400
965	8.033	788.33740	-103.80602	1360.75171	-367.19205	-172.76909	1258.94153	-1163.59863	-91.02615	1273.75012	-360.93109	7.67261	-14.21578	482.83496	-227.90953	-5.78637	-1282.89917	16.65479	77.49225	-1010.18115	-257.39993	-10.92934
966	8.042	787.21436	-105.97400	1363.89233	-365.13693	-175.18236	1260.55505	-1162.02844	-91.42619	1277.16003	-374.71735	7.45892	-14.32218	468.69788	-228.34418	-5.76813	-1246.28137	13.55599	80.78468	-1024.58203	-257.40076	-11.08170
967	8.050	786.65778	-108.09283	1366.56104	-363.21277	-177.70514	1262.29895	-1160.33887	-91.91875	1280.30383	-388.27106	7.34695	-14.38165	454.58368	-228.81905	-5.65881	-1209.76831	10.28806	84.35262	-1039.00012	-257.53516	-11.34849
968	8.058	786.67346	-110.13272	1368.74500	-361.47974	-180.28461	1264.16833	-1158.69543	-92.54359	1283.11694	-401.35110	7.38318	-14.26043	440.66241	-229.30125	-5.68582	-1173.79126	6.89083	88.17905	-1053.41333	-257.78043	-11.69990
969	8.067	787.22729	-112.07805	1370.43738	-359.98737	-182.85670	1266.16321	-1157.22620	-93.31490	1285.54431	-413.69070	7.58163	-13.85337	426.91425	-229.82170	-5.89317	-1138.79492	3.32370	91.88300	-1067.79883	-258.12085	-12.11067
970	8.075	788.25195	-113.92763	1371.64001	-358.76917	-185.35989	1268.28845	-1155.98975	-94.21924	1287.54871	-425.05865	7.88986	-13.16632	413.27942	-230.38121	-6.22391	-1105.02075	-0.39471	95.03188	-1082.13196	-258.54596	-12.55806
971	8.083	789.66388	-115.69072	1372.36499	-357.84644	-187.74895	1270.54675	-1154.98657	-95.22384	1289.11072	-435.28021	8.24048	-12.29024	399.71390	-230.92751	-6.56221	-1072.39478	-4.05080	97.44066	-1096.38721	-259.04730	-13.01988
972	8.092	791.38470	-117.38283	1372.62805	-357.23254	-190.00285	1272.92566	-1154.17786	-96.28618	1290.21460	-444.22131	8.58975	-11.29952	386.20313	-231.39908	-6.80640	-1040.61743	-7.37794	99.14485	-1110.53894	-259.61642	-13.47379
973	8.100	793.35321	-119.01903	1372.43787	-356.92938	-192.10623	1275.37732	-1153.52087	-97.36479	1290.83459	-451.84677	8.94379	-10.16093	372.75128	-231.78647	-6.95533	-1009.36713	-10.25746	100.21365	-1124.56250	-260.24423	-13.89748
974	8.108	795.52551	-120.61186	1371.79321	-356.91376	-194.00208	1277.80518	-1153.03662	-98.43204	1290.94763	-458.33783	9.47586	-8.56385	359.34216	-232.15424	-7.09904	-978.44501	-12.61934	100.69108	-1138.43408	-260.92120	-14.26901
975	8.117	797.86908	-122.17509	1370.68787	-357.14520	-195.59900	1280.08521	-1152.85474	-99.48289	1290.56274	-463.84296	10.69281	-5.58922	345.93597	-232.58116	-7.30691	-947.78967	-14.30125	100.63927	-1152.13000	-261.63760	-14.56652
976	8.125	800.35907	-123.72459	1369.11414	-357.59952	-196.84973	1282.11401	-1153.14453	-100.52188	1289.72278	-467.62018	13.35367	0.32677	332.50882	-233.08397	-7.56555	-917.41370	-15.13579	100.17064	-1165.62427	-262.38422	-14.76639
977	8.133	802.97931	-125.27716	1367.06653	-358.27548	-197.78210	1283.83923	-1153.98499	-101.53930	1288.47229	-467.53979	17.87381	10.37923	319.07343	-233.61771	-7.83255	-887.34424	-15.03542	99.44979	-1178.88269	-263.15305	-14.83977
978	8.142	805.72211	-126.84595	1364.54224	-359.17126	-198.45506	1285.26050	-1155.32947	-102.51068	1286.83643	-461.19458	23.67282	23.77092	305.66718	-234.14229	-8.08783	-857.65692	-13.96844	98.63813	-1191.85815	-263.93756	-14.75054
979	8.150	808.58850	-128.43425	1361.54004	-360.27106	-198.91986	1286.40820	-1157.06079	-103.41129	1284.82568	-447.80560	29.28497	37.37315	292.32080	-234.66119	-8.32604	-828.54559	-11.97421	97.81620	-1204.50195	-264.73099	-14.46300
980	8.158	811.58496	-130.03490	1358.06042	-361.54755	-199.20930	1287.31592	-1159.03503	-104.22167	1282.44629	-428.66931	33.19273	47.50286	279.04486	-235.18539	-8.54581	-800.31506	-9.18384	96.95387	-1216.80908	-265.51947	-13.97074
981	8.167	814.71588	-131.63112	1354.11157	-362.96692	-199.33534	1288.00708	-1161.10388	-104.92413	1279.69885	-405.78564	34.60701	52.20162	265.85785	-235.68712	-8.74860	-773.31195	-5.73262	95.93895	-1228.89832	-266.27209	-13.34455
982	8.175	817.97357	-133.19974	1349.71399	-364.49069	-199.28558	1288.49646	-1163.13782	-105.50211	1276.57996	-380.53424	33.65526	52.02085	252.79774	-236.11290	-8.92376	-747.83411	-1.65388	94.65390	-1241.05591	-266.93796	-12.75140
983	8.183	821.33301	-134.71721	1344.89697	-366.07584	-199.02354	1288.79150	-1165.06042	-105.95518	1273.09717	-353.54593	31.04590	49.04908	239.85431	-236.44836	-9.03828	-724.06140	3.09309	93.03479	-1253.59961	-267.47470	-12.36094
984	8.192	824.75244	-136.16225	1339.69946	-367.67923	-198.49989	1288.89246	-1166.86414	-106.30667	1269.28247	-325.21649	27.58517	45.40021	226.89824	-236.75807	-9.07071	-702.04669	8.48845	91.05178	-1266.62622	-267.90790	-12.20735
985	8.200	828.18109	-137.51794	1334.17456	-369.27341	-197.68202	1288.79895	-1168.57910	-106.58461	1265.18188	-296.08188	23.85748	42.34746	213.76622	-237.12190	-9.05937	-681.75824	14.41267	88.67786	-1279.98682	-268.34521	-12.21215
986	8.208	831.56689	-138.77994	1328.39160	-370.87054	-196.60460	1288.53381	-1170.22278	-106.81078	1260.84204	-266.82861	20.19098	40.29834	200.41127	-237.55115	-9.06903	-663.15973	20.76489	85.89920	-1293.49878	-268.86334	-12.30669
987	8.217	834.86090	-139.96286	1322.43286	-372.52457	-195.38666	1288.16626	-1171.77539	-107.00169	1256.30969	-238.03638	16.74271	39.12688	186.88852	-238.01157	-9.10513	-646.26758	27.49458	82.68736	-1307.03906	-269.38901	-12.45776
988	8.225	838.02148	-141.09599	1316.38989	-374.28699	-194.16652	1287.79041	-1173.18872	-107.15953	1251.64185	-209.91003	13.49802	38.47145	173.25815	-238.47932	-9.12043	-631.13806	34.45739	78.92535	-1320.55713	-269.78897	-12.64735
989	8.233	841.01819	-142.21172	1310.35864	-376.15820	-193.02606	1287.47180	-1174.41516	-107.27493	1246.90869	-182.22575	10.23199	37.93434	159.56706	-238.94810	-9.09257	-617.85651	41.34810	74.41856	-1334.13904	-270.06403	-12.85545
990	8.242	843.83423	-143.33693	1304.43811	-378.08359	-191.98601	1287.22656	-1175.42737	-107.33768	1242.18689	-154.49576	6.54712	37.21011	145.85597	-239.42004	-9.05206	-606.55951	47.82555	68.96977	-1347.91748	-270.33655	-13.02631
991	8.250	846.46155	-144.48759	1298.72937	-379.97974	-191.03720	1287.03711	-1176.21338	-107.32733	1237.54688	-126.24670	2.08304	36.17694	132.16087	-239.88342	-9.05887	-597.44006	53.65794	62.40173	-1361.82666	-270.67673	-13.08219
992	8.258	848.89453	-145.66423	1293.33289	-381.76010	-190.16034	1286.87085	-1176.75549	-107.21066	1233.04443	-97.29639	-3.16312	34.99374	118.50926	-240.30728	-9.16449	-590.68829	58.73199	54.56380	-1375.62390	-271.06512	-13.00390
993	8.267	851.13092	-146.85645	1288.34778	-383.35159	-189.33414	1286.68713	-1177.02734	-106.96148	1228.72131	-67.87244	-8.75769	34.08878	104.87862	-240.68613	-9.37864	-586.39374	63.00922	45.41131	-1389.22656	-271.48041	-12.89276
994	8.275	853.17389	-148.05223	1283.86902	-384.69937	-188.53296	1286.43518	-1177.00854	-106.56169	1224.60901	-38.44061	-14.14943	33.88948	91.17903	-241.06326	-9.65873	-584.52319	66.56102	35.14911	-1402.81006	-271.92596	-12.89352
995	8.283	855.02643	-149.24290	1279.98108	-385.76358	-187.72661	1286.05347	-1176.68738	-105.97496	1220.72388	-9.37106	-19.05811	34.51107	77.32768	-241.49290	-9.93213	-584.98206	69.56348	24.33205	-1416.56042	-272.41760	-13.03014
996	8.292	856.68561	-150.42685	1276.75146	-386.51831	-186.89630	1285.48547	-1176.05176	-105.14063	1217.06335	19.23764	-23.56052	35.74827	63.35378	-241.98692	-10.14849	-587.62445	72.13495	13.88251	-1430.47375	-272.96228	-13.17013
997	8.300	858.14124	-151.60313	1274.22510	-386.95517	-186.04843	1284.69995	-1175.09753	-104.00954	1213.61841	47.50314	-27.89355	37.29805	49.38857	-242.49696	-10.31686	-592.20215	74.20396	4.96430	-1444.34277	-273.49017	-13.15203
998	8.308	859.37360	-152.75919	1272.42700	-387.08344	-185.20505	1283.69250	-1173.84949	-102.57833	1210.39221	75.62454	-32.24617	38.94835	35.52678	-242.95157	-10.48585	-598.43854	75.56598	-1.46645	-1457.88586	-273.79340	-12.89706
999	8.317	860.35547	-153.87590	1271.37329	-386.92099	-184.37640	1282.47144	-1172.36719	-100.88148	1207.41101	103.74921	-36.66364	40.64280	21.75301	-243.31615	-10.68966	-606.33679	76.05359	-5.19283	-1470.86304	-273.53125	-12.36699
1000	8.325	861.06042	-154.94220	1271.08289	-386.48065	-183.54163	1281.04370	-1170.73157	-98.97248	1204.72791	131.89679	-41.04585	42.41943	8.00624	-243.62070	-10.91889	-616.25311	75.75674	-6.80286	-1483.16248	-272.51434	-11.49968
1001	8.333	861.46539	-155.96109	1271.57654	-385.76898	-182.66241	1279.41003	-1169.02686	-96.92862	1202.42468	160.00696	-45.24742	44.28011	-5.74245	-243.92319	-11.14360	-628.27045	75.08261	-7.24906	-1494.94275	-271.20618	-10.32757
1002	8.342	861.54791	-156.94736	1272.86731	-384.79718	-181.71095	1277.57166	-1167.32263	-94.85621	1200.60657	188.05505	-49.19778	46.12241	-19.47273	-244.24570	-11.35127	-641.72272	74.45222	-7.31912	-1506.36646	-270.52161	-9.04753
1003	8.350	861.28149	-157.91878	1274.95166	-383.58728	-180.67667	1275.54456	-1165.67041	-92.88074	1199.38330	216.09174	-52.89973	47.80393	-33.13991	-244.56340	-11.55030	-655.68555	73.99960	-7.39494	-1516.96082	-270.85510	-7.80936
1004	8.358	860.63306	-158.88771	1277.80786	-382.16922	-179.55495	1273.36584	-1164.11475	-91.13618	1198.84155	244.16162	-56.32323	49.26542	-46.70805	-244.84981	-11.74758	-669.60999	73.62587	-7.54903	-1525.67896	-271.76056	-6.56205
1005	8.367	859.56561	-159.86052	1281.39868	-380.57611	-178.34566	1271.08777	-1162.69995	-89.75056	1199.02173	272.21143	-59.35297	50.56403	-60.17342	-245.10809	-11.94431	-683.34967	73.21889	-7.74017	-1531.64587	-272.57404	-5.17034
1006	8.375	858.04810	-160.84077	1285.67725	-378.83978	-177.06413	1268.76965	-1161.45898	-88.81482	1199.91614	300.10468	-61.84207	51.79905	-73.57005	-245.36925	-12.15026	-696.91693	72.77811	-7.94719	-1534.54248	-272.91840	-3.55285
1007	8.383	856.06940	-161.83296	1290.59082	-376.98865	-175.74199	1266.47363	-1160.39917	-88.34276	1201.48462	327.70264	-63.66881	53.06149	-86.94868	-245.67178	-12.37227	-710.32800	72.36595	-8.21138	-1534.44360	-272.71353	-1.69947
1008	8.392	853.64288	-162.83916	1296.08093	-375.05225	-174.41394	1264.25732	-1159.49268	-88.25541	1203.66699	354.89148	-64.75916	54.43066	-100.33568	-246.01817	-12.59326	-723.57935	72.00809	-8.57579	-1531.55566	-272.01337	0.36382
1009	8.400	850.79651	-163.84737	1302.08179	-373.06784	-173.10802	1262.16418	-1158.67920	-88.41551	1206.37695	381.54535	-65.10202	55.94534	-113.71074	-246.35739	-12.78815	-736.68933	71.70956	-8.98820	-1526.07532	-270.88873	2.60424
1010	8.408	847.55914	-164.83749	1308.51843	-371.08127	-171.84900	1260.21826	-1157.88525	-88.69603	1209.49207	407.46869	-64.75119	57.56337	-127.02510	-246.62921	-12.94517	-749.73328	71.52242	-9.30853	-1518.15820	-269.38742	4.99363
1011	8.417	843.95618	-165.80122	1315.30798	-369.14166	-170.66830	1258.43054	-1157.05505	-89.03165	1212.86890	432.34290	-63.79883	59.14784	-140.23552	-246.80417	-13.06734	-762.81958	71.52930	-9.43127	-1507.93335	-267.53668	7.50887
1012	8.425	840.01398	-166.74324	1322.36621	-367.29364	-169.60359	1256.80908	-1156.16833	-89.41441	1216.38562	455.72546	-62.31323	60.46482	-153.34642	-246.89743	-13.16998	-776.01440	71.73956	-9.36395	-1495.52185	-265.35519	10.12912
1013	8.433	835.76672	-167.67375	1329.61584	-365.57019	-168.68401	1255.36365	-1155.23633	-89.85729	1219.97119	477.11920	-60.29207	61.19946	-166.43733	-246.97217	-13.27000	-789.29285	71.99251	-9.22397	-1481.04651	-262.86115	12.83391
1014	8.442	831.25903	-168.60719	1336.98987	-363.98682	-167.91521	1254.10693	-1154.28589	-90.37000	1223.60193	496.11169	-57.69672	61.03932	-179.60710	-247.09146	-13.37349	-802.56647	72.02272	-9.19106	-1464.63281	-260.07449	15.60235
1015	8.450	826.54175	-169.55394	1344.42456	-362.53790	-167.27863	1253.05615	-1153.34460	-90.94678	1227.28271	512.53070	-54.53516	59.79611	-192.88280	-247.25703	-13.47315	-815.78265	71.69202	-9.36443	-1446.40796	-257.01654	18.41323
1016	8.458	821.66736	-170.50981	1351.84814	-361.19849	-166.74199	1252.23157	-1152.42371	-91.55808	1231.03345	526.45026	-50.89682	57.44756	-206.23470	-247.43448	-13.55686	-828.99622	71.12718	-9.64259	-1426.50012	-253.70923	21.24520
1017	8.467	816.68866	-171.45815	1359.17737	-359.93243	-166.26660	1251.65796	-1151.50586	-92.15692	1234.87964	538.03381	-46.90689	54.06238	-219.65514	-247.62552	-13.61746	-842.30841	70.57280	-9.84070	-1405.03662	-250.17441	24.07687
1018	8.475	811.66547	-172.38033	1366.32605	-358.70370	-165.80270	1251.36914	-1150.54944	-92.69512	1238.84314	547.40594	-42.66113	49.71593	-233.16331	-247.86966	-13.65341	-855.76233	70.15003	-9.89513	-1382.14526	-246.43382	26.88689
1019	8.483	806.67102	-173.26118	1373.21790	-357.48407	-165.28201	1251.40503	-1149.51111	-93.13519	1242.93176	554.64795	-38.19121	44.49739	-246.76302	-248.18137	-13.66781	-869.34247	69.83119	-9.85742	-1357.95313	-242.50912	29.65392
1020	8.492	801.78693	-174.09172	1379.79272	-356.25375	-164.62363	1251.80310	-1148.37280	-93.46324	1247.13037	559.83826	-33.46143	38.56632	-260.44562	-248.53012	-13.66738	-883.03516	69.57546	-9.76991	-1332.58752	-238.42186	32.35662
1021	8.500	797.09253	-174.87404	1386.00244	-354.99954	-163.75143	1252.58508	-1147.15454	-93.70175	1251.40063	563.05017	-28.38565	32.15613	-274.20642	-248.87848	-13.65717	-896.83258	69.38470	-9.62561	-1306.17603	-234.19356	34.97371
1022	8.508	792.65973	-175.61790	1391.80505	-353.71603	-162.61394	1253.74475	-1145.89502	-93.89771	1255.68994	564.26935	-22.87616	25.49806	-288.02911	-249.20541	-13.62811	-910.70203	69.23987	-9.41093	-1278.84570	-229.84579	37.48392
1023	8.517	788.54980	-176.32802	1397.16406	-352.40454	-161.20029	1255.24219	-1144.61365	-94.09203	1259.94189	563.29053	-16.95609	18.71923	-301.89270	-249.50345	-13.55448	-924.57843	69.04121	-9.17370	-1250.72375	-225.40039	39.86618
1024	8.525	784.81128	-177.00093	1402.05298	-351.06097	-159.53670	1257.01196	-1143.29114	-94.29891	1264.10730	559.72729	-10.91916	11.88011	-315.79407	-249.78494	-13.42640	-938.40936	68.69471	-9.00401	-1221.93774	-220.87982	42.09940
1025	8.533	781.47839	-177.63374	1406.45483	-349.66360	-157.66467	1258.97986	-1141.88501	-94.50290	1268.15540	553.21344	-5.45392	5.35460	-329.71704	-250.08514	-13.28991	-952.22388	68.25119	-8.92805	-1192.61536	-216.30702	44.16208
1026	8.542	778.57080	-178.23039	1410.35864	-348.17456	-155.62907	1261.07324	-1140.36108	-94.67635	1272.07263	543.67804	-1.49817	0.12966	-343.58282	-250.44231	-13.23147	-966.10736	67.84718	-8.89899	-1162.88464	-211.70422	46.03155
1027	8.550	776.09967	-178.80391	1413.75378	-346.55005	-153.48363	1263.22229	-1138.71155	-94.79853	1275.85059	531.46204	0.41505	-2.90910	-357.25446	-250.88966	-13.30810	-980.09753	67.52309	-8.88116	-1132.87390	-207.08949	47.68343
1028	8.558	774.07947	-179.37538	1416.62793	-344.75269	-151.29468	1265.36279	-1136.95569	-94.85223	1279.47388	517.32422	0.74504	-4.07070	-370.56592	-251.45724	-13.50644	-994.14771	67.17462	-8.87994	-1102.70984	-202.47249	49.09343
1029	8.567	772.53644	-179.96535	1418.96777	-342.76862	-149.13333	1267.44409	-1135.14124	-94.81705	1282.91052	502.45636	0.45950	-4.50350	-383.33136	-252.14056	-13.77536	-1008.17822	66.67791	-8.90804	-1072.51453	-197.85641	50.24387
1030	8.575	771.50470	-180.58760	1420.75879	-340.62103	-147.06334	1269.43274	-1133.34253	-94.66951	1286.10693	488.10583	0.07536	-4.91650	-395.36249	-252.87680	-14.09543	-1022.14563	66.05762	-8.93010	-1042.40332	-193.25897	51.13477
1031	8.583	771.01324	-181.25343	1421.98657	-338.37000	-145.13049	1271.31335	-1131.64929	-94.38374	1288.99011	474.77222	-0.37662	-5.33371	-406.53638	-253.61362	-14.53528	-1036.04688	65.48376	-8.86211	-1012.49194	-188.76208	51.78837
1032	8.592	771.07098	-181.97340	1422.64099	-336.10120	-143.35693	1273.08777	-1130.15344	-93.94597	1291.47266	461.97882	-0.85007	-5.68670	-416.92242	-254.44424	-15.19407	-1049.83850	65.10878	-8.66255	-982.92249	-184.56522	52.21905
1033	8.600	771.65460	-182.75691	1422.71777	-333.91125	-141.75043	1274.76904	-1128.94092	-93.37628	1293.45996	448.99585	-1.21164	-6.03772	-426.86890	-255.72078	-15.84956	-1063.43262	65.04844	-8.36258	-953.88525	-180.96353	52.35576
1034	8.608	772.70795	-183.61623	1422.21619	-331.89764	-140.31776	1276.36401	-1128.08350	-92.72823	1294.86743	435.54242	-1.40884	-6.42443	-436.70996	-258.10260	-15.36327	-1076.84595	65.34418	-8.02167	-925.51648	-178.22852	52.03241
1035	8.617	774.15631	-184.56197	1421.13672	-330.15680	-139.05933	1277.85852	-1127.63232	-92.06462	1295.63660	421.79773	-1.51926	-6.79111	-445.80627	-262.36716	-11.62123	-1090.25684	65.69624	-7.76343	-897.66199	-176.52820	51.18950
1036	8.625	775.92926	-185.59422	1419.48352	-328.78381	-137.95673	1279.21790	-1127.61743	-91.43385	1295.73633	408.05627	-1.65985	-7.06991	-451.78455	-268.86896	-2.90294	-1103.81409	65.63667	-7.74728	-869.84839	-175.94974	50.09399
1037	8.633	777.98248	-186.70259	1417.26965	-327.86362	-136.97726	1280.40344	-1128.05347	-90.87276	1295.15381	394.48456	-1.84525	-7.27171	-451.51929	-277.06964	10.14773	-1117.48462	65.16603	-7.95522	-841.65442	-176.50328	49.20385
1038	8.642	780.30420	-187.86925	1414.50989	-327.45404	-136.09282	1281.39014	-1128.94800	-90.42959	1293.88977	381.08307	-1.99802	-7.48222	-443.27356	-285.64337	24.18139	-1131.13062	64.74700	-8.14127	-813.08459	-178.12079	48.79054
1039	8.650	782.90576	-189.07399	1411.21252	-327.57343	-135.29968	1282.17383	-1130.29456	-90.16473	1291.96045	367.78186	-2.09103	-7.76860	-427.56744	-293.12817	35.08994	-1144.63892	64.62714	-8.13635	-784.53369	-180.73276	48.84674
1040	8.658	785.80487	-190.30107	1407.38049	-328.20361	-134.62050	1282.76770	-1132.05518	-90.12057	1289.40063	354.52313	-2.18881	-8.10086	-406.22351	-298.63361	40.41795	-1157.98511	64.54236	-8.09380	-756.50531	-184.31454	49.28940
1041	8.667	789.00848	-191.54073	1403.01941	-329.30573	-134.08235	1283.19470	-1134.15820	-90.30589	1286.26392	341.26843	-2.34628	-8.37835	-381.11371	-302.00238	40.23654	-1171.24805	64.13030	-8.28649	-729.45313	-188.83057	50.02218
1042	8.675	792.49902	-192.78642	1398.14380	-330.83719	-133.69739	1283.47681	-1136.51538	-90.70827	1282.62122	327.99744	-2.54376	-8.53950	-353.58759	-303.42920	36.28379	-1184.54016	63.40098	-8.74229	-703.72504	-194.17589	50.89791
1043	8.683	796.23505	-194.03902	1392.78271	-332.76187	-133.46613	1283.62793	-1139.03589	-91.29642	1278.55701	314.71954	-2.74709	-8.62838	-324.55560	-303.18182	30.61704	-1197.89832	62.66035	-9.23945	-679.51953	-200.19040	51.76814
1044	8.692	800.16467	-195.31377	1386.98145	-335.04880	-133.38322	1283.65820	-1141.63782	-92.01456	1274.15845	301.45959	-2.96774	-8.73737	-294.88440	-301.65131	24.80626	-1211.26343	62.13104	-9.58955	-656.94226	-206.71024	52.49070
1045	8.700	804.23450	-196.63316	1380.79956	-337.65930	-133.43216	1283.57788	-1144.25427	-92.79892	1269.50159	288.22583	-3.23341	-8.90458	-265.58026	-299.37283	19.77323	-1224.57458	61.81802	-9.77244	-636.13770	-213.63084	52.90717
1046	8.708	808.38873	-198.01295	1374.30786	-340.53503	-133.58795	1283.39941	-1146.83044	-93.60016	1264.64685	275.00317	-3.53772	-9.08744	-237.44759	-296.83075	15.95618	-1237.85010	61.62268	-9.85666	-617.32574	-220.96458	52.89854
1047	8.717	812.57062	-199.45967	1367.58716	-343.59940	-133.83647	1283.13306	-1149.31580	-94.38364	1259.64624	261.76917	-3.84198	-9.22582	-210.58232	-294.17380	13.44754	-1251.14551	61.42189	-9.91875	-600.62512	-228.81097	52.43007
1048	8.725	816.72797	-200.97447	1360.73242	-346.76849	-134.18420	1282.78528	-1151.65393	-95.12010	1254.55542	248.50867	-4.12372	-9.31165	-184.38097	-291.11517	11.98976	-1264.47314	61.09184	-10.00765	-585.88312	-237.25493	51.49170
1049	8.733	820.81580	-202.54735	1353.84717	-349.96161	-134.64270	1282.36377	-1153.78137	-95.78725	1249.44788	235.21979	-4.39679	-9.39146	-158.16505	-287.25684	11.12066	-1277.81323	60.58718	-10.10926	-572.86194	-246.31042	50.02438
1050	8.742	824.79767	-204.15526	1347.03345	-353.10959	-135.21140	1281.88452	-1155.63452	-96.37267	1244.41418	221.90985	-4.67250	-9.51211	-131.71880	-282.58044	10.54399	-1291.18408	60.02608	-10.16077	-561.60547	-255.89453	47.93651
1051	8.750	828.64758	-205.77831	1340.38525	-356.15912	-135.87302	1281.37280	-1157.16064	-96.86913	1239.54041	208.58051	-4.94345	-9.67229	-105.20055	-277.54102	10.31467	-1304.64771	59.62519	-10.12347	-552.34827	-265.67258	45.09463
1052	8.758	832.34625	-207.41304	1333.98767	-359.06573	-136.59172	1280.85571	-1158.32886	-97.27615	1234.87561	195.21381	-5.20776	-9.82085	-78.76363	-272.70624	10.67919	-1318.24023	59.48413	-10.03252	-545.17957	-275.00305	41.24239
1053	8.767	835.87299	-209.06755	1327.91455	-361.77927	-137.31577	1280.35449	-1159.13525	-97.61041	1230.41821	181.78064	-5.47198	-9.90363	-52.43022	-268.36807	11.82043	-1331.91895	59.50358	-9.97308	-540.28680	-283.38623	36.12048
1054	8.775	839.20282	-210.75050	1322.22839	-364.23688	-137.98398	1279.87891	-1159.59900	-97.90962	1226.13464	168.26428	-5.74138	-9.91491	-26.20769	-264.42938	13.72158	-1345.62280	59.52851	-10.00635	-538.05676	-290.72726	29.74484
1055	8.783	842.30884	-212.46230	1316.98401	-366.37350	-138.53488	1279.43396	-1159.75146	-98.22035	1221.99561	154.66406	-6.01762	-9.89515	-0.12163	-260.56021	16.20006	-1359.36670	59.45126	-10.10609	-538.56128	-296.89240	22.40903
1056	8.792	845.16400	-214.19917	1312.23206	-368.13943	-138.92422	1279.02441	-1159.62952	-98.58349	1218.00427	140.98395	-6.29399	-9.88663	25.88771	-256.47351	19.02210	-1373.19580	59.22680	-10.17299	-541.54523	-301.61523	14.48040
1057	8.800	847.74536	-215.96950	1308.01794	-369.50626	-139.13361	1278.65161	-1159.26770	-99.03419	1214.20520	127.23822	-6.56403	-9.91127	51.96196	-252.11232	21.98636	-1387.08691	58.89682	-10.14813	-546.61829	-304.96716	6.46785
1058	8.808	850.03815	-217.79732	1304.38208	-370.46555	-139.15927	1278.30554	-1158.69165	-99.60558	1210.68311	113.45459	-6.84224	-9.98213	78.18532	-247.56970	24.94094	-1400.97241	58.50743	-10.11021	-553.20874	-307.31104	-0.65519
1059	8.817	852.03363	-219.70647	1301.35669	-371.03244	-139.00357	1277.95789	-1157.91943	-100.31757	1207.55408	99.66150	-7.15918	-10.10207	104.55177	-242.85049	27.74607	-1414.78723	57.98853	-10.21062	-561.13440	-308.88251	-5.66442
1060	8.825	853.72394	-221.71053	1298.95801	-371.24646	-138.68091	1277.56116	-1156.97400	-101.15955	1204.94275	85.88257	-7.53107	-10.24864	131.06328	-237.80994	30.24910	-1428.46313	57.29286	-10.48965	-571.06372	-309.74182	-8.16165
1061	8.833	855.09961	-223.81917	1297.18359	-371.16296	-138.22516	1277.06079	-1155.89478	-102.08926	1202.94885	72.14737	-7.94586	-10.39023	157.75264	-232.36337	32.35846	-1441.95056	56.58977	-10.79654	-583.53223	-309.88272	-9.06569
1062	8.842	856.14850	-226.04530	1296.01648	-370.84149	-137.68637	1276.40808	-1154.74268	-103.04535	1201.62927	58.49808	-8.37531	-10.51451	184.58000	-226.68013	34.14944	-1455.26282	56.09322	-10.93906	-597.72113	-309.41992	-9.55052
1063	8.850	856.85388	-228.39330	1295.43494	-370.33740	-137.11888	1275.56909	-1153.59631	-103.95620	1200.99939	44.98044	-8.77417	-10.61568	211.38802	-221.07869	35.80125	-1468.44727	55.81660	-10.81305	-612.03040	-308.80109	-10.05344
1064	8.858	857.19617	-230.83977	1295.41931	-369.69449	-136.57327	1274.53015	-1152.53857	-104.74391	1201.03821	31.60837	-9.10460	-10.68435	237.99977	-215.76341	37.40492	-1481.48474	55.63174	-10.30329	-625.67480	-308.54291	-10.49733
1065	8.867	857.15973	-233.33864	1295.94861	-368.94141	-136.09132	1273.30298	-1151.63770	-105.32713	1201.68726	18.32397	-9.42540	-10.74754	264.32257	-210.76027	38.90894	-1494.24194	55.42279	-9.22926	-639.10266	-308.86258	-10.76285
1066	8.875	856.73999	-235.84666	1296.99841	-368.09653	-135.69478	1271.92090	-1150.93457	-105.62484	1202.85559	5.02991	-9.86003	-10.86251	290.36798	-206.03313	40.22942	-1506.51807	55.13377	-7.46594	-652.90851	-309.63770	-10.85676
1067	8.883	855.94928	-238.33284	1298.54077	-367.17694	-135.37743	1270.43164	-1150.43408	-105.56804	1204.43591	-8.32117	-10.42258	-11.03899	316.20435	-201.54201	41.34235	-1518.11987	54.74196	-4.98657	-666.79694	-310.53278	-10.90929
1068	8.892	854.81665	-240.76607	1300.54321	-366.19897	-135.11084	1268.89087	-1150.10205	-105.12248	1206.32178	-21.69897	-11.02420	-11.23279	341.88934	-197.23004	42.28308	-1528.94629	54.20732	-1.81779	-680.07428	-311.32465	-10.98964
1069	8.900	853.37848	-243.10927	1302.96997	-365.17267	-134.85995	1267.35767	-1149.87280	-104.31528	1208.41516	-35.04480	-11.63272	-11.41577	367.42230	-193.02029	43.08797	-1538.99512	53.45401	1.95085	-692.75488	-312.06671	-11.05354
1070	8.908	851.66913	-245.33049	1305.78064	-364.10043	-134.60208	1265.89050	-1149.66064	-103.24231	1210.63721	-48.32239	-12.28813	-11.59365	392.67731	-188.85576	43.75163	-1548.27344	52.45750	6.16916	-705.39240	-312.90948	-11.05805
1071	8.917	849.71936	-247.41081	1308.91821	-362.97931	-134.33237	1264.54102	-1149.38074	-102.04226	1212.95483	-61.53918	-13.02074	-11.77531	417.31030	-184.77165	44.23486	-1556.67761	51.33519	10.67431	-718.21045	-313.97174	-10.96483
1072	8.925	847.55585	-249.33989	1312.29785	-361.80426	-134.05045	1263.35352	-1148.98267	-100.85612	1215.40576	-74.72989	-13.82181	-11.96047	440.78864	-180.90166	44.46093	-1563.79468	50.27853	15.35851	-731.01825	-315.16138	-10.81482
1073	8.933	845.19812	-251.11516	1315.82251	-360.57526	-133.75255	1262.36694	-1148.46216	-99.79217	1218.06897	-87.92569	-14.64880	-12.14178	462.59381	-177.38727	44.29034	-1568.85205	49.42567	20.22318	-743.67297	-316.12427	-10.77393
1074	8.942	842.66113	-252.74895	1319.41345	-359.30264	-133.43724	1261.61304	-1147.83765	-98.90635	1220.99341	-101.13995	-15.44359	-12.31107	482.41418	-174.30325	43.58089	-1571.04199	48.69020	25.25160	-756.33594	-316.69839	-10.86549
1075	8.950	839.96252	-254.26823	1323.02026	-358.00290	-133.10803	1261.11292	-1147.12939	-98.20782	1224.16638	-114.36395	-16.16055	-12.46452	500.18170	-171.64395	42.31179	-1569.91016	47.61179	30.20255	-769.35223	-317.10010	-10.93577
1076	8.958	837.12622	-255.70644	1326.61011	-356.68954	-132.76837	1260.87488	-1146.36084	-97.67522	1227.53760	-127.57565	-16.78824	-12.60097	515.96997	-169.34247	40.63443	-1565.45154	45.56969	34.69282	-782.89038	-317.54596	-11.02359
1077	8.967	834.18127	-257.09546	1330.15454	-355.37216	-132.42354	1260.89697	-1145.56543	-97.26785	1231.04675	-140.76846	-17.34683	-12.72291	529.83618	-167.33896	38.82302	-1557.94922	42.19295	38.45608	-796.77258	-318.05035	-11.31794
1078	8.975	831.15948	-258.45288	1333.62195	-354.06509	-132.09465	1261.16541	-1144.78613	-96.93837	1234.63184	-153.97748	-17.85312	-12.83801	541.69086	-165.64978	37.15135	-1547.76758	37.55702	41.50256	-810.69159	-318.48218	-11.78582
1079	8.983	828.09601	-259.77631	1336.97522	-352.79367	-131.82300	1261.64893	-1144.06653	-96.64474	1238.23132	-167.27022	-18.30676	-12.95908	551.26801	-164.34135	35.73645	-1535.23462	32.18353	44.18676	-824.49255	-318.71198	-12.22844
1080	8.992	825.03070	-261.05164	1340.17834	-351.59061	-131.65482	1262.30054	-1143.43347	-96.35730	1241.79236	-180.69505	-18.72169	-13.10001	558.21283	-163.43085	34.43256	-1520.61865	26.73090	46.97033	-838.20435	-318.77142	-12.50345
1081	9.000	822.00592	-262.26111	1343.20471	-350.48257	-131.62503	1263.07019	-1142.88660	-96.06267	1245.27820	-194.24586	-19.11929	-13.25856	562.20648	-162.81094	32.81493	-1504.09009	21.42480	49.89298	-851.82843	-318.84943	-12.52928
1082	9.008	819.06128	-263.39148	1346.03320	-349.47620	-131.75296	1263.92078	-1142.40295	-95.75654	1248.67053	-207.88165	-19.48709	-13.40497	563.06659	-162.24786	30.26400	-1485.59106	15.97299	52.48440	-865.27502	-319.13025	-12.33002
1083	9.017	816.22864	-264.44611	1348.64063	-348.55710	-132.04759	1264.83533	-1141.95142	-95.43217	1251.96436	-221.55586	-19.81088	-13.50480	560.80768	-161.49068	26.16910	-1464.81006	10.24089	54.37115	-878.60669	-319.60068	-12.10292
1084	9.025	813.53204	-265.44281	1351.00232	-347.69705	-132.51273	1265.81128	-1141.49915	-95.08113	1255.16113	-235.24300	-20.12354	-13.55612	555.64508	-160.46571	20.25082	-1441.36694	4.69919	55.76114	-892.06970	-320.10092	-12.06395
1085	9.033	810.98901	-266.40015	1353.10266	-346.85535	-133.14667	1266.85242	-1141.00879	-94.70202	1258.25928	-248.95482	-20.46521	-13.58799	548.00629	-159.34608	12.92890	-1415.05005	-0.07979	57.18037	-905.79565	-320.55774	-12.23082
1086	9.042	808.61438	-267.32983	1354.94067	-345.98309	-133.94110	1267.96252	-1140.44653	-94.30676	1261.25000	-262.70422	-20.84279	-13.62527	538.51453	-158.38297	5.48467	-1385.96069	-3.99565	58.93990	-919.70544	-320.99228	-12.44841
1087	9.050	806.43140	-268.23798	1356.52466	-345.03580	-134.87389	1269.14404	-1139.79834	-93.92632	1264.12244	-276.47562	-21.25185	-13.67384	527.74072	-157.73196	-0.41716	-1354.46411	-7.21996	61.05888	-933.62073	-321.39941	-12.58171
1088	9.058	804.47937	-269.12524	1357.86206	-343.98544	-135.90201	1270.39966	-1139.07385	-93.60735	1266.86707	-290.25427	-21.68015	-13.73528	515.88049	-157.46625	-3.81173	-1321.06177	-9.88057	63.46545	-947.34296	-321.75290	-12.59773
1089	9.067	802.80859	-269.98071	1358.95178	-342.82690	-136.97264	1271.73267	-1138.29297	-93.38971	1269.47107	-304.04312	-22.07880	-13.81758	502.89606	-157.60834	-5.03177	-1286.34558	-12.25375	65.98238	-960.84662	-322.02765	-12.54626
1090	9.075	801.46936	-270.78229	1359.78015	-341.58154	-138.03918	1273.14441	-1137.47913	-93.29213	1271.91565	-317.83850	-22.36909	-13.92636	489.01068	-158.05803	-5.12003	-1250.88354	-14.81319	68.35125	-974.37695	-322.21283	-12.54250
1091	9.083	800.50464	-271.51361	1360.32507	-340.30170	-139.06587	1274.62964	-1136.66443	-93.32757	1274.17688	-331.59824	-22.48441	-14.05135	474.77997	-158.60620	-4.94889	-1215.07446	-17.77318	70.52802	-988.10291	-322.34277	-12.66379
1092	9.092	799.94379	-272.17773	1360.56323	-339.06934	-140.03104	1276.17236	-1135.88806	-93.51661	1276.22827	-345.19220	-22.38571	-14.15333	460.67926	-159.09164	-4.92004	-1179.24475	-20.94490	72.76297	-1001.89136	-322.46906	-12.80787
1093	9.100	799.79639	-272.78851	1360.47729	-337.98010	-140.92586	1277.75317	-1135.19202	-93.87495	1278.04224	-358.35229	-22.04303	-14.16478	446.83850	-159.48340	-5.09028	-1143.80859	-24.14563	75.23488	-1015.65454	-322.63733	-12.76729
1094	9.108	800.04871	-273.35175	1360.05872	-337.12183	-141.73657	1279.36011	-1134.62561	-94.40128	1279.59363	-370.68839	-21.44223	-14.03455	433.15619	-159.82881	-5.37783	-1109.19263	-27.43095	77.73345	-1029.53662	-322.90927	-12.51062
1095	9.117	800.66772	-273.85638	1359.30762	-336.56049	-142.43195	1280.98828	-1134.25269	-95.08331	1280.86035	-381.77899	-20.62894	-13.78631	419.52655	-160.19154	-5.69272	-1075.67834	-30.89806	79.81123	-1043.57813	-323.31531	-12.26572
1096	9.125	801.60925	-274.28046	1358.22852	-336.33685	-142.97197	1282.62915	-1134.14331	-95.90417	1281.81958	-391.30505	-19.70445	-13.52198	405.92715	-160.60010	-5.97001	-1043.38110	-34.43735	81.17072	-1057.58350	-323.79263	-12.27038
1097	9.133	802.82135	-274.59912	1356.82361	-336.47000	-143.32120	1284.25854	-1134.35718	-96.83839	1282.44556	-399.23630	-18.67816	-13.30513	392.37781	-161.01843	-6.17519	-1012.27527	-37.74385	81.79927	-1071.36877	-324.28537	-12.50371
1098	9.142	804.24359	-274.78766	1355.08875	-336.95728	-143.45169	1285.83130	-1134.93311	-97.85139	1282.71143	-405.99756	-17.13666	-12.79673	378.88986	-161.40738	-6.31860	-982.14362	-40.50043	81.81519	-1084.87195	-324.85712	-12.67629
1099	9.150	805.81079	-274.83234	1353.02271	-337.76767	-143.33716	1287.28601	-1135.88843	-98.90802	1282.59180	-412.12292	-13.86807	-10.70384	365.45691	-161.79053	-6.45632	-952.60767	-42.46906	81.32356	-1098.11584	-325.53452	-12.56133
1100	9.158	807.46375	-274.74463	1350.64075	-338.85208	-142.95889	1288.56177	-1137.22253	-99.97637	1282.06909	-417.03635	-7.07599	-4.79339	352.06024	-162.21600	-6.64980	-923.31714	-43.46361	80.42065	-1111.22913	-326.12988	-12.29971
1101	9.167	809.15442	-274.55273	1347.97729	-340.17258	-142.32861	1289.61475	-1138.91504	-101.02998	1281.14172	-418.28784	4.32709	6.62564	338.67572	-162.69510	-6.91146	-894.07819	-43.30800	79.26642	-1124.42529	-326.46005	-12.22066
1102	9.175	810.84601	-274.28284	1345.07483	-341.71521	-141.49097	1290.41968	-1140.92590	-102.05016	1279.82031	-413.06293	19.39157	22.50839	325.29657	-163.21130	-7.19369	-864.85193	-41.82410	78.07986	-1137.87415	-326.62854	-12.45059
1103	9.183	812.51770	-273.96283	1341.97620	-343.47714	-140.49731	1290.95667	-1143.20178	-103.01286	1278.11682	-400.60406	35.29262	38.63312	311.94208	-163.74400	-7.44391	-835.74615	-38.86661	77.05194	-1151.55701	-326.86835	-12.84656
1104	9.192	814.16821	-273.62598	1338.72119	-345.45209	-139.38385	1291.20972	-1145.68555	-103.88058	1276.04236	-382.50919	48.87950	49.99709	298.63428	-164.25977	-7.65531	-807.02307	-34.41191	76.27112	-1165.26172	-327.24130	-13.20182
1105	9.200	815.80664	-273.29102	1335.34912	-347.62491	-138.16571	1291.17505	-1148.31885	-104.61922	1273.61340	-361.00351	58.35284	54.04725	285.37317	-164.73108	-7.85108	-779.09912	-28.62865	75.67533	-1178.79932	-327.67255	-13.40375
1106	9.208	817.44348	-272.95251	1331.90527	-349.96457	-136.84308	1290.86450	-1151.03992	-105.21385	1270.85706	-337.55139	63.88946	51.90485	272.13547	-165.16171	-8.05346	-752.47778	-21.78528	75.07690	-1192.15857	-328.14328	-13.46167
1107	9.217	819.08759	-272.60071	1328.44482	-352.41830	-135.41008	1290.30249	-1153.78149	-105.67043	1267.80945	-312.78369	66.92509	46.86471	258.89423	-165.55969	-8.27087	-727.58563	-14.05887	74.27758	-1205.42761	-328.68182	-13.44287
1108	9.225	820.74268	-272.23907	1325.03015	-354.92978	-133.86949	1289.52832	-1156.47351	-106.00723	1264.51465	-287.07397	68.94526	41.96221	245.63423	-165.92767	-8.49723	-704.65009	-5.48247	73.14273	-1218.73511	-329.27325	-13.42074
1109	9.233	822.40448	-271.87653	1321.72229	-357.47446	-132.26505	1288.60754	-1159.04712	-106.23474	1261.02356	-260.97195	70.72601	38.63173	232.35658	-166.29471	-8.72301	-683.74066	3.95956	71.60423	-1232.13684	-329.86432	-13.42471
1110	9.242	824.06689	-271.51031	1318.57458	-360.06403	-130.68152	1287.62207	-1161.43518	-106.34542	1257.39221	-235.18701	72.28393	36.85518	219.07619	-166.70056	-8.92451	-664.90491	14.27393	69.65828	-1245.39307	-330.29620	-13.33497
1111	9.250	825.72656	-271.12170	1315.63135	-362.70847	-129.18124	1286.63892	-1163.57434	-106.33105	1253.67676	-210.24478	73.24339	35.96632	205.82002	-167.13943	-9.04836	-648.25818	25.47039	67.29988	-1258.19006	-330.27530	-12.97000
1112	9.258	827.37781	-270.68915	1312.93201	-365.38458	-127.76456	1285.69519	-1165.41931	-106.20149	1249.92993	-186.19383	73.19007	35.27088	192.60271	-167.56642	-9.04435	-633.97638	37.50927	64.39056	-1270.74609	-329.86417	-12.45130
1113	9.267	829.00848	-270.20264	1310.51404	-368.03500	-126.40213	1284.81018	-1166.95129	-105.98253	1246.20093	-162.63043	71.85123	34.30902	179.35915	-167.96129	-8.92552	-622.25415	50.21308	60.65102	-1283.78748	-329.87607	-12.28502
1114	9.275	830.60364	-269.67096	1308.41223	-370.58380	-125.07397	1283.99231	-1168.16736	-105.70107	1242.53296	-139.00510	69.19524	32.96769	165.96147	-168.34836	-8.77407	-613.28137	63.31766	55.83483	-1297.62280	-330.92386	-12.73934
1115	9.283	832.14612	-269.12408	1306.66003	-372.95569	-123.77222	1283.23499	-1169.06982	-105.37090	1238.95776	-114.97797	65.52854	31.50628	152.36284	-168.76299	-8.67286	-607.25299	76.54056	49.86052	-1311.74536	-332.42093	-13.40947
1116	9.292	833.61438	-268.60474	1305.28918	-375.09009	-122.49097	1282.52124	-1169.67395	-104.98643	1235.49084	-90.55188	61.47839	30.41002	138.64583	-169.22035	-8.65292	-604.33228	89.44062	42.75455	-1325.65869	-333.41791	-13.79466
1117	9.300	834.98529	-268.14911	1304.32666	-376.94769	-121.22686	1281.83594	-1170.01282	-104.52377	1232.12976	-65.94037	57.68715	30.06769	124.91200	-169.69530	-8.70873	-604.53705	101.30365	34.55084	-1339.40210	-333.76752	-13.87281
1118	9.308	836.23730	-267.77386	1303.79358	-378.50790	-119.98610	1281.17053	-1170.12732	-103.94662	1228.85828	-41.35648	54.41708	30.51558	111.19347	-170.12631	-8.83879	-607.68286	111.34966	25.38916	-1353.16516	-333.93115	-13.87511
1119	9.317	837.34692	-267.47864	1303.70691	-379.75797	-118.78894	1280.51807	-1170.05554	-103.21895	1225.65967	-16.87756	51.51099	31.51346	97.46474	-170.47664	-9.04354	-613.37457	119.02924	15.82881	-1366.99524	-334.26099	-13.93054
1120	9.325	838.28729	-267.25647	1304.08020	-380.68777	-117.66467	1279.86682	-1169.83313	-102.31682	1222.53906	7.54550	48.68396	32.81199	83.70930	-170.79288	-9.28142	-620.98840	124.12915	7.00575	-1380.86499	-334.76456	-14.01826
1121	9.333	839.03278	-267.09918	1304.92236	-381.29593	-116.63654	1279.19629	-1169.49744	-101.22446	1219.54089	31.97977	45.76349	34.29830	69.95979	-171.16510	-9.48166	-629.88739	126.80832	0.20674	-1394.74707	-335.30490	-14.05428
1122	9.342	839.56201	-266.99976	1306.23828	-381.59363	-115.71156	1278.47656	-1169.08643	-99.92259	1216.74951	56.43094	42.74426	35.96631	56.24782	-171.63640	-9.60562	-639.89716	127.61623	-3.92525	-1408.60425	-335.75464	-14.00328
1123	9.350	839.85449	-266.94940	1308.02905	-381.60345	-114.88419	1277.66919	-1168.63562	-98.39616	1214.27454	80.85760	39.70964	37.80017	42.56529	-172.14301	-9.67423	-651.29095	127.32401	-5.76398	-1422.33008	-335.98929	-13.90747
1124	9.358	839.88190	-266.93225	1310.29126	-381.36145	-114.14941	1276.73694	-1168.16919	-96.65421	1212.22632	105.22717	36.70709	39.69074	28.90477	-172.54042	-9.75126	-664.07166	126.62506	-6.27405	-1435.73450	-335.90982	-13.74938
1125	9.367	839.60254	-266.92517	1313.01685	-380.91925	-113.51199	1275.65869	-1167.68860	-94.73212	1210.69885	129.54333	33.71915	41.48815	15.27629	-172.74936	-9.87754	-677.65668	125.93156	-6.30991	-1448.66760	-335.51385	-13.39743
1126	9.375	838.96680	-266.90051	1316.19214	-380.33456	-112.97559	1274.43689	-1167.17749	-92.68294	1209.76794	153.84076	30.73285	43.09573	1.69176	-172.84036	-10.02871	-691.39795	125.36897	-6.31879	-1461.08545	-334.87589	-12.72345
1127	9.383	837.92987	-266.82935	1319.79675	-379.65414	-112.51865	1273.09448	-1166.62537	-90.58256	1209.48657	178.16333	27.79367	44.47517	-11.83772	-172.93265	-10.17040	-705.02905	124.92660	-6.43879	-1472.94482	-334.02982	-11.61230
1128	9.392	836.46497	-266.68524	1323.79675	-378.90933	-112.09158	1271.66064	-1166.05029	-88.53934	1209.86743	202.53845	25.02368	45.61269	-25.30852	-173.08612	-10.31700	-718.56946	124.59407	-6.64795	-1484.27246	-333.11176	-9.95002
1129	9.400	834.57019	-266.45288	1328.14514	-378.12558	-111.64536	1270.16040	-1165.50452	-86.68227	1210.86890	226.97101	22.57771	46.51273	-38.72780	-173.29736	-10.50501	-732.07983	124.37778	-6.86889	-1494.88208	-332.20715	-7.55679
1130	9.408	832.26428	-266.13330	1332.78711	-377.33292	-111.15724	1268.61316	-1165.06079	-85.12881	1212.41040	251.44794	20.53279	47.20662	-52.09816	-173.53123	-10.73397	-745.56281	124.25829	-7.04936	-1503.50574	-330.50580	-3.96517
1131	9.417	829.57483	-265.74255	1337.66809	-376.57278	-110.62840	1267.03564	-1164.77283	-83.94817	1214.39905	275.96246	18.85522	47.74573	-65.41502	-173.75705	-10.95855	-758.95111	124.16660	-7.19794	-1508.29199	-326.62286	1.24034
1132	9.425	826.52679	-265.30402	1342.74097	-375.89670	-110.06621	1265.43994	-1164.63440	-83.14128	1216.74219	300.53650	17.49397	48.17873	-78.68987	-173.96423	-11.13542	-772.16644	124.05199	-7.34723	-1508.61792	-320.20428	7.71348
1133	9.433	823.13794	-264.84296	1347.96655	-375.35333	-109.47015	1263.83032	-1164.58191	-82.65247	1219.35474	325.15558	16.46986	48.55571	-91.94337	-174.14005	-11.26668	-785.23370	123.97964	-7.49954	-1505.42847	-312.23138	14.49104
1134	9.442	819.41785	-264.38611	1353.30994	-374.97809	-108.82867	1262.20911	-1164.53040	-82.39391	1222.17493	349.66089	15.87898	48.94625	-105.17680	-174.27225	-11.39258	-798.26392	124.05150	-7.63962	-1499.98169	-303.88425	20.75387
1135	9.450	815.37048	-263.96429	1358.73828	-374.78894	-108.12714	1260.58716	-1164.40942	-82.26632	1225.16675	373.72675	15.83896	49.40752	-118.38359	-174.36418	-11.55113	-811.32684	124.24765	-7.75920	-1492.99438	-295.79285	26.16953
1136	9.458	811.00403	-263.61279	1364.22095	-374.78229	-107.35875	1258.98901	-1164.18201	-82.17630	1228.30591	396.92474	16.42130	49.90483	-131.57185	-174.41809	-11.75035	-824.43250	124.44319	-7.84587	-1484.66406	-288.09439	30.74422
1137	9.467	806.34045	-263.35815	1369.72534	-374.93094	-106.52585	1257.44873	-1163.84619	-82.04943	1231.56531	418.80322	17.61560	50.26123	-144.76097	-174.45227	-11.96445	-837.58936	124.51021	-7.89609	-1474.96411	-280.72296	34.59541
1138	9.475	801.41412	-263.20337	1375.21436	-375.18713	-105.63496	1256.00586	-1163.42163	-81.83940	1234.90796	438.96271	19.35361	50.18877	-157.97356	-174.53300	-12.15259	-850.81079	124.36180	-7.94067	-1463.84546	-273.59808	37.83064
1139	9.483	796.26459	-263.13110	1380.64648	-375.49039	-104.69376	1254.70300	-1162.93469	-81.52649	1238.29224	457.12207	21.55841	49.39798	-171.23299	-174.72844	-12.29183	-864.09790	123.98544	-8.02116	-1451.30200	-266.68204	40.52147
1140	9.492	790.93799	-263.11780	1385.97852	-375.78091	-103.70894	1253.58276	-1162.40857	-81.10829	1241.68018	473.14587	24.20305	47.73445	-184.56078	-175.04021	-12.39748	-877.45319	123.48450	-8.13699	-1437.36328	-259.97089	42.71677
1141	9.500	785.48718	-263.14502	1391.16882	-376.01239	-102.69043	1252.68494	-1161.86267	-80.59645	1245.04541	487.01971	27.34720	45.21233	-197.97258	-175.41742	-12.50199	-890.88983	123.03713	-8.23550	-1422.07300	-253.47334	44.45887
1142	9.508	779.96478	-263.20111	1396.18262	-376.15482	-101.66058	1252.04675	-1161.31226	-80.01593	1248.37756	498.79163	31.07719	41.91307	-211.47084	-175.81793	-12.60975	-904.39685	122.73027	-8.26913	-1405.47546	-247.19814	45.79134
1143	9.517	774.41803	-263.27393	1400.98840	-376.18781	-100.64880	1251.70374	-1160.76697	-79.39968	1251.67358	508.52368	35.39557	37.90626	-225.04057	-176.21852	-12.69681	-917.92847	122.47362	-8.25647	-1387.61133	-241.15082	46.76036
1144	9.525	768.89465	-263.34662	1405.55176	-376.08920	-99.66600	1251.68420	-1160.23071	-78.78511	1254.92480	516.26831	40.19609	33.28488	-238.66600	-176.59146	-12.75343	-931.45154	122.12881	-8.27284	-1368.51953	-235.33459	47.41365
1145	9.533	763.44983	-263.40125	1409.83606	-375.82776	-98.68289	1251.99646	-1159.70984	-78.21539	1258.10889	522.01709	45.33829	28.25347	-252.34181	-176.92058	-12.79857	-944.99158	121.67587	-8.35994	-1348.23730	-229.75195	47.79924
1146	9.542	758.14343	-263.42462	1413.80811	-375.37427	-97.63116	1252.62231	-1159.21265	-77.73365	1261.19189	525.62976	50.69247	23.13508	-266.06464	-177.22427	-12.84853	-958.61273	121.22990	-8.45493	-1326.80249	-224.40544	47.96513
1147	9.550	753.03351	-263.41339	1417.44360	-374.72256	-96.42010	1253.52014	-1158.73889	-77.36838	1264.13989	526.82135	56.10075	18.18143	-279.83270	-177.54041	-12.88397	-972.33575	120.88995	-8.46697	-1304.25269	-219.29788	47.95924
1148	9.558	748.17249	-263.37714	1420.72839	-373.88434	-94.96947	1254.63477	-1158.27441	-77.12795	1266.93201	525.22552	61.32789	13.32043	-293.65057	-177.90331	-12.87008	-986.12769	120.60677	-8.39480	-1280.62598	-214.43228	47.82942
1149	9.567	743.60162	-263.33234	1423.65735	-372.85599	-93.25199	1255.90833	-1157.79736	-77.00490	1269.56763	520.54309	66.01810	8.24700	-307.52075	-178.31688	-12.80890	-999.96088	120.24311	-8.31267	-1255.96021	-209.81152	47.62336
1150	9.575	739.34839	-263.29529	1426.23425	-371.60477	-91.30164	1257.29187	-1157.28064	-76.97346	1272.06421	512.77905	69.67253	3.06596	-321.43097	-178.74171	-12.74210	-1013.81140	119.73380	-8.28948	-1230.29407	-205.43817	47.38799
1151	9.583	735.43378	-263.28027	1428.47083	-370.09375	-89.18116	1258.75037	-1156.69080	-76.98770	1274.44897	502.35492	71.81549	-1.26994	-335.34851	-179.14459	-12.71729	-1027.65674	119.14114	-8.33253	-1203.66760	-201.31421	47.16899
1152	9.592	731.88275	-263.29846	1430.38354	-368.31354	-86.95262	1260.25500	-1156.00098	-76.99238	1276.74536	489.87866	72.43634	-3.81326	-349.22754	-179.55457	-12.77585	-1041.51599	118.55142	-8.38548	-1176.12170	-197.44168	47.01133
1153	9.600	728.73132	-263.35223	1431.98950	-366.29276	-84.66865	1261.77454	-1155.20557	-76.93377	1278.95752	475.93170	72.20348	-4.79507	-362.99750	-180.04794	-12.93675	-1055.43286	117.98501	-8.39372	-1147.69434	-193.82465	46.96307
1154	9.608	726.02734	-263.43921	1433.30444	-364.09149	-82.37073	1263.27734	-1154.32422	-76.76040	1281.06335	461.23901	71.88482	-5.19585	-376.52185	-180.67911	-13.17593	-1069.42261	117.42018	-8.36912	-1118.41345	-190.47266	47.08331
1155	9.617	723.82233	-263.56488	1434.34058	-361.79077	-80.08396	1264.74133	-1153.39905	-76.42252	1283.01807	446.68860	71.67696	-5.55233	-389.58972	-181.41739	-13.45670	-1083.44385	116.83626	-8.37426	-1088.28906	-187.40201	47.44910
1156	9.625	722.15485	-263.73767	1435.10718	-359.48248	-77.82877	1266.16040	-1152.49109	-75.88111	1284.75842	432.82141	71.39818	-5.87011	-401.96552	-182.14560	-13.79823	-1097.41650	116.25247	-8.42347	-1057.32349	-184.62636	48.14351
1157	9.633	721.03510	-263.95923	1435.61328	-357.26453	-75.66045	1267.54224	-1151.68347	-75.12766	1286.21155	419.50806	70.99747	-6.16080	-413.46045	-182.72807	-14.32007	-1111.28906	115.76929	-8.44084	-1025.56494	-182.12621	49.19693
1158	9.642	720.43695	-264.22552	1435.86865	-355.24112	-73.67442	1268.89539	-1151.07617	-74.19730	1287.30786	406.29102	70.58995	-6.50102	-424.06665	-183.14058	-15.19880	-1125.08484	115.50388	-8.36307	-993.21765	-179.80273	50.47449
1159	9.650	720.30286	-264.52972	1435.87903	-353.52094	-71.94971	1270.21777	-1150.76331	-73.15604	1287.98914	392.86945	70.25551	-6.85494	-434.14911	-183.66068	-16.41110	-1138.83740	115.44824	-8.21405	-960.72742	-177.47031	51.59723
1160	9.658	720.55914	-264.86261	1435.64575	-352.20758	-70.51100	1271.48914	-1150.80823	-72.07883	1288.20605	379.23218	69.98227	-7.12450	-444.31128	-184.97971	-17.19425	-1152.52051	115.47133	-8.05000	-928.66742	-174.98888	52.08921
1161	9.667	721.13159	-265.21527	1435.16821	-351.38773	-69.34285	1272.67041	-1151.23938	-71.04556	1287.91907	365.51898	69.73957	-7.28455	-454.50244	-187.99323	-15.62460	-1166.13086	115.46660	-7.89305	-897.44305	-172.51025	51.71334
1162	9.675	721.95520	-265.58069	1434.44592	-351.11859	-68.41428	1273.71033	-1152.06116	-70.14256	1287.10718	351.85071	69.53297	-7.40258	-462.95624	-193.24034	-9.26703	-1179.75024	115.45224	-7.70502	-867.11823	-170.53537	50.62606
1163	9.683	722.98206	-265.95526	1433.48120	-351.41418	-67.69864	1274.55920	-1153.25916	-69.44719	1285.77039	338.26086	69.36740	-7.58185	-466.47034	-200.30206	2.79182	-1193.41797	115.50508	-7.44885	-837.47058	-169.58896	49.23853
1164	9.692	724.18958	-266.34015	1432.27966	-352.24258	-67.18752	1275.18103	-1154.79663	-69.00528	1283.92847	324.73370	69.21262	-7.88645	-462.33984	-207.70282	18.31071	-1207.05481	115.62263	-7.19612	-808.21008	-169.88086	47.97436
1165	9.700	725.58075	-266.73889	1430.84534	-353.54364	-66.88812	1275.55676	-1156.61865	-68.82379	1281.61780	311.25720	69.04498	-8.27879	-450.03735	-213.66800	32.86122	-1220.58691	115.70828	-7.08360	-779.26904	-171.38318	47.06070
1166	9.708	727.16992	-267.15161	1429.18042	-355.25089	-66.80841	1275.68652	-1158.66187	-68.88300	1278.87903	297.82440	68.88073	-8.63622	-430.99817	-217.18575	42.64505	-1234.03687	115.58147	-7.20636	-750.90894	-174.08679	46.50048
1167	9.717	728.96326	-267.57477	1427.29004	-357.30115	-66.94516	1275.59546	-1160.85425	-69.15025	1275.74670	284.42285	68.74434	-8.86031	-407.23767	-218.31720	46.38340	-1247.45410	115.06372	-7.57883	-723.60223	-177.98877	46.17119
1168	9.725	730.94800	-268.00482	1425.18604	-359.63510	-67.28104	1275.33167	-1163.11389	-69.58365	1272.25708	271.04968	68.62682	-8.96864	-380.34991	-217.63466	45.12082	-1260.83960	114.25069	-8.09331	-697.86053	-182.96474	45.87306
1169	9.733	733.09338	-268.43994	1422.88953	-362.19675	-67.78613	1274.95361	-1165.35876	-70.13962	1268.46118	257.72064	68.49570	-9.06334	-351.35083	-215.64267	40.92944	-1274.20898	113.47486	-8.56457	-674.08545	-188.89525	45.38513
1170	9.742	735.35840	-268.87848	1420.43005	-364.93051	-68.41525	1274.51709	-1167.51709	-70.78407	1264.42688	244.44281	68.33819	-9.22544	-321.03247	-212.69180	35.75203	-1287.64673	112.94884	-8.85738	-652.54242	-195.82233	44.55009
1171	9.750	737.70465	-269.32135	1417.83850	-367.77847	-69.10721	1274.06897	-1169.53088	-71.48737	1260.22595	231.18408	68.16452	-9.45102	-290.34503	-209.14131	30.86961	-1301.20117	112.69283	-8.93820	-633.44012	-203.78391	43.30250
1172	9.758	740.10773	-269.77539	1415.14307	-370.68561	-69.80655	1273.64136	-1171.35876	-72.21300	1255.91870	217.90125	67.97551	-9.67046	-260.35046	-205.39261	26.90495	-1314.80054	112.62662	-8.87779	-616.87500	-212.62730	41.69117
1173	9.767	742.55676	-270.24646	1412.37183	-373.60791	-70.48796	1273.24731	-1172.98132	-72.92331	1251.54663	204.58167	67.76776	-9.81393	-231.69884	-201.69669	24.03640	-1328.34155	112.57358	-8.81281	-602.77222	-222.10768	39.86919
1174	9.775	745.04657	-270.73090	1409.55518	-376.50812	-71.14169	1272.88550	-1174.40125	-73.60273	1247.13843	191.21802	67.55476	-9.85945	-204.23466	-197.93434	22.13747	-1341.81494	112.36920	-8.84818	-591.16840	-232.02718	37.92702
1175	9.783	747.57263	-271.21661	1406.72766	-379.34155	-71.74417	1272.55042	-1175.63147	-74.27536	1242.71802	177.78271	67.34036	-9.82878	-177.29427	-193.70190	20.87271	-1355.29126	111.98692	-8.99134	-582.43103	-242.15770	35.67688
1176	9.792	750.12653	-271.69470	1403.93091	-382.05151	-72.25998	1272.24341	-1176.67920	-74.99389	1238.30774	164.25525	67.11348	-9.76274	-150.35045	-188.73735	19.90584	-1368.82080	111.50760	-9.17326	-576.95172	-251.94824	32.57501
1177	9.800	752.68890	-272.16528	1401.21619	-384.57730	-72.65858	1271.97278	-1177.53491	-75.80719	1233.92163	150.63489	66.88174	-9.71259	-123.26781	-183.23822	19.12101	-1382.43555	111.06048	-9.32954	-574.86914	-260.44400	27.83730
1178	9.808	755.22485	-272.63196	1398.64600	-386.86368	-72.91532	1271.74402	-1178.17493	-76.73604	1229.56909	136.93408	66.64457	-9.72015	-96.07198	-177.73868	18.65171	-1396.18774	110.78036	-9.43210	-576.13776	-266.85019	20.89208
1179	9.817	757.68372	-273.09656	1396.29431	-388.86673	-73.00726	1271.55347	-1178.57593	-77.77673	1225.27429	123.17627	66.37659	-9.78070	-68.70689	-172.71356	18.70811	-1410.07373	110.68505	-9.47545	-580.35522	-271.14856	12.11030
1180	9.825	760.00281	-273.55713	1394.24219	-390.55542	-72.92342	1271.39087	-1178.72644	-78.91971	1221.09106	109.38867	66.08119	-9.85646	-41.07097	-168.27309	19.36298	-1423.99487	110.60851	-9.50342	-586.57593	-273.88995	3.10755
1181	9.833	762.11401	-274.00360	1392.57324	-391.90472	-72.67913	1271.24158	-1178.62646	-80.15446	1217.10425	95.59869	65.78004	-9.93700	-13.17085	-164.18532	20.47704	-1437.87036	110.36272	-9.58327	-593.95776	-275.55719	-3.98908
1182	9.842	763.95416	-274.41638	1391.36462	-392.89191	-72.31348	1271.08691	-1178.28320	-81.46887	1213.43311	81.82849	65.46236	-10.04968	14.86531	-160.15057	21.82263	-1451.69604	109.87050	-9.73254	-602.60852	-276.37192	-7.91186
1183	9.850	765.47498	-274.77466	1390.68262	-393.50601	-71.86958	1270.90491	-1177.70349	-82.85972	1210.23486	68.08514	65.10828	-10.20780	42.91225	-156.00690	23.24302	-1465.47363	109.13952	-9.92883	-613.09753	-276.40015	-8.99938
1184	9.858	766.64374	-275.06659	1390.57983	-393.76013	-71.37733	1270.66772	-1176.88940	-84.33396	1207.68311	54.37579	64.72598	-10.37512	70.91801	-151.69189	24.64920	-1479.19751	108.30949	-10.12207	-625.16974	-275.61890	-8.54341
1185	9.867	767.43518	-275.28625	1391.09753	-393.69058	-70.85435	1270.34387	-1175.85718	-85.89072	1205.91992	40.73398	64.35104	-10.48706	98.88240	-147.12914	25.91747	-1492.85522	107.63921	-10.18565	-637.96472	-274.42084	-7.78269
1186	9.875	767.82379	-275.42426	1392.26343	-393.34720	-70.31676	1269.90527	-1174.66492	-87.50443	1205.01050	27.20313	64.01790	-10.51135	126.85475	-142.26141	26.89467	-1506.33936	107.25873	-9.93107	-651.27570	-274.03232	-7.61676
1187	9.883	767.78326	-275.46594	1394.08752	-392.78677	-69.78385	1269.33179	-1173.41406	-89.11786	1204.93237	13.77686	63.71005	-10.49454	154.93062	-137.17334	27.52459	-1519.41382	106.97900	-9.20279	-665.28766	-275.31381	-8.36142
1188	9.892	767.29163	-275.39856	1396.55933	-392.06995	-69.27698	1268.61279	-1172.22363	-90.64065	1205.59814	0.39154	63.35741	-10.53143	183.18355	-132.09076	27.90746	-1531.87500	106.47600	-7.91557	-679.62091	-277.53052	-9.54719
1189	9.900	766.33838	-275.22034	1399.64880	-391.25104	-68.81736	1267.75366	-1171.20190	-91.95508	1206.88733	-13.00574	62.89294	-10.67659	211.60896	-127.24339	28.21765	-1543.74292	105.61974	-6.04535	-693.72412	-279.43463	-10.54229
1190	9.908	764.92969	-274.94275	1403.30652	-390.36316	-68.42273	1266.77856	-1170.42908	-92.92728	1208.67456	-26.42004	62.30083	-10.89901	240.14055	-122.75111	28.61039	-1555.18481	104.46533	-3.63260	-707.52600	-280.63831	-11.12914
1191	9.917	763.09192	-274.58722	1407.46411	-389.41943	-68.10072	1265.72217	-1169.94055	-93.42943	1210.85669	-39.82925	61.63116	-11.12446	268.68954	-118.59569	29.18868	-1566.22363	103.11101	-0.67142	-721.15656	-281.34070	-11.33076
1192	9.925	760.86572	-274.16522	1412.03333	-388.43222	-67.84413	1264.61719	-1169.71521	-93.38139	1213.36816	-53.20520	60.94871	-11.30470	297.12701	-114.67201	29.99778	-1576.60767	101.83813	3.05571	-734.54333	-281.71024	-11.23057
1193	9.933	758.29517	-273.65015	1416.90247	-387.43167	-67.63968	1263.49316	-1169.68567	-92.78720	1216.17395	-66.53104	60.25516	-11.44182	325.18158	-110.91464	31.02974	-1585.99609	101.13678	7.88323	-747.56940	-281.84497	-11.00648
1194	9.942	755.42346	-272.98529	1421.94556	-386.46683	-67.47960	1262.38416	-1169.75964	-91.73457	1219.24548	-79.81860	59.51185	-11.56237	352.35547	-107.40219	32.19870	-1594.16724	101.17384	13.86552	-760.35577	-281.83661	-10.79259
1195	9.950	752.29547	-272.13220	1427.04712	-385.58798	-67.35530	1261.33252	-1169.84265	-90.36655	1222.53320	-93.09982	58.72366	-11.68428	378.02032	-104.31039	33.27911	-1600.90771	101.40179	20.54586	-773.07361	-281.69482	-10.55140
1196	9.958	748.95581	-271.09528	1432.11658	-384.82404	-67.25066	1260.38269	-1169.86255	-88.85544	1225.94495	-106.39594	57.94651	-11.81464	401.66583	-101.74822	33.92498	-1605.68408	101.02484	27.24167	-785.80530	-281.60062	-10.31497
1197	9.967	745.44745	-269.90717	1437.08972	-384.17252	-67.15433	1259.57166	-1169.78125	-87.37962	1229.34875	-119.70605	57.23491	-11.96334	423.09149	-99.66675	33.85339	-1607.54346	99.50659	33.32771	-798.81934	-282.19238	-10.38450
1198	9.975	741.81360	-268.61255	1441.93384	-383.60724	-67.06742	1258.91760	-1169.58142	-86.08530	1232.60901	-133.03339	56.60829	-12.13705	442.43427	-97.91628	33.03653	-1605.55005	96.52824	38.18191	-812.24573	-283.76938	-10.91853
1199	9.983	738.09949	-267.25763	1446.65503	-383.09406	-66.99263	1258.40637	-1169.26746	-85.03451	1235.65247	-146.40195	56.05099	-12.32704	460.12378	-96.34309	31.69003	-1599.62329	92.09599	41.41665	-825.56335	-285.63187	-11.62176
1200	9.992	734.34827	-265.87787	1451.30042	-382.60324	-66.92596	1257.98206	-1168.88123	-84.16075	1238.53101	-159.81691	55.53028	-12.52009	476.87445	-94.83820	30.09932	-1591.14722	86.76076	43.44050	-838.37933	-287.16098	-12.22092
